# Supplementary material for: FOXO1-mediated lipid metabolism maintains mammalian embryos in dormancy
Source: Nat Cell Biol. 2024 Jan 4;26(2):181–93. doi: 10.1038/s41556-023-01325-3 (PMC10866708; doi:10.1038/s41556-023-01325-3)
Supplement: Supplementary file 4 — Extended datasets. [file 41556_2023_1325_MOESM4_ESM.xlsx]

## Sheet: proteinGroups
Protein IDs	Majority protein IDs	Peptide counts (all)	Peptide counts (razor+unique)	Peptide counts (unique)	Protein names	Gene names	Fasta headers	Number of proteins	Peptides	Razor + unique peptides	Unique peptides	Peptides ES2_0h	Peptides ES2_12h	Peptides ES2_1h	Peptides ES2_24h	Peptides ES2_3h	Peptides ES2_48h	Peptides ES2_6h	Peptides ES3_0h	Peptides ES3_12h	Peptides ES3_1h	Peptides ES3_24h	Peptides ES3_3h	Peptides ES3_48h	Peptides ES3_6h	Peptides ES4_12h	Peptides ES4_1h	Peptides ES4_24h	Peptides ES4_3h	Peptides ES4_48h	Peptides ES4_6h	Peptides ES5_12h	Peptides ES5_1h	Peptides ES5_24h	Peptides ES5_3h	Peptides ES5_48h	Peptides ES5_6h	Peptides ES6_12h	Peptides ES6_1h	Peptides ES6_24h	Peptides ES6_3h	Peptides ES6_48h	Peptides ES6_6h	Peptides ES1_0h	Peptides ES1_12h	Peptides ES1_1h	Peptides ES1_24h	Peptides ES1_3h	Peptides ES1_48h
O55028	O55028	7	7	7	[3-methyl-2-oxobutanoate dehydrogenase [lipoamide]] kinase, mitochondrial	Bckdk	sp|O55028|BCKD_MOUSE [3-methyl-2-oxobutanoate dehydrogenase [lipoamide]] kinase, mitochondrial OS=Mus musculus OX=10090 GN=Bckdk PE=1 SV=1	1	7	7	7	3	4	4	2	3	3	4	4	4	4	3	3	4	3	3	3	3	3	3	4	3	3	3	3	3	3	4	4	4	3	4	3	3	4	3	3	2	3
P54923	P54923	14	14	14	[Protein ADP-ribosylarginine] hydrolase	Adprh	sp|P54923|ADPRH_MOUSE [Protein ADP-ribosylarginine] hydrolase OS=Mus musculus OX=10090 GN=Adprh PE=1 SV=1	1	14	14	14	10	11	9	10	8	10	10	9	10	10	7	8	9	9	9	10	9	11	7	8	10	9	9	9	9	11	7	10	8	9	7	10	9	9	10	9	9	10
Q8BFP9	Q8BFP9	13	13	12	[Pyruvate dehydrogenase (acetyl-transferring)] kinase isozyme 1, mitochondrial	Pdk1	sp|Q8BFP9|PDK1_MOUSE [Pyruvate dehydrogenase (acetyl-transferring)] kinase isozyme 1, mitochondrial OS=Mus musculus OX=10090 GN=Pdk1 PE=1 SV=2	1	13	13	12	12	13	12	13	11	13	13	10	11	10	10	11	10	10	12	10	12	10	8	11	11	10	11	10	12	11	9	12	8	10	9	9	11	11	11	11	10	12
Q922H2	Q922H2	7	7	7	[Pyruvate dehydrogenase (acetyl-transferring)] kinase isozyme 3, mitochondrial	Pdk3	sp|Q922H2|PDK3_MOUSE [Pyruvate dehydrogenase (acetyl-transferring)] kinase isozyme 3, mitochondrial OS=Mus musculus OX=10090 GN=Pdk3 PE=1 SV=1	1	7	7	7	4	4	4	2	4	3	4	4	4	3	4	5	4	4	4	4	4	4	3	4	5	3	4	3	4	3	3	3	3	2	3	3	5	4	5	4	4	3
Q3UV70	Q3UV70	4	4	4	[Pyruvate dehydrogenase [acetyl-transferring]]-phosphatase 1, mitochondrial	Pdp1	sp|Q3UV70|PDP1_MOUSE [Pyruvate dehydrogenase [acetyl-transferring]]-phosphatase 1, mitochondrial OS=Mus musculus OX=10090 GN=Pdp1 PE=1 SV=1	1	4	4	4	0	2	1	2	1	2	1	1	1	0	2	0	2	0	2	0	1	2	1	1	1	2	0	2	3	2	0	1	0	2	0	1	1	1	0	1	1	3
Q99JT9	Q99JT9	13	13	13	1,2-dihydroxy-3-keto-5-methylthiopentene dioxygenase	Adi1	sp|Q99JT9|MTND_MOUSE 1,2-dihydroxy-3-keto-5-methylthiopentene dioxygenase OS=Mus musculus OX=10090 GN=Adi1 PE=1 SV=1	1	13	13	13	10	8	12	11	11	8	11	8	7	7	4	6	6	7	6	7	7	5	8	5	8	7	7	7	8	9	6	7	6	8	7	7	8	8	11	7	9	7
Q9D6Y9	Q9D6Y9	8	8	8	1,4-alpha-glucan-branching enzyme	Gbe1	sp|Q9D6Y9|GLGB_MOUSE 1,4-alpha-glucan-branching enzyme OS=Mus musculus OX=10090 GN=Gbe1 PE=1 SV=1	1	8	8	8	1	2	2	2	2	2	2	1	2	1	0	0	1	1	2	1	2	1	2	2	1	2	2	1	1	1	2	1	1	1	1	2	2	1	2	1	2	2
Q9DCT1	Q9DCT1	11	11	11	1,5-anhydro-D-fructose reductase	Akr1e2	sp|Q9DCT1|AKCL2_MOUSE 1,5-anhydro-D-fructose reductase OS=Mus musculus OX=10090 GN=Akr1e2 PE=1 SV=1	1	11	11	11	5	5	5	5	6	5	6	5	4	5	5	6	6	4	4	4	4	5	5	5	5	4	4	6	5	7	4	5	4	7	4	6	4	6	5	7	5	6
Q64433	Q64433	12	12	12	10 kDa heat shock protein, mitochondrial	Hspe1	sp|Q64433|CH10_MOUSE 10 kDa heat shock protein, mitochondrial OS=Mus musculus OX=10090 GN=Hspe1 PE=1 SV=2	1	12	12	12	10	11	11	10	11	9	10	11	11	11	11	11	10	11	10	8	10	8	12	9	11	10	11	10	11	12	12	10	12	11	10	11	10	12	11	9	12	11
O08810	O08810	64	62	62	116 kDa U5 small nuclear ribonucleoprotein component	Eftud2	sp|O08810|U5S1_MOUSE 116 kDa U5 small nuclear ribonucleoprotein component OS=Mus musculus OX=10090 GN=Eftud2 PE=1 SV=1	1	64	62	62	48	45	55	48	50	50	48	41	38	38	36	38	36	38	39	37	41	35	36	38	46	41	42	42	38	47	34	36	37	36	34	42	43	49	48	44	44	46
Q9DAK9	Q9DAK9	9	9	9	14 kDa phosphohistidine phosphatase	Phpt1	sp|Q9DAK9|PHP14_MOUSE 14 kDa phosphohistidine phosphatase OS=Mus musculus OX=10090 GN=Phpt1 PE=1 SV=1	1	9	9	9	7	5	7	6	8	6	7	7	5	4	4	4	6	2	5	4	6	3	5	4	7	6	7	6	7	8	3	6	6	7	4	6	6	5	6	8	6	8
Q9CQV8	Q9CQV8	18	10	10	14-3-3 protein beta/alpha;14-3-3 protein beta/alpha, N-terminally processed	Ywhab	sp|Q9CQV8|1433B_MOUSE 14-3-3 protein beta/alpha OS=Mus musculus OX=10090 GN=Ywhab PE=1 SV=3	1	18	10	10	15	16	15	15	16	14	15	14	14	14	12	12	14	12	11	14	12	11	12	12	15	14	15	14	14	14	11	12	11	13	13	13	15	15	15	15	14	15
P62259	P62259	31	31	28	14-3-3 protein epsilon	Ywhae	sp|P62259|1433E_MOUSE 14-3-3 protein epsilon OS=Mus musculus OX=10090 GN=Ywhae PE=1 SV=1	1	31	31	28	22	23	21	22	22	22	22	21	21	22	20	22	21	22	21	19	21	20	21	19	22	22	24	24	23	21	20	22	19	23	20	21	21	24	22	23	22	22
P68510	P68510	24	17	17	14-3-3 protein eta	Ywhah	sp|P68510|1433F_MOUSE 14-3-3 protein eta OS=Mus musculus OX=10090 GN=Ywhah PE=1 SV=2	1	24	17	17	17	18	19	17	17	16	19	17	16	16	16	15	16	15	15	15	15	14	16	14	17	16	16	16	16	16	16	15	15	16	17	15	16	17	17	16	17	17
P61982	P61982	25	21	16	14-3-3 protein gamma;14-3-3 protein gamma, N-terminally processed	Ywhag	sp|P61982|1433G_MOUSE 14-3-3 protein gamma OS=Mus musculus OX=10090 GN=Ywhag PE=1 SV=2	1	25	21	16	16	20	19	18	16	18	21	17	16	16	16	16	16	16	17	13	16	15	16	16	17	17	17	17	18	17	15	15	15	15	15	16	17	17	18	17	18	17
O70456	O70456	24	20	20	14-3-3 protein sigma	Sfn	sp|O70456|1433S_MOUSE 14-3-3 protein sigma OS=Mus musculus OX=10090 GN=Sfn PE=1 SV=2	1	24	20	20	16	15	17	11	16	12	17	11	10	12	10	12	9	12	12	10	12	9	13	10	12	11	14	14	13	14	8	11	11	11	12	12	17	14	17	12	16	12
P68254	P68254	19	15	14	14-3-3 protein theta	Ywhaq	sp|P68254|1433T_MOUSE 14-3-3 protein theta OS=Mus musculus OX=10090 GN=Ywhaq PE=1 SV=1	1	19	15	14	17	17	18	17	17	16	17	15	16	15	15	15	16	16	14	15	15	14	15	14	18	17	16	15	17	16	14	15	14	16	16	15	16	18	17	18	16	17
P63101	P63101	29	26	24	14-3-3 protein zeta/delta	Ywhaz	sp|P63101|1433Z_MOUSE 14-3-3 protein zeta/delta OS=Mus musculus OX=10090 GN=Ywhaz PE=1 SV=1	1	29	26	24	21	22	22	19	21	18	23	19	18	19	18	18	18	18	19	19	17	17	18	17	20	20	21	18	20	19	17	18	16	19	19	20	19	21	21	20	20	20
Q9ERR7	Q9ERR7	7	7	7	15 kDa selenoprotein	Sept15	sp|Q9ERR7|SEP15_MOUSE Selenoprotein F OS=Mus musculus OX=10090 GN=Selenof PE=1 SV=3	1	7	7	7	4	4	5	4	5	4	4	3	3	3	3	4	3	2	3	3	2	2	1	4	3	4	3	4	4	3	3	3	3	3	2	3	4	3	4	4	4	4
P58871	P58871	37	37	37	182 kDa tankyrase-1-binding protein	Tnks1bp1	sp|P58871|TB182_MOUSE 182 kDa tankyrase-1-binding protein OS=Mus musculus OX=10090 GN=Tnks1bp1 PE=1 SV=2	1	37	37	37	15	13	12	7	15	10	13	12	5	7	8	6	10	7	11	8	11	8	10	11	17	9	15	10	14	16	11	9	14	12	12	6	16	13	15	13	16	11
Q9DBL9	Q9DBL9	4	4	4	1-acylglycerol-3-phosphate O-acyltransferase ABHD5	Abhd5	sp|Q9DBL9|ABHD5_MOUSE 1-acylglycerol-3-phosphate O-acyltransferase ABHD5 OS=Mus musculus OX=10090 GN=Abhd5 PE=1 SV=1	1	4	4	4	0	0	0	0	0	0	0	0	0	0	0	0	0	0	0	0	0	0	0	0	0	0	0	0	0	0	0	0	0	0	0	0	0	0	0	0	0	0
O35083	O35083	2	2	2	1-acyl-sn-glycerol-3-phosphate acyltransferase alpha	Agpat1	sp|O35083|PLCA_MOUSE 1-acyl-sn-glycerol-3-phosphate acyltransferase alpha OS=Mus musculus OX=10090 GN=Agpat1 PE=1 SV=1	1	2	2	2	0	1	1	1	1	1	1	1	1	1	1	1	1	1	0	0	0	0	1	0	1	1	0	0	0	1	1	1	1	1	1	0	1	2	1	1	0	0
Q8K3K7	Q8K3K7	5	5	5	1-acyl-sn-glycerol-3-phosphate acyltransferase beta	Agpat2	sp|Q8K3K7|PLCB_MOUSE 1-acyl-sn-glycerol-3-phosphate acyltransferase beta OS=Mus musculus OX=10090 GN=Agpat2 PE=1 SV=1	1	5	5	5	3	2	3	2	3	4	4	4	4	3	3	3	3	2	4	3	2	3	3	3	3	3	3	4	3	3	3	3	3	3	3	2	2	3	3	3	3	3
Q8K4X7	Q8K4X7	16	16	16	1-acyl-sn-glycerol-3-phosphate acyltransferase delta	Agpat4	sp|Q8K4X7|PLCD_MOUSE 1-acyl-sn-glycerol-3-phosphate acyltransferase delta OS=Mus musculus OX=10090 GN=Agpat4 PE=1 SV=1	1	16	16	16	1	1	1	1	0	0	0	2	2	1	1	1	0	1	2	1	0	3	2	2	0	2	0	1	0	0	1	2	1	1	0	0	2	0	0	0	0	1
Q9D1E8	Q9D1E8	4	4	4	1-acyl-sn-glycerol-3-phosphate acyltransferase epsilon	Agpat5	sp|Q9D1E8|PLCE_MOUSE 1-acyl-sn-glycerol-3-phosphate acyltransferase epsilon OS=Mus musculus OX=10090 GN=Agpat5 PE=2 SV=2	1	4	4	4	2	1	1	1	2	1	1	1	1	1	2	2	1	2	1	2	1	2	0	1	2	0	0	1	0	1	2	1	0	0	1	0	1	2	1	2	1	1
Q9D517	Q9D517	5	5	5	1-acyl-sn-glycerol-3-phosphate acyltransferase gamma	Agpat3	sp|Q9D517|PLCC_MOUSE 1-acyl-sn-glycerol-3-phosphate acyltransferase gamma OS=Mus musculus OX=10090 GN=Agpat3 PE=1 SV=2	1	5	5	5	2	2	2	2	2	1	2	2	2	2	2	2	2	1	2	1	2	2	2	2	2	1	2	2	2	2	1	2	2	1	2	1	1	2	2	2	2	2
Q9Z1T6	Q9Z1T6	17	17	17	1-phosphatidylinositol 3-phosphate 5-kinase	Pikfyve	sp|Q9Z1T6|FYV1_MOUSE 1-phosphatidylinositol 3-phosphate 5-kinase OS=Mus musculus OX=10090 GN=Pikfyve PE=1 SV=3	1	17	17	17	10	6	11	7	7	10	9	6	3	4	4	5	3	6	8	4	5	5	5	8	8	5	7	4	6	5	6	6	4	4	5	2	5	3	2	8	6	6
P51432	P51432	30	30	30	1-phosphatidylinositol 4,5-bisphosphate phosphodiesterase beta-3	Plcb3	sp|P51432|PLCB3_MOUSE 1-phosphatidylinositol 4,5-bisphosphate phosphodiesterase beta-3 OS=Mus musculus OX=10090 GN=Plcb3 PE=1 SV=2	1	30	30	30	25	22	22	21	24	23	23	20	19	19	18	17	19	19	22	20	20	17	18	18	24	24	24	23	23	23	19	22	17	21	19	22	20	18	20	22	20	24
Q8R3B1	Q8R3B1	37	37	37	1-phosphatidylinositol 4,5-bisphosphate phosphodiesterase delta-1	Plcd1	sp|Q8R3B1|PLCD1_MOUSE 1-phosphatidylinositol 4,5-bisphosphate phosphodiesterase delta-1 OS=Mus musculus OX=10090 GN=Plcd1 PE=1 SV=2	1	37	37	37	12	9	12	8	10	9	12	10	9	9	9	6	9	9	5	5	6	7	6	6	7	6	8	5	6	7	4	3	4	5	5	2	7	8	10	9	7	5
Q8K2J0	Q8K2J0	16	16	16	1-phosphatidylinositol 4,5-bisphosphate phosphodiesterase delta-3	Plcd3	sp|Q8K2J0|PLCD3_MOUSE 1-phosphatidylinositol 4,5-bisphosphate phosphodiesterase delta-3 OS=Mus musculus OX=10090 GN=Plcd3 PE=1 SV=2	1	16	16	16	0	0	0	0	0	0	0	1	0	0	0	0	0	0	0	0	0	0	0	0	0	0	0	0	0	0	0	0	0	0	0	0	0	0	0	0	0	0
Q62077	Q62077	32	32	32	1-phosphatidylinositol 4,5-bisphosphate phosphodiesterase gamma-1	Plcg1	sp|Q62077|PLCG1_MOUSE 1-phosphatidylinositol 4,5-bisphosphate phosphodiesterase gamma-1 OS=Mus musculus OX=10090 GN=Plcg1 PE=1 SV=2	1	32	32	32	15	14	17	17	18	19	17	17	13	14	15	10	16	15	14	14	15	14	16	12	12	14	15	15	17	19	12	14	9	16	13	15	12	12	13	15	13	12
Q8CIH5	Q8CIH5	39	39	39	1-phosphatidylinositol 4,5-bisphosphate phosphodiesterase gamma-2	Plcg2	sp|Q8CIH5|PLCG2_MOUSE 1-phosphatidylinositol 4,5-bisphosphate phosphodiesterase gamma-2 OS=Mus musculus OX=10090 GN=Plcg2 PE=1 SV=1	1	39	39	39	15	10	16	8	9	13	12	13	8	12	10	10	11	10	11	13	12	9	16	10	14	10	16	13	15	11	14	13	13	14	17	12	12	17	15	12	15	13
P16330	P16330	7	7	7	2,3-cyclic-nucleotide 3-phosphodiesterase	Cnp	sp|P16330|CN37_MOUSE 2,3-cyclic-nucleotide 3-phosphodiesterase OS=Mus musculus OX=10090 GN=Cnp PE=1 SV=3	1	7	7	7	3	5	4	4	5	5	4	5	3	2	3	4	3	4	2	4	4	3	4	1	1	2	0	2	4	3	2	2	4	3	3	3	3	2	4	4	4	2
Q9CQ62	Q9CQ62	17	17	17	2,4-dienoyl-CoA reductase, mitochondrial	Decr1	sp|Q9CQ62|DECR_MOUSE 2,4-dienoyl-CoA reductase, mitochondrial OS=Mus musculus OX=10090 GN=Decr1 PE=1 SV=1	1	17	17	17	5	6	5	8	5	8	7	5	6	5	7	5	7	5	4	6	6	7	5	7	9	7	5	7	6	8	6	8	4	6	5	8	2	4	4	9	4	7
Q3TIU4	Q3TIU4	11	11	11	2,5-phosphodiesterase 12	Pde12	sp|Q3TIU4|PDE12_MOUSE 2,5-phosphodiesterase 12 OS=Mus musculus OX=10090 GN=Pde12 PE=1 SV=2	1	11	11	11	3	4	3	3	3	4	3	3	3	3	3	4	3	4	3	3	3	4	3	3	3	3	3	3	3	3	3	3	3	3	3	3	4	3	4	4	4	4
P11928;Q8K469;Q8VI95;Q14AZ4;Q8VI97;A0A0J9YV76	P11928;Q8K469	11;8;1;1;1;1	11;8;1;1;1;1	10;7;0;0;0;0	2-5-oligoadenylate synthase 1A	Oas1a;Oas1g	sp|P11928|OAS1A_MOUSE 2-5-oligoadenylate synthase 1A OS=Mus musculus OX=10090 GN=Oas1a PE=1 SV=2;tr|Q8K469|Q8K469_MOUSE 2-5 oligoadenylate synthetase 1G OS=Mus musculus OX=10090 GN=Oas1g PE=2 SV=1	6	11	11	10	3	3	3	1	4	2	3	2	0	2	1	2	0	2	1	2	1	2	1	3	2	2	3	1	0	3	2	2	2	2	2	0	2	2	3	2	3	2
Q8VI93	Q8VI93	7	7	7	2-5-oligoadenylate synthase 3	Oas3	sp|Q8VI93|OAS3_MOUSE 2-5-oligoadenylate synthase 3 OS=Mus musculus OX=10090 GN=Oas3 PE=1 SV=1	1	7	7	7	0	0	0	0	0	0	0	0	0	0	0	0	0	0	0	0	0	0	0	0	0	0	0	0	0	1	0	0	0	0	0	0	0	0	0	0	0	0
Q8VI94	Q8VI94	2	2	2	2-5-oligoadenylate synthase-like protein 1	Oasl1	sp|Q8VI94|OASL1_MOUSE 2-5-oligoadenylate synthase-like protein 1 OS=Mus musculus OX=10090 GN=Oasl1 PE=2 SV=1	1	2	2	2	0	0	0	0	0	0	0	0	0	0	0	0	1	0	0	0	0	0	0	0	1	0	0	0	1	1	0	0	0	0	0	0	0	0	1	0	0	1
Q9Z2F2	Q9Z2F2	11	11	11	2-5-oligoadenylate synthase-like protein 2	Oasl2	sp|Q9Z2F2|OASL2_MOUSE 2-5-oligoadenylate synthase-like protein 2 OS=Mus musculus OX=10090 GN=Oasl2 PE=1 SV=2	1	11	11	11	0	0	0	0	0	0	0	0	0	0	0	0	0	0	0	0	0	0	0	0	1	0	0	0	0	0	0	0	0	0	0	0	0	0	0	1	0	0
P62334	P62334	25	25	25	26S protease regulatory subunit 10B	Psmc6	sp|P62334|PRS10_MOUSE 26S proteasome regulatory subunit 10B OS=Mus musculus OX=10090 GN=Psmc6 PE=1 SV=1	1	25	25	25	20	17	20	18	21	18	20	16	15	15	14	13	14	14	16	15	13	11	13	12	16	14	18	17	17	18	12	15	13	16	13	17	19	17	21	18	18	18
P62192	P62192	31	31	31	26S protease regulatory subunit 4	Psmc1	sp|P62192|PRS4_MOUSE 26S proteasome regulatory subunit 4 OS=Mus musculus OX=10090 GN=Psmc1 PE=1 SV=1	1	31	31	31	21	20	23	18	21	22	24	19	17	17	17	18	17	21	18	16	20	19	20	18	20	18	19	18	18	19	16	16	16	20	19	19	18	19	21	21	19	20
O88685	O88685	37	37	37	26S protease regulatory subunit 6A	Psmc3	sp|O88685|PRS6A_MOUSE 26S proteasome regulatory subunit 6A OS=Mus musculus OX=10090 GN=Psmc3 PE=1 SV=2	1	37	37	37	32	33	34	31	34	34	34	31	29	31	29	32	28	30	32	31	34	32	29	32	33	31	30	32	32	31	29	30	28	28	27	29	36	33	34	33	33	34
P54775	P54775	34	34	34	26S protease regulatory subunit 6B	Psmc4	sp|P54775|PRS6B_MOUSE 26S proteasome regulatory subunit 6B OS=Mus musculus OX=10090 GN=Psmc4 PE=1 SV=2	1	34	34	34	23	23	26	21	22	22	22	19	16	17	16	17	16	18	16	18	21	16	15	14	20	18	19	19	19	21	14	15	15	19	14	18	21	21	24	17	24	23
P46471	P46471	40	40	40	26S protease regulatory subunit 7	Psmc2	sp|P46471|PRS7_MOUSE 26S proteasome regulatory subunit 7 OS=Mus musculus OX=10090 GN=Psmc2 PE=1 SV=5	1	40	40	40	28	29	36	30	29	27	28	27	23	23	22	25	22	24	25	22	24	24	24	26	28	25	26	26	27	28	23	22	22	24	21	25	29	27	28	25	28	28
P62196	P62196	33	33	33	26S protease regulatory subunit 8	Psmc5	sp|P62196|PRS8_MOUSE 26S proteasome regulatory subunit 8 OS=Mus musculus OX=10090 GN=Psmc5 PE=1 SV=1	1	33	33	33	19	20	22	18	20	19	20	21	18	21	17	19	19	19	19	18	19	17	20	18	21	19	20	18	20	18	17	18	19	18	18	19	19	19	20	19	20	20
Q3TXS7;J3QN38	Q3TXS7	51;13	51;13	51;13	26S proteasome non-ATPase regulatory subunit 1	Psmd1	sp|Q3TXS7|PSMD1_MOUSE 26S proteasome non-ATPase regulatory subunit 1 OS=Mus musculus OX=10090 GN=Psmd1 PE=1 SV=1	2	51	51	51	36	35	44	32	33	34	37	30	31	30	28	27	28	30	33	30	31	27	29	29	33	32	37	32	35	35	30	33	29	27	29	31	32	35	41	32	37	36
Q9Z2X2	Q9Z2X2	9	9	9	26S proteasome non-ATPase regulatory subunit 10	Psmd10	sp|Q9Z2X2|PSD10_MOUSE 26S proteasome non-ATPase regulatory subunit 10 OS=Mus musculus OX=10090 GN=Psmd10 PE=1 SV=3	1	9	9	9	4	4	4	4	5	4	4	4	3	4	2	3	2	3	4	4	4	2	4	3	4	4	4	3	2	4	3	3	3	2	2	3	4	3	4	3	5	5
Q8BG32	Q8BG32	34	34	34	26S proteasome non-ATPase regulatory subunit 11	Psmd11	sp|Q8BG32|PSD11_MOUSE 26S proteasome non-ATPase regulatory subunit 11 OS=Mus musculus OX=10090 GN=Psmd11 PE=1 SV=3	1	34	34	34	25	25	29	26	25	23	27	21	20	19	18	20	19	19	20	19	20	18	19	19	24	19	23	22	22	21	18	20	20	19	18	21	23	23	27	21	24	26
Q9D8W5	Q9D8W5	26	26	26	26S proteasome non-ATPase regulatory subunit 12	Psmd12	sp|Q9D8W5|PSD12_MOUSE 26S proteasome non-ATPase regulatory subunit 12 OS=Mus musculus OX=10090 GN=Psmd12 PE=1 SV=4	1	26	26	26	19	21	22	19	18	21	19	18	16	17	14	15	18	16	16	16	19	14	17	13	20	16	16	16	16	18	15	17	15	18	17	18	18	19	18	18	21	19
Q9WVJ2	Q9WVJ2	22	22	22	26S proteasome non-ATPase regulatory subunit 13	Psmd13	sp|Q9WVJ2|PSD13_MOUSE 26S proteasome non-ATPase regulatory subunit 13 OS=Mus musculus OX=10090 GN=Psmd13 PE=1 SV=1	1	22	22	22	18	20	20	20	21	19	18	18	16	15	14	16	16	18	15	17	15	17	18	17	17	15	15	17	18	18	14	16	16	16	13	17	17	18	15	18	19	18
O35593	O35593	11	11	11	26S proteasome non-ATPase regulatory subunit 14	Psmd14	sp|O35593|PSDE_MOUSE 26S proteasome non-ATPase regulatory subunit 14 OS=Mus musculus OX=10090 GN=Psmd14 PE=1 SV=2	1	11	11	11	9	8	9	9	9	9	9	9	11	9	8	10	10	10	10	9	9	10	9	10	8	9	10	9	9	8	9	10	8	8	9	8	8	8	8	9	8	8
Q8VDM4	Q8VDM4	45	45	45	26S proteasome non-ATPase regulatory subunit 2	Psmd2	sp|Q8VDM4|PSMD2_MOUSE 26S proteasome non-ATPase regulatory subunit 2 OS=Mus musculus OX=10090 GN=Psmd2 PE=1 SV=1	1	45	45	45	28	25	30	27	29	27	26	27	24	23	22	23	23	23	24	19	27	20	26	22	24	24	26	23	26	26	20	21	21	20	21	23	24	24	26	24	26	27
P14685	P14685	31	31	31	26S proteasome non-ATPase regulatory subunit 3	Psmd3	sp|P14685|PSMD3_MOUSE 26S proteasome non-ATPase regulatory subunit 3 OS=Mus musculus OX=10090 GN=Psmd3 PE=1 SV=3	1	31	31	31	21	21	25	17	22	18	23	17	16	14	13	13	14	16	13	15	14	13	16	12	15	14	17	15	20	20	13	14	15	14	12	16	15	19	22	18	20	21
O35226	O35226	16	16	16	26S proteasome non-ATPase regulatory subunit 4	Psmd4	sp|O35226|PSMD4_MOUSE 26S proteasome non-ATPase regulatory subunit 4 OS=Mus musculus OX=10090 GN=Psmd4 PE=1 SV=1	1	16	16	16	13	13	15	13	13	13	13	9	9	10	10	9	10	11	9	9	9	8	9	8	10	9	11	9	10	12	8	12	9	11	9	8	11	11	12	10	12	13
Q8BJY1	Q8BJY1	23	23	23	26S proteasome non-ATPase regulatory subunit 5	Psmd5	sp|Q8BJY1|PSMD5_MOUSE 26S proteasome non-ATPase regulatory subunit 5 OS=Mus musculus OX=10090 GN=Psmd5 PE=1 SV=4	1	23	23	23	18	17	19	15	18	17	19	17	15	15	15	15	16	14	16	15	15	14	15	16	16	15	15	14	14	15	14	13	16	14	15	14	18	15	16	16	17	17
Q99JI4	Q99JI4	19	19	19	26S proteasome non-ATPase regulatory subunit 6	Psmd6	sp|Q99JI4|PSMD6_MOUSE 26S proteasome non-ATPase regulatory subunit 6 OS=Mus musculus OX=10090 GN=Psmd6 PE=1 SV=1	1	19	19	19	14	12	14	13	12	13	13	9	10	11	9	9	10	12	10	7	11	9	9	10	10	9	11	13	10	11	9	8	9	10	8	13	12	12	13	12	11	14
P26516	P26516	21	21	21	26S proteasome non-ATPase regulatory subunit 7	Psmd7	sp|P26516|PSMD7_MOUSE 26S proteasome non-ATPase regulatory subunit 7 OS=Mus musculus OX=10090 GN=Psmd7 PE=1 SV=2	1	21	21	21	14	12	14	12	13	12	14	11	9	9	9	9	9	11	10	10	11	9	11	10	10	11	10	9	10	9	8	8	9	9	10	11	10	12	12	11	14	11
Q9CX56	Q9CX56	17	17	17	26S proteasome non-ATPase regulatory subunit 8	Psmd8	sp|Q9CX56|PSMD8_MOUSE 26S proteasome non-ATPase regulatory subunit 8 OS=Mus musculus OX=10090 GN=Psmd8 PE=1 SV=2	1	17	17	17	12	12	13	13	12	12	12	10	11	11	9	10	13	10	11	11	12	9	12	12	13	13	12	10	11	12	10	9	9	10	8	11	12	12	13	12	11	12
Q9CR00	Q9CR00	18	18	18	26S proteasome non-ATPase regulatory subunit 9	Psmd9	sp|Q9CR00|PSMD9_MOUSE 26S proteasome non-ATPase regulatory subunit 9 OS=Mus musculus OX=10090 GN=Psmd9 PE=1 SV=1	1	18	18	18	9	9	11	9	9	9	10	10	9	7	7	9	8	8	7	7	8	9	8	9	9	8	7	9	8	8	8	9	8	10	7	8	7	10	10	9	9	11
Q3UHX2	Q3UHX2	12	12	12	28 kDa heat- and acid-stable phosphoprotein	Pdap1	sp|Q3UHX2|HAP28_MOUSE 28 kDa heat- and acid-stable phosphoprotein OS=Mus musculus OX=10090 GN=Pdap1 PE=1 SV=1	1	12	12	12	6	7	10	7	9	8	7	7	5	6	5	6	5	6	7	6	7	5	5	5	6	5	5	6	6	6	6	5	5	5	4	6	6	6	6	7	9	8
Q80ZK0	Q80ZK0	8	8	8	28S ribosomal protein S10, mitochondrial	Mrps10	sp|Q80ZK0|RT10_MOUSE 28S ribosomal protein S10, mitochondrial OS=Mus musculus OX=10090 GN=Mrps10 PE=1 SV=1	1	8	8	8	6	6	6	6	6	5	6	6	5	6	6	6	6	5	6	6	6	6	5	6	6	6	5	6	5	6	7	6	6	6	6	5	6	5	6	6	6	5
Q9DCA2	Q9DCA2	5	5	5	28S ribosomal protein S11, mitochondrial	Mrps11	sp|Q9DCA2|RT11_MOUSE 28S ribosomal protein S11, mitochondrial OS=Mus musculus OX=10090 GN=Mrps11 PE=1 SV=2	1	5	5	5	5	4	4	3	5	5	5	3	2	2	3	2	4	3	2	3	3	3	2	2	5	3	5	3	3	5	3	3	2	3	3	3	3	4	4	5	4	2
O35680	O35680	1	1	1	28S ribosomal protein S12, mitochondrial	Mrps12	sp|O35680|RT12_MOUSE 28S ribosomal protein S12, mitochondrial OS=Mus musculus OX=10090 GN=Mrps12 PE=2 SV=1	1	1	1	1	0	0	0	0	0	0	0	0	0	0	0	0	0	0	0	0	0	0	0	0	0	0	0	0	0	0	0	0	0	0	0	0	0	0	0	0	0	0
Q9CR88	Q9CR88	3	3	3	28S ribosomal protein S14, mitochondrial	Mrps14	sp|Q9CR88|RT14_MOUSE 28S ribosomal protein S14, mitochondrial OS=Mus musculus OX=10090 GN=Mrps14 PE=1 SV=1	1	3	3	3	2	3	3	2	2	2	2	2	2	2	1	1	2	2	2	1	2	1	2	1	2	1	2	2	2	3	2	2	2	2	2	2	2	3	3	3	2	2
Q9DC71	Q9DC71	12	12	12	28S ribosomal protein S15, mitochondrial	Mrps15	sp|Q9DC71|RT15_MOUSE 28S ribosomal protein S15, mitochondrial OS=Mus musculus OX=10090 GN=Mrps15 PE=1 SV=2	1	12	12	12	9	9	10	8	9	9	10	7	7	8	6	7	8	7	5	7	8	6	7	6	7	8	8	6	8	9	6	7	7	9	6	6	8	7	8	7	9	8
Q9CPX7	Q9CPX7	7	7	7	28S ribosomal protein S16, mitochondrial	Mrps16	sp|Q9CPX7|RT16_MOUSE 28S ribosomal protein S16, mitochondrial OS=Mus musculus OX=10090 GN=Mrps16 PE=1 SV=1	1	7	7	7	3	3	2	1	3	2	2	2	2	2	1	2	1	1	1	2	2	2	2	2	3	1	2	2	2	1	1	2	1	2	1	0	3	2	3	2	3	3
Q9CQE3	Q9CQE3	6	6	6	28S ribosomal protein S17, mitochondrial	Mrps17	sp|Q9CQE3|RT17_MOUSE 28S ribosomal protein S17, mitochondrial OS=Mus musculus OX=10090 GN=Mrps17 PE=1 SV=1	1	6	6	6	6	5	5	4	3	5	5	3	4	3	2	3	3	3	4	3	4	3	3	2	4	2	5	4	4	3	3	3	3	3	3	3	5	4	4	3	5	6
Q99N85	Q99N85	4	4	4	28S ribosomal protein S18a, mitochondrial	Mrps18a	sp|Q99N85|RT18A_MOUSE 28S ribosomal protein S18a, mitochondrial OS=Mus musculus OX=10090 GN=Mrps18a PE=2 SV=1	1	4	4	4	2	3	3	3	3	3	3	2	2	2	2	2	2	2	2	2	2	2	2	2	2	2	2	2	3	2	2	2	2	2	2	2	2	2	2	2	3	3
Q99N84	Q99N84	7	7	7	28S ribosomal protein S18b, mitochondrial	Mrps18b	sp|Q99N84|RT18B_MOUSE 28S ribosomal protein S18b, mitochondrial OS=Mus musculus OX=10090 GN=Mrps18b PE=1 SV=1	1	7	7	7	4	4	4	2	4	2	3	1	2	2	2	2	1	2	2	3	2	2	1	1	2	1	1	2	2	2	1	1	1	3	1	1	1	3	2	2	4	2
Q8R2L5	Q8R2L5	3	3	3	28S ribosomal protein S18c, mitochondrial	Mrps18c	sp|Q8R2L5|RT18C_MOUSE 28S ribosomal protein S18c, mitochondrial OS=Mus musculus OX=10090 GN=Mrps18c PE=1 SV=1	1	3	3	3	2	2	2	2	2	2	2	1	2	1	1	2	2	1	2	2	2	2	1	1	2	2	2	2	2	2	1	2	1	2	1	2	2	2	2	2	2	2
Q924T2	Q924T2	4	4	4	28S ribosomal protein S2, mitochondrial	Mrps2	sp|Q924T2|RT02_MOUSE 28S ribosomal protein S2, mitochondrial OS=Mus musculus OX=10090 GN=Mrps2 PE=1 SV=1	1	4	4	4	3	3	3	2	3	3	3	3	4	4	3	4	3	3	4	3	3	3	3	3	3	3	3	3	3	3	3	3	3	3	3	3	3	3	3	3	3	3
P58059	P58059	5	5	5	28S ribosomal protein S21, mitochondrial	Mrps21	sp|P58059|RT21_MOUSE 28S ribosomal protein S21, mitochondrial OS=Mus musculus OX=10090 GN=Mrps21 PE=1 SV=1	1	5	5	5	3	3	3	3	3	3	3	3	3	3	3	3	3	3	3	3	3	3	3	3	3	2	3	3	3	3	3	3	3	3	3	3	3	2	3	3	3	3
Q9CXW2	Q9CXW2	16	16	16	28S ribosomal protein S22, mitochondrial	Mrps22	sp|Q9CXW2|RT22_MOUSE 28S ribosomal protein S22, mitochondrial OS=Mus musculus OX=10090 GN=Mrps22 PE=1 SV=1	1	16	16	16	7	7	9	10	10	6	8	8	8	6	7	8	8	8	5	7	6	6	7	7	7	6	8	7	6	7	7	6	7	7	7	5	8	7	9	8	8	7
Q8VE22	Q8VE22	15	15	15	28S ribosomal protein S23, mitochondrial	Mrps23	sp|Q8VE22|RT23_MOUSE 28S ribosomal protein S23, mitochondrial OS=Mus musculus OX=10090 GN=Mrps23 PE=1 SV=1	1	15	15	15	12	11	12	11	11	13	11	9	8	8	9	8	7	9	9	7	11	7	9	8	10	10	10	7	10	9	7	8	7	9	7	8	11	9	12	11	11	10
Q9CQV5	Q9CQV5	4	4	4	28S ribosomal protein S24, mitochondrial	Mrps24	sp|Q9CQV5|RT24_MOUSE 28S ribosomal protein S24, mitochondrial OS=Mus musculus OX=10090 GN=Mrps24 PE=1 SV=1	1	4	4	4	2	3	3	3	2	2	1	2	2	1	1	1	1	2	1	1	2	1	1	1	1	1	1	1	1	1	1	1	1	1	2	1	1	2	1	1	1	1
Q9D125	Q9D125	11	11	11	28S ribosomal protein S25, mitochondrial	Mrps25	sp|Q9D125|RT25_MOUSE 28S ribosomal protein S25, mitochondrial OS=Mus musculus OX=10090 GN=Mrps25 PE=1 SV=1	1	11	11	11	7	7	7	6	6	7	7	5	6	5	6	5	4	6	6	7	6	4	5	6	6	6	6	5	7	7	5	4	5	4	5	6	6	6	7	5	6	6
Q80ZS3	Q80ZS3	8	8	8	28S ribosomal protein S26, mitochondrial	Mrps26	sp|Q80ZS3|RT26_MOUSE 28S ribosomal protein S26, mitochondrial OS=Mus musculus OX=10090 GN=Mrps26 PE=1 SV=1	1	8	8	8	7	4	7	5	5	5	6	5	5	3	5	4	4	5	6	3	6	6	5	5	6	5	5	4	6	5	3	4	3	3	5	4	7	6	5	6	6	5
Q8BK72	Q8BK72	14	14	14	28S ribosomal protein S27, mitochondrial	Mrps27	sp|Q8BK72|RT27_MOUSE 28S ribosomal protein S27, mitochondrial OS=Mus musculus OX=10090 GN=Mrps27 PE=1 SV=2	1	14	14	14	11	12	9	12	10	10	11	9	6	7	8	7	6	9	9	8	9	3	7	7	10	6	8	6	8	9	6	7	7	6	5	6	10	10	10	10	10	9
Q9CY16	Q9CY16	6	6	6	28S ribosomal protein S28, mitochondrial	Mrps28	sp|Q9CY16|RT28_MOUSE 28S ribosomal protein S28, mitochondrial OS=Mus musculus OX=10090 GN=Mrps28 PE=1 SV=1	1	6	6	6	5	3	3	3	4	3	5	4	4	4	4	4	3	4	2	3	2	3	3	3	2	3	3	3	3	2	3	3	3	3	3	3	3	3	4	4	4	2
Q9ER88	Q9ER88	18	18	18	28S ribosomal protein S29, mitochondrial	Dap3	sp|Q9ER88|RT29_MOUSE 28S ribosomal protein S29, mitochondrial OS=Mus musculus OX=10090 GN=Dap3 PE=1 SV=1	1	18	18	18	11	11	10	9	10	11	10	7	8	7	8	7	8	7	8	7	8	7	8	8	8	8	7	7	7	8	7	7	8	7	8	7	9	10	9	8	8	7
Q9D0G0	Q9D0G0	12	12	12	28S ribosomal protein S30, mitochondrial	Mrps30	sp|Q9D0G0|RT30_MOUSE 28S ribosomal protein S30, mitochondrial OS=Mus musculus OX=10090 GN=Mrps30 PE=1 SV=1	1	12	12	12	9	8	8	9	9	8	9	7	5	5	4	5	5	4	7	5	8	2	5	4	8	5	7	6	8	7	4	5	4	8	4	8	7	7	8	6	7	10
Q61733	Q61733	16	16	16	28S ribosomal protein S31, mitochondrial	Mrps31	sp|Q61733|RT31_MOUSE 28S ribosomal protein S31, mitochondrial OS=Mus musculus OX=10090 GN=Mrps31 PE=1 SV=1	1	16	16	16	7	10	10	8	9	9	8	9	8	8	7	8	8	8	6	4	7	7	7	6	5	7	8	7	8	8	5	6	7	7	7	7	8	9	8	9	9	8
Q9D2R8	Q9D2R8	5	5	5	28S ribosomal protein S33, mitochondrial	Mrps33	sp|Q9D2R8|RT33_MOUSE 28S ribosomal protein S33, mitochondrial OS=Mus musculus OX=10090 GN=Mrps33 PE=1 SV=1	1	5	5	5	3	3	5	3	4	4	4	3	2	3	3	3	2	2	3	2	3	3	2	3	3	2	4	2	2	2	3	3	4	2	3	2	3	2	3	4	3	4
Q9JIK9	Q9JIK9	12	12	12	28S ribosomal protein S34, mitochondrial	Mrps34	sp|Q9JIK9|RT34_MOUSE 28S ribosomal protein S34, mitochondrial OS=Mus musculus OX=10090 GN=Mrps34 PE=1 SV=1	1	12	12	12	7	6	8	7	5	7	6	6	5	6	5	6	6	6	6	7	7	5	5	7	7	6	7	6	8	7	5	6	6	6	7	6	6	7	6	7	6	7
Q8BJZ4	Q8BJZ4	11	11	11	28S ribosomal protein S35, mitochondrial	Mrps35	sp|Q8BJZ4|RT35_MOUSE 28S ribosomal protein S35, mitochondrial OS=Mus musculus OX=10090 GN=Mrps35 PE=1 SV=2	1	11	11	11	10	10	11	10	10	10	10	10	9	9	8	9	9	8	9	8	9	9	9	9	10	9	10	8	8	9	9	8	8	8	8	7	10	10	10	10	10	10
Q9CQX8	Q9CQX8	5	5	5	28S ribosomal protein S36, mitochondrial	Mrps36	sp|Q9CQX8|RT36_MOUSE 28S ribosomal protein S36, mitochondrial OS=Mus musculus OX=10090 GN=Mrps36 PE=1 SV=1	1	5	5	5	4	2	3	2	3	3	4	1	2	1	3	2	3	2	2	2	3	1	2	2	3	3	3	3	3	4	2	3	2	3	3	3	2	3	2	4	4	5
Q99N87	Q99N87	16	16	16	28S ribosomal protein S5, mitochondrial	Mrps5	sp|Q99N87|RT05_MOUSE 28S ribosomal protein S5, mitochondrial OS=Mus musculus OX=10090 GN=Mrps5 PE=1 SV=1	1	16	16	16	10	8	10	7	9	9	9	9	9	8	9	8	9	8	8	6	8	7	7	8	9	9	8	8	7	6	7	7	8	9	8	8	7	9	10	8	8	8
P58064;A0A338P7H3	P58064	5;2	5;2	5;2	28S ribosomal protein S6, mitochondrial	Mrps6	sp|P58064|RT06_MOUSE 28S ribosomal protein S6, mitochondrial OS=Mus musculus OX=10090 GN=Mrps6 PE=1 SV=3	2	5	5	5	3	3	4	2	3	3	2	3	3	3	3	3	3	3	2	2	2	3	3	3	3	3	3	3	3	2	3	3	2	4	3	3	3	3	2	3	3	1
Q80X85	Q80X85	10	10	10	28S ribosomal protein S7, mitochondrial	Mrps7	sp|Q80X85|RT07_MOUSE 28S ribosomal protein S7, mitochondrial OS=Mus musculus OX=10090 GN=Mrps7 PE=1 SV=1	1	10	10	10	6	5	4	5	6	6	6	5	6	6	6	5	5	6	5	6	6	4	6	5	6	5	5	5	6	5	6	6	6	6	4	6	6	6	6	5	6	7
Q9D7N3	Q9D7N3	13	13	13	28S ribosomal protein S9, mitochondrial	Mrps9	sp|Q9D7N3|RT09_MOUSE 28S ribosomal protein S9, mitochondrial OS=Mus musculus OX=10090 GN=Mrps9 PE=1 SV=3	1	13	13	13	10	10	11	10	10	10	11	9	8	8	9	8	8	9	8	8	8	7	8	7	8	7	8	7	9	8	6	8	6	8	7	8	7	9	9	10	10	8
O88986	O88986	13	13	13	2-amino-3-ketobutyrate coenzyme A ligase, mitochondrial	Gcat	sp|O88986|KBL_MOUSE 2-amino-3-ketobutyrate coenzyme A ligase, mitochondrial OS=Mus musculus OX=10090 GN=Gcat PE=1 SV=2	1	13	13	13	9	11	10	12	11	13	9	9	7	8	7	8	8	9	8	10	8	8	9	8	9	8	10	7	10	10	7	7	7	7	6	8	8	10	10	11	11	13
Q6PDY2	Q6PDY2	9	9	9	2-aminoethanethiol dioxygenase	Ado	sp|Q6PDY2|AEDO_MOUSE 2-aminoethanethiol dioxygenase OS=Mus musculus OX=10090 GN=Ado PE=1 SV=2	1	9	9	9	4	1	3	2	3	4	5	5	3	3	4	2	3	4	2	2	1	2	2	1	2	3	2	2	1	5	1	3	1	2	3	1	2	3	1	3	3	3
Q80VJ3	Q80VJ3	8	8	8	2-deoxynucleoside 5-phosphate N-hydrolase 1	Dnph1	sp|Q80VJ3|DNPH1_MOUSE 2-deoxynucleoside 5-phosphate N-hydrolase 1 OS=Mus musculus OX=10090 GN=Dnph1 PE=1 SV=2	1	8	8	8	1	1	1	0	1	0	1	1	0	1	0	1	0	1	0	1	0	0	0	0	0	1	0	1	0	0	0	1	0	0	0	1	1	1	1	1	1	1
Q9QXE0	Q9QXE0	3	3	3	2-hydroxyacyl-CoA lyase 1	Hacl1	sp|Q9QXE0|HACL1_MOUSE 2-hydroxyacyl-CoA lyase 1 OS=Mus musculus OX=10090 GN=Hacl1 PE=1 SV=2	1	3	3	3	2	2	2	2	2	2	2	1	1	1	2	1	2	1	2	2	2	2	2	2	1	2	2	2	2	2	2	1	2	1	2	2	2	2	2	2	1	2
Q9CXI0	Q9CXI0	4	4	4	2-methoxy-6-polyprenyl-1,4-benzoquinol methylase, mitochondrial	Coq5	sp|Q9CXI0|COQ5_MOUSE 2-methoxy-6-polyprenyl-1,4-benzoquinol methylase, mitochondrial OS=Mus musculus OX=10090 GN=Coq5 PE=1 SV=2	1	4	4	4	2	1	1	1	2	2	2	2	1	1	2	1	2	1	1	1	1	2	1	1	2	2	2	1	2	2	2	2	1	2	1	2	2	2	1	2	1	1
Q9D136	Q9D136	1	1	1	2-oxoglutarate and iron-dependent oxygenase domain-containing protein 3	Ogfod3	sp|Q9D136|OGFD3_MOUSE 2-oxoglutarate and iron-dependent oxygenase domain-containing protein 3 OS=Mus musculus OX=10090 GN=Ogfod3 PE=2 SV=1	1	1	1	1	1	1	1	1	1	0	1	1	1	1	1	1	1	1	1	0	1	0	1	1	1	1	0	0	0	1	1	1	0	1	0	1	1	1	1	1	0	1
Q60597	Q60597	54	54	43	2-oxoglutarate dehydrogenase, mitochondrial	Ogdh	sp|Q60597|ODO1_MOUSE 2-oxoglutarate dehydrogenase, mitochondrial OS=Mus musculus OX=10090 GN=Ogdh PE=1 SV=3	1	54	54	43	25	29	31	28	28	29	29	27	25	23	19	25	24	26	22	24	26	23	24	22	27	23	24	24	25	27	17	23	20	22	18	23	24	31	28	28	26	30
P50136	P50136	15	15	15	2-oxoisovalerate dehydrogenase subunit alpha, mitochondrial	Bckdha	sp|P50136|ODBA_MOUSE 2-oxoisovalerate dehydrogenase subunit alpha, mitochondrial OS=Mus musculus OX=10090 GN=Bckdha PE=1 SV=1	1	15	15	15	10	9	11	12	9	11	11	7	8	7	8	6	9	7	7	7	9	5	6	7	9	9	9	7	8	8	6	8	6	8	6	7	9	8	9	7	9	11
Q6P3A8	Q6P3A8	10	10	10	2-oxoisovalerate dehydrogenase subunit beta, mitochondrial	Bckdhb	sp|Q6P3A8|ODBB_MOUSE 2-oxoisovalerate dehydrogenase subunit beta, mitochondrial OS=Mus musculus OX=10090 GN=Bckdhb PE=1 SV=2	1	10	10	10	8	7	8	7	6	6	7	6	5	5	6	5	5	5	7	5	6	5	5	5	6	5	6	6	6	6	5	6	5	6	5	4	6	6	5	7	6	7
O35469;E9Q007;Q61767;P26150;P26149	O35469	4;1;1;1;1	4;1;1;1;1	4;1;1;1;1	3 beta-hydroxysteroid dehydrogenase/Delta 5-->4-isomerase type 6;3-beta-hydroxy-Delta(5)-steroid dehydrogenase;Steroid Delta-isomerase	Hsd3b6	sp|O35469|3BHS6_MOUSE 3 beta-hydroxysteroid dehydrogenase/Delta 5-->4-isomerase type 6 OS=Mus musculus OX=10090 GN=Hsd3b6 PE=1 SV=4	5	4	4	4	0	0	0	0	0	0	0	0	0	0	0	0	0	0	0	0	0	0	0	0	0	0	0	0	0	0	0	0	0	0	0	0	0	0	0	0	0	0
Q9Z0S1	Q9Z0S1	16	16	16	3(2),5-bisphosphate nucleotidase 1	Bpnt1	sp|Q9Z0S1|BPNT1_MOUSE 3(2),5-bisphosphate nucleotidase 1 OS=Mus musculus OX=10090 GN=Bpnt1 PE=1 SV=2	1	16	16	16	11	11	11	9	11	8	12	12	10	10	9	10	11	10	8	10	12	8	10	9	11	10	12	10	12	11	11	8	11	10	11	11	8	10	12	10	12	11
Q7TMF2	Q7TMF2	10	10	10	3-5 exoribonuclease 1	Eri1	sp|Q7TMF2|ERI1_MOUSE 3-5 exoribonuclease 1 OS=Mus musculus OX=10090 GN=Eri1 PE=1 SV=2	1	10	10	10	8	6	8	6	7	7	8	7	7	7	5	6	7	7	6	6	6	7	7	6	7	8	8	7	6	7	7	8	7	8	7	7	7	8	8	8	8	7
Q99N96	Q99N96	14	14	14	39S ribosomal protein L1, mitochondrial	Mrpl1	sp|Q99N96|RM01_MOUSE 39S ribosomal protein L1, mitochondrial OS=Mus musculus OX=10090 GN=Mrpl1 PE=1 SV=2	1	14	14	14	9	7	9	8	8	8	8	8	7	8	6	7	7	7	7	8	7	7	7	7	8	6	7	7	7	8	8	7	7	7	7	7	9	9	8	9	8	6
Q3TBW2	Q3TBW2	6	6	6	39S ribosomal protein L10, mitochondrial	Mrpl10	sp|Q3TBW2|RM10_MOUSE 39S ribosomal protein L10, mitochondrial OS=Mus musculus OX=10090 GN=Mrpl10 PE=1 SV=2	1	6	6	6	3	2	2	2	3	2	3	2	2	3	4	3	4	3	2	1	4	1	3	1	3	3	2	3	3	3	3	2	2	3	2	2	3	3	2	3	2	3
Q9CQF0	Q9CQF0	11	11	11	39S ribosomal protein L11, mitochondrial	Mrpl11	sp|Q9CQF0|RM11_MOUSE 39S ribosomal protein L11, mitochondrial OS=Mus musculus OX=10090 GN=Mrpl11 PE=1 SV=1	1	11	11	11	11	10	11	9	11	10	11	11	11	10	11	11	10	11	11	11	11	10	11	10	10	10	11	10	11	11	11	10	10	10	9	11	10	11	11	11	11	11
Q9DB15	Q9DB15	11	11	11	39S ribosomal protein L12, mitochondrial	Mrpl12	sp|Q9DB15|RM12_MOUSE 39S ribosomal protein L12, mitochondrial OS=Mus musculus OX=10090 GN=Mrpl12 PE=1 SV=2	1	11	11	11	8	8	9	8	9	7	8	9	7	8	8	7	8	7	7	6	7	7	7	7	7	7	8	8	7	6	6	7	7	7	8	9	7	7	9	8	8	9
Q9D1P0	Q9D1P0	12	12	12	39S ribosomal protein L13, mitochondrial	Mrpl13	sp|Q9D1P0|RM13_MOUSE 39S ribosomal protein L13, mitochondrial OS=Mus musculus OX=10090 GN=Mrpl13 PE=1 SV=1	1	12	12	12	7	7	8	7	7	8	8	7	6	6	6	6	6	6	7	8	8	6	6	7	7	6	7	6	7	7	5	6	6	6	5	6	7	7	8	7	8	7
Q9D1I6	Q9D1I6	7	7	7	39S ribosomal protein L14, mitochondrial	Mrpl14	sp|Q9D1I6|RM14_MOUSE 39S ribosomal protein L14, mitochondrial OS=Mus musculus OX=10090 GN=Mrpl14 PE=1 SV=1	1	7	7	7	6	6	4	5	5	5	5	5	4	5	4	5	4	4	4	6	4	4	3	4	5	4	4	5	5	5	4	4	5	3	4	4	5	6	5	5	6	4
Q9CPR5	Q9CPR5	18	18	18	39S ribosomal protein L15, mitochondrial	Mrpl15	sp|Q9CPR5|RM15_MOUSE 39S ribosomal protein L15, mitochondrial OS=Mus musculus OX=10090 GN=Mrpl15 PE=1 SV=1	1	18	18	18	9	12	12	11	13	10	12	14	12	10	10	11	8	12	7	8	11	9	8	10	12	9	10	8	9	10	9	9	11	9	10	9	10	9	14	11	12	8
Q99N93	Q99N93	7	7	7	39S ribosomal protein L16, mitochondrial	Mrpl16	sp|Q99N93|RM16_MOUSE 39S ribosomal protein L16, mitochondrial OS=Mus musculus OX=10090 GN=Mrpl16 PE=1 SV=1	1	7	7	7	4	4	3	5	5	5	3	3	3	3	4	3	3	3	4	3	4	3	3	3	3	4	3	4	4	3	3	4	3	3	2	4	3	4	3	4	3	5
Q9D8P4	Q9D8P4	6	6	6	39S ribosomal protein L17, mitochondrial	Mrpl17	sp|Q9D8P4|RM17_MOUSE 39S ribosomal protein L17, mitochondrial OS=Mus musculus OX=10090 GN=Mrpl17 PE=1 SV=1	1	6	6	6	3	3	3	4	2	3	3	4	3	2	3	3	4	3	3	2	3	3	3	3	4	2	3	4	4	3	2	2	2	4	3	3	3	3	4	3	4	1
Q9CQL5	Q9CQL5	6	6	6	39S ribosomal protein L18, mitochondrial	Mrpl18	sp|Q9CQL5|RM18_MOUSE 39S ribosomal protein L18, mitochondrial OS=Mus musculus OX=10090 GN=Mrpl18 PE=1 SV=1	1	6	6	6	2	3	3	4	3	3	3	1	2	1	1	1	1	1	3	2	3	1	1	1	1	1	1	1	1	1	2	1	1	1	1	1	1	1	3	0	2	0
Q9D338	Q9D338	8	8	8	39S ribosomal protein L19, mitochondrial	Mrpl19	sp|Q9D338|RM19_MOUSE 39S ribosomal protein L19, mitochondrial OS=Mus musculus OX=10090 GN=Mrpl19 PE=1 SV=1	1	8	8	8	5	6	5	4	7	5	6	6	6	6	7	4	5	6	4	5	6	3	5	4	6	4	5	5	4	4	2	3	5	4	3	4	5	4	6	5	5	6
Q9D773	Q9D773	8	8	8	39S ribosomal protein L2, mitochondrial	Mrpl2	sp|Q9D773|RM02_MOUSE 39S ribosomal protein L2, mitochondrial OS=Mus musculus OX=10090 GN=Mrpl2 PE=1 SV=1	1	8	8	8	6	6	5	2	3	3	6	4	3	3	2	3	2	3	2	1	3	1	2	2	1	2	2	2	3	2	2	3	2	3	2	2	4	3	4	4	4	5
Q9CQL4	Q9CQL4	7	7	7	39S ribosomal protein L20, mitochondrial	Mrpl20	sp|Q9CQL4|RM20_MOUSE 39S ribosomal protein L20, mitochondrial OS=Mus musculus OX=10090 GN=Mrpl20 PE=1 SV=1	1	7	7	7	3	4	4	3	3	2	4	3	3	3	3	2	3	2	3	4	2	4	3	3	3	3	3	4	5	4	3	2	2	2	3	2	3	2	2	3	2	3
Q9D1N9	Q9D1N9	8	8	8	39S ribosomal protein L21, mitochondrial	Mrpl21	sp|Q9D1N9|RM21_MOUSE 39S ribosomal protein L21, mitochondrial OS=Mus musculus OX=10090 GN=Mrpl21 PE=1 SV=1	1	8	8	8	4	4	4	4	4	4	5	4	5	3	4	4	5	4	4	3	4	3	5	3	4	4	5	5	4	4	5	4	5	4	5	3	4	4	4	4	3	4
Q8BU88	Q8BU88	9	9	9	39S ribosomal protein L22, mitochondrial	Mrpl22	sp|Q8BU88|RM22_MOUSE 39S ribosomal protein L22, mitochondrial OS=Mus musculus OX=10090 GN=Mrpl22 PE=1 SV=1	1	9	9	9	6	6	7	5	6	5	6	6	7	5	6	4	5	6	4	4	5	5	4	5	4	5	5	5	3	5	4	5	4	4	5	4	5	7	6	5	5	5
O35972	O35972	7	7	7	39S ribosomal protein L23, mitochondrial	Mrpl23	sp|O35972|RM23_MOUSE 39S ribosomal protein L23, mitochondrial OS=Mus musculus OX=10090 GN=Mrpl23 PE=1 SV=1	1	7	7	7	6	7	7	6	7	7	7	5	5	5	5	6	5	6	6	6	7	6	5	6	5	6	6	5	7	6	5	6	5	5	5	6	7	6	7	5	7	7
Q9CQ06	Q9CQ06	8	8	8	39S ribosomal protein L24, mitochondrial	Mrpl24	sp|Q9CQ06|RM24_MOUSE 39S ribosomal protein L24, mitochondrial OS=Mus musculus OX=10090 GN=Mrpl24 PE=1 SV=1	1	8	8	8	4	3	4	3	4	2	3	3	3	3	3	3	3	3	3	2	3	2	3	2	3	3	3	2	3	3	3	3	3	3	2	3	3	3	4	3	3	3
Q99N92	Q99N92	3	3	3	39S ribosomal protein L27, mitochondrial	Mrpl27	sp|Q99N92|RM27_MOUSE 39S ribosomal protein L27, mitochondrial OS=Mus musculus OX=10090 GN=Mrpl27 PE=1 SV=1	1	3	3	3	2	2	2	2	2	2	2	2	2	2	2	2	2	2	2	2	2	2	2	2	2	2	2	2	2	2	2	2	2	2	2	2	2	2	2	2	2	2
Q9D1B9	Q9D1B9	6	6	6	39S ribosomal protein L28, mitochondrial	Mrpl28	sp|Q9D1B9|RM28_MOUSE 39S ribosomal protein L28, mitochondrial OS=Mus musculus OX=10090 GN=Mrpl28 PE=1 SV=3	1	6	6	6	5	5	6	4	5	5	5	4	4	4	4	4	3	4	5	3	5	3	4	4	3	3	3	3	2	3	2	3	4	3	2	3	5	4	5	4	5	4
Q99N95	Q99N95	10	10	10	39S ribosomal protein L3, mitochondrial	Mrpl3	sp|Q99N95|RM03_MOUSE 39S ribosomal protein L3, mitochondrial OS=Mus musculus OX=10090 GN=Mrpl3 PE=1 SV=1	1	10	10	10	9	6	9	7	9	7	8	6	5	6	6	6	5	5	6	5	7	3	5	4	6	5	8	5	8	7	5	4	5	4	4	7	5	7	7	7	8	8
Q9D7N6	Q9D7N6	4	4	4	39S ribosomal protein L30, mitochondrial	Mrpl30	sp|Q9D7N6|RM30_MOUSE 39S ribosomal protein L30, mitochondrial OS=Mus musculus OX=10090 GN=Mrpl30 PE=1 SV=1	1	4	4	4	2	2	3	1	2	2	2	2	2	2	2	2	2	2	2	1	2	1	2	1	2	1	2	2	2	2	1	1	2	2	2	2	2	2	2	2	2	2
Q9DCI9	Q9DCI9	2	2	2	39S ribosomal protein L32, mitochondrial	Mrpl32	sp|Q9DCI9|RM32_MOUSE 39S ribosomal protein L32, mitochondrial OS=Mus musculus OX=10090 GN=Mrpl32 PE=1 SV=1	1	2	2	2	2	1	2	2	2	2	2	1	2	2	2	1	2	2	2	2	2	1	1	2	2	1	2	1	2	2	1	1	1	2	1	2	2	2	2	2	2	1
Q9CQP0	Q9CQP0	4	4	4	39S ribosomal protein L33, mitochondrial	Mrpl33	sp|Q9CQP0|RM33_MOUSE 39S ribosomal protein L33, mitochondrial OS=Mus musculus OX=10090 GN=Mrpl33 PE=1 SV=1	1	4	4	4	3	3	4	3	3	2	3	3	3	3	1	2	3	2	3	2	3	2	2	2	2	3	3	2	2	2	2	2	2	2	3	3	3	3	3	3	3	3
Q99N91	Q99N91	3	3	3	39S ribosomal protein L34, mitochondrial	Mrpl34	sp|Q99N91|RM34_MOUSE 39S ribosomal protein L34, mitochondrial OS=Mus musculus OX=10090 GN=Mrpl34 PE=1 SV=1	1	3	3	3	1	1	1	1	1	0	2	1	1	0	2	1	1	1	0	0	1	0	0	0	1	0	1	1	0	0	1	0	1	0	0	0	1	1	1	1	2	1
Q9CQL6	Q9CQL6	3	3	3	39S ribosomal protein L35, mitochondrial	Mrpl35	sp|Q9CQL6|RM35_MOUSE 39S ribosomal protein L35, mitochondrial OS=Mus musculus OX=10090 GN=Mrpl35 PE=2 SV=1	1	3	3	3	1	2	2	2	2	2	2	2	2	2	1	2	2	2	2	2	1	1	2	0	2	2	2	2	2	2	2	2	2	2	1	2	2	2	2	2	2	2
Q921S7	Q921S7	16	16	16	39S ribosomal protein L37, mitochondrial	Mrpl37	sp|Q921S7|RM37_MOUSE 39S ribosomal protein L37, mitochondrial OS=Mus musculus OX=10090 GN=Mrpl37 PE=1 SV=1	1	16	16	16	13	11	12	11	13	9	12	9	10	5	8	8	7	11	6	4	8	5	7	4	11	8	12	6	11	10	6	5	6	5	9	11	10	12	11	8	11	11
Q8K2M0	Q8K2M0	2	2	2	39S ribosomal protein L38, mitochondrial	Mrpl38	sp|Q8K2M0|RM38_MOUSE 39S ribosomal protein L38, mitochondrial OS=Mus musculus OX=10090 GN=Mrpl38 PE=1 SV=2	1	2	2	2	2	1	2	1	1	0	1	2	1	1	1	1	1	1	1	0	0	0	1	0	1	1	0	1	1	1	1	0	1	1	1	0	2	1	1	1	1	1
Q9JKF7	Q9JKF7	18	18	18	39S ribosomal protein L39, mitochondrial	Mrpl39	sp|Q9JKF7|RM39_MOUSE 39S ribosomal protein L39, mitochondrial OS=Mus musculus OX=10090 GN=Mrpl39 PE=1 SV=4	1	18	18	18	9	11	15	10	12	9	9	11	10	10	8	9	9	11	7	8	8	6	10	6	9	11	11	9	11	10	7	8	9	11	9	9	11	11	11	10	9	9
Q9DCU6	Q9DCU6	6	6	6	39S ribosomal protein L4, mitochondrial	Mrpl4	sp|Q9DCU6|RM04_MOUSE 39S ribosomal protein L4, mitochondrial OS=Mus musculus OX=10090 GN=Mrpl4 PE=1 SV=1	1	6	6	6	6	5	6	6	6	5	6	5	3	3	3	3	2	3	3	3	4	2	1	3	5	3	4	2	4	3	1	3	2	3	2	4	5	6	5	6	5	4
Q9Z2Q5	Q9Z2Q5	8	8	8	39S ribosomal protein L40, mitochondrial	Mrpl40	sp|Q9Z2Q5|RM40_MOUSE 39S ribosomal protein L40, mitochondrial OS=Mus musculus OX=10090 GN=Mrpl40 PE=1 SV=2	1	8	8	8	6	6	6	4	6	4	4	4	4	5	5	5	5	5	4	5	5	3	5	3	4	3	4	5	4	4	3	5	3	4	4	4	4	4	5	4	4	5
Q9CQN7	Q9CQN7	7	7	7	39S ribosomal protein L41, mitochondrial	Mrpl41	sp|Q9CQN7|RM41_MOUSE 39S ribosomal protein L41, mitochondrial OS=Mus musculus OX=10090 GN=Mrpl41 PE=1 SV=1	1	7	7	7	4	3	4	4	3	3	4	3	4	2	2	4	2	4	3	2	4	3	3	3	3	3	2	2	3	3	3	3	1	3	3	3	3	3	4	4	4	3
Q9CPV3	Q9CPV3	1	1	1	39S ribosomal protein L42, mitochondrial	Mrpl42	sp|Q9CPV3|RM42_MOUSE 39S ribosomal protein L42, mitochondrial OS=Mus musculus OX=10090 GN=Mrpl42 PE=1 SV=1	1	1	1	1	1	1	1	1	1	1	1	1	1	1	1	1	1	1	1	1	1	1	1	1	1	1	1	1	1	1	1	1	1	1	1	1	1	1	1	1	1	1
Q99N89	Q99N89	7	7	7	39S ribosomal protein L43, mitochondrial	Mrpl43	sp|Q99N89|RM43_MOUSE 39S ribosomal protein L43, mitochondrial OS=Mus musculus OX=10090 GN=Mrpl43 PE=1 SV=1	1	7	7	7	3	1	2	1	3	1	5	1	2	2	2	3	2	3	2	1	0	1	3	1	2	2	3	3	2	2	3	3	1	3	1	2	2	4	2	2	3	4
Q9CY73	Q9CY73	5	5	5	39S ribosomal protein L44, mitochondrial	Mrpl44	sp|Q9CY73|RM44_MOUSE 39S ribosomal protein L44, mitochondrial OS=Mus musculus OX=10090 GN=Mrpl44 PE=1 SV=3	1	5	5	5	2	2	2	2	3	2	2	2	2	3	2	3	2	2	2	2	2	2	2	2	2	2	2	2	2	2	2	2	2	2	3	2	2	2	2	2	2	2
Q9D0Q7	Q9D0Q7	12	12	12	39S ribosomal protein L45, mitochondrial	Mrpl45	sp|Q9D0Q7|RM45_MOUSE 39S ribosomal protein L45, mitochondrial OS=Mus musculus OX=10090 GN=Mrpl45 PE=1 SV=1	1	12	12	12	6	6	7	5	6	6	7	5	4	6	4	5	5	5	3	5	6	4	5	5	5	2	6	3	5	6	4	4	5	3	3	4	6	5	6	6	5	6
Q9EQI8	Q9EQI8	16	16	16	39S ribosomal protein L46, mitochondrial	Mrpl46	sp|Q9EQI8|RM46_MOUSE 39S ribosomal protein L46, mitochondrial OS=Mus musculus OX=10090 GN=Mrpl46 PE=1 SV=1	1	16	16	16	10	11	10	8	10	10	8	7	5	6	6	6	5	6	5	4	5	5	6	6	7	5	8	5	5	7	5	5	4	4	5	5	9	7	9	8	9	7
Q8K2Y7	Q8K2Y7	10	10	10	39S ribosomal protein L47, mitochondrial	Mrpl47	sp|Q8K2Y7|RM47_MOUSE 39S ribosomal protein L47, mitochondrial OS=Mus musculus OX=10090 GN=Mrpl47 PE=1 SV=2	1	10	10	10	7	8	6	8	9	9	8	8	6	6	6	7	6	6	6	5	6	6	6	6	6	6	6	6	6	6	6	6	6	6	6	6	7	8	8	6	8	7
Q8JZS9	Q8JZS9	4	4	4	39S ribosomal protein L48, mitochondrial	Mrpl48	sp|Q8JZS9|RM48_MOUSE 39S ribosomal protein L48, mitochondrial OS=Mus musculus OX=10090 GN=Mrpl48 PE=1 SV=1	1	4	4	4	3	3	2	3	2	2	3	2	2	2	2	2	2	2	2	2	2	1	2	2	2	2	2	2	3	2	1	1	1	1	1	2	2	2	3	2	3	3
Q9CQ40	Q9CQ40	8	8	8	39S ribosomal protein L49, mitochondrial	Mrpl49	sp|Q9CQ40|RM49_MOUSE 39S ribosomal protein L49, mitochondrial OS=Mus musculus OX=10090 GN=Mrpl49 PE=1 SV=1	1	8	8	8	6	6	6	5	6	5	5	5	4	5	5	6	4	5	5	5	5	4	5	5	5	5	6	5	6	5	5	6	5	6	5	5	5	6	5	5	5	5
Q8VDT9	Q8VDT9	9	9	9	39S ribosomal protein L50, mitochondrial	Mrpl50	sp|Q8VDT9|RM50_MOUSE 39S ribosomal protein L50, mitochondrial OS=Mus musculus OX=10090 GN=Mrpl50 PE=1 SV=2	1	9	9	9	4	6	5	4	4	6	5	5	5	5	3	5	4	5	3	2	3	1	5	0	4	3	5	4	4	6	4	4	3	2	2	4	6	6	6	6	5	4
Q9CPY1	Q9CPY1	2	2	2	39S ribosomal protein L51, mitochondrial	Mrpl51	sp|Q9CPY1|RM51_MOUSE 39S ribosomal protein L51, mitochondrial OS=Mus musculus OX=10090 GN=Mrpl51 PE=1 SV=1	1	2	2	2	2	2	2	1	2	2	2	2	2	2	2	2	1	2	1	2	1	1	1	1	2	0	2	1	2	1	2	1	2	1	1	1	2	1	1	1	1	1
Q9D0Y8	Q9D0Y8	3	3	3	39S ribosomal protein L52, mitochondrial	Mrpl52	sp|Q9D0Y8|RM52_MOUSE 39S ribosomal protein L52, mitochondrial OS=Mus musculus OX=10090 GN=Mrpl52 PE=1 SV=1	1	3	3	3	2	1	1	1	1	2	2	2	1	2	2	2	2	2	1	2	1	1	2	1	2	2	2	2	2	2	2	1	2	2	2	1	1	2	2	1	1	2
Q9D1H8	Q9D1H8	3	3	3	39S ribosomal protein L53, mitochondrial	Mrpl53	sp|Q9D1H8|RM53_MOUSE 39S ribosomal protein L53, mitochondrial OS=Mus musculus OX=10090 GN=Mrpl53 PE=1 SV=1	1	3	3	3	2	2	1	2	2	3	2	2	2	2	2	2	2	2	2	2	2	2	2	2	3	2	2	2	2	2	2	2	2	2	2	2	2	2	2	2	2	2
Q9CPW3	Q9CPW3	5	5	5	39S ribosomal protein L54, mitochondrial	Mrpl54	sp|Q9CPW3|RM54_MOUSE 39S ribosomal protein L54, mitochondrial OS=Mus musculus OX=10090 GN=Mrpl54 PE=1 SV=1	1	5	5	5	4	3	4	2	4	2	3	3	2	1	2	3	1	2	1	1	2	0	2	2	2	2	2	2	2	2	2	2	1	2	2	3	4	3	2	2	4	4
Q9CZ83	Q9CZ83	5	5	5	39S ribosomal protein L55, mitochondrial	Mrpl55	sp|Q9CZ83|RM55_MOUSE 39S ribosomal protein L55, mitochondrial OS=Mus musculus OX=10090 GN=Mrpl55 PE=1 SV=1	1	5	5	5	3	4	4	3	4	3	4	2	2	2	2	2	2	2	2	3	2	2	2	2	2	3	3	4	3	3	2	3	2	2	2	3	2	3	2	3	2	3
Q99N94	Q99N94	7	7	7	39S ribosomal protein L9, mitochondrial	Mrpl9	sp|Q99N94|RM09_MOUSE 39S ribosomal protein L9, mitochondrial OS=Mus musculus OX=10090 GN=Mrpl9 PE=1 SV=2	1	7	7	7	3	4	4	4	4	4	4	3	3	3	3	3	2	3	3	3	3	3	4	2	2	3	3	3	3	4	2	3	2	2	2	2	3	4	4	3	5	4
P70245	P70245	2	2	2	3-beta-hydroxysteroid-Delta(8),Delta(7)-isomerase	Ebp	sp|P70245|EBP_MOUSE 3-beta-hydroxysteroid-Delta(8),Delta(7)-isomerase OS=Mus musculus OX=10090 GN=Ebp PE=1 SV=3	1	2	2	2	1	1	2	0	2	2	1	1	2	1	1	1	1	0	1	1	1	1	1	1	1	1	1	1	0	1	1	2	1	1	1	1	1	1	1	1	1	2
Q01237	Q01237	8	8	8	3-hydroxy-3-methylglutaryl-coenzyme A reductase	Hmgcr	sp|Q01237|HMDH_MOUSE 3-hydroxy-3-methylglutaryl-coenzyme A reductase OS=Mus musculus OX=10090 GN=Hmgcr PE=1 SV=3	1	8	8	8	3	0	3	1	1	2	1	1	0	0	5	1	3	0	4	3	6	5	3	6	5	4	4	6	1	5	5	1	4	4	1	4	3	0	2	4	0	1
O08756	O08756	11	11	11	3-hydroxyacyl-CoA dehydrogenase type-2	Hsd17b10	sp|O08756|HCD2_MOUSE 3-hydroxyacyl-CoA dehydrogenase type-2 OS=Mus musculus OX=10090 GN=Hsd17b10 PE=1 SV=4	1	11	11	11	8	8	6	8	8	8	7	8	8	8	8	8	8	8	8	8	7	7	7	7	8	8	8	8	7	7	8	7	6	8	6	8	7	7	8	8	8	8
Q8JZV9	Q8JZV9	6	6	6	3-hydroxybutyrate dehydrogenase type 2	Bdh2	sp|Q8JZV9|BDH2_MOUSE 3-hydroxybutyrate dehydrogenase type 2 OS=Mus musculus OX=10090 GN=Bdh2 PE=1 SV=1	1	6	6	6	3	4	2	3	2	5	1	2	2	2	3	2	4	1	5	4	2	4	2	4	3	3	4	3	2	4	2	3	2	3	1	2	1	2	1	3	1	2
Q99L13	Q99L13	13	13	13	3-hydroxyisobutyrate dehydrogenase, mitochondrial	Hibadh	sp|Q99L13|3HIDH_MOUSE 3-hydroxyisobutyrate dehydrogenase, mitochondrial OS=Mus musculus OX=10090 GN=Hibadh PE=1 SV=1	1	13	13	13	9	7	9	8	7	9	8	7	7	7	7	5	7	5	10	9	10	7	7	10	8	9	10	6	7	8	6	6	6	6	6	7	11	9	8	9	10	8
Q8QZS1	Q8QZS1	19	19	19	3-hydroxyisobutyryl-CoA hydrolase, mitochondrial	Hibch	sp|Q8QZS1|HIBCH_MOUSE 3-hydroxyisobutyryl-CoA hydrolase, mitochondrial OS=Mus musculus OX=10090 GN=Hibch PE=1 SV=1	1	19	19	19	10	10	7	10	9	11	9	6	9	8	8	6	8	8	7	11	9	9	8	9	11	11	9	9	9	11	6	8	7	8	7	8	7	10	8	11	8	10
Q921H8;Q8VCH0	Q921H8;Q8VCH0	19;10	19;10	19;10	3-ketoacyl-CoA thiolase A, peroxisomal;3-ketoacyl-CoA thiolase B, peroxisomal	Acaa1a;Acaa1b	sp|Q921H8|THIKA_MOUSE 3-ketoacyl-CoA thiolase A, peroxisomal OS=Mus musculus OX=10090 GN=Acaa1a PE=1 SV=1;sp|Q8VCH0|THIKB_MOUSE 3-ketoacyl-CoA thiolase B, peroxisomal OS=Mus musculus OX=10090 GN=Acaa1b PE=1 SV=1	2	19	19	19	14	13	13	15	13	13	12	12	12	14	12	13	12	12	12	13	13	12	12	14	13	13	12	14	12	12	10	13	11	13	10	12	13	12	14	14	13	14
Q8BWT1	Q8BWT1	22	22	22	3-ketoacyl-CoA thiolase, mitochondrial	Acaa2	sp|Q8BWT1|THIM_MOUSE 3-ketoacyl-CoA thiolase, mitochondrial OS=Mus musculus OX=10090 GN=Acaa2 PE=1 SV=3	1	22	22	22	17	15	17	15	15	18	17	12	12	11	10	10	11	13	14	13	15	12	11	12	17	14	14	13	11	16	8	13	11	14	9	14	9	15	11	12	11	17
Q6GV12	Q6GV12	8	8	8	3-ketodihydrosphingosine reductase	Kdsr	sp|Q6GV12|KDSR_MOUSE 3-ketodihydrosphingosine reductase OS=Mus musculus OX=10090 GN=Kdsr PE=1 SV=1	1	8	8	8	2	2	2	2	2	2	2	2	2	2	2	2	2	2	2	2	3	2	2	2	3	4	3	2	1	4	2	3	2	2	2	2	3	2	2	4	2	3
O88736	O88736	5	5	5	3-keto-steroid reductase	Hsd17b7	sp|O88736|DHB7_MOUSE 3-keto-steroid reductase OS=Mus musculus OX=10090 GN=Hsd17b7 PE=1 SV=1	1	5	5	5	1	1	1	1	1	1	1	1	1	1	1	1	1	1	1	1	1	1	1	1	1	1	0	1	1	1	1	1	1	1	2	1	1	1	1	1	1	1
Q99J99	Q99J99	12	12	12	3-mercaptopyruvate sulfurtransferase	Mpst	sp|Q99J99|THTM_MOUSE 3-mercaptopyruvate sulfurtransferase OS=Mus musculus OX=10090 GN=Mpst PE=1 SV=4	1	12	12	12	9	7	10	7	9	8	8	7	6	5	7	6	6	6	8	7	8	7	5	7	8	7	8	7	7	7	6	6	5	5	5	6	8	9	9	8	9	8
Q9D404	Q9D404	5	5	5	3-oxoacyl-[acyl-carrier-protein] synthase, mitochondrial	Oxsm	sp|Q9D404|OXSM_MOUSE 3-oxoacyl-[acyl-carrier-protein] synthase, mitochondrial OS=Mus musculus OX=10090 GN=Oxsm PE=1 SV=1	1	5	5	5	0	2	0	3	1	2	2	0	2	0	0	1	2	2	1	2	1	0	0	1	0	3	1	1	2	2	0	2	0	2	1	1	0	1	1	1	2	3
Q9Z2A0	Q9Z2A0	18	18	18	3-phosphoinositide-dependent protein kinase 1	Pdpk1	sp|Q9Z2A0|PDPK1_MOUSE 3-phosphoinositide-dependent protein kinase 1 OS=Mus musculus OX=10090 GN=Pdpk1 PE=1 SV=2	1	18	18	18	8	8	11	8	8	10	7	8	8	5	7	6	8	5	4	6	5	7	6	6	9	9	4	10	7	9	7	6	6	8	6	4	6	10	8	10	7	9
P63325	P63325	13	2	2	40S ribosomal protein S10	Rps10	sp|P63325|RS10_MOUSE 40S ribosomal protein S10 OS=Mus musculus OX=10090 GN=Rps10 PE=1 SV=1	1	13	2	2	10	11	12	10	10	10	10	10	7	9	6	8	8	9	10	10	9	7	9	10	10	9	9	9	9	11	7	8	8	7	6	10	8	10	9	9	9	9
P62281	P62281	25	25	25	40S ribosomal protein S11	Rps11	sp|P62281|RS11_MOUSE 40S ribosomal protein S11 OS=Mus musculus OX=10090 GN=Rps11 PE=1 SV=3	1	25	25	25	19	18	21	15	20	15	17	19	14	15	12	15	8	16	14	11	16	14	13	13	15	13	18	16	16	18	11	15	12	14	12	13	19	13	21	14	19	17
P63323	P63323	10	10	10	40S ribosomal protein S12	Rps12	sp|P63323|RS12_MOUSE 40S ribosomal protein S12 OS=Mus musculus OX=10090 GN=Rps12 PE=1 SV=2	1	10	10	10	7	8	9	9	8	8	8	7	6	6	6	6	6	6	8	7	8	7	7	7	7	7	9	9	9	9	6	5	6	7	6	9	8	8	8	8	8	8
P62301	P62301	16	16	16	40S ribosomal protein S13	Rps13	sp|P62301|RS13_MOUSE 40S ribosomal protein S13 OS=Mus musculus OX=10090 GN=Rps13 PE=1 SV=2	1	16	16	16	13	14	16	14	13	14	14	12	10	11	10	10	9	11	12	10	12	11	11	11	13	11	12	11	11	12	8	9	11	12	10	12	13	12	14	12	13	15
P62264	P62264	11	11	11	40S ribosomal protein S14	Rps14	sp|P62264|RS14_MOUSE 40S ribosomal protein S14 OS=Mus musculus OX=10090 GN=Rps14 PE=1 SV=3	1	11	11	11	10	11	11	11	11	9	11	9	8	8	8	8	8	8	9	7	8	8	8	9	9	9	11	10	9	10	9	8	7	8	7	10	10	9	11	9	9	11
P62843	P62843	8	8	8	40S ribosomal protein S15	Rps15	sp|P62843|RS15_MOUSE 40S ribosomal protein S15 OS=Mus musculus OX=10090 GN=Rps15 PE=1 SV=2	1	8	8	8	6	4	6	5	5	3	5	5	3	4	4	4	3	4	5	2	3	3	3	4	4	4	4	3	4	4	4	3	3	4	4	5	5	5	5	3	5	5
P62245	P62245	15	15	15	40S ribosomal protein S15a	Rps15a	sp|P62245|RS15A_MOUSE 40S ribosomal protein S15a OS=Mus musculus OX=10090 GN=Rps15a PE=1 SV=2	1	15	15	15	12	10	11	11	12	8	11	7	7	8	7	7	7	7	9	8	8	8	8	8	9	8	9	9	10	9	7	7	7	8	7	8	10	8	11	9	12	9
P14131	P14131	20	20	20	40S ribosomal protein S16	Rps16	sp|P14131|RS16_MOUSE 40S ribosomal protein S16 OS=Mus musculus OX=10090 GN=Rps16 PE=1 SV=4	1	20	20	20	16	15	20	16	16	15	16	15	13	14	10	14	11	14	15	12	15	12	13	14	15	14	15	13	15	15	12	12	12	13	11	14	16	16	16	15	16	15
P63276	P63276	12	12	12	40S ribosomal protein S17	Rps17	sp|P63276|RS17_MOUSE 40S ribosomal protein S17 OS=Mus musculus OX=10090 GN=Rps17 PE=1 SV=2	1	12	12	12	9	9	10	7	9	8	9	8	7	7	5	6	6	7	8	7	8	7	6	8	8	7	9	7	7	9	6	7	6	6	5	7	8	8	8	8	8	10
P62270;A0A1Y7VKY1;F6YVP7	P62270;A0A1Y7VKY1;F6YVP7	19;18;17	19;18;17	19;18;17	40S ribosomal protein S18	Rps18;Gm10260	sp|P62270|RS18_MOUSE 40S ribosomal protein S18 OS=Mus musculus OX=10090 GN=Rps18 PE=1 SV=3;tr|A0A1Y7VKY1|A0A1Y7VKY1_MOUSE MCG116671 OS=Mus musculus OX=10090 GN=Gm11361 PE=3 SV=1;tr|F6YVP7|F6YVP7_MOUSE Predicted gene 10260 OS=Mus musculus OX=10090 GN=Gm1026	3	19	19	19	13	13	14	12	13	12	13	13	11	12	11	11	12	11	12	10	12	11	11	11	13	12	13	11	12	13	10	10	11	11	11	11	13	12	13	13	13	13
Q9CZX8	Q9CZX8	16	16	16	40S ribosomal protein S19	Rps19	sp|Q9CZX8|RS19_MOUSE 40S ribosomal protein S19 OS=Mus musculus OX=10090 GN=Rps19 PE=1 SV=3	1	16	16	16	14	11	13	12	13	12	13	11	9	11	9	11	9	10	12	11	12	10	11	11	11	10	12	10	10	12	9	9	9	9	11	11	13	11	14	12	14	11
P25444;D3Z536	P25444	26;12	26;12	26;12	40S ribosomal protein S2	Rps2	sp|P25444|RS2_MOUSE 40S ribosomal protein S2 OS=Mus musculus OX=10090 GN=Rps2 PE=1 SV=3	2	26	26	26	24	22	24	22	21	22	21	22	21	22	21	22	22	21	23	20	21	18	22	22	22	21	22	22	20	22	20	21	22	21	20	20	20	22	22	21	23	22
P60867	P60867	11	11	11	40S ribosomal protein S20	Rps20	sp|P60867|RS20_MOUSE 40S ribosomal protein S20 OS=Mus musculus OX=10090 GN=Rps20 PE=1 SV=1	1	11	11	11	11	10	11	10	10	9	10	11	7	9	8	8	7	8	10	8	9	9	7	10	8	9	9	9	10	11	9	8	6	9	9	10	11	11	10	9	10	11
Q9CQR2	Q9CQR2	13	13	13	40S ribosomal protein S21	Rps21	sp|Q9CQR2|RS21_MOUSE 40S ribosomal protein S21 OS=Mus musculus OX=10090 GN=Rps21 PE=1 SV=1	1	13	13	13	11	10	12	11	11	9	11	11	9	9	10	8	9	11	10	8	9	9	9	10	10	9	11	10	8	10	9	10	9	9	7	9	10	11	10	10	10	11
P62267	P62267	9	9	9	40S ribosomal protein S23	Rps23	sp|P62267|RS23_MOUSE 40S ribosomal protein S23 OS=Mus musculus OX=10090 GN=Rps23 PE=1 SV=3	1	9	9	9	9	8	9	9	8	9	8	9	6	7	6	7	6	7	8	7	7	8	7	7	8	9	7	7	8	8	8	8	6	8	4	9	9	8	8	8	8	8
P62849	P62849	10	10	10	40S ribosomal protein S24	Rps24	sp|P62849|RS24_MOUSE 40S ribosomal protein S24 OS=Mus musculus OX=10090 GN=Rps24 PE=1 SV=1	1	10	10	10	9	7	8	7	9	7	8	8	5	6	5	6	5	5	6	5	5	6	5	5	6	6	6	5	6	7	6	5	5	6	5	6	5	7	9	5	8	8
P62852	P62852	6	6	6	40S ribosomal protein S25	Rps25	sp|P62852|RS25_MOUSE 40S ribosomal protein S25 OS=Mus musculus OX=10090 GN=Rps25 PE=1 SV=1	1	6	6	6	5	4	5	4	5	5	4	5	4	5	4	5	5	4	5	5	4	5	5	4	5	5	5	5	4	5	5	4	5	4	4	4	5	5	4	5	5	4
P62855	P62855	9	9	9	40S ribosomal protein S26	Rps26	sp|P62855|RS26_MOUSE 40S ribosomal protein S26 OS=Mus musculus OX=10090 GN=Rps26 PE=1 SV=3	1	9	9	9	6	6	7	5	6	4	5	6	4	5	4	4	4	4	5	5	5	5	4	5	4	5	5	5	5	5	4	5	4	5	4	5	6	5	6	5	6	6
Q6ZWU9	Q6ZWU9	5	1	1	40S ribosomal protein S27	Rps27	sp|Q6ZWU9|RS27_MOUSE 40S ribosomal protein S27 OS=Mus musculus OX=10090 GN=Rps27 PE=1 SV=3	1	5	1	1	5	5	5	5	5	5	5	5	4	5	5	5	5	4	5	5	5	5	5	5	5	5	5	5	5	5	4	5	5	5	5	5	5	5	5	5	5	5
Q6ZWY3	Q6ZWY3	7	7	3	40S ribosomal protein S27-like	Rps27l	sp|Q6ZWY3|RS27L_MOUSE 40S ribosomal protein S27-like OS=Mus musculus OX=10090 GN=Rps27l PE=1 SV=3	1	7	7	3	6	7	6	5	7	6	6	5	4	5	5	5	5	4	5	5	5	5	5	5	5	5	5	5	5	6	4	5	5	5	5	5	5	6	5	6	7	6
P62858	P62858	10	10	10	40S ribosomal protein S28	Rps28	sp|P62858|RS28_MOUSE 40S ribosomal protein S28 OS=Mus musculus OX=10090 GN=Rps28 PE=1 SV=1	1	10	10	10	9	8	9	9	9	7	9	8	6	6	6	6	6	6	9	7	9	8	6	9	8	7	7	8	8	8	6	6	6	7	7	7	9	9	9	6	9	9
P62274	P62274	6	6	6	40S ribosomal protein S29	Rps29	sp|P62274|RS29_MOUSE 40S ribosomal protein S29 OS=Mus musculus OX=10090 GN=Rps29 PE=1 SV=2	1	6	6	6	4	4	4	4	4	3	4	3	2	2	2	2	2	2	3	2	3	2	2	3	3	3	2	3	3	2	2	2	2	2	2	2	4	3	4	3	4	4
P62908	P62908	35	35	35	40S ribosomal protein S3	Rps3	sp|P62908|RS3_MOUSE 40S ribosomal protein S3 OS=Mus musculus OX=10090 GN=Rps3 PE=1 SV=1	1	35	35	35	31	29	33	29	29	27	31	28	27	25	24	26	24	26	29	27	30	28	26	28	29	26	29	29	29	28	27	27	25	26	25	29	28	30	28	28	30	28
P97351	P97351	29	29	29	40S ribosomal protein S3a	Rps3a	sp|P97351|RS3A_MOUSE 40S ribosomal protein S3a OS=Mus musculus OX=10090 GN=Rps3a PE=1 SV=3	1	29	29	29	25	25	23	25	23	24	23	22	22	22	20	22	18	21	24	22	23	23	22	24	25	23	25	24	24	24	22	23	19	23	20	26	21	23	23	24	24	24
P62702;V9GWY0	P62702;V9GWY0	31;16	31;16	31;16	40S ribosomal protein S4, X isoform;40S ribosomal protein S4	Rps4x;Gm15013	sp|P62702|RS4X_MOUSE 40S ribosomal protein S4, X isoform OS=Mus musculus OX=10090 GN=Rps4x PE=1 SV=2;tr|V9GWY0|V9GWY0_MOUSE 40S ribosomal protein S4 OS=Mus musculus OX=10090 GN=Gm15013 PE=3 SV=1	2	31	31	31	22	23	26	22	25	23	24	25	20	20	18	20	19	22	21	17	19	19	19	19	22	20	23	20	20	24	20	18	17	20	18	23	21	23	24	21	24	23
P97461	P97461	21	21	21	40S ribosomal protein S5;40S ribosomal protein S5, N-terminally processed	Rps5	sp|P97461|RS5_MOUSE 40S ribosomal protein S5 OS=Mus musculus OX=10090 GN=Rps5 PE=1 SV=3	1	21	21	21	13	15	17	14	12	12	14	13	10	11	10	10	8	10	11	11	11	11	10	10	13	11	11	12	13	12	8	9	8	9	9	12	13	12	14	12	13	13
P62754	P62754	23	23	23	40S ribosomal protein S6	Rps6	sp|P62754|RS6_MOUSE 40S ribosomal protein S6 OS=Mus musculus OX=10090 GN=Rps6 PE=1 SV=1	1	23	23	23	16	17	18	12	18	16	18	16	12	10	10	12	10	13	16	12	16	11	11	12	16	12	15	15	13	14	12	12	12	11	11	12	15	16	16	16	16	17
P62082;F6SVV1	P62082;F6SVV1	17;15	17;15	17;15	40S ribosomal protein S7	Rps7;Gm9493	sp|P62082|RS7_MOUSE 40S ribosomal protein S7 OS=Mus musculus OX=10090 GN=Rps7 PE=2 SV=1;tr|F6SVV1|F6SVV1_MOUSE 40S ribosomal protein S7 OS=Mus musculus OX=10090 GN=Gm9493 PE=3 SV=1	2	17	17	17	13	12	15	11	13	13	13	13	12	11	11	11	9	11	13	10	13	11	11	12	12	12	12	13	12	12	11	12	11	12	11	12	13	13	12	12	13	12
P62242	P62242	22	22	22	40S ribosomal protein S8	Rps8	sp|P62242|RS8_MOUSE 40S ribosomal protein S8 OS=Mus musculus OX=10090 GN=Rps8 PE=1 SV=2	1	22	22	22	20	19	20	19	20	18	19	18	16	15	15	16	15	15	17	16	18	18	16	16	18	17	19	18	19	19	17	16	15	17	16	19	18	19	20	18	20	19
Q6ZWN5	Q6ZWN5	25	25	25	40S ribosomal protein S9	Rps9	sp|Q6ZWN5|RS9_MOUSE 40S ribosomal protein S9 OS=Mus musculus OX=10090 GN=Rps9 PE=1 SV=3	1	25	25	25	19	21	21	19	20	20	20	19	18	20	17	20	18	19	20	19	19	19	19	18	20	19	20	19	20	20	20	19	20	19	19	20	19	20	21	20	21	21
P14206	P14206	19	19	19	40S ribosomal protein SA	Rpsa	sp|P14206|RSSA_MOUSE 40S ribosomal protein SA OS=Mus musculus OX=10090 GN=Rpsa PE=1 SV=4	1	19	19	19	14	14	15	14	13	13	15	13	14	15	13	13	14	15	13	13	13	14	14	14	13	14	13	14	14	14	13	12	12	15	12	15	13	14	14	14	14	16
Q61112	Q61112	9	9	9	45 kDa calcium-binding protein	Sdf4	sp|Q61112|CAB45_MOUSE 45 kDa calcium-binding protein OS=Mus musculus OX=10090 GN=Sdf4 PE=1 SV=1	1	9	9	9	6	5	8	6	7	6	8	4	2	2	2	2	2	2	3	4	3	2	3	3	6	3	3	4	4	7	2	4	3	4	2	6	5	6	6	5	4	5
P10852	P10852	27	27	27	4F2 cell-surface antigen heavy chain	Slc3a2	sp|P10852|4F2_MOUSE 4F2 cell-surface antigen heavy chain OS=Mus musculus OX=10090 GN=Slc3a2 PE=1 SV=1	1	27	27	27	19	18	19	17	19	20	19	19	17	15	17	15	18	18	15	17	15	16	17	14	18	18	17	16	20	19	18	15	18	19	18	15	16	21	17	20	18	19
Q8K248	Q8K248	4	4	4	4-hydroxyphenylpyruvate dioxygenase-like protein	Hpdl	sp|Q8K248|HPDL_MOUSE 4-hydroxyphenylpyruvate dioxygenase-like protein OS=Mus musculus OX=10090 GN=Hpdl PE=2 SV=1	1	4	4	4	3	2	3	3	3	3	4	3	2	3	2	3	3	2	1	0	2	0	3	1	3	0	4	0	3	1	2	1	4	1	4	1	2	1	4	2	1	0
Q9JLJ2	Q9JLJ2	29	29	29	4-trimethylaminobutyraldehyde dehydrogenase	Aldh9a1	sp|Q9JLJ2|AL9A1_MOUSE 4-trimethylaminobutyraldehyde dehydrogenase OS=Mus musculus OX=10090 GN=Aldh9a1 PE=1 SV=1	1	29	29	29	19	18	19	17	19	19	19	19	19	18	20	17	18	18	18	18	21	16	18	17	18	18	17	19	19	17	17	19	16	19	16	17	20	18	19	19	20	19
Q9JM14	Q9JM14	9	9	9	5(3)-deoxyribonucleotidase, cytosolic type	Nt5c	sp|Q9JM14|NT5C_MOUSE 5(3)-deoxyribonucleotidase, cytosolic type OS=Mus musculus OX=10090 GN=Nt5c PE=1 SV=1	1	9	9	9	3	3	3	2	2	3	3	3	1	1	1	2	3	2	3	3	3	2	2	2	2	3	2	3	1	3	1	4	2	2	2	3	2	2	4	2	3	3
Q9CUX1	Q9CUX1	7	7	7	52 kDa repressor of the inhibitor of the protein kinase	Prkrir	sp|Q9CUX1|P52K_MOUSE 52 kDa repressor of the inhibitor of the protein kinase OS=Mus musculus OX=10090 GN=Thap12 PE=2 SV=2	1	7	7	7	1	2	2	3	3	2	1	2	2	1	2	1	1	1	3	1	1	1	2	1	2	2	2	2	2	2	2	3	3	1	2	2	3	4	3	3	3	4
P97789	P97789	23	23	23	5-3 exoribonuclease 1	Xrn1	sp|P97789|XRN1_MOUSE 5-3 exoribonuclease 1 OS=Mus musculus OX=10090 GN=Xrn1 PE=1 SV=1	1	23	23	23	16	11	13	10	14	16	14	8	11	8	9	7	9	8	13	11	9	10	10	12	10	13	7	13	13	12	9	12	7	11	10	11	12	13	12	15	9	12
Q9DBR1	Q9DBR1	40	40	40	5-3 exoribonuclease 2	Xrn2	sp|Q9DBR1|XRN2_MOUSE 5-3 exoribonuclease 2 OS=Mus musculus OX=10090 GN=Xrn2 PE=1 SV=1	1	40	40	40	25	24	26	22	24	28	26	24	17	18	19	17	21	19	23	23	21	20	20	24	25	25	21	22	20	25	20	20	19	27	21	21	21	26	22	23	21	26
P70290	P70290	17	17	17	55 kDa erythrocyte membrane protein	Mpp1	sp|P70290|EM55_MOUSE 55 kDa erythrocyte membrane protein OS=Mus musculus OX=10090 GN=Mpp1 PE=1 SV=1	1	17	17	17	12	9	11	9	10	8	9	9	9	8	7	10	9	9	7	8	8	6	8	8	9	8	9	9	9	10	7	6	5	6	8	9	10	11	13	10	13	7
Q8VC19	Q8VC19	11	11	11	5-aminolevulinate synthase, nonspecific, mitochondrial	Alas1	sp|Q8VC19|HEM1_MOUSE 5-aminolevulinate synthase, nonspecific, mitochondrial OS=Mus musculus OX=10090 GN=Alas1 PE=1 SV=2	1	11	11	11	5	3	4	3	3	5	6	2	2	4	2	3	4	2	3	2	1	1	5	3	2	3	4	3	6	3	4	3	3	1	4	3	4	4	3	3	3	3
Q5EG47	Q5EG47	15	15	12	5-AMP-activated protein kinase catalytic subunit alpha-1	Prkaa1	sp|Q5EG47|AAPK1_MOUSE 5-AMP-activated protein kinase catalytic subunit alpha-1 OS=Mus musculus OX=10090 GN=Prkaa1 PE=1 SV=2	1	15	15	12	10	7	8	7	8	7	8	9	6	8	7	5	8	6	7	7	8	6	6	7	8	7	8	9	8	10	7	5	5	7	6	9	10	9	8	9	10	8
Q8BRK8	Q8BRK8	4	1	1	5-AMP-activated protein kinase catalytic subunit alpha-2	Prkaa2	sp|Q8BRK8|AAPK2_MOUSE 5-AMP-activated protein kinase catalytic subunit alpha-2 OS=Mus musculus OX=10090 GN=Prkaa2 PE=1 SV=3	1	4	1	1	3	1	1	1	1	1	2	2	0	1	1	1	2	0	0	1	0	0	0	0	2	2	1	1	0	2	2	1	0	1	2	1	2	3	1	2	2	1
Q9R078	Q9R078	11	11	8	5-AMP-activated protein kinase subunit beta-1	Prkab1	sp|Q9R078|AAKB1_MOUSE 5-AMP-activated protein kinase subunit beta-1 OS=Mus musculus OX=10090 GN=Prkab1 PE=1 SV=2	1	11	11	8	7	5	6	5	6	7	7	3	5	3	3	4	2	3	3	3	5	4	5	3	6	4	5	5	5	5	3	3	3	4	3	5	5	6	7	6	8	7
Q6PAM0	Q6PAM0	7	4	4	5-AMP-activated protein kinase subunit beta-2	Prkab2	sp|Q6PAM0|AAKB2_MOUSE 5-AMP-activated protein kinase subunit beta-2 OS=Mus musculus OX=10090 GN=Prkab2 PE=1 SV=1	1	7	4	4	1	1	1	1	1	1	1	1	2	1	2	1	1	2	1	1	2	1	2	1	1	1	1	1	1	1	1	1	1	1	1	1	1	1	1	1	1	1
O54950	O54950	5	5	4	5-AMP-activated protein kinase subunit gamma-1	Prkag1	sp|O54950|AAKG1_MOUSE 5-AMP-activated protein kinase subunit gamma-1 OS=Mus musculus OX=10090 GN=Prkag1 PE=1 SV=2	1	5	5	4	2	2	4	2	3	2	2	1	2	1	1	1	1	1	2	1	1	1	2	1	2	1	1	2	2	1	1	2	1	2	1	1	3	1	2	1	3	1
Q9QYP6	Q9QYP6	6	6	6	5-azacytidine-induced protein 2	Azi2	sp|Q9QYP6|AZI2_MOUSE 5-azacytidine-induced protein 2 OS=Mus musculus OX=10090 GN=Azi2 PE=1 SV=1	1	6	6	6	0	1	0	0	0	0	2	1	0	0	0	0	1	0	0	1	1	0	0	0	0	1	1	2	1	2	0	1	1	2	0	1	0	1	0	1	0	1
P97478	P97478	4	4	4	5-demethoxyubiquinone hydroxylase, mitochondrial	Coq7	sp|P97478|COQ7_MOUSE 5-demethoxyubiquinone hydroxylase, mitochondrial OS=Mus musculus OX=10090 GN=Coq7 PE=1 SV=3	1	4	4	4	2	2	1	3	2	3	2	1	1	1	2	1	2	1	2	2	3	2	1	2	3	2	2	2	2	1	1	2	1	2	0	2	1	1	2	2	3	2
L7N466;Q9D110	L7N466;Q9D110	5;4	5;4	5;4	5-formyltetrahydrofolate cyclo-ligase	Mthfsl;Mthfs	tr|L7N466|L7N466_MOUSE 5-formyltetrahydrofolate cyclo-ligase OS=Mus musculus OX=10090 GN=Mthfsl PE=1 SV=1;sp|Q9D110|MTHFS_MOUSE 5-formyltetrahydrofolate cyclo-ligase OS=Mus musculus OX=10090 GN=Mthfs PE=2 SV=2	2	5	5	5	1	1	2	1	1	1	1	1	2	2	2	3	4	2	1	3	3	2	2	1	3	3	3	3	2	2	2	2	2	4	2	2	2	1	1	3	2	3
Q9CRB3	Q9CRB3	1	1	1	5-hydroxyisourate hydrolase	Urah	sp|Q9CRB3|HIUH_MOUSE 5-hydroxyisourate hydrolase OS=Mus musculus OX=10090 GN=Urah PE=1 SV=1	1	1	1	1	1	1	1	0	1	0	1	1	1	1	1	1	1	0	0	0	1	0	1	1	1	1	1	1	1	0	1	1	1	1	0	1	0	1	1	1	1	1
Q61503	Q61503	10	10	10	5-nucleotidase	Nt5e	sp|Q61503|5NTD_MOUSE 5-nucleotidase OS=Mus musculus OX=10090 GN=Nt5e PE=1 SV=2	1	10	10	10	2	1	1	0	1	1	1	1	2	0	0	0	1	0	2	2	2	2	0	1	4	1	4	1	1	3	1	0	0	2	0	0	0	0	0	0	0	0
Q8C5P5	Q8C5P5	11	11	11	5-nucleotidase domain-containing protein 1	Nt5dc1	sp|Q8C5P5|NT5D1_MOUSE 5-nucleotidase domain-containing protein 1 OS=Mus musculus OX=10090 GN=Nt5dc1 PE=1 SV=2	1	11	11	11	7	7	7	7	8	8	8	8	8	8	6	8	7	9	6	7	5	6	6	5	9	7	8	8	8	6	6	7	6	7	6	5	8	8	9	7	8	9
Q3UHB1;A0A1W2P799	Q3UHB1;A0A1W2P799	4;3	4;3	4;3	5-nucleotidase domain-containing protein 3	Nt5dc3	sp|Q3UHB1|NT5D3_MOUSE 5-nucleotidase domain-containing protein 3 OS=Mus musculus OX=10090 GN=Nt5dc3 PE=1 SV=1;tr|A0A1W2P799|A0A1W2P799_MOUSE Predicted gene, 49358 (Fragment) OS=Mus musculus OX=10090 GN=Gm49358 PE=4 SV=1	2	4	4	4	1	0	1	0	1	1	1	1	1	0	0	0	0	1	1	1	1	2	0	0	0	0	1	0	0	0	0	0	1	1	0	0	1	1	2	0	0	0
Q8K010	Q8K010	14	14	14	5-oxoprolinase	Oplah	sp|Q8K010|OPLA_MOUSE 5-oxoprolinase OS=Mus musculus OX=10090 GN=Oplah PE=1 SV=1	1	14	14	14	0	0	1	0	0	0	1	1	0	0	1	0	1	0	0	0	1	1	0	0	1	1	1	0	0	0	0	1	1	1	0	1	0	0	1	0	0	0
Q8R1K4	Q8R1K4	6	6	6	5-phosphohydroxy-L-lysine phospho-lyase	Phykpl	sp|Q8R1K4|AT2L2_MOUSE 5-phosphohydroxy-L-lysine phospho-lyase OS=Mus musculus OX=10090 GN=Phykpl PE=1 SV=1	1	6	6	6	0	0	0	0	0	1	1	1	0	0	2	0	1	0	0	0	1	1	0	0	0	0	0	1	0	0	0	0	0	0	1	0	1	0	0	1	1	1
P56379	P56379	1	1	1	6.8 kDa mitochondrial proteolipid	Mp68	sp|P56379|68MP_MOUSE 6.8 kDa mitochondrial proteolipid OS=Mus musculus OX=10090 GN=Mp68 PE=1 SV=1	1	1	1	1	1	1	1	1	1	1	1	1	1	1	1	1	1	1	1	1	1	1	1	1	1	1	1	1	1	1	1	1	1	1	1	1	1	1	1	1	1	1
P63038	P63038	54	54	54	60 kDa heat shock protein, mitochondrial	Hspd1	sp|P63038|CH60_MOUSE 60 kDa heat shock protein, mitochondrial OS=Mus musculus OX=10090 GN=Hspd1 PE=1 SV=1	1	54	54	54	44	44	49	43	43	43	46	40	40	42	38	38	36	37	40	37	40	40	36	38	39	39	45	43	43	43	38	40	41	39	38	42	45	45	45	43	45	44
A0JNU3	A0JNU3	6	6	6	60 kDa lysophospholipase;L-asparaginase;Platelet-activating factor acetylhydrolase	Aspg	sp|A0JNU3|LPP60_MOUSE 60 kDa lysophospholipase OS=Mus musculus OX=10090 GN=Aspg PE=1 SV=1	1	6	6	6	0	0	0	0	0	0	0	1	0	0	2	1	1	0	1	1	1	0	0	2	1	1	1	1	2	1	1	1	2	2	1	2	0	0	0	2	2	1
O08848	O08848	12	12	12	60 kDa SS-A/Ro ribonucleoprotein	Trove2	sp|O08848|RO60_MOUSE 60 kDa SS-A/Ro ribonucleoprotein OS=Mus musculus OX=10090 GN=Trove2 PE=1 SV=1	1	12	12	12	8	10	9	8	9	9	8	6	7	6	6	5	7	6	8	8	8	7	7	7	8	6	7	6	6	7	8	7	6	7	7	7	9	7	8	7	8	8
P14869	P14869	19	19	19	60S acidic ribosomal protein P0	Rplp0	sp|P14869|RLA0_MOUSE 60S acidic ribosomal protein P0 OS=Mus musculus OX=10090 GN=Rplp0 PE=1 SV=3	1	19	19	19	17	17	17	15	17	15	17	16	15	14	14	15	15	14	16	14	15	13	16	15	15	15	14	15	16	16	13	13	14	15	13	14	16	14	18	13	18	16
P47955	P47955	5	5	2	60S acidic ribosomal protein P1	Rplp1	sp|P47955|RLA1_MOUSE 60S acidic ribosomal protein P1 OS=Mus musculus OX=10090 GN=Rplp1 PE=1 SV=1	1	5	5	2	3	3	3	3	3	3	4	4	4	3	3	3	5	4	3	3	3	3	5	3	3	3	3	3	4	4	3	3	5	3	5	4	3	4	4	3	3	3
P99027	P99027	11	11	11	60S acidic ribosomal protein P2	Rplp2	sp|P99027|RLA2_MOUSE 60S acidic ribosomal protein P2 OS=Mus musculus OX=10090 GN=Rplp2 PE=1 SV=3	1	11	11	11	9	10	9	8	9	7	10	8	8	8	8	9	9	8	9	8	7	10	9	9	9	8	9	9	10	10	7	7	8	8	9	9	9	8	9	9	10	7
Q99L48	Q99L48	17	17	17	60S ribosomal export protein NMD3	Nmd3	sp|Q99L48|NMD3_MOUSE 60S ribosomal export protein NMD3 OS=Mus musculus OX=10090 GN=Nmd3 PE=1 SV=1	1	17	17	17	11	12	13	12	14	10	12	12	13	12	10	11	10	12	11	9	12	9	12	10	13	11	13	11	12	14	8	10	11	10	10	14	12	13	13	12	13	9
Q6ZWV3	Q6ZWV3	22	22	3	60S ribosomal protein L10	Rpl10	sp|Q6ZWV3|RL10_MOUSE 60S ribosomal protein L10 OS=Mus musculus OX=10090 GN=Rpl10 PE=1 SV=3	1	22	22	3	14	13	18	13	14	13	15	14	11	11	9	10	9	11	13	10	11	9	10	13	12	9	13	11	12	12	10	11	8	11	9	13	12	12	14	12	13	16
P53026	P53026	17	17	17	60S ribosomal protein L10a	Rpl10a	sp|P53026|RL10A_MOUSE 60S ribosomal protein L10a OS=Mus musculus OX=10090 GN=Rpl10a PE=1 SV=3	1	17	17	17	13	11	15	12	13	12	12	12	9	12	12	11	10	11	11	10	11	11	10	12	11	13	11	10	10	11	11	10	10	11	9	9	10	14	11	12	13	12
P86048	P86048	21	2	2	60S ribosomal protein L10-like	Rpl10l	sp|P86048|RL10L_MOUSE 60S ribosomal protein L10-like OS=Mus musculus OX=10090 GN=Rpl10l PE=2 SV=1	1	21	2	2	15	13	18	13	15	13	16	14	12	12	10	11	10	11	13	10	12	10	11	13	12	9	14	11	13	13	10	12	8	12	10	13	13	13	14	13	14	16
Q9CXW4;E9PYL9	Q9CXW4;E9PYL9	14;13	14;13	14;13	60S ribosomal protein L11	Rpl11;Gm10036	sp|Q9CXW4|RL11_MOUSE 60S ribosomal protein L11 OS=Mus musculus OX=10090 GN=Rpl11 PE=1 SV=4;tr|E9PYL9|E9PYL9_MOUSE Predicted gene 10036 OS=Mus musculus OX=10090 GN=Gm10036 PE=3 SV=1	2	14	14	14	10	9	9	9	9	8	8	9	7	8	7	7	6	7	9	7	8	8	7	8	8	8	8	8	8	9	6	7	7	7	6	8	8	10	9	8	9	9
P35979	P35979	17	17	17	60S ribosomal protein L12	Rpl12	sp|P35979|RL12_MOUSE 60S ribosomal protein L12 OS=Mus musculus OX=10090 GN=Rpl12 PE=1 SV=2	1	17	17	17	13	12	15	12	12	11	11	12	10	11	8	8	8	10	12	9	13	13	10	12	13	10	10	12	11	12	7	10	10	10	8	11	10	10	13	13	12	12
P47963	P47963	24	24	24	60S ribosomal protein L13	Rpl13	sp|P47963|RL13_MOUSE 60S ribosomal protein L13 OS=Mus musculus OX=10090 GN=Rpl13 PE=1 SV=3	1	24	24	24	18	20	18	18	20	18	20	17	13	14	11	13	10	13	14	12	18	11	13	18	16	11	17	13	15	16	10	12	12	14	11	15	20	18	19	17	19	19
P19253;A0A1B0GS68;A0A140T8K2	P19253;A0A1B0GS68	18;16;4	18;16;4	18;16;4	60S ribosomal protein L13a	Rpl13a	sp|P19253|RL13A_MOUSE 60S ribosomal protein L13a OS=Mus musculus OX=10090 GN=Rpl13a PE=1 SV=4;tr|A0A1B0GS68|A0A1B0GS68_MOUSE Predicted gene 45713 OS=Mus musculus OX=10090 GN=Gm45713 PE=2 SV=1	3	18	18	18	14	13	16	14	12	13	15	11	11	12	9	11	8	11	12	13	11	11	11	12	13	11	11	11	13	13	9	12	11	11	10	13	13	13	13	11	12	15
Q9CR57	Q9CR57	14	14	14	60S ribosomal protein L14	Rpl14	sp|Q9CR57|RL14_MOUSE 60S ribosomal protein L14 OS=Mus musculus OX=10090 GN=Rpl14 PE=1 SV=3	1	14	14	14	9	10	13	8	10	8	9	8	7	8	7	8	7	7	7	7	8	7	7	8	8	7	8	7	7	8	7	7	7	8	7	7	8	8	9	8	9	9
Q9CZM2	Q9CZM2	22	22	22	60S ribosomal protein L15	Rpl15	sp|Q9CZM2|RL15_MOUSE 60S ribosomal protein L15 OS=Mus musculus OX=10090 GN=Rpl15 PE=1 SV=4	1	22	22	22	11	10	15	8	11	6	11	11	7	7	8	7	7	7	7	7	7	7	7	7	9	7	8	7	7	10	7	6	7	7	6	8	8	9	10	8	10	9
Q9CPR4;B2RY53	Q9CPR4	12;3	12;3	12;3	60S ribosomal protein L17	Rpl17	sp|Q9CPR4|RL17_MOUSE 60S ribosomal protein L17 OS=Mus musculus OX=10090 GN=Rpl17 PE=1 SV=3	2	12	12	12	11	11	12	11	11	11	11	11	11	9	10	9	9	10	11	10	11	10	10	11	11	10	10	10	10	11	10	9	9	11	9	10	11	11	11	11	11	11
P35980	P35980	15	15	15	60S ribosomal protein L18	Rpl18	sp|P35980|RL18_MOUSE 60S ribosomal protein L18 OS=Mus musculus OX=10090 GN=Rpl18 PE=1 SV=3	1	15	15	15	10	10	11	8	10	9	11	10	7	9	7	7	7	7	9	8	10	9	7	8	10	7	8	7	7	11	7	7	7	7	8	8	12	8	10	8	10	11
P62717	P62717	21	21	21	60S ribosomal protein L18a	Rpl18a	sp|P62717|RL18A_MOUSE 60S ribosomal protein L18a OS=Mus musculus OX=10090 GN=Rpl18a PE=1 SV=1	1	21	21	21	15	14	19	13	14	14	14	13	11	11	12	11	12	11	13	13	12	11	11	13	12	12	13	12	13	14	11	11	12	11	11	11	12	12	13	13	13	14
P84099	P84099	20	20	20	60S ribosomal protein L19	Rpl19	sp|P84099|RL19_MOUSE 60S ribosomal protein L19 OS=Mus musculus OX=10090 GN=Rpl19 PE=1 SV=1	1	20	20	20	12	10	13	9	12	9	12	10	7	7	8	8	6	9	9	8	8	9	7	11	9	8	12	9	10	10	7	7	7	10	6	9	9	9	10	9	9	11
O09167	O09167	13	13	13	60S ribosomal protein L21	Rpl21	sp|O09167|RL21_MOUSE 60S ribosomal protein L21 OS=Mus musculus OX=10090 GN=Rpl21 PE=1 SV=3	1	13	13	13	8	9	12	8	9	8	9	10	9	8	7	7	7	8	7	7	8	7	8	7	9	8	8	8	9	8	9	8	8	8	8	9	8	9	9	8	10	10
P67984	P67984	10	10	8	60S ribosomal protein L22	Rpl22	sp|P67984|RL22_MOUSE 60S ribosomal protein L22 OS=Mus musculus OX=10090 GN=Rpl22 PE=1 SV=2	1	10	10	8	7	7	7	7	7	7	8	7	7	7	7	7	6	6	8	7	7	7	5	6	8	7	7	7	8	8	6	7	7	7	6	7	7	7	7	7	7	7
Q9D7S7	Q9D7S7	7	5	5	60S ribosomal protein L22-like 1	Rpl22l1	sp|Q9D7S7|RL22L_MOUSE 60S ribosomal protein L22-like 1 OS=Mus musculus OX=10090 GN=Rpl22l1 PE=1 SV=1	1	7	5	5	6	5	6	6	5	5	5	5	3	3	3	2	2	3	5	4	4	4	1	5	4	2	5	5	3	5	3	4	4	3	2	4	5	5	6	4	6	6
P62830	P62830	13	13	13	60S ribosomal protein L23	Rpl23	sp|P62830|RL23_MOUSE 60S ribosomal protein L23 OS=Mus musculus OX=10090 GN=Rpl23 PE=1 SV=1	1	13	13	13	13	12	12	12	13	11	13	11	10	9	9	10	10	9	12	13	12	8	8	10	12	11	12	12	11	12	10	12	11	10	10	10	11	10	11	11	12	10
P62751;D3YTY6	P62751	14;5	14;5	14;5	60S ribosomal protein L23a	Rpl23a	sp|P62751|RL23A_MOUSE 60S ribosomal protein L23a OS=Mus musculus OX=10090 GN=Rpl23a PE=1 SV=1	2	14	14	14	12	12	11	10	11	10	12	9	8	9	7	9	7	8	9	8	7	7	8	7	9	7	9	7	8	7	8	8	8	8	8	9	9	7	9	10	10	7
Q8BP67;F6RSK3	Q8BP67	11;4	11;4	11;4	60S ribosomal protein L24	Rpl24	sp|Q8BP67|RL24_MOUSE 60S ribosomal protein L24 OS=Mus musculus OX=10090 GN=Rpl24 PE=1 SV=2	2	11	11	11	7	7	9	7	7	7	7	9	8	8	7	8	7	8	6	7	7	6	7	7	9	6	6	6	8	9	8	6	6	8	7	9	8	9	8	7	8	9
P61255	P61255	15	15	14	60S ribosomal protein L26	Rpl26	sp|P61255|RL26_MOUSE 60S ribosomal protein L26 OS=Mus musculus OX=10090 GN=Rpl26 PE=1 SV=1	1	15	15	14	12	12	11	10	12	11	12	12	9	8	8	9	7	9	10	11	8	8	8	10	9	7	10	9	10	9	8	8	9	8	6	11	12	10	12	10	12	12
P61358	P61358	9	9	9	60S ribosomal protein L27	Rpl27	sp|P61358|RL27_MOUSE 60S ribosomal protein L27 OS=Mus musculus OX=10090 GN=Rpl27 PE=1 SV=2	1	9	9	9	6	6	8	6	6	5	6	7	5	6	6	5	5	6	5	5	5	5	6	5	5	6	5	5	6	5	5	6	5	6	5	6	6	5	6	6	6	6
P14115	P14115	8	8	8	60S ribosomal protein L27a	Rpl27a	sp|P14115|RL27A_MOUSE 60S ribosomal protein L27a OS=Mus musculus OX=10090 GN=Rpl27a PE=1 SV=5	1	8	8	8	8	7	6	8	8	8	8	8	7	7	7	7	7	7	8	8	8	8	7	8	8	8	8	8	8	8	7	8	8	8	7	8	7	8	8	8	8	7
P41105	P41105	14	14	14	60S ribosomal protein L28	Rpl28	sp|P41105|RL28_MOUSE 60S ribosomal protein L28 OS=Mus musculus OX=10090 GN=Rpl28 PE=1 SV=2	1	14	14	14	10	10	11	9	10	10	11	10	7	7	7	8	7	9	10	9	10	8	7	10	10	10	9	9	10	10	7	7	7	9	7	11	10	9	11	8	9	9
F6QL70;P47915;W4VSN7	F6QL70;P47915;W4VSN7	7;7;5	7;7;5	7;7;5	60S ribosomal protein L29	Gm17669;Rpl29;Gm3550	tr|F6QL70|F6QL70_MOUSE 60S ribosomal protein L29 OS=Mus musculus OX=10090 GN=Gm17669 PE=3 SV=1;sp|P47915|RL29_MOUSE 60S ribosomal protein L29 OS=Mus musculus OX=10090 GN=Rpl29 PE=1 SV=2;tr|W4VSN7|W4VSN7_MOUSE 60S ribosomal protein L29 OS=Mus musculus OX=10	3	7	7	7	5	5	7	3	7	5	7	6	2	3	2	2	2	4	3	3	4	3	3	5	2	4	4	3	2	4	2	4	3	3	1	4	4	5	6	3	6	6
P27659;E9PWZ3	P27659	35;2	35;2	35;2	60S ribosomal protein L3	Rpl3	sp|P27659|RL3_MOUSE 60S ribosomal protein L3 OS=Mus musculus OX=10090 GN=Rpl3 PE=1 SV=3	2	35	35	35	25	26	29	24	26	20	25	22	17	17	17	19	17	17	20	15	20	17	17	22	23	20	22	21	21	23	17	18	17	17	16	18	23	22	25	22	24	27
P62889	P62889	11	11	11	60S ribosomal protein L30	Rpl30	sp|P62889|RL30_MOUSE 60S ribosomal protein L30 OS=Mus musculus OX=10090 GN=Rpl30 PE=1 SV=2	1	11	11	11	10	10	10	10	10	10	10	10	9	9	8	9	8	9	10	9	9	9	9	9	9	9	9	9	9	10	9	9	9	9	8	9	9	10	9	9	10	10
P62900	P62900	15	15	15	60S ribosomal protein L31	Rpl31	sp|P62900|RL31_MOUSE 60S ribosomal protein L31 OS=Mus musculus OX=10090 GN=Rpl31 PE=1 SV=1	1	15	15	15	11	12	14	9	11	11	11	9	8	9	8	9	9	8	10	8	9	9	8	10	10	8	11	8	9	11	8	8	8	7	7	9	10	10	13	9	11	12
P62911	P62911	12	12	8	60S ribosomal protein L32	Rpl32	sp|P62911|RL32_MOUSE 60S ribosomal protein L32 OS=Mus musculus OX=10090 GN=Rpl32 PE=1 SV=2	1	12	12	8	8	9	10	7	8	8	9	10	8	8	8	8	7	8	9	6	8	6	7	8	8	6	7	7	7	9	6	8	6	8	7	8	9	8	7	8	9	8
Q9D1R9	Q9D1R9	14	14	14	60S ribosomal protein L34	Rpl34	sp|Q9D1R9|RL34_MOUSE 60S ribosomal protein L34 OS=Mus musculus OX=10090 GN=Rpl34 PE=1 SV=2	1	14	14	14	10	10	12	7	8	8	10	9	7	8	7	8	8	7	9	8	8	8	8	7	7	6	6	8	7	8	6	8	7	8	7	7	7	6	10	8	8	8
Q6ZWV7;G3UWD7	Q6ZWV7;G3UWD7	5;4	5;4	5;4	60S ribosomal protein L35	Rpl35;Gm10269	sp|Q6ZWV7|RL35_MOUSE 60S ribosomal protein L35 OS=Mus musculus OX=10090 GN=Rpl35 PE=1 SV=1;tr|G3UWD7|G3UWD7_MOUSE MCG123152 OS=Mus musculus OX=10090 GN=Gm10269 PE=1 SV=1	2	5	5	5	3	3	5	3	4	3	4	2	2	2	2	2	2	2	2	2	3	2	2	2	3	2	2	2	2	3	2	2	2	2	2	2	3	3	3	3	3	3
O55142	O55142	13	13	13	60S ribosomal protein L35a	Rpl35a	sp|O55142|RL35A_MOUSE 60S ribosomal protein L35a OS=Mus musculus OX=10090 GN=Rpl35a PE=1 SV=2	1	13	13	13	10	10	11	10	9	9	10	10	9	8	8	9	8	9	9	7	10	8	8	10	10	8	9	10	10	10	7	8	8	8	7	10	9	10	10	10	10	10
P47964	P47964	9	9	9	60S ribosomal protein L36	Rpl36	sp|P47964|RL36_MOUSE 60S ribosomal protein L36 OS=Mus musculus OX=10090 GN=Rpl36 PE=1 SV=2	1	9	9	9	7	6	9	7	6	7	6	6	5	6	5	5	5	6	7	5	7	6	5	7	7	6	7	5	6	7	4	5	5	5	5	5	6	7	6	7	7	7
P83882;A0A2I3BPG9;A0A0A6YW33	P83882;A0A2I3BPG9	9;8;2	9;8;2	9;8;2	60S ribosomal protein L36a	Rpl36a	sp|P83882|RL36A_MOUSE 60S ribosomal protein L36a OS=Mus musculus OX=10090 GN=Rpl36a PE=3 SV=2;tr|A0A2I3BPG9|A0A2I3BPG9_MOUSE MCG113838 OS=Mus musculus OX=10090 GN=Rpl36a-ps1 PE=3 SV=1	3	9	9	9	6	6	8	6	6	5	6	6	5	5	4	5	5	5	5	6	5	5	4	5	6	5	4	4	5	5	4	4	5	4	5	4	4	5	5	5	5	6
P61514	P61514	9	9	9	60S ribosomal protein L37a	Rpl37a	sp|P61514|RL37A_MOUSE 60S ribosomal protein L37a OS=Mus musculus OX=10090 GN=Rpl37a PE=1 SV=2	1	9	9	9	5	3	8	4	5	5	6	6	4	4	3	4	3	4	4	3	4	3	4	4	3	4	5	4	3	4	3	3	3	3	3	4	4	3	4	4	5	5
Q9JJI8	Q9JJI8	5	5	5	60S ribosomal protein L38	Rpl38	sp|Q9JJI8|RL38_MOUSE 60S ribosomal protein L38 OS=Mus musculus OX=10090 GN=Rpl38 PE=1 SV=3	1	5	5	5	4	3	5	3	3	3	3	3	3	3	3	3	3	3	3	4	3	3	3	3	3	3	4	3	4	3	3	3	3	3	3	3	3	4	4	3	3	4
P62892	P62892	1	1	1	60S ribosomal protein L39	Rpl39	sp|P62892|RL39_MOUSE 60S ribosomal protein L39 OS=Mus musculus OX=10090 GN=Rpl39 PE=1 SV=2	1	1	1	1	1	1	1	1	1	1	1	1	1	1	1	1	1	1	1	1	1	1	1	1	1	1	1	1	1	1	1	1	1	1	1	1	1	1	1	1	1	1
Q9D8E6	Q9D8E6	35	35	35	60S ribosomal protein L4	Rpl4	sp|Q9D8E6|RL4_MOUSE 60S ribosomal protein L4 OS=Mus musculus OX=10090 GN=Rpl4 PE=1 SV=3	1	35	35	35	25	26	31	24	26	25	27	25	23	23	23	23	21	23	25	24	23	24	22	26	25	25	26	25	26	25	23	22	20	24	22	25	25	24	27	25	26	26
P47962	P47962	28	28	28	60S ribosomal protein L5	Rpl5	sp|P47962|RL5_MOUSE 60S ribosomal protein L5 OS=Mus musculus OX=10090 GN=Rpl5 PE=1 SV=3	1	28	28	28	20	20	23	21	21	22	22	20	16	19	17	17	16	17	18	16	17	18	17	17	20	18	19	19	21	22	14	16	16	20	13	17	19	20	22	20	21	22
P47911	P47911	28	28	28	60S ribosomal protein L6	Rpl6	sp|P47911|RL6_MOUSE 60S ribosomal protein L6 OS=Mus musculus OX=10090 GN=Rpl6 PE=1 SV=3	1	28	28	28	15	20	20	14	20	15	17	16	14	14	15	15	13	14	16	13	14	14	14	16	16	13	14	16	15	16	13	13	14	12	12	15	15	16	19	16	19	18
P14148	P14148	29	29	29	60S ribosomal protein L7	Rpl7	sp|P14148|RL7_MOUSE 60S ribosomal protein L7 OS=Mus musculus OX=10090 GN=Rpl7 PE=1 SV=2	1	29	29	29	24	25	27	25	23	26	25	23	21	21	21	21	21	21	23	22	22	22	19	22	23	20	23	20	23	24	20	20	19	21	18	21	24	24	24	24	24	24
P12970;V9GX35	P12970	22;5	22;5	22;5	60S ribosomal protein L7a	Rpl7a	sp|P12970|RL7A_MOUSE 60S ribosomal protein L7a OS=Mus musculus OX=10090 GN=Rpl7a PE=1 SV=2	2	22	22	22	17	17	19	16	16	16	17	17	14	15	14	14	13	14	15	14	16	14	14	16	16	15	16	15	15	16	15	14	15	15	13	15	16	16	15	16	16	16
Q9D8M4	Q9D8M4	14	14	14	60S ribosomal protein L7-like 1	Rpl7l1	sp|Q9D8M4|RL7L_MOUSE 60S ribosomal protein L7-like 1 OS=Mus musculus OX=10090 GN=Rpl7l1 PE=1 SV=1	1	14	14	14	9	10	11	8	10	10	9	8	9	8	9	7	8	8	8	7	9	8	8	9	9	8	9	8	8	9	7	8	9	8	8	9	9	8	10	9	9	9
P62918	P62918	26	26	26	60S ribosomal protein L8	Rpl8	sp|P62918|RL8_MOUSE 60S ribosomal protein L8 OS=Mus musculus OX=10090 GN=Rpl8 PE=1 SV=2	1	26	26	26	19	19	21	16	20	19	19	18	15	15	11	17	14	14	15	12	17	14	14	16	17	16	18	18	17	18	13	12	14	14	12	17	19	17	19	16	19	17
P51410;A0A140T8T4;S4R1R7	P51410;A0A140T8T4	16;14;3	16;14;3	16;14;3	60S ribosomal protein L9	Rpl9	sp|P51410|RL9_MOUSE 60S ribosomal protein L9 OS=Mus musculus OX=10090 GN=Rpl9 PE=2 SV=2;tr|A0A140T8T4|A0A140T8T4_MOUSE Ribosomal protein L9, pseudogene 6 OS=Mus musculus OX=10090 GN=Rpl9-ps6 PE=4 SV=1	3	16	16	16	12	14	13	14	12	10	12	11	10	11	8	10	8	10	10	8	10	12	9	11	11	10	11	10	10	12	11	10	8	8	9	12	12	12	12	10	12	12
Q9CXK8	Q9CXK8	14	14	14	60S ribosome subunit biogenesis protein NIP7 homolog	Nip7	sp|Q9CXK8|NIP7_MOUSE 60S ribosome subunit biogenesis protein NIP7 homolog OS=Mus musculus OX=10090 GN=Nip7 PE=1 SV=1	1	14	14	14	4	6	10	5	6	4	8	4	2	2	4	2	3	2	3	4	4	4	3	3	3	3	2	3	3	5	2	2	3	2	2	4	6	4	6	3	8	4
P70266	P70266	7	7	5	6-phosphofructo-2-kinase/fructose-2,6-bisphosphatase 1;6-phosphofructo-2-kinase;Fructose-2,6-bisphosphatase	Pfkfb1	sp|P70266|F261_MOUSE 6-phosphofructo-2-kinase/fructose-2,6-bisphosphatase 1 OS=Mus musculus OX=10090 GN=Pfkfb1 PE=1 SV=2	1	7	7	5	1	2	2	3	0	2	2	0	2	0	2	2	3	0	0	1	1	2	1	1	0	2	1	0	1	0	1	0	0	0	2	1	2	2	1	1	0	0
P70265	P70265	6	5	4	6-phosphofructo-2-kinase/fructose-2,6-bisphosphatase 2;6-phosphofructo-2-kinase;Fructose-2,6-bisphosphatase	Pfkfb2	sp|P70265|F262_MOUSE 6-phosphofructo-2-kinase/fructose-2,6-bisphosphatase 2 OS=Mus musculus OX=10090 GN=Pfkfb2 PE=1 SV=2	1	6	5	4	3	3	4	4	1	3	4	2	1	1	3	0	2	1	2	2	1	4	2	4	5	4	2	3	1	4	1	2	1	4	2	3	2	3	1	1	2	3
Q6DTY7	Q6DTY7	3	1	1	6-phosphofructo-2-kinase/fructose-2,6-bisphosphatase 4;6-phosphofructo-2-kinase;Fructose-2,6-bisphosphatase	Pfkfb4	sp|Q6DTY7|F264_MOUSE 6-phosphofructo-2-kinase/fructose-2,6-bisphosphatase 4 OS=Mus musculus OX=10090 GN=Pfkfb4 PE=2 SV=4	1	3	1	1	1	1	2	1	0	1	1	0	0	0	1	0	1	0	0	1	0	1	1	1	0	1	1	0	0	0	0	0	0	0	1	1	0	1	0	0	0	0
Q9DCD0	Q9DCD0	27	27	27	6-phosphogluconate dehydrogenase, decarboxylating	Pgd	sp|Q9DCD0|6PGD_MOUSE 6-phosphogluconate dehydrogenase, decarboxylating OS=Mus musculus OX=10090 GN=Pgd PE=1 SV=3	1	27	27	27	23	17	23	17	19	18	18	18	15	14	14	15	16	16	14	12	16	15	15	15	16	16	17	14	19	19	14	14	14	16	13	18	16	19	17	18	19	21
Q9CQ60	Q9CQ60	14	14	14	6-phosphogluconolactonase	Pgls	sp|Q9CQ60|6PGL_MOUSE 6-phosphogluconolactonase OS=Mus musculus OX=10090 GN=Pgls PE=1 SV=1	1	14	14	14	8	8	9	7	8	9	9	9	9	9	7	9	8	9	8	9	9	8	8	8	9	9	9	9	9	8	8	9	8	9	9	8	9	9	9	9	9	10
Q9R1Z7	Q9R1Z7	2	2	2	6-pyruvoyl tetrahydrobiopterin synthase	Pts	sp|Q9R1Z7|PTPS_MOUSE 6-pyruvoyl tetrahydrobiopterin synthase OS=Mus musculus OX=10090 GN=Pts PE=1 SV=2	1	2	2	2	1	2	1	1	1	2	1	2	2	2	2	2	2	2	1	1	1	1	1	2	1	1	1	2	0	1	1	1	1	1	1	1	1	1	1	1	1	1
P53368	P53368	4	4	4	7,8-dihydro-8-oxoguanine triphosphatase	Nudt1	sp|P53368|8ODP_MOUSE 7,8-dihydro-8-oxoguanine triphosphatase OS=Mus musculus OX=10090 GN=Nudt1 PE=1 SV=1	1	4	4	4	1	1	3	0	1	1	2	1	1	1	2	0	1	1	1	2	1	1	2	1	1	2	2	1	2	1	1	2	3	1	2	1	2	1	1	1	2	1
P20029	P20029	64	64	61	78 kDa glucose-regulated protein	Hspa5	sp|P20029|BIP_MOUSE Endoplasmic reticulum chaperone BiP OS=Mus musculus OX=10090 GN=Hspa5 PE=1 SV=3	1	64	64	61	45	44	50	40	43	41	45	36	36	36	32	38	31	35	37	31	37	37	33	35	40	36	40	41	39	40	32	34	33	35	31	38	40	41	40	37	40	45
O88455	O88455	2	2	2	7-dehydrocholesterol reductase	Dhcr7	sp|O88455|DHCR7_MOUSE 7-dehydrocholesterol reductase OS=Mus musculus OX=10090 GN=Dhcr7 PE=1 SV=1	1	2	2	2	2	1	2	1	2	1	2	2	1	1	2	1	2	2	1	1	2	1	2	1	2	2	2	1	2	2	1	1	1	1	1	1	1	2	2	2	2	1
Q3UFY7	Q3UFY7	12	12	12	7-methylguanosine phosphate-specific 5-nucleotidase	Nt5c3b	sp|Q3UFY7|5NT3B_MOUSE 7-methylguanosine phosphate-specific 5-nucleotidase OS=Mus musculus OX=10090 GN=Nt5c3b PE=1 SV=3	1	12	12	12	6	6	7	6	6	8	7	6	6	6	6	6	6	6	6	6	6	6	6	6	6	6	6	6	6	7	6	5	6	6	6	6	6	6	6	6	6	6
Q8K3A9	Q8K3A9	15	15	15	7SK snRNA methylphosphate capping enzyme	Mepce	sp|Q8K3A9|MEPCE_MOUSE 7SK snRNA methylphosphate capping enzyme OS=Mus musculus OX=10090 GN=Mepce PE=1 SV=2	1	15	15	15	10	7	11	7	10	9	9	9	8	8	8	8	7	7	7	8	7	7	7	6	7	9	8	9	9	9	7	6	8	7	7	7	6	10	9	9	8	8
P97819	P97819	6	6	6	85/88 kDa calcium-independent phospholipase A2	Pla2g6	sp|P97819|PLPL9_MOUSE 85/88 kDa calcium-independent phospholipase A2 OS=Mus musculus OX=10090 GN=Pla2g6 PE=1 SV=3	1	6	6	6	2	1	1	0	2	1	1	1	0	0	2	1	0	0	1	0	1	0	1	0	0	1	1	1	0	0	1	0	2	1	1	1	0	0	0	0	0	2
Q3U2V3	Q3U2V3	4	4	4	8-oxo-dGDP phosphatase NUDT18	Nudt18	sp|Q3U2V3|NUD18_MOUSE 8-oxo-dGDP phosphatase NUDT18 OS=Mus musculus OX=10090 GN=Nudt18 PE=1 SV=1	1	4	4	4	0	0	0	0	0	0	0	0	0	0	0	1	0	0	0	0	0	0	0	0	0	0	0	0	0	0	0	0	0	0	0	1	0	0	0	0	0	1
Q9R001	Q9R001	3	3	3	A disintegrin and metalloproteinase with thrombospondin motifs 5	Adamts5	sp|Q9R001|ATS5_MOUSE A disintegrin and metalloproteinase with thrombospondin motifs 5 OS=Mus musculus OX=10090 GN=Adamts5 PE=2 SV=2	1	3	3	3	0	2	0	1	0	1	0	0	1	0	0	1	0	0	0	1	0	0	0	0	0	1	0	0	0	1	0	1	0	1	0	0	0	1	0	1	1	0
Q566J8	Q566J8	5	5	5	AarF domain-containing protein kinase 4	Adck4	sp|Q566J8|COQ8B_MOUSE Atypical kinase COQ8B, mitochondrial OS=Mus musculus OX=10090 GN=Coq8b PE=1 SV=1	1	5	5	5	0	1	1	1	0	1	0	0	1	1	1	1	2	1	1	1	0	1	1	1	1	1	1	1	1	0	1	1	1	1	1	0	0	1	1	0	1	1
Q4JIM5	Q4JIM5	15	15	10	Abelson tyrosine-protein kinase 2	Abl2	sp|Q4JIM5|ABL2_MOUSE Tyrosine-protein kinase ABL2 OS=Mus musculus OX=10090 GN=Abl2 PE=1 SV=1	1	15	15	10	10	9	10	6	8	8	8	8	7	5	6	7	8	5	7	7	7	6	6	6	8	8	7	11	8	9	5	10	5	9	7	8	10	8	8	8	10	10
Q9QZC8	Q9QZC8	5	5	5	Abhydrolase domain-containing protein 1	Abhd1	sp|Q9QZC8|ABHD1_MOUSE Protein ABHD1 OS=Mus musculus OX=10090 GN=Abhd1 PE=1 SV=2	1	5	5	5	1	0	1	0	1	0	1	0	0	0	0	0	1	0	0	0	0	0	0	0	0	0	0	0	1	1	0	0	0	0	0	0	0	1	1	0	1	0
Q9QXM0	Q9QXM0	1	1	1	Abhydrolase domain-containing protein 2	Abhd2	sp|Q9QXM0|ABHD2_MOUSE Monoacylglycerol lipase ABHD2 OS=Mus musculus OX=10090 GN=Abhd2 PE=1 SV=1	1	1	1	1	0	0	0	0	0	0	0	0	0	0	0	0	0	0	0	0	0	0	0	0	0	0	0	0	0	0	0	0	0	0	0	0	0	0	0	0	0	0
Q8VD66	Q8VD66	7	7	7	Abhydrolase domain-containing protein 4	Abhd4	sp|Q8VD66|ABHD4_MOUSE Protein ABHD4 OS=Mus musculus OX=10090 GN=Abhd4 PE=1 SV=1	1	7	7	7	0	0	0	0	0	0	0	1	0	0	0	0	0	0	0	0	0	0	0	0	0	0	1	0	0	0	0	0	0	0	0	0	1	0	0	0	0	0
Q8BYZ1	Q8BYZ1	3	3	3	ABI gene family member 3	Abi3	sp|Q8BYZ1|ABI3_MOUSE ABI gene family member 3 OS=Mus musculus OX=10090 GN=Abi3 PE=1 SV=3	1	3	3	3	1	3	3	1	1	1	2	1	0	2	1	0	3	0	3	2	0	2	0	0	2	1	1	1	1	2	1	1	0	1	1	1	0	0	0	2	0	1
Q8CBW3	Q8CBW3	14	14	10	Abl interactor 1	Abi1	sp|Q8CBW3|ABI1_MOUSE Abl interactor 1 OS=Mus musculus OX=10090 GN=Abi1 PE=1 SV=3	1	14	14	10	5	7	9	6	8	7	8	5	7	6	5	7	6	8	6	6	6	6	5	5	6	5	5	6	5	7	4	5	4	6	4	6	7	9	8	6	8	7
P62484	P62484	6	2	2	Abl interactor 2	Abi2	sp|P62484|ABI2_MOUSE Abl interactor 2 OS=Mus musculus OX=10090 GN=Abi2 PE=1 SV=1	1	6	2	2	3	5	4	4	3	4	4	3	4	3	4	4	4	4	3	3	2	3	3	3	4	3	4	3	3	4	3	3	3	3	3	4	3	5	4	4	3	4
Q8CJ27	Q8CJ27	13	13	12	Abnormal spindle-like microcephaly-associated protein homolog	Aspm	sp|Q8CJ27|ASPM_MOUSE Abnormal spindle-like microcephaly-associated protein homolog OS=Mus musculus OX=10090 GN=Aspm PE=1 SV=2	1	13	13	12	6	4	6	3	4	3	6	3	1	2	1	1	1	3	2	3	3	1	1	3	4	3	5	1	2	2	1	3	4	1	2	3	3	5	4	5	6	5
Q9DAZ9	Q9DAZ9	5	5	5	Abscission/NoCut checkpoint regulator	Zfyve19	sp|Q9DAZ9|ANCHR_MOUSE Abscission/NoCut checkpoint regulator OS=Mus musculus OX=10090 GN=Zfyve19 PE=1 SV=2	1	5	5	5	1	1	1	1	1	0	0	1	0	2	1	0	1	1	1	1	1	1	1	0	0	0	0	0	1	1	0	1	1	1	1	2	0	0	1	1	1	1
Q9D2R0	Q9D2R0	19	19	19	Acetoacetyl-CoA synthetase	Aacs	sp|Q9D2R0|AACS_MOUSE Acetoacetyl-CoA synthetase OS=Mus musculus OX=10090 GN=Aacs PE=1 SV=1	1	19	19	19	4	3	2	2	4	2	4	2	4	4	2	4	6	2	3	3	2	3	1	1	4	2	3	4	1	5	2	3	2	1	2	2	4	3	3	2	4	2
Q8BU33	Q8BU33	8	8	8	Acetolactate synthase-like protein	Ilvbl	sp|Q8BU33|ILVBL_MOUSE Acetolactate synthase-like protein OS=Mus musculus OX=10090 GN=Ilvbl PE=1 SV=1	1	8	8	8	0	1	1	1	0	1	1	0	0	0	0	0	0	0	0	0	0	0	0	0	1	1	1	0	1	0	0	0	0	1	0	1	0	0	0	0	0	1
Q8CAY6	Q8CAY6	17	17	4	Acetyl-CoA acetyltransferase, cytosolic	Acat2	sp|Q8CAY6|THIC_MOUSE Acetyl-CoA acetyltransferase, cytosolic OS=Mus musculus OX=10090 GN=Acat2 PE=1 SV=2	1	17	17	4	13	11	14	12	12	12	12	13	12	11	9	11	11	12	13	12	13	12	11	13	12	13	13	10	13	13	12	12	10	12	12	12	13	12	11	12	12	13
Q8QZT1	Q8QZT1	21	21	21	Acetyl-CoA acetyltransferase, mitochondrial	Acat1	sp|Q8QZT1|THIL_MOUSE Acetyl-CoA acetyltransferase, mitochondrial OS=Mus musculus OX=10090 GN=Acat1 PE=1 SV=1	1	21	21	21	9	9	11	8	10	10	9	6	6	7	9	8	9	7	8	8	7	8	7	9	8	8	7	8	9	9	7	7	8	7	7	8	7	7	7	7	10	10
Q5SWU9	Q5SWU9	50	50	46	Acetyl-CoA carboxylase 1;Biotin carboxylase	Acaca	sp|Q5SWU9|ACACA_MOUSE Acetyl-CoA carboxylase 1 OS=Mus musculus OX=10090 GN=Acaca PE=1 SV=1	1	50	50	46	28	19	33	17	29	25	30	28	17	25	17	22	24	17	21	14	23	12	28	14	23	17	27	18	26	19	18	13	24	14	22	18	23	21	23	17	19	21
Q99NB1	Q99NB1	2	2	2	Acetyl-coenzyme A synthetase 2-like, mitochondrial	Acss1	sp|Q99NB1|ACS2L_MOUSE Acetyl-coenzyme A synthetase 2-like, mitochondrial OS=Mus musculus OX=10090 GN=Acss1 PE=1 SV=1	1	2	2	2	1	1	1	1	2	2	1	0	1	0	1	0	2	0	2	2	2	0	2	1	2	2	1	2	1	2	0	1	0	2	1	2	1	2	0	2	0	2
Q9QXG4	Q9QXG4	5	5	5	Acetyl-coenzyme A synthetase, cytoplasmic	Acss2	sp|Q9QXG4|ACSA_MOUSE Acetyl-coenzyme A synthetase, cytoplasmic OS=Mus musculus OX=10090 GN=Acss2 PE=1 SV=2	1	5	5	5	4	2	3	5	3	3	4	3	2	4	4	2	3	3	4	3	2	3	2	3	5	3	2	2	1	5	1	1	2	2	1	1	3	3	3	5	5	5
Q99J27	Q99J27	4	4	4	Acetyl-coenzyme A transporter 1	Slc33a1	sp|Q99J27|ACATN_MOUSE Acetyl-coenzyme A transporter 1 OS=Mus musculus OX=10090 GN=Slc33a1 PE=1 SV=1	1	4	4	4	0	2	2	2	2	2	2	0	0	0	0	1	0	0	0	0	0	0	0	0	1	1	0	0	0	0	0	1	1	0	0	0	1	1	1	0	1	1
Q9WV54	Q9WV54	15	15	15	Acid ceramidase;Acid ceramidase subunit alpha;Acid ceramidase subunit beta	Asah1	sp|Q9WV54|ASAH1_MOUSE Acid ceramidase OS=Mus musculus OX=10090 GN=Asah1 PE=1 SV=1	1	15	15	15	6	5	7	5	5	5	3	3	4	3	3	3	4	3	4	6	3	4	3	5	3	5	3	5	3	3	2	4	2	4	2	2	4	4	5	5	2	5
P58242	P58242	2	2	2	Acid sphingomyelinase-like phosphodiesterase 3b	Smpdl3b	sp|P58242|ASM3B_MOUSE Acid sphingomyelinase-like phosphodiesterase 3b OS=Mus musculus OX=10090 GN=Smpdl3b PE=1 SV=1	1	2	2	2	1	1	1	1	1	0	1	1	1	1	1	1	1	1	0	0	1	0	1	0	1	0	0	0	0	0	0	0	1	0	0	0	1	1	1	1	1	1
Q8BP56	Q8BP56	2	2	2	Acid trehalase-like protein 1	Athl1	sp|Q8BP56|PGGHG_MOUSE Protein-glucosylgalactosylhydroxylysine glucosidase OS=Mus musculus OX=10090 GN=Pgghg PE=1 SV=1	1	2	2	2	1	2	1	1	1	1	2	1	0	1	1	1	1	1	2	1	1	1	1	1	1	1	2	2	1	1	2	1	1	1	1	1	0	1	1	1	2	2
Q9JI19	Q9JI19	3	3	3	Acidic fibroblast growth factor intracellular-binding protein	Fibp	sp|Q9JI19|FIBP_MOUSE Acidic fibroblast growth factor intracellular-binding protein OS=Mus musculus OX=10090 GN=Fibp PE=1 SV=1	1	3	3	3	2	1	1	2	3	2	2	1	1	2	2	2	2	1	1	1	2	1	1	2	2	2	1	2	2	2	1	2	1	2	1	1	1	1	1	1	1	2
O35381;Q64G17	O35381	11;4	9;3	9;3	Acidic leucine-rich nuclear phosphoprotein 32 family member A	Anp32a	sp|O35381|AN32A_MOUSE Acidic leucine-rich nuclear phosphoprotein 32 family member A OS=Mus musculus OX=10090 GN=Anp32a PE=1 SV=1	2	11	9	9	10	9	11	10	10	8	9	10	7	6	7	7	7	7	8	9	8	8	8	9	7	9	8	8	9	9	7	8	7	8	7	9	10	10	11	8	8	11
Q9EST5	Q9EST5	12	12	10	Acidic leucine-rich nuclear phosphoprotein 32 family member B	Anp32b	sp|Q9EST5|AN32B_MOUSE Acidic leucine-rich nuclear phosphoprotein 32 family member B OS=Mus musculus OX=10090 GN=Anp32b PE=1 SV=1	1	12	12	10	9	9	11	7	10	6	11	9	5	5	5	4	5	5	5	4	4	4	5	3	5	5	6	6	7	7	4	5	5	5	5	4	8	6	10	6	7	9
P97822	P97822	8	8	8	Acidic leucine-rich nuclear phosphoprotein 32 family member E	Anp32e	sp|P97822|AN32E_MOUSE Acidic leucine-rich nuclear phosphoprotein 32 family member E OS=Mus musculus OX=10090 GN=Anp32e PE=1 SV=2	1	8	8	8	6	5	3	3	4	4	5	4	4	3	4	3	3	3	4	3	4	3	3	4	4	3	4	3	3	4	3	3	4	3	3	3	4	4	5	3	4	4
Q99KI0	Q99KI0	56	56	56	Aconitate hydratase, mitochondrial	Aco2	sp|Q99KI0|ACON_MOUSE Aconitate hydratase, mitochondrial OS=Mus musculus OX=10090 GN=Aco2 PE=1 SV=1	1	56	56	56	35	36	38	36	34	36	34	26	26	27	28	24	23	27	30	30	30	25	24	31	30	30	30	31	31	32	24	25	27	30	22	28	32	32	33	33	36	39
Q80YS6	Q80YS6	14	14	12	Actin filament-associated protein 1	Afap1	sp|Q80YS6|AFAP1_MOUSE Actin filament-associated protein 1 OS=Mus musculus OX=10090 GN=Afap1 PE=1 SV=1	1	14	14	12	0	1	0	2	0	1	1	2	1	1	2	0	1	1	1	1	0	1	1	1	2	1	0	1	0	1	0	1	0	2	0	1	0	1	1	2	1	2
Q8BZI0	Q8BZI0	10	8	8	Actin filament-associated protein 1-like 1	Afap1l1	sp|Q8BZI0|AF1L1_MOUSE Actin filament-associated protein 1-like 1 OS=Mus musculus OX=10090 GN=Afap1l1 PE=1 SV=1	1	10	8	8	0	0	1	0	0	1	1	0	0	0	0	0	0	0	0	0	0	0	0	0	0	1	0	0	1	0	0	0	0	1	0	0	0	0	0	0	0	1
Q5DTU0	Q5DTU0	35	35	35	Actin filament-associated protein 1-like 2	Afap1l2	sp|Q5DTU0|AF1L2_MOUSE Actin filament-associated protein 1-like 2 OS=Mus musculus OX=10090 GN=Afap1l2 PE=1 SV=2	1	35	35	35	2	0	1	2	1	2	1	2	1	2	2	0	1	1	1	0	1	1	1	1	1	2	2	1	1	1	1	1	1	1	1	1	1	1	0	2	1	0
P68033;P68134	P68033;P68134	32;28	11;8	1;1	Actin, alpha cardiac muscle 1;Actin, alpha skeletal muscle	Actc1;Acta1	sp|P68033|ACTC_MOUSE Actin, alpha cardiac muscle 1 OS=Mus musculus OX=10090 GN=Actc1 PE=1 SV=1;sp|P68134|ACTS_MOUSE Actin, alpha skeletal muscle OS=Mus musculus OX=10090 GN=Acta1 PE=1 SV=1	2	32	11	1	18	17	19	18	19	17	18	17	16	15	15	16	15	15	16	17	15	17	17	16	17	16	16	17	16	17	16	16	18	16	14	17	16	15	19	17	18	18
P62737;P63268	P62737;P63268	31;30	1;1	1;1	Actin, aortic smooth muscle;Actin, gamma-enteric smooth muscle	Acta2;Actg2	sp|P62737|ACTA_MOUSE Actin, aortic smooth muscle OS=Mus musculus OX=10090 GN=Acta2 PE=1 SV=1;sp|P63268|ACTH_MOUSE Actin, gamma-enteric smooth muscle OS=Mus musculus OX=10090 GN=Actg2 PE=1 SV=1	2	31	1	1	17	16	18	17	18	16	17	16	16	15	14	15	14	14	16	16	15	16	16	15	17	16	16	16	15	16	16	15	17	16	14	16	15	15	18	16	17	17
P60710;E9Q3M9	P60710	42;1	2;0	2;0	Actin, cytoplasmic 1;Actin, cytoplasmic 1, N-terminally processed	Actb	sp|P60710|ACTB_MOUSE Actin, cytoplasmic 1 OS=Mus musculus OX=10090 GN=Actb PE=1 SV=1	2	42	2	2	34	36	36	36	36	34	35	31	31	30	30	30	30	30	33	34	33	33	31	33	33	33	32	34	33	33	30	32	31	32	29	33	32	33	35	34	34	35
P63260	P63260	42	42	2	Actin, cytoplasmic 2;Actin, cytoplasmic 2, N-terminally processed	Actg1	sp|P63260|ACTG_MOUSE Actin, cytoplasmic 2 OS=Mus musculus OX=10090 GN=Actg1 PE=1 SV=1	1	42	42	2	34	36	35	36	35	33	34	31	31	29	30	30	30	30	33	34	33	33	30	33	32	32	32	34	32	32	29	31	31	32	29	33	32	32	35	33	33	34
Q8K4G5	Q8K4G5	16	16	16	Actin-binding LIM protein 1	Ablim1	sp|Q8K4G5|ABLM1_MOUSE Actin-binding LIM protein 1 OS=Mus musculus OX=10090 GN=Ablim1 PE=1 SV=1	1	16	16	16	1	2	1	3	1	3	2	2	1	1	2	0	1	1	3	2	0	2	1	4	1	3	2	4	2	1	0	2	1	1	1	2	1	1	0	2	0	3
Q8K298	Q8K298	50	50	50	Actin-binding protein anillin	Anln	sp|Q8K298|ANLN_MOUSE Anillin OS=Mus musculus OX=10090 GN=Anln PE=1 SV=2	1	50	50	50	41	40	42	36	39	36	39	35	32	33	27	27	31	35	34	32	34	28	32	32	37	32	35	30	36	37	29	32	29	38	28	34	33	36	41	37	39	33
P28575	P28575	2	2	2	Actin-binding protein IPP	Ipp	sp|P28575|IPP_MOUSE Actin-binding protein IPP OS=Mus musculus OX=10090 GN=Ipp PE=2 SV=3	1	2	2	2	0	0	0	0	0	0	0	0	0	0	0	0	0	0	0	0	0	0	0	0	0	0	0	0	0	0	0	0	0	0	0	0	0	0	0	0	0	0
Q9Z2N8	Q9Z2N8	20	20	17	Actin-like protein 6A	Actl6a	sp|Q9Z2N8|ACL6A_MOUSE Actin-like protein 6A OS=Mus musculus OX=10090 GN=Actl6a PE=1 SV=2	1	20	20	17	16	16	17	16	16	16	17	16	15	16	14	13	15	16	15	16	15	15	15	16	18	16	15	17	15	17	13	16	13	15	12	16	16	17	17	17	17	17
Q99MR0	Q99MR0	4	1	1	Actin-like protein 6B	Actl6b	sp|Q99MR0|ACL6B_MOUSE Actin-like protein 6B OS=Mus musculus OX=10090 GN=Actl6b PE=1 SV=1	1	4	1	1	3	4	3	4	4	4	4	3	3	4	3	3	3	3	3	3	3	3	3	3	4	4	3	3	3	4	4	3	3	3	3	3	3	3	4	4	3	4
Q9QZB7	Q9QZB7	9	9	9	Actin-related protein 10	Actr10	sp|Q9QZB7|ARP10_MOUSE Actin-related protein 10 OS=Mus musculus OX=10090 GN=Actr10 PE=1 SV=2	1	9	9	9	7	5	5	3	5	6	6	5	4	5	5	4	4	3	6	4	7	4	5	4	6	4	5	4	4	4	5	4	4	4	4	4	5	4	4	4	5	4
P61161	P61161	17	17	17	Actin-related protein 2	Actr2	sp|P61161|ARP2_MOUSE Actin-related protein 2 OS=Mus musculus OX=10090 GN=Actr2 PE=1 SV=1	1	17	17	17	9	11	15	12	13	11	13	10	7	7	6	6	7	7	9	9	9	8	8	8	9	8	11	11	10	10	8	8	7	7	8	10	10	11	13	10	11	12
Q9R0Q6	Q9R0Q6	13	11	11	Actin-related protein 2/3 complex subunit 1A	Arpc1a	sp|Q9R0Q6|ARC1A_MOUSE Actin-related protein 2/3 complex subunit 1A OS=Mus musculus OX=10090 GN=Arpc1a PE=1 SV=1	1	13	11	11	7	8	8	5	9	7	8	7	7	7	5	6	7	7	7	8	7	5	6	4	8	9	8	7	7	7	7	8	7	8	7	8	9	7	9	7	8	7
Q9WV32	Q9WV32	22	22	20	Actin-related protein 2/3 complex subunit 1B	Arpc1b	sp|Q9WV32|ARC1B_MOUSE Actin-related protein 2/3 complex subunit 1B OS=Mus musculus OX=10090 GN=Arpc1b PE=1 SV=4	1	22	22	20	11	9	12	6	10	8	8	8	7	7	6	7	7	8	7	7	9	7	9	7	9	7	8	8	9	10	9	8	8	8	7	9	8	10	8	8	9	10
Q9CVB6	Q9CVB6	19	19	19	Actin-related protein 2/3 complex subunit 2	Arpc2	sp|Q9CVB6|ARPC2_MOUSE Actin-related protein 2/3 complex subunit 2 OS=Mus musculus OX=10090 GN=Arpc2 PE=1 SV=3	1	19	19	19	8	10	11	8	9	8	9	7	6	8	7	7	7	7	8	7	8	7	7	8	9	7	8	7	7	10	7	7	8	8	7	8	9	8	8	7	10	7
Q9JM76	Q9JM76	14	14	14	Actin-related protein 2/3 complex subunit 3	Arpc3	sp|Q9JM76|ARPC3_MOUSE Actin-related protein 2/3 complex subunit 3 OS=Mus musculus OX=10090 GN=Arpc3 PE=1 SV=3	1	14	14	14	8	7	10	6	8	7	7	8	6	6	7	6	6	6	7	6	7	5	8	7	6	7	7	6	6	8	5	6	7	6	6	5	6	7	7	6	7	7
P59999	P59999	11	11	11	Actin-related protein 2/3 complex subunit 4	Arpc4	sp|P59999|ARPC4_MOUSE Actin-related protein 2/3 complex subunit 4 OS=Mus musculus OX=10090 GN=Arpc4 PE=1 SV=3	1	11	11	11	6	6	6	4	6	6	7	6	7	6	6	6	5	7	5	6	6	6	6	6	5	5	5	5	6	5	4	4	5	5	6	7	5	5	7	5	7	7
Q9CPW4	Q9CPW4	10	10	10	Actin-related protein 2/3 complex subunit 5	Arpc5	sp|Q9CPW4|ARPC5_MOUSE Actin-related protein 2/3 complex subunit 5 OS=Mus musculus OX=10090 GN=Arpc5 PE=1 SV=3	1	10	10	10	8	6	8	7	7	8	7	7	6	6	6	6	6	7	7	7	7	7	6	6	7	7	7	6	6	6	7	6	6	6	7	6	6	6	7	6	7	7
Q9D898	Q9D898	12	12	12	Actin-related protein 2/3 complex subunit 5-like protein	Arpc5l	sp|Q9D898|ARP5L_MOUSE Actin-related protein 2/3 complex subunit 5-like protein OS=Mus musculus OX=10090 GN=Arpc5l PE=1 SV=1	1	12	12	12	5	4	9	4	7	4	5	2	4	3	2	3	4	2	1	4	4	1	3	2	3	3	3	3	4	4	2	3	2	3	2	4	5	4	4	2	5	4
Q99JY9	Q99JY9	29	29	25	Actin-related protein 3	Actr3	sp|Q99JY9|ARP3_MOUSE Actin-related protein 3 OS=Mus musculus OX=10090 GN=Actr3 PE=1 SV=3	1	29	29	25	17	14	15	14	14	14	15	12	13	17	11	15	11	15	12	12	13	10	15	13	15	14	16	14	15	16	13	12	12	15	12	14	17	16	18	14	17	18
Q80US4	Q80US4	12	12	12	Actin-related protein 5	Actr5	sp|Q80US4|ARP5_MOUSE Actin-related protein 5 OS=Mus musculus OX=10090 GN=Actr5 PE=1 SV=3	1	12	12	12	9	9	8	11	9	10	11	10	10	9	10	7	10	9	7	8	7	7	10	8	6	7	6	9	6	8	7	10	8	6	8	5	7	9	6	7	9	7
Q9D864	Q9D864	4	4	4	Actin-related protein 6	Actr6	sp|Q9D864|ARP6_MOUSE Actin-related protein 6 OS=Mus musculus OX=10090 GN=Actr6 PE=1 SV=2	1	4	4	4	2	2	3	1	1	1	2	2	2	1	1	1	1	1	1	3	3	1	1	2	2	1	1	1	1	1	1	2	1	2	2	0	2	3	2	3	2	2
Q8R2S9	Q8R2S9	11	11	11	Actin-related protein 8	Actr8	sp|Q8R2S9|ARP8_MOUSE Actin-related protein 8 OS=Mus musculus OX=10090 GN=Actr8 PE=2 SV=1	1	11	11	11	7	7	9	7	9	8	8	6	8	6	6	6	8	7	8	7	8	7	7	6	8	8	9	8	8	7	8	8	7	8	6	8	9	8	8	8	8	9
O54967	O54967	5	5	5	Activated CDC42 kinase 1	Tnk2	sp|O54967|ACK1_MOUSE Activated CDC42 kinase 1 OS=Mus musculus OX=10090 GN=Tnk2 PE=1 SV=2	1	5	5	5	1	1	1	0	2	2	2	2	1	1	1	1	2	1	2	2	2	2	1	2	3	2	3	2	1	2	2	2	2	2	3	1	2	1	0	3	2	1
P11031	P11031	14	14	14	Activated RNA polymerase II transcriptional coactivator p15	Sub1	sp|P11031|TCP4_MOUSE Activated RNA polymerase II transcriptional coactivator p15 OS=Mus musculus OX=10090 GN=Sub1 PE=1 SV=3	1	14	14	14	10	12	13	12	13	10	11	10	9	8	9	9	7	9	9	8	8	8	8	8	9	9	8	9	9	10	7	7	8	8	6	7	10	12	12	10	11	13
A2AH22	A2AH22	3	3	3	Activating molecule in BECN1-regulated autophagy protein 1	Ambra1	sp|A2AH22|AMRA1_MOUSE Activating molecule in BECN1-regulated autophagy protein 1 OS=Mus musculus OX=10090 GN=Ambra1 PE=1 SV=1	1	3	3	3	0	0	0	0	1	0	0	1	1	1	1	1	1	1	0	2	0	0	1	1	0	2	1	2	1	1	1	3	1	0	2	1	1	1	1	1	1	0
Q9QXN3	Q9QXN3	11	11	11	Activating signal cointegrator 1	Trip4	sp|Q9QXN3|TRIP4_MOUSE Activating signal cointegrator 1 OS=Mus musculus OX=10090 GN=Trip4 PE=1 SV=2	1	11	11	11	5	5	7	5	5	6	5	4	2	4	3	3	4	2	4	3	7	3	3	5	5	4	5	2	3	3	3	3	3	3	3	4	6	6	6	4	5	7
Q9D8Z1	Q9D8Z1	7	7	7	Activating signal cointegrator 1 complex subunit 1	Ascc1	sp|Q9D8Z1|ASCC1_MOUSE Activating signal cointegrator 1 complex subunit 1 OS=Mus musculus OX=10090 GN=Ascc1 PE=1 SV=1	1	7	7	7	4	3	2	3	2	4	2	4	2	3	3	0	4	2	4	3	4	3	3	3	3	5	4	5	3	4	3	2	3	4	2	3	4	3	4	4	4	3
Q91WR3	Q91WR3	10	10	10	Activating signal cointegrator 1 complex subunit 2	Ascc2	sp|Q91WR3|ASCC2_MOUSE Activating signal cointegrator 1 complex subunit 2 OS=Mus musculus OX=10090 GN=Ascc2 PE=1 SV=1	1	10	10	10	6	5	6	5	5	5	5	7	4	3	4	4	3	6	5	1	6	4	5	5	4	5	6	4	5	6	4	2	6	3	5	4	8	5	5	5	3	4
E9PZJ8	E9PZJ8	39	39	39	Activating signal cointegrator 1 complex subunit 3	Ascc3	sp|E9PZJ8|ASCC3_MOUSE Activating signal cointegrator 1 complex subunit 3 OS=Mus musculus OX=10090 GN=Ascc3 PE=1 SV=1	1	39	39	39	21	15	21	10	19	21	23	11	9	13	9	12	16	13	14	14	18	13	15	10	15	16	16	14	14	17	14	13	15	17	11	15	14	18	19	16	17	19
Q7TT18	Q7TT18	25	25	25	Activating transcription factor 7-interacting protein 1	Atf7ip	sp|Q7TT18|MCAF1_MOUSE Activating transcription factor 7-interacting protein 1 OS=Mus musculus OX=10090 GN=Atf7ip PE=1 SV=1	1	25	25	25	17	15	17	16	15	16	17	21	18	16	17	15	16	20	20	19	19	17	14	16	21	20	18	20	17	18	17	16	14	19	15	16	18	16	17	17	17	17
Q3UL97	Q3UL97	9	9	9	Activating transcription factor 7-interacting protein 2	Atf7ip2	sp|Q3UL97|MCAF2_MOUSE Activating transcription factor 7-interacting protein 2 OS=Mus musculus OX=10090 GN=Atf7ip2 PE=2 SV=1	1	9	9	9	4	3	5	2	5	4	3	5	3	2	3	2	3	3	4	5	2	4	2	2	6	3	6	5	3	3	3	4	6	5	4	3	5	5	4	4	4	5
Q8BK64	Q8BK64	25	25	25	Activator of 90 kDa heat shock protein ATPase homolog 1	Ahsa1	sp|Q8BK64|AHSA1_MOUSE Activator of 90 kDa heat shock protein ATPase homolog 1 OS=Mus musculus OX=10090 GN=Ahsa1 PE=1 SV=2	1	25	25	25	20	19	20	20	20	19	19	15	14	15	11	14	14	13	13	12	14	13	13	13	18	16	15	16	14	18	15	14	12	15	11	14	18	15	20	15	18	18
Q8N9S3	Q8N9S3	11	11	11	Activator of 90 kDa heat shock protein ATPase homolog 2	Ahsa2	sp|Q8N9S3|AHSA2_MOUSE Activator of 90 kDa heat shock protein ATPase homolog 2 OS=Mus musculus OX=10090 GN=Ahsa2 PE=1 SV=2	1	11	11	11	4	1	3	2	3	3	3	4	2	3	2	3	2	2	3	2	1	2	3	2	3	3	4	3	3	4	4	3	4	3	3	3	2	3	3	1	3	3
Q9QYL7	Q9QYL7	8	8	8	Activator of basal transcription 1	Abt1	sp|Q9QYL7|ABT1_MOUSE Activator of basal transcription 1 OS=Mus musculus OX=10090 GN=Abt1 PE=2 SV=1	1	8	8	8	6	5	6	5	6	7	7	6	6	5	4	6	5	7	6	4	4	4	5	4	7	5	6	5	7	6	4	5	5	6	4	7	7	6	8	6	6	6
Q5SSL4	Q5SSL4	15	14	14	Active breakpoint cluster region-related protein	Abr	sp|Q5SSL4|ABR_MOUSE Active breakpoint cluster region-related protein OS=Mus musculus OX=10090 GN=Abr PE=1 SV=1	1	15	14	14	6	8	5	6	5	5	7	3	4	6	4	2	7	4	4	4	5	5	5	4	5	5	6	5	6	4	3	7	4	4	3	6	3	5	4	4	4	8
Q8C6B9	Q8C6B9	9	9	9	Active regulator of SIRT1	Rps19bp1	sp|Q8C6B9|AROS_MOUSE Active regulator of SIRT1 OS=Mus musculus OX=10090 GN=Rps19bp1 PE=1 SV=1	1	9	9	9	8	7	5	7	7	7	7	7	6	5	6	6	5	6	4	6	5	6	6	4	7	6	6	5	6	6	6	6	5	5	5	5	7	6	7	6	7	6
Q9Z103	Q9Z103	41	41	41	Activity-dependent neuroprotector homeobox protein	Adnp	sp|Q9Z103|ADNP_MOUSE Activity-dependent neuroprotector homeobox protein OS=Mus musculus OX=10090 GN=Adnp PE=1 SV=2	1	41	41	41	26	28	27	27	29	29	29	26	28	28	25	26	26	27	25	27	27	25	25	25	30	28	27	27	28	29	23	25	22	24	23	27	29	29	28	28	29	31
Q9CR21	Q9CR21	5	5	5	Acyl carrier protein, mitochondrial	Ndufab1	sp|Q9CR21|ACPM_MOUSE Acyl carrier protein, mitochondrial OS=Mus musculus OX=10090 GN=Ndufab1 PE=1 SV=1	1	5	5	5	4	4	4	5	3	3	3	3	4	3	4	3	4	4	3	4	3	4	4	3	3	4	3	4	4	3	3	4	3	4	3	4	4	4	3	4	3	4
Q8R146	Q8R146	18	18	18	Acylamino-acid-releasing enzyme	Apeh	sp|Q8R146|APEH_MOUSE Acylamino-acid-releasing enzyme OS=Mus musculus OX=10090 GN=Apeh PE=1 SV=3	1	18	18	18	10	7	9	7	7	9	8	6	7	7	8	8	7	9	7	6	7	7	8	8	9	9	7	6	5	7	5	5	6	7	5	7	7	8	7	7	8	7
Q8K370	Q8K370	20	20	10	Acyl-CoA dehydrogenase family member 10	Acad10	sp|Q8K370|ACD10_MOUSE Acyl-CoA dehydrogenase family member 10 OS=Mus musculus OX=10090 GN=Acad10 PE=1 SV=1	1	20	20	10	7	7	7	6	7	11	7	7	5	3	10	6	9	6	2	5	3	5	5	5	2	7	3	6	3	5	2	4	3	4	3	1	4	7	7	5	6	10
Q80XL6;F6U473	Q80XL6	14;2	14;2	14;2	Acyl-CoA dehydrogenase family member 11	Acad11	sp|Q80XL6|ACD11_MOUSE Acyl-CoA dehydrogenase family member 11 OS=Mus musculus OX=10090 GN=Acad11 PE=1 SV=2	2	14	14	14	6	7	5	8	6	7	5	8	8	9	9	8	7	9	5	4	5	4	7	4	5	8	5	6	7	4	3	6	4	7	5	5	8	9	7	8	7	9
Q8JZN5	Q8JZN5	24	24	24	Acyl-CoA dehydrogenase family member 9, mitochondrial	Acad9	sp|Q8JZN5|ACAD9_MOUSE Acyl-CoA dehydrogenase family member 9, mitochondrial OS=Mus musculus OX=10090 GN=Acad9 PE=1 SV=2	1	24	24	24	13	12	12	11	13	13	11	10	12	11	10	12	10	11	11	10	11	12	10	9	11	11	11	14	10	13	11	8	12	13	9	13	14	13	11	14	12	12
P13516	P13516	3	1	1	Acyl-CoA desaturase 1	Scd1	sp|P13516|ACOD1_MOUSE Acyl-CoA desaturase 1 OS=Mus musculus OX=10090 GN=Scd1 PE=1 SV=2	1	3	1	1	1	1	3	0	2	1	1	1	0	1	1	1	1	0	0	0	1	0	1	0	1	1	1	1	1	1	1	1	1	0	1	1	1	0	1	1	2	2
P13011;Q99PL7	P13011;Q99PL7	4;2	4;2	2;0	Acyl-CoA desaturase 2	Scd2;Scd3	sp|P13011|ACOD2_MOUSE Acyl-CoA desaturase 2 OS=Mus musculus OX=10090 GN=Scd2 PE=1 SV=2;sp|Q99PL7|SCD3_MOUSE Acyl-CoA desaturase 3 OS=Mus musculus OX=10090 GN=Scd3 PE=1 SV=1	2	4	4	2	1	1	2	0	2	1	1	1	0	1	1	1	1	0	0	0	1	0	1	0	2	1	1	1	1	1	1	1	1	0	1	1	1	0	1	1	2	2
Q8VCW8	Q8VCW8	21	21	21	Acyl-CoA synthetase family member 2, mitochondrial	Acsf2	sp|Q8VCW8|ACSF2_MOUSE Acyl-CoA synthetase family member 2, mitochondrial OS=Mus musculus OX=10090 GN=Acsf2 PE=1 SV=1	1	21	21	21	7	6	9	5	7	9	11	5	7	4	6	6	6	5	3	5	3	6	4	5	5	7	4	6	7	3	1	3	1	3	4	1	5	5	5	6	4	5
Q3URE1	Q3URE1	13	13	13	Acyl-CoA synthetase family member 3, mitochondrial	Acsf3	sp|Q3URE1|ACSF3_MOUSE Acyl-CoA synthetase family member 3, mitochondrial OS=Mus musculus OX=10090 GN=Acsf3 PE=1 SV=2	1	13	13	13	0	1	0	2	0	1	1	1	1	1	3	2	2	3	0	1	1	1	1	0	1	0	0	2	1	0	0	1	0	2	0	0	2	1	0	0	1	1
Q91YX5	Q91YX5	4	4	4	Acyl-CoA:lysophosphatidylglycerol acyltransferase 1	Lpgat1	sp|Q91YX5|LGAT1_MOUSE Acyl-CoA:lysophosphatidylglycerol acyltransferase 1 OS=Mus musculus OX=10090 GN=Lpgat1 PE=1 SV=1	1	4	4	4	1	0	1	1	0	1	1	1	1	1	1	1	1	1	1	1	0	1	1	1	0	0	1	1	0	0	0	1	0	1	0	1	1	0	1	1	1	0
Q5XG73	Q5XG73	12	12	12	Acyl-CoA-binding domain-containing protein 5	Acbd5	sp|Q5XG73|ACBD5_MOUSE Acyl-CoA-binding domain-containing protein 5 OS=Mus musculus OX=10090 GN=Acbd5 PE=1 SV=1	1	12	12	12	3	3	4	2	4	4	2	2	2	3	4	3	5	3	4	3	6	1	3	3	2	3	3	2	4	3	3	4	4	2	5	1	5	6	3	4	2	3
Q9D061	Q9D061	7	7	7	Acyl-CoA-binding domain-containing protein 6	Acbd6	sp|Q9D061|ACBD6_MOUSE Acyl-CoA-binding domain-containing protein 6 OS=Mus musculus OX=10090 GN=Acbd6 PE=1 SV=2	1	7	7	7	4	3	5	3	3	2	2	5	4	4	4	4	4	3	2	2	4	3	5	4	3	2	2	2	3	3	4	2	4	2	3	2	4	3	5	4	3	3
Q9D258	Q9D258	2	2	2	Acyl-CoA-binding domain-containing protein 7	Acbd7	sp|Q9D258|ACBD7_MOUSE Acyl-CoA-binding domain-containing protein 7 OS=Mus musculus OX=10090 GN=Acbd7 PE=3 SV=2	1	2	2	2	2	2	1	0	2	2	2	2	2	2	2	2	2	2	1	2	2	1	2	1	1	2	0	2	1	1	1	2	1	1	1	0	0	1	2	1	2	2
P31786	P31786	4	4	4	Acyl-CoA-binding protein	Dbi	sp|P31786|ACBP_MOUSE Acyl-CoA-binding protein OS=Mus musculus OX=10090 GN=Dbi PE=1 SV=2	1	4	4	4	4	3	4	4	4	3	4	3	3	3	3	3	3	3	3	3	3	3	3	3	3	3	3	3	3	3	3	3	2	3	3	3	3	3	4	3	4	4
O55137;Q32Q92;Q9QYR7;A0A1Y7VML8	O55137	23;4;4;1	23;4;4;1	10;0;1;0	Acyl-coenzyme A thioesterase 1	Acot1	sp|O55137|ACOT1_MOUSE Acyl-coenzyme A thioesterase 1 OS=Mus musculus OX=10090 GN=Acot1 PE=1 SV=1	4	23	23	10	6	5	7	6	8	9	6	7	7	8	8	10	8	10	7	8	7	8	10	9	8	9	6	7	9	9	8	9	8	8	9	8	8	5	7	6	7	7
Q9DBK0	Q9DBK0	1	1	1	Acyl-coenzyme A thioesterase 12	Acot12	sp|Q9DBK0|ACO12_MOUSE Acyl-coenzyme A thioesterase 12 OS=Mus musculus OX=10090 GN=Acot12 PE=1 SV=1	1	1	1	1	0	0	0	0	0	0	0	0	0	0	0	0	0	0	0	0	0	0	0	0	0	0	0	0	0	0	0	0	0	0	0	0	0	0	0	0	0	0
Q9CQR4	Q9CQR4	7	7	7	Acyl-coenzyme A thioesterase 13;Acyl-coenzyme A thioesterase 13, N-terminally processed	Acot13	sp|Q9CQR4|ACO13_MOUSE Acyl-coenzyme A thioesterase 13 OS=Mus musculus OX=10090 GN=Acot13 PE=1 SV=1	1	7	7	7	3	5	6	4	3	3	3	5	5	3	5	3	4	4	3	3	3	4	3	2	3	2	4	3	3	3	4	2	4	4	4	4	5	3	5	3	4	4
Q9QYR9	Q9QYR9	19	7	7	Acyl-coenzyme A thioesterase 2, mitochondrial	Acot2	sp|Q9QYR9|ACOT2_MOUSE Acyl-coenzyme A thioesterase 2, mitochondrial OS=Mus musculus OX=10090 GN=Acot2 PE=1 SV=2	1	19	7	7	5	4	6	7	6	6	7	6	7	7	7	7	6	7	7	6	6	6	8	7	6	7	6	6	6	7	6	6	6	5	7	5	7	5	8	5	6	5
P58137	P58137	8	8	8	Acyl-coenzyme A thioesterase 8	Acot8	sp|P58137|ACOT8_MOUSE Acyl-coenzyme A thioesterase 8 OS=Mus musculus OX=10090 GN=Acot8 PE=1 SV=1	1	8	8	8	5	5	6	6	5	5	5	4	4	5	6	4	6	6	4	6	5	5	5	5	5	5	5	6	4	6	6	6	7	6	5	6	5	6	6	6	6	6
Q9R0X4;Q32MW3	Q9R0X4	26;12	26;12	26;12	Acyl-coenzyme A thioesterase 9, mitochondrial	Acot9	sp|Q9R0X4|ACOT9_MOUSE Acyl-coenzyme A thioesterase 9, mitochondrial OS=Mus musculus OX=10090 GN=Acot9 PE=1 SV=1	2	26	26	26	15	15	15	13	14	14	15	13	14	13	13	12	13	12	14	12	13	11	13	11	15	13	14	12	14	12	10	11	12	13	10	11	13	14	14	13	14	14
Q3UUI3	Q3UUI3	3	3	3	Acyl-coenzyme A thioesterase THEM4	Them4	sp|Q3UUI3|THEM4_MOUSE Acyl-coenzyme A thioesterase THEM4 OS=Mus musculus OX=10090 GN=Them4 PE=1 SV=1	1	3	3	3	1	0	1	1	0	1	1	3	1	2	1	1	1	2	0	0	0	1	1	0	0	1	0	1	0	1	0	1	0	0	0	0	1	2	0	2	1	1
Q9ESW4	Q9ESW4	16	16	16	Acylglycerol kinase, mitochondrial	Agk	sp|Q9ESW4|AGK_MOUSE Acylglycerol kinase, mitochondrial OS=Mus musculus OX=10090 GN=Agk PE=1 SV=1	1	16	16	16	11	8	10	8	8	11	13	9	9	9	10	8	11	7	7	11	9	9	8	9	11	10	8	11	10	11	9	9	10	11	8	9	10	11	9	11	9	13
P56376	P56376	5	5	5	Acylphosphatase-1	Acyp1	sp|P56376|ACYP1_MOUSE Acylphosphatase-1 OS=Mus musculus OX=10090 GN=Acyp1 PE=1 SV=2	1	5	5	5	2	2	2	2	1	1	2	2	2	1	2	2	2	2	2	2	2	2	1	2	2	2	1	2	1	1	2	1	1	1	2	1	1	1	1	2	2	1
P56375	P56375	3	3	3	Acylphosphatase-2	Acyp2	sp|P56375|ACYP2_MOUSE Acylphosphatase-2 OS=Mus musculus OX=10090 GN=Acyp2 PE=1 SV=2	1	3	3	3	2	2	1	1	1	2	1	2	0	1	1	1	1	1	0	0	0	0	1	2	1	1	0	0	0	1	0	2	1	1	0	0	2	1	0	1	2	2
P97823	P97823	6	6	6	Acyl-protein thioesterase 1	Lypla1	sp|P97823|LYPA1_MOUSE Acyl-protein thioesterase 1 OS=Mus musculus OX=10090 GN=Lypla1 PE=1 SV=1	1	6	6	6	5	5	5	5	6	4	5	6	5	6	5	5	4	4	5	4	5	4	5	5	4	5	5	4	5	4	6	4	4	5	5	6	6	5	5	5	5	4
Q9WTL7	Q9WTL7	13	13	13	Acyl-protein thioesterase 2	Lypla2	sp|Q9WTL7|LYPA2_MOUSE Acyl-protein thioesterase 2 OS=Mus musculus OX=10090 GN=Lypla2 PE=1 SV=1	1	13	13	13	6	5	6	6	5	6	5	5	4	4	3	3	4	3	4	5	5	4	4	5	5	3	4	5	4	5	3	4	3	4	4	4	4	4	5	4	5	6
Q8R0F8	Q8R0F8	7	7	7	Acylpyruvase FAHD1, mitochondrial	Fahd1	sp|Q8R0F8|FAHD1_MOUSE Acylpyruvase FAHD1, mitochondrial OS=Mus musculus OX=10090 GN=Fahd1 PE=1 SV=2	1	7	7	7	2	3	2	2	3	4	2	3	3	2	3	3	5	2	4	5	3	2	2	2	2	5	4	2	3	4	3	3	3	3	3	3	3	2	2	4	3	4
Q64010	Q64010	18	18	18	Adapter molecule crk	Crk	sp|Q64010|CRK_MOUSE Adapter molecule crk OS=Mus musculus OX=10090 GN=Crk PE=1 SV=1	1	18	18	18	8	9	9	7	5	8	8	6	7	6	6	6	6	7	7	6	7	6	4	7	7	6	6	5	6	7	7	6	7	6	5	5	7	7	7	7	10	10
Q9CR95	Q9CR95	6	6	6	Adaptin ear-binding coat-associated protein 1	Necap1	sp|Q9CR95|NECP1_MOUSE Adaptin ear-binding coat-associated protein 1 OS=Mus musculus OX=10090 GN=Necap1 PE=1 SV=2	1	6	6	6	4	4	4	3	4	5	4	5	5	5	5	5	5	4	4	5	4	4	5	3	4	4	5	5	5	4	4	4	4	5	4	5	4	4	4	4	4	4
Q9D1J1	Q9D1J1	7	7	7	Adaptin ear-binding coat-associated protein 2	Necap2	sp|Q9D1J1|NECP2_MOUSE Adaptin ear-binding coat-associated protein 2 OS=Mus musculus OX=10090 GN=Necap2 PE=1 SV=1	1	7	7	7	5	4	5	2	4	5	5	3	3	3	3	3	4	3	2	3	2	2	4	2	4	3	4	4	4	3	3	3	4	3	3	3	3	2	4	2	4	1
P08030	P08030	16	16	16	Adenine phosphoribosyltransferase	Aprt	sp|P08030|APT_MOUSE Adenine phosphoribosyltransferase OS=Mus musculus OX=10090 GN=Aprt PE=1 SV=2	1	16	16	16	7	8	9	7	7	6	8	8	8	8	8	8	7	7	7	9	7	8	8	7	5	5	7	7	8	8	7	7	8	7	6	7	8	6	8	6	8	7
Q61315	Q61315	13	13	13	Adenomatous polyposis coli protein	Apc	sp|Q61315|APC_MOUSE Adenomatous polyposis coli protein OS=Mus musculus OX=10090 GN=Apc PE=1 SV=1	1	13	13	13	5	1	6	3	8	4	5	5	3	4	6	4	6	2	7	6	7	3	6	5	7	8	7	5	5	6	5	7	6	5	6	4	5	6	4	7	4	3
Q91ZN5	Q91ZN5	4	4	4	Adenosine 3-phospho 5-phosphosulfate transporter 1	Slc35b2	sp|Q91ZN5|S35B2_MOUSE Adenosine 3-phospho 5-phosphosulfate transporter 1 OS=Mus musculus OX=10090 GN=Slc35b2 PE=1 SV=1	1	4	4	4	3	2	1	2	2	2	2	2	2	2	2	2	3	2	3	3	2	3	2	3	3	2	2	3	3	2	3	2	2	2	2	2	2	3	2	2	2	2
P03958	P03958	29	29	29	Adenosine deaminase	Ada	sp|P03958|ADA_MOUSE Adenosine deaminase OS=Mus musculus OX=10090 GN=Ada PE=1 SV=3	1	29	29	29	11	7	12	10	10	9	9	10	11	9	9	11	9	12	8	8	9	8	8	10	9	10	10	9	11	10	10	11	11	12	11	10	9	10	8	9	8	10
Q80SY6	Q80SY6	5	5	5	Adenosine deaminase-like protein	Adal	sp|Q80SY6|ADAL_MOUSE Adenosine deaminase-like protein OS=Mus musculus OX=10090 GN=Adal PE=2 SV=1	1	5	5	5	4	3	4	3	4	4	4	4	4	4	4	3	4	4	4	4	3	4	4	3	5	4	4	4	4	4	2	4	3	5	3	3	4	3	4	5	3	5
P55264	P55264	21	21	21	Adenosine kinase	Adk	sp|P55264|ADK_MOUSE Adenosine kinase OS=Mus musculus OX=10090 GN=Adk PE=1 SV=2	1	21	21	21	12	12	11	11	11	13	11	13	10	8	10	9	10	10	9	10	9	10	10	11	11	11	12	12	11	11	9	13	13	13	10	11	12	13	13	9	12	12
P50247	P50247	33	33	33	Adenosylhomocysteinase	Ahcy	sp|P50247|SAHH_MOUSE Adenosylhomocysteinase OS=Mus musculus OX=10090 GN=Ahcy PE=1 SV=3	1	33	33	33	26	27	29	27	27	25	27	21	23	21	20	22	20	21	22	21	23	21	21	23	23	22	24	20	21	25	20	21	21	21	21	22	26	27	29	25	26	29
Q9WTP6	Q9WTP6	19	19	19	Adenylate kinase 2, mitochondrial;Adenylate kinase 2, mitochondrial, N-terminally processed	Ak2	sp|Q9WTP6|KAD2_MOUSE Adenylate kinase 2, mitochondrial OS=Mus musculus OX=10090 GN=Ak2 PE=1 SV=5	1	19	19	19	16	17	18	16	16	17	16	15	15	15	14	13	15	15	15	15	14	13	13	14	14	15	15	14	15	15	13	13	13	14	13	14	14	16	16	15	15	16
Q9WUR9	Q9WUR9	10	10	10	Adenylate kinase 4, mitochondrial	Ak4	sp|Q9WUR9|KAD4_MOUSE Adenylate kinase 4, mitochondrial OS=Mus musculus OX=10090 GN=Ak4 PE=1 SV=1	1	10	10	10	9	8	9	7	9	9	9	7	6	6	6	5	7	6	8	5	6	4	6	7	8	8	7	6	7	8	5	6	6	6	7	6	9	9	9	8	9	7
Q9R0Y5	Q9R0Y5	11	11	11	Adenylate kinase isoenzyme 1	Ak1	sp|Q9R0Y5|KAD1_MOUSE Adenylate kinase isoenzyme 1 OS=Mus musculus OX=10090 GN=Ak1 PE=1 SV=1	1	11	11	11	5	5	6	6	6	5	6	4	5	3	3	5	3	4	5	4	4	6	7	5	4	7	5	4	4	6	3	3	3	3	6	6	6	6	7	6	6	5
Q8VCP8	Q8VCP8	5	5	5	Adenylate kinase isoenzyme 6	Ak6	sp|Q8VCP8|KAD6_MOUSE Adenylate kinase isoenzyme 6 OS=Mus musculus OX=10090 GN=Ak6 PE=1 SV=1	1	5	5	5	5	5	4	4	4	4	4	3	4	4	3	3	4	4	3	3	4	3	4	4	4	4	3	4	3	3	3	3	4	4	4	4	3	3	5	3	4	3
P54822	P54822	18	18	18	Adenylosuccinate lyase	Adsl	sp|P54822|PUR8_MOUSE Adenylosuccinate lyase OS=Mus musculus OX=10090 GN=Adsl PE=1 SV=2	1	18	18	18	13	15	15	12	16	12	15	11	10	13	12	11	8	12	10	10	11	9	10	10	11	11	12	10	12	13	9	11	9	11	9	11	15	11	14	12	15	10
P28650	P28650	11	10	10	Adenylosuccinate synthetase isozyme 1	Adssl1	sp|P28650|PURA1_MOUSE Adenylosuccinate synthetase isozyme 1 OS=Mus musculus OX=10090 GN=Adssl1 PE=1 SV=2	1	11	10	10	1	1	1	1	1	1	1	1	1	1	1	1	1	1	2	1	1	2	1	1	1	1	1	0	1	1	0	0	1	0	1	0	1	1	1	1	1	1
P46664	P46664	24	24	23	Adenylosuccinate synthetase isozyme 2	Adss	sp|P46664|PURA2_MOUSE Adenylosuccinate synthetase isozyme 2 OS=Mus musculus OX=10090 GN=Adss PE=1 SV=2	1	24	24	23	20	18	21	20	20	18	19	18	17	20	16	18	18	20	19	17	19	19	20	19	20	19	18	19	19	20	17	17	16	17	16	17	19	19	21	20	19	18
P40124;Q9CYT6	P40124	40;1	40;1	40;1	Adenylyl cyclase-associated protein 1	Cap1	sp|P40124|CAP1_MOUSE Adenylyl cyclase-associated protein 1 OS=Mus musculus OX=10090 GN=Cap1 PE=1 SV=4	2	40	40	40	25	25	29	24	26	23	23	20	19	19	18	20	21	21	22	23	18	21	18	22	21	20	21	25	22	22	19	21	20	23	17	23	22	23	25	21	23	21
A2BDX3	A2BDX3	11	11	11	Adenylyltransferase and sulfurtransferase MOCS3;Molybdopterin-synthase adenylyltransferase;Molybdopterin-synthase sulfurtransferase	Mocs3	sp|A2BDX3|MOCS3_MOUSE Adenylyltransferase and sulfurtransferase MOCS3 OS=Mus musculus OX=10090 GN=Mocs3 PE=1 SV=1	1	11	11	11	7	5	7	4	8	6	7	8	7	6	5	4	8	5	7	9	7	3	8	5	8	7	5	5	6	6	6	6	6	7	4	5	8	6	5	6	7	3
Q9D7N9	Q9D7N9	9	9	9	Adipocyte plasma membrane-associated protein	Apmap	sp|Q9D7N9|APMAP_MOUSE Adipocyte plasma membrane-associated protein OS=Mus musculus OX=10090 GN=Apmap PE=1 SV=1	1	9	9	9	5	5	3	4	7	5	5	4	5	4	6	5	6	4	6	7	6	5	6	5	6	8	7	7	6	5	6	7	6	8	5	6	6	6	4	6	4	7
Q8CHC8	Q8CHC8	14	14	14	ADNP homeobox protein 2	Adnp2	sp|Q8CHC8|ADNP2_MOUSE Activity-dependent neuroprotector homeobox protein 2 OS=Mus musculus OX=10090 GN=Adnp2 PE=2 SV=2	1	14	14	14	10	6	8	7	7	9	6	6	9	8	9	9	9	8	9	6	9	8	7	8	10	10	8	10	9	11	6	9	7	11	8	9	9	9	7	10	8	8
P48962	P48962	27	27	12	ADP/ATP translocase 1	Slc25a4	sp|P48962|ADT1_MOUSE ADP/ATP translocase 1 OS=Mus musculus OX=10090 GN=Slc25a4 PE=1 SV=4	1	27	27	12	21	20	23	20	22	19	19	22	18	21	16	18	16	17	20	14	23	16	18	17	21	18	18	16	21	19	17	14	17	15	20	21	20	18	22	17	22	19
P51881	P51881	27	12	12	ADP/ATP translocase 2;ADP/ATP translocase 2, N-terminally processed	Slc25a5	sp|P51881|ADT2_MOUSE ADP/ATP translocase 2 OS=Mus musculus OX=10090 GN=Slc25a5 PE=1 SV=3	1	27	12	12	23	23	25	22	24	21	22	24	21	23	20	22	20	22	24	18	24	18	21	20	23	22	22	21	25	23	22	20	22	20	23	24	23	23	24	21	24	22
Q3V132	Q3V132	9	4	4	ADP/ATP translocase 4;ADP/ATP translocase 4, N-terminally processed	Slc25a31	sp|Q3V132|ADT4_MOUSE ADP/ATP translocase 4 OS=Mus musculus OX=10090 GN=Slc25a31 PE=1 SV=1	1	9	4	4	6	8	8	8	8	7	8	8	7	6	7	7	6	7	8	7	6	7	6	7	8	9	6	6	8	8	6	9	8	8	6	7	6	6	7	7	7	7
Q8VDL4	Q8VDL4	6	6	6	ADP-dependent glucokinase	Adpgk	sp|Q8VDL4|ADPGK_MOUSE ADP-dependent glucokinase OS=Mus musculus OX=10090 GN=Adpgk PE=1 SV=2	1	6	6	6	3	3	3	4	3	4	3	3	4	3	4	4	4	4	4	3	3	2	4	2	2	3	2	4	3	2	3	2	3	1	3	2	2	3	3	1	3	3
Q8BVU5	Q8BVU5	7	7	7	ADP-ribose pyrophosphatase, mitochondrial	Nudt9	sp|Q8BVU5|NUDT9_MOUSE ADP-ribose pyrophosphatase, mitochondrial OS=Mus musculus OX=10090 GN=Nudt9 PE=1 SV=1	1	7	7	7	5	6	6	5	5	5	6	4	4	4	4	4	4	4	4	5	4	4	4	4	4	5	5	5	4	4	4	4	4	4	4	4	6	5	5	5	5	4
P56528	P56528	1	1	1	ADP-ribosyl cyclase/cyclic ADP-ribose hydrolase 1	Cd38	sp|P56528|CD38_MOUSE ADP-ribosyl cyclase/cyclic ADP-ribose hydrolase 1 OS=Mus musculus OX=10090 GN=Cd38 PE=1 SV=2	1	1	1	1	0	0	1	0	0	0	0	0	0	0	0	0	1	1	0	0	0	0	0	0	1	1	0	1	0	1	0	0	0	1	0	0	0	0	0	0	0	0
Q64277	Q64277	2	2	2	ADP-ribosyl cyclase/cyclic ADP-ribose hydrolase 2	Bst1	sp|Q64277|BST1_MOUSE ADP-ribosyl cyclase/cyclic ADP-ribose hydrolase 2 OS=Mus musculus OX=10090 GN=Bst1 PE=1 SV=1	1	2	2	2	0	0	0	0	0	0	0	0	0	0	0	0	0	0	0	0	0	0	0	0	0	0	0	0	0	0	0	0	0	0	0	0	0	0	0	0	0	0
P84078;P61205	P84078;P61205	13;10	13;10	5;2	ADP-ribosylation factor 1;ADP-ribosylation factor 3	Arf1;Arf3	sp|P84078|ARF1_MOUSE ADP-ribosylation factor 1 OS=Mus musculus OX=10090 GN=Arf1 PE=1 SV=2;sp|P61205|ARF3_MOUSE ADP-ribosylation factor 3 OS=Mus musculus OX=10090 GN=Arf3 PE=2 SV=2	2	13	13	5	8	8	8	6	9	7	8	7	7	6	5	8	7	7	7	6	7	6	8	7	7	6	8	7	8	6	7	7	6	6	7	6	8	8	9	6	8	5
P61750	P61750	9	6	5	ADP-ribosylation factor 4	Arf4	sp|P61750|ARF4_MOUSE ADP-ribosylation factor 4 OS=Mus musculus OX=10090 GN=Arf4 PE=1 SV=2	1	9	6	5	6	7	5	6	7	6	6	7	6	7	6	6	6	5	7	6	7	7	6	4	6	6	5	5	6	5	6	4	6	6	7	6	7	6	6	6	6	6
P84084	P84084	9	4	4	ADP-ribosylation factor 5	Arf5	sp|P84084|ARF5_MOUSE ADP-ribosylation factor 5 OS=Mus musculus OX=10090 GN=Arf5 PE=1 SV=2	1	9	4	4	6	5	7	6	6	4	6	6	5	5	5	5	5	4	4	5	5	5	5	4	6	5	5	5	5	4	6	4	4	5	5	5	6	6	6	5	6	4
P62331	P62331	5	5	5	ADP-ribosylation factor 6	Arf6	sp|P62331|ARF6_MOUSE ADP-ribosylation factor 6 OS=Mus musculus OX=10090 GN=Arf6 PE=1 SV=2	1	5	5	5	3	4	4	3	4	3	3	4	3	3	3	3	3	3	3	2	3	3	3	3	3	3	3	3	2	2	3	3	3	2	2	3	3	3	3	3	3	3
Q9EPJ9	Q9EPJ9	20	20	20	ADP-ribosylation factor GTPase-activating protein 1	Arfgap1	sp|Q9EPJ9|ARFG1_MOUSE ADP-ribosylation factor GTPase-activating protein 1 OS=Mus musculus OX=10090 GN=Arfgap1 PE=1 SV=2	1	20	20	20	10	6	7	6	10	4	8	3	3	2	2	2	4	3	3	3	4	3	3	2	6	5	5	4	5	7	5	6	3	5	5	5	4	5	6	4	6	7
Q99K28	Q99K28	21	21	21	ADP-ribosylation factor GTPase-activating protein 2	Arfgap2	sp|Q99K28|ARFG2_MOUSE ADP-ribosylation factor GTPase-activating protein 2 OS=Mus musculus OX=10090 GN=Arfgap2 PE=1 SV=1	1	21	21	21	7	5	8	7	6	5	7	4	9	7	8	5	7	6	7	7	7	7	5	7	7	9	7	7	6	8	4	5	8	7	6	6	6	9	8	7	7	7
Q9D8S3	Q9D8S3	15	15	15	ADP-ribosylation factor GTPase-activating protein 3	Arfgap3	sp|Q9D8S3|ARFG3_MOUSE ADP-ribosylation factor GTPase-activating protein 3 OS=Mus musculus OX=10090 GN=Arfgap3 PE=1 SV=2	1	15	15	15	5	2	5	4	3	5	3	3	2	3	4	2	4	3	3	4	3	3	2	4	4	4	2	4	4	4	3	4	2	3	3	3	3	5	6	6	5	7
Q8R0H9	Q8R0H9	10	9	9	ADP-ribosylation factor-binding protein GGA1	Gga1	sp|Q8R0H9|GGA1_MOUSE ADP-ribosylation factor-binding protein GGA1 OS=Mus musculus OX=10090 GN=Gga1 PE=1 SV=1	1	10	9	9	7	5	5	3	6	6	5	2	0	2	1	2	5	1	4	3	4	3	3	2	3	4	5	5	3	5	2	3	3	3	3	3	3	4	3	4	3	5
Q6P5E6	Q6P5E6	22	22	21	ADP-ribosylation factor-binding protein GGA2	Gga2	sp|Q6P5E6|GGA2_MOUSE ADP-ribosylation factor-binding protein GGA2 OS=Mus musculus OX=10090 GN=Gga2 PE=1 SV=1	1	22	22	21	12	12	13	13	12	12	11	8	8	9	8	8	8	8	8	9	9	9	8	9	9	10	8	11	11	10	7	9	8	9	8	8	10	9	10	12	12	12
Q8BMI3	Q8BMI3	18	17	17	ADP-ribosylation factor-binding protein GGA3	Gga3	sp|Q8BMI3|GGA3_MOUSE ADP-ribosylation factor-binding protein GGA3 OS=Mus musculus OX=10090 GN=Gga3 PE=1 SV=2	1	18	17	17	12	8	10	8	10	11	9	9	7	7	7	6	8	7	8	6	8	4	8	8	8	7	8	9	8	8	6	7	10	7	6	7	11	10	9	10	9	10
P61211	P61211	5	5	5	ADP-ribosylation factor-like protein 1	Arl1	sp|P61211|ARL1_MOUSE ADP-ribosylation factor-like protein 1 OS=Mus musculus OX=10090 GN=Arl1 PE=1 SV=1	1	5	5	5	5	3	4	2	4	3	3	4	3	4	2	2	3	2	4	3	4	2	2	2	2	3	2	1	3	3	2	5	3	3	3	3	3	2	4	4	4	2
Q8BGR6	Q8BGR6	2	2	2	ADP-ribosylation factor-like protein 15	Arl15	sp|Q8BGR6|ARL15_MOUSE ADP-ribosylation factor-like protein 15 OS=Mus musculus OX=10090 GN=Arl15 PE=1 SV=1	1	2	2	2	1	1	1	1	1	1	1	1	1	1	2	1	2	1	1	1	1	1	1	1	1	2	1	1	1	1	1	2	1	1	1	1	1	1	1	1	1	1
Q9D0J4	Q9D0J4	5	5	5	ADP-ribosylation factor-like protein 2	Arl2	sp|Q9D0J4|ARL2_MOUSE ADP-ribosylation factor-like protein 2 OS=Mus musculus OX=10090 GN=Arl2 PE=1 SV=1	1	5	5	5	3	4	4	4	3	2	4	4	4	4	4	4	4	4	4	4	4	4	4	4	3	4	4	4	3	4	4	4	4	4	4	3	3	4	3	3	4	2
Q9D385	Q9D385	2	2	2	ADP-ribosylation factor-like protein 2-binding protein	Arl2bp	sp|Q9D385|AR2BP_MOUSE ADP-ribosylation factor-like protein 2-binding protein OS=Mus musculus OX=10090 GN=Arl2bp PE=1 SV=1	1	2	2	2	0	0	1	0	1	1	1	1	1	1	0	0	0	0	0	1	0	0	1	0	1	1	1	1	1	0	0	0	0	1	0	1	0	0	0	0	1	0
Q9WUL7	Q9WUL7	9	9	9	ADP-ribosylation factor-like protein 3	Arl3	sp|Q9WUL7|ARL3_MOUSE ADP-ribosylation factor-like protein 3 OS=Mus musculus OX=10090 GN=Arl3 PE=1 SV=1	1	9	9	9	7	7	9	5	8	5	6	5	5	4	3	5	4	3	3	6	5	4	6	4	5	6	5	5	5	6	3	4	4	3	3	5	5	5	8	6	7	8
P61208	P61208	2	2	2	ADP-ribosylation factor-like protein 4C	Arl4c	sp|P61208|ARL4C_MOUSE ADP-ribosylation factor-like protein 4C OS=Mus musculus OX=10090 GN=Arl4c PE=2 SV=1	1	2	2	2	0	0	0	0	0	0	0	0	0	0	0	0	0	0	0	0	0	0	0	0	0	0	0	0	0	0	0	0	0	0	0	0	0	0	0	0	0	0
Q9D4P0	Q9D4P0	2	2	2	ADP-ribosylation factor-like protein 5B	Arl5b	sp|Q9D4P0|ARL5B_MOUSE ADP-ribosylation factor-like protein 5B OS=Mus musculus OX=10090 GN=Arl5b PE=2 SV=3	1	2	2	2	1	1	1	1	1	2	1	1	1	1	1	1	1	1	1	1	1	1	1	1	1	1	1	1	2	1	1	1	1	1	1	0	1	1	1	1	1	1
O88848	O88848	10	10	10	ADP-ribosylation factor-like protein 6	Arl6	sp|O88848|ARL6_MOUSE ADP-ribosylation factor-like protein 6 OS=Mus musculus OX=10090 GN=Arl6 PE=1 SV=1	1	10	10	10	7	6	7	5	6	7	8	7	6	8	7	7	7	7	9	7	6	6	7	6	7	7	8	8	7	8	6	6	7	7	5	7	7	9	7	6	7	8
Q9JKW0	Q9JKW0	2	2	2	ADP-ribosylation factor-like protein 6-interacting protein 1	Arl6ip1	sp|Q9JKW0|AR6P1_MOUSE ADP-ribosylation factor-like protein 6-interacting protein 1 OS=Mus musculus OX=10090 GN=Arl6ip1 PE=1 SV=1	1	2	2	2	1	1	2	1	1	1	1	1	1	1	1	1	1	1	1	1	1	1	0	1	1	1	1	1	1	1	0	1	1	1	0	1	1	1	1	1	1	1
Q9JM93	Q9JM93	3	3	3	ADP-ribosylation factor-like protein 6-interacting protein 4	Arl6ip4	sp|Q9JM93|AR6P4_MOUSE ADP-ribosylation factor-like protein 6-interacting protein 4 OS=Mus musculus OX=10090 GN=Arl6ip4 PE=1 SV=1	1	3	3	3	1	0	0	1	0	2	1	1	0	0	0	0	1	0	0	0	0	0	0	0	1	1	2	1	0	2	0	2	0	2	0	0	1	1	0	1	2	2
Q8BH07	Q8BH07	3	3	3	ADP-ribosylation factor-like protein 6-interacting protein 6	Arl6ip6	sp|Q8BH07|AR6P6_MOUSE ADP-ribosylation factor-like protein 6-interacting protein 6 OS=Mus musculus OX=10090 GN=Arl6ip6 PE=1 SV=1	1	3	3	3	1	0	0	1	2	2	1	2	0	1	0	0	1	0	0	1	0	0	0	0	0	0	1	1	1	0	1	1	1	0	1	0	0	1	0	0	1	1
Q8VEH3	Q8VEH3	13	13	5	ADP-ribosylation factor-like protein 8A	Arl8a	sp|Q8VEH3|ARL8A_MOUSE ADP-ribosylation factor-like protein 8A OS=Mus musculus OX=10090 GN=Arl8a PE=1 SV=1	1	13	13	5	7	6	5	7	5	5	8	5	6	4	5	4	5	5	5	4	6	6	6	3	5	6	6	4	8	5	4	6	4	4	6	4	5	7	4	8	6	7
Q9CQW2	Q9CQW2	12	4	4	ADP-ribosylation factor-like protein 8B	Arl8b	sp|Q9CQW2|ARL8B_MOUSE ADP-ribosylation factor-like protein 8B OS=Mus musculus OX=10090 GN=Arl8b PE=1 SV=1	1	12	4	4	7	7	6	5	5	6	7	5	6	5	5	4	5	5	4	3	4	5	5	3	6	5	7	5	7	6	4	5	4	5	4	5	6	6	4	7	7	7
Q8BXL7	Q8BXL7	8	8	8	ADP-ribosylation factor-related protein 1	Arfrp1	sp|Q8BXL7|ARFRP_MOUSE ADP-ribosylation factor-related protein 1 OS=Mus musculus OX=10090 GN=Arfrp1 PE=1 SV=2	1	8	8	8	3	3	4	4	5	4	5	4	6	5	5	5	5	4	4	4	6	5	4	5	4	4	3	4	3	3	2	3	2	3	2	3	3	3	3	3	3	3
Q9JKX6	Q9JKX6	15	15	15	ADP-sugar pyrophosphatase	Nudt5	sp|Q9JKX6|NUDT5_MOUSE ADP-sugar pyrophosphatase OS=Mus musculus OX=10090 GN=Nudt5 PE=1 SV=1	1	15	15	15	11	10	13	11	11	12	12	8	8	8	6	9	8	9	9	11	9	7	7	10	11	11	7	9	10	12	10	8	7	11	9	10	11	11	13	11	12	10
Q5EE38	Q5EE38	9	9	9	Adrenocortical dysplasia protein	Acd	sp|Q5EE38|ACD_MOUSE Adrenocortical dysplasia protein OS=Mus musculus OX=10090 GN=Acd PE=1 SV=1	1	9	9	9	4	3	2	4	3	5	4	0	2	0	0	1	1	1	1	1	2	1	0	1	4	3	3	4	1	5	0	3	1	5	1	4	2	2	2	4	3	6
P46656	P46656	3	3	3	Adrenodoxin, mitochondrial	Fdx1	sp|P46656|ADX_MOUSE Adrenodoxin, mitochondrial OS=Mus musculus OX=10090 GN=Fdx1 PE=1 SV=1	1	3	3	3	1	2	1	0	2	1	1	1	2	2	1	2	2	1	1	1	1	1	1	1	1	1	1	1	2	1	1	1	1	1	1	1	2	1	1	1	2	0
Q9CPW2;A0A1L1SV24	Q9CPW2;A0A1L1SV24	5;3	5;3	5;3	Adrenodoxin-like protein, mitochondrial	Fdx1l	sp|Q9CPW2|FDX2_MOUSE Ferredoxin-2, mitochondrial OS=Mus musculus OX=10090 GN=Fdx2 PE=1 SV=1;tr|A0A1L1SV24|A0A1L1SV24_MOUSE Predicted gene, 49373 (Fragment) OS=Mus musculus OX=10090 GN=Gm49373 PE=4 SV=1	2	5	5	5	2	1	2	2	1	2	2	2	2	1	2	1	1	2	2	1	2	1	2	1	2	1	1	1	1	1	2	1	2	1	2	1	1	2	2	2	2	1
Q62151	Q62151	1	1	1	Advanced glycosylation end product-specific receptor	Ager	sp|Q62151|RAGE_MOUSE Advanced glycosylation end product-specific receptor OS=Mus musculus OX=10090 GN=Ager PE=1 SV=2	1	1	1	1	0	0	0	0	0	0	0	0	0	0	0	0	0	0	0	0	0	0	0	0	0	0	0	0	0	0	0	0	0	0	0	0	0	0	0	0	0	0
O88573	O88573	5	5	5	AF4/FMR2 family member 1	Aff1	sp|O88573|AFF1_MOUSE AF4/FMR2 family member 1 OS=Mus musculus OX=10090 GN=Aff1 PE=1 SV=2	1	5	5	5	4	2	0	4	3	4	3	2	0	1	0	1	0	1	2	1	2	2	0	2	3	1	1	1	0	3	0	0	1	1	0	0	2	3	0	2	1	2
Q9ESC8	Q9ESC8	21	21	21	AF4/FMR2 family member 4	Aff4	sp|Q9ESC8|AFF4_MOUSE AF4/FMR2 family member 4 OS=Mus musculus OX=10090 GN=Aff4 PE=1 SV=1	1	21	21	21	10	7	10	8	9	7	9	11	8	8	8	8	9	8	8	12	11	9	8	9	10	13	13	11	6	14	11	14	11	10	7	13	9	10	8	14	8	8
Q9QZQ1	Q9QZQ1	84	84	84	Afadin	Mllt4	sp|Q9QZQ1|AFAD_MOUSE Afadin OS=Mus musculus OX=10090 GN=Afdn PE=1 SV=3	1	84	84	84	37	34	37	35	30	43	35	32	33	26	33	25	33	26	30	34	34	32	33	30	36	39	33	39	34	35	31	31	28	32	30	31	31	30	31	37	32	39
Q920A7	Q920A7	17	14	14	AFG3-like protein 1	Afg3l1	sp|Q920A7|AFG31_MOUSE AFG3-like protein 1 OS=Mus musculus OX=10090 GN=Afg3l1 PE=1 SV=2	1	17	14	14	5	3	5	7	4	5	6	4	3	6	6	7	4	3	3	3	3	3	3	3	4	4	3	4	3	2	3	5	4	5	4	2	4	3	6	4	5	3
Q8JZQ2	Q8JZQ2	28	28	24	AFG3-like protein 2	Afg3l2	sp|Q8JZQ2|AFG32_MOUSE AFG3-like protein 2 OS=Mus musculus OX=10090 GN=Afg3l2 PE=1 SV=1	1	28	28	24	17	16	19	14	14	19	15	18	16	15	18	18	14	14	15	13	15	16	14	14	18	15	15	16	17	15	13	13	13	15	13	14	12	17	15	14	17	15
Q8CG76	Q8CG76	10	10	10	Aflatoxin B1 aldehyde reductase member 2	Akr7a2	sp|Q8CG76|ARK72_MOUSE Aflatoxin B1 aldehyde reductase member 2 OS=Mus musculus OX=10090 GN=Akr7a2 PE=1 SV=3	1	10	10	10	4	2	3	3	3	2	3	3	3	3	3	3	4	3	3	4	2	3	4	3	3	2	3	3	2	2	2	3	4	3	1	3	2	1	1	3	2	3
Q80WT5	Q80WT5	22	22	22	Aftiphilin	Aftph	sp|Q80WT5|AFTIN_MOUSE Aftiphilin OS=Mus musculus OX=10090 GN=Aftph PE=1 SV=2	1	22	22	22	7	7	8	7	8	9	4	7	7	3	5	9	7	10	8	10	7	6	7	6	8	10	7	8	7	10	8	6	7	6	6	7	8	7	5	8	10	11
A2ASQ1	A2ASQ1	32	32	32	Agrin;Agrin N-terminal 110 kDa subunit;Agrin C-terminal 110 kDa subunit;Agrin C-terminal 90 kDa fragment;Agrin C-terminal 22 kDa fragment	Agrn	sp|A2ASQ1|AGRIN_MOUSE Agrin OS=Mus musculus OX=10090 GN=Agrn PE=1 SV=1	1	32	32	32	7	3	4	4	4	12	4	6	2	4	6	4	12	4	10	5	6	5	8	6	15	6	11	9	9	11	5	5	5	5	8	8	8	5	4	11	5	12
O08915	O08915	16	16	16	AH receptor-interacting protein	Aip	sp|O08915|AIP_MOUSE AH receptor-interacting protein OS=Mus musculus OX=10090 GN=Aip PE=1 SV=1	1	16	16	16	9	7	8	6	8	7	7	9	5	6	5	5	5	6	8	9	8	6	5	6	9	8	7	8	8	8	7	7	6	7	7	8	9	9	7	9	8	7
O08715	O08715	23	23	23	A-kinase anchor protein 1, mitochondrial	Akap1	sp|O08715|AKAP1_MOUSE A-kinase anchor protein 1, mitochondrial OS=Mus musculus OX=10090 GN=Akap1 PE=1 SV=4	1	23	23	23	14	14	16	14	17	17	13	11	10	10	10	9	11	9	11	11	13	9	10	10	14	15	12	13	13	16	11	13	11	12	11	16	12	16	13	13	18	15
O88845	O88845	13	13	13	A-kinase anchor protein 10, mitochondrial	Akap10	sp|O88845|AKA10_MOUSE A-kinase anchor protein 10, mitochondrial OS=Mus musculus OX=10090 GN=Akap10 PE=1 SV=3	1	13	13	13	4	1	2	2	2	2	2	0	2	3	2	1	3	1	2	2	2	2	1	2	2	3	2	1	2	1	2	2	1	2	2	1	1	2	1	1	1	1
Q9WTQ5	Q9WTQ5	83	83	83	A-kinase anchor protein 12	Akap12	sp|Q9WTQ5|AKA12_MOUSE A-kinase anchor protein 12 OS=Mus musculus OX=10090 GN=Akap12 PE=1 SV=1	1	83	83	83	74	73	76	68	71	72	72	64	62	63	60	60	57	65	68	68	69	64	62	58	72	64	67	70	69	66	55	62	59	65	59	63	68	69	70	67	70	73
A2A3V1	A2A3V1	3	3	3	A-kinase anchor protein 17B	Akap17b	sp|A2A3V1|AK17B_MOUSE A-kinase anchor protein 17B OS=Mus musculus OX=10090 GN=Akap17b PE=1 SV=2	1	3	3	3	0	1	0	0	1	0	1	1	0	0	0	0	0	1	1	1	1	0	0	0	1	0	0	1	0	0	0	0	1	0	0	0	0	1	1	2	1	1
O54931	O54931	36	36	36	A-kinase anchor protein 2	Akap2	sp|O54931|AKAP2_MOUSE A-kinase anchor protein 2 OS=Mus musculus OX=10090 GN=Akap2 PE=1 SV=3	1	36	36	36	11	8	13	6	15	8	11	6	6	7	4	8	4	8	7	8	7	7	4	6	8	6	5	6	7	7	4	6	5	6	4	4	7	7	9	6	7	12
D3YVF0	D3YVF0	12	12	12	A-kinase anchor protein 5	Akap5	sp|D3YVF0|AKAP5_MOUSE A-kinase anchor protein 5 OS=Mus musculus OX=10090 GN=Akap5 PE=1 SV=2	1	12	12	12	1	2	1	2	2	2	1	2	1	1	2	1	2	2	1	1	1	2	2	1	2	1	1	3	3	1	1	1	1	1	1	0	1	1	1	1	1	1
Q7TN79	Q7TN79	2	2	2	A-kinase anchor protein 7 isoform gamma	Akap7	sp|Q7TN79|AKA7G_MOUSE A-kinase anchor protein 7 isoform gamma OS=Mus musculus OX=10090 GN=Akap7 PE=1 SV=2	1	2	2	2	0	1	0	0	0	0	0	0	1	0	0	0	0	0	0	0	0	0	1	0	0	0	0	0	1	0	0	0	0	0	0	1	0	0	0	0	1	1
Q9DBR0	Q9DBR0	24	24	24	A-kinase anchor protein 8	Akap8	sp|Q9DBR0|AKAP8_MOUSE A-kinase anchor protein 8 OS=Mus musculus OX=10090 GN=Akap8 PE=1 SV=1	1	24	24	24	17	15	19	15	15	15	15	13	10	12	9	11	8	10	14	10	12	11	10	14	15	10	13	10	13	14	8	9	11	11	9	12	15	15	15	13	14	15
Q9R0L7	Q9R0L7	10	10	10	A-kinase anchor protein 8-like	Akap8l	sp|Q9R0L7|AKP8L_MOUSE A-kinase anchor protein 8-like OS=Mus musculus OX=10090 GN=Akap8l PE=1 SV=1	1	10	10	10	4	3	6	4	5	4	4	3	4	3	3	2	4	4	5	4	4	4	5	4	5	6	4	5	4	5	4	4	4	5	5	5	5	7	4	4	6	6
Q70FJ1	Q70FJ1	55	55	55	A-kinase anchor protein 9	Akap9	sp|Q70FJ1|AKAP9_MOUSE A-kinase anchor protein 9 OS=Mus musculus OX=10090 GN=Akap9 PE=1 SV=2	1	55	55	55	12	18	14	16	13	23	10	7	12	5	6	7	15	5	8	13	9	8	8	13	16	12	11	13	20	23	7	10	9	9	10	11	10	17	9	22	12	19
B1AXD8	B1AXD8	6	6	6	Akirin-2	Akirin2	sp|B1AXD8|AKIR2_MOUSE Akirin-2 OS=Mus musculus OX=10090 GN=Akirin2 PE=1 SV=1	1	6	6	6	5	5	5	4	6	3	6	5	4	4	5	3	2	2	3	2	3	2	3	3	4	4	5	3	3	4	4	2	3	3	3	3	5	2	5	5	4	2
Q64362	Q64362	3	3	3	AKT-interacting protein	Aktip	sp|Q64362|AKTIP_MOUSE AKT-interacting protein OS=Mus musculus OX=10090 GN=Aktip PE=1 SV=1	1	3	3	3	1	0	2	1	0	1	1	1	0	0	1	1	0	0	0	0	1	0	1	0	0	1	1	1	0	0	1	0	0	1	1	1	0	0	1	1	1	1
P58742	P58742	10	10	10	Aladin	Aaas	sp|P58742|AAAS_MOUSE Aladin OS=Mus musculus OX=10090 GN=Aaas PE=1 SV=1	1	10	10	10	6	6	6	5	7	6	7	6	4	3	3	4	3	4	3	5	2	2	3	3	4	4	4	5	6	4	3	2	3	5	4	4	6	6	5	5	5	5
Q8BGT5	Q8BGT5	12	12	12	Alanine aminotransferase 2	Gpt2	sp|Q8BGT5|ALAT2_MOUSE Alanine aminotransferase 2 OS=Mus musculus OX=10090 GN=Gpt2 PE=1 SV=1	1	12	12	12	6	5	9	6	7	8	9	8	7	8	8	10	6	6	5	4	8	3	10	2	5	4	9	6	8	4	5	5	7	4	7	4	7	6	9	7	8	5
Q8BGQ7	Q8BGQ7	59	59	59	Alanine--tRNA ligase, cytoplasmic	Aars	sp|Q8BGQ7|SYAC_MOUSE Alanine--tRNA ligase, cytoplasmic OS=Mus musculus OX=10090 GN=Aars PE=1 SV=1	1	59	59	59	47	49	49	44	50	41	49	41	38	37	33	37	33	38	38	31	41	33	38	33	42	37	47	35	45	44	31	32	38	32	33	37	46	46	48	40	46	42
Q14CH7	Q14CH7	11	11	11	Alanine--tRNA ligase, mitochondrial	Aars2	sp|Q14CH7|SYAM_MOUSE Alanine--tRNA ligase, mitochondrial OS=Mus musculus OX=10090 GN=Aars2 PE=1 SV=1	1	11	11	11	6	5	3	5	5	5	5	7	4	5	4	4	5	3	4	5	6	3	4	3	4	4	5	4	3	4	4	4	3	3	3	4	6	5	5	4	5	4
A2A4P4;Q3THG9	A2A4P4;Q3THG9	14;14	14;14	14;14	Alanyl-tRNA editing protein Aarsd1	Gm27029;Aarsd1	tr|A2A4P4|A2A4P4_MOUSE Predicted gene, 27029 OS=Mus musculus OX=10090 GN=Gm27029 PE=4 SV=1;sp|Q3THG9|AASD1_MOUSE Alanyl-tRNA editing protein Aarsd1 OS=Mus musculus OX=10090 GN=Aarsd1 PE=1 SV=2	2	14	14	14	6	3	5	2	5	4	4	3	2	4	2	1	2	3	3	3	5	3	5	2	3	3	5	5	5	5	3	3	3	5	5	3	5	5	4	4	6	5
Q9JII6	Q9JII6	19	19	19	Alcohol dehydrogenase [NADP(+)]	Akr1a1	sp|Q9JII6|AK1A1_MOUSE Aldo-keto reductase family 1 member A1 OS=Mus musculus OX=10090 GN=Akr1a1 PE=1 SV=3	1	19	19	19	12	13	12	12	12	12	12	13	12	11	12	11	12	11	12	12	12	12	12	12	13	12	12	12	11	13	11	12	11	12	12	13	13	13	12	13	11	13
P00329	P00329	5	5	5	Alcohol dehydrogenase 1	Adh1	sp|P00329|ADH1_MOUSE Alcohol dehydrogenase 1 OS=Mus musculus OX=10090 GN=Adh1 PE=1 SV=2	1	5	5	5	1	0	0	0	0	0	0	0	1	1	0	0	1	0	0	1	0	0	0	1	0	1	0	0	1	0	0	0	0	0	0	0	1	1	0	0	0	0
P28474	P28474	22	22	21	Alcohol dehydrogenase class-3	Adh5	sp|P28474|ADHX_MOUSE Alcohol dehydrogenase class-3 OS=Mus musculus OX=10090 GN=Adh5 PE=1 SV=3	1	22	22	21	19	21	21	20	18	19	21	18	19	18	18	18	17	19	18	17	19	17	19	19	20	20	19	20	20	20	20	19	18	18	17	19	20	20	21	19	21	20
E9Q3E1;Q80VQ0	E9Q3E1	12;3	12;3	5;1	Aldehyde dehydrogenase	Aldh3b2	sp|E9Q3E1|AL3B2_MOUSE Aldehyde dehydrogenase family 3 member B2 OS=Mus musculus OX=10090 GN=Aldh3b2 PE=1 SV=1	2	12	12	5	0	0	1	0	0	0	0	1	1	0	1	0	0	1	0	0	0	0	0	0	0	1	0	0	1	1	0	0	0	0	0	0	0	0	0	0	0	0
Q571I9	Q571I9	13	13	13	Aldehyde dehydrogenase family 16 member A1	Aldh16a1	sp|Q571I9|A16A1_MOUSE Aldehyde dehydrogenase family 16 member A1 OS=Mus musculus OX=10090 GN=Aldh16a1 PE=1 SV=2	1	13	13	13	5	3	5	3	4	2	3	8	4	4	3	3	7	3	3	3	2	2	3	2	3	5	4	4	3	3	3	4	4	1	3	2	6	2	5	3	3	4
Q9CZS1;Q9JHW9	Q9CZS1	8;2	7;1	7;1	Aldehyde dehydrogenase X, mitochondrial	Aldh1b1	sp|Q9CZS1|AL1B1_MOUSE Aldehyde dehydrogenase X, mitochondrial OS=Mus musculus OX=10090 GN=Aldh1b1 PE=1 SV=1	2	8	7	7	5	4	3	3	4	6	4	3	5	4	4	3	4	5	3	5	4	3	4	3	5	4	5	5	5	5	2	4	4	4	4	5	4	6	5	4	5	5
P47738;Q62148	P47738	28;2	28;2	27;1	Aldehyde dehydrogenase, mitochondrial	Aldh2	sp|P47738|ALDH2_MOUSE Aldehyde dehydrogenase, mitochondrial OS=Mus musculus OX=10090 GN=Aldh2 PE=1 SV=1	2	28	28	27	24	25	25	25	24	25	26	25	24	23	22	21	24	24	24	25	23	22	23	25	25	26	26	25	25	26	24	24	24	25	24	26	23	22	23	27	25	25
Q8K157	Q8K157	3	3	3	Aldose 1-epimerase	Galm	sp|Q8K157|GALM_MOUSE Aldose 1-epimerase OS=Mus musculus OX=10090 GN=Galm PE=1 SV=1	1	3	3	3	1	2	1	1	1	1	1	2	2	1	2	2	2	1	2	1	1	1	1	2	2	2	2	2	1	1	1	2	1	2	1	1	2	2	1	2	2	1
P45376	P45376	26	26	26	Aldose reductase	Akr1b1	sp|P45376|ALDR_MOUSE Aldose reductase OS=Mus musculus OX=10090 GN=Akr1b1 PE=1 SV=3	1	26	26	26	22	23	23	21	23	20	23	22	20	22	21	21	20	21	20	20	20	20	22	19	22	20	21	20	21	20	21	20	20	21	22	22	22	23	22	20	25	22
P21300	P21300	7	1	1	Aldose reductase-related protein 1	Akr1b7	sp|P21300|ALD1_MOUSE Aldose reductase-related protein 1 OS=Mus musculus OX=10090 GN=Akr1b7 PE=1 SV=4	1	7	1	1	4	4	4	4	4	5	5	4	3	4	3	4	3	4	3	3	3	3	3	3	4	3	4	3	4	3	3	3	3	4	3	2	4	3	4	3	4	4
P45377	P45377	13	13	7	Aldose reductase-related protein 2	Akr1b8	sp|P45377|ALD2_MOUSE Aldose reductase-related protein 2 OS=Mus musculus OX=10090 GN=Akr1b8 PE=1 SV=2	1	13	13	7	10	6	9	7	8	8	10	8	4	8	5	6	4	8	5	6	7	4	5	4	8	5	6	4	5	6	5	5	4	5	5	7	5	7	8	6	7	8
P09242	P09242	17	17	17	Alkaline phosphatase, tissue-nonspecific isozyme	Alpl	sp|P09242|PPBT_MOUSE Alkaline phosphatase, tissue-nonspecific isozyme OS=Mus musculus OX=10090 GN=Alpl PE=1 SV=2	1	17	17	17	9	10	15	9	10	13	8	10	11	11	10	9	11	11	10	11	9	11	9	11	9	13	9	11	12	11	11	11	9	11	10	12	12	9	9	8	10	14
Q80Y20	Q80Y20	11	11	11	Alkylated DNA repair protein alkB homolog 8	Alkbh8	sp|Q80Y20|ALKB8_MOUSE Alkylated DNA repair protein alkB homolog 8 OS=Mus musculus OX=10090 GN=Alkbh8 PE=1 SV=1	1	11	11	11	5	5	6	4	7	5	5	3	5	4	4	3	5	4	4	6	5	5	6	4	7	6	5	5	3	7	4	6	5	5	7	7	5	7	5	6	5	6
Q8C0I1	Q8C0I1	26	26	26	Alkyldihydroxyacetonephosphate synthase, peroxisomal	Agps	sp|Q8C0I1|ADAS_MOUSE Alkyldihydroxyacetonephosphate synthase, peroxisomal OS=Mus musculus OX=10090 GN=Agps PE=1 SV=1	1	26	26	26	19	14	20	18	16	17	19	14	12	12	12	13	12	13	16	13	17	13	14	15	16	18	18	15	16	17	14	15	14	15	14	15	17	18	18	14	16	18
Q9EQX4	Q9EQX4	9	9	9	Allograft inflammatory factor 1-like	Aif1l	sp|Q9EQX4|AIF1L_MOUSE Allograft inflammatory factor 1-like OS=Mus musculus OX=10090 GN=Aif1l PE=1 SV=1	1	9	9	9	3	1	2	2	3	3	3	3	3	3	2	2	3	1	2	2	2	3	3	2	2	2	4	2	3	1	1	3	4	1	2	1	3	2	2	2	4	1
Q8R2R3	Q8R2R3	1	1	1	Alpha- and gamma-adaptin-binding protein p34	Aagab	sp|Q8R2R3|AAGAB_MOUSE Alpha- and gamma-adaptin-binding protein p34 OS=Mus musculus OX=10090 GN=Aagab PE=1 SV=2	1	1	1	1	1	1	1	1	0	1	0	0	0	1	1	1	0	1	0	0	0	0	1	0	1	0	1	0	1	1	0	0	0	0	0	1	1	0	1	1	1	1
Q8BHC9	Q8BHC9	3	3	3	Alpha-(1,3)-fucosyltransferase 11	Fut11	sp|Q8BHC9|FUT11_MOUSE Alpha-(1,3)-fucosyltransferase 11 OS=Mus musculus OX=10090 GN=Fut11 PE=1 SV=1	1	3	3	3	1	1	1	1	1	1	1	1	1	1	1	1	1	1	1	0	1	1	1	1	2	0	1	1	0	1	1	1	1	1	0	1	1	0	1	1	1	1
Q8K4F5	Q8K4F5	6	6	6	Alpha/beta hydrolase domain-containing protein 11	Abhd11	sp|Q8K4F5|ABHDB_MOUSE Protein ABHD11 OS=Mus musculus OX=10090 GN=Abhd11 PE=1 SV=1	1	6	6	6	1	3	3	1	1	3	1	1	3	1	2	1	1	3	2	2	0	2	1	3	2	2	2	2	1	3	2	1	0	2	2	1	1	1	1	2	2	2
Q8VCR7	Q8VCR7	6	6	6	Alpha/beta hydrolase domain-containing protein 14B	Abhd14b	sp|Q8VCR7|ABHEB_MOUSE Protein ABHD14B OS=Mus musculus OX=10090 GN=Abhd14b PE=1 SV=1	1	6	6	6	3	3	2	2	4	2	3	1	2	0	2	2	2	1	1	2	2	1	3	2	1	2	2	2	2	0	0	2	1	0	2	1	2	1	2	0	2	2
Q99JW1	Q99JW1	4	4	4	Alpha/beta hydrolase domain-containing protein 17A	Abhd17a	sp|Q99JW1|AB17A_MOUSE Alpha/beta hydrolase domain-containing protein 17A OS=Mus musculus OX=10090 GN=Abhd17a PE=1 SV=1	1	4	4	4	2	1	2	2	2	2	1	2	2	1	3	2	2	2	2	2	2	2	3	2	1	2	2	2	2	2	1	2	2	1	1	1	2	1	2	1	1	1
Q7M759	Q7M759	4	4	4	Alpha/beta hydrolase domain-containing protein 17B	Abhd17b	sp|Q7M759|AB17B_MOUSE Alpha/beta hydrolase domain-containing protein 17B OS=Mus musculus OX=10090 GN=Abhd17b PE=1 SV=1	1	4	4	4	0	1	1	0	1	0	1	1	1	0	1	0	1	1	0	1	1	1	1	1	0	1	1	1	1	1	0	1	1	1	1	1	1	1	2	1	1	1
Q8BJT9	Q8BJT9	4	4	4	alpha-1,2-Mannosidase	Edem2	sp|Q8BJT9|EDEM2_MOUSE ER degradation-enhancing alpha-mannosidase-like protein 2 OS=Mus musculus OX=10090 GN=Edem2 PE=1 SV=1	1	4	4	4	0	0	0	0	0	0	0	0	0	0	0	0	0	0	0	0	0	0	0	1	0	0	0	0	0	0	0	0	1	0	0	0	0	0	0	0	0	0
Q8VDI9	Q8VDI9	3	3	3	Alpha-1,2-mannosyltransferase ALG9	Alg9	sp|Q8VDI9|ALG9_MOUSE Alpha-1,2-mannosyltransferase ALG9 OS=Mus musculus OX=10090 GN=Alg9 PE=2 SV=1	1	3	3	3	1	1	0	1	0	1	0	1	2	0	1	0	2	0	1	1	2	2	0	1	1	1	0	1	0	1	0	1	1	1	0	0	1	1	1	0	0	1
Q9DBE8	Q9DBE8	8	8	8	Alpha-1,3/1,6-mannosyltransferase ALG2	Alg2	sp|Q9DBE8|ALG2_MOUSE Alpha-1,3/1,6-mannosyltransferase ALG2 OS=Mus musculus OX=10090 GN=Alg2 PE=1 SV=2	1	8	8	8	4	5	4	5	5	4	3	4	4	3	3	4	4	2	3	5	4	3	4	3	4	3	4	4	4	4	3	2	3	3	2	2	4	3	3	4	5	5
P27808	P27808	5	5	5	Alpha-1,3-mannosyl-glycoprotein 2-beta-N-acetylglucosaminyltransferase	Mgat1	sp|P27808|MGAT1_MOUSE Alpha-1,3-mannosyl-glycoprotein 2-beta-N-acetylglucosaminyltransferase OS=Mus musculus OX=10090 GN=Mgat1 PE=1 SV=1	1	5	5	5	0	0	1	0	0	0	0	0	0	0	1	0	0	0	0	0	0	0	0	0	0	0	0	0	1	0	0	0	0	0	0	0	0	0	0	1	0	0
Q812F8	Q812F8	3	3	3	Alpha-1,3-mannosyl-glycoprotein 4-beta-N-acetylglucosaminyltransferase B	Mgat4b	sp|Q812F8|MGT4B_MOUSE Alpha-1,3-mannosyl-glycoprotein 4-beta-N-acetylglucosaminyltransferase B OS=Mus musculus OX=10090 GN=Mgat4b PE=2 SV=1	1	3	3	3	0	0	0	0	0	0	0	0	0	0	0	0	0	0	0	0	0	0	0	0	0	0	0	0	0	0	0	0	0	0	0	0	0	0	0	0	0	0
Q921V5	Q921V5	2	2	2	Alpha-1,6-mannosyl-glycoprotein 2-beta-N-acetylglucosaminyltransferase	Mgat2	sp|Q921V5|MGAT2_MOUSE Alpha-1,6-mannosyl-glycoprotein 2-beta-N-acetylglucosaminyltransferase OS=Mus musculus OX=10090 GN=Mgat2 PE=1 SV=1	1	2	2	2	1	0	1	2	0	1	0	1	1	0	2	0	2	0	1	1	0	2	2	2	0	1	1	1	0	0	0	2	0	1	1	0	0	1	1	0	0	0
P55302	P55302	21	21	21	Alpha-2-macroglobulin receptor-associated protein	Lrpap1	sp|P55302|AMRP_MOUSE Alpha-2-macroglobulin receptor-associated protein OS=Mus musculus OX=10090 GN=Lrpap1 PE=1 SV=1	1	21	21	21	14	14	16	13	13	12	12	12	10	9	9	10	8	9	8	11	10	9	8	9	11	11	13	12	10	12	10	10	7	12	7	12	12	14	14	14	13	15
Q7TPR4	Q7TPR4	73	43	40	Alpha-actinin-1	Actn1	sp|Q7TPR4|ACTN1_MOUSE Alpha-actinin-1 OS=Mus musculus OX=10090 GN=Actn1 PE=1 SV=1	1	73	43	40	46	47	45	46	47	43	43	41	39	36	35	40	36	40	44	38	43	40	36	41	41	38	38	39	37	45	32	37	32	38	33	41	41	45	43	40	40	46
O88990	O88990	27	13	11	Alpha-actinin-3	Actn3	sp|O88990|ACTN3_MOUSE Alpha-actinin-3 OS=Mus musculus OX=10090 GN=Actn3 PE=2 SV=1	1	27	13	11	15	13	15	13	13	13	12	10	8	10	8	9	11	9	13	11	14	11	12	10	12	9	15	12	14	14	9	11	11	11	10	11	11	10	11	9	11	10
P57780	P57780	79	79	47	Alpha-actinin-4	Actn4	sp|P57780|ACTN4_MOUSE Alpha-actinin-4 OS=Mus musculus OX=10090 GN=Actn4 PE=1 SV=1	1	79	79	47	56	58	60	54	54	52	53	48	48	44	44	47	45	48	50	48	48	48	43	47	47	45	46	47	45	54	40	46	41	45	39	49	51	55	52	48	49	56
Q9QYC0;Q9QYB8	Q9QYC0	11;1	11;1	11;1	Alpha-adducin	Add1	sp|Q9QYC0|ADDA_MOUSE Alpha-adducin OS=Mus musculus OX=10090 GN=Add1 PE=1 SV=2	2	11	11	11	6	8	7	7	6	7	5	6	4	4	7	3	7	5	5	6	6	5	5	6	6	6	4	7	4	7	4	7	5	5	5	5	6	5	5	5	5	7
Q9DBF1	Q9DBF1	20	20	20	Alpha-aminoadipic semialdehyde dehydrogenase	Aldh7a1	sp|Q9DBF1|AL7A1_MOUSE Alpha-aminoadipic semialdehyde dehydrogenase OS=Mus musculus OX=10090 GN=Aldh7a1 PE=1 SV=4	1	20	20	20	12	13	13	13	12	12	13	14	13	13	13	14	13	13	12	12	12	12	13	12	13	12	12	12	12	13	12	12	13	13	12	13	14	13	14	13	13	13
O88327	O88327	14	14	14	Alpha-catulin	Ctnnal1	sp|O88327|CTNL1_MOUSE Alpha-catulin OS=Mus musculus OX=10090 GN=Ctnnal1 PE=1 SV=1	1	14	14	14	6	2	2	2	3	5	2	4	1	4	2	0	4	1	4	5	5	2	3	4	7	2	5	4	5	2	6	5	6	7	4	4	9	3	9	5	6	4
P61164	P61164	18	18	9	Alpha-centractin	Actr1a	sp|P61164|ACTZ_MOUSE Alpha-centractin OS=Mus musculus OX=10090 GN=Actr1a PE=1 SV=1	1	18	18	9	7	7	12	6	9	8	7	8	5	5	8	6	5	6	6	6	5	6	6	6	7	4	8	6	6	8	5	5	4	7	6	7	9	8	8	8	9	8
P23927	P23927	8	8	8	Alpha-crystallin B chain	Cryab	sp|P23927|CRYAB_MOUSE Alpha-crystallin B chain OS=Mus musculus OX=10090 GN=Cryab PE=1 SV=2	1	8	8	8	0	0	0	0	0	0	0	0	0	0	0	0	0	0	0	0	0	0	1	0	1	1	0	1	0	0	0	0	0	0	0	0	0	0	0	0	0	0
P60840	P60840	9	9	8	Alpha-endosulfine	Ensa	sp|P60840|ENSA_MOUSE Alpha-endosulfine OS=Mus musculus OX=10090 GN=Ensa PE=1 SV=1	1	9	9	8	3	3	4	2	3	4	3	4	3	3	3	3	4	3	2	3	4	2	4	1	5	3	2	3	2	6	2	2	3	3	2	2	4	4	5	4	3	5
P17182	P17182	38	38	32	Alpha-enolase	Eno1	sp|P17182|ENOA_MOUSE Alpha-enolase OS=Mus musculus OX=10090 GN=Eno1 PE=1 SV=3	1	38	38	32	33	32	33	33	33	31	33	32	33	32	32	32	32	31	32	31	32	32	31	32	33	34	34	33	34	34	34	33	32	33	32	34	34	34	34	34	34	34
P51569	P51569	8	8	8	Alpha-galactosidase A	Gla	sp|P51569|AGAL_MOUSE Alpha-galactosidase A OS=Mus musculus OX=10090 GN=Gla PE=1 SV=1	1	8	8	8	3	3	4	4	2	3	4	2	2	1	3	3	1	1	2	3	1	2	1	1	1	1	3	2	1	1	1	2	1	1	1	1	4	4	3	4	3	4
Q9ERA0	Q9ERA0	6	4	4	Alpha-globin transcription factor CP2	Tfcp2	sp|Q9ERA0|TFCP2_MOUSE Alpha-globin transcription factor CP2 OS=Mus musculus OX=10090 GN=Tfcp2 PE=1 SV=1	1	6	4	4	2	4	2	3	3	4	2	1	2	3	1	1	1	1	2	3	2	2	1	1	2	2	2	2	2	2	0	1	2	2	1	2	2	2	2	2	2	5
P46660	P46660	10	8	8	Alpha-internexin	Ina	sp|P46660|AINX_MOUSE Alpha-internexin OS=Mus musculus OX=10090 GN=Ina PE=1 SV=3	1	10	8	8	3	2	4	3	3	3	5	4	5	3	6	3	2	4	1	2	4	1	3	2	1	0	3	1	4	0	5	4	6	4	7	4	5	5	6	4	6	1
Q6P6J4	Q6P6J4	2	2	2	Alpha-ketoglutarate-dependent dioxygenase alkB homolog 2	Alkbh2	sp|Q6P6J4|ALKB2_MOUSE DNA oxidative demethylase ALKBH2 OS=Mus musculus OX=10090 GN=Alkbh2 PE=1 SV=1	1	2	2	2	0	0	0	0	1	1	1	1	0	0	0	0	1	0	0	0	1	0	1	0	1	1	1	0	0	1	1	1	1	1	1	1	1	1	1	1	1	1
Q8K1E6	Q8K1E6	3	3	3	Alpha-ketoglutarate-dependent dioxygenase alkB homolog 3	Alkbh3	sp|Q8K1E6|ALKB3_MOUSE Alpha-ketoglutarate-dependent dioxygenase alkB homolog 3 OS=Mus musculus OX=10090 GN=Alkbh3 PE=1 SV=1	1	3	3	3	3	2	3	0	2	2	2	3	2	1	2	2	2	1	2	2	2	1	2	2	2	1	3	2	3	3	0	2	2	1	2	2	1	2	2	3	1	1
Q9D8F1	Q9D8F1	2	2	2	Alpha-ketoglutarate-dependent dioxygenase alkB homolog 4	Alkbh4	sp|Q9D8F1|ALKB4_MOUSE Alpha-ketoglutarate-dependent dioxygenase alkB homolog 4 OS=Mus musculus OX=10090 GN=Alkbh4 PE=2 SV=1	1	2	2	2	2	0	1	1	1	2	0	2	1	1	2	1	1	2	1	2	1	2	2	1	1	1	2	1	1	1	1	0	2	1	2	1	1	0	2	0	0	1
Q9D6Z0	Q9D6Z0	3	3	3	Alpha-ketoglutarate-dependent dioxygenase alkB homolog 7, mitochondrial	Alkbh7	sp|Q9D6Z0|ALKB7_MOUSE Alpha-ketoglutarate-dependent dioxygenase alkB homolog 7, mitochondrial OS=Mus musculus OX=10090 GN=Alkbh7 PE=1 SV=1	1	3	3	3	2	2	2	2	2	2	2	2	0	1	2	1	3	1	2	2	2	3	2	2	2	2	2	2	1	2	2	3	1	1	3	2	2	2	2	3	2	2
Q8BGW1	Q8BGW1	17	17	17	Alpha-ketoglutarate-dependent dioxygenase FTO	Fto	sp|Q8BGW1|FTO_MOUSE Alpha-ketoglutarate-dependent dioxygenase FTO OS=Mus musculus OX=10090 GN=Fto PE=1 SV=1	1	17	17	17	9	8	9	7	9	11	9	10	8	8	9	7	8	9	8	8	8	10	9	9	12	12	9	11	9	11	6	9	8	9	9	10	9	8	8	8	8	8
P48441	P48441	4	4	4	Alpha-L-iduronidase	Idua	sp|P48441|IDUA_MOUSE Alpha-L-iduronidase OS=Mus musculus OX=10090 GN=Idua PE=1 SV=2	1	4	4	4	0	0	0	0	0	0	0	0	0	0	0	0	1	0	0	0	1	0	0	0	0	1	0	0	0	0	0	0	0	0	1	0	1	0	0	0	0	0
P27046	P27046	11	11	10	Alpha-mannosidase 2	Man2a1	sp|P27046|MA2A1_MOUSE Alpha-mannosidase 2 OS=Mus musculus OX=10090 GN=Man2a1 PE=1 SV=2	1	11	11	10	4	2	3	2	3	4	2	4	3	2	2	1	4	4	1	6	3	5	5	2	3	4	4	5	6	4	4	4	4	5	2	6	1	4	1	2	1	3
Q91W89	Q91W89	13	13	13	Alpha-mannosidase 2C1	Man2c1	sp|Q91W89|MA2C1_MOUSE Alpha-mannosidase 2C1 OS=Mus musculus OX=10090 GN=Man2c1 PE=1 SV=1	1	13	13	13	4	4	5	4	5	8	7	5	4	3	7	3	9	3	7	5	7	4	6	6	7	6	6	4	2	6	5	5	7	4	6	5	4	4	4	7	3	6
O09174	O09174	9	9	9	Alpha-methylacyl-CoA racemase	Amacr	sp|O09174|AMACR_MOUSE Alpha-methylacyl-CoA racemase OS=Mus musculus OX=10090 GN=Amacr PE=1 SV=4	1	9	9	9	5	4	5	4	4	7	6	3	3	3	4	3	5	6	5	7	3	4	3	3	5	4	5	4	4	4	4	3	4	3	7	4	5	7	4	6	7	4
Q9QWR8	Q9QWR8	9	9	9	Alpha-N-acetylgalactosaminidase	Naga	sp|Q9QWR8|NAGAB_MOUSE Alpha-N-acetylgalactosaminidase OS=Mus musculus OX=10090 GN=Naga PE=1 SV=2	1	9	9	9	0	0	0	1	1	3	1	0	3	0	2	0	3	0	0	2	0	2	2	1	0	2	0	1	0	2	0	1	0	0	2	0	0	0	0	1	1	1
Q9EPC1	Q9EPC1	11	11	9	Alpha-parvin	Parva	sp|Q9EPC1|PARVA_MOUSE Alpha-parvin OS=Mus musculus OX=10090 GN=Parva PE=1 SV=1	1	11	11	9	0	1	1	1	0	1	1	1	1	1	1	1	1	1	0	0	1	0	0	1	0	1	0	0	0	1	0	1	1	0	0	0	1	1	1	1	1	0
Q9DB05	Q9DB05	22	22	20	Alpha-soluble NSF attachment protein	Napa	sp|Q9DB05|SNAA_MOUSE Alpha-soluble NSF attachment protein OS=Mus musculus OX=10090 GN=Napa PE=1 SV=1	1	22	22	20	17	16	18	17	17	18	16	17	15	16	15	16	14	15	14	14	15	15	15	14	17	16	16	17	17	17	14	16	15	16	14	15	17	17	18	16	19	16
Q6PAM1	Q6PAM1	23	23	23	Alpha-taxilin	Txlna	sp|Q6PAM1|TXLNA_MOUSE Alpha-taxilin OS=Mus musculus OX=10090 GN=Txlna PE=1 SV=1	1	23	23	23	17	15	18	18	16	15	17	16	15	15	16	16	14	14	17	14	15	13	12	14	16	15	17	17	15	17	16	15	15	17	15	15	17	15	18	16	16	18
Q9D3D0	Q9D3D0	5	5	5	Alpha-tocopherol transfer protein-like	Ttpal	sp|Q9D3D0|TTPAL_MOUSE Alpha-tocopherol transfer protein-like OS=Mus musculus OX=10090 GN=Ttpal PE=1 SV=3	1	5	5	5	0	0	0	0	0	0	0	0	0	0	0	0	1	1	0	0	1	0	0	1	0	1	0	0	0	0	0	0	0	0	0	1	0	0	0	1	1	1
Q920R0	Q920R0	13	13	13	Alsin	Als2	sp|Q920R0|ALS2_MOUSE Alsin OS=Mus musculus OX=10090 GN=Als2 PE=1 SV=3	1	13	13	13	7	1	5	3	5	5	3	1	2	0	3	2	3	3	3	5	4	2	2	3	3	3	3	4	5	3	3	4	2	3	3	4	2	5	2	4	2	4
Q8K4E0	Q8K4E0	21	21	21	Alstrom syndrome protein 1 homolog	Alms1	sp|Q8K4E0|ALMS1_MOUSE Alstrom syndrome protein 1 homolog OS=Mus musculus OX=10090 GN=Alms1 PE=1 SV=2	1	21	21	21	8	4	7	7	5	5	4	6	5	7	7	7	6	5	9	3	8	5	7	4	8	5	4	6	3	10	8	5	7	7	8	7	10	7	10	5	6	7
Q8CIH9	Q8CIH9	19	19	19	Amidophosphoribosyltransferase	Ppat	tr|Q8CIH9|Q8CIH9_MOUSE Amidophosphoribosyltransferase OS=Mus musculus OX=10090 GN=Ppat PE=1 SV=1	1	19	19	19	15	18	16	18	14	17	15	14	16	12	16	14	16	14	14	16	16	16	13	13	17	15	17	13	15	15	9	16	13	14	11	15	15	14	17	16	17	17
Q64133	Q64133	14	14	14	Amine oxidase [flavin-containing] A	Maoa	sp|Q64133|AOFA_MOUSE Amine oxidase [flavin-containing] A OS=Mus musculus OX=10090 GN=Maoa PE=1 SV=3	1	14	14	14	7	6	7	8	7	7	6	6	8	7	7	7	8	7	7	6	6	6	7	7	6	6	7	7	7	8	7	6	7	9	6	7	6	7	6	8	9	9
Q8BW75	Q8BW75	2	2	2	Amine oxidase [flavin-containing] B	Maob	sp|Q8BW75|AOFB_MOUSE Amine oxidase [flavin-containing] B OS=Mus musculus OX=10090 GN=Maob PE=1 SV=4	1	2	2	2	2	2	2	2	2	2	2	2	2	2	2	2	2	2	2	2	2	2	1	1	1	1	1	2	1	2	1	2	2	2	2	1	2	2	2	2	2	2
P31230	P31230	24	24	24	Aminoacyl tRNA synthase complex-interacting multifunctional protein 1;Endothelial monocyte-activating polypeptide 2	Aimp1	sp|P31230|AIMP1_MOUSE Aminoacyl tRNA synthase complex-interacting multifunctional protein 1 OS=Mus musculus OX=10090 GN=Aimp1 PE=1 SV=2	1	24	24	24	18	18	20	17	17	17	17	18	16	15	14	17	12	16	16	15	17	15	13	13	17	16	18	17	18	17	13	18	14	15	13	13	19	18	20	17	19	17
Q8R010	Q8R010	11	11	11	Aminoacyl tRNA synthase complex-interacting multifunctional protein 2	Aimp2	sp|Q8R010|AIMP2_MOUSE Aminoacyl tRNA synthase complex-interacting multifunctional protein 2 OS=Mus musculus OX=10090 GN=Aimp2 PE=1 SV=2	1	11	11	11	10	9	10	9	9	9	9	10	9	9	9	9	10	9	9	9	9	8	10	9	10	9	10	9	9	8	8	8	9	8	9	9	9	9	10	10	9	9
Q99JW2	Q99JW2	18	18	18	Aminoacylase-1	Acy1	sp|Q99JW2|ACY1_MOUSE Aminoacylase-1 OS=Mus musculus OX=10090 GN=Acy1 PE=1 SV=1	1	18	18	18	10	12	13	10	11	11	12	10	9	9	8	10	9	10	10	10	8	10	9	9	11	9	11	12	11	11	8	9	8	11	8	11	11	10	10	11	11	12
Q8CFA2	Q8CFA2	15	15	15	Aminomethyltransferase, mitochondrial	Amt	sp|Q8CFA2|GCST_MOUSE Aminomethyltransferase, mitochondrial OS=Mus musculus OX=10090 GN=Amt PE=1 SV=1	1	15	15	15	10	12	12	12	9	10	11	10	9	9	9	8	8	8	9	7	9	8	8	8	9	8	12	10	9	11	8	9	10	8	9	9	10	11	9	10	10	13
Q8VCT3	Q8VCT3	23	23	23	Aminopeptidase B	Rnpep	sp|Q8VCT3|AMPB_MOUSE Aminopeptidase B OS=Mus musculus OX=10090 GN=Rnpep PE=1 SV=2	1	23	23	23	7	7	10	6	7	7	7	6	7	6	6	8	5	5	4	7	5	4	5	5	6	4	6	5	5	4	5	4	5	6	5	5	7	9	7	7	7	7
P97449	P97449	14	14	14	Aminopeptidase N	Anpep	sp|P97449|AMPN_MOUSE Aminopeptidase N OS=Mus musculus OX=10090 GN=Anpep PE=1 SV=4	1	14	14	14	5	6	4	4	9	7	7	4	5	4	6	6	3	4	2	3	2	2	2	4	2	1	3	2	3	4	2	1	3	2	3	2	3	1	2	5	2	1
P63002	P63002	2	2	2	Amino-terminal enhancer of split	Aes	sp|P63002|AES_MOUSE Amino-terminal enhancer of split OS=Mus musculus OX=10090 GN=Aes PE=1 SV=1	1	2	2	2	1	0	1	0	1	1	0	0	0	0	0	0	0	0	0	0	1	0	0	0	0	0	0	1	0	0	0	0	0	0	0	0	0	0	1	0	0	0
Q8JZZ6;Q9JHT5	Q8JZZ6	5;1	5;1	5;1	AMMECR1-like protein	Ammecr1l	sp|Q8JZZ6|AMERL_MOUSE AMMECR1-like protein OS=Mus musculus OX=10090 GN=Ammecr1l PE=1 SV=1	2	5	5	5	1	0	1	1	2	1	1	1	1	2	2	0	2	0	1	1	2	1	1	0	2	1	0	1	1	0	1	1	2	1	1	1	1	1	0	1	1	1
Q9DBT5	Q9DBT5	24	24	24	AMP deaminase 2	Ampd2	sp|Q9DBT5|AMPD2_MOUSE AMP deaminase 2 OS=Mus musculus OX=10090 GN=Ampd2 PE=1 SV=1	1	24	24	24	14	10	12	9	12	10	10	10	10	11	10	9	11	12	9	8	12	9	13	9	11	7	12	10	12	9	13	9	13	10	10	9	12	13	9	10	10	7
O08739	O08739	6	6	6	AMP deaminase 3	Ampd3	sp|O08739|AMPD3_MOUSE AMP deaminase 3 OS=Mus musculus OX=10090 GN=Ampd3 PE=1 SV=2	1	6	6	6	4	3	3	0	3	3	3	2	2	1	2	2	2	1	3	2	2	1	3	2	3	2	2	1	3	2	1	1	2	0	2	0	3	1	1	2	2	1
Q7TQF7	Q7TQF7	4	3	3	Amphiphysin	Amph	sp|Q7TQF7|AMPH_MOUSE Amphiphysin OS=Mus musculus OX=10090 GN=Amph PE=1 SV=1	1	4	3	3	2	1	0	1	1	2	2	2	0	0	0	0	0	0	1	1	1	0	1	0	1	0	0	1	0	1	0	1	0	1	0	1	1	1	1	2	2	2
Q76N33	Q76N33	5	5	5	AMSH-like protease	Stambpl1	sp|Q76N33|STALP_MOUSE AMSH-like protease OS=Mus musculus OX=10090 GN=Stambpl1 PE=1 SV=1	1	5	5	5	1	1	2	1	1	3	2	2	2	1	1	1	3	2	2	2	2	1	3	2	2	2	3	3	2	3	0	1	0	2	1	2	1	2	1	2	2	2
O88888	O88888	5	5	5	Amyloid beta A4 precursor protein-binding family A member 3	Apba3	sp|O88888|APBA3_MOUSE Amyloid-beta A4 precursor protein-binding family A member 3 OS=Mus musculus OX=10090 GN=Apba3 PE=1 SV=1	1	5	5	5	0	1	1	2	1	1	0	0	1	0	0	0	0	0	0	0	0	0	1	0	0	0	0	0	0	0	1	0	1	0	1	0	0	0	0	1	1	1
Q9QXJ1	Q9QXJ1	7	6	6	Amyloid beta A4 precursor protein-binding family B member 1	Apbb1	sp|Q9QXJ1|APBB1_MOUSE Amyloid-beta A4 precursor protein-binding family B member 1 OS=Mus musculus OX=10090 GN=Apbb1 PE=1 SV=3	1	7	6	6	2	2	1	2	2	2	2	2	0	2	2	1	3	1	1	2	1	1	4	1	2	1	1	2	2	2	1	1	1	0	2	1	2	1	2	1	3	2
Q9DBR4	Q9DBR4	10	10	9	Amyloid beta A4 precursor protein-binding family B member 2	Apbb2	sp|Q9DBR4|APBB2_MOUSE Amyloid-beta A4 precursor protein-binding family B member 2 OS=Mus musculus OX=10090 GN=Apbb2 PE=1 SV=2	1	10	10	9	0	1	1	1	1	1	1	0	0	0	0	0	1	0	1	1	0	1	0	0	0	1	1	0	1	1	0	0	0	0	0	1	0	1	0	1	0	0
P12023	P12023	13	13	13	Amyloid beta A4 protein;N-APP;Soluble APP-alpha;Soluble APP-beta;C99;Beta-amyloid protein 42;Beta-amyloid protein 40;C83;P3(42);P3(40);C80;Gamma-secretase C-terminal fragment 59;Gamma-secretase C-terminal fragment 57;Gamma-secretase C-terminal fragment 50;C31	App	sp|P12023|A4_MOUSE Amyloid-beta A4 protein OS=Mus musculus OX=10090 GN=App PE=1 SV=3	1	13	13	13	0	0	0	0	0	0	0	0	0	0	0	0	0	0	0	1	0	0	0	1	0	0	0	0	1	0	0	0	0	0	0	0	0	0	0	0	0	0
Q9DAX9	Q9DAX9	11	11	11	Amyloid protein-binding protein 2	Appbp2	sp|Q9DAX9|APBP2_MOUSE Amyloid protein-binding protein 2 OS=Mus musculus OX=10090 GN=Appbp2 PE=2 SV=1	1	11	11	11	4	3	3	2	3	3	3	4	2	2	1	2	2	2	3	2	2	3	2	3	4	3	2	2	2	3	2	3	2	2	3	1	3	4	3	4	3	4
Q06335	Q06335	4	4	4	Amyloid-like protein 2	Aplp2	sp|Q06335|APLP2_MOUSE Amyloid-like protein 2 OS=Mus musculus OX=10090 GN=Aplp2 PE=1 SV=4	1	4	4	4	1	0	2	1	1	2	0	1	0	1	0	0	2	0	1	1	2	1	2	0	2	2	1	3	2	4	1	2	1	3	1	3	1	1	1	1	2	2
Q8BFR6	Q8BFR6	5	5	5	AN1-type zinc finger protein 1	Zfand1	sp|Q8BFR6|ZFAN1_MOUSE AN1-type zinc finger protein 1 OS=Mus musculus OX=10090 GN=Zfand1 PE=1 SV=1	1	5	5	5	3	3	3	3	3	3	3	2	3	4	3	4	3	4	2	1	2	3	4	2	4	3	1	2	3	3	3	2	2	2	1	2	3	3	3	4	2	4
Q9JII7	Q9JII7	3	3	3	AN1-type zinc finger protein 2A	Zfand2a	sp|Q9JII7|ZFN2A_MOUSE AN1-type zinc finger protein 2A OS=Mus musculus OX=10090 GN=Zfand2a PE=2 SV=1	1	3	3	3	1	1	1	1	1	1	1	1	1	1	1	1	1	1	1	1	1	1	0	1	1	1	1	1	0	1	2	1	1	1	1	2	1	1	1	1	1	1
Q91X58	Q91X58	1	1	1	AN1-type zinc finger protein 2B	Zfand2b	sp|Q91X58|ZFN2B_MOUSE AN1-type zinc finger protein 2B OS=Mus musculus OX=10090 GN=Zfand2b PE=1 SV=1	1	1	1	1	1	0	0	0	1	0	0	1	0	0	1	1	1	0	1	0	0	0	0	1	1	0	0	0	0	1	0	0	0	0	0	0	1	0	0	0	0	0
Q497H0	Q497H0	3	3	3	AN1-type zinc finger protein 3	Zfand3	sp|Q497H0|ZFAN3_MOUSE AN1-type zinc finger protein 3 OS=Mus musculus OX=10090 GN=Zfand3 PE=2 SV=1	1	3	3	3	0	1	0	1	0	1	0	1	0	1	1	0	1	0	1	1	0	0	0	1	0	0	1	0	0	0	0	0	0	0	1	0	0	0	0	0	0	0
O88878	O88878	8	8	7	AN1-type zinc finger protein 5	Zfand5	sp|O88878|ZFAN5_MOUSE AN1-type zinc finger protein 5 OS=Mus musculus OX=10090 GN=Zfand5 PE=1 SV=1	1	8	8	7	2	0	3	1	2	2	3	2	2	1	3	1	3	1	3	3	3	2	2	2	4	2	2	2	2	2	4	2	2	2	3	3	2	3	3	2	3	3
Q9DCH6	Q9DCH6	7	6	6	AN1-type zinc finger protein 6	Zfand6	sp|Q9DCH6|ZFAN6_MOUSE AN1-type zinc finger protein 6 OS=Mus musculus OX=10090 GN=Zfand6 PE=1 SV=1	1	7	6	6	7	2	6	3	6	5	5	4	4	4	4	2	5	2	4	4	4	3	5	4	6	4	6	6	5	6	6	5	6	5	6	3	6	6	4	6	6	6
Q8WTY4	Q8WTY4	20	20	20	Anamorsin	Ciapin1	sp|Q8WTY4|CPIN1_MOUSE Anamorsin OS=Mus musculus OX=10090 GN=Ciapin1 PE=1 SV=1	1	20	20	20	14	14	17	13	15	13	15	14	13	13	13	14	12	14	12	10	12	12	12	10	13	11	14	13	14	13	11	12	12	11	9	13	15	13	14	13	12	14
P53995	P53995	30	30	30	Anaphase-promoting complex subunit 1	Anapc1	sp|P53995|APC1_MOUSE Anaphase-promoting complex subunit 1 OS=Mus musculus OX=10090 GN=Anapc1 PE=1 SV=2	1	30	30	30	11	5	16	7	12	12	11	10	11	6	9	7	9	9	6	8	5	5	8	8	7	13	6	10	10	11	7	10	5	10	6	9	10	10	9	12	11	10
Q8K2H6	Q8K2H6	6	6	6	Anaphase-promoting complex subunit 10	Anapc10	sp|Q8K2H6|APC10_MOUSE Anaphase-promoting complex subunit 10 OS=Mus musculus OX=10090 GN=Anapc10 PE=1 SV=1	1	6	6	6	3	3	3	3	4	3	5	3	2	2	1	1	2	1	1	2	3	2	2	1	3	1	2	2	2	1	3	2	3	1	3	2	4	3	4	2	4	3
Q9CPX9	Q9CPX9	2	2	2	Anaphase-promoting complex subunit 11	Anapc11	sp|Q9CPX9|APC11_MOUSE Anaphase-promoting complex subunit 11 OS=Mus musculus OX=10090 GN=Anapc11 PE=3 SV=1	1	2	2	2	2	1	1	2	2	1	2	1	1	1	1	1	1	1	1	1	1	1	1	1	2	1	1	1	1	1	1	1	1	1	1	1	1	2	2	1	2	1
Q8R034	Q8R034	3	3	3	Anaphase-promoting complex subunit 13	Anapc13	sp|Q8R034|APC13_MOUSE Anaphase-promoting complex subunit 13 OS=Mus musculus OX=10090 GN=Anapc13 PE=3 SV=1	1	3	3	3	3	3	3	3	3	3	2	2	1	2	2	2	2	2	3	2	3	2	2	2	3	3	3	3	2	3	2	3	2	3	2	3	2	3	3	3	3	3
Q9CPV2	Q9CPV2	5	5	5	Anaphase-promoting complex subunit 16	Anapc16	sp|Q9CPV2|APC16_MOUSE Anaphase-promoting complex subunit 16 OS=Mus musculus OX=10090 GN=Anapc16 PE=3 SV=1	1	5	5	5	3	0	2	2	4	2	2	3	1	1	1	1	1	0	0	1	1	0	2	2	2	0	1	3	1	1	1	2	3	2	1	2	2	1	2	2	2	3
Q8BZQ7	Q8BZQ7	3	3	3	Anaphase-promoting complex subunit 2	Anapc2	sp|Q8BZQ7|ANC2_MOUSE Anaphase-promoting complex subunit 2 OS=Mus musculus OX=10090 GN=Anapc2 PE=1 SV=2	1	3	3	3	2	2	2	2	2	2	2	1	3	2	2	2	2	2	2	3	3	2	2	2	2	2	3	3	2	3	2	2	2	2	2	2	2	2	2	3	2	2
Q91W96	Q91W96	17	17	17	Anaphase-promoting complex subunit 4	Anapc4	sp|Q91W96|APC4_MOUSE Anaphase-promoting complex subunit 4 OS=Mus musculus OX=10090 GN=Anapc4 PE=1 SV=1	1	17	17	17	8	8	7	4	9	7	6	9	8	7	7	6	9	6	7	7	9	7	8	9	9	9	8	7	6	7	6	9	9	8	7	7	8	8	8	7	9	6
Q8BTZ4	Q8BTZ4	16	16	16	Anaphase-promoting complex subunit 5	Anapc5	sp|Q8BTZ4|APC5_MOUSE Anaphase-promoting complex subunit 5 OS=Mus musculus OX=10090 GN=Anapc5 PE=1 SV=1	1	16	16	16	8	8	9	8	7	9	9	9	7	8	8	7	9	7	9	7	7	9	8	7	9	8	8	10	6	9	6	9	7	7	9	8	8	8	8	9	9	7
Q9WVM3	Q9WVM3	19	19	19	Anaphase-promoting complex subunit 7	Anapc7	sp|Q9WVM3|APC7_MOUSE Anaphase-promoting complex subunit 7 OS=Mus musculus OX=10090 GN=Anapc7 PE=1 SV=3	1	19	19	19	10	11	11	8	7	9	8	12	9	10	10	11	9	12	7	7	9	8	11	10	8	7	7	8	9	10	10	6	10	8	9	9	7	8	10	7	8	5
Q99JP4	Q99JP4	6	6	6	Anaphase-promoting complex subunit CDC26	Cdc26	sp|Q99JP4|CDC26_MOUSE Anaphase-promoting complex subunit CDC26 OS=Mus musculus OX=10090 GN=Cdc26 PE=1 SV=1	1	6	6	6	6	4	5	4	5	4	4	5	5	5	4	5	4	5	4	3	3	3	5	2	4	3	5	4	4	3	4	5	5	4	4	4	4	3	5	4	5	5
P70295	P70295	4	4	4	Ancient ubiquitous protein 1	Aup1	sp|P70295|AUP1_MOUSE Ancient ubiquitous protein 1 OS=Mus musculus OX=10090 GN=Aup1 PE=1 SV=1	1	4	4	4	2	2	2	2	2	2	2	2	1	2	2	2	2	2	2	2	2	2	2	2	2	2	2	2	2	1	2	2	2	1	2	2	2	2	2	2	1	1
Q7TN31	Q7TN31	5	5	5	Angiogenic factor with G patch and FHA domains 1	Aggf1	sp|Q7TN31|AGGF1_MOUSE Angiogenic factor with G patch and FHA domains 1 OS=Mus musculus OX=10090 GN=Aggf1 PE=2 SV=1	1	5	5	5	4	2	2	1	5	3	5	4	3	3	2	2	3	3	3	2	3	4	1	2	4	4	2	3	1	4	2	3	1	4	0	4	4	4	5	3	4	4
Q8VHG2	Q8VHG2	32	32	31	Angiomotin	Amot	sp|Q8VHG2|AMOT_MOUSE Angiomotin OS=Mus musculus OX=10090 GN=Amot PE=1 SV=3	1	32	32	31	0	2	0	1	0	1	1	0	1	2	1	1	2	0	1	1	1	1	1	1	0	1	1	2	2	0	1	3	2	2	1	1	0	2	1	1	0	1
Q9D4H4	Q9D4H4	7	6	6	Angiomotin-like protein 1	Amotl1	sp|Q9D4H4|AMOL1_MOUSE Angiomotin-like protein 1 OS=Mus musculus OX=10090 GN=Amotl1 PE=1 SV=2	1	7	6	6	0	1	0	0	0	0	0	0	0	0	0	0	0	1	0	1	0	0	0	0	1	0	1	1	0	0	0	0	0	1	0	0	0	1	0	0	1	0
Q8K371	Q8K371	14	14	14	Angiomotin-like protein 2	Amotl2	sp|Q8K371|AMOL2_MOUSE Angiomotin-like protein 2 OS=Mus musculus OX=10090 GN=Amotl2 PE=1 SV=1	1	14	14	14	1	1	2	1	2	1	2	1	2	1	1	1	2	2	1	1	2	1	1	2	1	1	1	1	1	1	2	2	1	2	1	1	2	1	3	1	2	2
P13808;P16283	P13808	10;3	10;3	10;3	Anion exchange protein 2	Slc4a2	sp|P13808|B3A2_MOUSE Anion exchange protein 2 OS=Mus musculus OX=10090 GN=Slc4a2 PE=1 SV=1	2	10	10	10	1	0	0	0	0	0	0	0	0	0	0	0	0	0	0	0	0	0	0	0	0	0	0	0	0	0	0	0	0	0	0	0	0	0	0	0	0	0
Q8R2Z3	Q8R2Z3	2	2	2	Anion exchange transporter	Slc26a7	sp|Q8R2Z3|S26A7_MOUSE Anion exchange transporter OS=Mus musculus OX=10090 GN=Slc26a7 PE=2 SV=3	1	2	2	2	0	0	0	0	0	0	0	0	0	0	0	0	0	0	0	0	0	0	0	0	0	0	0	0	0	0	0	0	0	0	0	0	0	0	0	0	0	0
Q9EP71;Q2M3X8	Q9EP71	44;1	44;1	44;1	Ankycorbin	Rai14	sp|Q9EP71|RAI14_MOUSE Ankycorbin OS=Mus musculus OX=10090 GN=Rai14 PE=1 SV=1	2	44	44	44	21	13	23	18	20	20	25	18	14	13	13	13	14	14	18	15	14	14	19	16	23	16	13	18	18	20	14	17	15	18	12	15	16	19	21	19	19	24
Q99LJ2	Q99LJ2	3	3	3	Ankyrin repeat and BTB/POZ domain-containing protein 1	Abtb1	sp|Q99LJ2|ABTB1_MOUSE Ankyrin repeat and BTB/POZ domain-containing protein 1 OS=Mus musculus OX=10090 GN=Abtb1 PE=2 SV=1	1	3	3	3	0	0	1	0	1	3	1	0	0	0	1	1	1	1	1	1	2	2	1	1	3	1	3	2	2	1	2	1	1	3	1	1	0	1	0	1	0	2
Q6GQW0	Q6GQW0	6	6	6	Ankyrin repeat and BTB/POZ domain-containing protein BTBD11	Btbd11	sp|Q6GQW0|BTBDB_MOUSE Ankyrin repeat and BTB/POZ domain-containing protein BTBD11 OS=Mus musculus OX=10090 GN=Btbd11 PE=2 SV=2	1	6	6	6	0	0	0	0	0	0	0	0	0	0	0	0	0	1	0	0	0	0	0	0	0	0	0	0	0	0	0	0	0	0	0	0	0	0	0	0	0	0
Q6P1H6	Q6P1H6	30	30	30	Ankyrin repeat and LEM domain-containing protein 2	Ankle2	sp|Q6P1H6|ANKL2_MOUSE Ankyrin repeat and LEM domain-containing protein 2 OS=Mus musculus OX=10090 GN=Ankle2 PE=1 SV=2	1	30	30	30	18	13	18	13	19	17	14	12	12	9	12	12	9	11	12	11	13	10	8	11	15	11	15	11	15	13	11	11	13	13	11	13	17	20	18	17	19	15
Q3TPE9	Q3TPE9	9	9	9	Ankyrin repeat and MYND domain-containing protein 2	Ankmy2	sp|Q3TPE9|ANKY2_MOUSE Ankyrin repeat and MYND domain-containing protein 2 OS=Mus musculus OX=10090 GN=Ankmy2 PE=1 SV=1	1	9	9	9	7	7	7	5	7	6	6	5	6	6	5	5	5	5	6	6	6	6	5	6	8	7	7	7	7	7	7	7	7	7	7	7	6	7	7	6	7	6
P59672	P59672	8	8	8	Ankyrin repeat and SAM domain-containing protein 1A	Anks1a	sp|P59672|ANS1A_MOUSE Ankyrin repeat and SAM domain-containing protein 1A OS=Mus musculus OX=10090 GN=Anks1a PE=1 SV=3	1	8	8	8	5	1	2	2	2	3	3	0	0	1	0	0	1	1	3	2	4	1	0	1	4	2	2	2	1	2	1	2	3	2	3	1	2	3	3	3	2	5
Q9WV72	Q9WV72	2	2	2	Ankyrin repeat and SOCS box protein 3	Asb3	sp|Q9WV72|ASB3_MOUSE Ankyrin repeat and SOCS box protein 3 OS=Mus musculus OX=10090 GN=Asb3 PE=1 SV=2	1	2	2	2	0	1	1	0	1	1	1	1	1	1	1	1	1	0	1	0	1	0	0	0	0	0	1	0	1	0	1	1	1	1	0	0	1	0	0	1	0	1
Q91ZU1	Q91ZU1	3	3	3	Ankyrin repeat and SOCS box protein 6	Asb6	sp|Q91ZU1|ASB6_MOUSE Ankyrin repeat and SOCS box protein 6 OS=Mus musculus OX=10090 GN=Asb6 PE=1 SV=1	1	3	3	3	2	2	2	1	3	1	1	1	1	1	1	1	1	1	1	1	2	1	1	1	1	1	2	2	1	2	2	1	2	3	2	2	2	1	2	1	1	2
Q80UU1	Q80UU1	11	11	11	Ankyrin repeat and zinc finger domain-containing protein 1	Ankzf1	sp|Q80UU1|ANKZ1_MOUSE Ankyrin repeat and zinc finger domain-containing protein 1 OS=Mus musculus OX=10090 GN=Ankzf1 PE=1 SV=2	1	11	11	11	9	5	7	6	6	7	7	7	7	6	6	6	7	7	5	6	6	5	5	6	7	7	7	7	7	7	6	6	7	6	6	6	6	6	6	6	6	7
Q99LW0	Q99LW0	5	5	5	Ankyrin repeat domain-containing protein 10	Ankrd10	sp|Q99LW0|ANR10_MOUSE Ankyrin repeat domain-containing protein 10 OS=Mus musculus OX=10090 GN=Ankrd10 PE=2 SV=2	1	5	5	5	3	0	3	1	2	0	1	1	1	1	0	2	0	1	1	1	2	1	1	1	2	1	4	2	3	1	3	0	1	2	2	4	1	0	3	1	3	0
Q80UP5	Q80UP5	8	8	7	Ankyrin repeat domain-containing protein 13A	Ankrd13a	sp|Q80UP5|AN13A_MOUSE Ankyrin repeat domain-containing protein 13A OS=Mus musculus OX=10090 GN=Ankrd13a PE=1 SV=2	1	8	8	7	3	3	3	2	3	3	3	5	2	3	1	3	3	2	3	3	4	3	3	3	4	3	4	5	4	3	4	3	4	4	3	4	5	2	2	3	3	3
A2AS55	A2AS55	3	3	3	Ankyrin repeat domain-containing protein 16	Ankrd16	sp|A2AS55|ANR16_MOUSE Ankyrin repeat domain-containing protein 16 OS=Mus musculus OX=10090 GN=Ankrd16 PE=1 SV=1	1	3	3	3	1	2	1	0	2	0	2	2	0	0	0	0	0	1	1	0	1	0	0	0	1	0	1	1	1	2	1	0	0	1	1	0	0	1	2	0	2	0
Q99NH0;Q8BUE7	Q99NH0	57;1	57;1	39;1	Ankyrin repeat domain-containing protein 17	Ankrd17	sp|Q99NH0|ANR17_MOUSE Ankyrin repeat domain-containing protein 17 OS=Mus musculus OX=10090 GN=Ankrd17 PE=1 SV=2	2	57	57	39	33	30	37	33	35	33	36	34	30	35	32	33	34	34	31	31	34	30	33	32	33	33	35	31	33	34	29	30	32	31	32	35	34	31	35	30	35	37
Q3UMR0	Q3UMR0	5	5	5	Ankyrin repeat domain-containing protein 27	Ankrd27	sp|Q3UMR0|ANR27_MOUSE Ankyrin repeat domain-containing protein 27 OS=Mus musculus OX=10090 GN=Ankrd27 PE=1 SV=2	1	5	5	5	0	2	0	1	0	0	1	1	1	1	3	1	2	1	0	1	1	1	2	3	0	1	0	0	1	1	0	0	2	2	0	0	1	0	0	1	1	2
Q8R3P9	Q8R3P9	3	3	3	Ankyrin repeat domain-containing protein 32	Ankrd32	sp|Q8R3P9|SLF1_MOUSE SMC5-SMC6 complex localization factor protein 1 OS=Mus musculus OX=10090 GN=Slf1 PE=1 SV=3	1	3	3	3	2	1	2	1	1	2	1	1	1	1	1	0	1	1	1	1	1	1	1	1	1	1	1	1	1	1	1	1	1	1	1	1	1	1	1	1	1	1
Q9D2X0	Q9D2X0	3	3	3	Ankyrin repeat domain-containing protein 39	Ankrd39	sp|Q9D2X0|ANR39_MOUSE Ankyrin repeat domain-containing protein 39 OS=Mus musculus OX=10090 GN=Ankrd39 PE=1 SV=1	1	3	3	3	0	1	1	0	0	0	0	0	0	0	0	0	0	0	0	1	0	0	0	0	0	0	0	1	1	1	0	0	0	1	0	0	0	1	0	0	0	0
Q5SUE8	Q5SUE8	3	3	3	Ankyrin repeat domain-containing protein 40	Ankrd40	sp|Q5SUE8|ANR40_MOUSE Ankyrin repeat domain-containing protein 40 OS=Mus musculus OX=10090 GN=Ankrd40 PE=1 SV=1	1	3	3	3	1	1	1	1	1	1	2	1	1	1	2	1	1	1	1	1	1	1	1	1	0	1	0	1	1	1	1	1	1	0	1	1	1	1	1	2	0	1
Q8BTZ5	Q8BTZ5	3	3	3	Ankyrin repeat domain-containing protein 46	Ankrd46	sp|Q8BTZ5|ANR46_MOUSE Ankyrin repeat domain-containing protein 46 OS=Mus musculus OX=10090 GN=Ankrd46 PE=1 SV=1	1	3	3	3	1	1	2	2	1	2	2	1	1	1	1	1	1	2	1	2	1	1	1	1	1	1	1	1	1	1	1	1	1	0	1	2	1	1	2	1	1	1
Q8VE42	Q8VE42	4	4	4	Ankyrin repeat domain-containing protein 49	Ankrd49	sp|Q8VE42|ANR49_MOUSE Ankyrin repeat domain-containing protein 49 OS=Mus musculus OX=10090 GN=Ankrd49 PE=1 SV=1	1	4	4	4	3	2	1	3	3	1	3	0	1	1	0	1	1	0	2	1	1	2	1	1	2	2	3	1	2	4	1	2	2	1	1	3	2	2	3	2	3	3
Q91WK7	Q91WK7	3	3	3	Ankyrin repeat domain-containing protein 54	Ankrd54	sp|Q91WK7|ANR54_MOUSE Ankyrin repeat domain-containing protein 54 OS=Mus musculus OX=10090 GN=Ankrd54 PE=1 SV=1	1	3	3	3	0	0	0	1	0	1	1	0	0	0	0	0	0	0	0	0	0	1	0	0	1	1	0	0	1	0	0	0	1	1	0	1	0	0	0	1	0	1
Q8BZW2	Q8BZW2	2	2	2	Ankyrin repeat domain-containing protein SOWAHB	Sowahb	sp|Q8BZW2|SWAHB_MOUSE Ankyrin repeat domain-containing protein SOWAHB OS=Mus musculus OX=10090 GN=Sowahb PE=1 SV=1	1	2	2	2	0	0	0	0	0	0	0	0	0	0	0	0	0	0	0	0	0	0	0	0	0	0	0	0	0	0	0	0	0	0	0	0	0	0	0	0	0	0
Q8C0J6	Q8C0J6	3	3	3	Ankyrin repeat domain-containing protein SOWAHC	Sowahc	sp|Q8C0J6|SWAHC_MOUSE Ankyrin repeat domain-containing protein SOWAHC OS=Mus musculus OX=10090 GN=Sowahc PE=1 SV=2	1	3	3	3	0	0	0	0	0	0	0	0	0	0	0	0	0	0	0	0	0	0	0	0	0	0	0	0	0	0	0	0	0	0	0	0	0	0	0	0	0	0
Q8C8R3	Q8C8R3	22	18	18	Ankyrin-2	Ank2	sp|Q8C8R3|ANK2_MOUSE Ankyrin-2 OS=Mus musculus OX=10090 GN=Ank2 PE=1 SV=2	1	22	18	18	2	4	3	3	4	4	4	5	2	2	5	2	3	3	2	5	4	3	3	2	6	5	3	4	4	4	5	6	6	8	7	4	3	2	4	3	5	9
G5E8K5	G5E8K5	25	25	22	Ankyrin-3	Ank3	sp|G5E8K5|ANK3_MOUSE Ankyrin-3 OS=Mus musculus OX=10090 GN=Ank3 PE=1 SV=1	1	25	25	22	5	7	6	7	7	12	8	3	4	3	7	3	10	3	7	9	4	6	6	8	9	9	5	8	7	8	7	6	4	9	4	7	8	9	10	7	6	11
P10107	P10107	36	35	35	Annexin A1	Anxa1	sp|P10107|ANXA1_MOUSE Annexin A1 OS=Mus musculus OX=10090 GN=Anxa1 PE=1 SV=2	1	36	35	35	10	7	10	8	9	11	6	8	8	9	5	8	8	11	9	9	10	8	11	9	9	12	9	10	9	11	10	13	12	13	9	12	6	4	7	8	6	11
P97384	P97384	25	25	25	Annexin A11	Anxa11	sp|P97384|ANX11_MOUSE Annexin A11 OS=Mus musculus OX=10090 GN=Anxa11 PE=1 SV=2	1	25	25	25	10	18	14	18	12	15	14	11	11	12	12	13	11	11	15	13	11	12	11	16	14	14	12	13	14	14	11	14	10	16	10	14	11	12	14	15	11	16
P07356;REV__Q8BND4	P07356	43;1	43;1	43;1	Annexin A2	Anxa2	sp|P07356|ANXA2_MOUSE Annexin A2 OS=Mus musculus OX=10090 GN=Anxa2 PE=1 SV=2	2	43	43	43	15	13	14	9	13	12	15	12	14	14	9	14	14	12	12	11	15	8	12	9	13	14	10	12	16	14	6	6	9	8	13	10	14	10	15	8	13	7
O35639	O35639	34	34	34	Annexin A3	Anxa3	sp|O35639|ANXA3_MOUSE Annexin A3 OS=Mus musculus OX=10090 GN=Anxa3 PE=1 SV=4	1	34	34	34	6	6	9	6	7	3	6	4	3	2	4	4	1	4	2	4	2	4	1	2	3	5	2	5	4	5	2	2	1	3	1	3	6	7	5	5	7	2
P97429	P97429	29	28	28	Annexin A4	Anxa4	sp|P97429|ANXA4_MOUSE Annexin A4 OS=Mus musculus OX=10090 GN=Anxa4 PE=1 SV=4	1	29	28	28	8	9	9	8	12	8	10	8	9	10	8	9	10	9	8	7	7	8	10	7	9	10	6	9	9	8	5	8	6	7	7	7	9	7	9	6	9	6
P48036	P48036	29	29	29	Annexin A5	Anxa5	sp|P48036|ANXA5_MOUSE Annexin A5 OS=Mus musculus OX=10090 GN=Anxa5 PE=1 SV=1	1	29	29	29	7	4	9	5	6	7	5	5	5	6	6	4	7	4	6	7	7	7	4	7	7	9	5	8	7	7	6	5	7	6	6	5	5	5	5	5	3	8
P14824	P14824	47	47	46	Annexin A6	Anxa6	sp|P14824|ANXA6_MOUSE Annexin A6 OS=Mus musculus OX=10090 GN=Anxa6 PE=1 SV=3	1	47	47	46	33	34	38	29	34	27	31	25	24	24	21	25	24	28	28	28	26	22	26	24	29	25	31	26	27	28	22	26	23	26	25	29	29	30	33	29	33	28
Q07076	Q07076	30	30	30	Annexin A7	Anxa7	sp|Q07076|ANXA7_MOUSE Annexin A7 OS=Mus musculus OX=10090 GN=Anxa7 PE=1 SV=2	1	30	30	30	10	12	15	11	13	10	13	10	11	10	9	10	11	10	9	12	9	9	10	10	11	10	10	11	10	14	8	9	9	10	10	9	7	9	12	10	11	13
Q9JHQ0	Q9JHQ0	2	2	2	Annexin A9	Anxa9	sp|Q9JHQ0|ANXA9_MOUSE Annexin A9 OS=Mus musculus OX=10090 GN=Anxa9 PE=2 SV=2	1	2	2	2	0	0	0	0	0	0	0	0	0	0	0	0	0	0	0	0	0	0	0	0	0	0	0	0	0	0	0	0	0	0	0	0	0	0	0	0	0	0
Q8BH79	Q8BH79	13	13	13	Anoctamin-10	Ano10	sp|Q8BH79|ANO10_MOUSE Anoctamin-10 OS=Mus musculus OX=10090 GN=Ano10 PE=1 SV=1	1	13	13	13	0	0	0	0	0	0	0	0	0	0	0	0	0	0	0	0	0	0	0	0	0	0	0	0	1	0	0	0	0	0	0	0	1	0	0	0	1	0
Q6P9J9	Q6P9J9	12	12	12	Anoctamin-6	Ano6	sp|Q6P9J9|ANO6_MOUSE Anoctamin-6 OS=Mus musculus OX=10090 GN=Ano6 PE=1 SV=1	1	12	12	12	2	0	1	1	1	1	1	2	2	0	1	0	2	1	1	1	0	1	2	1	1	0	1	0	0	0	1	1	2	0	0	0	0	1	1	2	1	0
Q6PB70	Q6PB70	2	2	2	Anoctamin-8	Ano8	sp|Q6PB70|ANO8_MOUSE Anoctamin-8 OS=Mus musculus OX=10090 GN=Ano8 PE=1 SV=3	1	2	2	2	0	0	0	0	0	0	0	0	0	0	0	0	0	0	0	0	0	0	0	0	0	0	0	0	0	0	0	0	0	0	0	0	0	0	0	0	0	0
P21958	P21958	8	8	8	Antigen peptide transporter 1	Tap1	sp|P21958|TAP1_MOUSE Antigen peptide transporter 1 OS=Mus musculus OX=10090 GN=Tap1 PE=1 SV=3	1	8	8	8	0	0	0	0	0	0	0	0	0	0	0	0	0	0	0	0	0	0	1	0	0	0	0	0	0	0	0	0	0	0	0	0	0	0	0	0	0	0
P36371	P36371	8	8	8	Antigen peptide transporter 2	Tap2	sp|P36371|TAP2_MOUSE Antigen peptide transporter 2 OS=Mus musculus OX=10090 GN=Tap2 PE=1 SV=1	1	8	8	8	0	0	0	0	0	0	0	0	0	1	1	0	0	0	1	0	0	1	1	0	0	0	0	0	0	0	0	0	1	0	1	0	0	0	0	0	0	0
P32261	P32261	8	2	2	Antithrombin-III	Serpinc1	sp|P32261|ANT3_MOUSE Antithrombin-III OS=Mus musculus OX=10090 GN=Serpinc1 PE=1 SV=1	1	8	2	2	2	2	3	6	3	2	4	3	5	5	4	3	6	5	2	3	4	3	6	5	4	3	2	3	2	6	2	2	2	6	1	8	3	3	3	4	4	7
O35643	O35643	42	42	23	AP-1 complex subunit beta-1	Ap1b1	sp|O35643|AP1B1_MOUSE AP-1 complex subunit beta-1 OS=Mus musculus OX=10090 GN=Ap1b1 PE=1 SV=2	1	42	42	23	32	31	35	28	31	31	31	30	27	26	28	28	25	28	30	25	28	27	27	27	30	27	29	30	30	28	26	26	26	29	24	32	29	33	33	27	31	31
P22892	P22892	21	21	21	AP-1 complex subunit gamma-1	Ap1g1	sp|P22892|AP1G1_MOUSE AP-1 complex subunit gamma-1 OS=Mus musculus OX=10090 GN=Ap1g1 PE=1 SV=3	1	21	21	21	11	8	13	10	11	11	11	10	9	8	7	9	8	8	10	8	11	9	9	8	9	11	8	10	7	7	8	9	9	9	9	8	8	9	10	9	10	12
O88512	O88512	12	12	12	AP-1 complex subunit gamma-like 2	Ap1g2	sp|O88512|AP1G2_MOUSE AP-1 complex subunit gamma-like 2 OS=Mus musculus OX=10090 GN=Ap1g2 PE=1 SV=2	1	12	12	12	0	0	0	0	0	0	0	0	0	0	0	1	0	0	0	0	1	0	0	0	0	0	0	0	0	0	0	0	0	0	0	0	0	0	0	0	0	0
P35585	P35585	15	15	11	AP-1 complex subunit mu-1	Ap1m1	sp|P35585|AP1M1_MOUSE AP-1 complex subunit mu-1 OS=Mus musculus OX=10090 GN=Ap1m1 PE=1 SV=3	1	15	15	11	9	6	9	8	9	8	8	7	9	8	8	8	8	7	8	10	10	9	7	8	7	7	8	9	9	9	5	8	7	8	5	10	9	8	8	7	8	8
Q9WVP1	Q9WVP1	12	8	8	AP-1 complex subunit mu-2	Ap1m2	sp|Q9WVP1|AP1M2_MOUSE AP-1 complex subunit mu-2 OS=Mus musculus OX=10090 GN=Ap1m2 PE=1 SV=3	1	12	8	8	5	3	3	5	5	6	5	4	4	4	6	2	6	3	6	7	7	5	7	6	6	5	6	6	6	6	7	5	6	6	7	8	8	6	6	4	6	7
P61967;Q9DB50	P61967	6;1	6;1	6;1	AP-1 complex subunit sigma-1A	Ap1s1	sp|P61967|AP1S1_MOUSE AP-1 complex subunit sigma-1A OS=Mus musculus OX=10090 GN=Ap1s1 PE=1 SV=1	2	6	6	6	3	1	3	1	2	3	2	3	2	2	2	2	2	1	2	2	2	2	4	2	3	3	3	2	3	3	2	1	2	2	4	2	1	2	2	2	2	2
P17426	P17426	40	40	31	AP-2 complex subunit alpha-1	Ap2a1	sp|P17426|AP2A1_MOUSE AP-2 complex subunit alpha-1 OS=Mus musculus OX=10090 GN=Ap2a1 PE=1 SV=1	1	40	40	31	25	23	28	19	25	28	26	20	19	18	20	19	22	17	21	24	25	19	23	21	22	23	21	24	21	24	17	22	16	20	17	21	23	22	24	23	24	24
P17427	P17427	38	29	29	AP-2 complex subunit alpha-2	Ap2a2	sp|P17427|AP2A2_MOUSE AP-2 complex subunit alpha-2 OS=Mus musculus OX=10090 GN=Ap2a2 PE=1 SV=2	1	38	29	29	27	26	28	21	27	26	27	23	23	22	22	24	21	23	22	20	26	19	23	20	25	21	21	22	22	24	20	22	20	22	19	22	27	24	25	23	25	25
Q9DBG3	Q9DBG3	41	22	22	AP-2 complex subunit beta	Ap2b1	sp|Q9DBG3|AP2B1_MOUSE AP-2 complex subunit beta OS=Mus musculus OX=10090 GN=Ap2b1 PE=1 SV=1	1	41	22	22	35	30	35	29	31	31	32	28	23	23	22	24	23	26	26	24	27	24	24	26	26	28	28	24	28	28	23	24	24	25	25	28	31	31	31	25	31	31
P84091	P84091	27	27	27	AP-2 complex subunit mu	Ap2m1	sp|P84091|AP2M1_MOUSE AP-2 complex subunit mu OS=Mus musculus OX=10090 GN=Ap2m1 PE=1 SV=1	1	27	27	27	15	16	14	12	15	12	14	15	12	12	11	13	11	14	12	10	16	11	14	13	15	10	13	13	11	11	9	11	12	11	9	10	11	12	13	11	12	11
P62743	P62743	5	5	5	AP-2 complex subunit sigma	Ap2s1	sp|P62743|AP2S1_MOUSE AP-2 complex subunit sigma OS=Mus musculus OX=10090 GN=Ap2s1 PE=1 SV=1	1	5	5	5	3	3	3	3	3	3	3	3	2	3	3	3	3	2	3	2	3	3	2	3	3	3	3	2	3	1	3	3	3	1	2	3	3	2	3	3	3	3
Q3UHJ0	Q3UHJ0	20	20	19	AP2-associated protein kinase 1	Aak1	sp|Q3UHJ0|AAK1_MOUSE AP2-associated protein kinase 1 OS=Mus musculus OX=10090 GN=Aak1 PE=1 SV=2	1	20	20	19	9	7	11	6	9	10	9	8	8	8	6	8	7	9	8	7	9	9	7	7	10	10	9	7	7	10	7	10	7	8	7	7	7	12	7	11	8	9
Q9Z1T1	Q9Z1T1	39	39	34	AP-3 complex subunit beta-1	Ap3b1	sp|Q9Z1T1|AP3B1_MOUSE AP-3 complex subunit beta-1 OS=Mus musculus OX=10090 GN=Ap3b1 PE=1 SV=2	1	39	39	34	20	18	20	19	22	18	20	19	17	20	18	17	20	14	15	16	17	14	15	16	16	21	18	19	17	16	14	18	15	15	13	18	17	18	18	15	19	19
O54774	O54774	36	36	36	AP-3 complex subunit delta-1	Ap3d1	sp|O54774|AP3D1_MOUSE AP-3 complex subunit delta-1 OS=Mus musculus OX=10090 GN=Ap3d1 PE=1 SV=1	1	36	36	36	21	16	23	19	22	17	21	15	14	17	14	15	16	16	13	19	19	13	13	15	18	18	17	19	12	16	14	17	18	16	12	13	16	19	17	19	17	18
Q9JKC8	Q9JKC8	15	15	12	AP-3 complex subunit mu-1	Ap3m1	sp|Q9JKC8|AP3M1_MOUSE AP-3 complex subunit mu-1 OS=Mus musculus OX=10090 GN=Ap3m1 PE=1 SV=1	1	15	15	12	8	5	7	7	8	10	9	5	6	8	6	8	5	8	6	6	7	6	7	7	9	6	7	7	6	9	4	4	5	7	4	7	8	8	8	8	10	9
Q9DCR2	Q9DCR2	6	6	6	AP-3 complex subunit sigma-1	Ap3s1	sp|Q9DCR2|AP3S1_MOUSE AP-3 complex subunit sigma-1 OS=Mus musculus OX=10090 GN=Ap3s1 PE=1 SV=2	1	6	6	6	3	3	2	3	2	3	3	2	2	3	2	3	3	3	3	2	3	2	2	2	4	1	2	2	3	3	3	2	3	2	1	3	3	3	3	3	3	2
Q8BSZ2	Q8BSZ2	4	4	4	AP-3 complex subunit sigma-2	Ap3s2	sp|Q8BSZ2|AP3S2_MOUSE AP-3 complex subunit sigma-2 OS=Mus musculus OX=10090 GN=Ap3s2 PE=1 SV=1	1	4	4	4	4	2	4	3	2	2	4	2	3	4	3	4	3	3	2	3	2	3	3	2	4	3	3	4	3	3	2	3	4	3	3	3	3	3	2	4	3	3
Q3U3N6	Q3U3N6	5	5	5	AP-4 complex accessory subunit tepsin	Enthd2	sp|Q3U3N6|AP4AT_MOUSE AP-4 complex accessory subunit Tepsin OS=Mus musculus OX=10090 GN=Tepsin PE=2 SV=1	1	5	5	5	2	1	1	1	1	1	1	1	1	1	1	1	1	1	1	1	1	1	1	1	1	2	1	1	1	1	1	1	1	1	1	1	1	1	1	1	2	1
Q9WV76	Q9WV76	7	7	7	AP-4 complex subunit beta-1	Ap4b1	sp|Q9WV76|AP4B1_MOUSE AP-4 complex subunit beta-1 OS=Mus musculus OX=10090 GN=Ap4b1 PE=1 SV=2	1	7	7	7	2	2	3	2	1	2	3	4	2	1	2	2	2	1	2	3	2	1	1	1	1	1	1	1	2	1	1	1	1	1	2	2	2	1	2	1	1	1
Q80V94	Q80V94	7	7	7	AP-4 complex subunit epsilon-1	Ap4e1	sp|Q80V94|AP4E1_MOUSE AP-4 complex subunit epsilon-1 OS=Mus musculus OX=10090 GN=Ap4e1 PE=1 SV=3	1	7	7	7	3	3	3	4	4	2	5	2	1	1	2	1	2	1	2	3	2	2	2	1	3	2	2	1	2	4	1	3	2	3	2	4	4	3	4	2	4	3
Q9JKC7	Q9JKC7	2	2	2	AP-4 complex subunit mu-1	Ap4m1	sp|Q9JKC7|AP4M1_MOUSE AP-4 complex subunit mu-1 OS=Mus musculus OX=10090 GN=Ap4m1 PE=1 SV=1	1	2	2	2	0	0	1	1	1	0	0	1	2	0	0	0	0	1	0	0	0	0	0	0	0	0	0	0	0	0	0	0	0	0	0	0	0	0	0	0	0	0
Q8BJ63	Q8BJ63	2	2	2	AP-5 complex subunit mu-1	Ap5m1	sp|Q8BJ63|AP5M1_MOUSE AP-5 complex subunit mu-1 OS=Mus musculus OX=10090 GN=Ap5m1 PE=1 SV=2	1	2	2	2	0	1	0	0	0	0	0	0	1	0	1	0	1	1	0	0	0	1	1	0	1	1	0	1	1	0	0	0	0	0	0	0	0	0	0	1	1	0
Q9D742	Q9D742	2	2	2	AP-5 complex subunit sigma-1	Ap5s1	sp|Q9D742|AP5S1_MOUSE AP-5 complex subunit sigma-1 OS=Mus musculus OX=10090 GN=Ap5s1 PE=1 SV=1	1	2	2	2	0	0	0	0	0	0	0	0	0	0	0	0	0	1	0	0	0	0	0	0	0	0	0	0	0	0	0	0	0	0	0	0	0	0	0	0	1	0
Q3U829	Q3U829	2	2	2	AP-5 complex subunit zeta-1	Ap5z1	sp|Q3U829|AP5Z1_MOUSE AP-5 complex subunit zeta-1 OS=Mus musculus OX=10090 GN=Ap5z1 PE=2 SV=1	1	2	2	2	1	0	1	1	1	1	1	2	1	1	1	1	1	1	0	2	1	1	0	0	1	2	0	2	0	0	1	1	1	1	0	0	2	2	0	1	1	0
Q8VBT6	Q8VBT6	21	21	21	Apolipoprotein B receptor	Apobr	sp|Q8VBT6|APOBR_MOUSE Apolipoprotein B receptor OS=Mus musculus OX=10090 GN=Apobr PE=1 SV=1	1	21	21	21	1	0	0	0	0	0	0	1	0	0	0	1	0	0	0	0	0	0	0	0	0	0	0	0	0	0	1	0	0	0	0	0	0	1	0	0	0	0
E9Q414	E9Q414	13	12	12	Apolipoprotein B-100;Apolipoprotein B-48	Apob	sp|E9Q414|APOB_MOUSE Apolipoprotein B-100 OS=Mus musculus OX=10090 GN=Apob PE=1 SV=1	1	13	12	12	4	6	3	4	5	3	6	5	6	5	2	6	4	4	3	6	3	5	4	4	4	4	5	6	4	4	5	4	5	4	2	4	4	4	4	5	3	5
P08226	P08226	7	7	7	Apolipoprotein E	Apoe	sp|P08226|APOE_MOUSE Apolipoprotein E OS=Mus musculus OX=10090 GN=Apoe PE=1 SV=2	1	7	7	7	6	3	4	5	3	6	4	4	3	2	4	3	6	3	5	5	4	4	7	4	4	6	3	7	6	6	4	6	5	6	6	6	3	5	3	5	3	6
Q9DCZ4	Q9DCZ4	5	5	5	Apolipoprotein O	Apoo	sp|Q9DCZ4|MIC26_MOUSE MICOS complex subunit Mic26 OS=Mus musculus OX=10090 GN=Apoo PE=1 SV=2	1	5	5	5	5	4	3	3	4	4	4	3	4	4	4	4	1	4	3	4	3	3	3	3	2	2	4	3	4	3	3	2	4	3	4	3	2	3	3	3	4	3
Q9CQW7	Q9CQW7	1	1	1	Apoptogenic protein 1, mitochondrial	Apopt1	sp|Q9CQW7|APOP1_MOUSE Apoptogenic protein 1, mitochondrial OS=Mus musculus OX=10090 GN=Apopt1 PE=1 SV=1	1	1	1	1	1	1	1	1	1	0	1	1	0	0	0	1	1	0	0	0	0	0	0	1	1	1	1	1	0	1	1	1	1	1	1	1	1	0	0	1	1	1
O35841	O35841	26	26	26	Apoptosis inhibitor 5	Api5	sp|O35841|API5_MOUSE Apoptosis inhibitor 5 OS=Mus musculus OX=10090 GN=Api5 PE=1 SV=2	1	26	26	26	21	22	21	23	20	21	22	17	22	16	17	18	18	17	19	20	21	17	17	18	19	20	22	19	21	21	16	17	15	21	16	20	20	22	22	22	20	22
Q07813	Q07813	10	10	5	Apoptosis regulator BAX	Bax	sp|Q07813|BAX_MOUSE Apoptosis regulator BAX OS=Mus musculus OX=10090 GN=Bax PE=1 SV=1	1	10	10	5	7	7	7	7	8	8	8	6	5	5	5	5	6	6	7	8	7	8	6	7	7	8	6	7	8	8	5	8	5	8	7	7	6	7	8	7	8	8
Q9EPB4	Q9EPB4	9	9	9	Apoptosis-associated speck-like protein containing a CARD	Pycard	sp|Q9EPB4|ASC_MOUSE Apoptosis-associated speck-like protein containing a CARD OS=Mus musculus OX=10090 GN=Pycard PE=1 SV=1	1	9	9	9	9	9	9	9	8	8	8	7	7	7	7	7	7	7	8	7	8	8	8	9	8	8	8	7	7	6	7	6	7	7	7	7	8	8	9	8	8	8
Q9CZI9	Q9CZI9	11	11	11	Apoptosis-enhancing nuclease	Aen	sp|Q9CZI9|AEN_MOUSE Apoptosis-enhancing nuclease OS=Mus musculus OX=10090 GN=Aen PE=2 SV=1	1	11	11	11	8	7	8	8	8	6	7	6	6	5	6	6	5	6	6	6	7	6	6	5	8	6	7	6	7	7	5	6	6	6	6	7	7	8	7	9	8	8
Q9Z0X1	Q9Z0X1	28	28	28	Apoptosis-inducing factor 1, mitochondrial	Aifm1	sp|Q9Z0X1|AIFM1_MOUSE Apoptosis-inducing factor 1, mitochondrial OS=Mus musculus OX=10090 GN=Aifm1 PE=1 SV=1	1	28	28	28	17	21	18	19	20	14	16	18	16	15	15	13	14	15	16	16	16	15	15	14	16	15	15	15	15	17	12	15	13	14	13	14	17	16	18	16	20	14
Q62415	Q62415	10	9	9	Apoptosis-stimulating of p53 protein 1	Ppp1r13b	sp|Q62415|ASPP1_MOUSE Apoptosis-stimulating of p53 protein 1 OS=Mus musculus OX=10090 GN=Ppp1r13b PE=1 SV=2	1	10	9	9	1	1	1	1	4	2	2	1	0	1	1	1	1	1	2	3	2	1	0	1	2	1	1	1	2	1	2	1	1	0	1	0	2	1	0	1	2	1
Q8CG79	Q8CG79	16	16	15	Apoptosis-stimulating of p53 protein 2	Tp53bp2	sp|Q8CG79|ASPP2_MOUSE Apoptosis-stimulating of p53 protein 2 OS=Mus musculus OX=10090 GN=Tp53bp2 PE=1 SV=3	1	16	16	15	7	4	6	2	4	3	5	4	3	3	2	1	2	2	3	4	5	3	1	3	6	4	5	3	5	3	6	3	7	5	6	5	5	6	4	5	4	4
Q9JIX8	Q9JIX8	37	37	37	Apoptotic chromatin condensation inducer in the nucleus	Acin1	sp|Q9JIX8|ACINU_MOUSE Apoptotic chromatin condensation inducer in the nucleus OS=Mus musculus OX=10090 GN=Acin1 PE=1 SV=3	1	37	37	37	22	20	24	18	24	22	19	19	20	18	16	20	18	22	22	21	18	19	18	22	23	21	18	18	19	24	20	21	18	22	16	20	20	22	22	21	23	23
O88879	O88879	21	21	21	Apoptotic protease-activating factor 1	Apaf1	sp|O88879|APAF_MOUSE Apoptotic protease-activating factor 1 OS=Mus musculus OX=10090 GN=Apaf1 PE=1 SV=3	1	21	21	21	2	3	3	3	3	3	2	0	1	1	0	0	0	1	0	2	1	1	0	0	0	1	0	1	0	1	0	0	0	0	1	0	3	2	3	2	2	2
Q7TQC5	Q7TQC5	5	5	5	Aprataxin	Aptx	sp|Q7TQC5|APTX_MOUSE Aprataxin OS=Mus musculus OX=10090 GN=Aptx PE=1 SV=2	1	5	5	5	4	3	4	3	4	3	3	4	3	3	2	2	2	3	1	3	3	3	3	2	2	2	3	2	3	2	3	2	2	1	2	2	3	4	4	4	3	2
Q9D842	Q9D842	11	11	11	Aprataxin and PNK-like factor	Aplf	sp|Q9D842|APLF_MOUSE Aprataxin and PNK-like factor OS=Mus musculus OX=10090 GN=Aplf PE=1 SV=2	1	11	11	11	2	4	3	4	4	4	4	4	4	2	4	4	7	3	2	5	1	4	5	3	3	4	4	3	1	5	3	4	3	4	3	3	5	3	3	5	3	3
Q400C8	Q400C8	3	3	3	Archaemetzincin-2	Amz2	sp|Q400C8|AMZ2_MOUSE Archaemetzincin-2 OS=Mus musculus OX=10090 GN=Amz2 PE=2 SV=1	1	3	3	3	0	0	0	0	0	0	0	1	0	2	2	1	0	0	0	1	0	0	0	1	2	2	0	1	0	0	1	0	1	0	0	0	1	1	1	1	0	2
Q68FF6	Q68FF6	24	24	21	ARF GTPase-activating protein GIT1	Git1	sp|Q68FF6|GIT1_MOUSE ARF GTPase-activating protein GIT1 OS=Mus musculus OX=10090 GN=Git1 PE=1 SV=1	1	24	24	21	10	10	13	11	11	10	10	15	8	8	10	8	10	10	8	10	9	8	11	9	14	7	12	9	9	11	6	10	9	9	7	14	10	11	13	9	11	11
Q9JLQ2	Q9JLQ2	20	17	17	ARF GTPase-activating protein GIT2	Git2	sp|Q9JLQ2|GIT2_MOUSE ARF GTPase-activating protein GIT2 OS=Mus musculus OX=10090 GN=Git2 PE=1 SV=2	1	20	17	17	5	4	5	4	5	5	6	4	4	4	4	2	4	5	4	3	4	3	4	4	4	4	5	3	3	3	3	4	4	5	3	5	5	4	4	4	4	6
Q8K221	Q8K221	4	4	4	Arfaptin-2	Arfip2	sp|Q8K221|ARFP2_MOUSE Arfaptin-2 OS=Mus musculus OX=10090 GN=Arfip2 PE=1 SV=2	1	4	4	4	2	2	1	1	1	2	3	3	1	1	2	1	3	1	2	1	1	3	1	3	2	1	1	2	2	2	2	1	2	1	1	1	2	2	2	1	2	2
Q8K2K6	Q8K2K6	13	13	13	Arf-GAP domain and FG repeat-containing protein 1	Agfg1	sp|Q8K2K6|AGFG1_MOUSE Arf-GAP domain and FG repeat-containing protein 1 OS=Mus musculus OX=10090 GN=Agfg1 PE=1 SV=2	1	13	13	13	9	9	12	9	9	8	9	9	9	8	8	9	8	9	8	8	8	8	8	8	9	8	8	9	8	8	8	8	8	9	8	9	8	10	10	9	9	9
Q80WC7	Q80WC7	7	7	7	Arf-GAP domain and FG repeat-containing protein 2	Agfg2	sp|Q80WC7|AGFG2_MOUSE Arf-GAP domain and FG repeat-containing protein 2 OS=Mus musculus OX=10090 GN=Agfg2 PE=1 SV=1	1	7	7	7	3	1	2	2	4	2	3	1	1	1	2	2	3	3	2	1	3	2	1	2	2	2	2	2	2	2	2	1	1	2	1	2	2	1	1	1	1	2
Q8K2H4	Q8K2H4	11	10	10	Arf-GAP with coiled-coil, ANK repeat and PH domain-containing protein 1	Acap1	sp|Q8K2H4|ACAP1_MOUSE Arf-GAP with coiled-coil, ANK repeat and PH domain-containing protein 1 OS=Mus musculus OX=10090 GN=Acap1 PE=1 SV=1	1	11	10	10	0	0	1	0	2	1	1	1	0	0	1	0	0	0	0	0	0	0	0	0	0	1	0	0	1	0	0	0	1	0	0	0	1	0	0	1	0	0
Q6ZQK5	Q6ZQK5	14	14	11	Arf-GAP with coiled-coil, ANK repeat and PH domain-containing protein 2	Acap2	sp|Q6ZQK5|ACAP2_MOUSE Arf-GAP with coiled-coil, ANK repeat and PH domain-containing protein 2 OS=Mus musculus OX=10090 GN=Acap2 PE=1 SV=2	1	14	14	11	8	2	5	2	5	7	6	3	3	5	3	3	5	3	4	5	3	5	3	4	4	5	4	4	6	6	3	4	4	3	3	4	5	4	5	5	5	6
Q8BXK8	Q8BXK8	4	2	2	Arf-GAP with GTPase, ANK repeat and PH domain-containing protein 1	Agap1	sp|Q8BXK8|AGAP1_MOUSE Arf-GAP with GTPase, ANK repeat and PH domain-containing protein 1 OS=Mus musculus OX=10090 GN=Agap1 PE=1 SV=1	1	4	2	2	2	2	1	1	2	2	1	1	1	1	1	0	1	1	2	1	2	1	2	2	2	2	3	1	3	2	1	3	3	2	2	3	2	1	1	1	1	2
Q8VHH5	Q8VHH5	7	7	5	Arf-GAP with GTPase, ANK repeat and PH domain-containing protein 3	Agap3	sp|Q8VHH5|AGAP3_MOUSE Arf-GAP with GTPase, ANK repeat and PH domain-containing protein 3 OS=Mus musculus OX=10090 GN=Agap3 PE=1 SV=1	1	7	7	5	1	1	1	0	1	2	0	1	0	1	1	0	0	0	1	0	0	1	1	2	0	1	2	0	1	1	1	1	2	1	1	2	1	1	0	0	0	2
Q4LDD4	Q4LDD4	14	14	14	Arf-GAP with Rho-GAP domain, ANK repeat and PH domain-containing protein 1	Arap1	sp|Q4LDD4|ARAP1_MOUSE Arf-GAP with Rho-GAP domain, ANK repeat and PH domain-containing protein 1 OS=Mus musculus OX=10090 GN=Arap1 PE=1 SV=2	1	14	14	14	3	2	4	3	3	5	4	4	3	1	1	4	4	2	2	2	6	3	3	2	4	2	3	3	3	4	4	4	3	1	5	4	3	3	5	3	4	4
Q8BZ05	Q8BZ05	7	7	7	Arf-GAP with Rho-GAP domain, ANK repeat and PH domain-containing protein 2	Arap2	sp|Q8BZ05|ARAP2_MOUSE Arf-GAP with Rho-GAP domain, ANK repeat and PH domain-containing protein 2 OS=Mus musculus OX=10090 GN=Arap2 PE=1 SV=2	1	7	7	7	0	0	1	0	0	0	0	0	0	0	0	0	0	0	0	0	0	1	0	0	0	0	0	0	0	0	0	0	0	0	0	0	0	0	0	0	0	0
Q8R5G7	Q8R5G7	5	5	5	Arf-GAP with Rho-GAP domain, ANK repeat and PH domain-containing protein 3	Arap3	sp|Q8R5G7|ARAP3_MOUSE Arf-GAP with Rho-GAP domain, ANK repeat and PH domain-containing protein 3 OS=Mus musculus OX=10090 GN=Arap3 PE=1 SV=3	1	5	5	5	1	1	0	1	1	0	1	1	1	1	0	1	1	1	1	1	1	1	1	1	1	1	1	1	1	1	1	1	1	1	1	1	1	1	1	1	1	1
Q9QWY8	Q9QWY8	12	10	10	Arf-GAP with SH3 domain, ANK repeat and PH domain-containing protein 1	Asap1	sp|Q9QWY8|ASAP1_MOUSE Arf-GAP with SH3 domain, ANK repeat and PH domain-containing protein 1 OS=Mus musculus OX=10090 GN=Asap1 PE=1 SV=2	1	12	10	10	5	4	3	2	4	4	5	5	5	5	5	3	4	4	4	5	4	5	4	5	3	3	4	6	4	5	5	5	4	4	4	5	5	3	3	2	2	2
Q7SIG6;J3KMP8	Q7SIG6	18;1	18;1	16;1	Arf-GAP with SH3 domain, ANK repeat and PH domain-containing protein 2	Asap2	sp|Q7SIG6|ASAP2_MOUSE Arf-GAP with SH3 domain, ANK repeat and PH domain-containing protein 2 OS=Mus musculus OX=10090 GN=Asap2 PE=1 SV=3	2	18	18	16	4	2	3	4	3	5	2	5	4	4	6	2	5	4	3	3	3	3	4	3	2	2	3	4	4	5	2	3	4	3	3	4	2	1	3	3	1	3
Q5U464	Q5U464	2	2	2	Arf-GAP with SH3 domain, ANK repeat and PH domain-containing protein 3	Asap3	sp|Q5U464|ASAP3_MOUSE Arf-GAP with SH3 domain, ANK repeat and PH domain-containing protein 3 OS=Mus musculus OX=10090 GN=Asap3 PE=2 SV=1	1	2	2	2	2	1	2	1	1	1	1	1	2	2	2	2	2	1	1	2	1	2	2	2	2	1	1	1	1	0	0	0	2	0	1	1	1	1	1	1	2	1
Q3UL36	Q3UL36	14	14	13	Arginine and glutamate-rich protein 1	Arglu1	sp|Q3UL36|ARGL1_MOUSE Arginine and glutamate-rich protein 1 OS=Mus musculus OX=10090 GN=Arglu1 PE=1 SV=2	1	14	14	13	3	3	10	3	3	4	5	4	4	3	3	4	4	3	3	2	7	2	3	3	5	5	6	6	3	3	4	5	4	4	2	5	3	7	4	5	7	6
A2RTL5	A2RTL5	7	7	7	Arginine/serine-rich coiled-coil protein 2	Rsrc2	sp|A2RTL5|RSRC2_MOUSE Arginine/serine-rich coiled-coil protein 2 OS=Mus musculus OX=10090 GN=Rsrc2 PE=2 SV=1	1	7	7	7	6	6	6	5	6	6	6	6	6	5	5	6	5	7	5	6	5	6	6	5	6	6	6	6	6	6	5	6	5	6	6	6	6	6	6	6	6	6
Q3UC65	Q3UC65	2	2	2	Arginine/serine-rich protein 1	Rsrp1	sp|Q3UC65|RSRP1_MOUSE Arginine/serine-rich protein 1 OS=Mus musculus OX=10090 GN=Rsrp1 PE=1 SV=1	1	2	2	2	0	1	0	0	1	0	2	2	2	0	1	1	2	1	1	1	1	1	1	2	2	1	2	2	1	1	1	2	1	2	0	0	2	1	1	2	2	1
A2AJT4	A2AJT4	7	7	7	Arginine/serine-rich protein PNISR	Pnisr	sp|A2AJT4|PNISR_MOUSE Arginine/serine-rich protein PNISR OS=Mus musculus OX=10090 GN=Pnisr PE=1 SV=1	1	7	7	7	4	2	3	1	3	4	4	3	2	2	0	1	2	1	3	3	4	2	2	1	3	3	3	4	3	5	3	3	3	3	3	4	3	4	4	5	5	5
Q80TZ9	Q80TZ9	2	2	2	Arginine-glutamic acid dipeptide repeats protein	Rere	sp|Q80TZ9|RERE_MOUSE Arginine-glutamic acid dipeptide repeats protein OS=Mus musculus OX=10090 GN=Rere PE=1 SV=3	1	2	2	2	1	1	1	1	1	1	0	1	1	0	1	1	1	1	1	1	1	1	1	1	1	1	1	1	1	1	0	1	1	1	1	1	1	1	1	1	1	0
Q9D0I9	Q9D0I9	54	54	54	Arginine--tRNA ligase, cytoplasmic	Rars	sp|Q9D0I9|SYRC_MOUSE Arginine--tRNA ligase, cytoplasmic OS=Mus musculus OX=10090 GN=Rars PE=1 SV=2	1	54	54	54	33	35	42	33	34	32	31	30	26	31	26	29	26	28	31	26	31	26	28	29	30	31	29	31	33	32	24	29	27	30	25	32	33	33	34	33	34	35
Q91YI0	Q91YI0	17	17	17	Argininosuccinate lyase	Asl	sp|Q91YI0|ARLY_MOUSE Argininosuccinate lyase OS=Mus musculus OX=10090 GN=Asl PE=1 SV=1	1	17	17	17	5	6	6	6	8	8	9	7	4	5	8	8	8	6	8	7	7	5	6	6	10	6	7	6	8	8	4	7	6	7	5	5	8	8	6	6	8	9
P16460	P16460	39	39	39	Argininosuccinate synthase	Ass1	sp|P16460|ASSY_MOUSE Argininosuccinate synthase OS=Mus musculus OX=10090 GN=Ass1 PE=1 SV=1	1	39	39	39	22	19	24	21	21	19	22	19	18	20	15	21	15	20	15	15	14	12	16	13	18	18	19	17	18	19	13	15	15	14	13	16	24	21	22	21	23	22
Q9Z2A5	Q9Z2A5	12	12	12	Arginyl-tRNA--protein transferase 1	Ate1	sp|Q9Z2A5|ATE1_MOUSE Arginyl-tRNA--protein transferase 1 OS=Mus musculus OX=10090 GN=Ate1 PE=1 SV=2	1	12	12	12	9	7	8	7	8	8	7	6	2	3	3	3	3	4	4	3	4	4	5	2	7	5	4	3	4	5	2	4	3	5	3	4	7	5	8	5	6	5
Q8BIX3	Q8BIX3	10	10	10	ARL14 effector protein	Arl14ep	sp|Q8BIX3|AL14E_MOUSE ARL14 effector protein OS=Mus musculus OX=10090 GN=Arl14ep PE=1 SV=1	1	10	10	10	9	8	9	8	8	9	8	8	4	5	4	4	5	6	8	5	9	6	7	6	8	6	8	8	8	8	7	5	5	7	6	8	8	7	10	8	6	7
Q3UKZ7	Q3UKZ7	3	3	3	ARL14 effector protein-like	Arl14epl	sp|Q3UKZ7|A14EL_MOUSE ARL14 effector protein-like OS=Mus musculus OX=10090 GN=Arl14epl PE=2 SV=1	1	3	3	3	3	1	2	1	2	2	1	1	1	1	1	0	1	1	0	1	1	1	0	1	1	2	1	1	0	1	1	1	0	1	0	2	2	2	3	2	2	2
P98203	P98203	14	14	14	Armadillo repeat protein deleted in velo-cardio-facial syndrome homolog	Arvcf	sp|P98203|ARVC_MOUSE Armadillo repeat protein deleted in velo-cardio-facial syndrome homolog OS=Mus musculus OX=10090 GN=Arvcf PE=1 SV=2	1	14	14	14	5	6	5	3	6	5	4	3	0	1	4	0	4	2	4	5	3	3	1	4	1	4	3	3	1	6	1	2	1	1	2	0	3	3	1	4	2	4
Q9D7A8	Q9D7A8	9	9	9	Armadillo repeat-containing protein 1	Armc1	sp|Q9D7A8|ARMC1_MOUSE Armadillo repeat-containing protein 1 OS=Mus musculus OX=10090 GN=Armc1 PE=1 SV=1	1	9	9	9	4	5	3	4	5	4	5	4	6	4	5	4	6	4	5	3	4	6	3	5	4	4	5	5	4	4	2	5	3	5	4	4	4	4	5	4	4	4
Q9D0L7	Q9D0L7	8	8	8	Armadillo repeat-containing protein 10	Armc10	sp|Q9D0L7|ARM10_MOUSE Armadillo repeat-containing protein 10 OS=Mus musculus OX=10090 GN=Armc10 PE=1 SV=1	1	8	8	8	5	7	6	7	7	7	6	7	7	6	7	7	6	6	6	7	6	7	7	6	6	7	6	6	7	6	5	6	7	6	7	6	7	6	7	6	7	7
Q8BNU0	Q8BNU0	9	9	9	Armadillo repeat-containing protein 6	Armc6	sp|Q8BNU0|ARMC6_MOUSE Armadillo repeat-containing protein 6 OS=Mus musculus OX=10090 GN=Armc6 PE=1 SV=1	1	9	9	9	7	7	8	4	6	4	5	6	5	6	5	5	4	6	5	5	4	5	5	3	4	4	5	4	5	2	5	5	5	4	4	4	6	6	8	5	6	6
Q3UJZ3	Q3UJZ3	2	2	2	Armadillo repeat-containing protein 7	Armc7	sp|Q3UJZ3|ARMC7_MOUSE Armadillo repeat-containing protein 7 OS=Mus musculus OX=10090 GN=Armc7 PE=1 SV=2	1	2	2	2	1	1	1	0	1	1	1	1	1	1	1	1	1	1	1	1	1	1	1	1	1	1	1	1	0	0	1	0	1	1	0	0	1	1	1	1	1	1
Q9DBR3	Q9DBR3	19	19	19	Armadillo repeat-containing protein 8	Armc8	sp|Q9DBR3|ARMC8_MOUSE Armadillo repeat-containing protein 8 OS=Mus musculus OX=10090 GN=Armc8 PE=1 SV=2	1	19	19	19	12	10	13	11	12	13	9	13	11	12	12	14	13	10	10	8	12	10	15	13	12	13	11	11	11	13	12	10	14	12	13	10	13	10	13	13	13	10
Q9CX83	Q9CX83	3	3	3	Armadillo repeat-containing X-linked protein 1	Armcx1	sp|Q9CX83|ARMX1_MOUSE Armadillo repeat-containing X-linked protein 1 OS=Mus musculus OX=10090 GN=Armcx1 PE=1 SV=1	1	3	3	3	0	1	2	2	1	1	1	1	1	1	1	1	1	1	2	1	2	1	1	1	2	1	1	1	1	1	2	1	2	2	1	1	0	1	1	2	0	1
Q6A058	Q6A058	2	2	2	Armadillo repeat-containing X-linked protein 2	Armcx2	sp|Q6A058|ARMX2_MOUSE Armadillo repeat-containing X-linked protein 2 OS=Mus musculus OX=10090 GN=Armcx2 PE=2 SV=2	1	2	2	2	2	1	1	1	1	1	2	1	1	1	1	0	1	1	1	1	1	1	1	1	1	1	0	1	0	1	1	1	1	1	1	1	1	0	1	2	1	1
Q9D0A3	Q9D0A3	9	9	9	Arpin	Arpin	sp|Q9D0A3|ARPIN_MOUSE Arpin OS=Mus musculus OX=10090 GN=Arpin PE=1 SV=1	1	9	9	9	2	2	5	3	3	1	4	1	1	2	1	2	0	2	1	4	1	1	1	0	1	1	1	1	1	2	1	1	1	1	1	1	3	3	3	2	3	0
Q91WU5	Q91WU5	9	9	9	Arsenite methyltransferase	As3mt	sp|Q91WU5|AS3MT_MOUSE Arsenite methyltransferase OS=Mus musculus OX=10090 GN=As3mt PE=1 SV=2	1	9	9	9	8	6	7	3	7	7	5	6	4	4	4	3	5	5	4	5	3	4	5	5	6	5	5	7	4	6	3	4	5	3	3	2	4	2	4	4	4	6
P53762	P53762	6	6	6	Aryl hydrocarbon receptor nuclear translocator	Arnt	sp|P53762|ARNT_MOUSE Aryl hydrocarbon receptor nuclear translocator OS=Mus musculus OX=10090 GN=Arnt PE=1 SV=3	1	6	6	6	5	2	3	2	4	5	2	3	3	3	3	1	3	1	2	3	3	3	2	2	1	3	1	3	2	2	3	3	3	2	2	2	3	1	3	2	1	3
P50295;P50294	P50295;P50294	2;1	2;1	1;0	Arylamine N-acetyltransferase 2;Arylamine N-acetyltransferase 1	Nat2;Nat1	sp|P50295|ARY2_MOUSE Arylamine N-acetyltransferase 2 OS=Mus musculus OX=10090 GN=Nat2 PE=1 SV=1;sp|P50294|ARY1_MOUSE Arylamine N-acetyltransferase 1 OS=Mus musculus OX=10090 GN=Nat1 PE=1 SV=1	2	2	2	1	2	0	1	1	1	1	1	0	0	0	1	0	0	0	1	1	0	0	0	1	0	0	0	0	0	1	1	0	0	0	0	0	0	0	1	1	1	0
P50428	P50428	3	3	3	Arylsulfatase A	Arsa	sp|P50428|ARSA_MOUSE Arylsulfatase A OS=Mus musculus OX=10090 GN=Arsa PE=1 SV=2	1	3	3	3	1	1	2	0	2	1	1	0	0	0	0	0	1	0	1	1	1	1	1	1	1	2	2	1	1	2	1	1	1	2	0	0	1	1	1	1	1	1
Q61024	Q61024	36	36	36	Asparagine synthetase [glutamine-hydrolyzing]	Asns	sp|Q61024|ASNS_MOUSE Asparagine synthetase [glutamine-hydrolyzing] OS=Mus musculus OX=10090 GN=Asns PE=1 SV=3	1	36	36	36	29	30	31	26	30	27	29	23	19	22	20	22	18	23	23	25	27	24	23	23	25	23	27	26	24	28	20	18	21	23	19	25	28	30	30	27	30	24
Q8BFS9	Q8BFS9	6	6	6	Asparagine synthetase domain-containing protein 1	Asnsd1	sp|Q8BFS9|ASND1_MOUSE Asparagine synthetase domain-containing protein 1 OS=Mus musculus OX=10090 GN=Asnsd1 PE=2 SV=1	1	6	6	6	4	1	4	2	3	1	1	2	0	2	4	2	2	1	2	3	3	4	1	0	3	4	3	1	3	2	3	3	3	2	4	4	2	2	3	2	1	2
Q8BP47	Q8BP47	31	31	31	Asparagine--tRNA ligase, cytoplasmic	Nars	sp|Q8BP47|SYNC_MOUSE Asparagine--tRNA ligase, cytoplasmic OS=Mus musculus OX=10090 GN=Nars PE=1 SV=2	1	31	31	31	19	19	21	17	20	18	20	20	18	19	18	18	14	19	16	15	18	13	19	17	20	17	22	18	22	19	17	17	16	17	19	18	21	20	21	19	21	19
P05201	P05201	32	32	32	Aspartate aminotransferase, cytoplasmic	Got1	sp|P05201|AATC_MOUSE Aspartate aminotransferase, cytoplasmic OS=Mus musculus OX=10090 GN=Got1 PE=1 SV=3	1	32	32	32	25	24	29	23	24	27	26	25	21	22	20	21	20	19	26	22	24	20	21	21	26	23	29	25	24	25	23	23	24	26	21	26	24	27	25	27	24	27
P05202	P05202	34	34	34	Aspartate aminotransferase, mitochondrial	Got2	sp|P05202|AATM_MOUSE Aspartate aminotransferase, mitochondrial OS=Mus musculus OX=10090 GN=Got2 PE=1 SV=1	1	34	34	34	21	21	26	20	22	20	21	23	19	19	19	20	19	19	16	17	17	19	20	16	20	20	20	20	19	19	17	17	19	18	19	19	18	20	23	23	24	24
Q922B2	Q922B2	41	41	41	Aspartate--tRNA ligase, cytoplasmic	Dars	sp|Q922B2|SYDC_MOUSE Aspartate--tRNA ligase, cytoplasmic OS=Mus musculus OX=10090 GN=Dars PE=1 SV=2	1	41	41	41	32	31	31	30	32	31	31	28	25	27	27	27	26	27	26	25	25	26	24	23	28	25	27	27	28	29	26	25	24	23	25	26	29	29	30	30	28	32
Q8BIP0	Q8BIP0	16	16	16	Aspartate--tRNA ligase, mitochondrial	Dars2	sp|Q8BIP0|SYDM_MOUSE Aspartate--tRNA ligase, mitochondrial OS=Mus musculus OX=10090 GN=Dars2 PE=1 SV=1	1	16	16	16	8	9	12	10	10	9	12	8	7	8	8	7	7	6	6	6	5	5	6	6	10	10	7	5	7	8	5	7	8	6	8	4	9	8	7	10	7	7
Q9Z2W0	Q9Z2W0	23	23	23	Aspartyl aminopeptidase	Dnpep	sp|Q9Z2W0|DNPEP_MOUSE Aspartyl aminopeptidase OS=Mus musculus OX=10090 GN=Dnpep PE=1 SV=2	1	23	23	23	12	7	12	10	10	8	8	7	7	6	6	5	6	8	7	6	8	5	5	5	10	7	8	5	5	9	7	6	6	5	5	7	9	9	10	9	10	10
Q8BSY0	Q8BSY0	23	23	23	Aspartyl/asparaginyl beta-hydroxylase	Asph	sp|Q8BSY0|ASPH_MOUSE Aspartyl/asparaginyl beta-hydroxylase OS=Mus musculus OX=10090 GN=Asph PE=1 SV=1	1	23	23	23	9	12	13	12	8	11	12	7	8	5	9	5	5	6	8	7	8	8	7	8	9	6	9	8	7	13	6	7	5	8	7	8	9	10	10	12	9	14
Q62048	Q62048	7	7	7	Astrocytic phosphoprotein PEA-15	Pea15	sp|Q62048|PEA15_MOUSE Astrocytic phosphoprotein PEA-15 OS=Mus musculus OX=10090 GN=Pea15 PE=1 SV=1	1	7	7	7	4	2	3	2	3	2	2	1	1	1	1	1	1	1	2	3	2	0	1	0	1	2	1	1	1	1	1	1	1	1	1	2	1	2	1	1	1	1
P28658	P28658	31	31	31	Ataxin-10	Atxn10	sp|P28658|ATX10_MOUSE Ataxin-10 OS=Mus musculus OX=10090 GN=Atxn10 PE=1 SV=2	1	31	31	31	17	19	19	16	17	18	16	16	16	17	14	16	16	16	17	15	16	15	17	14	18	19	17	14	18	17	16	15	13	18	15	19	16	19	19	16	16	19
P0C7T6	P0C7T6	6	6	6	Ataxin-1-like	Atxn1l	sp|P0C7T6|ATX1L_MOUSE Ataxin-1-like OS=Mus musculus OX=10090 GN=Atxn1l PE=1 SV=1	1	6	6	6	1	1	0	1	1	0	1	1	0	0	0	0	1	1	0	0	1	0	0	2	0	0	0	0	0	0	1	0	0	0	0	0	1	0	1	1	0	1
O70305	O70305	24	24	24	Ataxin-2	Atxn2	sp|O70305|ATX2_MOUSE Ataxin-2 OS=Mus musculus OX=10090 GN=Atxn2 PE=1 SV=1	1	24	24	24	15	14	17	12	12	14	14	15	12	10	10	12	12	13	13	11	10	8	11	8	12	11	12	13	14	16	12	10	10	12	10	14	12	14	17	12	12	15
Q7TQH0	Q7TQH0	41	41	41	Ataxin-2-like protein	Atxn2l	sp|Q7TQH0|ATX2L_MOUSE Ataxin-2-like protein OS=Mus musculus OX=10090 GN=Atxn2l PE=1 SV=1	1	41	41	41	30	29	32	29	29	29	30	28	26	23	23	25	23	25	29	24	28	22	26	26	28	24	29	26	27	29	25	26	27	29	24	28	28	27	32	28	30	29
Q9CVD2	Q9CVD2	10	10	10	Ataxin-3	Atxn3	sp|Q9CVD2|ATX3_MOUSE Ataxin-3 OS=Mus musculus OX=10090 GN=Atxn3 PE=1 SV=2	1	10	10	10	8	7	6	8	7	8	8	7	7	7	6	7	6	7	6	6	6	6	7	7	6	8	8	8	7	8	6	6	6	7	7	7	7	8	8	7	8	7
A2AWT3	A2AWT3	4	4	4	Ataxin-7-like protein 3	Atxn7l3	sp|A2AWT3|AT7L3_MOUSE Ataxin-7-like protein 3 OS=Mus musculus OX=10090 GN=Atxn7l3 PE=1 SV=1	1	4	4	4	3	1	4	2	2	3	3	3	1	2	2	2	2	2	2	1	2	2	1	1	2	1	1	1	1	2	2	1	2	2	1	2	2	2	2	2	3	2
D3YXK1	D3YXK1	6	6	6	Atherin	Samd1	sp|D3YXK1|SAMD1_MOUSE Atherin OS=Mus musculus OX=10090 GN=Samd1 PE=1 SV=1	1	6	6	6	5	6	5	4	5	4	5	4	3	4	5	4	5	3	4	5	4	4	4	5	5	4	5	5	4	5	3	5	4	5	4	4	4	4	4	6	5	5
Q6PAL7	Q6PAL7	30	30	30	AT-hook DNA-binding motif-containing protein 1	Ahdc1	sp|Q6PAL7|AHDC1_MOUSE AT-hook DNA-binding motif-containing protein 1 OS=Mus musculus OX=10090 GN=Ahdc1 PE=1 SV=1	1	30	30	30	16	16	17	16	14	18	16	16	18	16	17	18	19	16	13	17	16	16	15	13	15	20	15	16	13	15	15	17	18	17	13	15	15	19	17	21	18	14
Q8BH66	Q8BH66	7	5	5	Atlastin-1	Atl1	sp|Q8BH66|ATLA1_MOUSE Atlastin-1 OS=Mus musculus OX=10090 GN=Atl1 PE=1 SV=1	1	7	5	5	2	3	2	3	2	3	2	3	2	4	2	2	3	3	2	2	2	2	2	3	2	2	2	2	2	2	1	2	2	3	2	2	2	3	2	3	3	2
Q6PA06	Q6PA06	16	16	15	Atlastin-2	Atl2	sp|Q6PA06|ATLA2_MOUSE Atlastin-2 OS=Mus musculus OX=10090 GN=Atl2 PE=1 SV=1	1	16	16	15	9	8	9	8	9	7	7	4	5	6	4	4	3	6	8	5	8	3	5	5	5	7	9	5	8	6	5	8	6	7	3	5	8	8	8	6	9	7
Q91YH5	Q91YH5	16	16	15	Atlastin-3	Atl3	sp|Q91YH5|ATLA3_MOUSE Atlastin-3 OS=Mus musculus OX=10090 GN=Atl3 PE=1 SV=1	1	16	16	15	8	7	9	7	7	9	9	7	7	8	8	7	7	7	6	7	6	6	7	9	8	7	7	8	8	8	5	8	7	7	6	6	8	9	6	9	7	8
Q9CQQ7	Q9CQQ7	12	12	12	ATP synthase F(0) complex subunit B1, mitochondrial	Atp5f1	sp|Q9CQQ7|AT5F1_MOUSE ATP synthase F(0) complex subunit B1, mitochondrial OS=Mus musculus OX=10090 GN=Atp5pb PE=1 SV=1	1	12	12	12	8	8	8	7	8	7	8	8	7	8	5	7	6	7	8	6	7	6	8	6	7	6	8	6	6	7	4	8	5	7	6	7	7	7	6	7	8	7
Q811I0	Q811I0	7	7	7	ATP synthase mitochondrial F1 complex assembly factor 1	Atpaf1	sp|Q811I0|ATPF1_MOUSE ATP synthase mitochondrial F1 complex assembly factor 1 OS=Mus musculus OX=10090 GN=Atpaf1 PE=1 SV=1	1	7	7	7	5	5	5	5	5	5	5	4	5	5	5	5	5	5	4	5	5	4	4	3	5	6	5	5	4	4	3	5	5	6	4	5	4	5	5	5	5	4
Q91YY4	Q91YY4	2	2	2	ATP synthase mitochondrial F1 complex assembly factor 2	Atpaf2	sp|Q91YY4|ATPF2_MOUSE ATP synthase mitochondrial F1 complex assembly factor 2 OS=Mus musculus OX=10090 GN=Atpaf2 PE=1 SV=1	1	2	2	2	2	1	2	0	2	2	2	1	1	0	0	1	0	1	1	0	2	0	0	0	1	1	1	0	1	1	0	0	1	0	0	0	1	2	2	1	1	1
P03930	P03930	2	2	2	ATP synthase protein 8	Mtatp8	sp|P03930|ATP8_MOUSE ATP synthase protein 8 OS=Mus musculus OX=10090 GN=Mtatp8 PE=1 SV=1	1	2	2	2	1	1	1	1	1	1	1	1	2	2	1	1	2	2	2	1	1	2	1	1	1	1	1	1	1	1	1	1	2	1	1	1	1	1	1	1	1	1
Q03265	Q03265	52	52	52	ATP synthase subunit alpha, mitochondrial	Atp5a1	sp|Q03265|ATPA_MOUSE ATP synthase subunit alpha, mitochondrial OS=Mus musculus OX=10090 GN=Atp5f1a PE=1 SV=1	1	52	52	52	33	37	40	34	35	34	35	31	32	29	28	32	27	32	28	25	29	29	30	29	31	31	34	30	34	37	28	26	27	28	28	31	34	33	35	32	37	36
P56480	P56480	37	37	37	ATP synthase subunit beta, mitochondrial	Atp5b	sp|P56480|ATPB_MOUSE ATP synthase subunit beta, mitochondrial OS=Mus musculus OX=10090 GN=Atp5f1b PE=1 SV=2	1	37	37	37	31	29	32	30	29	31	30	27	27	27	26	27	24	26	26	25	27	25	26	26	25	26	26	27	28	29	26	25	27	27	25	27	26	28	30	25	31	30
Q9DCX2	Q9DCX2	15	15	15	ATP synthase subunit d, mitochondrial	Atp5h	sp|Q9DCX2|ATP5H_MOUSE ATP synthase subunit d, mitochondrial OS=Mus musculus OX=10090 GN=Atp5pd PE=1 SV=3	1	15	15	15	14	14	13	13	12	12	13	12	11	11	9	10	10	11	11	11	11	12	11	10	12	10	11	11	11	11	8	11	10	11	9	12	12	11	13	10	13	13
Q9D3D9	Q9D3D9	4	4	4	ATP synthase subunit delta, mitochondrial	Atp5d	sp|Q9D3D9|ATPD_MOUSE ATP synthase subunit delta, mitochondrial OS=Mus musculus OX=10090 GN=Atp5f1d PE=1 SV=1	1	4	4	4	3	4	4	3	2	3	3	2	1	1	2	2	2	3	3	2	2	2	2	2	3	2	3	1	2	2	2	2	2	2	2	2	3	2	3	3	3	3
Q06185	Q06185	6	6	6	ATP synthase subunit e, mitochondrial	Atp5i	sp|Q06185|ATP5I_MOUSE ATP synthase subunit e, mitochondrial OS=Mus musculus OX=10090 GN=Atp5me PE=1 SV=2	1	6	6	6	5	5	6	5	5	5	5	5	4	4	5	5	4	5	5	5	5	5	5	5	5	5	5	5	5	5	4	4	5	5	4	5	5	5	5	5	5	5
P56382	P56382	2	2	2	ATP synthase subunit epsilon, mitochondrial	Atp5e	sp|P56382|ATP5E_MOUSE ATP synthase subunit epsilon, mitochondrial OS=Mus musculus OX=10090 GN=Atp5f1e PE=1 SV=2	1	2	2	2	2	2	2	2	2	2	2	2	2	2	2	2	2	2	2	2	2	2	2	2	2	2	2	2	2	2	2	2	2	2	2	2	2	2	2	2	2	1
P56135	P56135	5	5	5	ATP synthase subunit f, mitochondrial	Atp5j2	sp|P56135|ATPK_MOUSE ATP synthase subunit f, mitochondrial OS=Mus musculus OX=10090 GN=Atp5mf PE=1 SV=3	1	5	5	5	4	4	4	4	4	4	4	4	4	4	4	4	4	4	4	4	4	4	4	4	4	4	4	4	4	3	4	4	4	4	4	3	4	3	4	4	4	4
Q9CPQ8;J3QNM7	Q9CPQ8	9;2	9;2	9;2	ATP synthase subunit g, mitochondrial	Atp5l	sp|Q9CPQ8|ATP5L_MOUSE ATP synthase subunit g, mitochondrial OS=Mus musculus OX=10090 GN=Atp5mg PE=1 SV=1	2	9	9	9	7	7	6	7	6	6	6	6	5	6	5	5	5	6	5	6	5	5	6	5	6	5	6	5	5	6	5	5	6	5	5	5	6	5	6	6	7	6
Q91VR2	Q91VR2	17	17	17	ATP synthase subunit gamma, mitochondrial	Atp5c1	sp|Q91VR2|ATPG_MOUSE ATP synthase subunit gamma, mitochondrial OS=Mus musculus OX=10090 GN=Atp5f1c PE=1 SV=1	1	17	17	17	12	12	15	10	12	12	13	11	8	9	8	8	8	11	8	10	11	10	9	8	10	9	11	11	11	10	9	10	10	12	8	12	10	10	12	12	11	10
Q9DB20	Q9DB20	10	10	10	ATP synthase subunit O, mitochondrial	Atp5o	sp|Q9DB20|ATPO_MOUSE ATP synthase subunit O, mitochondrial OS=Mus musculus OX=10090 GN=Atp5po PE=1 SV=1	1	10	10	10	9	9	7	9	8	8	10	8	8	7	8	7	8	6	7	7	8	6	7	6	7	7	8	7	8	6	7	8	8	8	8	7	7	7	8	6	8	9
Q9CRA7	Q9CRA7	4	4	4	ATP synthase subunit s, mitochondrial	Atp5s	sp|Q9CRA7|ATP5S_MOUSE ATP synthase subunit s, mitochondrial OS=Mus musculus OX=10090 GN=Dmac2l PE=1 SV=1	1	4	4	4	2	2	2	2	3	3	2	2	1	1	1	2	3	2	1	1	1	1	3	1	2	1	2	2	1	2	1	1	0	1	2	1	2	1	2	2	2	1
P97450	P97450	11	11	11	ATP synthase-coupling factor 6, mitochondrial	Atp5j	sp|P97450|ATP5J_MOUSE ATP synthase-coupling factor 6, mitochondrial OS=Mus musculus OX=10090 GN=Atp5pf PE=1 SV=1	1	11	11	11	7	9	8	8	7	8	8	7	4	5	4	4	4	5	6	7	5	7	4	5	9	5	7	7	7	6	4	6	4	7	4	5	6	7	8	7	8	9
O54984	O54984	13	13	13	ATPase Asna1	Asna1	sp|O54984|ASNA_MOUSE ATPase Asna1 OS=Mus musculus OX=10090 GN=Asna1 PE=1 SV=2	1	13	13	13	10	9	11	9	10	9	10	9	9	8	8	9	7	10	7	9	9	9	8	9	9	10	9	9	9	10	7	10	8	9	8	9	10	10	10	9	9	9
Q9D5T0	Q9D5T0	16	16	16	ATPase family AAA domain-containing protein 1	Atad1	sp|Q9D5T0|ATAD1_MOUSE ATPase family AAA domain-containing protein 1 OS=Mus musculus OX=10090 GN=Atad1 PE=1 SV=1	1	16	16	16	5	7	7	5	5	5	6	5	6	5	5	5	5	5	6	5	5	6	5	5	5	5	5	5	5	5	6	5	5	6	5	6	5	5	5	5	5	6
Q8CDM1	Q8CDM1	27	27	25	ATPase family AAA domain-containing protein 2	Atad2	sp|Q8CDM1|ATAD2_MOUSE ATPase family AAA domain-containing protein 2 OS=Mus musculus OX=10090 GN=Atad2 PE=1 SV=1	1	27	27	25	14	15	13	18	10	16	12	14	14	12	16	12	15	12	12	18	12	13	12	15	15	15	12	15	13	17	12	16	13	15	10	14	14	14	13	16	14	17
Q925I1	Q925I1	35	35	35	ATPase family AAA domain-containing protein 3	Atad3	sp|Q925I1|ATAD3_MOUSE ATPase family AAA domain-containing protein 3 OS=Mus musculus OX=10090 GN=Atad3 PE=1 SV=1	1	35	35	35	20	19	24	21	19	20	20	16	20	15	16	15	18	16	18	17	17	15	13	14	19	18	15	20	18	20	15	15	14	15	13	16	19	21	16	19	18	24
Q4QY64	Q4QY64	33	33	33	ATPase family AAA domain-containing protein 5	Atad5	sp|Q4QY64|ATAD5_MOUSE ATPase family AAA domain-containing protein 5 OS=Mus musculus OX=10090 GN=Atad5 PE=1 SV=1	1	33	33	33	18	18	16	18	18	20	18	16	23	18	24	20	24	21	18	19	19	19	18	20	20	20	19	21	19	20	18	22	19	22	18	19	17	22	12	21	17	20
O35143	O35143	4	4	4	ATPase inhibitor, mitochondrial	Atpif1	sp|O35143|ATIF1_MOUSE ATPase inhibitor, mitochondrial OS=Mus musculus OX=10090 GN=ATP5IF1 PE=1 SV=2	1	4	4	4	2	3	3	1	2	2	2	1	1	1	1	1	0	1	3	2	1	1	1	2	2	2	2	1	2	2	1	1	0	2	1	2	2	2	2	3	2	2
Q91XU0	Q91XU0	13	13	13	ATPase WRNIP1	Wrnip1	sp|Q91XU0|WRIP1_MOUSE ATPase WRNIP1 OS=Mus musculus OX=10090 GN=Wrnip1 PE=1 SV=2	1	13	13	13	10	10	10	8	10	8	9	8	7	6	4	7	7	8	6	7	7	6	6	7	6	6	7	8	9	6	7	9	5	8	8	7	8	9	9	9	9	8
P41233	P41233	5	5	5	ATP-binding cassette sub-family A member 1	Abca1	sp|P41233|ABCA1_MOUSE ATP-binding cassette sub-family A member 1 OS=Mus musculus OX=10090 GN=Abca1 PE=1 SV=4	1	5	5	5	0	2	0	0	1	0	2	0	1	0	0	0	0	1	0	0	0	1	0	0	0	0	0	0	0	0	0	0	0	0	0	0	0	0	0	0	0	0
Q8R420;E9PX95	Q8R420	12;2	12;2	11;2	ATP-binding cassette sub-family A member 3	Abca3	sp|Q8R420|ABCA3_MOUSE ATP-binding cassette sub-family A member 3 OS=Mus musculus OX=10090 GN=Abca3 PE=1 SV=3	2	12	12	11	2	2	3	2	2	2	1	2	3	4	5	2	2	3	1	1	2	3	3	2	2	4	2	3	3	2	2	2	2	3	3	1	1	3	2	2	3	2
Q9JI39	Q9JI39	9	9	9	ATP-binding cassette sub-family B member 10, mitochondrial	Abcb10	sp|Q9JI39|ABCBA_MOUSE ATP-binding cassette sub-family B member 10, mitochondrial OS=Mus musculus OX=10090 GN=Abcb10 PE=1 SV=1	1	9	9	9	2	3	3	0	2	2	2	3	1	0	1	0	1	0	1	0	1	1	2	1	2	1	1	0	3	1	1	0	0	1	1	2	0	1	1	1	1	0
Q9DC29	Q9DC29	4	3	3	ATP-binding cassette sub-family B member 6, mitochondrial	Abcb6	sp|Q9DC29|ABCB6_MOUSE ATP-binding cassette sub-family B member 6, mitochondrial OS=Mus musculus OX=10090 GN=Abcb6 PE=1 SV=1	1	4	3	3	1	1	1	1	2	2	2	1	0	1	1	0	1	0	0	0	1	0	1	1	0	1	0	1	0	0	1	3	1	2	0	0	0	1	1	0	0	1
Q61102	Q61102	9	9	9	ATP-binding cassette sub-family B member 7, mitochondrial	Abcb7	sp|Q61102|ABCB7_MOUSE ATP-binding cassette sub-family B member 7, mitochondrial OS=Mus musculus OX=10090 GN=Abcb7 PE=1 SV=3	1	9	9	9	4	4	6	4	4	5	4	5	4	4	3	4	4	3	6	4	6	5	5	5	5	7	4	5	5	3	3	4	5	5	5	3	5	5	5	5	5	4
Q9CXJ4	Q9CXJ4	4	4	4	ATP-binding cassette sub-family B member 8, mitochondrial	Abcb8	sp|Q9CXJ4|ABCB8_MOUSE ATP-binding cassette sub-family B member 8, mitochondrial OS=Mus musculus OX=10090 GN=Abcb8 PE=1 SV=1	1	4	4	4	0	0	0	0	0	0	1	0	1	1	1	0	0	0	0	1	0	0	0	0	0	0	0	1	0	0	0	1	0	0	0	0	0	0	0	2	1	1
Q9JJ59	Q9JJ59	2	2	2	ATP-binding cassette sub-family B member 9	Abcb9	sp|Q9JJ59|ABCB9_MOUSE ATP-binding cassette sub-family B member 9 OS=Mus musculus OX=10090 GN=Abcb9 PE=2 SV=1	1	2	2	2	0	0	0	0	0	0	0	0	0	0	0	0	0	0	0	0	0	0	0	0	0	0	0	0	0	0	0	0	0	0	0	0	0	0	0	0	0	0
P48410	P48410	12	12	12	ATP-binding cassette sub-family D member 1	Abcd1	sp|P48410|ABCD1_MOUSE ATP-binding cassette sub-family D member 1 OS=Mus musculus OX=10090 GN=Abcd1 PE=1 SV=1	1	12	12	12	0	1	0	0	2	0	1	0	0	0	1	1	2	1	1	0	0	0	0	0	1	0	0	1	0	1	0	0	0	1	0	0	0	0	0	0	0	1
P55096	P55096	13	13	13	ATP-binding cassette sub-family D member 3	Abcd3	sp|P55096|ABCD3_MOUSE ATP-binding cassette sub-family D member 3 OS=Mus musculus OX=10090 GN=Abcd3 PE=1 SV=2	1	13	13	13	6	4	7	4	5	9	5	6	5	4	5	6	5	6	4	4	6	5	8	5	5	4	6	5	4	6	6	4	6	4	4	4	5	5	4	4	5	6
O89016	O89016	10	10	10	ATP-binding cassette sub-family D member 4	Abcd4	sp|O89016|ABCD4_MOUSE ATP-binding cassette sub-family D member 4 OS=Mus musculus OX=10090 GN=Abcd4 PE=1 SV=2	1	10	10	10	0	0	0	0	0	0	0	0	1	0	0	0	0	0	0	0	0	0	0	0	0	0	0	0	0	0	0	0	0	0	0	0	0	0	0	1	0	0
P61222	P61222	32	32	32	ATP-binding cassette sub-family E member 1	Abce1	sp|P61222|ABCE1_MOUSE ATP-binding cassette sub-family E member 1 OS=Mus musculus OX=10090 GN=Abce1 PE=1 SV=1	1	32	32	32	24	26	27	25	25	24	24	23	19	21	19	19	19	21	21	19	20	19	20	20	25	21	24	21	22	24	20	20	20	19	19	22	23	27	27	25	25	26
Q6P542	Q6P542	33	33	33	ATP-binding cassette sub-family F member 1	Abcf1	sp|Q6P542|ABCF1_MOUSE ATP-binding cassette sub-family F member 1 OS=Mus musculus OX=10090 GN=Abcf1 PE=1 SV=1	1	33	33	33	30	26	31	25	29	28	29	25	22	21	22	21	18	24	25	21	25	20	21	25	25	22	25	26	26	26	21	23	20	22	21	22	26	26	29	24	26	24
Q99LE6	Q99LE6	34	34	34	ATP-binding cassette sub-family F member 2	Abcf2	sp|Q99LE6|ABCF2_MOUSE ATP-binding cassette sub-family F member 2 OS=Mus musculus OX=10090 GN=Abcf2 PE=1 SV=1	1	34	34	34	28	25	33	27	29	23	30	29	21	21	17	21	19	23	26	22	25	19	20	22	29	23	26	23	26	27	21	22	21	23	19	27	28	27	28	24	28	28
Q8K268	Q8K268	13	13	13	ATP-binding cassette sub-family F member 3	Abcf3	sp|Q8K268|ABCF3_MOUSE ATP-binding cassette sub-family F member 3 OS=Mus musculus OX=10090 GN=Abcf3 PE=1 SV=1	1	13	13	13	9	6	7	5	7	6	8	7	8	6	8	9	7	8	7	6	9	7	6	7	9	6	9	7	4	9	7	7	10	9	7	8	6	8	8	8	9	6
Q64343	Q64343	2	2	2	ATP-binding cassette sub-family G member 1	Abcg1	sp|Q64343|ABCG1_MOUSE ATP-binding cassette sub-family G member 1 OS=Mus musculus OX=10090 GN=Abcg1 PE=1 SV=1	1	2	2	2	0	0	0	0	0	2	0	0	0	0	0	0	0	0	0	1	0	0	0	0	0	0	0	0	0	0	0	0	0	0	0	0	0	0	0	0	0	0
Q7TMS5	Q7TMS5	10	10	10	ATP-binding cassette sub-family G member 2	Abcg2	sp|Q7TMS5|ABCG2_MOUSE ATP-binding cassette sub-family G member 2 OS=Mus musculus OX=10090 GN=Abcg2 PE=1 SV=1	1	10	10	10	6	5	4	4	4	4	4	7	7	5	7	6	5	5	4	4	5	4	5	4	6	4	5	4	4	6	5	4	5	5	6	5	5	5	4	5	4	4
Q91V92	Q91V92	60	60	60	ATP-citrate synthase	Acly	sp|Q91V92|ACLY_MOUSE ATP-citrate synthase OS=Mus musculus OX=10090 GN=Acly PE=1 SV=1	1	60	60	60	40	42	48	41	43	36	41	37	33	35	32	34	32	35	36	30	38	30	32	31	41	32	35	33	36	36	31	35	31	35	31	36	39	41	41	37	44	38
Q9CZ42	Q9CZ42	15	15	15	ATP-dependent (S)-NAD(P)H-hydrate dehydratase	Carkd	sp|Q9CZ42|NNRD_MOUSE ATP-dependent (S)-NAD(P)H-hydrate dehydratase OS=Mus musculus OX=10090 GN=Naxd PE=1 SV=1	1	15	15	15	5	5	6	7	7	7	5	6	4	6	5	4	5	5	4	6	6	5	4	5	5	7	4	5	7	5	6	5	5	7	3	5	5	6	4	5	5	7
P12382	P12382	28	27	24	ATP-dependent 6-phosphofructokinase, liver type	Pfkl	sp|P12382|PFKAL_MOUSE ATP-dependent 6-phosphofructokinase, liver type OS=Mus musculus OX=10090 GN=Pfkl PE=1 SV=4	1	28	27	24	13	12	20	16	14	16	16	12	10	11	10	13	14	12	11	14	14	8	14	9	14	12	15	14	17	15	11	12	13	11	14	14	16	15	17	14	17	17
P47857	P47857	15	12	12	ATP-dependent 6-phosphofructokinase, muscle type	Pfkm	sp|P47857|PFKAM_MOUSE ATP-dependent 6-phosphofructokinase, muscle type OS=Mus musculus OX=10090 GN=Pfkm PE=1 SV=3	1	15	12	12	6	2	5	4	5	5	8	4	3	3	2	4	4	3	4	4	5	3	5	3	6	3	5	5	7	2	4	4	5	5	4	4	5	6	5	5	8	4
Q9WUA3	Q9WUA3	31	31	30	ATP-dependent 6-phosphofructokinase, platelet type	Pfkp	sp|Q9WUA3|PFKAP_MOUSE ATP-dependent 6-phosphofructokinase, platelet type OS=Mus musculus OX=10090 GN=Pfkp PE=1 SV=1	1	31	31	30	21	20	23	16	20	19	19	17	18	14	14	13	16	17	16	14	21	15	21	12	20	17	24	19	25	21	14	16	15	18	17	17	20	21	21	20	24	21
Q9JHS4	Q9JHS4	26	26	26	ATP-dependent Clp protease ATP-binding subunit clpX-like, mitochondrial	Clpx	sp|Q9JHS4|CLPX_MOUSE ATP-dependent Clp protease ATP-binding subunit clpX-like, mitochondrial OS=Mus musculus OX=10090 GN=Clpx PE=1 SV=2	1	26	26	26	17	17	18	17	17	18	19	13	15	16	15	11	18	16	16	16	14	13	13	13	16	18	17	15	18	18	12	15	13	13	14	16	15	18	20	18	17	20
O88696	O88696	9	9	9	ATP-dependent Clp protease proteolytic subunit, mitochondrial	Clpp	sp|O88696|CLPP_MOUSE ATP-dependent Clp protease proteolytic subunit, mitochondrial OS=Mus musculus OX=10090 GN=Clpp PE=1 SV=1	1	9	9	9	7	7	8	6	7	7	8	6	5	5	5	6	5	6	6	6	5	5	5	5	6	6	5	6	4	6	6	5	6	5	5	6	6	6	6	6	6	6
Q9Z129	Q9Z129	10	10	10	ATP-dependent DNA helicase Q1	Recql	sp|Q9Z129|RECQ1_MOUSE ATP-dependent DNA helicase Q1 OS=Mus musculus OX=10090 GN=Recql PE=1 SV=2	1	10	10	10	8	7	6	4	7	4	8	3	5	5	6	3	5	4	5	5	6	6	5	3	6	7	6	6	6	6	6	4	3	6	6	5	7	6	7	6	8	7
Q75NR7	Q75NR7	6	6	6	ATP-dependent DNA helicase Q4	Recql4	sp|Q75NR7|RECQ4_MOUSE ATP-dependent DNA helicase Q4 OS=Mus musculus OX=10090 GN=Recql4 PE=2 SV=2	1	6	6	6	5	1	4	4	3	3	3	1	1	1	2	2	2	2	2	1	2	2	2	1	2	2	1	3	3	3	2	3	2	3	3	3	3	3	3	1	3	4
Q8VID5	Q8VID5	12	12	12	ATP-dependent DNA helicase Q5	Recql5	sp|Q8VID5|RECQ5_MOUSE ATP-dependent DNA helicase Q5 OS=Mus musculus OX=10090 GN=Recql5 PE=1 SV=1	1	12	12	12	5	5	6	9	6	7	6	6	3	4	4	5	3	2	6	4	4	4	4	4	5	5	5	6	6	5	5	5	5	5	3	3	6	6	8	5	5	6
O70133	O70133	50	50	50	ATP-dependent RNA helicase A	Dhx9	sp|O70133|DHX9_MOUSE ATP-dependent RNA helicase A OS=Mus musculus OX=10090 GN=Dhx9 PE=1 SV=2	1	50	50	50	38	39	41	37	39	38	36	32	32	30	29	31	31	34	33	32	34	28	34	33	36	31	34	35	32	38	31	32	30	33	27	33	35	33	37	34	37	40
Q91VR5	Q91VR5	39	39	39	ATP-dependent RNA helicase DDX1	Ddx1	sp|Q91VR5|DDX1_MOUSE ATP-dependent RNA helicase DDX1 OS=Mus musculus OX=10090 GN=Ddx1 PE=1 SV=1	1	39	39	39	32	32	33	33	34	30	31	31	27	28	26	25	26	27	29	27	28	28	26	26	28	29	29	26	27	30	25	26	24	28	26	26	31	29	31	27	30	32
Q8K363	Q8K363	39	39	39	ATP-dependent RNA helicase DDX18	Ddx18	sp|Q8K363|DDX18_MOUSE ATP-dependent RNA helicase DDX18 OS=Mus musculus OX=10090 GN=Ddx18 PE=1 SV=1	1	39	39	39	29	29	31	26	30	26	28	28	23	22	21	24	22	23	23	20	25	23	25	22	23	27	27	23	28	27	21	23	20	23	22	25	28	30	29	23	29	28
Q61655	Q61655	27	27	4	ATP-dependent RNA helicase DDX19A	Ddx19a	sp|Q61655|DD19A_MOUSE ATP-dependent RNA helicase DDX19A OS=Mus musculus OX=10090 GN=Ddx19a PE=1 SV=2	1	27	27	4	19	15	23	16	19	13	19	18	13	12	10	16	12	15	14	12	13	15	14	12	16	16	16	14	15	10	12	13	12	15	14	14	18	13	20	17	18	15
Q9ESV0	Q9ESV0	32	32	32	ATP-dependent RNA helicase DDX24	Ddx24	sp|Q9ESV0|DDX24_MOUSE ATP-dependent RNA helicase DDX24 OS=Mus musculus OX=10090 GN=Ddx24 PE=1 SV=2	1	32	32	32	26	26	29	24	28	26	27	21	20	20	16	19	15	20	22	20	25	16	20	18	20	18	23	17	23	23	14	19	17	21	15	19	26	26	27	26	26	24
Q8VDW0	Q8VDW0	34	17	17	ATP-dependent RNA helicase DDX39A	Ddx39a	sp|Q8VDW0|DX39A_MOUSE ATP-dependent RNA helicase DDX39A OS=Mus musculus OX=10090 GN=Ddx39a PE=1 SV=1	1	34	17	17	23	24	27	25	24	23	23	19	20	18	18	18	17	18	19	21	19	20	17	18	21	22	24	22	22	25	20	18	17	21	16	21	21	25	22	22	22	24
Q62167	Q62167	57	57	15	ATP-dependent RNA helicase DDX3X	Ddx3x	sp|Q62167|DDX3X_MOUSE ATP-dependent RNA helicase DDX3X OS=Mus musculus OX=10090 GN=Ddx3x PE=1 SV=3	1	57	57	15	35	36	49	34	42	29	37	33	29	28	25	26	23	29	31	23	27	21	25	26	32	28	31	31	30	37	29	27	28	28	26	33	32	37	37	30	37	36
Q62095	Q62095	46	7	7	ATP-dependent RNA helicase DDX3Y	Ddx3y	sp|Q62095|DDX3Y_MOUSE ATP-dependent RNA helicase DDX3Y OS=Mus musculus OX=10090 GN=Ddx3y PE=1 SV=2	1	46	7	7	34	36	40	34	38	32	35	31	28	28	25	28	26	29	30	27	27	24	26	25	33	29	31	32	32	35	27	27	27	30	25	32	32	36	35	32	32	36
Q810A7	Q810A7	36	36	36	ATP-dependent RNA helicase DDX42	Ddx42	sp|Q810A7|DDX42_MOUSE ATP-dependent RNA helicase DDX42 OS=Mus musculus OX=10090 GN=Ddx42 PE=1 SV=3	1	36	36	36	27	25	29	28	25	26	25	23	23	20	19	22	23	20	23	23	22	18	20	18	21	22	25	24	21	23	21	22	19	22	20	24	23	27	25	24	23	27
Q99MJ9	Q99MJ9	17	17	17	ATP-dependent RNA helicase DDX50	Ddx50	sp|Q99MJ9|DDX50_MOUSE ATP-dependent RNA helicase DDX50 OS=Mus musculus OX=10090 GN=Ddx50 PE=2 SV=1	1	17	17	17	10	12	10	12	12	11	11	10	11	9	9	9	11	9	9	9	9	8	9	8	9	9	9	9	9	11	7	8	8	11	8	10	9	10	11	7	9	12
Q6P9R1	Q6P9R1	23	23	23	ATP-dependent RNA helicase DDX51	Ddx51	sp|Q6P9R1|DDX51_MOUSE ATP-dependent RNA helicase DDX51 OS=Mus musculus OX=10090 GN=Ddx51 PE=1 SV=1	1	23	23	23	18	18	21	20	18	16	19	18	17	17	17	17	18	17	16	17	15	15	17	16	17	16	16	16	17	20	17	17	16	18	17	17	17	18	20	19	21	16
Q8K4L0	Q8K4L0	27	27	27	ATP-dependent RNA helicase DDX54	Ddx54	sp|Q8K4L0|DDX54_MOUSE ATP-dependent RNA helicase DDX54 OS=Mus musculus OX=10090 GN=Ddx54 PE=1 SV=1	1	27	27	27	19	16	16	16	19	13	16	15	15	14	11	15	12	13	15	15	15	12	11	13	15	15	16	15	15	17	15	13	16	16	10	15	19	16	20	15	18	15
Q6ZPL9	Q6ZPL9	12	12	12	ATP-dependent RNA helicase DDX55	Ddx55	sp|Q6ZPL9|DDX55_MOUSE ATP-dependent RNA helicase DDX55 OS=Mus musculus OX=10090 GN=Ddx55 PE=1 SV=2	1	12	12	12	9	8	8	8	8	7	9	9	9	8	8	8	9	9	8	8	8	8	9	8	9	9	8	7	9	8	7	9	7	7	6	7	9	10	9	8	10	7
Q6PGC1	Q6PGC1	28	28	28	ATP-dependent RNA helicase Dhx29	Dhx29	sp|Q6PGC1|DHX29_MOUSE ATP-dependent RNA helicase DHX29 OS=Mus musculus OX=10090 GN=Dhx29 PE=1 SV=1	1	28	28	28	17	17	22	15	16	16	17	18	15	18	14	15	16	16	14	14	18	12	16	12	16	19	16	15	18	16	14	16	13	16	13	13	17	18	18	16	19	18
Q8VHK9	Q8VHK9	24	24	23	ATP-dependent RNA helicase DHX36	Dhx36	sp|Q8VHK9|DHX36_MOUSE ATP-dependent DNA/RNA helicase DHX36 OS=Mus musculus OX=10090 GN=Dhx36 PE=1 SV=2	1	24	24	23	15	10	17	11	16	11	13	9	9	8	6	9	9	10	9	10	13	6	10	10	14	10	9	11	9	11	6	10	8	11	6	12	11	11	14	9	13	12
A2A4P0	A2A4P0	33	32	32	ATP-dependent RNA helicase DHX8	Dhx8	sp|A2A4P0|DHX8_MOUSE ATP-dependent RNA helicase DHX8 OS=Mus musculus OX=10090 GN=Dhx8 PE=2 SV=1	1	33	32	32	26	20	28	17	23	21	22	20	18	18	17	16	20	17	24	20	23	19	18	20	21	23	23	22	22	21	16	21	18	21	20	18	25	21	26	21	23	21
Q80YD1	Q80YD1	22	22	22	ATP-dependent RNA helicase SUPV3L1, mitochondrial	Supv3l1	sp|Q80YD1|SUV3_MOUSE ATP-dependent RNA helicase SUPV3L1, mitochondrial OS=Mus musculus OX=10090 GN=Supv3l1 PE=1 SV=1	1	22	22	22	12	13	13	11	11	12	14	13	10	9	9	8	11	9	9	11	12	10	10	9	8	8	9	9	9	8	9	11	8	12	10	9	12	12	12	9	11	9
O88967	O88967	25	25	25	ATP-dependent zinc metalloprotease YME1L1	Yme1l1	sp|O88967|YMEL1_MOUSE ATP-dependent zinc metalloprotease YME1L1 OS=Mus musculus OX=10090 GN=Yme1l1 PE=1 SV=1	1	25	25	25	14	15	16	13	15	14	14	15	12	13	11	14	15	13	13	12	12	10	12	12	15	12	13	13	13	14	13	13	13	12	10	12	14	13	15	13	15	16
A2BH40	A2BH40	49	49	47	AT-rich interactive domain-containing protein 1A	Arid1a	sp|A2BH40|ARI1A_MOUSE AT-rich interactive domain-containing protein 1A OS=Mus musculus OX=10090 GN=Arid1a PE=1 SV=1	1	49	49	47	35	34	38	34	31	36	40	30	29	26	32	29	29	32	30	28	30	26	25	30	32	34	30	32	29	32	27	33	25	30	24	29	31	33	31	31	37	37
Q62431;A6PWV5	Q62431	31;2	31;2	29;2	AT-rich interactive domain-containing protein 3A	Arid3a	sp|Q62431|ARI3A_MOUSE AT-rich interactive domain-containing protein 3A OS=Mus musculus OX=10090 GN=Arid3a PE=1 SV=1	2	31	31	29	4	2	0	5	3	5	2	4	5	3	5	4	4	4	4	5	3	5	4	2	2	4	4	3	3	1	3	5	3	2	3	2	4	1	2	6	2	4
Q9Z1N7	Q9Z1N7	10	8	8	AT-rich interactive domain-containing protein 3B	Arid3b	sp|Q9Z1N7|ARI3B_MOUSE AT-rich interactive domain-containing protein 3B OS=Mus musculus OX=10090 GN=Arid3b PE=1 SV=1	1	10	8	8	5	3	4	4	6	6	5	4	4	4	6	5	5	4	5	6	5	4	4	4	4	5	5	6	4	5	5	5	5	4	4	6	5	3	4	6	4	5
A2CG63	A2CG63	17	16	16	AT-rich interactive domain-containing protein 4B	Arid4b	sp|A2CG63|ARI4B_MOUSE AT-rich interactive domain-containing protein 4B OS=Mus musculus OX=10090 GN=Arid4b PE=1 SV=1	1	17	16	16	9	7	10	9	10	9	9	8	7	7	11	8	11	7	9	10	9	10	7	12	11	10	9	11	9	8	10	9	6	9	8	9	6	5	6	7	6	7
Q8BM75	Q8BM75	19	19	19	AT-rich interactive domain-containing protein 5B	Arid5b	sp|Q8BM75|ARI5B_MOUSE AT-rich interactive domain-containing protein 5B OS=Mus musculus OX=10090 GN=Arid5b PE=1 SV=3	1	19	19	19	13	11	9	10	12	10	13	9	12	8	13	11	12	9	10	12	9	11	9	14	10	12	10	11	8	10	9	10	9	10	9	8	11	10	11	10	12	11
Q8BMG1	Q8BMG1	3	3	3	ATR-interacting protein	Atrip	sp|Q8BMG1|ATRIP_MOUSE ATR-interacting protein OS=Mus musculus OX=10090 GN=Atrip PE=1 SV=2	1	3	3	3	1	0	2	0	0	1	1	1	0	1	1	0	1	0	1	0	1	1	1	0	0	1	1	0	1	0	0	0	0	0	1	0	0	0	0	1	0	1
O35126	O35126	2	2	2	Atrophin-1	Atn1	sp|O35126|ATN1_MOUSE Atrophin-1 OS=Mus musculus OX=10090 GN=Atn1 PE=1 SV=1	1	2	2	2	0	0	1	1	1	2	0	0	0	0	0	0	0	1	1	1	1	1	0	1	1	1	1	0	1	1	0	1	0	0	0	1	0	2	0	1	1	1
Q9WU60	Q9WU60	4	4	4	Attractin	Atrn	sp|Q9WU60|ATRN_MOUSE Attractin OS=Mus musculus OX=10090 GN=Atrn PE=1 SV=3	1	4	4	4	0	0	0	0	1	0	0	0	0	0	0	0	0	0	0	0	1	0	0	0	0	0	0	0	0	0	0	0	0	0	0	0	0	1	1	0	0	0
Q60936	Q60936	8	8	8	Atypical kinase ADCK3, mitochondrial	Adck3	sp|Q60936|COQ8A_MOUSE Atypical kinase COQ8A, mitochondrial OS=Mus musculus OX=10090 GN=Coq8a PE=1 SV=2	1	8	8	8	2	2	2	5	2	5	3	1	2	1	3	1	5	1	3	4	2	4	1	2	2	3	2	2	2	2	1	3	1	2	2	1	2	4	1	4	3	3
P97477	P97477	6	6	6	Aurora kinase A	Aurka	sp|P97477|AURKA_MOUSE Aurora kinase A OS=Mus musculus OX=10090 GN=Aurka PE=1 SV=1	1	6	6	6	4	3	5	3	4	3	3	1	2	1	1	1	2	1	2	1	2	1	2	1	4	2	1	2	1	2	1	0	1	2	0	3	2	2	4	4	4	3
Q9DCJ7	Q9DCJ7	1	1	1	Aurora kinase A-interacting protein	Aurkaip1	sp|Q9DCJ7|AKIP_MOUSE Aurora kinase A-interacting protein OS=Mus musculus OX=10090 GN=Aurkaip1 PE=2 SV=2	1	1	1	1	1	1	1	1	1	1	1	1	1	1	1	0	1	0	0	1	1	0	1	0	1	1	1	1	1	1	1	1	1	1	1	1	1	1	1	1	1	1
O70126	O70126	12	12	12	Aurora kinase B	Aurkb	sp|O70126|AURKB_MOUSE Aurora kinase B OS=Mus musculus OX=10090 GN=Aurkb PE=1 SV=2	1	12	12	12	8	7	8	7	7	6	10	5	4	3	4	3	4	5	7	6	6	5	4	4	7	6	6	7	7	7	5	5	4	4	4	8	9	9	10	7	9	7
O88445	O88445	4	4	4	Aurora kinase C	Aurkc	sp|O88445|AURKC_MOUSE Aurora kinase C OS=Mus musculus OX=10090 GN=Aurkc PE=1 SV=1	1	4	4	4	1	2	1	2	2	4	0	1	2	1	1	1	1	0	0	0	0	1	1	1	1	1	0	1	2	0	0	0	0	0	0	0	2	1	0	1	2	1
Q9Z0E3	Q9Z0E3	1	1	1	Autoimmune regulator	Aire	sp|Q9Z0E3|AIRE_MOUSE Autoimmune regulator OS=Mus musculus OX=10090 GN=Aire PE=1 SV=1	1	1	1	1	0	0	1	0	0	0	0	0	0	0	0	0	0	0	0	0	1	0	0	0	0	0	1	0	0	1	1	1	0	0	1	0	0	0	0	0	0	0
Q99J83	Q99J83	6	6	6	Autophagy protein 5	Atg5	sp|Q99J83|ATG5_MOUSE Autophagy protein 5 OS=Mus musculus OX=10090 GN=Atg5 PE=1 SV=1	1	6	6	6	3	3	4	1	3	2	3	3	3	4	3	2	2	3	3	3	2	1	2	3	2	3	3	3	2	3	2	2	3	3	2	2	3	3	3	3	3	3
Q9D8Z6	Q9D8Z6	4	4	4	Autophagy-related protein 101	Atg101	sp|Q9D8Z6|ATGA1_MOUSE Autophagy-related protein 101 OS=Mus musculus OX=10090 GN=Atg101 PE=1 SV=1	1	4	4	4	1	1	2	0	0	0	0	0	0	0	0	0	0	1	0	0	0	0	0	0	0	0	0	0	0	1	0	1	0	0	0	1	1	1	1	0	0	0
Q91YI1	Q91YI1	5	5	5	Autophagy-related protein 13	Atg13	sp|Q91YI1|ATG13_MOUSE Autophagy-related protein 13 OS=Mus musculus OX=10090 GN=Atg13 PE=1 SV=2	1	5	5	5	2	0	2	2	2	3	4	2	2	3	1	1	3	2	3	2	3	1	3	1	3	4	2	3	2	3	3	4	1	3	1	4	3	2	3	3	2	2
Q8C0J2	Q8C0J2	11	11	11	Autophagy-related protein 16-1	Atg16l1	sp|Q8C0J2|A16L1_MOUSE Autophagy-related protein 16-1 OS=Mus musculus OX=10090 GN=Atg16l1 PE=1 SV=1	1	11	11	11	7	6	8	3	6	6	7	6	5	6	3	3	5	4	6	5	7	5	6	5	7	7	5	6	6	7	6	7	6	6	6	7	6	7	6	8	6	7
Q6KAU8	Q6KAU8	3	3	3	Autophagy-related protein 16-2	Atg16l2	sp|Q6KAU8|A16L2_MOUSE Autophagy-related protein 16-2 OS=Mus musculus OX=10090 GN=Atg16l2 PE=2 SV=2	1	3	3	3	0	0	0	0	0	0	0	0	0	0	0	0	0	0	0	0	0	0	0	0	0	0	0	0	0	0	0	0	0	0	0	0	0	0	0	0	0	0
Q6P4T0	Q6P4T0	11	11	11	Autophagy-related protein 2 homolog A	Atg2a	sp|Q6P4T0|ATG2A_MOUSE Autophagy-related protein 2 homolog A OS=Mus musculus OX=10090 GN=Atg2a PE=1 SV=2	1	11	11	11	7	4	5	3	6	3	5	6	4	5	3	3	3	3	3	4	2	2	3	2	5	6	7	4	6	7	3	5	3	4	4	4	7	4	6	4	4	3
Q80XK6	Q80XK6	33	33	33	Autophagy-related protein 2 homolog B	Atg2b	sp|Q80XK6|ATG2B_MOUSE Autophagy-related protein 2 homolog B OS=Mus musculus OX=10090 GN=Atg2b PE=1 SV=3	1	33	33	33	8	2	4	2	6	5	3	5	5	3	4	3	6	3	3	3	8	4	7	4	6	7	4	4	6	5	1	4	3	5	6	3	5	5	5	5	5	5
Q8C4Q6	Q8C4Q6	10	10	10	Axin interactor, dorsalization-associated protein	Aida	sp|Q8C4Q6|AIDA_MOUSE Axin interactor, dorsalization-associated protein OS=Mus musculus OX=10090 GN=Aida PE=1 SV=1	1	10	10	10	0	2	1	1	0	2	0	2	0	1	2	0	4	2	0	2	0	3	1	1	2	4	1	4	2	0	1	3	1	2	1	3	1	1	1	1	1	2
O35625	O35625	2	2	2	Axin-1	Axin1	sp|O35625|AXIN1_MOUSE Axin-1 OS=Mus musculus OX=10090 GN=Axin1 PE=1 SV=3	1	2	2	2	0	0	0	0	1	1	1	0	0	0	0	0	0	0	0	0	1	1	0	0	2	1	1	0	0	0	1	0	2	1	1	1	1	1	0	1	1	0
Q80YW5	Q80YW5	4	4	4	B box and SPRY domain-containing protein	Bspry	sp|Q80YW5|BSPRY_MOUSE B box and SPRY domain-containing protein OS=Mus musculus OX=10090 GN=Bspry PE=1 SV=1	1	4	4	4	0	0	0	0	0	0	0	0	0	0	0	0	0	0	0	0	0	0	1	0	1	0	0	0	1	1	0	0	0	1	0	0	0	0	0	0	0	1
Q62210	Q62210	7	7	5	Baculoviral IAP repeat-containing protein 2	Birc2	sp|Q62210|BIRC2_MOUSE Baculoviral IAP repeat-containing protein 2 OS=Mus musculus OX=10090 GN=Birc2 PE=1 SV=1	1	7	7	5	2	1	2	2	1	2	1	2	0	3	1	2	4	2	2	3	2	2	3	2	4	2	3	3	2	2	3	3	3	3	3	2	3	3	2	3	1	1
O70201	O70201	8	8	8	Baculoviral IAP repeat-containing protein 5	Birc5	sp|O70201|BIRC5_MOUSE Baculoviral IAP repeat-containing protein 5 OS=Mus musculus OX=10090 GN=Birc5 PE=1 SV=1	1	8	8	8	6	6	6	4	6	6	7	7	5	6	4	6	7	5	6	5	5	6	6	6	7	7	6	7	5	8	5	5	5	7	5	7	6	5	5	8	5	6
O88738	O88738	68	68	68	Baculoviral IAP repeat-containing protein 6	Birc6	sp|O88738|BIRC6_MOUSE Baculoviral IAP repeat-containing protein 6 OS=Mus musculus OX=10090 GN=Birc6 PE=1 SV=2	1	68	68	68	48	36	46	34	41	33	44	39	36	37	29	34	35	38	40	30	43	26	37	32	41	34	41	37	43	39	35	32	37	33	35	41	42	34	38	36	40	39
Q60739	Q60739	10	10	10	BAG family molecular chaperone regulator 1	Bag1	sp|Q60739|BAG1_MOUSE BAG family molecular chaperone regulator 1 OS=Mus musculus OX=10090 GN=Bag1 PE=1 SV=3	1	10	10	10	9	8	9	8	9	8	8	9	8	8	9	9	10	7	9	7	8	8	7	9	10	9	9	9	8	8	8	9	9	9	8	8	9	9	9	10	10	9
Q91YN9	Q91YN9	6	6	6	BAG family molecular chaperone regulator 2	Bag2	sp|Q91YN9|BAG2_MOUSE BAG family molecular chaperone regulator 2 OS=Mus musculus OX=10090 GN=Bag2 PE=1 SV=1	1	6	6	6	1	2	2	0	1	1	1	3	0	1	1	1	0	1	1	1	1	1	1	1	0	1	0	0	1	1	0	0	0	2	1	1	1	1	2	0	1	0
Q9JLV1	Q9JLV1	27	27	27	BAG family molecular chaperone regulator 3	Bag3	sp|Q9JLV1|BAG3_MOUSE BAG family molecular chaperone regulator 3 OS=Mus musculus OX=10090 GN=Bag3 PE=1 SV=2	1	27	27	27	9	7	9	6	7	9	8	7	7	6	7	5	8	5	9	3	7	5	8	5	7	7	7	7	7	8	7	6	9	9	7	8	6	7	7	8	9	7
Q8CI61	Q8CI61	7	7	7	BAG family molecular chaperone regulator 4	Bag4	sp|Q8CI61|BAG4_MOUSE BAG family molecular chaperone regulator 4 OS=Mus musculus OX=10090 GN=Bag4 PE=1 SV=2	1	7	7	7	5	5	5	6	5	5	5	5	4	5	6	5	3	5	5	4	5	5	4	5	4	4	6	4	4	3	5	4	4	5	5	3	6	5	5	5	4	4
Q8CI32	Q8CI32	15	15	15	BAG family molecular chaperone regulator 5	Bag5	sp|Q8CI32|BAG5_MOUSE BAG family molecular chaperone regulator 5 OS=Mus musculus OX=10090 GN=Bag5 PE=1 SV=1	1	15	15	15	7	7	7	6	8	6	8	8	9	5	8	7	8	6	7	7	7	7	5	8	10	7	9	8	6	9	7	8	6	7	6	8	6	10	8	7	7	7
Q3UHR0	Q3UHR0	6	6	6	BAH and coiled-coil domain-containing protein 1	Bahcc1	sp|Q3UHR0|BAHC1_MOUSE BAH and coiled-coil domain-containing protein 1 OS=Mus musculus OX=10090 GN=Bahcc1 PE=2 SV=2	1	6	6	6	1	2	1	0	3	2	3	1	0	1	4	0	1	1	2	2	1	0	1	1	1	1	1	1	2	1	0	1	0	0	1	0	1	0	0	2	1	1
Q9Z2H5	Q9Z2H5	27	25	25	Band 4.1-like protein 1	Epb41l1	sp|Q9Z2H5|E41L1_MOUSE Band 4.1-like protein 1 OS=Mus musculus OX=10090 GN=Epb41l1 PE=1 SV=2	1	27	25	25	11	15	18	14	10	14	13	10	10	9	9	11	10	10	12	10	10	9	10	9	13	15	14	13	11	14	13	11	9	12	10	10	9	10	7	10	9	11
O70318	O70318	44	44	37	Band 4.1-like protein 2	Epb41l2	sp|O70318|E41L2_MOUSE Band 4.1-like protein 2 OS=Mus musculus OX=10090 GN=Epb41l2 PE=1 SV=2	1	44	44	37	26	25	28	21	23	26	28	18	19	18	18	15	21	19	21	18	23	14	19	18	24	21	24	22	23	25	15	22	19	22	17	21	20	25	23	21	24	28
Q9WV92	Q9WV92	18	12	12	Band 4.1-like protein 3;Band 4.1-like protein 3, N-terminally processed	Epb41l3	sp|Q9WV92|E41L3_MOUSE Band 4.1-like protein 3 OS=Mus musculus OX=10090 GN=Epb41l3 PE=1 SV=1	1	18	12	12	5	4	4	5	3	8	4	4	5	4	3	3	10	5	5	5	4	5	4	5	4	4	4	6	5	9	3	4	3	6	4	4	4	3	5	5	4	7
P52963	P52963	8	8	8	Band 4.1-like protein 4A	Epb41l4a	sp|P52963|E41LA_MOUSE Band 4.1-like protein 4A OS=Mus musculus OX=10090 GN=Epb41l4a PE=2 SV=2	1	8	8	8	2	2	3	1	2	2	2	4	1	2	3	0	4	1	3	1	3	1	1	4	4	5	3	3	3	4	2	4	2	2	1	3	2	1	1	2	4	4
Q8BGS1	Q8BGS1	21	21	19	Band 4.1-like protein 5	Epb41l5	sp|Q8BGS1|E41L5_MOUSE Band 4.1-like protein 5 OS=Mus musculus OX=10090 GN=Epb41l5 PE=1 SV=1	1	21	21	19	8	7	6	6	6	8	8	10	7	5	7	3	8	4	6	7	8	8	6	8	9	8	6	8	7	8	5	6	4	9	4	9	6	8	6	7	4	7
O54962	O54962	14	14	14	Barrier-to-autointegration factor;Barrier-to-autointegration factor, N-terminally processed	Banf1	sp|O54962|BAF_MOUSE Barrier-to-autointegration factor OS=Mus musculus OX=10090 GN=Banf1 PE=1 SV=1	1	14	14	14	9	10	10	7	9	8	10	7	7	7	5	6	6	6	6	8	8	8	7	7	8	9	7	8	7	8	7	5	7	7	6	9	8	9	10	8	10	10
Q9R069	Q9R069	16	16	16	Basal cell adhesion molecule	Bcam	sp|Q9R069|BCAM_MOUSE Basal cell adhesion molecule OS=Mus musculus OX=10090 GN=Bcam PE=1 SV=1	1	16	16	16	13	9	12	9	14	12	12	13	9	10	9	10	8	11	14	12	13	10	11	13	14	12	11	13	11	14	12	12	11	12	7	13	12	13	11	13	11	12
Q05793	Q05793	86	86	86	Basement membrane-specific heparan sulfate proteoglycan core protein;Endorepellin;LG3 peptide	Hspg2	sp|Q05793|PGBM_MOUSE Basement membrane-specific heparan sulfate proteoglycan core protein OS=Mus musculus OX=10090 GN=Hspg2 PE=1 SV=1	1	86	86	86	18	7	16	15	12	22	8	14	6	11	16	8	19	8	14	19	16	13	20	12	22	14	24	15	24	26	14	15	15	17	21	22	19	17	20	23	14	23
Q9CQC6	Q9CQC6	24	22	22	Basic leucine zipper and W2 domain-containing protein 1	Bzw1	sp|Q9CQC6|BZW1_MOUSE Basic leucine zipper and W2 domain-containing protein 1 OS=Mus musculus OX=10090 GN=Bzw1 PE=1 SV=1	1	24	22	22	19	18	19	16	19	17	18	16	13	12	11	13	12	13	13	15	14	12	12	12	15	14	15	13	14	14	13	13	13	13	12	15	16	16	16	13	17	15
Q91VK1	Q91VK1	26	26	24	Basic leucine zipper and W2 domain-containing protein 2	Bzw2	sp|Q91VK1|BZW2_MOUSE Basic leucine zipper and W2 domain-containing protein 2 OS=Mus musculus OX=10090 GN=Bzw2 PE=1 SV=1	1	26	26	24	19	23	19	18	23	17	24	18	15	18	15	17	16	17	15	15	17	14	19	14	17	14	17	17	14	15	13	17	16	16	14	16	19	21	21	16	20	16
Q9D275	Q9D275	2	2	2	Basic leucine zipper transcriptional factor ATF-like 3	Batf3	sp|Q9D275|BATF3_MOUSE Basic leucine zipper transcriptional factor ATF-like 3 OS=Mus musculus OX=10090 GN=Batf3 PE=2 SV=1	1	2	2	2	0	0	0	0	0	0	0	0	0	0	0	0	0	0	0	0	0	0	0	0	0	0	0	0	0	0	0	0	0	0	0	0	0	0	0	0	0	0
P18572	P18572	12	12	12	Basigin	Bsg	sp|P18572|BASI_MOUSE Basigin OS=Mus musculus OX=10090 GN=Bsg PE=1 SV=2	1	12	12	12	7	5	7	4	6	5	6	5	4	5	3	4	3	4	4	3	4	3	4	3	4	4	4	3	5	4	3	3	3	4	4	6	5	6	6	5	5	5
Q9D2C7	Q9D2C7	2	2	2	Bax inhibitor 1	Tmbim6	sp|Q9D2C7|BI1_MOUSE Bax inhibitor 1 OS=Mus musculus OX=10090 GN=Tmbim6 PE=1 SV=1	1	2	2	2	1	1	1	1	0	1	1	0	0	1	2	2	1	1	1	1	1	1	0	1	1	1	1	1	1	1	0	0	0	1	0	1	1	1	1	1	1	1
Q9CXE2	Q9CXE2	5	3	3	B-cell CLL/lymphoma 7 protein family member A	Bcl7a	sp|Q9CXE2|BCL7A_MOUSE B-cell CLL/lymphoma 7 protein family member A OS=Mus musculus OX=10090 GN=Bcl7a PE=2 SV=1	1	5	3	3	3	2	4	3	4	1	3	2	2	1	2	0	2	0	2	1	0	2	0	2	3	4	2	0	2	1	3	2	2	2	2	1	3	1	3	2	5	2
Q921K9	Q921K9	5	4	3	B-cell CLL/lymphoma 7 protein family member B	Bcl7b	sp|Q921K9|BCL7B_MOUSE B-cell CLL/lymphoma 7 protein family member B OS=Mus musculus OX=10090 GN=Bcl7b PE=1 SV=1	1	5	4	3	4	4	5	4	5	3	4	5	4	4	4	3	4	2	4	3	3	3	3	4	5	5	4	3	4	4	5	3	4	3	5	3	5	3	4	4	5	2
O08664	O08664	6	6	5	B-cell CLL/lymphoma 7 protein family member C	Bcl7c	sp|O08664|BCL7C_MOUSE B-cell CLL/lymphoma 7 protein family member C OS=Mus musculus OX=10090 GN=Bcl7c PE=1 SV=1	1	6	6	5	3	4	4	2	1	1	1	3	3	3	4	1	3	2	3	2	3	3	3	3	3	3	3	1	2	2	3	2	4	2	3	1	4	1	4	2	3	2
Q9D219	Q9D219	6	6	6	B-cell CLL/lymphoma 9 protein	Bcl9	sp|Q9D219|BCL9_MOUSE B-cell CLL/lymphoma 9 protein OS=Mus musculus OX=10090 GN=Bcl9 PE=1 SV=3	1	6	6	6	4	2	0	2	4	3	3	1	1	0	2	2	2	0	3	2	4	2	0	0	2	2	1	2	2	0	1	4	1	3	0	1	1	2	0	1	1	1
Q67FY2	Q67FY2	15	15	15	B-cell CLL/lymphoma 9-like protein	Bcl9l	sp|Q67FY2|BCL9L_MOUSE B-cell CLL/lymphoma 9-like protein OS=Mus musculus OX=10090 GN=Bcl9l PE=1 SV=1	1	15	15	15	1	2	1	1	0	1	1	0	1	0	0	1	0	1	0	1	1	1	0	2	0	1	1	1	1	2	1	0	0	1	0	1	1	2	0	1	1	1
Q9Z0H7	Q9Z0H7	8	8	8	B-cell lymphoma/leukemia 10	Bcl10	sp|Q9Z0H7|BCL10_MOUSE B-cell lymphoma/leukemia 10 OS=Mus musculus OX=10090 GN=Bcl10 PE=1 SV=1	1	8	8	8	7	3	3	3	3	5	4	3	4	4	2	2	3	4	6	5	4	3	3	3	5	4	5	4	2	2	3	3	4	5	5	4	4	1	4	4	4	5
Q61335	Q61335	15	15	15	B-cell receptor-associated protein 31	Bcap31	sp|Q61335|BAP31_MOUSE B-cell receptor-associated protein 31 OS=Mus musculus OX=10090 GN=Bcap31 PE=1 SV=4	1	15	15	15	7	7	10	8	9	7	9	8	8	6	4	4	5	6	5	5	5	4	5	4	7	6	5	4	6	4	4	4	4	5	4	6	5	10	7	4	7	8
O08734	O08734	3	3	3	Bcl-2 homologous antagonist/killer	Bak1	sp|O08734|BAK_MOUSE Bcl-2 homologous antagonist/killer OS=Mus musculus OX=10090 GN=Bak1 PE=1 SV=3	1	3	3	3	0	2	2	2	1	1	2	2	2	1	2	1	2	1	1	1	1	1	2	1	2	2	0	0	2	1	2	1	2	1	1	0	2	2	1	2	3	1
O54940;Q8BHE3	O54940	3;1	3;1	3;1	BCL2/adenovirus E1B 19 kDa protein-interacting protein 2	Bnip2	sp|O54940|BNIP2_MOUSE BCL2/adenovirus E1B 19 kDa protein-interacting protein 2 OS=Mus musculus OX=10090 GN=Bnip2 PE=1 SV=2	2	3	3	3	0	0	1	0	0	0	0	0	0	0	0	0	0	0	0	0	0	0	0	0	0	0	0	0	0	0	0	0	0	0	0	0	0	0	0	0	0	0
O55003	O55003	4	4	4	BCL2/adenovirus E1B 19 kDa protein-interacting protein 3	Bnip3	sp|O55003|BNIP3_MOUSE BCL2/adenovirus E1B 19 kDa protein-interacting protein 3 OS=Mus musculus OX=10090 GN=Bnip3 PE=1 SV=1	1	4	4	4	0	0	0	0	0	0	0	0	0	0	1	0	2	0	0	0	1	0	2	0	0	0	1	0	2	0	0	0	0	0	2	0	0	0	0	1	0	0
Q9Z2F7	Q9Z2F7	4	4	4	BCL2/adenovirus E1B 19 kDa protein-interacting protein 3-like	Bnip3l	sp|Q9Z2F7|BNI3L_MOUSE BCL2/adenovirus E1B 19 kDa protein-interacting protein 3-like OS=Mus musculus OX=10090 GN=Bnip3l PE=1 SV=1	1	4	4	4	2	1	1	1	2	1	1	2	1	2	1	1	1	1	1	2	1	2	1	1	2	1	2	1	1	1	2	1	1	1	1	1	1	1	1	1	1	1
Q8K019	Q8K019	28	27	27	Bcl-2-associated transcription factor 1	Bclaf1	sp|Q8K019|BCLF1_MOUSE Bcl-2-associated transcription factor 1 OS=Mus musculus OX=10090 GN=Bclaf1 PE=1 SV=2	1	28	27	27	15	15	19	16	16	18	17	12	12	13	12	12	12	12	14	15	12	11	10	14	13	16	15	15	13	16	10	12	10	14	10	13	12	14	13	13	14	17
Q99ML1	Q99ML1	2	2	2	Bcl-2-binding component 3	Bbc3	sp|Q99ML1|BBC3_MOUSE Bcl-2-binding component 3 OS=Mus musculus OX=10090 GN=Bbc3 PE=1 SV=1	1	2	2	2	0	0	1	0	0	0	0	0	0	0	0	0	0	0	0	0	0	0	0	0	0	0	0	0	1	0	0	0	1	1	0	0	0	0	0	1	1	0
Q64373	Q64373	3	3	3	Bcl-2-like protein 1	Bcl2l1	sp|Q64373|B2CL1_MOUSE Bcl-2-like protein 1 OS=Mus musculus OX=10090 GN=Bcl2l1 PE=1 SV=1	1	3	3	3	2	0	2	1	0	0	2	2	1	1	1	1	1	3	0	0	0	1	0	2	1	0	0	0	0	0	0	0	0	1	0	0	1	0	1	0	1	0
P59017	P59017	9	9	9	Bcl-2-like protein 13	Bcl2l13	sp|P59017|B2L13_MOUSE Bcl-2-like protein 13 OS=Mus musculus OX=10090 GN=Bcl2l13 PE=1 SV=2	1	9	9	9	6	5	6	7	5	7	7	4	5	3	5	4	5	5	5	4	6	5	6	5	6	5	5	4	5	7	5	6	5	4	6	5	6	6	5	6	5	6
Q8CGN4	Q8CGN4	60	60	59	BCL-6 corepressor	Bcor	sp|Q8CGN4|BCOR_MOUSE BCL-6 corepressor OS=Mus musculus OX=10090 GN=Bcor PE=1 SV=2	1	60	60	59	4	5	6	5	7	8	9	7	3	3	4	4	7	5	5	8	9	7	4	5	10	9	11	8	4	8	11	12	5	9	3	7	3	6	5	9	10	8
A2AQH4	A2AQH4	4	3	3	BCL-6 corepressor-like protein 1	Bcorl1	sp|A2AQH4|BCORL_MOUSE BCL-6 corepressor-like protein 1 OS=Mus musculus OX=10090 GN=Bcorl1 PE=2 SV=1	1	4	3	3	0	1	0	0	0	1	0	1	1	2	1	1	1	0	0	0	1	1	0	0	1	1	1	1	0	0	1	1	1	1	1	1	0	0	0	1	1	0
Q8CDJ3	Q8CDJ3	1	1	1	Beclin 1-associated autophagy-related key regulator	Atg14	sp|Q8CDJ3|BAKOR_MOUSE Beclin 1-associated autophagy-related key regulator OS=Mus musculus OX=10090 GN=Atg14 PE=1 SV=1	1	1	1	1	0	0	0	0	0	0	0	0	0	0	0	0	0	0	0	0	0	0	0	0	0	0	0	0	0	0	0	0	0	0	0	0	0	0	0	0	0	0
O88597	O88597	10	10	10	Beclin-1	Becn1	sp|O88597|BECN1_MOUSE Beclin-1 OS=Mus musculus OX=10090 GN=Becn1 PE=1 SV=3	1	10	10	10	1	1	2	1	1	1	1	1	0	0	0	0	1	0	2	1	1	1	1	1	1	1	1	2	1	1	1	2	1	1	1	2	1	1	1	1	1	2
Q6PAL0	Q6PAL0	20	20	20	BEN domain-containing protein 3	Bend3	sp|Q6PAL0|BEND3_MOUSE BEN domain-containing protein 3 OS=Mus musculus OX=10090 GN=Bend3 PE=1 SV=1	1	20	20	20	11	10	11	6	12	8	15	11	8	8	10	8	9	10	10	9	12	9	10	7	12	10	10	9	11	13	10	11	10	9	10	10	13	13	14	12	12	11
P86174	P86174	7	7	7	BEN domain-containing protein 4	Bend4	sp|P86174|BEND4_MOUSE BEN domain-containing protein 4 OS=Mus musculus OX=10090 GN=Bend4 PE=4 SV=2	1	7	7	7	0	0	1	2	1	1	2	0	0	0	0	0	2	0	0	0	2	0	0	0	0	0	1	0	1	0	0	0	0	1	0	0	0	0	0	0	0	1
O35623	O35623	2	2	2	BET1 homolog	Bet1	sp|O35623|BET1_MOUSE BET1 homolog OS=Mus musculus OX=10090 GN=Bet1 PE=1 SV=1	1	2	2	2	1	2	1	2	1	2	1	1	1	2	2	2	1	2	1	1	1	2	2	2	1	1	1	1	1	1	1	2	1	1	2	1	1	1	1	1	1	1
A0A1B0GT05;O35153	A0A1B0GT05;O35153	2;2	2;2	2;2	BET1-like protein	Bet1l	tr|A0A1B0GT05|A0A1B0GT05_MOUSE Predicted gene 45785 OS=Mus musculus OX=10090 GN=Gm45785 PE=4 SV=1;sp|O35153|BET1L_MOUSE BET1-like protein OS=Mus musculus OX=10090 GN=Bet1l PE=3 SV=1	2	2	2	2	1	2	2	2	2	2	2	0	0	0	0	0	0	0	1	0	1	0	1	0	2	1	2	1	0	1	0	1	0	0	0	1	1	1	1	1	1	0
Q8BHT6	Q8BHT6	8	8	8	Beta-1,3-glucosyltransferase	B3galtl	sp|Q8BHT6|B3GLT_MOUSE Beta-1,3-glucosyltransferase OS=Mus musculus OX=10090 GN=B3glct PE=1 SV=3	1	8	8	8	1	0	1	0	0	1	0	0	0	0	0	0	1	0	0	0	0	0	0	0	0	1	0	0	0	2	0	1	0	0	0	0	0	0	0	2	0	3
P15535	P15535	4	4	4	Beta-1,4-galactosyltransferase 1;Lactose synthase A protein;N-acetyllactosamine synthase;Beta-N-acetylglucosaminylglycopeptide beta-1,4-galactosyltransferase;Beta-N-acetylglucosaminyl-glycolipid beta-1,4-galactosyltransferase;Processed beta-1,4-galactosyltransferase 1	B4galt1	sp|P15535|B4GT1_MOUSE Beta-1,4-galactosyltransferase 1 OS=Mus musculus OX=10090 GN=B4galt1 PE=1 SV=1	1	4	4	4	1	1	1	1	1	2	2	1	1	1	1	2	3	1	2	1	2	1	2	1	2	1	1	1	1	1	2	1	1	1	1	2	0	1	1	1	1	2
Q91YY2	Q91YY2	2	2	2	Beta-1,4-galactosyltransferase 3;N-acetyllactosamine synthase;Beta-N-acetylglucosaminylglycopeptide beta-1,4-galactosyltransferase;Beta-N-acetylglucosaminyl-glycolipid beta-1,4-galactosyltransferase	B4galt3	sp|Q91YY2|B4GT3_MOUSE Beta-1,4-galactosyltransferase 3 OS=Mus musculus OX=10090 GN=B4galt3 PE=1 SV=1	1	2	2	2	0	0	0	0	0	0	0	0	0	0	0	0	0	0	0	0	0	0	0	0	0	0	0	0	0	0	0	0	0	0	0	0	0	0	0	0	0	0
Q9JJ04	Q9JJ04	2	2	2	Beta-1,4-galactosyltransferase 4;N-acetyllactosamine synthase;Lactotriaosylceramide beta-1,4-galactosyltransferase	B4galt4	sp|Q9JJ04|B4GT4_MOUSE Beta-1,4-galactosyltransferase 4 OS=Mus musculus OX=10090 GN=B4galt4 PE=2 SV=1	1	2	2	2	1	1	1	1	1	1	1	1	1	1	1	1	1	1	1	1	1	1	1	1	0	0	0	1	1	0	0	1	0	1	1	1	1	0	1	1	1	0
Q9JMK0	Q9JMK0	1	1	1	Beta-1,4-galactosyltransferase 5	B4galt5	sp|Q9JMK0|B4GT5_MOUSE Beta-1,4-galactosyltransferase 5 OS=Mus musculus OX=10090 GN=B4galt5 PE=1 SV=2	1	1	1	1	0	0	0	0	1	0	0	0	0	1	0	0	0	0	0	0	0	0	0	0	0	1	0	0	0	0	0	1	0	0	1	1	0	0	0	0	0	0
Q99L88	Q99L88	3	2	2	Beta-1-syntrophin	Sntb1	sp|Q99L88|SNTB1_MOUSE Beta-1-syntrophin OS=Mus musculus OX=10090 GN=Sntb1 PE=1 SV=4	1	3	2	2	1	0	0	0	0	1	1	0	0	0	0	1	1	0	1	1	1	0	0	0	1	1	1	0	1	0	1	0	1	1	0	0	1	1	0	1	0	0
P01887	P01887	4	4	4	Beta-2-microglobulin	B2m	sp|P01887|B2MG_MOUSE Beta-2-microglobulin OS=Mus musculus OX=10090 GN=B2m PE=1 SV=2	1	4	4	4	0	0	0	0	1	0	0	0	1	0	0	0	0	0	0	0	0	0	0	0	0	0	0	0	0	0	0	0	0	0	0	0	0	0	0	1	0	0
Q61235	Q61235	11	11	10	Beta-2-syntrophin	Sntb2	sp|Q61235|SNTB2_MOUSE Beta-2-syntrophin OS=Mus musculus OX=10090 GN=Sntb2 PE=1 SV=2	1	11	11	10	8	6	7	5	7	5	7	4	4	4	4	6	6	5	6	6	5	4	7	5	6	7	6	5	8	5	6	6	6	6	6	7	5	6	6	6	6	7
Q8BFZ3	Q8BFZ3	13	2	2	Beta-actin-like protein 2	Actbl2	sp|Q8BFZ3|ACTBL_MOUSE Beta-actin-like protein 2 OS=Mus musculus OX=10090 GN=Actbl2 PE=1 SV=1	1	13	2	2	11	13	10	13	13	13	13	11	10	12	11	10	11	11	11	12	11	13	11	10	12	12	12	13	12	12	12	11	10	12	10	12	12	10	13	12	12	12
Q99MK8;Q3UYH7	Q99MK8	16;3	16;3	16;3	Beta-adrenergic receptor kinase 1	Adrbk1	sp|Q99MK8|ARBK1_MOUSE Beta-adrenergic receptor kinase 1 OS=Mus musculus OX=10090 GN=Grk2 PE=1 SV=2	2	16	16	16	8	4	7	7	5	7	6	5	6	6	4	5	4	6	5	4	6	4	5	5	4	5	6	7	5	6	4	6	5	5	2	6	6	7	5	7	5	6
Q8BWG8	Q8BWG8	9	9	7	Beta-arrestin-1	Arrb1	sp|Q8BWG8|ARRB1_MOUSE Beta-arrestin-1 OS=Mus musculus OX=10090 GN=Arrb1 PE=1 SV=1	1	9	9	7	1	1	1	1	1	1	1	1	0	1	1	1	1	1	1	1	1	1	1	0	1	1	1	1	2	1	1	1	1	1	1	1	1	1	1	1	1	1
Q91YI4	Q91YI4	8	7	7	Beta-arrestin-2	Arrb2	sp|Q91YI4|ARRB2_MOUSE Beta-arrestin-2 OS=Mus musculus OX=10090 GN=Arrb2 PE=1 SV=1	1	8	7	7	6	8	7	6	7	7	8	6	4	7	5	5	5	5	6	6	6	5	4	5	6	6	6	6	6	6	5	5	4	6	5	7	6	5	7	6	7	7
Q9JJN6	Q9JJN6	2	2	2	Beta-catenin-interacting protein 1	Ctnnbip1	sp|Q9JJN6|CNBP1_MOUSE Beta-catenin-interacting protein 1 OS=Mus musculus OX=10090 GN=Ctnnbip1 PE=1 SV=1	1	2	2	2	2	0	1	0	2	1	2	2	0	1	0	0	2	0	1	0	0	0	1	0	2	2	2	2	2	2	0	2	1	1	1	2	1	1	1	1	1	1
Q9CWL8	Q9CWL8	20	20	20	Beta-catenin-like protein 1	Ctnnbl1	sp|Q9CWL8|CTBL1_MOUSE Beta-catenin-like protein 1 OS=Mus musculus OX=10090 GN=Ctnnbl1 PE=1 SV=1	1	20	20	20	12	14	12	11	12	12	12	10	10	11	9	7	10	11	11	11	12	12	11	11	11	11	11	11	12	12	8	11	9	10	9	13	11	12	11	12	12	13
Q8R5C5	Q8R5C5	14	5	5	Beta-centractin	Actr1b	sp|Q8R5C5|ACTY_MOUSE Beta-centractin OS=Mus musculus OX=10090 GN=Actr1b PE=1 SV=1	1	14	5	5	9	9	11	8	11	10	9	9	7	7	9	8	7	7	8	8	6	9	8	8	8	6	9	8	6	9	6	6	6	7	6	7	11	9	10	10	10	10
Q80WS1	Q80WS1	1	1	1	Beta-citrylglutamate synthase B	Rimklb	sp|Q80WS1|RIMKB_MOUSE Beta-citrylglutamate synthase B OS=Mus musculus OX=10090 GN=Rimklb PE=1 SV=1	1	1	1	1	1	1	1	1	1	0	1	1	0	1	0	0	1	0	1	1	0	0	0	0	1	1	0	1	1	1	0	0	1	1	0	0	1	1	1	1	1	1
P21550	P21550	17	12	10	Beta-enolase	Eno3	sp|P21550|ENOB_MOUSE Beta-enolase OS=Mus musculus OX=10090 GN=Eno3 PE=1 SV=3	1	17	12	10	12	12	11	11	10	9	9	10	11	12	11	12	8	10	10	10	11	11	8	10	10	10	11	10	10	10	9	11	12	10	9	9	9	9	10	10	11	12
P23780	P23780	15	15	15	Beta-galactosidase	Glb1	sp|P23780|BGAL_MOUSE Beta-galactosidase OS=Mus musculus OX=10090 GN=Glb1 PE=1 SV=1	1	15	15	15	5	4	5	7	3	7	5	5	5	4	6	5	8	5	5	6	5	6	5	6	6	6	4	5	4	5	5	6	6	7	6	6	5	6	4	6	4	7
P12265	P12265	10	10	10	Beta-glucuronidase	Gusb	sp|P12265|BGLR_MOUSE Beta-glucuronidase OS=Mus musculus OX=10090 GN=Gusb PE=1 SV=2	1	10	10	10	1	3	2	1	2	3	3	2	1	0	2	1	2	3	1	2	0	1	2	1	1	0	1	1	2	1	0	1	0	0	3	0	3	3	2	3	2	2
P29416	P29416	4	4	4	Beta-hexosaminidase subunit alpha	Hexa	sp|P29416|HEXA_MOUSE Beta-hexosaminidase subunit alpha OS=Mus musculus OX=10090 GN=Hexa PE=1 SV=2	1	4	4	4	2	3	2	1	3	2	0	2	1	0	1	0	3	1	1	3	0	2	0	2	1	2	1	3	0	1	0	2	0	3	1	2	1	4	4	3	4	4
P20060	P20060	19	19	19	Beta-hexosaminidase subunit beta	Hexb	sp|P20060|HEXB_MOUSE Beta-hexosaminidase subunit beta OS=Mus musculus OX=10090 GN=Hexb PE=1 SV=2	1	19	19	19	11	14	15	13	13	16	12	12	12	12	13	12	15	11	14	14	13	13	13	14	14	15	11	15	14	13	15	12	12	14	11	13	11	14	12	16	13	15
Q99KR3	Q99KR3	13	13	13	Beta-lactamase-like protein 2	Lactb2	sp|Q99KR3|LACB2_MOUSE Endoribonuclease LACTB2 OS=Mus musculus OX=10090 GN=Lactb2 PE=1 SV=1	1	13	13	13	9	10	10	9	9	8	11	6	6	6	5	7	6	6	7	5	5	5	6	7	7	6	7	8	8	8	5	6	5	6	5	7	6	8	9	8	9	9
Q8K2I4	Q8K2I4	16	16	16	Beta-mannosidase	Manba	sp|Q8K2I4|MANBA_MOUSE Beta-mannosidase OS=Mus musculus OX=10090 GN=Manba PE=1 SV=1	1	16	16	16	4	2	2	2	2	4	4	1	1	1	3	1	2	2	3	2	2	2	1	1	2	3	2	2	2	1	0	0	1	1	0	0	0	1	0	2	2	3
Q9ES46	Q9ES46	11	9	9	Beta-parvin	Parvb	sp|Q9ES46|PARVB_MOUSE Beta-parvin OS=Mus musculus OX=10090 GN=Parvb PE=1 SV=1	1	11	9	9	5	6	8	5	5	5	6	5	4	4	4	4	5	5	4	4	4	3	4	4	5	6	3	6	5	6	2	6	5	5	3	5	5	5	5	7	5	5
P70444	P70444	6	6	6	BH3-interacting domain death agonist;BH3-interacting domain death agonist p15;BH3-interacting domain death agonist p13;BH3-interacting domain death agonist p11	Bid	sp|P70444|BID_MOUSE BH3-interacting domain death agonist OS=Mus musculus OX=10090 GN=Bid PE=1 SV=2	1	6	6	6	4	2	4	2	3	4	4	3	3	4	3	2	4	3	3	2	3	2	3	2	4	2	4	3	3	4	3	3	4	4	1	4	4	4	4	3	4	4
Q60967	Q60967	20	20	18	Bifunctional 3-phosphoadenosine 5-phosphosulfate synthase 1;Sulfate adenylyltransferase;Adenylyl-sulfate kinase	Papss1	sp|Q60967|PAPS1_MOUSE Bifunctional 3-phosphoadenosine 5-phosphosulfate synthase 1 OS=Mus musculus OX=10090 GN=Papss1 PE=1 SV=1	1	20	20	18	6	4	5	4	6	6	5	3	3	7	4	3	6	5	3	4	5	2	4	2	4	4	5	5	6	5	4	4	3	4	3	4	4	6	5	5	5	5
O88428	O88428	17	15	15	Bifunctional 3-phosphoadenosine 5-phosphosulfate synthase 2;Sulfate adenylyltransferase;Adenylyl-sulfate kinase	Papss2	sp|O88428|PAPS2_MOUSE Bifunctional 3-phosphoadenosine 5-phosphosulfate synthase 2 OS=Mus musculus OX=10090 GN=Papss2 PE=1 SV=2	1	17	15	15	1	0	1	1	1	0	1	1	1	2	1	0	1	1	1	1	1	0	0	1	1	0	1	0	0	1	1	1	1	1	1	1	1	0	1	2	0	1
Q9ERI5	Q9ERI5	9	9	9	Bifunctional arginine demethylase and lysyl-hydroxylase JMJD6	Jmjd6	sp|Q9ERI5|JMJD6_MOUSE Bifunctional arginine demethylase and lysyl-hydroxylase JMJD6 OS=Mus musculus OX=10090 GN=Jmjd6 PE=1 SV=2	1	9	9	9	5	1	4	4	4	3	4	3	2	1	1	2	1	2	2	2	2	2	1	2	2	2	3	3	3	2	2	3	2	2	2	3	3	4	3	2	2	4
Q8VC30	Q8VC30	15	15	15	Bifunctional ATP-dependent dihydroxyacetone kinase/FAD-AMP lyase (cyclizing);ATP-dependent dihydroxyacetone kinase;FAD-AMP lyase (cyclizing)	Dak	sp|Q8VC30|TKFC_MOUSE Triokinase/FMN cyclase OS=Mus musculus OX=10090 GN=Tkfc PE=1 SV=1	1	15	15	15	13	10	11	10	14	10	13	11	11	11	10	9	11	10	11	11	10	8	9	10	11	9	11	11	9	7	8	9	9	9	9	10	12	12	12	12	11	11
Q9DBL7	Q9DBL7	9	9	8	Bifunctional coenzyme A synthase;Phosphopantetheine adenylyltransferase;Dephospho-CoA kinase	Coasy	sp|Q9DBL7|COASY_MOUSE Bifunctional coenzyme A synthase OS=Mus musculus OX=10090 GN=Coasy PE=1 SV=2	1	9	9	8	5	6	6	5	6	4	5	5	4	2	3	2	3	5	4	3	5	3	5	3	6	4	4	6	6	6	1	4	2	4	3	5	5	6	4	5	4	5
P34914	P34914	22	22	22	Bifunctional epoxide hydrolase 2;Cytosolic epoxide hydrolase 2;Lipid-phosphate phosphatase	Ephx2	sp|P34914|HYES_MOUSE Bifunctional epoxide hydrolase 2 OS=Mus musculus OX=10090 GN=Ephx2 PE=1 SV=2	1	22	22	22	14	15	13	17	12	19	14	12	15	9	13	10	17	12	16	16	14	15	16	14	17	19	16	19	16	19	13	18	15	19	14	19	14	16	15	15	13	18
Q8CGC7	Q8CGC7	90	90	89	Bifunctional glutamate/proline--tRNA ligase;Glutamate--tRNA ligase;Proline--tRNA ligase	Eprs	sp|Q8CGC7|SYEP_MOUSE Bifunctional glutamate/proline--tRNA ligase OS=Mus musculus OX=10090 GN=Eprs PE=1 SV=4	1	90	90	89	69	66	77	68	71	70	73	66	63	63	56	60	61	61	61	58	61	55	60	61	64	60	66	62	67	65	53	52	59	60	52	61	65	67	72	66	72	70
Q3UHN9	Q3UHN9	3	3	3	Bifunctional heparan sulfate N-deacetylase/N-sulfotransferase 1;Heparan sulfate N-deacetylase 1;Heparan sulfate N-sulfotransferase 1	Ndst1	sp|Q3UHN9|NDST1_MOUSE Bifunctional heparan sulfate N-deacetylase/N-sulfotransferase 1 OS=Mus musculus OX=10090 GN=Ndst1 PE=1 SV=2	1	3	3	3	0	0	0	0	0	0	0	0	0	0	0	0	1	0	0	0	0	0	0	0	0	0	0	0	0	0	0	0	0	0	0	0	0	0	0	0	0	0
Q8CD15	Q8CD15	10	10	10	Bifunctional lysine-specific demethylase and histidyl-hydroxylase MINA	Mina	sp|Q8CD15|RIOX2_MOUSE Ribosomal oxygenase 2 OS=Mus musculus OX=10090 GN=Riox2 PE=1 SV=2	1	10	10	10	9	10	9	9	9	10	10	8	9	7	5	7	6	8	6	6	10	5	8	3	7	6	7	7	6	7	4	8	4	7	3	8	7	9	9	9	9	9
Q9JJF3	Q9JJF3	5	5	5	Bifunctional lysine-specific demethylase and histidyl-hydroxylase NO66	No66	sp|Q9JJF3|RIOX1_MOUSE Ribosomal oxygenase 1 OS=Mus musculus OX=10090 GN=Riox1 PE=1 SV=2	1	5	5	5	3	3	3	2	2	3	3	2	0	1	2	1	1	2	1	2	3	2	0	1	2	2	3	2	3	2	1	0	1	1	1	1	3	3	3	2	2	3
P18155	P18155	15	15	14	Bifunctional methylenetetrahydrofolate dehydrogenase/cyclohydrolase, mitochondrial;NAD-dependent methylenetetrahydrofolate dehydrogenase;Methenyltetrahydrofolate cyclohydrolase	Mthfd2	sp|P18155|MTDC_MOUSE Bifunctional methylenetetrahydrofolate dehydrogenase/cyclohydrolase, mitochondrial OS=Mus musculus OX=10090 GN=Mthfd2 PE=1 SV=1	1	15	15	14	11	11	12	8	11	9	11	9	7	9	2	9	1	8	8	3	9	3	7	3	11	3	11	2	12	4	3	2	6	1	6	4	11	10	12	7	11	6
Q9JLV6	Q9JLV6	18	18	18	Bifunctional polynucleotide phosphatase/kinase;Polynucleotide 3-phosphatase;Polynucleotide 5-hydroxyl-kinase	Pnkp	sp|Q9JLV6|PNKP_MOUSE Bifunctional polynucleotide phosphatase/kinase OS=Mus musculus OX=10090 GN=Pnkp PE=1 SV=2	1	18	18	18	9	5	9	8	6	9	8	6	7	6	6	5	6	7	6	6	7	6	6	6	6	6	5	6	6	6	5	6	7	6	5	5	6	5	7	5	7	5
Q9CWJ9	Q9CWJ9	50	50	50	Bifunctional purine biosynthesis protein PURH;Phosphoribosylaminoimidazolecarboxamide formyltransferase;IMP cyclohydrolase	Atic	sp|Q9CWJ9|PUR9_MOUSE Bifunctional purine biosynthesis protein PURH OS=Mus musculus OX=10090 GN=Atic PE=1 SV=2	1	50	50	50	38	39	42	40	39	37	40	34	34	37	29	33	31	33	34	35	33	34	33	35	35	34	38	35	37	36	32	35	32	35	30	36	38	35	40	38	41	38
Q91WG8	Q91WG8	13	13	13	Bifunctional UDP-N-acetylglucosamine 2-epimerase/N-acetylmannosamine kinase;UDP-N-acetylglucosamine 2-epimerase (hydrolyzing);N-acetylmannosamine kinase	Gne	sp|Q91WG8|GLCNE_MOUSE Bifunctional UDP-N-acetylglucosamine 2-epimerase/N-acetylmannosamine kinase OS=Mus musculus OX=10090 GN=Gne PE=1 SV=1	1	13	13	13	4	2	6	1	6	2	4	4	2	3	1	4	1	1	2	1	4	1	3	1	1	1	3	1	6	2	0	1	0	2	1	1	6	3	6	2	4	0
Q9CY64	Q9CY64	13	13	13	Biliverdin reductase A	Blvra	sp|Q9CY64|BIEA_MOUSE Biliverdin reductase A OS=Mus musculus OX=10090 GN=Blvra PE=1 SV=1	1	13	13	13	4	5	6	3	4	3	5	5	4	5	5	4	4	5	2	3	3	3	3	3	4	4	4	4	5	6	2	4	3	3	5	4	4	5	4	4	6	4
O55102	O55102	5	5	5	Biogenesis of lysosome-related organelles complex 1 subunit 1	Bloc1s1	sp|O55102|BL1S1_MOUSE Biogenesis of lysosome-related organelles complex 1 subunit 1 OS=Mus musculus OX=10090 GN=Bloc1s1 PE=1 SV=2	1	5	5	5	3	2	2	2	3	2	4	3	2	2	2	1	3	3	3	3	3	3	2	2	3	3	3	3	3	3	3	3	3	3	3	3	3	2	3	2	2	1
Q9CWG9	Q9CWG9	4	4	4	Biogenesis of lysosome-related organelles complex 1 subunit 2	Bloc1s2	sp|Q9CWG9|BL1S2_MOUSE Biogenesis of lysosome-related organelles complex 1 subunit 2 OS=Mus musculus OX=10090 GN=Bloc1s2 PE=1 SV=1	1	4	4	4	1	0	2	0	1	0	1	3	0	0	0	0	0	0	0	1	0	0	0	0	1	1	1	2	0	1	2	0	2	0	1	1	2	0	1	1	2	1
Q5U5M8	Q5U5M8	2	2	2	Biogenesis of lysosome-related organelles complex 1 subunit 3	Bloc1s3	sp|Q5U5M8|BL1S3_MOUSE Biogenesis of lysosome-related organelles complex 1 subunit 3 OS=Mus musculus OX=10090 GN=Bloc1s3 PE=1 SV=1	1	2	2	2	0	0	0	0	0	0	0	0	0	0	0	0	0	0	0	0	0	0	0	0	0	0	0	0	0	0	0	0	0	0	0	0	0	0	0	0	0	0
Q8VED2	Q8VED2	3	3	3	Biogenesis of lysosome-related organelles complex 1 subunit 4	Bloc1s4	sp|Q8VED2|BL1S4_MOUSE Biogenesis of lysosome-related organelles complex 1 subunit 4 OS=Mus musculus OX=10090 GN=Bloc1s4 PE=1 SV=1	1	3	3	3	1	0	1	0	0	0	0	0	0	0	0	0	0	0	0	0	0	0	0	0	0	0	0	0	0	1	0	0	0	0	0	0	0	0	1	0	1	1
Q8R015	Q8R015	4	4	4	Biogenesis of lysosome-related organelles complex 1 subunit 5	Bloc1s5	sp|Q8R015|BL1S5_MOUSE Biogenesis of lysosome-related organelles complex 1 subunit 5 OS=Mus musculus OX=10090 GN=Bloc1s5 PE=1 SV=1	1	4	4	4	0	1	0	0	1	1	0	0	0	1	0	0	0	0	0	1	1	0	1	0	0	0	0	0	0	0	0	1	0	0	0	0	0	0	0	0	0	1
Q5SQY2	Q5SQY2	10	6	6	Biorientation of chromosomes in cell division protein 1	Bod1	sp|Q5SQY2|BOD1_MOUSE Biorientation of chromosomes in cell division protein 1 OS=Mus musculus OX=10090 GN=Bod1 PE=3 SV=1	1	10	6	6	7	6	7	2	7	3	5	3	3	4	2	3	3	4	4	5	4	3	5	2	5	3	7	2	4	5	3	4	5	4	4	5	6	3	6	2	3	4
Q920N2	Q920N2	4	4	4	Biotin--protein ligase;Biotin--[methylmalonyl-CoA-carboxytransferase] ligase;Biotin--[propionyl-CoA-carboxylase [ATP-hydrolyzing]] ligase;Biotin--[methylcrotonoyl-CoA-carboxylase] ligase;Biotin--[acetyl-CoA-carboxylase] ligase	Hlcs	sp|Q920N2|BPL1_MOUSE Biotin--protein ligase OS=Mus musculus OX=10090 GN=Hlcs PE=1 SV=1	1	4	4	4	0	0	0	0	2	0	1	0	1	0	1	1	2	1	0	1	1	1	1	1	0	1	1	1	1	0	0	1	0	2	2	0	0	1	0	0	0	0
Q8BTJ4	Q8BTJ4	2	2	2	Bis(5-adenosyl)-triphosphatase enpp4	Enpp4	sp|Q8BTJ4|ENPP4_MOUSE Bis(5-adenosyl)-triphosphatase enpp4 OS=Mus musculus OX=10090 GN=Enpp4 PE=1 SV=1	1	2	2	2	2	2	2	2	2	2	2	1	1	1	1	1	1	1	1	1	1	1	1	1	1	2	1	1	1	1	1	1	1	1	1	1	1	1	2	1	2	2
P56380	P56380	5	5	5	Bis(5-nucleosyl)-tetraphosphatase [asymmetrical]	Nudt2	sp|P56380|AP4A_MOUSE Bis(5-nucleosyl)-tetraphosphatase [asymmetrical] OS=Mus musculus OX=10090 GN=Nudt2 PE=1 SV=3	1	5	5	5	3	3	4	2	4	2	4	3	2	1	2	1	3	1	2	2	2	2	2	1	3	3	3	3	3	3	3	2	3	2	3	2	3	3	3	2	4	2
Q8R016	Q8R016	26	26	26	Bleomycin hydrolase	Blmh	sp|Q8R016|BLMH_MOUSE Bleomycin hydrolase OS=Mus musculus OX=10090 GN=Blmh PE=1 SV=1	1	26	26	26	16	15	19	11	13	11	15	13	14	14	13	13	14	14	10	10	12	9	14	10	14	12	14	13	13	13	13	12	9	12	10	13	13	13	17	12	15	12
O88700	O88700	25	25	25	Bloom syndrome protein homolog	Blm	sp|O88700|BLM_MOUSE Bloom syndrome protein homolog OS=Mus musculus OX=10090 GN=Blm PE=1 SV=1	1	25	25	25	10	11	12	12	12	15	12	11	13	12	13	8	15	11	13	13	13	12	13	12	15	14	12	14	14	16	12	13	11	13	12	11	12	12	13	14	14	15
Q91Z96	Q91Z96	8	7	7	BMP-2-inducible protein kinase	Bmp2k	sp|Q91Z96|BMP2K_MOUSE BMP-2-inducible protein kinase OS=Mus musculus OX=10090 GN=Bmp2k PE=1 SV=1	1	8	7	7	4	4	3	3	4	3	4	5	3	2	0	2	4	1	4	5	5	3	3	3	3	6	3	4	7	4	3	6	5	6	3	4	3	3	5	5	3	3
Q9D8S9	Q9D8S9	9	9	9	BolA-like protein 1	Bola1	sp|Q9D8S9|BOLA1_MOUSE BolA-like protein 1 OS=Mus musculus OX=10090 GN=Bola1 PE=1 SV=1	1	9	9	9	7	5	7	5	6	6	6	4	2	2	2	4	3	4	4	3	5	2	3	3	5	5	6	5	4	4	4	3	5	4	3	3	7	5	5	7	7	7
Q8BGS2	Q8BGS2	9	9	9	BolA-like protein 2	Bola2	sp|Q8BGS2|BOLA2_MOUSE BolA-like protein 2 OS=Mus musculus OX=10090 GN=Bola2 PE=1 SV=1	1	9	9	9	7	8	8	5	6	6	8	6	4	5	5	5	4	5	5	5	6	3	5	4	6	5	6	6	5	6	4	5	5	6	5	6	6	6	7	5	6	7
Q8CEI1	Q8CEI1	2	2	2	BolA-like protein 3	Bola3	sp|Q8CEI1|BOLA3_MOUSE BolA-like protein 3 OS=Mus musculus OX=10090 GN=Bola3 PE=1 SV=1	1	2	2	2	2	2	2	0	2	0	2	2	2	2	1	1	2	1	1	1	1	1	1	0	2	2	1	2	2	1	2	1	2	2	1	1	2	2	2	1	2	1
Q8R2Q8	Q8R2Q8	6	6	6	Bone marrow stromal antigen 2	Bst2	sp|Q8R2Q8|BST2_MOUSE Bone marrow stromal antigen 2 OS=Mus musculus OX=10090 GN=Bst2 PE=1 SV=1	1	6	6	6	2	0	4	3	3	4	1	3	3	3	3	3	3	2	2	1	4	2	3	1	2	3	1	2	2	3	3	1	3	1	1	1	2	1	2	1	2	3
P98063	P98063	6	6	6	Bone morphogenetic protein 1	Bmp1	sp|P98063|BMP1_MOUSE Bone morphogenetic protein 1 OS=Mus musculus OX=10090 GN=Bmp1 PE=1 SV=2	1	6	6	6	0	0	0	0	0	0	0	0	0	0	0	0	0	0	0	0	0	0	0	0	0	0	0	0	0	0	0	0	0	0	0	0	0	0	0	0	0	0
P55105	P55105	5	5	4	Bone morphogenetic protein 8B	Bmp8b	sp|P55105|BMP8B_MOUSE Bone morphogenetic protein 8B OS=Mus musculus OX=10090 GN=Bmp8b PE=1 SV=2	1	5	5	4	0	0	0	0	0	0	0	0	0	0	0	0	0	0	0	0	0	0	0	0	0	0	0	0	0	0	0	0	0	0	0	0	0	0	0	0	0	0
P36895	P36895	1	1	1	Bone morphogenetic protein receptor type-1A	Bmpr1a	sp|P36895|BMR1A_MOUSE Bone morphogenetic protein receptor type-1A OS=Mus musculus OX=10090 GN=Bmpr1a PE=1 SV=1	1	1	1	1	1	1	1	0	0	1	0	0	1	0	0	0	0	0	1	1	1	0	0	0	1	0	1	1	1	0	0	1	0	0	0	0	0	0	0	1	0	0
Q8BHX3	Q8BHX3	15	15	15	Borealin	Cdca8	sp|Q8BHX3|BOREA_MOUSE Borealin OS=Mus musculus OX=10090 GN=Cdca8 PE=1 SV=2	1	15	15	15	12	11	12	9	12	11	13	11	9	7	7	9	9	9	10	9	10	9	9	9	9	10	11	11	10	11	8	10	8	9	10	9	10	11	12	9	11	11
Q3UFB2	Q3UFB2	22	22	22	Box C/D snoRNA protein 1	Znhit6	sp|Q3UFB2|BCD1_MOUSE Box C/D snoRNA protein 1 OS=Mus musculus OX=10090 GN=Znhit6 PE=1 SV=2	1	22	22	22	13	11	12	8	12	11	11	9	8	10	8	9	9	9	10	9	13	8	10	8	9	10	12	10	10	9	9	8	8	9	8	8	12	11	12	9	12	13
Q91XV3	Q91XV3	18	18	18	Brain acid soluble protein 1	Basp1	sp|Q91XV3|BASP1_MOUSE Brain acid soluble protein 1 OS=Mus musculus OX=10090 GN=Basp1 PE=1 SV=3	1	18	18	18	9	8	10	9	8	8	8	9	8	8	8	8	8	7	9	8	8	8	8	8	9	8	8	10	9	8	9	8	8	9	7	9	7	8	8	8	8	9
Q8BKX1	Q8BKX1	31	31	31	Brain-specific angiogenesis inhibitor 1-associated protein 2	Baiap2	sp|Q8BKX1|BAIP2_MOUSE Brain-specific angiogenesis inhibitor 1-associated protein 2 OS=Mus musculus OX=10090 GN=Baiap2 PE=1 SV=2	1	31	31	31	17	7	19	6	14	5	14	14	11	15	7	12	6	10	10	9	13	9	14	11	11	10	13	10	9	14	10	10	11	10	10	10	13	12	14	9	15	7
Q9DBJ3	Q9DBJ3	23	23	23	Brain-specific angiogenesis inhibitor 1-associated protein 2-like protein 1	Baiap2l1	sp|Q9DBJ3|BI2L1_MOUSE Brain-specific angiogenesis inhibitor 1-associated protein 2-like protein 1 OS=Mus musculus OX=10090 GN=Baiap2l1 PE=1 SV=1	1	23	23	23	0	1	1	1	1	2	1	3	0	2	1	0	0	2	0	1	2	0	1	0	1	1	1	1	1	1	2	1	0	2	0	1	1	1	1	1	1	0
P24288	P24288	15	15	15	Branched-chain-amino-acid aminotransferase, cytosolic	Bcat1	sp|P24288|BCAT1_MOUSE Branched-chain-amino-acid aminotransferase, cytosolic OS=Mus musculus OX=10090 GN=Bcat1 PE=1 SV=2	1	15	15	15	12	13	12	12	13	11	13	13	11	12	7	10	9	12	10	12	11	11	10	11	13	10	12	10	10	12	10	8	10	10	9	11	11	12	11	12	13	11
O35855	O35855	14	14	14	Branched-chain-amino-acid aminotransferase, mitochondrial	Bcat2	sp|O35855|BCAT2_MOUSE Branched-chain-amino-acid aminotransferase, mitochondrial OS=Mus musculus OX=10090 GN=Bcat2 PE=1 SV=2	1	14	14	14	12	10	11	11	10	11	11	10	10	8	7	8	9	11	9	9	9	9	10	7	12	12	11	10	12	12	7	9	10	11	9	13	10	10	11	10	13	12
Q8BPZ8	Q8BPZ8	4	4	4	BRCA1-A complex subunit Abraxas	Fam175a	sp|Q8BPZ8|ABRX1_MOUSE BRCA1-A complex subunit Abraxas 1 OS=Mus musculus OX=10090 GN=Abraxas1 PE=1 SV=1	1	4	4	4	0	3	2	2	2	2	2	1	2	1	0	1	1	1	1	1	0	2	1	1	0	0	1	1	0	1	1	1	0	1	0	1	2	2	1	2	2	1
Q8K3W0	Q8K3W0	12	12	12	BRCA1-A complex subunit BRE	Bre	sp|Q8K3W0|BABA2_MOUSE BRISC and BRCA1-A complex member 2 OS=Mus musculus OX=10090 GN=Babam2 PE=1 SV=2	1	12	12	12	9	5	6	6	8	7	5	7	6	4	5	5	6	5	7	5	8	5	6	5	7	6	7	8	7	7	6	5	5	5	4	7	6	6	7	9	7	8
Q5U5Q9	Q5U5Q9	5	5	5	BRCA1-A complex subunit RAP80	Uimc1	sp|Q5U5Q9|UIMC1_MOUSE BRCA1-A complex subunit RAP80 OS=Mus musculus OX=10090 GN=Uimc1 PE=1 SV=2	1	5	5	5	3	1	2	1	3	3	3	2	2	2	2	1	2	1	3	2	1	1	1	3	2	1	3	3	1	1	1	0	1	1	3	0	1	2	2	3	2	2
Q8C3R1	Q8C3R1	7	7	7	BRCA1-associated ATM activator 1	Brat1	sp|Q8C3R1|BRAT1_MOUSE BRCA1-associated ATM activator 1 OS=Mus musculus OX=10090 GN=Brat1 PE=1 SV=1	1	7	7	7	2	3	2	2	0	1	2	2	2	1	1	1	2	2	1	1	1	2	2	0	0	2	0	2	0	1	1	1	1	1	0	1	1	1	1	2	1	1
Q99MP8	Q99MP8	12	12	12	BRCA1-associated protein	Brap	sp|Q99MP8|BRAP_MOUSE BRCA1-associated protein OS=Mus musculus OX=10090 GN=Brap PE=1 SV=1	1	12	12	12	2	4	3	3	4	2	1	3	4	5	5	4	3	4	4	4	4	4	4	3	3	3	3	2	4	3	3	4	2	0	3	3	4	1	4	3	2	5
O70445	O70445	7	7	7	BRCA1-associated RING domain protein 1	Bard1	sp|O70445|BARD1_MOUSE BRCA1-associated RING domain protein 1 OS=Mus musculus OX=10090 GN=Bard1 PE=2 SV=1	1	7	7	7	5	4	5	5	5	5	6	7	4	4	6	6	3	3	4	4	3	4	2	5	4	5	5	3	3	5	5	4	4	5	4	4	5	5	5	5	5	5
Q9CWI3	Q9CWI3	15	15	15	BRCA2 and CDKN1A-interacting protein	Bccip	sp|Q9CWI3|BCCIP_MOUSE BRCA2 and CDKN1A-interacting protein OS=Mus musculus OX=10090 GN=Bccip PE=1 SV=1	1	15	15	15	13	12	13	11	12	13	13	14	12	12	13	12	11	12	12	12	12	12	14	13	13	14	13	13	14	14	13	12	12	14	14	12	15	15	13	15	12	13
Q6PAJ1	Q6PAJ1	23	23	22	Breakpoint cluster region protein	Bcr	sp|Q6PAJ1|BCR_MOUSE Breakpoint cluster region protein OS=Mus musculus OX=10090 GN=Bcr PE=1 SV=3	1	23	23	22	6	8	8	7	7	7	9	5	6	6	6	3	7	6	6	5	6	6	5	6	6	5	9	5	4	6	4	4	4	6	3	5	4	7	4	4	5	5
Q61140	Q61140	23	23	22	Breast cancer anti-estrogen resistance protein 1	Bcar1	sp|Q61140|BCAR1_MOUSE Breast cancer anti-estrogen resistance protein 1 OS=Mus musculus OX=10090 GN=Bcar1 PE=1 SV=2	1	23	23	22	11	8	10	8	9	6	10	7	8	9	5	8	8	5	6	7	8	8	6	8	8	4	5	6	6	7	7	8	6	6	5	6	10	7	9	8	6	7
Q99N20	Q99N20	2	2	2	Breast cancer metastasis-suppressor 1 homolog	Brms1	sp|Q99N20|BRMS1_MOUSE Breast cancer metastasis-suppressor 1 homolog OS=Mus musculus OX=10090 GN=Brms1 PE=2 SV=1	1	2	2	2	1	2	1	1	1	2	1	2	1	1	2	1	1	1	1	1	1	2	1	1	1	1	2	1	1	1	2	2	1	1	1	1	1	2	2	2	2	1
Q3U1T3	Q3U1T3	4	4	4	Breast cancer metastasis-suppressor 1-like protein	Brms1l	sp|Q3U1T3|BRM1L_MOUSE Breast cancer metastasis-suppressor 1-like protein OS=Mus musculus OX=10090 GN=Brms1l PE=2 SV=1	1	4	4	4	2	1	2	2	3	2	1	3	2	1	3	1	2	2	3	2	2	1	2	2	2	1	1	1	1	1	3	1	2	1	1	1	2	1	3	2	2	2
P48754	P48754	19	19	19	Breast cancer type 1 susceptibility protein homolog	Brca1	sp|P48754|BRCA1_MOUSE Breast cancer type 1 susceptibility protein homolog OS=Mus musculus OX=10090 GN=Brca1 PE=1 SV=3	1	19	19	19	14	12	11	10	10	10	9	11	10	9	11	9	10	11	11	13	11	11	7	7	11	11	8	11	10	12	9	8	9	11	5	8	12	9	9	10	12	10
P97929	P97929	50	50	50	Breast cancer type 2 susceptibility protein homolog	Brca2	sp|P97929|BRCA2_MOUSE Breast cancer type 2 susceptibility protein homolog OS=Mus musculus OX=10090 GN=Brca2 PE=1 SV=2	1	50	50	50	30	17	30	21	20	18	19	20	10	16	14	11	18	13	24	18	21	25	20	20	26	26	25	29	28	27	18	19	18	23	21	20	19	15	16	22	18	27
Q8CCN5	Q8CCN5	15	15	15	Breast carcinoma-amplified sequence 3 homolog	Bcas3	sp|Q8CCN5|BCAS3_MOUSE Breast carcinoma-amplified sequence 3 homolog OS=Mus musculus OX=10090 GN=Bcas3 PE=1 SV=2	1	15	15	15	12	11	11	11	10	14	11	8	10	8	10	9	12	10	10	10	10	10	9	10	12	11	13	11	11	13	8	13	9	12	8	11	12	12	11	12	12	11
G3X9K3	G3X9K3	38	38	24	Brefeldin A-inhibited guanine nucleotide-exchange protein 1	Arfgef1	sp|G3X9K3|BIG1_MOUSE Brefeldin A-inhibited guanine nucleotide-exchange protein 1 OS=Mus musculus OX=10090 GN=Arfgef1 PE=1 SV=1	1	38	38	24	9	10	11	9	10	11	11	11	9	6	6	6	13	5	9	11	13	8	9	12	10	12	9	16	10	14	9	10	10	10	10	7	13	8	7	14	12	12
A2A5R2	A2A5R2	37	23	23	Brefeldin A-inhibited guanine nucleotide-exchange protein 2	Arfgef2	sp|A2A5R2|BIG2_MOUSE Brefeldin A-inhibited guanine nucleotide-exchange protein 2 OS=Mus musculus OX=10090 GN=Arfgef2 PE=1 SV=1	1	37	23	23	18	12	18	14	16	18	18	12	11	11	12	9	14	10	14	13	15	11	13	13	16	12	13	13	15	13	12	15	13	13	12	13	14	15	18	20	15	15
Q8BXV2	Q8BXV2	1	1	1	BRI3-binding protein	Bri3bp	sp|Q8BXV2|BRI3B_MOUSE BRI3-binding protein OS=Mus musculus OX=10090 GN=Bri3bp PE=1 SV=1	1	1	1	1	1	1	1	0	1	0	0	1	0	0	0	1	0	1	0	0	0	0	0	0	0	0	0	0	1	0	0	0	0	0	0	1	0	0	1	0	1	1
D3Z6Q9	D3Z6Q9	7	6	6	Bridging integrator 2	Bin2	sp|D3Z6Q9|BIN2_MOUSE Bridging integrator 2 OS=Mus musculus OX=10090 GN=Bin2 PE=1 SV=1	1	7	6	6	6	3	4	4	5	5	4	5	4	3	2	3	3	2	3	3	3	3	5	3	3	4	4	3	6	4	3	2	4	4	4	3	4	3	3	4	4	5
Q9JI08	Q9JI08	7	7	7	Bridging integrator 3	Bin3	sp|Q9JI08|BIN3_MOUSE Bridging integrator 3 OS=Mus musculus OX=10090 GN=Bin3 PE=1 SV=1	1	7	7	7	0	0	0	0	0	1	0	0	0	1	0	0	0	0	0	0	1	0	0	0	1	1	0	0	1	0	0	0	0	0	0	0	0	0	1	0	0	0
Q3UI43	Q3UI43	8	8	8	BRISC and BRCA1-A complex member 1	Babam1	sp|Q3UI43|BABA1_MOUSE BRISC and BRCA1-A complex member 1 OS=Mus musculus OX=10090 GN=Babam1 PE=1 SV=1	1	8	8	8	4	3	5	4	4	5	5	5	3	5	4	6	5	3	5	4	5	4	5	4	5	5	4	4	5	4	5	4	5	4	5	5	4	5	5	6	5	5
Q3TCJ1	Q3TCJ1	14	14	14	BRISC complex subunit Abro1	Fam175b	sp|Q3TCJ1|ABRX2_MOUSE BRISC complex subunit Abraxas 2 OS=Mus musculus OX=10090 GN=Abraxas2 PE=1 SV=1	1	14	14	14	7	5	8	3	6	6	5	6	7	4	6	5	5	5	6	5	5	7	5	6	6	4	5	5	6	5	5	3	4	5	4	5	5	5	4	5	6	5
Q8K2Q7	Q8K2Q7	6	6	6	BRO1 domain-containing protein BROX	Brox	sp|Q8K2Q7|BROX_MOUSE BRO1 domain-containing protein BROX OS=Mus musculus OX=10090 GN=Brox PE=1 SV=1	1	6	6	6	4	5	4	5	3	6	4	5	5	4	5	4	5	5	4	5	3	4	3	5	5	4	3	3	3	5	5	4	4	3	3	4	3	4	4	4	3	3
Q497V6	Q497V6	4	4	4	Bromo adjacent homology domain-containing 1 protein	Bahd1	sp|Q497V6|BAHD1_MOUSE Bromo adjacent homology domain-containing 1 protein OS=Mus musculus OX=10090 GN=Bahd1 PE=1 SV=1	1	4	4	4	0	0	0	0	0	0	0	0	0	0	0	0	0	0	0	0	0	0	0	0	0	0	0	1	0	0	0	1	0	0	0	0	0	0	0	0	1	0
O88379	O88379	25	25	25	Bromodomain adjacent to zinc finger domain protein 1A	Baz1a	sp|O88379|BAZ1A_MOUSE Bromodomain adjacent to zinc finger domain protein 1A OS=Mus musculus OX=10090 GN=Baz1a PE=1 SV=3	1	25	25	25	20	15	19	16	19	13	20	14	15	15	12	13	14	13	16	17	17	11	14	15	16	15	16	15	20	17	11	13	12	15	14	16	16	16	16	15	16	14
Q91YE5	Q91YE5	27	27	27	Bromodomain adjacent to zinc finger domain protein 2A	Baz2a	sp|Q91YE5|BAZ2A_MOUSE Bromodomain adjacent to zinc finger domain protein 2A OS=Mus musculus OX=10090 GN=Baz2a PE=1 SV=2	1	27	27	27	18	13	13	14	15	16	12	14	14	13	15	11	15	14	13	14	14	12	13	11	15	16	15	12	14	17	13	10	10	16	11	12	13	12	14	14	11	15
Q921C3	Q921C3	15	13	13	Bromodomain and WD repeat-containing protein 1	Brwd1	sp|Q921C3|BRWD1_MOUSE Bromodomain and WD repeat-containing protein 1 OS=Mus musculus OX=10090 GN=Brwd1 PE=1 SV=2	1	15	13	13	5	2	4	3	5	7	6	2	1	1	5	1	7	1	4	2	4	3	3	3	5	2	3	4	4	3	3	3	2	1	1	1	5	2	2	6	3	8
A2AHJ4	A2AHJ4	14	13	13	Bromodomain and WD repeat-containing protein 3	Brwd3	sp|A2AHJ4|BRWD3_MOUSE Bromodomain and WD repeat-containing protein 3 OS=Mus musculus OX=10090 GN=Brwd3 PE=1 SV=1	1	14	13	13	1	2	1	1	3	3	1	6	3	2	3	4	6	2	3	3	4	3	4	2	2	2	2	2	4	2	4	2	6	2	4	0	3	1	1	4	2	3
Q7JJ13	Q7JJ13	24	20	19	Bromodomain-containing protein 2	Brd2	sp|Q7JJ13|BRD2_MOUSE Bromodomain-containing protein 2 OS=Mus musculus OX=10090 GN=Brd2 PE=1 SV=1	1	24	20	19	13	15	14	10	12	12	15	11	10	10	9	10	11	10	9	8	14	7	11	7	10	10	12	8	12	12	8	9	9	13	9	12	14	13	15	14	13	13
Q8K2F0	Q8K2F0	25	19	18	Bromodomain-containing protein 3	Brd3	sp|Q8K2F0|BRD3_MOUSE Bromodomain-containing protein 3 OS=Mus musculus OX=10090 GN=Brd3 PE=1 SV=2	1	25	19	18	14	16	20	14	14	15	15	14	12	10	14	11	15	14	13	16	15	12	12	10	13	14	12	17	14	17	12	13	12	12	11	13	15	15	17	15	13	18
Q9ESU6	Q9ESU6	29	29	22	Bromodomain-containing protein 4	Brd4	sp|Q9ESU6|BRD4_MOUSE Bromodomain-containing protein 4 OS=Mus musculus OX=10090 GN=Brd4 PE=1 SV=2	1	29	29	22	18	16	20	16	18	16	18	15	16	13	15	13	15	15	14	16	15	16	13	12	14	15	15	15	14	20	13	16	12	15	13	15	15	16	20	19	17	20
O88665	O88665	14	14	14	Bromodomain-containing protein 7	Brd7	sp|O88665|BRD7_MOUSE Bromodomain-containing protein 7 OS=Mus musculus OX=10090 GN=Brd7 PE=1 SV=1	1	14	14	14	5	5	5	6	5	5	4	6	4	3	4	4	9	4	4	5	5	4	3	4	5	5	3	6	5	4	4	5	3	4	4	4	5	6	5	5	5	7
Q8R3B7	Q8R3B7	18	18	18	Bromodomain-containing protein 8	Brd8	sp|Q8R3B7|BRD8_MOUSE Bromodomain-containing protein 8 OS=Mus musculus OX=10090 GN=Brd8 PE=1 SV=2	1	18	18	18	10	9	12	8	7	9	11	5	5	6	4	5	5	5	6	7	7	5	6	5	10	10	7	7	8	9	7	5	6	9	5	10	9	9	7	13	7	10
Q3UQU0	Q3UQU0	8	8	8	Bromodomain-containing protein 9	Brd9	sp|Q3UQU0|BRD9_MOUSE Bromodomain-containing protein 9 OS=Mus musculus OX=10090 GN=Brd9 PE=1 SV=1	1	8	8	8	6	6	7	6	6	6	6	4	6	6	4	4	4	4	6	5	5	3	3	5	8	5	6	7	5	7	4	5	3	5	3	6	5	5	6	6	5	7
Q80Y55	Q80Y55	10	10	10	BSD domain-containing protein 1	Bsdc1	sp|Q80Y55|BSDC1_MOUSE BSD domain-containing protein 1 OS=Mus musculus OX=10090 GN=Bsdc1 PE=1 SV=1	1	10	10	10	5	1	5	1	4	2	4	3	1	3	1	1	3	1	4	4	5	2	4	4	4	3	4	4	5	6	3	4	4	4	5	4	5	4	4	5	4	4
O70479	O70479	3	2	2	BTB/POZ domain-containing adapter for CUL3-mediated RhoA degradation protein 2	Tnfaip1	sp|O70479|BACD2_MOUSE BTB/POZ domain-containing adapter for CUL3-mediated RhoA degradation protein 2 OS=Mus musculus OX=10090 GN=Tnfaip1 PE=2 SV=1	1	3	2	2	0	0	0	1	0	1	0	0	0	0	0	0	0	0	0	0	0	0	0	0	0	0	0	0	0	0	0	0	0	0	0	1	1	0	1	0	0	0
Q922M3	Q922M3	9	9	8	BTB/POZ domain-containing adapter for CUL3-mediated RhoA degradation protein 3	Kctd10	sp|Q922M3|BACD3_MOUSE BTB/POZ domain-containing adapter for CUL3-mediated RhoA degradation protein 3 OS=Mus musculus OX=10090 GN=Kctd10 PE=1 SV=1	1	9	9	8	5	0	1	3	2	0	2	4	2	3	1	3	1	0	2	0	2	1	0	1	4	2	3	4	1	4	1	2	1	3	1	3	4	1	1	2	1	2
Q5M956	Q5M956	4	4	3	BTB/POZ domain-containing protein KCTD1	Kctd1	sp|Q5M956|KCTD1_MOUSE BTB/POZ domain-containing protein KCTD1 OS=Mus musculus OX=10090 GN=Kctd1 PE=1 SV=1	1	4	4	3	0	0	0	0	0	0	0	0	0	0	0	0	0	0	0	0	0	0	0	0	0	0	0	0	1	0	0	0	0	0	0	0	0	0	0	0	0	0
Q6WVG3	Q6WVG3	4	4	4	BTB/POZ domain-containing protein KCTD12	Kctd12	sp|Q6WVG3|KCD12_MOUSE BTB/POZ domain-containing protein KCTD12 OS=Mus musculus OX=10090 GN=Kctd12 PE=1 SV=1	1	4	4	4	1	0	0	0	0	0	0	1	0	0	0	0	0	1	0	0	0	0	0	0	0	1	1	0	1	2	0	1	0	1	0	0	0	0	0	0	0	0
Q8K0E1	Q8K0E1	9	9	9	BTB/POZ domain-containing protein KCTD15	Kctd15	sp|Q8K0E1|KCD15_MOUSE BTB/POZ domain-containing protein KCTD15 OS=Mus musculus OX=10090 GN=Kctd15 PE=1 SV=1	1	9	9	9	6	3	3	1	5	4	3	2	2	3	5	2	4	3	5	3	4	5	4	3	4	2	3	3	3	3	3	1	3	2	3	1	4	4	5	4	5	5
Q3URF8	Q3URF8	3	2	2	BTB/POZ domain-containing protein KCTD21	Kctd21	sp|Q3URF8|KCD21_MOUSE BTB/POZ domain-containing protein KCTD21 OS=Mus musculus OX=10090 GN=Kctd21 PE=1 SV=1	1	3	2	2	0	0	0	0	0	0	0	0	0	0	0	0	1	0	0	1	0	0	0	0	0	0	0	0	0	0	0	0	0	0	0	0	0	0	0	0	0	0
Q8BFX3	Q8BFX3	3	3	3	BTB/POZ domain-containing protein KCTD3	Kctd3	sp|Q8BFX3|KCTD3_MOUSE BTB/POZ domain-containing protein KCTD3 OS=Mus musculus OX=10090 GN=Kctd3 PE=1 SV=1	1	3	3	3	0	1	0	0	0	0	1	0	0	0	0	0	0	0	0	0	1	0	0	0	0	1	0	0	0	0	0	0	0	0	0	0	2	0	1	1	1	1
Q8VC57	Q8VC57	5	5	5	BTB/POZ domain-containing protein KCTD5	Kctd5	sp|Q8VC57|KCTD5_MOUSE BTB/POZ domain-containing protein KCTD5 OS=Mus musculus OX=10090 GN=Kctd5 PE=1 SV=1	1	5	5	5	3	1	1	0	2	1	2	2	0	2	0	1	0	2	0	2	0	1	2	0	1	0	1	1	0	1	0	1	3	0	2	0	4	1	2	1	0	0
Q80UN1	Q80UN1	5	5	5	BTB/POZ domain-containing protein KCTD9	Kctd9	sp|Q80UN1|KCTD9_MOUSE BTB/POZ domain-containing protein KCTD9 OS=Mus musculus OX=10090 GN=Kctd9 PE=2 SV=1	1	5	5	5	1	0	0	0	1	0	0	1	1	0	0	0	1	0	0	0	0	0	0	0	2	1	0	0	0	0	0	0	0	0	0	0	0	0	0	0	1	0
Q9JMD0	Q9JMD0	11	11	11	BUB3-interacting and GLEBS motif-containing protein ZNF207	Znf207	sp|Q9JMD0|ZN207_MOUSE BUB3-interacting and GLEBS motif-containing protein ZNF207 OS=Mus musculus OX=10090 GN=Znf207 PE=1 SV=1	1	11	11	11	8	8	10	6	8	8	8	6	8	6	8	7	7	7	8	7	7	6	6	8	6	9	4	8	5	9	6	7	4	7	4	8	8	9	8	8	8	9
Q8R149	Q8R149	11	11	11	BUD13 homolog	Bud13	sp|Q8R149|BUD13_MOUSE BUD13 homolog OS=Mus musculus OX=10090 GN=Bud13 PE=1 SV=1	1	11	11	11	2	1	4	3	3	1	3	2	2	3	1	3	3	3	0	2	0	2	3	2	3	3	2	2	3	5	2	3	2	3	1	3	3	4	3	6	5	6
O54825	O54825	23	23	23	Bystin	Bysl	sp|O54825|BYST_MOUSE Bystin OS=Mus musculus OX=10090 GN=Bysl PE=1 SV=3	1	23	23	23	15	15	20	12	16	14	18	14	13	12	12	12	11	13	11	13	15	11	13	10	15	12	14	12	13	14	13	11	13	12	13	13	14	16	15	15	15	14
Q922D8	Q922D8	63	63	62	C-1-tetrahydrofolate synthase, cytoplasmic;Methylenetetrahydrofolate dehydrogenase;Methenyltetrahydrofolate cyclohydrolase;Formyltetrahydrofolate synthetase;C-1-tetrahydrofolate synthase, cytoplasmic, N-terminally processed	Mthfd1	sp|Q922D8|C1TC_MOUSE C-1-tetrahydrofolate synthase, cytoplasmic OS=Mus musculus OX=10090 GN=Mthfd1 PE=1 SV=4	1	63	63	62	49	52	54	49	53	51	51	47	48	45	44	46	40	47	46	44	44	41	44	46	51	45	52	49	44	49	42	44	39	45	37	47	50	49	50	47	52	53
Q80X80	Q80X80	2	2	2	C2 domain-containing protein 2-like	C2cd2l	sp|Q80X80|C2C2L_MOUSE Phospholipid transfer protein C2CD2L OS=Mus musculus OX=10090 GN=C2cd2l PE=1 SV=3	1	2	2	2	0	0	0	0	0	0	0	0	0	0	0	0	0	0	0	0	0	0	0	0	0	0	0	0	0	0	0	0	0	0	0	0	0	0	0	0	0	0
Q52KB6	Q52KB6	4	4	4	C2 domain-containing protein 3	C2cd3	sp|Q52KB6|C2CD3_MOUSE C2 domain-containing protein 3 OS=Mus musculus OX=10090 GN=C2cd3 PE=1 SV=3	1	4	4	4	1	1	1	1	1	2	1	1	2	0	2	0	1	1	1	2	1	3	1	2	1	2	1	0	0	0	0	1	1	1	1	2	1	3	1	2	1	2
Q7TPS5	Q7TPS5	11	11	11	C2 domain-containing protein 5	C2cd5	sp|Q7TPS5|C2CD5_MOUSE C2 domain-containing protein 5 OS=Mus musculus OX=10090 GN=C2cd5 PE=1 SV=2	1	11	11	11	3	5	4	8	3	11	4	3	3	2	4	2	7	3	7	7	2	4	4	5	8	5	4	5	5	5	5	6	2	5	2	3	3	3	4	7	2	5
Q80W54	Q80W54	10	10	10	CAAX prenyl protease 1 homolog	Zmpste24	sp|Q80W54|FACE1_MOUSE CAAX prenyl protease 1 homolog OS=Mus musculus OX=10090 GN=Zmpste24 PE=1 SV=2	1	10	10	10	4	4	4	4	5	4	4	3	2	1	1	1	1	1	1	2	2	1	1	2	3	2	3	3	3	3	2	3	2	3	2	2	4	4	3	4	4	2
Q9CS00	Q9CS00	12	12	12	Cactin	Cactin	sp|Q9CS00|CATIN_MOUSE Cactin OS=Mus musculus OX=10090 GN=Cactin PE=1 SV=2	1	12	12	12	7	8	7	4	4	5	7	4	3	4	4	5	3	5	5	4	4	4	3	3	5	4	5	4	5	6	4	3	4	4	2	5	7	5	7	4	6	4
B2RQC6	B2RQC6	71	71	69	CAD protein;Glutamine-dependent carbamoyl-phosphate synthase;Aspartate carbamoyltransferase;Dihydroorotase	Cad	sp|B2RQC6|PYR1_MOUSE CAD protein OS=Mus musculus OX=10090 GN=Cad PE=1 SV=1	1	71	71	69	51	50	61	52	55	49	57	53	48	48	41	50	43	47	48	44	52	39	45	46	54	49	48	45	48	48	49	44	45	48	44	46	56	51	56	52	58	52
P09803	P09803	18	18	16	Cadherin-1;E-Cad/CTF1;E-Cad/CTF2;E-Cad/CTF3	Cdh1	sp|P09803|CADH1_MOUSE Cadherin-1 OS=Mus musculus OX=10090 GN=Cdh1 PE=1 SV=1	1	18	18	16	9	11	8	6	6	8	9	8	9	7	8	7	9	7	8	7	10	6	8	5	10	8	11	9	9	12	8	10	9	10	9	9	8	10	6	9	9	9
P10287	P10287	10	8	8	Cadherin-3	Cdh3	sp|P10287|CADH3_MOUSE Cadherin-3 OS=Mus musculus OX=10090 GN=Cdh3 PE=1 SV=2	1	10	8	8	1	1	1	0	1	1	1	2	1	1	1	1	4	1	1	2	2	0	2	1	3	3	2	3	4	3	3	3	1	3	2	2	1	2	1	3	2	3
P55284	P55284	4	4	4	Cadherin-5	Cdh5	sp|P55284|CADH5_MOUSE Cadherin-5 OS=Mus musculus OX=10090 GN=Cdh5 PE=1 SV=2	1	4	4	4	0	0	0	0	0	0	0	0	0	0	0	0	0	0	0	1	0	1	0	0	0	0	0	0	0	1	0	0	0	1	0	1	0	1	0	0	0	0
P61022	P61022	9	9	9	Calcineurin B homologous protein 1	Chp1	sp|P61022|CHP1_MOUSE Calcineurin B homologous protein 1 OS=Mus musculus OX=10090 GN=Chp1 PE=1 SV=2	1	9	9	9	1	0	2	0	0	0	0	1	1	1	1	0	1	1	0	1	0	1	0	0	0	1	0	0	0	0	1	1	0	0	1	1	0	0	0	1	0	1
Q63810;Q63811	Q63810	5;1	5;1	5;1	Calcineurin subunit B type 1	Ppp3r1	sp|Q63810|CANB1_MOUSE Calcineurin subunit B type 1 OS=Mus musculus OX=10090 GN=Ppp3r1 PE=1 SV=3	2	5	5	5	4	4	3	3	4	3	3	4	4	4	3	3	4	4	3	3	3	3	4	3	4	3	4	3	3	4	3	3	4	3	3	3	3	3	3	4	3	3
Q9Z0F4	Q9Z0F4	1	1	1	Calcium and integrin-binding protein 1	Cib1	sp|Q9Z0F4|CIB1_MOUSE Calcium and integrin-binding protein 1 OS=Mus musculus OX=10090 GN=Cib1 PE=1 SV=3	1	1	1	1	1	0	0	0	0	0	1	1	0	0	0	1	1	0	0	0	0	0	1	0	0	1	1	1	0	0	0	0	1	0	0	0	0	0	1	0	0	1
Q8BG21	Q8BG21	1	1	1	Calcium channel flower homolog	Cacfd1	sp|Q8BG21|FLOWR_MOUSE Calcium channel flower homolog OS=Mus musculus OX=10090 GN=Cacfd1 PE=1 SV=1	1	1	1	1	0	0	0	0	0	1	0	0	0	0	0	0	0	0	0	0	0	1	0	1	0	0	0	0	0	0	0	0	0	0	0	0	0	0	0	0	0	0
Q8CGZ0	Q8CGZ0	22	22	22	Calcium homeostasis endoplasmic reticulum protein	Cherp	sp|Q8CGZ0|CHERP_MOUSE Calcium homeostasis endoplasmic reticulum protein OS=Mus musculus OX=10090 GN=Cherp PE=1 SV=1	1	22	22	22	17	16	19	15	17	16	16	16	15	14	15	13	15	14	14	15	14	15	15	15	15	15	15	15	14	16	14	14	15	15	14	15	16	17	17	16	15	16
P49070	P49070	6	6	6	Calcium signal-modulating cyclophilin ligand	Camlg	sp|P49070|CAMLG_MOUSE Calcium signal-modulating cyclophilin ligand OS=Mus musculus OX=10090 GN=Camlg PE=1 SV=2	1	6	6	6	3	1	2	1	1	1	2	1	1	1	1	1	2	1	1	2	1	0	1	0	1	0	1	1	2	1	2	2	3	2	1	2	1	1	0	1	2	1
Q3UMR5	Q3UMR5	4	4	4	Calcium uniporter protein, mitochondrial	Mcu	sp|Q3UMR5|MCU_MOUSE Calcium uniporter protein, mitochondrial OS=Mus musculus OX=10090 GN=Mcu PE=1 SV=2	1	4	4	4	1	1	2	1	2	1	2	1	2	1	1	1	1	1	2	1	1	1	2	2	1	1	1	2	2	1	2	1	2	2	1	1	1	1	1	1	1	1
Q8VCX5	Q8VCX5	6	6	6	Calcium uptake protein 1, mitochondrial	Micu1	sp|Q8VCX5|MICU1_MOUSE Calcium uptake protein 1, mitochondrial OS=Mus musculus OX=10090 GN=Micu1 PE=1 SV=1	1	6	6	6	1	0	1	0	1	2	1	1	0	0	0	0	0	0	2	1	1	0	0	1	1	1	1	1	1	1	1	0	0	1	0	1	0	0	1	1	0	2
Q8CD10	Q8CD10	6	6	6	Calcium uptake protein 2, mitochondrial	Micu2	sp|Q8CD10|MICU2_MOUSE Calcium uptake protein 2, mitochondrial OS=Mus musculus OX=10090 GN=Micu2 PE=1 SV=2	1	6	6	6	1	1	1	1	1	3	1	2	1	1	2	1	2	1	2	1	1	2	1	1	2	4	1	4	2	1	1	2	1	2	1	2	0	1	2	4	2	2
Q8C078	Q8C078	7	7	7	Calcium/calmodulin-dependent protein kinase kinase 2	Camkk2	sp|Q8C078|KKCC2_MOUSE Calcium/calmodulin-dependent protein kinase kinase 2 OS=Mus musculus OX=10090 GN=Camkk2 PE=1 SV=2	1	7	7	7	2	2	2	1	2	4	1	2	1	1	0	1	3	1	2	1	2	3	2	1	3	1	2	2	2	2	2	2	1	1	3	1	2	0	1	1	1	1
Q91YS8	Q91YS8	8	8	4	Calcium/calmodulin-dependent protein kinase type 1	Camk1	sp|Q91YS8|KCC1A_MOUSE Calcium/calmodulin-dependent protein kinase type 1 OS=Mus musculus OX=10090 GN=Camk1 PE=1 SV=1	1	8	8	4	1	0	2	0	2	3	1	2	0	2	1	1	1	0	2	0	2	2	1	1	3	2	1	1	1	2	1	0	2	3	1	1	2	1	1	1	2	1
P28652	P28652	5	1	1	Calcium/calmodulin-dependent protein kinase type II subunit beta	Camk2b	sp|P28652|KCC2B_MOUSE Calcium/calmodulin-dependent protein kinase type II subunit beta OS=Mus musculus OX=10090 GN=Camk2b PE=1 SV=2	1	5	1	1	3	2	4	4	3	4	2	2	2	2	2	2	3	2	3	3	2	2	2	2	3	4	2	3	4	4	2	2	2	2	2	3	3	2	3	3	2	4
Q6PHZ2	Q6PHZ2	12	12	9	Calcium/calmodulin-dependent protein kinase type II subunit delta	Camk2d	sp|Q6PHZ2|KCC2D_MOUSE Calcium/calmodulin-dependent protein kinase type II subunit delta OS=Mus musculus OX=10090 GN=Camk2d PE=1 SV=1	1	12	12	9	1	1	2	2	2	2	1	1	2	2	2	2	3	2	3	2	2	1	1	3	3	2	1	2	2	2	2	2	3	2	2	2	2	1	2	4	1	2
Q923T9	Q923T9	10	7	6	Calcium/calmodulin-dependent protein kinase type II subunit gamma	Camk2g	sp|Q923T9|KCC2G_MOUSE Calcium/calmodulin-dependent protein kinase type II subunit gamma OS=Mus musculus OX=10090 GN=Camk2g PE=1 SV=1	1	10	7	6	5	5	7	5	7	6	6	5	4	5	5	3	5	3	5	6	5	4	3	4	6	5	5	6	4	6	5	4	5	4	5	6	5	6	7	6	6	6
Q8CGU1	Q8CGU1	15	15	15	Calcium-binding and coiled-coil domain-containing protein 1	Calcoco1	sp|Q8CGU1|CACO1_MOUSE Calcium-binding and coiled-coil domain-containing protein 1 OS=Mus musculus OX=10090 GN=Calcoco1 PE=1 SV=2	1	15	15	15	7	9	6	7	9	5	10	6	10	3	6	5	4	8	9	9	8	10	2	9	9	9	6	11	5	11	6	9	6	11	3	10	6	10	9	8	8	7
Q8BH59	Q8BH59	21	15	15	Calcium-binding mitochondrial carrier protein Aralar1	Slc25a12	sp|Q8BH59|CMC1_MOUSE Calcium-binding mitochondrial carrier protein Aralar1 OS=Mus musculus OX=10090 GN=Slc25a12 PE=1 SV=1	1	21	15	15	3	4	7	5	4	5	4	5	4	3	3	1	4	5	5	3	6	2	4	3	3	1	3	3	3	4	4	2	1	6	0	3	4	3	2	5	2	6
Q9QXX4	Q9QXX4	33	33	27	Calcium-binding mitochondrial carrier protein Aralar2	Slc25a13	sp|Q9QXX4|CMC2_MOUSE Calcium-binding mitochondrial carrier protein Aralar2 OS=Mus musculus OX=10090 GN=Slc25a13 PE=1 SV=1	1	33	33	27	24	23	26	22	24	27	23	18	19	17	16	16	21	22	20	18	21	15	18	18	20	17	17	15	19	21	16	18	14	16	12	19	21	18	19	21	18	22
Q8BMD8	Q8BMD8	25	25	25	Calcium-binding mitochondrial carrier protein SCaMC-1	Slc25a24	sp|Q8BMD8|SCMC1_MOUSE Calcium-binding mitochondrial carrier protein SCaMC-1 OS=Mus musculus OX=10090 GN=Slc25a24 PE=1 SV=1	1	25	25	25	1	1	1	2	2	2	2	0	1	1	2	0	0	2	3	2	3	2	2	2	1	1	2	1	2	1	1	1	3	2	2	0	2	1	0	1	0	2
A2ASZ8;Q6GQS1	A2ASZ8;Q6GQS1	2;1	2;1	2;1	Calcium-binding mitochondrial carrier protein SCaMC-2;Calcium-binding mitochondrial carrier protein SCaMC-3	Slc25a25;Slc25a23	sp|A2ASZ8|SCMC2_MOUSE Calcium-binding mitochondrial carrier protein SCaMC-2 OS=Mus musculus OX=10090 GN=Slc25a25 PE=1 SV=1;sp|Q6GQS1|SCMC3_MOUSE Calcium-binding mitochondrial carrier protein SCaMC-3 OS=Mus musculus OX=10090 GN=Slc25a23 PE=1 SV=1	2	2	2	2	0	0	0	0	0	0	0	0	0	0	0	0	0	0	0	1	0	0	0	0	0	0	0	0	0	0	0	0	0	0	0	0	0	0	0	0	0	0
Q06138	Q06138	19	19	16	Calcium-binding protein 39	Cab39	sp|Q06138|CAB39_MOUSE Calcium-binding protein 39 OS=Mus musculus OX=10090 GN=Cab39 PE=1 SV=2	1	19	19	16	8	8	10	7	9	8	8	8	7	8	10	8	7	7	8	6	6	8	8	6	7	8	9	8	7	9	7	8	6	6	8	7	7	9	8	7	7	9
Q9DB16	Q9DB16	8	5	5	Calcium-binding protein 39-like	Cab39l	sp|Q9DB16|CB39L_MOUSE Calcium-binding protein 39-like OS=Mus musculus OX=10090 GN=Cab39l PE=1 SV=3	1	8	5	5	2	4	5	2	3	3	3	3	2	2	2	1	3	1	2	0	1	0	3	0	4	2	3	2	2	2	1	1	1	1	1	1	1	3	2	2	1	3
Q8K1N1	Q8K1N1	6	6	6	Calcium-independent phospholipase A2-gamma	Pnpla8	sp|Q8K1N1|PLPL8_MOUSE Calcium-independent phospholipase A2-gamma OS=Mus musculus OX=10090 GN=Pnpla8 PE=1 SV=1	1	6	6	6	1	1	2	2	2	3	2	0	2	1	2	0	2	1	3	2	1	3	2	1	3	2	1	3	3	2	2	4	1	1	0	2	3	1	2	2	2	2
Q9CR86	Q9CR86	5	5	5	Calcium-regulated heat stable protein 1	Carhsp1	sp|Q9CR86|CHSP1_MOUSE Calcium-regulated heat stable protein 1 OS=Mus musculus OX=10090 GN=Carhsp1 PE=1 SV=1	1	5	5	5	3	2	3	3	4	2	3	3	2	1	2	2	2	1	1	1	1	1	2	2	3	2	1	2	2	2	1	2	2	2	1	2	1	3	2	3	1	2
Q6Q477	Q6Q477	11	2	2	Calcium-transporting ATPase	Atp2b4	sp|Q6Q477|AT2B4_MOUSE Plasma membrane calcium-transporting ATPase 4 OS=Mus musculus OX=10090 GN=Atp2b4 PE=1 SV=1	1	11	2	2	7	5	5	5	3	5	5	4	4	5	4	4	4	3	5	3	3	6	3	3	4	4	4	2	3	4	3	3	3	4	3	3	4	6	5	4	5	6
Q80XR2	Q80XR2	12	11	11	Calcium-transporting ATPase type 2C member 1	Atp2c1	sp|Q80XR2|AT2C1_MOUSE Calcium-transporting ATPase type 2C member 1 OS=Mus musculus OX=10090 GN=Atp2c1 PE=1 SV=2	1	12	11	11	4	5	6	3	4	5	5	5	4	4	6	5	4	4	6	4	5	4	3	5	5	6	5	4	4	5	8	5	5	5	5	6	5	5	6	5	5	6
A7L9Z8	A7L9Z8	13	13	12	Calcium-transporting ATPase type 2C member 2	Atp2c2	sp|A7L9Z8|AT2C2_MOUSE Calcium-transporting ATPase type 2C member 2 OS=Mus musculus OX=10090 GN=Atp2c2 PE=2 SV=1	1	13	13	12	0	1	1	0	0	1	1	0	0	1	0	0	0	1	0	1	0	1	0	1	0	1	1	0	1	1	1	0	1	1	1	0	1	1	1	1	1	0
Q9CXW3	Q9CXW3	26	26	26	Calcyclin-binding protein	Cacybp	sp|Q9CXW3|CYBP_MOUSE Calcyclin-binding protein OS=Mus musculus OX=10090 GN=Cacybp PE=1 SV=1	1	26	26	26	21	21	23	21	22	21	20	18	17	18	15	18	14	17	19	17	18	15	15	16	17	17	17	19	19	20	17	13	18	17	17	19	19	19	23	18	19	22
P52194	P52194	11	11	11	Calmegin	Clgn	sp|P52194|CLGN_MOUSE Calmegin OS=Mus musculus OX=10090 GN=Clgn PE=1 SV=2	1	11	11	11	7	7	9	5	7	10	7	7	6	6	6	5	8	5	6	6	7	5	5	6	8	7	7	7	7	7	6	6	4	7	4	7	6	4	7	8	5	7
Q8C5W0	Q8C5W0	4	4	4	Calmin	Clmn	sp|Q8C5W0|CLMN_MOUSE Calmin OS=Mus musculus OX=10090 GN=Clmn PE=1 SV=2	1	4	4	4	0	1	0	1	0	3	0	0	0	0	0	0	0	1	0	0	1	1	0	1	0	1	1	1	2	0	0	1	0	2	0	1	1	0	0	1	0	0
Q3U2J5	Q3U2J5	1	1	1	Calmodulin-lysine N-methyltransferase	Camkmt	sp|Q3U2J5|CMKMT_MOUSE Calmodulin-lysine N-methyltransferase OS=Mus musculus OX=10090 GN=Camkmt PE=1 SV=1	1	1	1	1	0	0	0	0	0	0	0	0	0	0	0	0	0	0	0	1	0	0	0	0	0	1	0	0	0	0	0	0	0	0	0	0	0	0	0	1	0	0
A2AHC3	A2AHC3	20	20	20	Calmodulin-regulated spectrin-associated protein 1	Camsap1	sp|A2AHC3|CAMP1_MOUSE Calmodulin-regulated spectrin-associated protein 1 OS=Mus musculus OX=10090 GN=Camsap1 PE=1 SV=1	1	20	20	20	7	5	7	4	6	5	8	9	8	7	6	7	5	7	6	5	5	6	6	4	4	8	5	5	5	5	5	5	6	5	7	5	7	5	5	6	6	5
Q8C1B1	Q8C1B1	14	14	14	Calmodulin-regulated spectrin-associated protein 2	Camsap2	sp|Q8C1B1|CAMP2_MOUSE Calmodulin-regulated spectrin-associated protein 2 OS=Mus musculus OX=10090 GN=Camsap2 PE=1 SV=3	1	14	14	14	6	4	8	5	5	6	6	4	4	6	3	4	5	5	7	3	5	2	5	3	7	6	5	3	7	5	5	5	4	4	5	2	3	6	5	6	4	4
Q80VC9	Q80VC9	31	31	31	Calmodulin-regulated spectrin-associated protein 3	Camsap3	sp|Q80VC9|CAMP3_MOUSE Calmodulin-regulated spectrin-associated protein 3 OS=Mus musculus OX=10090 GN=Camsap3 PE=1 SV=1	1	31	31	31	18	11	17	13	17	18	18	17	15	10	12	12	16	14	16	15	14	11	15	12	16	17	16	13	18	16	14	13	16	18	16	11	18	18	18	18	15	18
P35564	P35564	42	42	42	Calnexin	Canx	sp|P35564|CALX_MOUSE Calnexin OS=Mus musculus OX=10090 GN=Canx PE=1 SV=1	1	42	42	42	23	23	29	24	23	22	29	26	24	24	20	23	23	22	22	21	21	21	22	20	28	26	22	26	27	29	22	23	20	22	21	24	25	23	24	23	24	26
O88456;Q9D7J7	O88456	11;2	11;2	11;2	Calpain small subunit 1	Capns1	sp|O88456|CPNS1_MOUSE Calpain small subunit 1 OS=Mus musculus OX=10090 GN=Capns1 PE=1 SV=1	2	11	11	11	6	4	5	4	4	4	4	5	5	5	4	5	5	5	4	4	4	4	5	4	4	4	5	5	4	5	5	5	4	5	5	5	4	4	4	4	4	3
O35350	O35350	37	37	37	Calpain-1 catalytic subunit	Capn1	sp|O35350|CAN1_MOUSE Calpain-1 catalytic subunit OS=Mus musculus OX=10090 GN=Capn1 PE=1 SV=1	1	37	37	37	8	7	13	5	12	7	9	7	5	6	6	4	6	3	6	6	6	6	8	5	7	5	6	5	8	5	4	3	7	4	8	1	8	9	8	8	9	7
O08529	O08529	29	29	29	Calpain-2 catalytic subunit	Capn2	sp|O08529|CAN2_MOUSE Calpain-2 catalytic subunit OS=Mus musculus OX=10090 GN=Capn2 PE=1 SV=4	1	29	29	29	4	4	7	4	6	3	6	4	1	3	2	3	3	1	2	3	2	3	2	3	1	3	1	3	2	3	2	2	2	2	5	3	3	2	2	5	3	1
O08688	O08688	7	7	7	Calpain-5	Capn5	sp|O08688|CAN5_MOUSE Calpain-5 OS=Mus musculus OX=10090 GN=Capn5 PE=1 SV=1	1	7	7	7	2	2	2	4	1	5	1	2	1	2	4	2	3	2	1	5	2	3	4	3	4	5	4	3	4	5	1	3	1	1	4	3	1	4	1	3	2	4
Q9R1S8	Q9R1S8	4	4	4	Calpain-7	Capn7	sp|Q9R1S8|CAN7_MOUSE Calpain-7 OS=Mus musculus OX=10090 GN=Capn7 PE=2 SV=1	1	4	4	4	2	0	1	1	2	2	2	3	0	1	2	1	1	0	1	1	1	0	1	2	0	0	0	0	1	1	2	0	1	0	2	1	1	0	2	0	1	0
Q91VA3	Q91VA3	4	4	4	Calpain-8	Capn8	sp|Q91VA3|CAN8_MOUSE Calpain-8 OS=Mus musculus OX=10090 GN=Capn8 PE=1 SV=1	1	4	4	4	2	0	0	0	0	0	1	0	0	1	0	0	0	0	0	0	2	0	0	0	1	0	1	0	1	1	0	0	0	0	0	1	1	0	1	0	1	1
P51125	P51125	30	30	30	Calpastatin	Cast	sp|P51125|ICAL_MOUSE Calpastatin OS=Mus musculus OX=10090 GN=Cast PE=1 SV=2	1	30	30	30	4	2	3	5	2	2	3	7	4	5	2	1	2	4	1	2	1	0	1	0	1	2	1	3	2	3	0	2	1	3	1	0	3	4	5	2	7	2
Q08093	Q08093	17	16	16	Calponin-2	Cnn2	sp|Q08093|CNN2_MOUSE Calponin-2 OS=Mus musculus OX=10090 GN=Cnn2 PE=1 SV=1	1	17	16	16	13	9	13	7	11	8	10	10	8	8	7	8	6	9	7	6	7	7	7	7	12	6	9	8	6	11	6	8	7	6	8	8	11	9	13	8	11	6
Q9DAW9	Q9DAW9	21	21	19	Calponin-3	Cnn3	sp|Q9DAW9|CNN3_MOUSE Calponin-3 OS=Mus musculus OX=10090 GN=Cnn3 PE=1 SV=1	1	21	21	19	17	16	17	15	16	16	17	17	16	15	16	14	14	15	18	14	15	16	14	15	18	15	15	15	14	15	15	16	12	16	14	16	16	14	18	17	17	15
P14211	P14211	32	32	32	Calreticulin	Calr	sp|P14211|CALR_MOUSE Calreticulin OS=Mus musculus OX=10090 GN=Calr PE=1 SV=1	1	32	32	32	21	20	23	21	20	22	21	21	19	21	19	19	18	18	21	20	22	19	20	19	22	21	22	22	22	22	21	21	20	21	18	22	20	22	21	21	21	21
Q08331;P12658	Q08331	9;1	9;1	9;1	Calretinin	Calb2	sp|Q08331|CALB2_MOUSE Calretinin OS=Mus musculus OX=10090 GN=Calb2 PE=1 SV=3	2	9	9	9	6	5	6	6	6	6	4	3	6	4	7	5	8	4	6	7	5	6	7	7	6	8	5	6	6	7	4	6	5	6	4	4	5	6	4	6	3	7
O35887	O35887	19	19	19	Calumenin	Calu	sp|O35887|CALU_MOUSE Calumenin OS=Mus musculus OX=10090 GN=Calu PE=1 SV=1	1	19	19	19	10	12	9	9	11	10	12	10	6	6	8	6	7	6	8	7	9	8	7	6	11	8	8	10	10	10	7	9	8	9	5	9	10	10	11	9	9	11
Q3UHL1	Q3UHL1	6	6	6	CaM kinase-like vesicle-associated protein	Camkv	sp|Q3UHL1|CAMKV_MOUSE CaM kinase-like vesicle-associated protein OS=Mus musculus OX=10090 GN=Camkv PE=1 SV=2	1	6	6	6	2	0	2	0	3	3	2	1	1	0	0	0	1	0	1	3	1	0	1	0	2	1	1	0	2	2	2	2	1	2	1	2	1	1	1	2	2	3
Q8CA95	Q8CA95	6	6	6	cAMP and cAMP-inhibited cGMP 3,5-cyclic phosphodiesterase 10A	Pde10a	sp|Q8CA95|PDE10_MOUSE cAMP and cAMP-inhibited cGMP 3,5-cyclic phosphodiesterase 10A OS=Mus musculus OX=10090 GN=Pde10a PE=1 SV=2	1	6	6	6	0	0	0	1	0	0	0	0	0	0	0	0	0	0	0	0	0	0	0	0	0	0	0	0	0	0	0	0	0	0	0	0	0	1	0	0	0	1
P05132	P05132	7	1	1	cAMP-dependent protein kinase catalytic subunit alpha	Prkaca	sp|P05132|KAPCA_MOUSE cAMP-dependent protein kinase catalytic subunit alpha OS=Mus musculus OX=10090 GN=Prkaca PE=1 SV=3	1	7	1	1	2	2	2	2	2	2	2	2	2	2	2	2	2	2	2	2	2	2	2	2	2	2	2	2	2	2	2	2	2	2	2	2	2	2	2	2	2	2
P68181	P68181	8	8	2	cAMP-dependent protein kinase catalytic subunit beta	Prkacb	sp|P68181|KAPCB_MOUSE cAMP-dependent protein kinase catalytic subunit beta OS=Mus musculus OX=10090 GN=Prkacb PE=1 SV=2	1	8	8	2	2	3	2	2	2	2	2	2	2	2	2	2	2	2	2	2	2	2	2	2	3	3	2	2	3	2	2	2	2	3	2	2	2	2	2	2	2	2
Q9DBC7	Q9DBC7	18	18	16	cAMP-dependent protein kinase type I-alpha regulatory subunit;cAMP-dependent protein kinase type I-alpha regulatory subunit, N-terminally processed	Prkar1a	sp|Q9DBC7|KAP0_MOUSE cAMP-dependent protein kinase type I-alpha regulatory subunit OS=Mus musculus OX=10090 GN=Prkar1a PE=1 SV=3	1	18	18	16	12	11	12	12	10	12	11	8	9	6	6	7	8	5	10	9	9	7	5	9	12	10	10	6	6	12	6	8	7	10	6	8	8	10	11	9	12	9
P12849	P12849	5	3	3	cAMP-dependent protein kinase type I-beta regulatory subunit	Prkar1b	sp|P12849|KAP1_MOUSE cAMP-dependent protein kinase type I-beta regulatory subunit OS=Mus musculus OX=10090 GN=Prkar1b PE=1 SV=2	1	5	3	3	0	1	2	2	0	2	1	1	1	1	1	1	1	1	1	1	0	1	0	1	1	1	0	1	0	1	0	1	0	1	0	0	0	1	1	1	2	0
P12367	P12367	15	15	12	cAMP-dependent protein kinase type II-alpha regulatory subunit	Prkar2a	sp|P12367|KAP2_MOUSE cAMP-dependent protein kinase type II-alpha regulatory subunit OS=Mus musculus OX=10090 GN=Prkar2a PE=1 SV=2	1	15	15	12	8	8	12	9	8	6	11	9	8	9	8	8	9	9	8	6	8	8	8	8	8	7	8	7	8	7	6	7	6	8	5	7	6	8	7	5	9	7
P56212	P56212	8	7	7	cAMP-regulated phosphoprotein 19	Arpp19	sp|P56212|ARP19_MOUSE cAMP-regulated phosphoprotein 19 OS=Mus musculus OX=10090 GN=Arpp19 PE=1 SV=2	1	8	7	7	5	4	6	3	4	3	3	4	3	3	3	3	3	3	3	3	4	3	3	3	3	3	3	3	4	3	3	3	3	3	3	3	4	4	3	3	4	5
P27699	P27699	1	1	1	cAMP-responsive element modulator	Crem	sp|P27699|CREM_MOUSE cAMP-responsive element modulator OS=Mus musculus OX=10090 GN=Crem PE=1 SV=2	1	1	1	1	1	1	1	0	1	1	0	1	0	1	1	0	1	0	0	1	1	0	0	0	1	1	1	1	0	1	0	1	0	0	0	0	1	0	1	1	1	1
O89084;B1AWC9	O89084	4;1	4;1	3;0	cAMP-specific 3,5-cyclic phosphodiesterase 4A	Pde4a	sp|O89084|PDE4A_MOUSE cAMP-specific 3,5-cyclic phosphodiesterase 4A OS=Mus musculus OX=10090 GN=Pde4a PE=1 SV=2	2	4	4	3	1	0	1	0	1	1	0	0	2	2	1	0	1	1	1	1	1	1	0	0	0	1	1	0	0	1	0	1	1	0	0	0	0	1	0	0	1	1
Q9CQA9	Q9CQA9	6	6	6	Cancer-related nucleoside-triphosphatase homolog	Ntpcr	sp|Q9CQA9|NTPCR_MOUSE Cancer-related nucleoside-triphosphatase homolog OS=Mus musculus OX=10090 GN=Ntpcr PE=1 SV=1	1	6	6	6	3	3	3	2	3	3	5	4	1	2	1	2	2	3	3	4	3	0	2	2	2	3	3	1	2	1	2	2	1	3	1	3	1	3	1	1	1	2
Q922J3	Q922J3	50	50	46	CAP-Gly domain-containing linker protein 1	Clip1	sp|Q922J3|CLIP1_MOUSE CAP-Gly domain-containing linker protein 1 OS=Mus musculus OX=10090 GN=Clip1 PE=1 SV=1	1	50	50	46	1	0	4	1	2	1	1	3	0	2	1	1	1	1	2	2	0	1	1	0	0	3	1	2	5	0	0	0	0	1	3	0	4	2	1	2	6	0
Q9Z0H8	Q9Z0H8	41	37	37	CAP-Gly domain-containing linker protein 2	Clip2	sp|Q9Z0H8|CLIP2_MOUSE CAP-Gly domain-containing linker protein 2 OS=Mus musculus OX=10090 GN=Clip2 PE=1 SV=2	1	41	37	37	2	0	1	1	3	3	1	3	0	0	2	0	2	1	1	1	1	1	1	2	3	1	0	2	2	2	0	0	1	0	2	1	2	1	3	2	2	2
Q60865	Q60865	27	27	27	Caprin-1	Caprin1	sp|Q60865|CAPR1_MOUSE Caprin-1 OS=Mus musculus OX=10090 GN=Caprin1 PE=1 SV=2	1	27	27	27	18	19	21	18	18	18	20	18	19	18	18	19	17	18	18	18	20	17	17	18	20	17	18	21	18	20	17	18	17	19	19	20	20	19	20	19	20	19
Q05A80	Q05A80	7	7	7	Caprin-2	Caprin2	sp|Q05A80|CAPR2_MOUSE Caprin-2 OS=Mus musculus OX=10090 GN=Caprin2 PE=1 SV=1	1	7	7	7	1	0	5	1	4	2	3	3	0	2	2	3	4	1	4	4	5	3	1	4	1	2	3	3	1	3	0	3	2	2	1	3	3	1	1	2	2	2
Q9DBC3	Q9DBC3	29	29	19	Cap-specific mRNA (nucleoside-2-O-)-methyltransferase 1	Cmtr1	sp|Q9DBC3|CMTR1_MOUSE Cap-specific mRNA (nucleoside-2-O-)-methyltransferase 1 OS=Mus musculus OX=10090 GN=Cmtr1 PE=1 SV=1	1	29	29	19	11	9	12	12	11	12	11	10	8	8	8	7	8	9	7	9	9	9	8	8	11	10	7	10	11	10	9	9	7	9	7	9	9	9	9	8	10	8
Q14BV6	Q14BV6	3	3	3	Carbohydrate deacetylase	Ydjc	sp|Q14BV6|YDJC_MOUSE Carbohydrate deacetylase OS=Mus musculus OX=10090 GN=Ydjc PE=2 SV=2	1	3	3	3	1	1	1	1	1	1	1	1	0	0	1	1	1	1	1	2	0	1	1	1	0	2	1	1	0	0	2	1	0	0	1	0	1	1	0	0	0	0
Q9D6N1	Q9D6N1	2	2	2	Carbonic anhydrase 13	Ca13	sp|Q9D6N1|CAH13_MOUSE Carbonic anhydrase 13 OS=Mus musculus OX=10090 GN=Ca13 PE=1 SV=1	1	2	2	2	2	2	2	1	2	2	2	2	1	1	1	1	1	1	1	2	1	1	1	1	2	2	2	2	2	2	0	2	0	1	1	1	2	2	2	2	2	2
P00920	P00920	14	14	14	Carbonic anhydrase 2	Ca2	sp|P00920|CAH2_MOUSE Carbonic anhydrase 2 OS=Mus musculus OX=10090 GN=Ca2 PE=1 SV=4	1	14	14	14	7	7	7	7	7	7	7	7	7	7	7	6	5	6	6	4	7	5	7	6	7	5	7	5	6	6	5	4	6	6	5	7	7	8	6	7	9	6
P16015	P16015	3	3	3	Carbonic anhydrase 3	Ca3	sp|P16015|CAH3_MOUSE Carbonic anhydrase 3 OS=Mus musculus OX=10090 GN=Ca3 PE=1 SV=3	1	3	3	3	0	0	1	0	0	0	0	1	2	2	2	2	1	1	1	1	2	1	1	1	1	2	1	1	1	2	1	1	2	1	1	1	1	0	0	0	1	1
Q64444	Q64444	13	13	13	Carbonic anhydrase 4	Ca4	sp|Q64444|CAH4_MOUSE Carbonic anhydrase 4 OS=Mus musculus OX=10090 GN=Ca4 PE=1 SV=1	1	13	13	13	0	0	0	0	0	0	0	2	0	0	1	3	0	0	0	0	0	0	1	1	0	1	1	0	1	1	1	0	0	0	2	1	2	1	0	2	1	2
P48758;A0A1B0GRG8	P48758	21;6	21;6	20;6	Carbonyl reductase [NADPH] 1	Cbr1	sp|P48758|CBR1_MOUSE Carbonyl reductase [NADPH] 1 OS=Mus musculus OX=10090 GN=Cbr1 PE=1 SV=3	2	21	21	20	17	18	18	19	18	19	19	14	14	16	13	13	12	14	16	14	18	17	13	16	16	13	17	15	17	17	11	14	11	15	13	16	16	17	19	17	17	17
Q8K354	Q8K354	11	10	10	Carbonyl reductase [NADPH] 3	Cbr3	sp|Q8K354|CBR3_MOUSE Carbonyl reductase [NADPH] 3 OS=Mus musculus OX=10090 GN=Cbr3 PE=1 SV=1	1	11	10	10	9	8	9	7	8	7	9	8	7	9	7	8	8	10	8	6	9	5	9	6	7	6	10	7	10	8	6	6	8	8	9	8	9	8	9	7	7	7
Q91VT4	Q91VT4	11	11	11	Carbonyl reductase family member 4	Cbr4	sp|Q91VT4|CBR4_MOUSE Carbonyl reductase family member 4 OS=Mus musculus OX=10090 GN=Cbr4 PE=1 SV=2	1	11	11	11	2	3	2	3	3	5	3	3	3	3	4	2	4	3	2	4	3	4	3	2	5	4	3	4	5	3	3	4	3	4	4	2	1	3	3	4	3	4
Q8R1G2	Q8R1G2	3	3	3	Carboxymethylenebutenolidase homolog	Cmbl	sp|Q8R1G2|CMBL_MOUSE Carboxymethylenebutenolidase homolog OS=Mus musculus OX=10090 GN=Cmbl PE=1 SV=1	1	3	3	3	0	0	0	0	0	0	0	0	0	0	0	0	0	0	0	0	0	0	0	0	0	0	0	0	0	0	0	0	0	0	0	0	0	0	0	0	0	0
O89001	O89001	17	17	17	Carboxypeptidase D	Cpd	sp|O89001|CBPD_MOUSE Carboxypeptidase D OS=Mus musculus OX=10090 GN=Cpd PE=1 SV=2	1	17	17	17	0	1	0	0	0	0	0	0	0	0	0	1	0	0	0	1	0	0	0	0	0	1	0	2	1	0	0	0	0	0	0	0	0	0	0	0	0	0
P58466	P58466	3	3	3	Carboxy-terminal domain RNA polymerase II polypeptide A small phosphatase 1	Ctdsp1	sp|P58466|CTDS1_MOUSE Carboxy-terminal domain RNA polymerase II polypeptide A small phosphatase 1 OS=Mus musculus OX=10090 GN=Ctdsp1 PE=1 SV=1	1	3	3	3	2	2	2	0	2	2	2	0	0	0	0	1	2	0	2	2	2	2	2	2	2	2	1	1	0	2	1	2	0	2	1	2	1	1	1	2	2	2
Q8BX07	Q8BX07	2	2	2	Carboxy-terminal domain RNA polymerase II polypeptide A small phosphatase 2	Ctdsp2	sp|Q8BX07|CTDS2_MOUSE Carboxy-terminal domain RNA polymerase II polypeptide A small phosphatase 2 OS=Mus musculus OX=10090 GN=Ctdsp2 PE=2 SV=1	1	2	2	2	0	0	0	0	0	0	1	0	0	0	0	0	0	0	0	0	0	0	0	0	0	0	0	0	0	0	0	0	0	0	0	0	0	0	0	0	0	0
P31809;Q925P2;Q61400	P31809;Q925P2	3;2;1	3;2;1	3;2;1	Carcinoembryonic antigen-related cell adhesion molecule 1;Carcinoembryonic antigen-related cell adhesion molecule 2	Ceacam1;Ceacam2	sp|P31809|CEAM1_MOUSE Carcinoembryonic antigen-related cell adhesion molecule 1 OS=Mus musculus OX=10090 GN=Ceacam1 PE=1 SV=1;sp|Q925P2|CEAM2_MOUSE Carcinoembryonic antigen-related cell adhesion molecule 2 OS=Mus musculus OX=10090 GN=Ceacam2 PE=1 SV=3	3	3	3	3	0	1	2	1	0	1	0	0	2	1	0	0	1	0	0	0	0	0	0	0	0	0	0	1	0	0	0	1	1	0	0	1	0	2	0	1	0	0
P47934	P47934	11	11	11	Carnitine O-acetyltransferase	Crat	sp|P47934|CACP_MOUSE Carnitine O-acetyltransferase OS=Mus musculus OX=10090 GN=Crat PE=1 SV=3	1	11	11	11	2	1	3	1	1	3	2	0	3	1	2	1	2	0	2	0	0	1	0	3	2	3	1	2	1	0	1	2	1	3	1	0	1	2	2	2	0	2
Q8BGD5	Q8BGD5	1	1	1	Carnitine O-palmitoyltransferase 1, brain isoform	Cpt1c	sp|Q8BGD5|CPT1C_MOUSE Carnitine O-palmitoyltransferase 1, brain isoform OS=Mus musculus OX=10090 GN=Cpt1c PE=1 SV=1	1	1	1	1	0	0	0	0	0	0	0	0	0	0	0	0	0	0	0	0	0	0	0	0	0	0	0	0	0	0	0	0	0	0	1	0	0	1	0	0	0	0
P97742	P97742	4	4	4	Carnitine O-palmitoyltransferase 1, liver isoform	Cpt1a	sp|P97742|CPT1A_MOUSE Carnitine O-palmitoyltransferase 1, liver isoform OS=Mus musculus OX=10090 GN=Cpt1a PE=1 SV=4	1	4	4	4	2	2	0	2	1	3	1	2	1	1	3	1	2	0	2	2	2	2	1	3	2	2	2	3	1	2	1	1	0	2	0	1	1	1	1	3	1	2
P52825	P52825	25	25	25	Carnitine O-palmitoyltransferase 2, mitochondrial	Cpt2	sp|P52825|CPT2_MOUSE Carnitine O-palmitoyltransferase 2, mitochondrial OS=Mus musculus OX=10090 GN=Cpt2 PE=1 SV=2	1	25	25	25	0	3	3	4	2	6	3	3	6	4	6	0	5	2	0	2	2	2	0	2	3	4	3	3	3	3	1	3	0	2	1	4	2	2	2	1	3	3
Q9CYD3	Q9CYD3	11	11	10	Cartilage-associated protein	Crtap	sp|Q9CYD3|CRTAP_MOUSE Cartilage-associated protein OS=Mus musculus OX=10090 GN=Crtap PE=1 SV=3	1	11	11	10	5	6	3	5	5	6	4	5	3	5	5	5	4	6	4	4	5	4	5	4	6	5	5	6	4	5	5	5	4	3	2	5	5	4	4	5	4	4
Q8BK63	Q8BK63	10	10	10	Casein kinase I isoform alpha	Csnk1a1	sp|Q8BK63|KC1A_MOUSE Casein kinase I isoform alpha OS=Mus musculus OX=10090 GN=Csnk1a1 PE=1 SV=2	1	10	10	10	7	6	8	5	7	6	8	6	7	6	7	7	5	6	6	7	6	5	6	6	5	6	7	5	6	7	5	6	4	6	5	6	5	6	6	6	7	6
Q9DC28	Q9DC28	13	4	4	Casein kinase I isoform delta	Csnk1d	sp|Q9DC28|KC1D_MOUSE Casein kinase I isoform delta OS=Mus musculus OX=10090 GN=Csnk1d PE=1 SV=2	1	13	4	4	8	4	6	4	4	6	5	4	3	3	4	4	4	3	4	3	4	3	4	4	6	4	5	4	4	5	3	3	2	3	3	6	6	3	4	4	5	4
Q9JMK2	Q9JMK2	14	14	5	Casein kinase I isoform epsilon	Csnk1e	sp|Q9JMK2|KC1E_MOUSE Casein kinase I isoform epsilon OS=Mus musculus OX=10090 GN=Csnk1e PE=1 SV=2	1	14	14	5	10	7	9	5	6	8	6	7	5	5	4	4	6	3	5	5	5	5	6	5	7	5	8	6	7	6	3	3	1	5	3	6	6	5	5	5	5	7
Q8BTH8;Q8BVP5	Q8BTH8;Q8BVP5	5;4	5;4	1;0	Casein kinase I isoform gamma-1;Casein kinase I isoform gamma-2	Csnk1g1;Csnk1g2	sp|Q8BTH8|KC1G1_MOUSE Casein kinase I isoform gamma-1 OS=Mus musculus OX=10090 GN=Csnk1g1 PE=1 SV=2;sp|Q8BVP5|KC1G2_MOUSE Casein kinase I isoform gamma-2 OS=Mus musculus OX=10090 GN=Csnk1g2 PE=1 SV=1	2	5	5	1	2	3	3	2	2	2	2	3	4	2	3	2	2	2	3	3	2	2	2	3	3	3	3	2	2	3	3	2	2	2	3	3	3	3	2	3	3	3
Q60737	Q60737	17	17	17	Casein kinase II subunit alpha	Csnk2a1	sp|Q60737|CSK21_MOUSE Casein kinase II subunit alpha OS=Mus musculus OX=10090 GN=Csnk2a1 PE=1 SV=2	1	17	17	17	13	12	15	12	12	11	13	10	12	10	11	12	11	11	12	10	14	13	12	12	11	12	14	11	12	14	11	13	11	14	12	13	13	12	12	11	12	11
O54833	O54833	16	16	16	Casein kinase II subunit alpha	Csnk2a2	sp|O54833|CSK22_MOUSE Casein kinase II subunit alpha OS=Mus musculus OX=10090 GN=Csnk2a2 PE=1 SV=1	1	16	16	16	12	11	13	14	12	11	12	11	11	9	7	10	7	10	9	7	10	6	7	9	10	9	11	7	11	11	7	8	5	10	6	9	9	11	11	11	10	12
P67871	P67871	10	10	10	Casein kinase II subunit beta	Csnk2b	sp|P67871|CSK2B_MOUSE Casein kinase II subunit beta OS=Mus musculus OX=10090 GN=Csnk2b PE=1 SV=1	1	10	10	10	8	9	10	9	10	10	10	8	8	8	5	8	7	8	7	8	9	8	7	8	8	7	7	9	8	8	7	7	8	7	8	8	8	8	9	7	9	10
Q60649	Q60649	11	11	11	Caseinolytic peptidase B protein homolog	Clpb	sp|Q60649|CLPB_MOUSE Caseinolytic peptidase B protein homolog OS=Mus musculus OX=10090 GN=Clpb PE=1 SV=1	1	11	11	11	9	9	11	6	9	8	9	10	7	7	6	6	5	7	6	6	8	4	8	5	7	7	7	5	9	7	4	7	4	8	6	5	8	10	9	9	9	7
Q8VHK1	Q8VHK1	20	20	18	Caskin-2	Caskin2	sp|Q8VHK1|CSKI2_MOUSE Caskin-2 OS=Mus musculus OX=10090 GN=Caskin2 PE=1 SV=3	1	20	20	18	3	1	6	0	4	1	2	0	1	0	1	1	0	2	0	1	1	1	0	1	1	1	2	4	1	1	0	2	0	1	0	0	4	1	1	0	2	0
Q9WUF3	Q9WUF3	17	17	17	CASP8-associated protein 2	Casp8ap2	sp|Q9WUF3|C8AP2_MOUSE CASP8-associated protein 2 OS=Mus musculus OX=10090 GN=Casp8ap2 PE=1 SV=2	1	17	17	17	7	8	9	6	11	11	6	8	5	5	9	4	9	4	9	8	6	7	8	8	9	8	5	8	8	7	5	8	5	9	7	7	7	6	7	9	7	7
Q8VDY9	Q8VDY9	7	7	7	Caspase activity and apoptosis inhibitor 1	Caap1	sp|Q8VDY9|CAAP1_MOUSE Caspase activity and apoptosis inhibitor 1 OS=Mus musculus OX=10090 GN=Caap1 PE=1 SV=2	1	7	7	7	7	5	7	6	6	5	6	5	3	4	4	2	5	4	4	6	5	4	3	3	5	4	4	4	4	6	5	4	6	4	4	4	5	4	5	5	5	6
P58660	P58660	8	8	8	Caspase recruitment domain-containing protein 10	Card10	sp|P58660|CAR10_MOUSE Caspase recruitment domain-containing protein 10 OS=Mus musculus OX=10090 GN=Card10 PE=1 SV=1	1	8	8	8	0	0	0	0	1	0	0	0	0	0	0	0	0	0	0	0	0	0	0	0	0	0	0	0	0	0	0	0	0	0	0	1	0	0	0	0	0	0
P29594	P29594	2	2	2	Caspase-2;Caspase-2 subunit p18;Caspase-2 subunit p13;Caspase-2 subunit p12	Casp2	sp|P29594|CASP2_MOUSE Caspase-2 OS=Mus musculus OX=10090 GN=Casp2 PE=1 SV=5	1	2	2	2	1	1	1	2	0	1	1	1	0	0	1	1	1	0	0	1	1	1	0	1	0	1	0	1	0	0	0	1	0	1	0	0	2	1	1	0	0	1
P70677	P70677	16	16	16	Caspase-3;Caspase-3 subunit p17;Caspase-3 subunit p12	Casp3	sp|P70677|CASP3_MOUSE Caspase-3 OS=Mus musculus OX=10090 GN=Casp3 PE=1 SV=1	1	16	16	16	10	10	9	7	11	9	12	11	10	9	8	11	7	10	8	11	9	9	9	10	6	9	8	9	9	7	6	9	8	7	8	8	10	8	10	6	9	10
O08738	O08738	11	11	11	Caspase-6;Caspase-6 subunit p18;Caspase-6 subunit p11	Casp6	sp|O08738|CASP6_MOUSE Caspase-6 OS=Mus musculus OX=10090 GN=Casp6 PE=1 SV=1	1	11	11	11	1	2	2	2	1	1	1	1	0	0	1	1	1	0	1	2	1	0	0	1	0	0	1	0	1	1	1	0	0	0	2	1	1	1	2	0	1	0
P97864	P97864	11	11	11	Caspase-7;Caspase-7 subunit p20;Caspase-7 subunit p11	Casp7	sp|P97864|CASP7_MOUSE Caspase-7 OS=Mus musculus OX=10090 GN=Casp7 PE=1 SV=2	1	11	11	11	2	3	1	3	4	3	4	4	4	5	3	5	7	4	3	3	5	4	4	4	7	7	4	6	3	7	3	6	5	6	3	5	4	4	2	5	4	3
Q8C3Q9	Q8C3Q9	6	6	6	Caspase-9;Caspase-9 subunit p35;Caspase-9 subunit p10	Casp9	sp|Q8C3Q9|CASP9_MOUSE Caspase-9 OS=Mus musculus OX=10090 GN=Casp9 PE=1 SV=1	1	6	6	6	1	1	2	2	1	1	1	0	1	2	2	2	2	2	2	2	1	2	2	2	2	1	1	2	1	2	1	2	1	2	1	2	1	1	0	2	1	1
Q91WM2	Q91WM2	8	8	8	Cat eye syndrome critical region protein 5 homolog	Cecr5	sp|Q91WM2|HDHD5_MOUSE Haloacid dehalogenase-like hydrolase domain-containing 5 OS=Mus musculus OX=10090 GN=Hdhd5 PE=1 SV=1	1	8	8	8	4	5	7	4	5	4	4	3	3	3	3	1	3	3	4	5	4	2	2	4	4	5	2	4	2	5	2	3	4	3	3	3	4	5	3	4	4	4
P24270	P24270	23	23	23	Catalase	Cat	sp|P24270|CATA_MOUSE Catalase OS=Mus musculus OX=10090 GN=Cat PE=1 SV=4	1	23	23	23	13	12	14	12	13	12	14	10	10	10	10	12	12	10	11	10	11	10	12	10	10	11	10	12	11	12	8	11	7	9	8	10	12	10	15	12	13	14
O88587	O88587	11	11	11	Catechol O-methyltransferase	Comt	sp|O88587|COMT_MOUSE Catechol O-methyltransferase OS=Mus musculus OX=10090 GN=Comt PE=1 SV=2	1	11	11	11	4	4	3	4	5	5	4	4	4	3	3	3	4	3	5	4	5	3	5	3	5	4	4	5	3	3	4	4	5	3	3	3	4	4	3	4	2	4
Q8BIG7	Q8BIG7	7	7	7	Catechol O-methyltransferase domain-containing protein 1	Comtd1	sp|Q8BIG7|CMTD1_MOUSE Catechol O-methyltransferase domain-containing protein 1 OS=Mus musculus OX=10090 GN=Comtd1 PE=1 SV=1	1	7	7	7	0	1	0	0	1	0	0	1	0	1	2	0	1	0	0	0	0	0	0	0	1	0	0	1	0	1	0	1	0	1	0	1	0	0	0	2	1	3
P26231	P26231	60	60	46	Catenin alpha-1	Ctnna1	sp|P26231|CTNA1_MOUSE Catenin alpha-1 OS=Mus musculus OX=10090 GN=Ctnna1 PE=1 SV=1	1	60	60	46	44	47	48	45	42	47	47	41	38	38	36	34	38	38	38	36	39	40	38	38	43	41	41	41	39	40	36	35	34	39	33	43	39	43	43	41	43	47
Q61301	Q61301	18	5	5	Catenin alpha-2	Ctnna2	sp|Q61301|CTNA2_MOUSE Catenin alpha-2 OS=Mus musculus OX=10090 GN=Ctnna2 PE=1 SV=3	1	18	5	5	11	10	11	12	9	12	10	9	8	9	9	7	8	8	9	7	10	10	9	8	9	9	10	9	8	9	8	9	8	7	8	10	9	9	9	9	10	11
Q02248	Q02248	31	27	27	Catenin beta-1	Ctnnb1	sp|Q02248|CTNB1_MOUSE Catenin beta-1 OS=Mus musculus OX=10090 GN=Ctnnb1 PE=1 SV=1	1	31	27	27	19	18	19	19	19	19	21	17	17	16	16	16	18	16	18	18	17	18	17	15	20	19	19	17	20	21	15	19	18	18	15	19	18	20	18	19	20	21
P30999	P30999	64	64	64	Catenin delta-1	Ctnnd1	sp|P30999|CTND1_MOUSE Catenin delta-1 OS=Mus musculus OX=10090 GN=Ctnnd1 PE=1 SV=2	1	64	64	64	24	26	31	21	25	28	22	20	21	17	20	18	19	21	22	21	21	19	22	20	23	22	25	19	21	27	20	18	17	24	20	26	24	24	23	24	25	30
P10605	P10605	12	12	12	Cathepsin B;Cathepsin B light chain;Cathepsin B heavy chain	Ctsb	sp|P10605|CATB_MOUSE Cathepsin B OS=Mus musculus OX=10090 GN=Ctsb PE=1 SV=2	1	12	12	12	5	5	4	5	4	5	5	4	3	3	5	3	5	4	3	4	3	4	5	4	3	3	3	3	6	5	3	2	6	5	4	4	3	3	3	5	5	5
P18242;F6Y6L6	P18242;F6Y6L6	13;9	13;9	13;9	Cathepsin D	Ctsd	sp|P18242|CATD_MOUSE Cathepsin D OS=Mus musculus OX=10090 GN=Ctsd PE=1 SV=1;tr|F6Y6L6|F6Y6L6_MOUSE Predicted gene, 49369 (Fragment) OS=Mus musculus OX=10090 GN=Gm49369 PE=1 SV=1	2	13	13	13	12	12	11	12	12	11	12	7	10	9	8	8	9	9	10	10	7	9	10	10	10	10	11	12	11	12	8	8	7	11	9	12	11	12	11	11	11	12
Q9R013	Q9R013	6	6	6	Cathepsin F	Ctsf	sp|Q9R013|CATF_MOUSE Cathepsin F OS=Mus musculus OX=10090 GN=Ctsf PE=1 SV=1	1	6	6	6	3	2	2	2	3	2	3	2	2	2	3	3	2	2	2	3	2	5	3	2	4	2	3	2	1	2	2	2	2	2	2	2	2	2	3	2	2	3
Q9R014	Q9R014	6	6	6	Cathepsin J	Ctsj	sp|Q9R014|CATJ_MOUSE Cathepsin J OS=Mus musculus OX=10090 GN=Ctsj PE=2 SV=2	1	6	6	6	0	0	0	1	0	0	0	0	0	0	1	0	0	1	0	0	0	0	0	0	0	0	0	0	0	0	0	0	0	0	0	0	1	0	1	0	0	0
P06797	P06797	9	9	9	Cathepsin L1;Cathepsin L1 heavy chain;Cathepsin L1 light chain	Ctsl	sp|P06797|CATL1_MOUSE Cathepsin L1 OS=Mus musculus OX=10090 GN=Ctsl PE=1 SV=2	1	9	9	9	3	4	5	6	5	6	6	1	4	3	3	4	3	2	3	3	4	3	3	3	3	3	3	3	3	3	3	3	2	3	2	3	3	3	3	3	2	5
Q9WUU7	Q9WUU7	11	11	11	Cathepsin Z	Ctsz	sp|Q9WUU7|CATZ_MOUSE Cathepsin Z OS=Mus musculus OX=10090 GN=Ctsz PE=1 SV=1	1	11	11	11	5	5	7	5	7	5	6	5	5	5	5	5	5	5	3	6	5	4	6	6	6	3	6	4	4	6	3	5	3	5	4	3	4	6	4	7	4	6
P24668	P24668	7	7	7	Cation-dependent mannose-6-phosphate receptor	M6pr	sp|P24668|MPRD_MOUSE Cation-dependent mannose-6-phosphate receptor OS=Mus musculus OX=10090 GN=M6pr PE=1 SV=1	1	7	7	7	3	3	4	1	3	3	4	1	2	2	2	3	2	2	3	2	2	1	2	1	3	3	3	3	3	2	2	3	2	3	1	3	3	3	3	2	3	4
P18581	P18581	1	1	1	Cationic amino acid transporter 2	Slc7a2	sp|P18581|CTR2_MOUSE Cationic amino acid transporter 2 OS=Mus musculus OX=10090 GN=Slc7a2 PE=1 SV=3	1	1	1	1	0	0	0	0	0	0	0	0	0	0	0	0	0	0	0	0	0	0	0	0	0	0	0	0	0	0	0	0	0	0	0	0	0	0	0	0	0	0
P70423	P70423	7	7	6	Cationic amino acid transporter 3	Slc7a3	sp|P70423|CTR3_MOUSE Cationic amino acid transporter 3 OS=Mus musculus OX=10090 GN=Slc7a3 PE=2 SV=1	1	7	7	6	1	1	3	3	2	2	2	1	2	2	2	2	1	2	2	2	4	1	1	1	2	2	1	1	2	1	1	1	1	3	2	3	3	1	2	2	2	2
Q07113	Q07113	72	72	72	Cation-independent mannose-6-phosphate receptor	Igf2r	sp|Q07113|MPRI_MOUSE Cation-independent mannose-6-phosphate receptor OS=Mus musculus OX=10090 GN=Igf2r PE=1 SV=1	1	72	72	72	15	20	17	20	17	22	18	13	16	12	18	11	19	13	13	13	16	12	17	10	13	19	17	19	21	22	15	19	13	19	15	17	20	24	14	20	15	24
P97769	P97769	3	3	3	Cbp/p300-interacting transactivator 1	Cited1	sp|P97769|CITE1_MOUSE Cbp/p300-interacting transactivator 1 OS=Mus musculus OX=10090 GN=Cited1 PE=1 SV=1	1	3	3	3	0	0	0	0	0	0	0	0	0	0	0	0	0	0	0	0	0	0	0	0	0	0	0	0	0	0	0	0	0	0	0	0	0	0	0	0	0	0
O35740	O35740	1	1	1	Cbp/p300-interacting transactivator 2	Cited2	sp|O35740|CITE2_MOUSE Cbp/p300-interacting transactivator 2 OS=Mus musculus OX=10090 GN=Cited2 PE=1 SV=2	1	1	1	1	0	0	0	0	0	0	0	0	0	0	0	0	0	0	0	0	0	0	0	0	0	0	0	0	0	0	1	0	0	0	0	0	0	0	0	0	0	0
Q8K1J6	Q8K1J6	23	23	23	CCA tRNA nucleotidyltransferase 1, mitochondrial	Trnt1	sp|Q8K1J6|TRNT1_MOUSE CCA tRNA nucleotidyltransferase 1, mitochondrial OS=Mus musculus OX=10090 GN=Trnt1 PE=1 SV=1	1	23	23	23	12	13	14	11	13	13	14	10	9	9	10	9	7	10	9	11	10	6	10	8	9	12	10	10	11	12	8	8	8	9	6	12	9	11	13	12	12	11
P28033	P28033	10	10	10	CCAAT/enhancer-binding protein beta	Cebpb	sp|P28033|CEBPB_MOUSE CCAAT/enhancer-binding protein beta OS=Mus musculus OX=10090 GN=Cebpb PE=1 SV=1	1	10	10	10	1	2	1	2	1	2	1	2	1	2	1	1	2	2	1	1	2	2	2	2	2	1	1	0	0	1	0	1	1	1	0	1	2	1	1	1	1	1
P53568	P53568	2	2	2	CCAAT/enhancer-binding protein gamma	Cebpg	sp|P53568|CEBPG_MOUSE CCAAT/enhancer-binding protein gamma OS=Mus musculus OX=10090 GN=Cebpg PE=1 SV=1	1	2	2	2	2	1	1	0	1	2	1	0	0	0	0	0	0	0	1	0	1	0	0	0	1	0	1	0	0	0	0	0	0	0	0	0	0	1	0	1	0	1
P53569	P53569	41	41	41	CCAAT/enhancer-binding protein zeta	Cebpz	sp|P53569|CEBPZ_MOUSE CCAAT/enhancer-binding protein zeta OS=Mus musculus OX=10090 GN=Cebpz PE=1 SV=2	1	41	41	41	29	26	31	26	25	25	26	26	23	22	22	24	23	22	22	22	23	21	22	22	24	24	21	23	26	27	20	23	20	23	18	28	25	28	27	25	28	28
Q6ZQ08	Q6ZQ08	69	69	69	CCR4-NOT transcription complex subunit 1	Cnot1	sp|Q6ZQ08|CNOT1_MOUSE CCR4-NOT transcription complex subunit 1 OS=Mus musculus OX=10090 GN=Cnot1 PE=1 SV=2	1	69	69	69	46	42	46	42	41	43	46	36	37	35	34	34	39	34	34	41	39	35	34	36	42	43	36	43	37	43	32	38	36	40	35	46	40	46	46	41	42	45
Q8BH15	Q8BH15	22	22	22	CCR4-NOT transcription complex subunit 10	Cnot10	sp|Q8BH15|CNO10_MOUSE CCR4-NOT transcription complex subunit 10 OS=Mus musculus OX=10090 GN=Cnot10 PE=1 SV=1	1	22	22	22	16	18	18	16	19	17	18	13	13	11	10	10	12	12	14	14	15	14	12	14	15	13	14	16	14	14	13	12	13	14	12	16	15	13	18	12	16	16
Q9CWN7	Q9CWN7	4	4	4	CCR4-NOT transcription complex subunit 11	Cnot11	sp|Q9CWN7|CNO11_MOUSE CCR4-NOT transcription complex subunit 11 OS=Mus musculus OX=10090 GN=Cnot11 PE=1 SV=1	1	4	4	4	4	3	4	3	4	4	4	3	4	4	3	3	4	4	4	4	4	2	4	3	4	4	4	4	4	4	3	4	3	4	4	4	4	4	4	4	4	4
Q8C5L3	Q8C5L3	9	9	9	CCR4-NOT transcription complex subunit 2	Cnot2	sp|Q8C5L3|CNOT2_MOUSE CCR4-NOT transcription complex subunit 2 OS=Mus musculus OX=10090 GN=Cnot2 PE=1 SV=2	1	9	9	9	6	5	4	5	5	5	5	3	5	5	4	2	5	2	2	5	5	5	2	3	3	5	5	5	3	5	3	2	2	3	3	4	5	5	4	4	5	5
Q8K0V4	Q8K0V4	20	20	20	CCR4-NOT transcription complex subunit 3	Cnot3	sp|Q8K0V4|CNOT3_MOUSE CCR4-NOT transcription complex subunit 3 OS=Mus musculus OX=10090 GN=Cnot3 PE=1 SV=1	1	20	20	20	14	13	14	11	14	14	14	11	10	9	10	8	10	9	11	11	11	9	11	10	12	11	12	12	11	13	10	13	11	10	10	12	12	14	12	13	12	15
Q8BT14	Q8BT14	9	9	9	CCR4-NOT transcription complex subunit 4	Cnot4	sp|Q8BT14|CNOT4_MOUSE CCR4-NOT transcription complex subunit 4 OS=Mus musculus OX=10090 GN=Cnot4 PE=1 SV=2	1	9	9	9	8	6	7	8	7	7	7	7	6	6	7	6	6	6	7	8	8	6	6	6	7	7	6	7	8	6	6	5	6	6	5	8	7	7	7	5	8	6
Q8K3P5	Q8K3P5	3	3	2	CCR4-NOT transcription complex subunit 6	Cnot6	sp|Q8K3P5|CNOT6_MOUSE CCR4-NOT transcription complex subunit 6 OS=Mus musculus OX=10090 GN=Cnot6 PE=1 SV=2	1	3	3	2	2	2	2	2	2	2	2	2	1	2	2	2	2	1	2	2	2	0	2	2	1	0	2	1	0	1	1	1	1	0	2	0	2	2	2	1	2	1
Q60809	Q60809	6	6	6	CCR4-NOT transcription complex subunit 7	Cnot7	sp|Q60809|CNOT7_MOUSE CCR4-NOT transcription complex subunit 7 OS=Mus musculus OX=10090 GN=Cnot7 PE=1 SV=1	1	6	6	6	1	1	1	1	1	2	2	1	1	1	1	1	2	1	1	1	2	1	1	1	2	2	1	2	1	1	2	3	2	3	1	2	1	2	2	3	2	2
Q9D8X5	Q9D8X5	6	6	6	CCR4-NOT transcription complex subunit 8	Cnot8	sp|Q9D8X5|CNOT8_MOUSE CCR4-NOT transcription complex subunit 8 OS=Mus musculus OX=10090 GN=Cnot8 PE=2 SV=1	1	6	6	6	5	3	5	4	5	4	5	5	6	4	4	4	6	6	5	6	5	5	5	5	5	6	6	5	5	5	4	5	5	5	5	4	6	4	4	4	5	4
O35566	O35566	3	3	3	CD151 antigen	Cd151	sp|O35566|CD151_MOUSE CD151 antigen OS=Mus musculus OX=10090 GN=Cd151 PE=1 SV=2	1	3	3	3	0	0	1	0	1	0	0	0	0	0	0	0	0	0	0	0	0	0	0	0	0	0	0	0	0	0	0	0	0	0	0	0	0	0	0	0	0	0
Q61490	Q61490	5	5	5	CD166 antigen	Alcam	sp|Q61490|CD166_MOUSE CD166 antigen OS=Mus musculus OX=10090 GN=Alcam PE=1 SV=3	1	5	5	5	0	2	2	1	1	0	0	1	1	1	0	1	0	1	0	0	0	0	0	1	1	0	1	1	1	1	0	0	0	0	0	1	1	0	1	0	1	1
Q9CWK3	Q9CWK3	9	9	9	CD2 antigen cytoplasmic tail-binding protein 2	Cd2bp2	sp|Q9CWK3|CD2B2_MOUSE CD2 antigen cytoplasmic tail-binding protein 2 OS=Mus musculus OX=10090 GN=Cd2bp2 PE=1 SV=1	1	9	9	9	7	5	9	5	7	7	8	5	5	6	6	6	6	6	6	7	6	5	5	7	7	7	5	8	6	5	6	7	6	8	7	5	7	5	6	7	8	6
Q9JLQ0	Q9JLQ0	25	25	25	CD2-associated protein	Cd2ap	sp|Q9JLQ0|CD2AP_MOUSE CD2-associated protein OS=Mus musculus OX=10090 GN=Cd2ap PE=1 SV=3	1	25	25	25	19	16	17	17	15	17	16	16	14	14	14	14	15	15	15	15	16	13	15	12	16	16	16	17	15	15	14	15	15	16	13	14	17	18	20	18	17	17
P15379	P15379	3	3	3	CD44 antigen	Cd44	sp|P15379|CD44_MOUSE CD44 antigen OS=Mus musculus OX=10090 GN=Cd44 PE=1 SV=3	1	3	3	3	0	0	0	0	0	0	0	0	0	0	0	0	0	0	0	0	0	0	0	0	0	0	0	0	0	0	0	0	0	0	0	0	0	0	0	0	0	0
O55186	O55186	1	1	1	CD59A glycoprotein	Cd59a	sp|O55186|CD59A_MOUSE CD59A glycoprotein OS=Mus musculus OX=10090 GN=Cd59a PE=2 SV=1	1	1	1	1	0	0	1	0	0	0	0	0	0	0	0	0	0	0	0	0	0	0	0	0	0	0	0	0	0	0	0	0	0	0	0	0	0	0	0	0	0	0
P41731	P41731	4	4	4	CD63 antigen	Cd63	sp|P41731|CD63_MOUSE CD63 antigen OS=Mus musculus OX=10090 GN=Cd63 PE=1 SV=2	1	4	4	4	2	1	3	1	1	2	3	1	2	3	1	2	2	1	2	2	2	2	3	2	1	2	2	3	2	1	1	2	3	1	2	1	3	2	2	3	2	1
P35762	P35762	3	3	3	CD81 antigen	Cd81	sp|P35762|CD81_MOUSE CD81 antigen OS=Mus musculus OX=10090 GN=Cd81 PE=1 SV=2	1	3	3	3	2	3	2	2	2	2	3	2	2	1	2	2	2	3	2	3	2	3	2	2	3	2	2	2	2	2	3	3	1	3	2	2	2	2	2	2	2	2
P40237	P40237	4	4	4	CD82 antigen	Cd82	sp|P40237|CD82_MOUSE CD82 antigen OS=Mus musculus OX=10090 GN=Cd82 PE=1 SV=1	1	4	4	4	0	0	0	0	0	0	0	0	0	0	0	0	0	0	0	0	0	0	0	0	0	0	0	0	0	0	0	0	0	0	0	0	0	0	0	0	0	0
P40240	P40240	6	6	6	CD9 antigen	Cd9	sp|P40240|CD9_MOUSE CD9 antigen OS=Mus musculus OX=10090 GN=Cd9 PE=1 SV=2	1	6	6	6	5	3	5	4	3	5	4	3	3	3	4	3	3	5	3	3	4	3	3	3	3	3	3	4	5	4	4	3	3	4	3	4	3	3	4	4	3	4
Q9Z0M6	Q9Z0M6	9	9	9	CD97 antigen	Cd97	sp|Q9Z0M6|CD97_MOUSE CD97 antigen OS=Mus musculus OX=10090 GN=Cd97 PE=1 SV=2	1	9	9	9	6	6	6	5	4	6	6	8	7	5	6	5	7	5	5	6	5	4	6	5	7	8	6	7	4	4	4	3	3	4	6	3	5	4	4	4	4	7
Q91W92	Q91W92	5	5	5	Cdc42 effector protein 1	Cdc42ep1	sp|Q91W92|BORG5_MOUSE Cdc42 effector protein 1 OS=Mus musculus OX=10090 GN=Cdc42ep1 PE=1 SV=1	1	5	5	5	0	0	0	0	0	0	0	0	0	0	0	0	1	0	0	0	0	0	0	0	1	1	0	0	0	0	1	1	0	0	0	0	0	0	0	0	0	0
Q9JM96	Q9JM96	13	13	13	Cdc42 effector protein 4	Cdc42ep4	sp|Q9JM96|BORG4_MOUSE Cdc42 effector protein 4 OS=Mus musculus OX=10090 GN=Cdc42ep4 PE=1 SV=1	1	13	13	13	8	5	6	7	5	5	6	4	6	2	6	3	5	3	5	6	3	5	3	5	6	5	5	5	5	4	2	5	2	6	2	5	4	6	6	6	7	7
Q8BGH7	Q8BGH7	1	1	1	CDC42 small effector protein 2	Cdc42se2	sp|Q8BGH7|C42S2_MOUSE CDC42 small effector protein 2 OS=Mus musculus OX=10090 GN=Cdc42se2 PE=1 SV=1	1	1	1	1	1	1	1	1	1	1	1	1	1	1	1	1	1	1	1	1	1	1	1	1	1	1	1	1	1	1	1	1	1	1	1	1	1	1	1	1	1	1
Q8CJ53	Q8CJ53	17	17	17	Cdc42-interacting protein 4	Trip10	sp|Q8CJ53|CIP4_MOUSE Cdc42-interacting protein 4 OS=Mus musculus OX=10090 GN=Trip10 PE=1 SV=2	1	17	17	17	8	6	8	8	10	7	9	7	5	5	4	4	6	4	6	6	8	6	6	6	6	7	8	8	8	9	7	6	6	7	6	10	7	10	8	8	8	8
Q91WS0	Q91WS0	4	4	4	CDGSH iron-sulfur domain-containing protein 1	Cisd1	sp|Q91WS0|CISD1_MOUSE CDGSH iron-sulfur domain-containing protein 1 OS=Mus musculus OX=10090 GN=Cisd1 PE=1 SV=1	1	4	4	4	3	4	3	3	3	3	3	3	3	3	3	3	3	3	3	3	3	3	3	3	3	3	3	3	3	3	3	3	3	3	3	3	3	3	3	3	3	3
Q9CQB5	Q9CQB5	6	6	6	CDGSH iron-sulfur domain-containing protein 2	Cisd2	sp|Q9CQB5|CISD2_MOUSE CDGSH iron-sulfur domain-containing protein 2 OS=Mus musculus OX=10090 GN=Cisd2 PE=1 SV=1	1	6	6	6	4	3	4	3	3	3	4	4	4	3	2	3	4	4	3	2	2	2	2	2	4	3	2	3	2	3	2	2	3	2	3	2	4	5	2	4	4	2
B1AR13	B1AR13	7	7	7	CDGSH iron-sulfur domain-containing protein 3, mitochondrial	Cisd3	sp|B1AR13|CISD3_MOUSE CDGSH iron-sulfur domain-containing protein 3, mitochondrial OS=Mus musculus OX=10090 GN=Cisd3 PE=1 SV=1	1	7	7	7	3	4	6	3	6	4	6	5	3	4	3	4	3	4	4	2	3	3	3	1	4	4	3	4	4	4	2	3	4	4	3	2	3	3	3	4	4	5
Q8R0X2	Q8R0X2	7	7	7	CDK2-associated and cullin domain-containing protein 1	Cacul1	sp|Q8R0X2|CACL1_MOUSE CDK2-associated and cullin domain-containing protein 1 OS=Mus musculus OX=10090 GN=Cacul1 PE=2 SV=1	1	7	7	7	5	5	5	4	7	5	7	5	3	3	1	1	4	3	3	4	4	2	2	2	4	3	3	4	5	4	2	2	2	3	3	3	6	3	5	4	5	5
Q8BTW8	Q8BTW8	4	4	4	CDK5 regulatory subunit-associated protein 1	Cdk5rap1	sp|Q8BTW8|CK5P1_MOUSE CDK5 regulatory subunit-associated protein 1 OS=Mus musculus OX=10090 GN=Cdk5rap1 PE=2 SV=2	1	4	4	4	2	2	3	3	4	2	4	3	2	3	2	2	3	3	3	2	2	2	2	2	3	3	2	2	3	1	1	2	3	1	2	1	3	2	4	4	3	2
Q8K389	Q8K389	26	26	25	CDK5 regulatory subunit-associated protein 2	Cdk5rap2	sp|Q8K389|CK5P2_MOUSE CDK5 regulatory subunit-associated protein 2 OS=Mus musculus OX=10090 GN=Cdk5rap2 PE=1 SV=3	1	26	26	25	15	11	13	19	16	16	14	11	15	11	18	9	13	13	13	14	13	14	12	16	15	14	12	15	15	14	13	13	9	11	11	13	9	13	9	14	10	18
Q99LM2	Q99LM2	14	14	14	CDK5 regulatory subunit-associated protein 3	Cdk5rap3	sp|Q99LM2|CK5P3_MOUSE CDK5 regulatory subunit-associated protein 3 OS=Mus musculus OX=10090 GN=Cdk5rap3 PE=1 SV=1	1	14	14	14	7	5	7	7	7	7	6	8	7	6	7	7	8	6	7	7	6	6	7	7	8	7	6	8	6	6	6	6	5	6	7	4	8	8	10	6	8	5
P51949	P51949	13	13	13	CDK-activating kinase assembly factor MAT1	Mnat1	sp|P51949|MAT1_MOUSE CDK-activating kinase assembly factor MAT1 OS=Mus musculus OX=10090 GN=Mnat1 PE=1 SV=2	1	13	13	13	10	12	10	12	10	10	11	9	8	8	9	9	9	9	11	9	10	9	9	9	8	9	10	9	9	10	7	8	8	7	8	9	10	10	11	8	10	9
Q8BI72	Q8BI72	19	19	19	CDKN2A-interacting protein	Cdkn2aip	sp|Q8BI72|CARF_MOUSE CDKN2A-interacting protein OS=Mus musculus OX=10090 GN=Cdkn2aip PE=1 SV=1	1	19	19	19	10	8	8	10	9	9	11	9	10	11	11	10	10	10	10	9	9	7	11	9	14	9	9	11	9	10	11	10	8	12	10	10	9	10	9	10	11	8
Q9D211	Q9D211	5	5	5	CDKN2AIP N-terminal-like protein	Cdkn2aipnl	sp|Q9D211|C2AIL_MOUSE CDKN2AIP N-terminal-like protein OS=Mus musculus OX=10090 GN=Cdkn2aipnl PE=3 SV=1	1	5	5	5	3	3	4	2	3	3	2	4	3	3	3	3	3	3	3	3	2	3	3	2	3	3	2	3	3	3	3	3	3	3	3	3	3	3	2	3	3	3
Q8BHF7	Q8BHF7	5	5	5	CDP-diacylglycerol--glycerol-3-phosphate 3-phosphatidyltransferase, mitochondrial	Pgs1	sp|Q8BHF7|PGPS1_MOUSE CDP-diacylglycerol--glycerol-3-phosphate 3-phosphatidyltransferase, mitochondrial OS=Mus musculus OX=10090 GN=Pgs1 PE=1 SV=1	1	5	5	5	2	2	1	2	1	2	3	1	2	2	1	2	3	1	2	2	1	3	2	1	0	0	2	1	2	1	0	1	1	0	2	0	1	3	1	2	0	1
Q8R5M8	Q8R5M8	5	5	5	Cell adhesion molecule 1	Cadm1	sp|Q8R5M8|CADM1_MOUSE Cell adhesion molecule 1 OS=Mus musculus OX=10090 GN=Cadm1 PE=1 SV=2	1	5	5	5	3	3	3	2	3	3	3	2	1	1	2	1	2	1	2	3	1	2	2	2	3	3	3	2	3	3	2	3	2	3	1	4	2	2	2	3	3	3
Q8R464	Q8R464	1	1	1	Cell adhesion molecule 4	Cadm4	sp|Q8R464|CADM4_MOUSE Cell adhesion molecule 4 OS=Mus musculus OX=10090 GN=Cadm4 PE=1 SV=1	1	1	1	1	0	0	0	0	0	0	0	0	0	0	0	0	0	0	0	0	0	0	0	0	0	0	0	0	0	0	0	0	0	0	0	0	0	0	0	0	0	0
Q8VDP4	Q8VDP4	29	29	29	Cell cycle and apoptosis regulator protein 2	Ccar2	sp|Q8VDP4|CCAR2_MOUSE Cell cycle and apoptosis regulator protein 2 OS=Mus musculus OX=10090 GN=Ccar2 PE=1 SV=2	1	29	29	29	13	13	14	15	12	12	13	12	12	13	12	13	14	11	12	11	12	13	13	11	15	13	12	13	11	11	9	12	12	10	10	11	16	11	13	13	16	12
Q9Z0F6	Q9Z0F6	2	2	2	Cell cycle checkpoint control protein RAD9A	Rad9a	sp|Q9Z0F6|RAD9A_MOUSE Cell cycle checkpoint control protein RAD9A OS=Mus musculus OX=10090 GN=Rad9a PE=1 SV=1	1	2	2	2	1	1	1	1	1	1	1	1	2	1	1	1	2	2	2	1	1	1	1	1	2	2	1	2	1	1	1	1	1	1	1	1	1	1	1	2	1	1
Q9QWZ1	Q9QWZ1	3	3	3	Cell cycle checkpoint protein RAD1	Rad1	sp|Q9QWZ1|RAD1_MOUSE Cell cycle checkpoint protein RAD1 OS=Mus musculus OX=10090 GN=Rad1 PE=1 SV=1	1	3	3	3	1	2	2	2	2	2	2	1	2	1	1	1	1	2	1	1	0	1	1	1	2	1	2	2	2	1	1	2	1	2	1	1	1	2	2	2	2	2
Q6NXW6	Q6NXW6	9	9	9	Cell cycle checkpoint protein RAD17	Rad17	sp|Q6NXW6|RAD17_MOUSE Cell cycle checkpoint protein RAD17 OS=Mus musculus OX=10090 GN=Rad17 PE=1 SV=2	1	9	9	9	3	4	4	5	5	5	5	5	4	3	5	4	4	4	3	4	4	5	4	4	4	5	5	6	4	4	4	4	3	5	3	4	3	4	2	4	5	3
Q8VEK0	Q8VEK0	6	6	5	Cell cycle control protein 50A	Tmem30a	sp|Q8VEK0|CC50A_MOUSE Cell cycle control protein 50A OS=Mus musculus OX=10090 GN=Tmem30a PE=1 SV=1	1	6	6	5	2	2	3	1	2	3	2	2	2	1	0	2	2	3	2	2	2	1	2	1	3	3	3	3	2	3	2	2	3	2	1	2	2	2	1	2	2	3
Q9JKC6	Q9JKC6	3	3	3	Cell cycle exit and neuronal differentiation protein 1	Cend1	sp|Q9JKC6|CEND_MOUSE Cell cycle exit and neuronal differentiation protein 1 OS=Mus musculus OX=10090 GN=Cend1 PE=1 SV=1	1	3	3	3	0	0	0	0	0	0	0	0	0	0	0	0	0	0	0	0	0	0	0	0	0	0	0	0	0	0	0	0	0	0	0	0	1	1	1	0	0	1
Q9D9K3	Q9D9K3	4	4	4	Cell death regulator Aven	Aven	sp|Q9D9K3|AVEN_MOUSE Cell death regulator Aven OS=Mus musculus OX=10090 GN=Aven PE=1 SV=2	1	4	4	4	4	2	4	1	3	1	2	2	2	2	3	2	2	2	1	1	3	2	3	2	2	1	3	1	3	1	2	2	2	2	2	3	2	1	2	2	3	2
Q9DB75	Q9DB75	2	2	2	Cell death-inducing p53-target protein 1	Cdip1	sp|Q9DB75|CDIP1_MOUSE Cell death-inducing p53-target protein 1 OS=Mus musculus OX=10090 GN=Cdip1 PE=2 SV=1	1	2	2	2	0	1	1	1	1	1	1	1	0	0	1	1	0	0	2	2	1	0	0	1	2	1	1	0	0	1	0	1	1	2	0	1	1	1	1	1	1	1
Q9JKY0	Q9JKY0	13	13	13	Cell differentiation protein RCD1 homolog	Rqcd1	sp|Q9JKY0|CNOT9_MOUSE CCR4-NOT transcription complex subunit 9 OS=Mus musculus OX=10090 GN=Cnot9 PE=1 SV=1	1	13	13	13	10	8	9	10	8	9	9	8	8	9	7	7	8	7	8	8	8	8	8	8	8	7	7	8	8	8	8	7	8	8	6	7	8	8	8	8	9	7
P60766;Q8R527;Q9ER71	P60766	11;1;1	11;1;1	10;0;0	Cell division control protein 42 homolog	Cdc42	sp|P60766|CDC42_MOUSE Cell division control protein 42 homolog OS=Mus musculus OX=10090 GN=Cdc42 PE=1 SV=2	3	11	11	10	8	8	8	8	8	8	8	7	7	7	7	7	6	7	7	8	8	8	6	8	7	7	8	7	8	8	6	7	5	7	5	7	7	8	7	9	7	8
Q9Z1X9	Q9Z1X9	7	7	7	Cell division control protein 45 homolog	Cdc45	sp|Q9Z1X9|CDC45_MOUSE Cell division control protein 45 homolog OS=Mus musculus OX=10090 GN=Cdc45 PE=1 SV=2	1	7	7	7	4	5	4	5	4	5	4	4	4	4	4	3	4	4	3	3	3	4	4	4	3	4	3	3	3	3	3	4	3	4	3	3	3	3	5	3	3	3
Q6A068;A0A1W2P7S8;A0A1W2P7Z8;A0A1W2P7H4;A0A1W2P855;A0A1W2P6Q8	Q6A068;A0A1W2P7S8;A0A1W2P7Z8;A0A1W2P7H4;A0A1W2P855;A0A1W2P6Q8	46;35;34;34;33;33	46;35;34;34;33;33	46;35;34;34;33;33	Cell division cycle 5-like protein	Cdc5l	sp|Q6A068|CDC5L_MOUSE Cell division cycle 5-like protein OS=Mus musculus OX=10090 GN=Cdc5l PE=1 SV=2;tr|A0A1W2P7S8|A0A1W2P7S8_MOUSE Predicted gene, 32717 OS=Mus musculus OX=10090 GN=Gm32717 PE=4 SV=1;tr|A0A1W2P7Z8|A0A1W2P7Z8_MOUSE Predicted gene 9045 OS=Mu	6	46	46	46	35	30	35	33	34	31	34	28	26	24	22	21	22	27	28	31	27	25	22	28	30	30	27	30	28	29	25	28	20	32	21	31	30	32	33	30	34	35
Q9Z0H0	Q9Z0H0	6	6	6	Cell division cycle 7-related protein kinase	Cdc7	sp|Q9Z0H0|CDC7_MOUSE Cell division cycle 7-related protein kinase OS=Mus musculus OX=10090 GN=Cdc7 PE=1 SV=2	1	6	6	6	3	1	3	1	2	1	3	1	1	1	1	1	2	2	2	1	3	2	1	1	3	1	2	1	2	2	1	2	2	2	2	2	3	2	3	1	3	2
Q8CH18	Q8CH18	38	38	38	Cell division cycle and apoptosis regulator protein 1	Ccar1	sp|Q8CH18|CCAR1_MOUSE Cell division cycle and apoptosis regulator protein 1 OS=Mus musculus OX=10090 GN=Ccar1 PE=1 SV=1	1	38	38	38	21	22	25	22	21	24	23	18	16	16	16	14	16	16	17	18	19	18	17	18	19	19	22	20	17	20	15	16	14	17	14	18	21	23	18	21	24	25
Q8CII2	Q8CII2	12	12	12	Cell division cycle protein 123 homolog	Cdc123	sp|Q8CII2|CD123_MOUSE Cell division cycle protein 123 homolog OS=Mus musculus OX=10090 GN=Cdc123 PE=1 SV=2	1	12	12	12	7	5	8	3	8	6	8	6	6	6	5	5	4	3	5	5	6	6	6	6	7	7	6	6	8	7	7	7	6	5	7	5	8	5	8	7	7	7
Q8R349	Q8R349	22	22	22	Cell division cycle protein 16 homolog	Cdc16	sp|Q8R349|CDC16_MOUSE Cell division cycle protein 16 homolog OS=Mus musculus OX=10090 GN=Cdc16 PE=1 SV=1	1	22	22	22	12	12	13	11	12	11	12	11	8	6	7	7	7	9	10	10	9	7	8	9	11	9	9	10	10	11	7	7	7	9	7	11	12	12	13	11	10	14
Q9JJ66	Q9JJ66	6	6	6	Cell division cycle protein 20 homolog	Cdc20	sp|Q9JJ66|CDC20_MOUSE Cell division cycle protein 20 homolog OS=Mus musculus OX=10090 GN=Cdc20 PE=1 SV=2	1	6	6	6	6	4	5	4	5	2	3	4	2	4	3	3	4	2	3	3	4	2	3	3	3	3	2	3	2	3	4	3	3	3	3	5	4	4	5	4	4	3
Q8BGZ4	Q8BGZ4	25	25	25	Cell division cycle protein 23 homolog	Cdc23	sp|Q8BGZ4|CDC23_MOUSE Cell division cycle protein 23 homolog OS=Mus musculus OX=10090 GN=Cdc23 PE=1 SV=2	1	25	25	25	14	12	13	9	12	14	16	7	7	7	8	8	10	7	10	9	11	9	10	8	12	11	12	12	9	9	9	10	8	12	8	11	10	12	11	12	11	11
A2A6Q5	A2A6Q5	15	15	15	Cell division cycle protein 27 homolog	Cdc27	sp|A2A6Q5|CDC27_MOUSE Cell division cycle protein 27 homolog OS=Mus musculus OX=10090 GN=Cdc27 PE=1 SV=1	1	15	15	15	11	10	11	9	9	9	11	10	8	9	9	8	9	9	9	7	8	8	12	6	9	9	9	10	10	8	8	8	12	9	8	8	10	8	11	9	11	8
Q922M5	Q922M5	9	8	8	Cell division cycle-associated 7-like protein	Cdca7l	sp|Q922M5|CDA7L_MOUSE Cell division cycle-associated 7-like protein OS=Mus musculus OX=10090 GN=Cdca7l PE=1 SV=1	1	9	8	8	6	5	3	4	4	4	3	4	6	6	5	6	5	4	3	3	5	3	6	5	3	7	7	7	5	4	6	6	5	5	6	4	5	5	3	4	4	4
Q14B71	Q14B71	27	27	27	Cell division cycle-associated protein 2	Cdca2	sp|Q14B71|CDCA2_MOUSE Cell division cycle-associated protein 2 OS=Mus musculus OX=10090 GN=Cdca2 PE=1 SV=2	1	27	27	27	22	19	22	19	22	21	23	18	14	16	17	15	15	13	21	19	21	17	15	17	20	17	21	22	16	20	15	20	17	17	11	18	20	21	22	20	23	18
Q99M54	Q99M54	7	7	7	Cell division cycle-associated protein 3	Cdca3	sp|Q99M54|CDCA3_MOUSE Cell division cycle-associated protein 3 OS=Mus musculus OX=10090 GN=Cdca3 PE=1 SV=2	1	7	7	7	7	3	5	2	6	5	5	3	4	5	4	2	3	1	4	3	1	2	3	2	4	4	3	3	3	5	4	4	2	3	2	3	3	2	5	4	4	5
Q9D0M2	Q9D0M2	9	9	8	Cell division cycle-associated protein 7	Cdca7	sp|Q9D0M2|CDCA7_MOUSE Cell division cycle-associated protein 7 OS=Mus musculus OX=10090 GN=Cdca7 PE=1 SV=1	1	9	9	8	8	6	6	3	4	4	6	7	5	6	5	4	5	3	5	5	7	4	5	5	6	6	7	7	5	7	7	6	6	7	5	6	7	5	8	7	4	3
Q8R1U2	Q8R1U2	2	2	2	Cell growth regulator with EF hand domain protein 1	Cgref1	sp|Q8R1U2|CGRE1_MOUSE Cell growth regulator with EF hand domain protein 1 OS=Mus musculus OX=10090 GN=Cgref1 PE=1 SV=1	1	2	2	2	0	0	0	0	0	0	0	0	0	0	0	0	0	0	0	0	0	0	0	0	0	0	0	0	0	0	0	0	0	0	0	0	0	0	0	0	0	0
Q08288	Q08288	20	20	20	Cell growth-regulating nucleolar protein	Lyar	sp|Q08288|LYAR_MOUSE Cell growth-regulating nucleolar protein OS=Mus musculus OX=10090 GN=Lyar PE=1 SV=2	1	20	20	20	16	15	17	16	18	14	16	14	15	13	11	12	13	16	14	15	12	14	12	14	14	14	15	14	15	15	12	15	12	14	10	14	16	16	15	16	15	15
Q9JKA5	Q9JKA5	6	6	6	Cell surface A33 antigen	Gpa33	sp|Q9JKA5|GPA33_MOUSE Cell surface A33 antigen OS=Mus musculus OX=10090 GN=Gpa33 PE=2 SV=2	1	6	6	6	2	2	3	2	3	5	4	1	2	1	2	2	4	2	5	3	3	3	3	4	4	5	4	4	3	5	3	4	3	4	2	3	2	5	2	5	1	5
Q8R2Y2	Q8R2Y2	11	11	11	Cell surface glycoprotein MUC18	Mcam	sp|Q8R2Y2|MUC18_MOUSE Cell surface glycoprotein MUC18 OS=Mus musculus OX=10090 GN=Mcam PE=1 SV=1	1	11	11	11	9	8	9	8	7	9	7	4	5	7	4	6	7	6	8	6	6	7	3	6	8	7	8	8	7	9	7	10	5	7	5	7	6	8	6	9	7	10
P53996	P53996	16	16	15	Cellular nucleic acid-binding protein	Cnbp	sp|P53996|CNBP_MOUSE Cellular nucleic acid-binding protein OS=Mus musculus OX=10090 GN=Cnbp PE=1 SV=2	1	16	16	15	10	10	14	9	9	9	12	11	8	9	9	9	8	9	9	7	9	7	8	9	8	10	8	9	10	11	9	8	9	8	9	8	10	9	10	10	11	10
P62965	P62965	7	7	6	Cellular retinoic acid-binding protein 1	Crabp1	sp|P62965|RABP1_MOUSE Cellular retinoic acid-binding protein 1 OS=Mus musculus OX=10090 GN=Crabp1 PE=1 SV=2	1	7	7	6	5	5	4	5	5	6	4	5	4	3	1	4	4	3	2	3	5	2	3	3	5	4	3	4	5	5	2	5	3	4	4	4	4	5	4	4	4	4
P22935	P22935	6	5	5	Cellular retinoic acid-binding protein 2	Crabp2	sp|P22935|RABP2_MOUSE Cellular retinoic acid-binding protein 2 OS=Mus musculus OX=10090 GN=Crabp2 PE=2 SV=2	1	6	5	5	1	2	2	1	1	1	2	1	1	1	1	1	1	1	2	1	2	1	2	2	2	2	2	2	3	3	2	3	1	2	2	3	1	2	2	3	2	2
P02340	P02340	6	6	6	Cellular tumor antigen p53	Tp53	sp|P02340|P53_MOUSE Cellular tumor antigen p53 OS=Mus musculus OX=10090 GN=Tp53 PE=1 SV=4	1	6	6	6	3	2	2	1	1	2	2	3	3	3	2	2	3	3	3	3	4	2	3	3	3	3	4	3	4	4	3	3	4	4	3	3	3	3	4	4	2	0
Q9R1K9;Q8K4K1;P41209	Q9R1K9	6;1;1	6;1;1	6;1;1	Centrin-2	Cetn2	sp|Q9R1K9|CETN2_MOUSE Centrin-2 OS=Mus musculus OX=10090 GN=Cetn2 PE=1 SV=1	3	6	6	6	4	3	4	3	3	3	3	4	2	4	4	3	4	3	5	3	4	3	5	3	4	4	4	5	4	4	5	3	3	4	5	4	4	3	4	5	3	3
O35648	O35648	7	7	7	Centrin-3	Cetn3	sp|O35648|CETN3_MOUSE Centrin-3 OS=Mus musculus OX=10090 GN=Cetn3 PE=1 SV=1	1	7	7	7	6	3	5	3	3	3	4	3	2	2	4	2	2	2	3	2	3	3	4	2	3	3	3	3	3	3	2	3	3	3	2	3	3	3	5	3	4	3
Q7TSH4	Q7TSH4	5	5	5	Centriolar coiled-coil protein of 110 kDa	Ccp110	sp|Q7TSH4|CP110_MOUSE Centriolar coiled-coil protein of 110 kDa OS=Mus musculus OX=10090 GN=Ccp110 PE=1 SV=1	1	5	5	5	0	1	0	0	0	0	0	1	0	0	1	1	1	1	1	0	1	1	2	0	1	0	0	0	0	0	0	0	0	0	1	1	0	1	0	0	3	2
A2AL36	A2AL36	10	10	10	Centriolin	Cntrl	sp|A2AL36|CNTRL_MOUSE Centriolin OS=Mus musculus OX=10090 GN=Cntrl PE=1 SV=2	1	10	10	10	2	1	1	2	1	5	0	1	2	0	5	1	2	0	3	4	1	4	2	3	0	3	0	3	2	2	2	4	2	3	2	1	1	1	1	3	0	1
Q8CB62	Q8CB62	3	3	3	Centrobin	Cntrob	sp|Q8CB62|CNTRB_MOUSE Centrobin OS=Mus musculus OX=10090 GN=Cntrob PE=2 SV=2	1	3	3	3	2	2	3	2	3	1	3	1	0	1	0	2	1	1	1	1	1	1	0	2	2	1	2	1	1	1	0	0	1	0	0	0	0	2	1	0	0	0
P49452	P49452	16	16	16	Centromere protein C	Cenpc	sp|P49452|CENPC_MOUSE Centromere protein C OS=Mus musculus OX=10090 GN=Cenpc PE=1 SV=2	1	16	16	16	10	5	7	11	9	11	9	7	10	7	11	6	9	7	11	9	9	7	7	10	12	9	6	10	9	10	8	10	10	10	6	8	8	9	6	7	8	10
Q9QYM8	Q9QYM8	6	6	6	Centromere protein H	Cenph	sp|Q9QYM8|CENPH_MOUSE Centromere protein H OS=Mus musculus OX=10090 GN=Cenph PE=1 SV=1	1	6	6	6	5	4	5	5	3	5	4	4	4	3	3	3	3	4	4	4	4	3	4	3	3	3	3	4	3	4	2	3	3	4	4	3	5	5	3	4	3	4
Q3U3S3	Q3U3S3	2	2	2	Centromere protein L	Cenpl	sp|Q3U3S3|CENPL_MOUSE Centromere protein L OS=Mus musculus OX=10090 GN=Cenpl PE=2 SV=2	1	2	2	2	0	1	0	1	0	1	1	1	1	1	1	1	1	1	1	1	1	1	1	1	0	1	1	1	1	1	1	2	1	1	1	1	1	2	1	2	1	0
Q9CZW2	Q9CZW2	3	3	3	Centromere protein N	Cenpn	sp|Q9CZW2|CENPN_MOUSE Centromere protein N OS=Mus musculus OX=10090 GN=Cenpn PE=2 SV=1	1	3	3	3	1	2	1	1	2	3	1	1	1	1	1	1	1	1	1	1	1	1	1	1	1	1	1	1	1	1	1	1	1	1	1	1	1	2	1	1	1	2
Q8K015	Q8K015	2	2	2	Centromere protein O	Cenpo	sp|Q8K015|CENPO_MOUSE Centromere protein O OS=Mus musculus OX=10090 GN=Cenpo PE=2 SV=1	1	2	2	2	1	1	2	2	2	2	2	1	2	2	2	2	2	1	2	1	2	2	2	2	0	1	1	2	2	2	2	2	2	2	1	2	2	2	2	0	1	0
Q9CZ92	Q9CZ92	5	5	5	Centromere protein P	Cenpp	sp|Q9CZ92|CENPP_MOUSE Centromere protein P OS=Mus musculus OX=10090 GN=Cenpp PE=2 SV=1	1	5	5	5	1	1	2	0	1	2	1	1	2	1	2	0	2	1	2	2	2	2	3	2	2	1	0	1	2	3	0	2	0	2	1	0	1	0	0	3	1	3
Q9CPQ5	Q9CPQ5	8	8	8	Centromere protein Q	Cenpq	sp|Q9CPQ5|CENPQ_MOUSE Centromere protein Q OS=Mus musculus OX=10090 GN=Cenpq PE=2 SV=2	1	8	8	8	5	6	7	7	6	7	6	6	4	3	4	5	6	4	6	6	5	4	5	5	6	6	5	6	7	7	5	6	6	6	4	5	5	6	5	6	6	7
Q9CQ82	Q9CQ82	1	1	1	Centromere protein R	Itgb3bp	sp|Q9CQ82|CENPR_MOUSE Centromere protein R OS=Mus musculus OX=10090 GN=Itgb3bp PE=2 SV=1	1	1	1	1	1	1	0	1	1	1	1	1	0	1	1	0	1	0	1	1	1	1	1	1	1	1	1	1	0	1	0	1	1	0	0	1	0	1	1	1	0	1
Q9D084	Q9D084	4	4	4	Centromere protein S	Apitd1	sp|Q9D084|CENPS_MOUSE Centromere protein S OS=Mus musculus OX=10090 GN=Cenps PE=2 SV=1	1	4	4	4	3	1	2	1	2	3	2	2	1	3	1	0	1	1	3	2	1	2	2	1	1	1	1	2	1	2	2	2	3	1	3	1	3	0	3	1	1	2
Q3TJM4	Q3TJM4	7	7	7	Centromere protein T	Cenpt	sp|Q3TJM4|CENPT_MOUSE Centromere protein T OS=Mus musculus OX=10090 GN=Cenpt PE=2 SV=2	1	7	7	7	6	4	4	6	6	6	5	5	4	5	5	4	5	3	4	3	4	3	4	3	4	5	3	3	3	4	5	4	3	3	4	4	3	5	3	5	4	4
Q8C4M7	Q8C4M7	7	7	7	Centromere protein U	Cenpu	sp|Q8C4M7|CENPU_MOUSE Centromere protein U OS=Mus musculus OX=10090 GN=Cenpu PE=1 SV=2	1	7	7	7	3	3	5	4	4	4	3	3	3	3	2	3	2	4	3	5	4	4	4	5	5	6	4	5	5	4	3	4	4	4	3	3	3	5	4	4	4	4
Q9CXS4	Q9CXS4	12	12	12	Centromere protein V	Cenpv	sp|Q9CXS4|CENPV_MOUSE Centromere protein V OS=Mus musculus OX=10090 GN=Cenpv PE=1 SV=2	1	12	12	12	7	6	6	6	5	7	6	6	5	5	7	6	5	5	5	6	8	5	5	5	5	5	6	6	6	6	5	5	5	6	4	5	5	6	5	6	7	7
O54692	O54692	29	29	29	Centromere/kinetochore protein zw10 homolog	Zw10	sp|O54692|ZW10_MOUSE Centromere/kinetochore protein zw10 homolog OS=Mus musculus OX=10090 GN=Zw10 PE=1 SV=3	1	29	29	29	17	19	17	14	20	18	20	16	14	15	15	17	16	16	17	16	17	16	17	17	18	17	18	17	16	16	16	17	13	17	13	16	14	14	16	15	15	17
Q6RT24	Q6RT24	45	45	45	Centromere-associated protein E	Cenpe	sp|Q6RT24|CENPE_MOUSE Centromere-associated protein E OS=Mus musculus OX=10090 GN=Cenpe PE=1 SV=1	1	45	45	45	31	19	32	23	26	29	28	28	18	21	20	14	23	19	28	25	23	18	24	22	24	25	26	25	21	27	19	24	25	26	18	26	23	22	26	28	23	23
Q80V31	Q80V31	2	2	2	Centrosomal protein of 104 kDa	Cep104	sp|Q80V31|CE104_MOUSE Centrosomal protein of 104 kDa OS=Mus musculus OX=10090 GN=Cep104 PE=1 SV=1	1	2	2	2	0	0	0	0	0	0	0	0	1	0	0	0	0	0	0	0	0	0	0	0	0	0	0	0	0	0	0	0	0	0	0	0	0	0	0	0	0	0
Q5PR68	Q5PR68	7	7	7	Centrosomal protein of 112 kDa	Cep112	sp|Q5PR68|CE112_MOUSE Centrosomal protein of 112 kDa OS=Mus musculus OX=10090 GN=Cep112 PE=2 SV=2	1	7	7	7	0	1	1	1	1	1	1	1	0	2	0	3	1	0	1	1	2	1	1	1	1	2	0	2	1	1	1	0	0	1	1	0	0	1	1	1	1	1
Q7TSG1	Q7TSG1	10	9	9	Centrosomal protein of 120 kDa	Cep120	sp|Q7TSG1|CE120_MOUSE Centrosomal protein of 120 kDa OS=Mus musculus OX=10090 GN=Cep120 PE=1 SV=1	1	10	9	9	6	5	5	3	5	6	4	3	4	2	3	2	3	2	6	5	4	5	4	3	5	4	4	3	6	4	4	5	5	5	3	4	5	4	5	5	4	5
Q62036	Q62036	20	20	20	Centrosomal protein of 131 kDa	Cep131	sp|Q62036|CP131_MOUSE Centrosomal protein of 131 kDa OS=Mus musculus OX=10090 GN=Cep131 PE=1 SV=2	1	20	20	20	9	6	9	9	10	11	10	7	7	7	11	5	9	4	7	5	5	7	8	6	6	7	7	12	8	10	7	9	8	11	6	6	9	10	7	10	12	10
Q6P5D4	Q6P5D4	11	11	11	Centrosomal protein of 135 kDa	Cep135	sp|Q6P5D4|CP135_MOUSE Centrosomal protein of 135 kDa OS=Mus musculus OX=10090 GN=Cep135 PE=1 SV=1	1	11	11	11	2	2	3	3	4	3	3	3	2	1	3	2	3	3	4	3	3	2	2	3	2	3	1	4	3	3	6	4	4	3	5	2	3	3	4	2	5	2
Q6ZQ06	Q6ZQ06	10	10	10	Centrosomal protein of 162 kDa	Cep162	sp|Q6ZQ06|CE162_MOUSE Centrosomal protein of 162 kDa OS=Mus musculus OX=10090 GN=Cep162 PE=1 SV=2	1	10	10	10	1	2	3	1	2	2	1	2	3	2	5	1	5	0	4	3	5	4	3	4	6	1	2	3	1	2	1	3	5	4	3	0	1	3	0	1	1	2
Q5DU05	Q5DU05	6	6	6	Centrosomal protein of 164 kDa	Cep164	sp|Q5DU05|CE164_MOUSE Centrosomal protein of 164 kDa OS=Mus musculus OX=10090 GN=Cep164 PE=1 SV=2	1	6	6	6	1	0	1	0	0	2	2	0	0	1	1	0	1	0	0	0	2	1	2	0	1	1	0	0	1	0	1	0	1	0	2	1	1	0	1	2	0	0
Q6A065	Q6A065	12	12	12	Centrosomal protein of 170 kDa	Cep170	sp|Q6A065|CE170_MOUSE Centrosomal protein of 170 kDa OS=Mus musculus OX=10090 GN=Cep170 PE=1 SV=2	1	12	12	12	6	3	4	4	4	4	7	1	2	2	3	0	3	3	5	3	5	1	2	2	6	5	5	6	7	7	4	2	2	5	3	4	5	6	4	4	5	3
Q80U49	Q80U49	21	21	21	Centrosomal protein of 170 kDa protein B	Cep170b	sp|Q80U49|C170B_MOUSE Centrosomal protein of 170 kDa protein B OS=Mus musculus OX=10090 GN=Cep170b PE=1 SV=2	1	21	21	21	1	1	1	3	1	2	4	1	1	0	2	1	2	1	2	3	1	1	2	1	2	4	2	3	2	2	1	3	2	3	2	2	1	2	2	2	3	2
Q6A078	Q6A078	16	16	16	Centrosomal protein of 290 kDa	Cep290	sp|Q6A078|CE290_MOUSE Centrosomal protein of 290 kDa OS=Mus musculus OX=10090 GN=Cep290 PE=1 SV=2	1	16	16	16	4	3	4	2	6	2	4	4	3	4	3	2	4	1	4	3	4	3	2	4	6	3	3	3	3	3	4	3	5	5	2	4	6	2	3	3	5	1
Q8BQ48	Q8BQ48	5	5	5	Centrosomal protein of 295 kDa	Cep295	sp|Q8BQ48|CE295_MOUSE Centrosomal protein of 295 kDa OS=Mus musculus OX=10090 GN=Cep295 PE=1 SV=3	1	5	5	5	0	0	0	0	0	1	1	0	0	0	0	0	1	0	0	1	0	1	0	1	0	1	0	1	0	0	0	2	0	1	0	0	0	1	0	0	0	0
Q99NF3	Q99NF3	4	4	4	Centrosomal protein of 41 kDa	Cep41	sp|Q99NF3|CEP41_MOUSE Centrosomal protein of 41 kDa OS=Mus musculus OX=10090 GN=Cep41 PE=1 SV=1	1	4	4	4	2	3	2	4	2	4	3	3	3	1	4	2	4	0	1	3	1	3	1	4	2	3	2	2	0	2	2	1	2	1	1	3	2	2	2	2	2	2
Q5HZK1	Q5HZK1	4	4	4	Centrosomal protein of 44 kDa	Cep44	sp|Q5HZK1|CEP44_MOUSE Centrosomal protein of 44 kDa OS=Mus musculus OX=10090 GN=Cep44 PE=2 SV=1	1	4	4	4	2	2	2	1	1	1	1	2	1	1	2	1	3	2	2	1	2	1	2	1	2	2	2	2	2	2	1	2	2	2	2	2	2	2	3	2	1	1
Q8BT07	Q8BT07	17	17	17	Centrosomal protein of 55 kDa	Cep55	sp|Q8BT07|CEP55_MOUSE Centrosomal protein of 55 kDa OS=Mus musculus OX=10090 GN=Cep55 PE=1 SV=2	1	17	17	17	12	12	16	13	16	14	15	13	12	12	13	11	12	12	13	13	12	12	11	11	14	12	14	13	14	15	11	12	11	13	11	14	14	13	13	13	15	14
Q8CEE0	Q8CEE0	9	9	9	Centrosomal protein of 57 kDa	Cep57	sp|Q8CEE0|CEP57_MOUSE Centrosomal protein of 57 kDa OS=Mus musculus OX=10090 GN=Cep57 PE=1 SV=2	1	9	9	9	4	4	7	2	4	3	5	2	4	2	2	3	4	2	4	4	3	3	4	4	5	3	4	3	4	6	3	4	3	4	3	6	6	7	3	6	3	5
Q3UPP8	Q3UPP8	8	8	8	Centrosomal protein of 63 kDa	Cep63	sp|Q3UPP8|CEP63_MOUSE Centrosomal protein of 63 kDa OS=Mus musculus OX=10090 GN=Cep63 PE=1 SV=2	1	8	8	8	3	3	4	3	3	2	4	4	2	1	1	0	3	2	3	3	3	3	3	2	2	2	3	4	5	3	5	3	2	2	3	2	4	2	2	3	3	2
Q8C0D9	Q8C0D9	3	3	3	Centrosomal protein of 68 kDa	Cep68	sp|Q8C0D9|CEP68_MOUSE Centrosomal protein of 68 kDa OS=Mus musculus OX=10090 GN=Cep68 PE=1 SV=2	1	3	3	3	3	0	1	1	1	1	2	2	2	1	2	0	0	1	3	2	2	0	1	2	1	0	1	2	0	1	0	1	1	0	1	0	1	1	2	0	2	1
Q6IQY5	Q6IQY5	4	4	4	Centrosomal protein of 70 kDa	Cep70	sp|Q6IQY5|CEP70_MOUSE Centrosomal protein of 70 kDa OS=Mus musculus OX=10090 GN=Cep70 PE=2 SV=1	1	4	4	4	3	1	3	3	3	4	0	3	3	2	3	1	3	2	3	3	2	3	2	3	3	3	1	3	2	3	3	2	2	3	3	3	2	2	1	3	1	3
Q9D3R3	Q9D3R3	8	8	8	Centrosomal protein of 72 kDa	Cep72	sp|Q9D3R3|CEP72_MOUSE Centrosomal protein of 72 kDa OS=Mus musculus OX=10090 GN=Cep72 PE=1 SV=3	1	8	8	8	2	1	3	5	3	5	2	1	2	3	5	2	4	2	3	2	2	3	4	2	2	3	2	3	4	1	2	3	2	5	3	4	2	4	3	7	2	6
Q0VEJ0	Q0VEJ0	2	2	2	Centrosomal protein of 76 kDa	Cep76	sp|Q0VEJ0|CEP76_MOUSE Centrosomal protein of 76 kDa OS=Mus musculus OX=10090 GN=Cep76 PE=1 SV=1	1	2	2	2	0	0	1	0	0	0	0	1	0	1	0	2	1	1	0	0	2	0	1	1	0	0	2	1	1	0	0	0	0	1	1	0	2	0	1	0	1	0
Q6IRU7	Q6IRU7	6	6	6	Centrosomal protein of 78 kDa	Cep78	sp|Q6IRU7|CEP78_MOUSE Centrosomal protein of 78 kDa OS=Mus musculus OX=10090 GN=Cep78 PE=2 SV=1	1	6	6	6	1	2	3	1	2	1	1	1	2	0	1	2	1	1	1	0	0	1	1	0	2	0	1	1	1	1	1	0	0	1	0	0	4	0	2	4	0	3
Q9D5R3	Q9D5R3	2	2	2	Centrosomal protein of 83 kDa	Cep83	sp|Q9D5R3|CEP83_MOUSE Centrosomal protein of 83 kDa OS=Mus musculus OX=10090 GN=Cep83 PE=1 SV=2	1	2	2	2	0	0	0	0	1	0	0	1	0	0	0	0	0	1	1	0	0	0	0	0	0	0	0	1	0	0	0	0	0	0	0	0	0	0	0	0	0	0
Q8BMK0	Q8BMK0	11	11	11	Centrosomal protein of 85 kDa	Cep85	sp|Q8BMK0|CEP85_MOUSE Centrosomal protein of 85 kDa OS=Mus musculus OX=10090 GN=Cep85 PE=1 SV=2	1	11	11	11	4	7	5	2	5	5	2	4	3	2	2	4	2	3	4	2	4	3	2	4	5	5	4	2	4	5	2	3	2	2	1	4	7	5	5	8	8	5
Q9CZ62	Q9CZ62	9	9	9	Centrosomal protein of 97 kDa	Cep97	sp|Q9CZ62|CEP97_MOUSE Centrosomal protein of 97 kDa OS=Mus musculus OX=10090 GN=Cep97 PE=1 SV=1	1	9	9	9	4	4	5	3	4	6	6	4	4	3	3	2	5	3	5	5	4	3	4	4	6	5	6	6	4	6	4	6	3	5	3	6	5	4	4	6	6	7
Q9DBS8	Q9DBS8	5	5	5	Centrosomal protein POC5	Poc5	sp|Q9DBS8|POC5_MOUSE Centrosomal protein POC5 OS=Mus musculus OX=10090 GN=Poc5 PE=2 SV=1	1	5	5	5	2	1	2	1	1	3	1	1	1	1	3	2	3	1	2	2	3	2	2	1	1	1	1	2	2	1	2	2	1	1	2	3	2	2	3	2	1	3
B2RX88	B2RX88	4	4	4	Centrosome and spindle pole associated protein 1	Cspp1	sp|B2RX88|CSPP1_MOUSE Centrosome and spindle pole associated protein 1 OS=Mus musculus OX=10090 GN=Cspp1 PE=1 SV=2	1	4	4	4	2	0	1	1	0	3	0	2	1	1	1	1	3	1	1	1	1	3	1	2	2	0	1	3	0	3	0	1	1	1	1	1	1	2	1	3	1	2
Q924Z4	Q924Z4	6	6	6	Ceramide synthase 2	Cers2	sp|Q924Z4|CERS2_MOUSE Ceramide synthase 2 OS=Mus musculus OX=10090 GN=Cers2 PE=1 SV=1	1	6	6	6	0	0	0	0	0	0	0	0	0	0	1	0	0	0	0	0	0	0	0	0	0	0	0	0	0	0	0	0	0	0	0	0	0	0	0	0	0	0
Q9D6K9	Q9D6K9	7	7	7	Ceramide synthase 5	Cers5	sp|Q9D6K9|CERS5_MOUSE Ceramide synthase 5 OS=Mus musculus OX=10090 GN=Cers5 PE=1 SV=1	1	7	7	7	1	2	2	0	1	1	2	1	1	0	0	0	0	0	1	1	1	1	0	0	2	0	2	1	1	1	1	1	0	1	1	1	2	2	2	2	2	1
Q8K2Y9	Q8K2Y9	8	8	8	Cerebral cavernous malformations protein 2 homolog	Ccm2	sp|Q8K2Y9|CCM2_MOUSE Cerebral cavernous malformations protein 2 homolog OS=Mus musculus OX=10090 GN=Ccm2 PE=1 SV=1	1	8	8	8	0	0	0	1	0	1	0	1	0	2	0	1	1	1	0	2	1	1	1	0	0	0	0	0	1	1	2	1	2	0	1	0	2	2	1	1	0	2
Q3UMW8	Q3UMW8	8	8	8	Ceroid-lipofuscinosis neuronal protein 5 homolog	Cln5	sp|Q3UMW8|CLN5_MOUSE Ceroid-lipofuscinosis neuronal protein 5 homolog OS=Mus musculus OX=10090 GN=Cln5 PE=1 SV=1	1	8	8	8	1	2	1	0	0	2	0	1	1	1	1	0	3	1	2	3	1	1	0	2	2	3	1	2	1	1	2	2	2	1	2	1	1	4	1	1	0	3
Q8BHG9	Q8BHG9	11	11	11	CGG triplet repeat-binding protein 1	Cggbp1	sp|Q8BHG9|CGBP1_MOUSE CGG triplet repeat-binding protein 1 OS=Mus musculus OX=10090 GN=Cggbp1 PE=1 SV=1	1	11	11	11	8	9	8	8	8	8	10	7	7	7	8	8	8	8	8	8	8	7	8	8	7	8	7	8	7	8	7	8	7	8	6	8	9	8	9	8	8	10
Q8CG03	Q8CG03	5	5	5	cGMP-specific 3,5-cyclic phosphodiesterase	Pde5a	sp|Q8CG03|PDE5A_MOUSE cGMP-specific 3,5-cyclic phosphodiesterase OS=Mus musculus OX=10090 GN=Pde5a PE=1 SV=2	1	5	5	5	0	0	1	0	0	0	0	1	0	0	0	0	0	0	0	0	0	0	0	0	0	0	0	0	0	0	0	0	0	0	0	0	1	0	1	0	1	1
Q921W0	Q921W0	8	8	8	Charged multivesicular body protein 1a	Chmp1a	sp|Q921W0|CHM1A_MOUSE Charged multivesicular body protein 1a OS=Mus musculus OX=10090 GN=Chmp1a PE=1 SV=1	1	8	8	8	1	1	4	1	3	2	3	3	2	3	1	3	3	1	3	3	1	1	1	3	3	2	3	2	3	1	2	3	1	3	2	3	1	2	1	2	1	3
Q99LU0	Q99LU0	6	6	1	Charged multivesicular body protein 1b-1	Chmp1b1	sp|Q99LU0|CH1B1_MOUSE Charged multivesicular body protein 1b-1 OS=Mus musculus OX=10090 GN=Chmp1b1 PE=1 SV=1	1	6	6	1	1	1	3	2	3	4	2	3	1	2	1	3	2	2	1	1	2	3	2	1	2	3	2	1	1	1	3	4	1	2	4	3	3	2	3	4	2	2
Q9DB34	Q9DB34	15	15	15	Charged multivesicular body protein 2a	Chmp2a	sp|Q9DB34|CHM2A_MOUSE Charged multivesicular body protein 2a OS=Mus musculus OX=10090 GN=Chmp2a PE=1 SV=1	1	15	15	15	11	9	11	9	9	12	11	8	5	7	6	8	8	3	7	6	10	6	8	7	11	9	8	8	7	8	6	7	6	8	8	7	10	10	11	10	10	9
Q8BJF9	Q8BJF9	7	6	6	Charged multivesicular body protein 2b	Chmp2b	sp|Q8BJF9|CHM2B_MOUSE Charged multivesicular body protein 2b OS=Mus musculus OX=10090 GN=Chmp2b PE=1 SV=1	1	7	6	6	5	4	5	4	5	4	4	4	2	4	3	4	4	4	4	4	3	2	3	3	5	4	4	5	4	4	3	4	5	4	4	4	5	4	5	3	5	5
Q9CQ10	Q9CQ10	10	10	10	Charged multivesicular body protein 3	Chmp3	sp|Q9CQ10|CHMP3_MOUSE Charged multivesicular body protein 3 OS=Mus musculus OX=10090 GN=Chmp3 PE=1 SV=3	1	10	10	10	9	7	8	5	8	8	7	5	5	6	4	6	7	6	8	5	8	5	4	7	9	7	6	7	5	7	4	5	5	5	7	6	8	9	8	7	7	8
Q9D8B3	Q9D8B3	17	17	16	Charged multivesicular body protein 4b	Chmp4b	sp|Q9D8B3|CHM4B_MOUSE Charged multivesicular body protein 4b OS=Mus musculus OX=10090 GN=Chmp4b PE=1 SV=2	1	17	17	16	10	10	14	10	10	11	11	11	10	9	10	10	9	11	10	9	10	10	8	12	11	9	9	11	10	10	11	9	8	8	9	10	9	9	11	11	11	12
Q9D7S9	Q9D7S9	10	10	10	Charged multivesicular body protein 5	Chmp5	sp|Q9D7S9|CHMP5_MOUSE Charged multivesicular body protein 5 OS=Mus musculus OX=10090 GN=Chmp5 PE=1 SV=1	1	10	10	10	6	7	7	8	6	5	5	7	4	5	6	5	5	5	5	6	5	4	5	5	6	7	4	6	7	6	4	7	4	5	4	6	6	6	7	8	6	7
P0C0A3	P0C0A3	4	4	4	Charged multivesicular body protein 6	Chmp6	sp|P0C0A3|CHMP6_MOUSE Charged multivesicular body protein 6 OS=Mus musculus OX=10090 GN=Chmp6 PE=1 SV=2	1	4	4	4	2	2	2	2	2	2	3	3	1	2	1	1	3	2	1	1	1	1	2	1	1	2	2	3	2	2	2	2	1	3	1	1	4	2	2	2	4	2
Q8R1T1	Q8R1T1	6	6	6	Charged multivesicular body protein 7	Chmp7	sp|Q8R1T1|CHMP7_MOUSE Charged multivesicular body protein 7 OS=Mus musculus OX=10090 GN=Chmp7 PE=1 SV=1	1	6	6	6	3	2	4	1	3	3	2	2	3	3	3	3	2	2	3	2	3	3	2	3	3	1	4	2	3	2	4	2	3	2	2	2	3	3	2	2	2	2
Q8BQY8	Q8BQY8	8	8	8	Checkpoint protein HUS1	Hus1	sp|Q8BQY8|HUS1_MOUSE Checkpoint protein HUS1 OS=Mus musculus OX=10090 GN=Hus1 PE=2 SV=1	1	8	8	8	5	4	7	4	5	6	5	4	4	5	3	5	4	4	5	5	5	5	3	3	4	4	4	4	5	3	1	5	3	3	4	4	4	4	5	3	5	3
Q922Q9	Q922Q9	10	10	10	Chitinase domain-containing protein 1	Chid1	sp|Q922Q9|CHID1_MOUSE Chitinase domain-containing protein 1 OS=Mus musculus OX=10090 GN=Chid1 PE=1 SV=1	1	10	10	10	2	4	1	1	3	1	1	2	2	0	1	1	1	2	3	2	2	2	1	1	3	1	2	2	0	3	1	1	2	1	0	1	2	0	0	1	2	1
Q921Q3	Q921Q3	6	6	6	Chitobiosyldiphosphodolichol beta-mannosyltransferase	Alg1	sp|Q921Q3|ALG1_MOUSE Chitobiosyldiphosphodolichol beta-mannosyltransferase OS=Mus musculus OX=10090 GN=Alg1 PE=1 SV=3	1	6	6	6	3	2	0	2	2	1	1	1	1	1	2	1	2	1	2	1	0	2	1	1	3	2	3	2	2	2	1	1	1	2	2	1	2	2	1	3	3	1
Q99LI2	Q99LI2	5	5	5	Chloride channel CLIC-like protein 1	Clcc1	sp|Q99LI2|CLCC1_MOUSE Chloride channel CLIC-like protein 1 OS=Mus musculus OX=10090 GN=Clcc1 PE=1 SV=1	1	5	5	5	1	2	1	2	1	1	1	2	0	1	1	0	2	2	1	0	1	0	0	2	1	1	1	1	1	1	0	1	0	0	0	0	2	1	1	0	1	1
Q9R0A1	Q9R0A1	4	4	4	Chloride channel protein 2	Clcn2	sp|Q9R0A1|CLCN2_MOUSE Chloride channel protein 2 OS=Mus musculus OX=10090 GN=Clcn2 PE=1 SV=2	1	4	4	4	3	2	2	1	3	3	3	3	2	2	2	2	3	0	2	3	3	2	2	2	2	2	3	3	3	3	2	2	2	2	2	2	2	2	3	3	3	2
Q9Z1Q5	Q9Z1Q5	19	19	19	Chloride intracellular channel protein 1	Clic1	sp|Q9Z1Q5|CLIC1_MOUSE Chloride intracellular channel protein 1 OS=Mus musculus OX=10090 GN=Clic1 PE=1 SV=3	1	19	19	19	10	12	11	8	11	10	10	10	11	10	10	9	10	10	10	11	9	9	9	11	11	10	10	10	9	11	9	9	8	9	10	9	10	10	10	12	9	10
Q9QYB1	Q9QYB1	25	25	24	Chloride intracellular channel protein 4	Clic4	sp|Q9QYB1|CLIC4_MOUSE Chloride intracellular channel protein 4 OS=Mus musculus OX=10090 GN=Clic4 PE=1 SV=3	1	25	25	24	17	16	18	16	16	16	17	15	15	15	14	15	12	15	15	15	13	12	15	15	15	14	14	14	15	15	10	13	12	13	12	15	14	15	15	16	15	15
Q8BXK9	Q8BXK9	10	9	8	Chloride intracellular channel protein 5	Clic5	sp|Q8BXK9|CLIC5_MOUSE Chloride intracellular channel protein 5 OS=Mus musculus OX=10090 GN=Clic5 PE=1 SV=1	1	10	9	8	1	1	1	1	2	2	2	2	2	2	1	1	1	1	2	1	2	1	1	2	1	2	1	2	1	1	0	2	1	2	1	2	2	2	2	2	2	2
Q8BHB9	Q8BHB9	4	2	2	Chloride intracellular channel protein 6	Clic6	sp|Q8BHB9|CLIC6_MOUSE Chloride intracellular channel protein 6 OS=Mus musculus OX=10090 GN=Clic6 PE=1 SV=1	1	4	2	2	1	1	1	1	2	2	2	2	2	2	1	1	1	1	2	1	2	1	1	2	1	2	1	2	1	1	0	2	1	2	1	2	2	2	2	2	2	2
Q9QZ82	Q9QZ82	12	12	12	Cholesterol side-chain cleavage enzyme, mitochondrial	Cyp11a1	sp|Q9QZ82|CP11A_MOUSE Cholesterol side-chain cleavage enzyme, mitochondrial OS=Mus musculus OX=10090 GN=Cyp11a1 PE=1 SV=1	1	12	12	12	0	0	0	0	0	0	0	0	0	0	0	0	0	1	1	0	0	0	1	0	0	0	0	0	0	0	0	0	0	0	0	0	0	0	0	0	0	0
Q8BJ64	Q8BJ64	14	14	14	Choline dehydrogenase, mitochondrial	Chdh	sp|Q8BJ64|CHDH_MOUSE Choline dehydrogenase, mitochondrial OS=Mus musculus OX=10090 GN=Chdh PE=1 SV=1	1	14	14	14	0	0	0	0	0	0	0	0	0	0	0	0	0	0	0	0	1	1	0	0	0	0	0	0	0	0	0	0	0	0	0	0	0	0	0	0	0	0
Q6X893	Q6X893	5	5	5	Choline transporter-like protein 1	Slc44a1	sp|Q6X893|CTL1_MOUSE Choline transporter-like protein 1 OS=Mus musculus OX=10090 GN=Slc44a1 PE=1 SV=3	1	5	5	5	4	4	3	4	3	4	2	1	1	1	1	2	1	2	3	2	2	2	1	3	2	4	1	3	2	3	0	2	0	4	0	1	4	2	3	3	4	3
Q8BY89	Q8BY89	12	12	12	Choline transporter-like protein 2	Slc44a2	sp|Q8BY89|CTL2_MOUSE Choline transporter-like protein 2 OS=Mus musculus OX=10090 GN=Slc44a2 PE=1 SV=2	1	12	12	12	3	5	5	4	2	2	2	1	1	2	3	2	2	2	4	3	3	4	3	3	2	4	3	4	2	2	3	4	3	5	4	5	2	2	1	5	0	4
Q921V7	Q921V7	6	6	6	Choline transporter-like protein 3	Slc44a3	sp|Q921V7|CTL3_MOUSE Choline transporter-like protein 3 OS=Mus musculus OX=10090 GN=Slc44a3 PE=2 SV=3	1	6	6	6	0	0	0	0	0	0	0	0	0	0	0	1	1	0	0	0	0	0	0	0	0	0	0	0	1	0	0	0	0	0	0	0	0	0	0	0	0	0
Q91VA1	Q91VA1	1	1	1	Choline transporter-like protein 4	Slc44a4	sp|Q91VA1|CTL4_MOUSE Choline transporter-like protein 4 OS=Mus musculus OX=10090 GN=Slc44a4 PE=1 SV=1	1	1	1	1	0	0	0	0	0	0	0	0	0	0	0	0	0	0	0	0	0	0	0	0	0	0	0	0	0	0	0	0	0	0	0	0	0	0	0	0	0	0
O55229;A0A2R8VJW3	O55229	4;1	4;1	4;1	Choline/ethanolamine kinase	Chkb	sp|O55229|CHKB_MOUSE Choline/ethanolamine kinase OS=Mus musculus OX=10090 GN=Chkb PE=1 SV=3	2	4	4	4	1	0	1	1	0	1	1	0	1	1	1	0	1	1	0	0	1	0	1	0	0	1	0	1	1	1	1	1	0	0	1	1	1	1	0	1	1	1
Q8BGS7	Q8BGS7	1	1	1	Choline/ethanolaminephosphotransferase 1	Cept1	sp|Q8BGS7|CEPT1_MOUSE Choline/ethanolaminephosphotransferase 1 OS=Mus musculus OX=10090 GN=Cept1 PE=1 SV=1	1	1	1	1	1	0	1	1	1	1	1	1	0	0	0	0	0	0	0	1	0	1	0	1	0	1	1	0	0	0	0	0	0	0	0	0	0	0	0	1	0	1
P49586	P49586	9	5	5	Choline-phosphate cytidylyltransferase A	Pcyt1a	sp|P49586|PCY1A_MOUSE Choline-phosphate cytidylyltransferase A OS=Mus musculus OX=10090 GN=Pcyt1a PE=1 SV=1	1	9	5	5	5	4	4	4	5	3	5	3	6	6	2	4	3	5	3	5	3	3	2	4	6	6	3	6	4	5	5	5	3	5	4	5	5	4	3	4	3	5
Q811Q9	Q811Q9	14	14	10	Choline-phosphate cytidylyltransferase B	Pcyt1b	sp|Q811Q9|PCY1B_MOUSE Choline-phosphate cytidylyltransferase B OS=Mus musculus OX=10090 GN=Pcyt1b PE=1 SV=2	1	14	14	10	10	9	9	8	9	6	8	8	8	9	6	8	7	8	8	10	8	7	8	9	12	11	11	10	9	13	9	10	6	12	7	11	9	10	10	8	11	12
Q9JKP8	Q9JKP8	3	3	3	Chromatin accessibility complex protein 1	Chrac1	sp|Q9JKP8|CHRC1_MOUSE Chromatin accessibility complex protein 1 OS=Mus musculus OX=10090 GN=Chrac1 PE=1 SV=1	1	3	3	3	2	2	3	2	2	2	2	3	2	2	2	2	2	2	2	2	2	2	1	2	2	2	2	2	2	2	2	2	2	2	2	2	2	2	2	2	2	2
Q9QWF0	Q9QWF0	13	13	13	Chromatin assembly factor 1 subunit A	Chaf1a	sp|Q9QWF0|CAF1A_MOUSE Chromatin assembly factor 1 subunit A OS=Mus musculus OX=10090 GN=Chaf1a PE=1 SV=1	1	13	13	13	10	9	12	8	11	9	10	10	8	7	7	7	8	8	9	10	9	8	9	8	10	9	11	10	9	11	7	7	8	8	8	11	10	9	9	10	10	9
Q9D0N7	Q9D0N7	16	16	16	Chromatin assembly factor 1 subunit B	Chaf1b	sp|Q9D0N7|CAF1B_MOUSE Chromatin assembly factor 1 subunit B OS=Mus musculus OX=10090 GN=Chaf1b PE=1 SV=1	1	16	16	16	13	12	14	13	13	13	12	10	11	10	8	10	10	12	12	10	13	12	11	10	12	12	12	13	13	13	10	13	10	14	11	14	11	14	11	12	13	13
Q9DCT6	Q9DCT6	9	9	9	Chromatin complexes subunit BAP18	Bap18	sp|Q9DCT6|BAP18_MOUSE Chromatin complexes subunit BAP18 OS=Mus musculus OX=10090 GN=Bap18 PE=1 SV=1	1	9	9	9	6	6	6	4	5	5	5	6	3	4	5	5	6	5	6	8	6	5	6	4	5	5	6	5	5	5	5	5	4	4	5	5	6	6	6	7	7	4
Q2VPQ9	Q2VPQ9	3	3	3	Chromatin modification-related protein MEAF6	Meaf6	sp|Q2VPQ9|EAF6_MOUSE Chromatin modification-related protein MEAF6 OS=Mus musculus OX=10090 GN=Meaf6 PE=1 SV=1	1	3	3	3	1	1	3	1	2	1	1	1	1	1	1	1	1	1	1	1	1	1	1	1	1	2	1	1	1	2	1	1	1	1	1	1	1	2	1	2	1	1
Q9CY57	Q9CY57	9	9	9	Chromatin target of PRMT1 protein	Chtop	sp|Q9CY57|CHTOP_MOUSE Chromatin target of PRMT1 protein OS=Mus musculus OX=10090 GN=Chtop PE=1 SV=2	1	9	9	9	7	7	7	8	7	7	7	6	6	5	6	5	6	6	7	7	7	5	5	6	6	5	6	6	5	6	5	5	5	5	5	5	7	6	7	5	7	7
P83917	P83917	11	11	10	Chromobox protein homolog 1	Cbx1	sp|P83917|CBX1_MOUSE Chromobox protein homolog 1 OS=Mus musculus OX=10090 GN=Cbx1 PE=1 SV=1	1	11	11	10	9	10	10	8	8	9	9	9	8	8	6	7	6	8	9	8	8	9	8	8	8	8	8	8	8	8	7	8	9	8	7	8	8	9	10	9	8	9
P30658	P30658	4	4	4	Chromobox protein homolog 2	Cbx2	sp|P30658|CBX2_MOUSE Chromobox protein homolog 2 OS=Mus musculus OX=10090 GN=Cbx2 PE=1 SV=2	1	4	4	4	3	1	3	1	4	2	3	4	2	3	2	3	2	2	3	2	4	2	2	2	3	3	3	3	3	3	3	3	4	3	3	2	3	2	2	2	2	2
P23198	P23198	10	8	8	Chromobox protein homolog 3	Cbx3	sp|P23198|CBX3_MOUSE Chromobox protein homolog 3 OS=Mus musculus OX=10090 GN=Cbx3 PE=1 SV=2	1	10	8	8	9	9	10	9	9	9	9	9	9	9	9	9	9	9	9	9	9	9	9	9	9	9	9	9	9	9	9	9	9	9	9	9	9	9	9	9	9	9
Q61686	Q61686	12	12	11	Chromobox protein homolog 5	Cbx5	sp|Q61686|CBX5_MOUSE Chromobox protein homolog 5 OS=Mus musculus OX=10090 GN=Cbx5 PE=1 SV=1	1	12	12	11	11	10	11	11	11	11	10	10	10	9	9	9	9	9	11	11	9	10	9	11	10	10	11	10	11	11	9	10	9	11	9	10	10	10	11	9	10	10
F8VQB8;Q9DBY5;Q99J85	F8VQB8;Q9DBY5	3;2;1	2;1;1	2;1;1	Chromobox protein homolog 6	Npcd;Cbx6	tr|F8VQB8|F8VQB8_MOUSE Neuronal pentraxin chromo domain OS=Mus musculus OX=10090 GN=Npcd PE=4 SV=1;sp|Q9DBY5|CBX6_MOUSE Chromobox protein homolog 6 OS=Mus musculus OX=10090 GN=Cbx6 PE=1 SV=2	3	3	2	2	0	0	0	0	1	0	0	0	0	0	0	0	0	0	1	0	0	0	0	0	0	0	0	0	0	0	0	0	0	0	0	0	0	0	0	0	0	0
Q8VDS3	Q8VDS3	3	3	3	Chromobox protein homolog 7	Cbx7	sp|Q8VDS3|CBX7_MOUSE Chromobox protein homolog 7 OS=Mus musculus OX=10090 GN=Cbx7 PE=1 SV=1	1	3	3	3	2	1	0	2	1	3	2	0	2	1	2	2	2	2	1	2	1	2	1	2	2	2	2	1	2	2	1	2	1	2	1	2	2	2	2	2	2	2
Q9QXV1	Q9QXV1	8	8	7	Chromobox protein homolog 8	Cbx8	sp|Q9QXV1|CBX8_MOUSE Chromobox protein homolog 8 OS=Mus musculus OX=10090 GN=Cbx8 PE=1 SV=1	1	8	8	7	0	0	0	0	0	0	0	0	0	0	1	0	0	0	1	1	0	0	0	0	0	0	0	0	0	0	0	0	0	0	0	0	0	0	0	0	0	0
Q9WTK2	Q9WTK2	13	13	13	Chromodomain Y-like protein	Cdyl	sp|Q9WTK2|CDYL_MOUSE Chromodomain Y-like protein OS=Mus musculus OX=10090 GN=Cdyl PE=1 SV=1	1	13	13	13	4	2	6	2	4	3	5	2	1	3	2	4	3	3	2	3	4	3	4	3	4	1	3	3	4	5	4	5	6	3	4	4	4	5	5	5	4	4
Q9D5D8	Q9D5D8	9	9	9	Chromodomain Y-like protein 2	Cdyl2	sp|Q9D5D8|CDYL2_MOUSE Chromodomain Y-like protein 2 OS=Mus musculus OX=10090 GN=Cdyl2 PE=1 SV=1	1	9	9	9	3	4	5	4	3	4	4	5	5	4	3	3	4	3	3	3	4	4	6	4	4	5	4	3	3	3	3	4	3	3	3	3	3	4	4	5	4	4
P40201	P40201	46	46	39	Chromodomain-helicase-DNA-binding protein 1	Chd1	sp|P40201|CHD1_MOUSE Chromodomain-helicase-DNA-binding protein 1 OS=Mus musculus OX=10090 GN=Chd1 PE=1 SV=3	1	46	46	39	32	26	31	29	27	24	27	25	22	23	20	21	22	24	24	26	28	20	23	21	25	23	27	22	26	25	17	22	20	25	17	22	27	30	29	29	27	29
Q9CXF7	Q9CXF7	11	11	11	Chromodomain-helicase-DNA-binding protein 1-like	Chd1l	sp|Q9CXF7|CHD1L_MOUSE Chromodomain-helicase-DNA-binding protein 1-like OS=Mus musculus OX=10090 GN=Chd1l PE=1 SV=1	1	11	11	11	8	8	9	5	7	9	6	10	7	7	11	6	9	7	10	8	7	7	9	8	9	8	9	9	7	8	9	9	8	9	7	10	7	7	8	9	8	8
E9PZM4	E9PZM4	25	18	18	Chromodomain-helicase-DNA-binding protein 2	Chd2	sp|E9PZM4|CHD2_MOUSE Chromodomain-helicase-DNA-binding protein 2 OS=Mus musculus OX=10090 GN=Chd2 PE=1 SV=1	1	25	18	18	11	12	9	10	8	13	14	11	10	10	10	8	11	9	10	8	10	8	7	9	10	10	8	9	13	10	8	8	6	9	6	8	8	10	7	12	11	11
Q6PDQ2	Q6PDQ2	84	84	67	Chromodomain-helicase-DNA-binding protein 4	Chd4	sp|Q6PDQ2|CHD4_MOUSE Chromodomain-helicase-DNA-binding protein 4 OS=Mus musculus OX=10090 GN=Chd4 PE=1 SV=1	1	84	84	67	63	65	73	64	67	64	67	56	54	51	48	51	46	52	55	49	54	51	47	52	59	51	54	55	54	64	48	51	46	52	42	53	64	65	65	59	61	70
A2A8L1	A2A8L1	17	1	1	Chromodomain-helicase-DNA-binding protein 5	Chd5	sp|A2A8L1|CHD5_MOUSE Chromodomain-helicase-DNA-binding protein 5 OS=Mus musculus OX=10090 GN=Chd5 PE=1 SV=1	1	17	1	1	12	14	15	14	15	14	14	13	12	12	10	11	11	13	12	11	11	12	11	11	13	10	11	11	10	12	11	11	11	10	10	10	14	15	13	13	14	15
A3KFM7	A3KFM7	13	9	9	Chromodomain-helicase-DNA-binding protein 6	Chd6	sp|A3KFM7|CHD6_MOUSE Chromodomain-helicase-DNA-binding protein 6 OS=Mus musculus OX=10090 GN=Chd6 PE=1 SV=1	1	13	9	9	6	5	6	6	8	7	5	6	5	4	4	2	7	4	5	6	9	5	6	4	6	4	6	7	5	4	6	5	5	9	6	5	6	7	6	6	5	8
A2AJK6	A2AJK6	25	19	17	Chromodomain-helicase-DNA-binding protein 7	Chd7	sp|A2AJK6|CHD7_MOUSE Chromodomain-helicase-DNA-binding protein 7 OS=Mus musculus OX=10090 GN=Chd7 PE=1 SV=1	1	25	19	17	14	12	15	14	14	17	13	11	11	8	11	8	11	8	11	11	13	10	10	12	12	11	12	9	14	11	11	11	10	12	7	8	15	13	14	15	15	12
Q09XV5	Q09XV5	39	38	31	Chromodomain-helicase-DNA-binding protein 8	Chd8	sp|Q09XV5|CHD8_MOUSE Chromodomain-helicase-DNA-binding protein 8 OS=Mus musculus OX=10090 GN=Chd8 PE=1 SV=1	1	39	38	31	28	22	23	19	24	20	25	22	20	21	22	19	22	17	24	19	25	19	24	21	27	24	23	24	17	24	29	25	22	24	18	22	22	22	25	22	21	21
Q8BYH8	Q8BYH8	16	9	9	Chromodomain-helicase-DNA-binding protein 9	Chd9	sp|Q8BYH8|CHD9_MOUSE Chromodomain-helicase-DNA-binding protein 9 OS=Mus musculus OX=10090 GN=Chd9 PE=1 SV=2	1	16	9	9	9	6	9	7	10	6	7	7	6	6	7	5	10	5	6	5	12	7	8	6	8	6	8	8	8	7	8	6	5	5	7	5	7	6	6	8	7	6
P26339	P26339	1	1	1	Chromogranin-A;Pancreastatin;Beta-granin;WE-14;Catestatin;GE-25;Serpinin-RRG;Serpinin;p-Glu serpinin precursor	Chga	sp|P26339|CMGA_MOUSE Chromogranin-A OS=Mus musculus OX=10090 GN=Chga PE=1 SV=1	1	1	1	1	0	0	0	0	0	0	0	0	0	0	0	0	0	0	0	0	0	0	0	0	0	0	0	0	0	0	0	0	0	0	0	1	0	0	0	0	0	1
Q8K327	Q8K327	26	26	26	Chromosome alignment-maintaining phosphoprotein 1	Champ1	sp|Q8K327|CHAP1_MOUSE Chromosome alignment-maintaining phosphoprotein 1 OS=Mus musculus OX=10090 GN=Champ1 PE=1 SV=1	1	26	26	26	18	21	18	15	19	15	17	14	15	17	16	15	17	16	13	18	15	15	16	17	17	18	18	19	20	15	16	15	16	16	16	15	15	17	15	19	20	19
Q8BIW9	Q8BIW9	13	13	13	Chromosome transmission fidelity protein 18 homolog	Chtf18	sp|Q8BIW9|CTF18_MOUSE Chromosome transmission fidelity protein 18 homolog OS=Mus musculus OX=10090 GN=Chtf18 PE=1 SV=2	1	13	13	13	8	6	9	7	8	9	9	9	5	4	9	3	9	7	6	8	6	8	6	9	8	9	9	9	7	8	6	8	7	9	6	9	6	8	7	10	7	8
P0CG14	P0CG14	4	4	4	Chromosome transmission fidelity protein 8 homolog isoform 2	Chtf8	sp|P0CG14|CTF8A_MOUSE Chromosome transmission fidelity protein 8 homolog isoform 2 OS=Mus musculus OX=10090 GN=Chtf8 PE=1 SV=1	1	4	4	4	2	3	3	0	2	1	1	3	1	2	1	2	3	1	1	2	2	0	4	3	3	2	4	3	3	3	3	3	3	2	4	2	3	0	2	3	1	0
P33174	P33174	36	36	35	Chromosome-associated kinesin KIF4	Kif4	sp|P33174|KIF4_MOUSE Chromosome-associated kinesin KIF4 OS=Mus musculus OX=10090 GN=Kif4 PE=1 SV=3	1	36	36	35	28	27	28	27	27	27	28	21	24	20	28	25	24	24	24	24	21	20	24	19	24	26	24	25	23	23	20	21	18	27	19	20	28	29	29	25	27	26
Q8BTU1	Q8BTU1	4	4	4	Cilia- and flagella-associated protein 20	Cfap20	sp|Q8BTU1|CFA20_MOUSE Cilia- and flagella-associated protein 20 OS=Mus musculus OX=10090 GN=Cfap20 PE=1 SV=1	1	4	4	4	2	2	2	2	2	2	2	2	3	2	3	3	2	3	2	2	2	2	2	2	2	2	2	2	2	2	2	2	2	2	2	2	2	2	2	2	2	2
Q8C6E0	Q8C6E0	8	8	8	Cilia- and flagella-associated protein 36	Cfap36	sp|Q8C6E0|CFA36_MOUSE Cilia- and flagella-associated protein 36 OS=Mus musculus OX=10090 GN=Cfap36 PE=1 SV=1	1	8	8	8	6	5	5	7	6	6	6	6	4	4	3	4	4	4	5	5	3	3	4	4	7	5	7	7	7	5	3	4	4	6	5	4	5	7	5	7	7	6
Q6ZPR1	Q6ZPR1	1	1	1	Cilia- and flagella-associated protein 97	Cfap97	sp|Q6ZPR1|CFA97_MOUSE Cilia- and flagella-associated protein 97 OS=Mus musculus OX=10090 GN=Cfap97 PE=1 SV=2	1	1	1	1	1	1	1	1	1	1	1	1	1	1	1	1	1	0	1	1	1	1	1	1	1	1	1	1	1	1	1	0	1	1	1	1	1	1	1	1	1	1
P59242	P59242	80	80	80	Cingulin	Cgn	sp|P59242|CING_MOUSE Cingulin OS=Mus musculus OX=10090 GN=Cgn PE=1 SV=1	1	80	80	80	7	5	11	8	9	7	8	5	4	6	4	8	11	6	9	8	9	9	16	7	6	9	9	11	15	12	7	10	12	10	17	8	12	10	10	11	12	12
Q6AW69	Q6AW69	23	23	23	Cingulin-like protein 1	Cgnl1	sp|Q6AW69|CGNL1_MOUSE Cingulin-like protein 1 OS=Mus musculus OX=10090 GN=Cgnl1 PE=1 SV=2	1	23	23	23	7	7	7	5	7	8	9	6	4	5	7	2	6	5	6	5	3	5	3	4	5	2	6	7	4	5	7	4	5	7	5	5	4	3	2	6	2	6
Q8R2N2	Q8R2N2	19	19	19	Cirhin	Cirh1a	sp|Q8R2N2|UTP4_MOUSE U3 small nucleolar RNA-associated protein 4 homolog OS=Mus musculus OX=10090 GN=Utp4 PE=2 SV=3	1	19	19	19	12	15	16	14	16	12	12	12	11	9	12	10	13	10	11	12	11	8	11	11	13	12	12	11	13	12	12	12	10	12	8	11	10	14	13	14	13	15
Q8R4N0	Q8R4N0	14	14	14	Citrate lyase subunit beta-like protein, mitochondrial	Clybl	sp|Q8R4N0|CLYBL_MOUSE Citramalyl-CoA lyase, mitochondrial OS=Mus musculus OX=10090 GN=Clybl PE=1 SV=2	1	14	14	14	6	5	7	8	6	10	7	5	5	4	6	5	7	5	6	6	5	8	7	8	5	9	6	5	6	7	6	5	4	8	4	4	4	5	4	9	5	11
Q9CZU6	Q9CZU6	21	21	9	Citrate synthase, mitochondrial	Cs	sp|Q9CZU6|CISY_MOUSE Citrate synthase, mitochondrial OS=Mus musculus OX=10090 GN=Cs PE=1 SV=1	1	21	21	9	12	15	14	12	12	13	13	12	10	9	9	10	10	11	10	7	9	10	9	10	10	10	11	10	10	10	9	8	9	9	9	9	14	11	13	12	11	10
P49025	P49025	46	46	46	Citron Rho-interacting kinase	Cit	sp|P49025|CTRO_MOUSE Citron Rho-interacting kinase OS=Mus musculus OX=10090 GN=Cit PE=1 SV=3	1	46	46	46	31	24	24	20	31	24	24	28	24	19	27	18	25	22	29	30	29	25	23	25	34	31	31	30	20	37	27	32	30	28	21	33	26	27	21	31	27	28
Q9ESN9	Q9ESN9	20	12	12	C-Jun-amino-terminal kinase-interacting protein 3	Mapk8ip3	sp|Q9ESN9|JIP3_MOUSE C-Jun-amino-terminal kinase-interacting protein 3 OS=Mus musculus OX=10090 GN=Mapk8ip3 PE=1 SV=1	1	20	12	12	0	0	1	1	1	1	1	0	0	0	0	0	0	0	2	0	0	1	0	0	0	1	0	0	0	0	0	0	0	0	0	1	0	0	0	1	0	1
Q58A65	Q58A65	55	55	47	C-Jun-amino-terminal kinase-interacting protein 4	Spag9	sp|Q58A65|JIP4_MOUSE C-Jun-amino-terminal kinase-interacting protein 4 OS=Mus musculus OX=10090 GN=Spag9 PE=1 SV=2	1	55	55	47	2	3	1	3	5	4	2	3	3	1	2	1	1	0	3	2	1	1	3	0	2	1	2	1	4	3	0	0	1	4	2	2	4	3	3	2	2	5
Q9CZ69	Q9CZ69	2	2	2	CKLF-like MARVEL transmembrane domain-containing protein 6	Cmtm6	sp|Q9CZ69|CKLF6_MOUSE CKLF-like MARVEL transmembrane domain-containing protein 6 OS=Mus musculus OX=10090 GN=Cmtm6 PE=1 SV=1	1	2	2	2	1	1	1	1	1	1	1	1	1	1	1	1	1	1	1	1	1	1	1	1	1	1	1	1	1	1	1	1	1	1	1	1	1	1	1	1	1	1
Q80YR7	Q80YR7	6	6	6	Claspin	Clspn	sp|Q80YR7|CLSPN_MOUSE Claspin OS=Mus musculus OX=10090 GN=Clspn PE=1 SV=2	1	6	6	6	4	2	4	2	3	3	3	2	2	2	2	1	1	3	2	4	3	4	2	2	4	4	3	3	2	3	2	3	3	2	2	2	4	3	3	3	3	4
O35185	O35185	3	3	2	Class E basic helix-loop-helix protein 40	Bhlhe40	sp|O35185|BHE40_MOUSE Class E basic helix-loop-helix protein 40 OS=Mus musculus OX=10090 GN=Bhlhe40 PE=1 SV=1	1	3	3	2	0	0	0	0	0	0	0	0	0	0	0	0	0	0	0	0	0	0	0	0	0	0	0	0	0	0	0	0	0	0	0	0	0	0	0	0	0	0
Q61548	Q61548	12	10	10	Clathrin coat assembly protein AP180	Snap91	sp|Q61548|AP180_MOUSE Clathrin coat assembly protein AP180 OS=Mus musculus OX=10090 GN=Snap91 PE=1 SV=1	1	12	10	10	2	1	1	1	1	1	1	1	2	0	0	1	1	1	1	2	1	1	2	1	2	1	2	1	1	0	0	2	1	1	1	1	1	1	1	1	0	1
Q68FD5	Q68FD5	107	107	107	Clathrin heavy chain 1	Cltc	sp|Q68FD5|CLH1_MOUSE Clathrin heavy chain 1 OS=Mus musculus OX=10090 GN=Cltc PE=1 SV=3	1	107	107	107	54	54	58	55	52	50	57	39	40	37	37	42	35	41	44	44	45	40	41	40	50	45	48	46	46	54	33	43	38	41	35	50	47	49	50	48	48	53
Q99KN9	Q99KN9	25	25	25	Clathrin interactor 1	Clint1	sp|Q99KN9|EPN4_MOUSE Clathrin interactor 1 OS=Mus musculus OX=10090 GN=Clint1 PE=1 SV=2	1	25	25	25	9	10	12	12	13	10	10	9	5	6	6	7	5	8	8	7	9	9	5	6	8	7	11	10	11	12	6	10	5	10	6	9	10	10	9	8	10	14
O08585	O08585	10	10	10	Clathrin light chain A	Clta	sp|O08585|CLCA_MOUSE Clathrin light chain A OS=Mus musculus OX=10090 GN=Clta PE=1 SV=2	1	10	10	10	5	5	5	4	4	4	4	4	4	4	4	4	4	4	4	4	4	4	4	5	4	3	4	4	3	4	3	4	4	4	4	4	4	5	4	4	4	4
Q6IRU5	Q6IRU5	10	10	10	Clathrin light chain B	Cltb	sp|Q6IRU5|CLCB_MOUSE Clathrin light chain B OS=Mus musculus OX=10090 GN=Cltb PE=1 SV=1	1	10	10	10	5	4	7	4	7	4	5	5	4	5	3	5	4	5	4	4	4	4	5	4	4	5	5	5	4	5	4	5	4	4	5	6	4	5	5	4	4	5
Q9CQX5	Q9CQX5	1	1	1	Claudin domain-containing protein 1	Cldnd1	sp|Q9CQX5|CLDN1_MOUSE Claudin domain-containing protein 1 OS=Mus musculus OX=10090 GN=Cldnd1 PE=1 SV=1	1	1	1	1	1	0	1	1	1	1	1	1	0	1	0	0	1	0	1	1	1	0	0	0	1	0	1	1	1	1	1	1	1	1	1	1	1	1	1	1	1	1
Q9D7D7	Q9D7D7	3	3	3	Claudin-23	Cldn23	sp|Q9D7D7|CLD23_MOUSE Claudin-23 OS=Mus musculus OX=10090 GN=Cldn23 PE=1 SV=1	1	3	3	3	0	0	0	0	0	0	0	0	0	0	0	0	0	0	0	0	0	0	0	0	0	0	0	0	0	0	0	0	1	0	1	0	0	0	0	0	0	0
Q9Z0G9	Q9Z0G9	2	2	2	Claudin-3	Cldn3	sp|Q9Z0G9|CLD3_MOUSE Claudin-3 OS=Mus musculus OX=10090 GN=Cldn3 PE=1 SV=1	1	2	2	2	0	0	0	0	0	0	0	0	0	0	0	0	0	0	0	0	0	0	0	0	1	0	0	0	0	0	0	0	0	1	0	0	0	0	0	0	0	0
Q9Z261	Q9Z261	1	1	1	Claudin-7	Cldn7	sp|Q9Z261|CLD7_MOUSE Claudin-7 OS=Mus musculus OX=10090 GN=Cldn7 PE=1 SV=1	1	1	1	1	0	0	0	0	0	1	0	0	0	0	0	0	1	1	1	1	1	1	0	1	1	1	1	1	1	1	1	1	0	1	1	0	0	1	0	0	0	1
Q9EPU4	Q9EPU4	20	20	20	Cleavage and polyadenylation specificity factor subunit 1	Cpsf1	sp|Q9EPU4|CPSF1_MOUSE Cleavage and polyadenylation specificity factor subunit 1 OS=Mus musculus OX=10090 GN=Cpsf1 PE=1 SV=1	1	20	20	20	9	12	8	10	10	9	9	8	9	6	9	8	5	8	7	9	6	6	6	5	8	9	7	9	8	9	5	8	6	10	4	9	9	9	8	8	8	11
O35218	O35218	31	31	31	Cleavage and polyadenylation specificity factor subunit 2	Cpsf2	sp|O35218|CPSF2_MOUSE Cleavage and polyadenylation specificity factor subunit 2 OS=Mus musculus OX=10090 GN=Cpsf2 PE=1 SV=1	1	31	31	31	20	22	24	21	20	21	22	20	18	16	17	16	16	17	20	18	20	20	16	20	19	20	19	20	19	24	21	18	16	18	16	19	20	19	22	18	24	20
Q9QXK7	Q9QXK7	21	21	21	Cleavage and polyadenylation specificity factor subunit 3	Cpsf3	sp|Q9QXK7|CPSF3_MOUSE Cleavage and polyadenylation specificity factor subunit 3 OS=Mus musculus OX=10090 GN=Cpsf3 PE=1 SV=2	1	21	21	21	16	15	12	15	13	14	15	12	12	11	12	13	14	13	13	16	12	13	14	12	14	15	14	14	15	15	13	14	12	15	11	15	14	13	15	15	16	15
Q8BQZ5	Q8BQZ5	9	9	9	Cleavage and polyadenylation specificity factor subunit 4	Cpsf4	sp|Q8BQZ5|CPSF4_MOUSE Cleavage and polyadenylation specificity factor subunit 4 OS=Mus musculus OX=10090 GN=Cpsf4 PE=2 SV=1	1	9	9	9	6	6	6	5	7	7	7	6	7	7	6	7	6	7	6	7	6	6	6	6	6	7	6	6	7	6	6	6	6	6	6	6	6	6	6	7	6	7
Q9CQF3	Q9CQF3	7	7	7	Cleavage and polyadenylation specificity factor subunit 5	Nudt21	sp|Q9CQF3|CPSF5_MOUSE Cleavage and polyadenylation specificity factor subunit 5 OS=Mus musculus OX=10090 GN=Nudt21 PE=1 SV=1	1	7	7	7	5	5	5	5	6	6	5	5	4	5	4	4	5	4	5	6	4	4	4	5	5	5	6	5	6	4	4	5	4	5	4	6	6	5	5	4	5	5
Q6NVF9	Q6NVF9	11	11	11	Cleavage and polyadenylation specificity factor subunit 6	Cpsf6	sp|Q6NVF9|CPSF6_MOUSE Cleavage and polyadenylation specificity factor subunit 6 OS=Mus musculus OX=10090 GN=Cpsf6 PE=1 SV=1	1	11	11	11	9	8	7	9	8	7	7	8	7	6	8	8	7	7	7	6	7	5	6	6	7	8	7	8	6	8	7	5	7	7	7	8	8	6	7	8	7	7
Q8BTV2	Q8BTV2	10	10	10	Cleavage and polyadenylation specificity factor subunit 7	Cpsf7	sp|Q8BTV2|CPSF7_MOUSE Cleavage and polyadenylation specificity factor subunit 7 OS=Mus musculus OX=10090 GN=Cpsf7 PE=1 SV=2	1	10	10	10	6	6	6	6	6	6	6	4	6	5	6	5	5	6	6	8	5	4	5	5	6	6	6	7	6	6	6	5	5	6	5	6	5	8	6	6	6	6
Q99LC2	Q99LC2	18	18	18	Cleavage stimulation factor subunit 1	Cstf1	sp|Q99LC2|CSTF1_MOUSE Cleavage stimulation factor subunit 1 OS=Mus musculus OX=10090 GN=Cstf1 PE=1 SV=1	1	18	18	18	12	10	12	13	12	8	13	12	10	10	9	12	10	11	9	12	8	10	8	9	10	12	12	12	10	11	6	11	8	14	7	9	12	12	12	12	12	8
Q8BIQ5	Q8BIQ5	23	23	14	Cleavage stimulation factor subunit 2	Cstf2	sp|Q8BIQ5|CSTF2_MOUSE Cleavage stimulation factor subunit 2 OS=Mus musculus OX=10090 GN=Cstf2 PE=1 SV=2	1	23	23	14	15	14	15	14	18	14	16	15	15	17	13	14	16	16	14	14	15	14	14	15	14	14	17	16	15	16	13	15	16	17	14	16	17	15	16	15	18	14
Q8C7E9	Q8C7E9	19	10	10	Cleavage stimulation factor subunit 2 tau variant	Cstf2t	sp|Q8C7E9|CSTFT_MOUSE Cleavage stimulation factor subunit 2 tau variant OS=Mus musculus OX=10090 GN=Cstf2t PE=1 SV=2	1	19	10	10	15	14	15	14	16	15	16	15	16	17	14	14	15	15	14	14	13	13	14	14	16	15	14	16	15	16	14	15	14	17	11	15	16	15	15	16	16	14
Q99LI7	Q99LI7	28	28	28	Cleavage stimulation factor subunit 3	Cstf3	sp|Q99LI7|CSTF3_MOUSE Cleavage stimulation factor subunit 3 OS=Mus musculus OX=10090 GN=Cstf3 PE=1 SV=1	1	28	28	28	16	17	17	19	16	17	16	14	14	10	12	13	15	14	12	17	16	14	11	15	15	16	15	16	16	16	14	17	11	15	10	16	15	20	17	18	17	18
Q8VBZ3	Q8VBZ3	11	11	11	Cleft lip and palate transmembrane protein 1 homolog	Clptm1	sp|Q8VBZ3|CLPT1_MOUSE Cleft lip and palate transmembrane protein 1 homolog OS=Mus musculus OX=10090 GN=Clptm1 PE=1 SV=1	1	11	11	11	6	5	6	5	6	6	6	6	6	6	5	6	6	6	5	4	6	5	6	4	6	5	6	6	6	4	6	6	7	6	6	4	5	6	6	7	6	4
Q80TV8	Q80TV8	33	30	30	CLIP-associating protein 1	Clasp1	sp|Q80TV8|CLAP1_MOUSE CLIP-associating protein 1 OS=Mus musculus OX=10090 GN=Clasp1 PE=1 SV=2	1	33	30	30	17	17	19	16	19	23	21	19	17	16	16	11	17	17	18	17	17	14	18	18	18	16	19	16	20	20	13	16	17	18	16	18	21	21	19	19	21	19
Q8BRT1	Q8BRT1	37	37	34	CLIP-associating protein 2	Clasp2	sp|Q8BRT1|CLAP2_MOUSE CLIP-associating protein 2 OS=Mus musculus OX=10090 GN=Clasp2 PE=1 SV=1	1	37	37	34	23	20	22	18	19	24	23	20	21	20	23	20	22	19	20	20	23	20	22	21	20	18	20	21	18	23	18	21	19	20	16	16	22	19	23	24	21	21
Q8CFC7	Q8CFC7	3	3	3	CLK4-associating serine/arginine rich protein	Clasrp	sp|Q8CFC7|CLASR_MOUSE CLK4-associating serine/arginine rich protein OS=Mus musculus OX=10090 GN=Clasrp PE=1 SV=3	1	3	3	3	2	2	2	2	2	1	2	1	2	1	1	1	1	2	1	1	1	1	1	1	2	2	1	1	2	2	1	1	1	1	1	1	2	3	2	2	2	3
Q5SW19	Q5SW19	37	37	37	Clustered mitochondria protein homolog	Cluh	sp|Q5SW19|CLU_MOUSE Clustered mitochondria protein homolog OS=Mus musculus OX=10090 GN=Cluh PE=1 SV=2	1	37	37	37	26	26	27	19	27	21	26	26	23	22	19	23	22	22	21	20	22	20	24	20	22	20	24	22	23	23	20	20	24	21	18	23	23	22	26	22	25	23
Q06890	Q06890	3	3	3	Clusterin;Clusterin beta chain;Clusterin alpha chain	Clu	sp|Q06890|CLUS_MOUSE Clusterin OS=Mus musculus OX=10090 GN=Clu PE=1 SV=1	1	3	3	3	2	0	1	0	0	1	2	1	0	0	0	0	1	0	1	1	0	1	1	1	2	1	1	1	1	2	1	0	1	0	1	1	1	0	0	0	1	1
Q8R3P7	Q8R3P7	7	7	3	Clusterin-associated protein 1	Cluap1	sp|Q8R3P7|CLUA1_MOUSE Clusterin-associated protein 1 OS=Mus musculus OX=10090 GN=Cluap1 PE=1 SV=1	1	7	7	3	4	4	4	4	4	4	3	4	4	4	4	4	4	5	4	4	5	5	4	3	6	5	5	4	1	5	4	2	3	4	4	3	3	3	3	4	4	4
Q9D486	Q9D486	7	7	7	C-Maf-inducing protein	Cmip	sp|Q9D486|CMIP_MOUSE C-Maf-inducing protein OS=Mus musculus OX=10090 GN=Cmip PE=1 SV=3	1	7	7	7	2	1	2	4	3	2	3	2	5	2	2	2	1	2	1	3	2	2	2	2	1	2	1	3	2	2	3	2	2	1	3	1	2	2	1	0	1	2
P54751	P54751	1	1	1	CMP-N-acetylneuraminate-beta-galactosamide-alpha-2,3-sialyltransferase 1	St3gal1	sp|P54751|SIA4A_MOUSE CMP-N-acetylneuraminate-beta-galactosamide-alpha-2,3-sialyltransferase 1 OS=Mus musculus OX=10090 GN=St3gal1 PE=1 SV=1	1	1	1	1	0	0	0	0	0	0	0	0	0	0	0	0	0	0	0	0	0	0	0	0	0	0	0	0	0	0	0	0	0	0	0	0	0	0	0	0	0	0
Q61420	Q61420	1	1	1	CMP-sialic acid transporter	Slc35a1	sp|Q61420|S35A1_MOUSE CMP-sialic acid transporter OS=Mus musculus OX=10090 GN=Slc35a1 PE=1 SV=2	1	1	1	1	0	0	1	0	0	0	0	1	0	0	1	0	1	0	1	1	0	1	0	0	0	0	0	0	0	0	0	0	0	0	0	0	1	0	0	0	0	0
Q9EQS3	Q9EQS3	12	12	12	C-Myc-binding protein	Mycbp	sp|Q9EQS3|MYCBP_MOUSE c-Myc-binding protein OS=Mus musculus OX=10090 GN=Mycbp PE=1 SV=5	1	12	12	12	4	4	5	3	4	3	3	4	3	3	3	3	3	3	3	3	3	3	3	4	3	3	3	3	3	3	3	3	5	4	3	3	3	3	3	3	3	4
Q9CQI6	Q9CQI6	8	8	8	Coactosin-like protein	Cotl1	sp|Q9CQI6|COTL1_MOUSE Coactosin-like protein OS=Mus musculus OX=10090 GN=Cotl1 PE=1 SV=3	1	8	8	8	4	4	5	4	4	3	4	3	4	4	2	3	4	5	3	2	2	2	2	2	3	2	2	2	2	3	1	3	1	2	2	2	4	4	4	3	2	4
O88947	O88947	3	3	3	Coagulation factor X;Factor X light chain;Factor X heavy chain;Activated factor Xa heavy chain	F10	sp|O88947|FA10_MOUSE Coagulation factor X OS=Mus musculus OX=10090 GN=F10 PE=1 SV=1	1	3	3	3	0	0	0	0	0	0	0	0	0	0	0	0	0	0	0	0	0	1	0	0	0	0	0	0	0	0	1	0	0	0	0	0	0	0	0	0	0	0
Q8CIE6	Q8CIE6	62	62	62	Coatomer subunit alpha;Xenin;Proxenin	Copa	sp|Q8CIE6|COPA_MOUSE Coatomer subunit alpha OS=Mus musculus OX=10090 GN=Copa PE=1 SV=2	1	62	62	62	33	31	36	29	36	34	35	29	36	30	29	31	24	31	30	31	34	29	32	31	31	32	32	31	28	36	27	33	25	29	24	31	35	33	33	27	37	28
Q9JIF7	Q9JIF7	45	45	45	Coatomer subunit beta	Copb1	sp|Q9JIF7|COPB_MOUSE Coatomer subunit beta OS=Mus musculus OX=10090 GN=Copb1 PE=1 SV=1	1	45	45	45	29	24	29	25	26	23	28	23	26	22	21	22	20	19	21	21	24	21	21	20	22	22	22	25	20	19	18	20	18	21	18	20	24	24	22	23	23	23
O55029	O55029	46	46	46	Coatomer subunit beta	Copb2	sp|O55029|COPB2_MOUSE Coatomer subunit beta OS=Mus musculus OX=10090 GN=Copb2 PE=1 SV=2	1	46	46	46	30	32	31	27	30	28	28	25	23	25	21	25	22	24	24	28	23	22	25	24	26	24	25	27	27	26	20	22	21	24	17	25	25	29	29	26	26	30
Q5XJY5	Q5XJY5	33	33	33	Coatomer subunit delta	Arcn1	sp|Q5XJY5|COPD_MOUSE Coatomer subunit delta OS=Mus musculus OX=10090 GN=Arcn1 PE=1 SV=2	1	33	33	33	21	21	25	19	22	22	23	21	15	13	14	16	14	19	13	14	16	16	16	17	19	15	16	16	14	20	13	14	14	14	15	18	18	18	21	20	19	16
O89079	O89079	13	13	13	Coatomer subunit epsilon	Cope	sp|O89079|COPE_MOUSE Coatomer subunit epsilon OS=Mus musculus OX=10090 GN=Cope PE=1 SV=3	1	13	13	13	6	6	6	5	5	4	5	5	4	4	4	5	4	6	5	4	6	5	7	5	5	5	5	4	5	5	3	4	3	5	3	4	6	5	7	5	4	6
Q9QZE5	Q9QZE5	43	43	39	Coatomer subunit gamma-1	Copg1	sp|Q9QZE5|COPG1_MOUSE Coatomer subunit gamma-1 OS=Mus musculus OX=10090 GN=Copg1 PE=1 SV=1	1	43	43	39	27	29	30	27	32	25	31	24	27	24	22	25	24	26	28	25	28	23	26	27	29	28	27	28	23	28	21	21	24	26	21	26	27	27	32	26	28	28
Q9QXK3	Q9QXK3	31	27	27	Coatomer subunit gamma-2	Copg2	sp|Q9QXK3|COPG2_MOUSE Coatomer subunit gamma-2 OS=Mus musculus OX=10090 GN=Copg2 PE=1 SV=1	1	31	27	27	19	16	18	18	19	20	19	12	12	11	14	12	15	13	16	16	15	16	14	13	19	21	16	18	15	15	13	15	12	14	8	15	13	17	19	17	18	19
P61924	P61924	6	6	6	Coatomer subunit zeta-1	Copz1	sp|P61924|COPZ1_MOUSE Coatomer subunit zeta-1 OS=Mus musculus OX=10090 GN=Copz1 PE=1 SV=1	1	6	6	6	4	4	4	4	5	4	4	5	4	4	3	4	4	4	4	4	4	3	5	4	4	5	6	5	4	5	4	4	5	4	5	4	4	4	4	5	5	4
Q9JHH9	Q9JHH9	5	5	5	Coatomer subunit zeta-2	Copz2	sp|Q9JHH9|COPZ2_MOUSE Coatomer subunit zeta-2 OS=Mus musculus OX=10090 GN=Copz2 PE=1 SV=1	1	5	5	5	0	0	0	0	0	0	0	0	0	1	0	0	0	0	0	1	0	1	0	0	0	0	0	0	0	0	0	0	0	1	0	0	0	0	0	0	0	0
Q9D273	Q9D273	5	5	5	Cob(I)yrinic acid a,c-diamide adenosyltransferase, mitochondrial	Mmab	sp|Q9D273|MMAB_MOUSE Corrinoid adenosyltransferase OS=Mus musculus OX=10090 GN=Mmab PE=1 SV=1	1	5	5	5	2	0	2	0	1	1	0	0	0	0	0	0	1	0	0	1	0	0	0	0	1	1	0	0	1	1	0	0	0	0	1	0	1	1	1	0	0	1
Q8VEH6	Q8VEH6	14	14	14	COBW domain-containing protein 1	Cbwd1	sp|Q8VEH6|CBWD1_MOUSE COBW domain-containing protein 1 OS=Mus musculus OX=10090 GN=Cbwd1 PE=1 SV=1	1	14	14	14	8	8	8	7	9	8	8	7	7	7	8	7	6	7	7	7	7	7	7	7	8	7	7	7	8	8	7	7	7	6	7	7	8	8	8	7	8	8
P18760	P18760	21	19	18	Cofilin-1	Cfl1	sp|P18760|COF1_MOUSE Cofilin-1 OS=Mus musculus OX=10090 GN=Cfl1 PE=1 SV=3	1	21	19	18	17	16	19	17	16	17	16	17	16	17	15	16	16	16	16	17	18	16	17	17	18	17	17	16	15	17	17	17	16	18	16	17	17	17	18	17	17	17
P45591	P45591	15	12	12	Cofilin-2	Cfl2	sp|P45591|COF2_MOUSE Cofilin-2 OS=Mus musculus OX=10090 GN=Cfl2 PE=1 SV=1	1	15	12	12	8	9	9	7	9	7	10	8	7	7	6	7	7	6	7	8	9	8	6	8	7	7	7	6	7	7	6	6	6	7	7	6	8	7	10	7	7	8
Q9D3E6	Q9D3E6	23	23	18	Cohesin subunit SA-1	Stag1	sp|Q9D3E6|STAG1_MOUSE Cohesin subunit SA-1 OS=Mus musculus OX=10090 GN=Stag1 PE=1 SV=3	1	23	23	18	10	8	10	8	8	9	10	8	6	7	7	6	9	8	11	9	8	6	7	8	8	9	6	7	5	8	6	7	7	8	3	6	8	12	8	10	8	11
O35638	O35638	17	12	12	Cohesin subunit SA-2	Stag2	sp|O35638|STAG2_MOUSE Cohesin subunit SA-2 OS=Mus musculus OX=10090 GN=Stag2 PE=1 SV=3	1	17	12	12	7	9	7	7	9	9	10	8	8	6	7	5	9	8	8	9	8	7	8	9	10	11	8	10	8	11	8	10	6	10	5	11	7	10	8	10	9	11
O70576	O70576	7	7	7	Cohesin subunit SA-3	Stag3	sp|O70576|STAG3_MOUSE Cohesin subunit SA-3 OS=Mus musculus OX=10090 GN=Stag3 PE=1 SV=2	1	7	7	7	2	1	2	1	1	2	2	2	2	5	3	2	3	2	1	2	2	3	1	2	2	3	2	2	2	3	0	3	1	1	1	2	2	1	2	2	1	1
Q8K1A6	Q8K1A6	14	14	14	Coiled-coil and C2 domain-containing protein 1A	Cc2d1a	sp|Q8K1A6|C2D1A_MOUSE Coiled-coil and C2 domain-containing protein 1A OS=Mus musculus OX=10090 GN=Cc2d1a PE=1 SV=2	1	14	14	14	7	4	7	7	5	6	7	10	6	4	6	6	7	6	6	6	8	4	7	5	7	7	6	5	5	5	6	3	8	4	6	5	7	8	8	9	6	5
Q8BRN9	Q8BRN9	22	22	22	Coiled-coil and C2 domain-containing protein 1B	Cc2d1b	sp|Q8BRN9|C2D1B_MOUSE Coiled-coil and C2 domain-containing protein 1B OS=Mus musculus OX=10090 GN=Cc2d1b PE=1 SV=1	1	22	22	22	11	14	15	13	11	14	13	11	11	11	10	10	10	10	12	10	10	11	10	10	11	12	12	11	11	12	10	10	9	10	10	11	12	13	13	13	12	10
Q3TMW1	Q3TMW1	2	2	2	Coiled-coil domain-containing protein 102A	Ccdc102a	sp|Q3TMW1|C102A_MOUSE Coiled-coil domain-containing protein 102A OS=Mus musculus OX=10090 GN=Ccdc102a PE=1 SV=2	1	2	2	2	0	0	1	0	0	0	0	0	0	0	0	0	0	0	0	0	0	0	0	0	0	0	0	0	0	1	0	0	0	0	0	1	0	1	0	0	0	1
A0AUP1	A0AUP1	2	2	2	Coiled-coil domain-containing protein 112	Ccdc112	sp|A0AUP1|CC112_MOUSE Coiled-coil domain-containing protein 112 OS=Mus musculus OX=10090 GN=Ccdc112 PE=2 SV=2	1	2	2	2	0	0	0	0	1	1	0	0	0	0	0	0	0	0	0	0	0	0	0	0	1	1	0	0	1	0	1	1	1	0	0	0	0	0	0	1	1	0
Q8VE99	Q8VE99	10	10	10	Coiled-coil domain-containing protein 115	Ccdc115	sp|Q8VE99|CC115_MOUSE Coiled-coil domain-containing protein 115 OS=Mus musculus OX=10090 GN=Ccdc115 PE=1 SV=1	1	10	10	10	6	6	6	7	7	6	7	7	4	5	5	6	5	5	6	7	8	4	6	5	6	5	7	6	8	6	4	5	6	7	6	5	7	6	8	6	6	6
Q6PB51	Q6PB51	5	5	5	Coiled-coil domain-containing protein 117	Ccdc117	sp|Q6PB51|CC117_MOUSE Coiled-coil domain-containing protein 117 OS=Mus musculus OX=10090 GN=Ccdc117 PE=1 SV=1	1	5	5	5	0	1	2	1	0	0	0	1	0	2	2	1	2	2	1	0	2	1	2	0	0	1	1	1	1	0	0	0	1	0	0	0	0	1	1	0	0	0
Q8R344	Q8R344	6	6	6	Coiled-coil domain-containing protein 12	Ccdc12	sp|Q8R344|CCD12_MOUSE Coiled-coil domain-containing protein 12 OS=Mus musculus OX=10090 GN=Ccdc12 PE=1 SV=2	1	6	6	6	3	4	4	4	4	3	3	4	4	4	4	4	4	5	4	5	5	4	5	5	4	4	5	4	4	4	4	4	5	4	4	4	4	4	4	4	3	4
Q9D8X2	Q9D8X2	13	12	12	Coiled-coil domain-containing protein 124	Ccdc124	sp|Q9D8X2|CC124_MOUSE Coiled-coil domain-containing protein 124 OS=Mus musculus OX=10090 GN=Ccdc124 PE=1 SV=1	1	13	12	12	8	10	11	7	10	5	7	8	5	6	4	4	5	4	5	5	7	4	5	4	6	3	5	5	6	5	5	4	4	4	6	3	8	7	8	7	7	9
Q3TC33	Q3TC33	5	5	5	Coiled-coil domain-containing protein 127	Ccdc127	sp|Q3TC33|CC127_MOUSE Coiled-coil domain-containing protein 127 OS=Mus musculus OX=10090 GN=Ccdc127 PE=1 SV=2	1	5	5	5	1	1	1	1	2	1	1	1	1	1	2	1	2	1	1	1	1	1	1	1	1	2	2	1	1	1	1	1	1	1	1	1	1	2	1	2	2	1
Q9D516	Q9D516	1	1	1	Coiled-coil domain-containing protein 130	Ccdc130	sp|Q9D516|CC130_MOUSE Coiled-coil domain-containing protein 130 OS=Mus musculus OX=10090 GN=Ccdc130 PE=2 SV=1	1	1	1	1	0	0	0	0	0	0	0	0	0	0	0	0	0	0	0	0	0	0	0	0	0	0	0	0	0	0	0	0	0	0	0	0	0	0	0	0	0	0
Q8CI71	Q8CI71	17	17	17	Coiled-coil domain-containing protein 132	Ccdc132	sp|Q8CI71|VPS50_MOUSE Syndetin OS=Mus musculus OX=10090 GN=Vps50 PE=1 SV=2	1	17	17	17	10	6	10	7	8	7	8	5	3	2	2	2	9	1	8	6	8	6	6	5	8	7	5	7	6	12	4	5	5	5	4	6	6	8	7	8	7	8
Q8C7V8	Q8C7V8	4	4	4	Coiled-coil domain-containing protein 134	Ccdc134	sp|Q8C7V8|CC134_MOUSE Coiled-coil domain-containing protein 134 OS=Mus musculus OX=10090 GN=Ccdc134 PE=1 SV=1	1	4	4	4	4	3	3	4	4	4	4	3	2	2	3	2	2	2	2	2	2	2	3	2	4	3	3	3	3	2	3	2	1	3	2	2	2	3	3	1	2	2
Q8R0K4	Q8R0K4	11	11	11	Coiled-coil domain-containing protein 137	Ccdc137	sp|Q8R0K4|CC137_MOUSE Coiled-coil domain-containing protein 137 OS=Mus musculus OX=10090 GN=Ccdc137 PE=2 SV=1	1	11	11	11	6	5	6	5	5	4	5	4	6	5	4	3	4	4	4	6	5	3	3	3	5	3	4	5	3	6	5	4	3	7	3	3	4	5	3	6	3	5
Q8K2J4	Q8K2J4	7	7	7	Coiled-coil domain-containing protein 14	Ccdc14	sp|Q8K2J4|CCD14_MOUSE Coiled-coil domain-containing protein 14 OS=Mus musculus OX=10090 GN=Ccdc14 PE=2 SV=3	1	7	7	7	3	2	5	3	3	6	3	4	5	2	6	2	2	4	3	3	1	4	3	4	5	2	2	5	2	2	3	2	3	2	2	3	3	3	2	4	4	2
Q8C9M2	Q8C9M2	1	1	1	Coiled-coil domain-containing protein 15	Ccdc15	sp|Q8C9M2|CCD15_MOUSE Coiled-coil domain-containing protein 15 OS=Mus musculus OX=10090 GN=Ccdc15 PE=2 SV=2	1	1	1	1	1	0	0	0	0	0	0	1	0	0	1	0	0	0	0	0	0	0	1	0	0	0	0	0	0	0	0	0	1	0	1	0	0	0	0	0	0	1
Q3UYG1	Q3UYG1	4	4	4	Coiled-coil domain-containing protein 160	Ccdc160	sp|Q3UYG1|CC160_MOUSE Coiled-coil domain-containing protein 160 OS=Mus musculus OX=10090 GN=Ccdc160 PE=2 SV=1	1	4	4	4	1	0	1	1	1	2	1	1	2	2	2	1	1	0	2	2	2	2	3	1	1	1	3	1	2	2	0	1	2	1	3	1	2	1	2	1	2	2
Q9D162	Q9D162	1	1	1	Coiled-coil domain-containing protein 167	Ccdc167	sp|Q9D162|CC167_MOUSE Coiled-coil domain-containing protein 167 OS=Mus musculus OX=10090 GN=Ccdc167 PE=1 SV=2	1	1	1	1	0	0	0	0	0	0	1	0	0	0	1	0	1	1	0	0	0	0	0	0	0	0	0	0	0	1	1	0	0	0	1	1	0	1	0	0	0	0
Q3U155	Q3U155	4	4	4	Coiled-coil domain-containing protein 174	Ccdc174	sp|Q3U155|CC174_MOUSE Coiled-coil domain-containing protein 174 OS=Mus musculus OX=10090 GN=Ccdc174 PE=2 SV=1	1	4	4	4	3	3	2	3	1	2	4	4	3	2	3	3	3	3	2	3	2	3	2	3	3	3	3	4	3	4	2	3	4	3	4	3	3	3	3	3	2	4
Q640L5	Q640L5	10	10	10	Coiled-coil domain-containing protein 18	Ccdc18	sp|Q640L5|CCD18_MOUSE Coiled-coil domain-containing protein 18 OS=Mus musculus OX=10090 GN=Ccdc18 PE=1 SV=1	1	10	10	10	2	1	1	2	1	3	1	4	0	1	3	1	2	0	1	3	1	2	2	0	1	3	2	1	3	1	1	2	2	3	3	2	2	2	2	4	1	2
Q8BMK5	Q8BMK5	7	7	7	Coiled-coil domain-containing protein 184	Ccdc184	sp|Q8BMK5|CC184_MOUSE Coiled-coil domain-containing protein 184 OS=Mus musculus OX=10090 GN=Ccdc184 PE=2 SV=1	1	7	7	7	0	0	1	0	0	0	0	1	1	0	1	0	0	0	0	1	0	0	2	1	1	0	0	1	0	0	0	1	1	0	0	1	0	0	0	0	0	0
Q8C9S4	Q8C9S4	18	18	18	Coiled-coil domain-containing protein 186	Ccdc186	sp|Q8C9S4|CC186_MOUSE Coiled-coil domain-containing protein 186 OS=Mus musculus OX=10090 GN=Ccdc186 PE=1 SV=2	1	18	18	18	5	7	6	7	7	7	8	6	6	6	6	5	6	3	6	4	7	3	6	5	8	5	6	4	6	7	5	4	4	4	6	5	7	7	8	7	8	7
Q9JIG7	Q9JIG7	13	13	13	Coiled-coil domain-containing protein 22	Ccdc22	sp|Q9JIG7|CCD22_MOUSE Coiled-coil domain-containing protein 22 OS=Mus musculus OX=10090 GN=Ccdc22 PE=1 SV=1	1	13	13	13	2	1	4	3	1	2	4	1	0	1	0	0	1	1	1	2	1	2	1	1	1	1	1	1	1	1	1	1	1	2	1	1	4	2	2	1	2	2
Q99LQ4	Q99LQ4	2	2	2	Coiled-coil domain-containing protein 23	Ccdc23	sp|Q99LQ4|SVBP_MOUSE Small vasohibin-binding protein OS=Mus musculus OX=10090 GN=Svbp PE=1 SV=1	1	2	2	2	0	1	0	1	1	0	1	0	0	1	0	0	0	0	0	1	0	0	0	0	0	0	0	0	0	1	0	0	0	0	0	0	1	0	0	0	1	0
Q78PG9	Q78PG9	14	14	14	Coiled-coil domain-containing protein 25	Ccdc25	sp|Q78PG9|CCD25_MOUSE Coiled-coil domain-containing protein 25 OS=Mus musculus OX=10090 GN=Ccdc25 PE=1 SV=1	1	14	14	14	7	7	11	7	8	7	9	8	6	7	3	5	5	5	7	6	6	3	6	6	6	6	7	6	6	7	5	6	6	7	5	7	8	7	7	6	7	7
Q9CR29	Q9CR29	11	11	11	Coiled-coil domain-containing protein 43	Ccdc43	sp|Q9CR29|CCD43_MOUSE Coiled-coil domain-containing protein 43 OS=Mus musculus OX=10090 GN=Ccdc43 PE=1 SV=1	1	11	11	11	4	4	6	2	3	3	4	1	2	1	2	2	2	2	2	2	4	2	2	2	4	3	2	3	2	2	2	2	2	2	2	2	3	5	5	5	4	6
Q9D024	Q9D024	16	16	16	Coiled-coil domain-containing protein 47	Ccdc47	sp|Q9D024|CCD47_MOUSE Coiled-coil domain-containing protein 47 OS=Mus musculus OX=10090 GN=Ccdc47 PE=1 SV=2	1	16	16	16	7	8	10	7	9	7	9	4	7	7	6	7	3	7	5	4	5	6	3	6	7	6	6	5	4	6	4	6	3	6	3	6	6	9	9	6	7	9
Q810U5	Q810U5	5	5	5	Coiled-coil domain-containing protein 50	Ccdc50	sp|Q810U5|CCD50_MOUSE Coiled-coil domain-containing protein 50 OS=Mus musculus OX=10090 GN=Ccdc50 PE=1 SV=1	1	5	5	5	1	0	2	0	1	1	1	1	0	0	0	1	1	0	1	0	0	1	0	1	2	1	1	1	1	2	1	1	2	1	1	0	1	1	1	1	0	2
Q3URS9	Q3URS9	5	5	5	Coiled-coil domain-containing protein 51	Ccdc51	sp|Q3URS9|CCD51_MOUSE Coiled-coil domain-containing protein 51 OS=Mus musculus OX=10090 GN=Ccdc51 PE=1 SV=1	1	5	5	5	2	4	1	3	2	3	2	4	4	3	4	3	4	2	3	3	3	3	3	3	3	3	4	3	4	3	2	3	4	4	4	1	3	4	3	4	3	4
Q8R3Q6	Q8R3Q6	8	8	8	Coiled-coil domain-containing protein 58	Ccdc58	sp|Q8R3Q6|CCD58_MOUSE Coiled-coil domain-containing protein 58 OS=Mus musculus OX=10090 GN=Ccdc58 PE=1 SV=1	1	8	8	8	8	6	7	7	7	7	7	7	5	5	5	5	5	6	4	4	6	4	5	5	6	4	6	5	4	4	3	4	5	4	6	3	7	8	6	5	7	6
D3YZP9	D3YZP9	24	24	24	Coiled-coil domain-containing protein 6	Ccdc6	sp|D3YZP9|CCDC6_MOUSE Coiled-coil domain-containing protein 6 OS=Mus musculus OX=10090 GN=Ccdc6 PE=1 SV=1	1	24	24	24	10	13	12	10	12	13	14	9	12	9	11	11	11	9	9	8	8	9	9	10	10	11	7	11	10	13	11	9	8	8	6	10	8	11	9	12	7	13
Q3UJV1	Q3UJV1	3	3	3	Coiled-coil domain-containing protein 61	Ccdc61	sp|Q3UJV1|CCD61_MOUSE Coiled-coil domain-containing protein 61 OS=Mus musculus OX=10090 GN=Ccdc61 PE=1 SV=1	1	3	3	3	2	1	1	1	2	3	1	2	1	2	1	1	1	1	2	1	1	1	1	1	2	1	2	1	3	1	2	2	1	1	2	1	2	3	2	3	2	3
Q8BVC4	Q8BVC4	6	6	6	Coiled-coil domain-containing protein 68	Ccdc68	sp|Q8BVC4|CCD68_MOUSE Coiled-coil domain-containing protein 68 OS=Mus musculus OX=10090 GN=Ccdc68 PE=2 SV=1	1	6	6	6	0	0	0	0	0	1	0	0	0	0	0	0	0	0	0	0	0	0	0	0	1	0	0	0	0	0	0	0	0	0	0	0	0	0	0	1	0	0
Q8VEG0	Q8VEG0	8	8	8	Coiled-coil domain-containing protein 71	Ccdc71	sp|Q8VEG0|CCD71_MOUSE Coiled-coil domain-containing protein 71 OS=Mus musculus OX=10090 GN=Ccdc71 PE=2 SV=1	1	8	8	8	1	0	1	0	1	1	1	0	0	0	0	0	3	0	2	0	0	0	0	0	1	0	1	0	0	1	0	0	0	0	0	0	0	0	1	0	1	0
Q9CZH8	Q9CZH8	4	4	4	Coiled-coil domain-containing protein 77	Ccdc77	sp|Q9CZH8|CCD77_MOUSE Coiled-coil domain-containing protein 77 OS=Mus musculus OX=10090 GN=Ccdc77 PE=1 SV=1	1	4	4	4	3	2	2	1	3	1	1	2	1	0	1	1	2	1	1	2	1	1	2	1	2	2	1	2	3	1	2	2	2	2	2	1	3	2	1	3	2	2
E9Q6B2	E9Q6B2	2	2	2	Coiled-coil domain-containing protein 85C	Ccdc85c	sp|E9Q6B2|CC85C_MOUSE Coiled-coil domain-containing protein 85C OS=Mus musculus OX=10090 GN=Ccdc85c PE=1 SV=1	1	2	2	2	1	0	1	0	0	0	1	1	1	1	0	1	1	0	0	0	0	0	0	1	1	1	0	1	0	0	0	0	1	1	0	0	0	1	1	1	0	1
Q9JJ89	Q9JJ89	10	10	10	Coiled-coil domain-containing protein 86	Ccdc86	sp|Q9JJ89|CCD86_MOUSE Coiled-coil domain-containing protein 86 OS=Mus musculus OX=10090 GN=Ccdc86 PE=1 SV=2	1	10	10	10	6	5	7	5	7	5	6	4	6	6	5	6	5	5	6	6	6	6	5	6	7	5	7	7	4	6	6	6	4	6	5	6	6	7	7	6	6	7
Q8VC31	Q8VC31	3	3	3	Coiled-coil domain-containing protein 9	Ccdc9	sp|Q8VC31|CCDC9_MOUSE Coiled-coil domain-containing protein 9 OS=Mus musculus OX=10090 GN=Ccdc9 PE=1 SV=1	1	3	3	3	1	0	2	1	1	0	1	0	1	1	0	1	0	1	0	0	0	0	0	0	0	0	0	0	0	0	1	0	0	1	0	1	0	0	1	0	0	1
Q8C3X2	Q8C3X2	5	5	4	Coiled-coil domain-containing protein 90B, mitochondrial	Ccdc90b	sp|Q8C3X2|CC90B_MOUSE Coiled-coil domain-containing protein 90B, mitochondrial OS=Mus musculus OX=10090 GN=Ccdc90b PE=1 SV=1	1	5	5	4	1	0	2	0	0	0	0	0	0	0	0	0	0	0	0	0	0	0	1	0	1	0	0	0	0	0	0	0	0	0	0	0	0	1	1	0	0	0
Q9D8L5	Q9D8L5	10	10	10	Coiled-coil domain-containing protein 91	Ccdc91	sp|Q9D8L5|CCD91_MOUSE Coiled-coil domain-containing protein 91 OS=Mus musculus OX=10090 GN=Ccdc91 PE=1 SV=2	1	10	10	10	0	1	3	1	2	1	1	2	2	3	3	2	3	0	2	2	3	1	4	2	3	4	2	3	4	4	2	4	1	4	2	1	3	2	2	3	1	4
Q8VDN4	Q8VDN4	4	4	4	Coiled-coil domain-containing protein 92	Ccdc92	sp|Q8VDN4|CCD92_MOUSE Coiled-coil domain-containing protein 92 OS=Mus musculus OX=10090 GN=Ccdc92 PE=1 SV=1	1	4	4	4	1	0	1	0	1	1	0	0	0	1	0	1	0	0	2	1	2	1	1	0	1	0	2	1	2	0	0	1	1	1	1	1	1	2	1	1	1	3
Q7TQK5	Q7TQK5	22	22	22	Coiled-coil domain-containing protein 93	Ccdc93	sp|Q7TQK5|CCD93_MOUSE Coiled-coil domain-containing protein 93 OS=Mus musculus OX=10090 GN=Ccdc93 PE=1 SV=1	1	22	22	22	10	5	6	8	7	6	7	8	6	5	9	7	7	6	6	6	6	6	7	6	7	8	5	6	6	9	5	6	4	5	5	3	7	9	8	8	6	4
Q9D6J3	Q9D6J3	13	13	13	Coiled-coil domain-containing protein 94	Ccdc94	sp|Q9D6J3|YJU2_MOUSE Splicing factor YJU2 OS=Mus musculus OX=10090 GN=Yju2 PE=1 SV=1	1	13	13	13	8	4	8	5	6	7	8	5	6	5	6	6	7	6	7	8	7	7	4	7	6	7	8	6	9	8	6	8	7	6	6	7	6	7	7	6	5	6
Q9DBT3	Q9DBT3	5	5	5	Coiled-coil domain-containing protein 97	Ccdc97	sp|Q9DBT3|CCD97_MOUSE Coiled-coil domain-containing protein 97 OS=Mus musculus OX=10090 GN=Ccdc97 PE=1 SV=1	1	5	5	5	4	4	4	3	4	4	3	1	2	2	2	2	2	3	2	3	3	2	2	3	3	3	3	4	3	4	2	2	2	3	2	3	4	3	4	4	4	4
Q8BJM3	Q8BJM3	4	4	4	Coiled-coil domain-containing protein R3HCC1L	R3hcc1l	sp|Q8BJM3|R3HCL_MOUSE Coiled-coil domain-containing protein R3HCC1L OS=Mus musculus OX=10090 GN=R3hcc1l PE=1 SV=1	1	4	4	4	3	2	2	1	2	2	3	1	1	1	1	1	1	1	3	2	1	1	0	1	2	1	1	3	3	3	0	2	1	2	0	2	3	1	2	3	3	3
Q9CQA6	Q9CQA6	5	5	5	Coiled-coil-helix-coiled-coil-helix domain-containing protein 1	Chchd1	sp|Q9CQA6|CHCH1_MOUSE Coiled-coil-helix-coiled-coil-helix domain-containing protein 1 OS=Mus musculus OX=10090 GN=Chchd1 PE=1 SV=1	1	5	5	5	3	2	2	2	2	2	2	2	2	2	2	2	1	2	2	3	2	1	1	1	2	2	2	2	2	2	2	1	2	2	2	2	2	2	2	2	2	2
Q9D1L0	Q9D1L0	5	1	1	Coiled-coil-helix-coiled-coil-helix domain-containing protein 2	Chchd2	sp|Q9D1L0|CHCH2_MOUSE Coiled-coil-helix-coiled-coil-helix domain-containing protein 2 OS=Mus musculus OX=10090 GN=Chchd2 PE=2 SV=1	1	5	1	1	5	4	5	3	4	4	5	4	4	5	4	5	5	5	4	3	4	4	4	4	4	4	5	5	4	5	4	3	4	5	4	5	5	4	5	4	4	5
Q9CQP3	Q9CQP3	7	7	7	Coiled-coil-helix-coiled-coil-helix domain-containing protein 5	Chchd5	sp|Q9CQP3|CHCH5_MOUSE Coiled-coil-helix-coiled-coil-helix domain-containing protein 5 OS=Mus musculus OX=10090 GN=Chchd5 PE=1 SV=1	1	7	7	7	4	4	4	4	4	4	5	4	3	4	4	4	4	5	4	4	4	4	3	4	4	4	4	4	5	4	4	4	5	4	5	4	5	5	5	4	4	4
Q8K2Q5	Q8K2Q5	3	3	3	Coiled-coil-helix-coiled-coil-helix domain-containing protein 7	Chchd7	sp|Q8K2Q5|CHCH7_MOUSE Coiled-coil-helix-coiled-coil-helix domain-containing protein 7 OS=Mus musculus OX=10090 GN=Chchd7 PE=1 SV=1	1	3	3	3	2	1	2	3	2	2	2	2	1	2	0	1	2	2	3	1	1	2	2	2	2	3	3	3	3	1	1	2	1	3	3	2	3	2	3	3	3	3
Q5SU73	Q5SU73	11	11	11	Coilin	Coil	sp|Q5SU73|COIL_MOUSE Coilin OS=Mus musculus OX=10090 GN=Coil PE=1 SV=1	1	11	11	11	8	8	8	8	8	9	8	9	9	8	8	8	8	9	9	8	8	6	8	8	9	8	9	9	9	8	8	9	7	8	7	9	8	9	9	9	8	8
Q91W50	Q91W50	51	51	51	Cold shock domain-containing protein E1	Csde1	sp|Q91W50|CSDE1_MOUSE Cold shock domain-containing protein E1 OS=Mus musculus OX=10090 GN=Csde1 PE=1 SV=1	1	51	51	51	41	39	43	31	41	36	42	35	29	34	29	31	30	31	35	24	33	27	31	29	37	33	38	33	38	37	29	29	28	35	28	36	38	31	40	34	41	36
P60824	P60824	8	8	8	Cold-inducible RNA-binding protein	Cirbp	sp|P60824|CIRBP_MOUSE Cold-inducible RNA-binding protein OS=Mus musculus OX=10090 GN=Cirbp PE=1 SV=1	1	8	8	8	5	5	5	3	4	3	5	5	4	4	4	4	5	3	4	4	4	4	4	4	6	5	5	4	4	3	5	5	5	4	4	4	5	4	4	5	6	6
Q9CQC2	Q9CQC2	1	1	1	Colipase	Clps	sp|Q9CQC2|COL_MOUSE Colipase OS=Mus musculus OX=10090 GN=Clps PE=1 SV=1	1	1	1	1	0	0	0	0	0	0	0	0	0	0	0	0	0	0	0	0	0	0	0	0	0	0	0	0	0	0	0	0	0	0	0	0	0	0	0	0	0	0
P11087	P11087	2	2	2	Collagen alpha-1(I) chain	Col1a1	sp|P11087|CO1A1_MOUSE Collagen alpha-1(I) chain OS=Mus musculus OX=10090 GN=Col1a1 PE=1 SV=4	1	2	2	2	0	0	0	0	0	0	0	0	0	1	0	0	0	1	1	1	0	1	0	1	1	0	1	1	0	1	1	0	1	1	1	0	0	0	0	0	0	1
P28481	P28481	1	1	1	Collagen alpha-1(II) chain;Collagen alpha-1(II) chain;Chondrocalcin	Col2a1	sp|P28481|CO2A1_MOUSE Collagen alpha-1(II) chain OS=Mus musculus OX=10090 GN=Col2a1 PE=1 SV=2	1	1	1	1	0	0	0	0	0	0	0	0	0	0	0	0	0	0	1	0	0	1	0	0	0	0	0	0	0	0	0	1	0	1	0	0	0	0	0	0	0	1
P02463	P02463	10	10	10	Collagen alpha-1(IV) chain;Arresten	Col4a1	sp|P02463|CO4A1_MOUSE Collagen alpha-1(IV) chain OS=Mus musculus OX=10090 GN=Col4a1 PE=1 SV=4	1	10	10	10	0	0	0	0	0	0	0	0	0	0	0	0	0	0	0	0	0	0	0	0	1	0	0	0	0	0	1	0	0	0	0	0	0	0	0	0	0	0
Q04857	Q04857	5	5	5	Collagen alpha-1(VI) chain	Col6a1	sp|Q04857|CO6A1_MOUSE Collagen alpha-1(VI) chain OS=Mus musculus OX=10090 GN=Col6a1 PE=1 SV=1	1	5	5	5	1	1	1	1	2	0	2	2	0	2	1	2	2	1	1	1	1	1	1	2	1	0	1	2	1	2	1	4	1	2	0	1	1	2	0	1	1	1
P39061	P39061	17	17	17	Collagen alpha-1(XVIII) chain;Endostatin	Col18a1	sp|P39061|COIA1_MOUSE Collagen alpha-1(XVIII) chain OS=Mus musculus OX=10090 GN=Col18a1 PE=1 SV=4	1	17	17	17	8	5	7	8	5	10	3	6	3	4	10	6	12	3	10	8	12	9	7	9	12	9	12	9	7	12	12	12	11	15	7	15	6	6	3	10	4	13
P08122	P08122	15	15	15	Collagen alpha-2(IV) chain;Canstatin	Col4a2	sp|P08122|CO4A2_MOUSE Collagen alpha-2(IV) chain OS=Mus musculus OX=10090 GN=Col4a2 PE=1 SV=4	1	15	15	15	0	0	1	0	0	1	1	0	0	0	1	0	1	0	0	1	0	0	0	0	0	1	1	0	0	1	1	1	0	0	1	0	0	1	0	1	0	0
Q9EQG9	Q9EQG9	17	17	17	Collagen type IV alpha-3-binding protein	Col4a3bp	sp|Q9EQG9|C43BP_MOUSE Collagen type IV alpha-3-binding protein OS=Mus musculus OX=10090 GN=Col4a3bp PE=1 SV=1	1	17	17	17	4	3	3	5	2	7	6	6	5	7	5	6	5	5	3	4	4	4	5	1	4	6	5	5	7	6	6	4	6	4	4	6	5	7	7	5	7	5
Q8K4M5;F7BCN0	Q8K4M5;F7BCN0	8;4	8;4	8;4	COMM domain-containing protein 1	Commd1;Gm28048	sp|Q8K4M5|COMD1_MOUSE COMM domain-containing protein 1 OS=Mus musculus OX=10090 GN=Commd1 PE=1 SV=2;tr|F7BCN0|F7BCN0_MOUSE Predicted gene, 28048 (Fragment) OS=Mus musculus OX=10090 GN=Gm28048 PE=4 SV=1	2	8	8	8	3	4	3	3	2	3	2	2	2	3	3	2	2	3	3	1	3	2	3	2	3	1	3	2	2	2	2	2	3	2	1	2	3	3	2	3	3	3
Q8JZY2	Q8JZY2	11	11	11	COMM domain-containing protein 10	Commd10	sp|Q8JZY2|COMDA_MOUSE COMM domain-containing protein 10 OS=Mus musculus OX=10090 GN=Commd10 PE=1 SV=1	1	11	11	11	9	9	10	9	9	8	9	8	8	8	7	7	7	7	6	6	9	6	7	7	9	8	9	7	8	8	8	7	7	6	7	9	9	7	8	7	8	8
Q8BXC6	Q8BXC6	5	5	5	COMM domain-containing protein 2	Commd2	sp|Q8BXC6|COMD2_MOUSE COMM domain-containing protein 2 OS=Mus musculus OX=10090 GN=Commd2 PE=1 SV=1	1	5	5	5	2	2	1	2	2	2	2	1	1	1	1	1	1	1	2	0	1	1	1	1	2	1	1	2	1	2	1	2	1	2	1	1	2	2	2	2	2	2
Q63829	Q63829	9	9	9	COMM domain-containing protein 3	Commd3	sp|Q63829|COMD3_MOUSE COMM domain-containing protein 3 OS=Mus musculus OX=10090 GN=Commd3 PE=1 SV=1	1	9	9	9	3	1	3	2	4	1	4	4	3	1	3	3	2	3	1	1	1	3	2	1	3	1	1	2	1	1	1	1	1	1	1	1	4	2	2	2	2	2
Q9CQ02	Q9CQ02	4	4	4	COMM domain-containing protein 4	Commd4	sp|Q9CQ02|COMD4_MOUSE COMM domain-containing protein 4 OS=Mus musculus OX=10090 GN=Commd4 PE=1 SV=1	1	4	4	4	2	1	3	2	2	2	2	2	1	1	1	1	1	2	2	2	1	1	1	1	2	2	1	2	1	1	1	1	2	1	1	1	2	1	2	2	1	2
Q8R395	Q8R395	4	4	4	COMM domain-containing protein 5	Commd5	sp|Q8R395|COMD5_MOUSE COMM domain-containing protein 5 OS=Mus musculus OX=10090 GN=Commd5 PE=1 SV=1	1	4	4	4	2	2	3	2	2	2	2	3	2	2	2	2	3	3	2	2	2	2	2	2	1	2	2	2	2	3	2	2	1	2	1	3	2	2	2	0	1	2
Q3V4B5	Q3V4B5	6	6	6	COMM domain-containing protein 6	Commd6	sp|Q3V4B5|COMD6_MOUSE COMM domain-containing protein 6 OS=Mus musculus OX=10090 GN=Commd6 PE=1 SV=1	1	6	6	6	5	4	6	4	5	5	5	5	5	6	6	6	6	5	5	4	5	5	5	3	4	3	4	3	4	3	6	4	4	5	5	4	4	3	5	5	4	4
Q8BG94	Q8BG94	5	5	5	COMM domain-containing protein 7	Commd7	sp|Q8BG94|COMD7_MOUSE COMM domain-containing protein 7 OS=Mus musculus OX=10090 GN=Commd7 PE=1 SV=1	1	5	5	5	2	2	2	2	2	2	3	2	2	2	2	2	2	2	2	2	2	2	2	2	2	1	2	2	1	2	2	2	2	1	2	2	3	1	3	2	2	2
Q9CZG3	Q9CZG3	10	10	10	COMM domain-containing protein 8	Commd8	sp|Q9CZG3|COMD8_MOUSE COMM domain-containing protein 8 OS=Mus musculus OX=10090 GN=Commd8 PE=1 SV=1	1	10	10	10	8	5	6	5	7	6	5	7	6	6	6	6	6	5	6	6	7	4	7	7	6	8	8	6	7	7	3	6	4	3	5	7	7	9	5	8	5	6
Q8K2Q0	Q8K2Q0	10	10	10	COMM domain-containing protein 9	Commd9	sp|Q8K2Q0|COMD9_MOUSE COMM domain-containing protein 9 OS=Mus musculus OX=10090 GN=Commd9 PE=1 SV=3	1	10	10	10	5	3	5	2	5	4	4	4	3	3	4	0	5	4	4	3	4	4	2	4	4	4	3	3	2	5	4	3	4	3	3	5	4	3	5	4	3	4
O35658	O35658	6	6	6	Complement component 1 Q subcomponent-binding protein, mitochondrial	C1qbp	sp|O35658|C1QBP_MOUSE Complement component 1 Q subcomponent-binding protein, mitochondrial OS=Mus musculus OX=10090 GN=C1qbp PE=1 SV=1	1	6	6	6	6	6	6	6	6	6	6	5	5	5	4	5	5	6	6	5	6	6	6	5	6	6	6	6	6	6	6	5	6	6	5	6	6	6	6	6	6	6
Q64735	Q64735	8	8	8	Complement component receptor 1-like protein	Cr1l	sp|Q64735|CR1L_MOUSE Complement component receptor 1-like protein OS=Mus musculus OX=10090 GN=Cr1l PE=1 SV=1	1	8	8	8	1	2	4	3	2	1	2	2	1	1	1	1	1	1	1	2	1	1	2	1	1	1	2	1	1	2	2	1	1	1	2	1	2	4	3	1	3	1
Q61476	Q61476	1	1	1	Complement decay-accelerating factor transmembrane isoform	Cd55b	sp|Q61476|DAF2_MOUSE Complement decay-accelerating factor transmembrane isoform OS=Mus musculus OX=10090 GN=Cd55b PE=2 SV=2	1	1	1	1	0	0	0	0	0	0	0	0	0	0	0	0	0	0	0	0	0	0	0	0	0	0	0	0	0	0	0	0	0	0	0	0	0	0	0	0	0	0
Q8BUY5	Q8BUY5	1	1	1	Complex I assembly factor TIMMDC1, mitochondrial	Timmdc1	sp|Q8BUY5|TIDC1_MOUSE Complex I assembly factor TIMMDC1, mitochondrial OS=Mus musculus OX=10090 GN=Timmdc1 PE=1 SV=1	1	1	1	1	1	0	0	1	0	0	1	1	0	0	0	0	0	0	0	0	0	0	1	0	1	0	1	0	0	0	0	0	1	0	0	0	0	0	1	1	1	0
Q9CWX2	Q9CWX2	4	4	4	Complex I intermediate-associated protein 30, mitochondrial	Ndufaf1	sp|Q9CWX2|CIA30_MOUSE Complex I intermediate-associated protein 30, mitochondrial OS=Mus musculus OX=10090 GN=Ndufaf1 PE=1 SV=2	1	4	4	4	2	3	2	2	2	2	2	2	2	3	3	3	3	3	2	2	2	2	2	2	2	2	2	3	2	2	2	3	2	3	3	3	2	2	2	3	2	2
Q9DA03	Q9DA03	4	4	4	Complex III assembly factor LYRM7	Lyrm7	sp|Q9DA03|LYRM7_MOUSE Complex III assembly factor LYRM7 OS=Mus musculus OX=10090 GN=Lyrm7 PE=3 SV=2	1	4	4	4	1	0	1	0	0	1	0	0	0	1	0	1	0	0	0	0	0	2	1	1	0	1	1	1	0	1	0	1	1	1	1	1	0	0	0	0	0	0
Q8K2Z4	Q8K2Z4	45	45	45	Condensin complex subunit 1	Ncapd2	sp|Q8K2Z4|CND1_MOUSE Condensin complex subunit 1 OS=Mus musculus OX=10090 GN=Ncapd2 PE=1 SV=2	1	45	45	45	34	29	32	31	31	34	34	28	28	27	31	28	31	32	28	27	28	25	28	32	28	27	29	29	29	32	24	27	22	32	24	28	27	25	28	31	33	30
Q8C156	Q8C156	23	23	23	Condensin complex subunit 2	Ncaph	sp|Q8C156|CND2_MOUSE Condensin complex subunit 2 OS=Mus musculus OX=10090 GN=Ncaph PE=1 SV=1	1	23	23	23	15	14	16	15	15	15	17	15	13	13	14	15	14	14	13	13	11	12	14	14	13	14	15	15	15	14	14	14	15	14	15	12	14	14	14	14	14	16
Q6ZQK0	Q6ZQK0	14	14	14	Condensin-2 complex subunit D3	Ncapd3	sp|Q6ZQK0|CNDD3_MOUSE Condensin-2 complex subunit D3 OS=Mus musculus OX=10090 GN=Ncapd3 PE=1 SV=3	1	14	14	14	11	9	11	11	10	11	11	9	9	10	8	6	10	9	11	12	11	7	8	9	10	13	11	12	10	10	10	11	8	11	7	10	9	11	11	10	8	9
Q6DFV1	Q6DFV1	14	14	14	Condensin-2 complex subunit G2	Ncapg2	sp|Q6DFV1|CNDG2_MOUSE Condensin-2 complex subunit G2 OS=Mus musculus OX=10090 GN=Ncapg2 PE=1 SV=2	1	14	14	14	5	5	5	5	4	5	7	4	6	4	5	5	6	4	5	2	3	5	4	5	6	6	4	4	2	6	3	5	5	6	2	5	3	3	3	5	3	3
Q8BSP2	Q8BSP2	11	11	11	Condensin-2 complex subunit H2	Ncaph2	sp|Q8BSP2|CNDH2_MOUSE Condensin-2 complex subunit H2 OS=Mus musculus OX=10090 GN=Ncaph2 PE=1 SV=1	1	11	11	11	8	5	4	3	6	7	6	6	5	4	5	2	6	2	6	7	4	1	6	4	7	7	6	7	6	8	5	6	6	6	5	4	5	7	5	5	4	9
P29268	P29268	6	6	6	Connective tissue growth factor	Ctgf	sp|P29268|CTGF_MOUSE Connective tissue growth factor OS=Mus musculus OX=10090 GN=Ctgf PE=2 SV=3	1	6	6	6	0	1	1	0	1	0	0	0	0	0	0	0	0	0	0	0	1	0	0	0	1	0	0	0	1	1	0	0	0	1	0	0	1	0	1	0	0	0
Q9Z160	Q9Z160	23	23	23	Conserved oligomeric Golgi complex subunit 1	Cog1	sp|Q9Z160|COG1_MOUSE Conserved oligomeric Golgi complex subunit 1 OS=Mus musculus OX=10090 GN=Cog1 PE=1 SV=3	1	23	23	23	10	8	10	10	9	11	11	6	5	5	4	6	10	5	8	11	9	9	7	8	9	8	6	7	8	11	10	12	9	12	8	8	11	11	10	11	11	12
Q921L5	Q921L5	19	19	18	Conserved oligomeric Golgi complex subunit 2	Cog2	sp|Q921L5|COG2_MOUSE Conserved oligomeric Golgi complex subunit 2 OS=Mus musculus OX=10090 GN=Cog2 PE=1 SV=2	1	19	19	18	6	4	10	9	6	7	8	8	6	8	6	6	6	7	6	6	6	5	7	3	7	6	7	6	5	6	4	8	5	7	3	7	5	4	9	5	8	7
Q8CI04	Q8CI04	22	22	22	Conserved oligomeric Golgi complex subunit 3	Cog3	sp|Q8CI04|COG3_MOUSE Conserved oligomeric Golgi complex subunit 3 OS=Mus musculus OX=10090 GN=Cog3 PE=1 SV=3	1	22	22	22	12	12	14	14	14	14	13	12	13	11	11	8	13	11	11	14	14	11	12	12	12	14	13	14	14	12	9	15	11	12	11	11	14	14	16	14	14	12
Q8R1U1	Q8R1U1	23	23	23	Conserved oligomeric Golgi complex subunit 4	Cog4	sp|Q8R1U1|COG4_MOUSE Conserved oligomeric Golgi complex subunit 4 OS=Mus musculus OX=10090 GN=Cog4 PE=1 SV=1	1	23	23	23	13	11	15	12	13	14	13	13	10	11	14	10	12	9	15	11	13	9	13	10	12	11	12	11	11	11	10	11	14	10	10	7	11	12	14	14	11	13
Q8C0L8	Q8C0L8	20	20	20	Conserved oligomeric Golgi complex subunit 5	Cog5	sp|Q8C0L8|COG5_MOUSE Conserved oligomeric Golgi complex subunit 5 OS=Mus musculus OX=10090 GN=Cog5 PE=1 SV=3	1	20	20	20	8	8	10	8	10	8	8	10	6	5	8	5	10	5	4	6	4	5	9	7	8	10	7	9	8	8	10	8	8	8	7	9	10	6	6	9	6	9
Q8R3I3	Q8R3I3	9	9	9	Conserved oligomeric Golgi complex subunit 6	Cog6	sp|Q8R3I3|COG6_MOUSE Conserved oligomeric Golgi complex subunit 6 OS=Mus musculus OX=10090 GN=Cog6 PE=1 SV=2	1	9	9	9	2	5	5	3	4	3	5	4	4	4	4	5	5	4	4	5	4	5	4	5	6	5	6	4	3	4	2	4	3	4	3	3	5	5	5	6	4	3
Q3UM29	Q3UM29	17	17	17	Conserved oligomeric Golgi complex subunit 7	Cog7	sp|Q3UM29|COG7_MOUSE Conserved oligomeric Golgi complex subunit 7 OS=Mus musculus OX=10090 GN=Cog7 PE=1 SV=1	1	17	17	17	10	5	8	8	9	10	9	7	10	8	8	6	10	8	8	8	8	8	10	9	13	10	7	8	8	9	8	10	10	9	8	10	11	9	9	11	7	10
Q9JJA2	Q9JJA2	4	4	4	Conserved oligomeric Golgi complex subunit 8	Cog8	sp|Q9JJA2|COG8_MOUSE Conserved oligomeric Golgi complex subunit 8 OS=Mus musculus OX=10090 GN=Cog8 PE=1 SV=3	1	4	4	4	1	1	2	2	1	2	1	1	1	1	1	0	1	1	1	1	1	1	1	1	1	1	1	1	1	1	1	1	1	1	0	1	1	1	2	1	2	2
Q8CBC4	Q8CBC4	9	9	9	Consortin	Cnst	sp|Q8CBC4|CNST_MOUSE Consortin OS=Mus musculus OX=10090 GN=Cnst PE=1 SV=1	1	9	9	9	0	0	0	0	0	0	0	1	0	0	0	0	0	0	0	0	0	0	0	0	0	0	0	0	0	0	0	1	0	0	0	0	0	0	0	0	0	0
Q6RI63	Q6RI63	4	4	4	Constitutive coactivator of peroxisome proliferator-activated receptor gamma	Fam120b	sp|Q6RI63|F120B_MOUSE Constitutive coactivator of peroxisome proliferator-activated receptor gamma OS=Mus musculus OX=10090 GN=Fam120b PE=1 SV=1	1	4	4	4	0	0	0	0	0	0	0	0	0	0	0	0	0	0	0	0	0	1	0	0	0	0	0	0	0	0	0	0	0	0	0	0	0	0	0	0	0	0
Q6A0A9	Q6A0A9	35	35	33	Constitutive coactivator of PPAR-gamma-like protein 1	FAM120A	sp|Q6A0A9|F120A_MOUSE Constitutive coactivator of PPAR-gamma-like protein 1 OS=Mus musculus OX=10090 GN=FAM120A PE=1 SV=2	1	35	35	33	17	14	18	16	18	14	19	18	16	15	16	14	12	17	13	14	15	13	14	15	15	15	17	16	16	16	12	12	12	15	12	16	16	17	18	18	19	16
Q0V8T7	Q0V8T7	4	4	4	Contactin-associated protein like 5-3	Cntnap5c	sp|Q0V8T7|CTP5C_MOUSE Contactin-associated protein like 5-3 OS=Mus musculus OX=10090 GN=Cntnap5c PE=2 SV=1	1	4	4	4	1	1	1	3	1	1	0	0	1	1	2	1	1	1	0	1	0	2	0	1	0	0	0	0	0	1	0	0	2	1	1	0	1	1	2	1	2	2
Q9CQ13	Q9CQ13	3	3	3	Coordinator of PRMT5 and differentiation stimulator	Coprs	sp|Q9CQ13|COPRS_MOUSE Coordinator of PRMT5 and differentiation stimulator OS=Mus musculus OX=10090 GN=Coprs PE=1 SV=1	1	3	3	3	2	2	2	2	2	2	3	2	3	2	2	3	2	2	2	2	2	2	2	2	2	3	2	3	2	2	2	2	1	2	1	2	2	2	2	2	2	2
Q99LD4	Q99LD4	24	24	24	COP9 signalosome complex subunit 1	Gps1	sp|Q99LD4|CSN1_MOUSE COP9 signalosome complex subunit 1 OS=Mus musculus OX=10090 GN=Gps1 PE=1 SV=1	1	24	24	24	15	14	15	14	15	15	17	14	12	15	12	11	12	13	12	13	15	11	12	12	17	14	16	14	14	15	11	13	11	14	13	14	16	15	16	15	15	14
P61202	P61202	26	26	26	COP9 signalosome complex subunit 2	Cops2	sp|P61202|CSN2_MOUSE COP9 signalosome complex subunit 2 OS=Mus musculus OX=10090 GN=Cops2 PE=1 SV=1	1	26	26	26	17	16	18	14	17	16	16	18	12	12	10	14	11	13	13	13	14	13	11	12	15	13	15	15	13	16	9	12	11	14	10	15	18	15	16	15	17	18
O88543	O88543	21	21	21	COP9 signalosome complex subunit 3	Cops3	sp|O88543|CSN3_MOUSE COP9 signalosome complex subunit 3 OS=Mus musculus OX=10090 GN=Cops3 PE=1 SV=3	1	21	21	21	18	15	16	14	15	15	15	14	16	15	13	16	12	15	14	13	14	12	12	13	14	15	13	14	13	13	13	12	13	13	14	15	15	14	14	14	15	14
O88544	O88544	35	35	35	COP9 signalosome complex subunit 4	Cops4	sp|O88544|CSN4_MOUSE COP9 signalosome complex subunit 4 OS=Mus musculus OX=10090 GN=Cops4 PE=1 SV=1	1	35	35	35	24	26	28	26	27	24	25	22	21	22	20	19	20	21	19	20	21	19	21	19	23	22	20	22	23	22	18	22	20	21	17	24	23	22	24	20	24	23
O35864	O35864	18	18	18	COP9 signalosome complex subunit 5	Cops5	sp|O35864|CSN5_MOUSE COP9 signalosome complex subunit 5 OS=Mus musculus OX=10090 GN=Cops5 PE=1 SV=3	1	18	18	18	14	13	14	13	15	14	15	14	12	13	12	12	13	12	12	11	13	9	12	13	13	10	12	13	11	13	11	11	12	12	12	14	13	14	15	13	14	14
O88545	O88545	13	13	13	COP9 signalosome complex subunit 6	Cops6	sp|O88545|CSN6_MOUSE COP9 signalosome complex subunit 6 OS=Mus musculus OX=10090 GN=Cops6 PE=1 SV=1	1	13	13	13	8	8	9	7	7	9	7	5	5	6	5	5	4	7	6	5	8	5	6	5	6	7	5	5	6	7	4	4	5	6	5	6	6	9	7	6	8	9
Q9CZ04	Q9CZ04	9	9	9	COP9 signalosome complex subunit 7a	Cops7a	sp|Q9CZ04|CSN7A_MOUSE COP9 signalosome complex subunit 7a OS=Mus musculus OX=10090 GN=Cops7a PE=1 SV=2	1	9	9	9	6	5	6	5	4	5	6	5	5	5	3	4	3	4	4	4	4	4	5	4	5	4	5	4	4	4	4	4	4	4	5	4	4	5	5	4	4	4
Q8BV13	Q8BV13	7	7	7	COP9 signalosome complex subunit 7b	Cops7b	sp|Q8BV13|CSN7B_MOUSE COP9 signalosome complex subunit 7b OS=Mus musculus OX=10090 GN=Cops7b PE=1 SV=1	1	7	7	7	4	4	4	4	2	3	3	4	2	3	3	3	2	4	4	3	3	3	3	4	4	3	4	3	3	3	3	3	2	4	2	2	4	3	3	3	3	4
Q8VBV7	Q8VBV7	8	8	8	COP9 signalosome complex subunit 8	Cops8	sp|Q8VBV7|CSN8_MOUSE COP9 signalosome complex subunit 8 OS=Mus musculus OX=10090 GN=Cops8 PE=1 SV=1	1	8	8	8	5	4	6	5	6	4	5	4	4	4	4	4	4	4	4	4	4	4	5	4	4	4	4	4	4	5	4	4	4	4	4	4	5	5	4	4	5	5
Q8C166	Q8C166	17	16	16	Copine-1	Cpne1	sp|Q8C166|CPNE1_MOUSE Copine-1 OS=Mus musculus OX=10090 GN=Cpne1 PE=1 SV=1	1	17	16	16	7	10	11	11	8	9	10	4	9	6	6	5	5	8	6	7	7	7	6	5	5	7	6	6	7	5	5	6	5	5	6	5	8	10	10	7	10	10
P59108	P59108	5	5	5	Copine-2	Cpne2	sp|P59108|CPNE2_MOUSE Copine-2 OS=Mus musculus OX=10090 GN=Cpne2 PE=1 SV=1	1	5	5	5	0	0	0	0	1	0	0	0	0	0	0	1	0	0	0	0	0	0	0	0	0	0	0	0	0	0	0	0	0	0	0	0	0	0	0	1	0	0
Q8BT60	Q8BT60	20	20	19	Copine-3	Cpne3	sp|Q8BT60|CPNE3_MOUSE Copine-3 OS=Mus musculus OX=10090 GN=Cpne3 PE=1 SV=2	1	20	20	19	8	8	9	9	8	9	8	8	8	7	6	6	6	8	8	9	7	9	8	7	9	10	7	9	10	8	8	8	5	8	5	8	8	9	8	7	9	8
Q9DC53	Q9DC53	1	1	1	Copine-8	Cpne8	sp|Q9DC53|CPNE8_MOUSE Copine-8 OS=Mus musculus OX=10090 GN=Cpne8 PE=2 SV=3	1	1	1	1	0	0	0	0	0	0	0	0	0	0	0	0	0	0	0	0	0	0	0	0	0	0	0	0	0	0	0	0	0	0	0	0	0	0	0	0	0	0
Q9WU84	Q9WU84	6	6	6	Copper chaperone for superoxide dismutase	Ccs	sp|Q9WU84|CCS_MOUSE Copper chaperone for superoxide dismutase OS=Mus musculus OX=10090 GN=Ccs PE=1 SV=1	1	6	6	6	4	3	4	4	3	5	4	3	3	3	4	3	4	4	3	3	4	2	3	4	3	4	4	4	4	4	3	3	3	3	2	3	3	4	4	5	4	4
Q9D8X1	Q9D8X1	4	4	4	Copper homeostasis protein cutC homolog	Cutc	sp|Q9D8X1|CUTC_MOUSE Copper homeostasis protein cutC homolog OS=Mus musculus OX=10090 GN=Cutc PE=1 SV=1	1	4	4	4	3	1	3	2	1	2	1	1	0	0	0	0	0	1	0	0	0	1	0	0	1	1	1	0	2	2	0	0	0	2	0	0	0	1	1	0	1	2
O08997	O08997	8	8	8	Copper transport protein ATOX1	Atox1	sp|O08997|ATOX1_MOUSE Copper transport protein ATOX1 OS=Mus musculus OX=10090 GN=Atox1 PE=1 SV=1	1	8	8	8	5	6	6	6	5	6	6	5	5	5	4	4	4	5	5	4	4	5	4	4	4	4	5	4	6	5	4	4	4	4	4	5	5	6	6	4	6	6
Q64430;Q64446	Q64430	9;1	9;1	9;1	Copper-transporting ATPase 1	Atp7a	sp|Q64430|ATP7A_MOUSE Copper-transporting ATPase 1 OS=Mus musculus OX=10090 GN=Atp7a PE=1 SV=3	2	9	9	9	2	2	4	2	3	2	2	1	2	1	1	1	0	0	3	1	2	1	0	1	1	3	0	2	2	3	1	0	0	0	1	3	3	4	4	2	3	1
Q3UMF0	Q3UMF0	41	41	41	Cordon-bleu protein-like 1	Cobll1	sp|Q3UMF0|COBL1_MOUSE Cordon-bleu protein-like 1 OS=Mus musculus OX=10090 GN=Cobll1 PE=1 SV=2	1	41	41	41	0	2	1	2	1	2	2	2	1	1	1	1	1	2	1	1	1	2	1	2	1	1	1	2	2	2	1	2	0	1	2	2	1	2	2	4	1	0
Q9QZQ8	Q9QZQ8	20	20	18	Core histone macro-H2A.1	H2afy	sp|Q9QZQ8|H2AY_MOUSE Core histone macro-H2A.1 OS=Mus musculus OX=10090 GN=H2afy PE=1 SV=3	1	20	20	18	15	16	15	15	15	17	15	15	15	14	15	14	15	14	16	15	14	16	15	15	15	15	15	15	14	16	14	15	14	15	13	15	14	15	15	16	17	17
Q8CCK0	Q8CCK0	15	13	13	Core histone macro-H2A.2	H2afy2	sp|Q8CCK0|H2AW_MOUSE Core histone macro-H2A.2 OS=Mus musculus OX=10090 GN=H2afy2 PE=1 SV=3	1	15	13	13	12	12	12	12	11	13	12	11	10	11	13	11	12	11	11	11	11	10	10	10	12	12	9	12	11	11	8	9	8	9	7	9	10	9	11	12	12	12
Q08024	Q08024	6	6	6	Core-binding factor subunit beta	Cbfb	sp|Q08024|PEBB_MOUSE Core-binding factor subunit beta OS=Mus musculus OX=10090 GN=Cbfb PE=1 SV=1	1	6	6	6	3	3	3	3	3	3	3	2	2	1	1	1	1	2	1	2	1	1	1	1	2	2	1	2	2	3	1	2	1	2	1	2	2	2	3	2	3	3
Q9DA19	Q9DA19	4	4	4	Corepressor interacting with RBPJ 1	Cir1	sp|Q9DA19|CIR1_MOUSE Corepressor interacting with RBPJ 1 OS=Mus musculus OX=10090 GN=Cir1 PE=1 SV=2	1	4	4	4	3	4	3	3	2	3	3	1	2	2	2	2	2	2	3	3	2	2	2	2	3	3	3	3	3	3	2	3	1	3	1	3	3	3	3	3	3	4
Q9WUM3	Q9WUM3	26	26	26	Coronin-1B	Coro1b	sp|Q9WUM3|COR1B_MOUSE Coronin-1B OS=Mus musculus OX=10090 GN=Coro1b PE=1 SV=1	1	26	26	26	11	10	12	9	10	13	9	8	10	7	7	8	12	9	6	7	6	7	9	6	10	7	10	9	7	9	6	9	3	9	6	9	7	8	11	10	10	11
Q9WUM4;O89053	Q9WUM4	30;1	30;1	28;1	Coronin-1C	Coro1c	sp|Q9WUM4|COR1C_MOUSE Coronin-1C OS=Mus musculus OX=10090 GN=Coro1c PE=1 SV=2	2	30	30	28	19	16	20	18	17	17	17	19	15	17	11	16	13	14	14	12	15	10	14	11	16	13	15	13	16	14	10	9	14	10	12	14	17	17	18	15	18	17
Q8C0P5	Q8C0P5	14	14	13	Coronin-2A	Coro2a	sp|Q8C0P5|COR2A_MOUSE Coronin-2A OS=Mus musculus OX=10090 GN=Coro2a PE=2 SV=1	1	14	14	13	1	1	0	1	2	1	2	1	1	1	2	3	1	2	1	1	1	1	1	1	1	1	1	1	1	1	1	1	1	1	1	1	1	1	1	0	1	1
Q8BH44	Q8BH44	4	4	4	Coronin-2B	Coro2b	sp|Q8BH44|COR2B_MOUSE Coronin-2B OS=Mus musculus OX=10090 GN=Coro2b PE=1 SV=2	1	4	4	4	3	2	3	2	3	2	3	2	1	1	0	1	2	1	2	1	2	1	1	2	3	3	3	3	2	3	1	2	1	1	2	2	1	3	2	1	1	1
Q9D2V7	Q9D2V7	16	16	16	Coronin-7	Coro7	sp|Q9D2V7|CORO7_MOUSE Coronin-7 OS=Mus musculus OX=10090 GN=Coro7 PE=1 SV=2	1	16	16	16	7	5	6	5	5	9	6	5	4	5	6	5	7	4	6	8	6	7	5	6	7	9	5	7	6	7	6	7	6	7	4	8	5	3	6	7	5	9
P51661	P51661	8	8	8	Corticosteroid 11-beta-dehydrogenase isozyme 2	Hsd11b2	sp|P51661|DHI2_MOUSE Corticosteroid 11-beta-dehydrogenase isozyme 2 OS=Mus musculus OX=10090 GN=Hsd11b2 PE=1 SV=2	1	8	8	8	0	0	0	0	0	0	0	1	0	0	0	0	0	0	0	0	1	0	0	0	0	0	0	0	0	0	0	0	0	0	1	0	0	0	0	0	0	0
Q4KML4	Q4KML4	6	6	6	Costars family protein ABRACL	Abracl	sp|Q4KML4|ABRAL_MOUSE Costars family protein ABRACL OS=Mus musculus OX=10090 GN=Abracl PE=1 SV=1	1	6	6	6	4	4	3	4	5	3	4	4	4	4	3	4	4	4	4	3	3	3	4	4	4	4	3	3	3	3	4	3	3	3	3	2	4	3	3	3	4	5
Q9CPZ8	Q9CPZ8	4	4	4	COX assembly mitochondrial protein homolog	Cmc1	sp|Q9CPZ8|COXM1_MOUSE COX assembly mitochondrial protein homolog OS=Mus musculus OX=10090 GN=Cmc1 PE=1 SV=1	1	4	4	4	4	4	4	3	4	4	4	4	4	4	4	4	4	4	3	4	4	4	4	4	4	4	4	4	4	4	4	4	4	4	4	4	4	4	4	4	3	4
P97792	P97792	11	11	10	Coxsackievirus and adenovirus receptor homolog	Cxadr	sp|P97792|CXAR_MOUSE Coxsackievirus and adenovirus receptor homolog OS=Mus musculus OX=10090 GN=Cxadr PE=1 SV=1	1	11	11	10	6	2	7	4	4	7	4	5	3	7	5	4	7	4	7	6	7	4	6	5	8	7	7	7	7	7	7	7	7	7	5	7	6	4	7	7	7	6
O88271	O88271	21	21	21	Craniofacial development protein 1	Cfdp1	sp|O88271|CFDP1_MOUSE Craniofacial development protein 1 OS=Mus musculus OX=10090 GN=Cfdp1 PE=1 SV=1	1	21	21	21	13	13	16	10	15	12	12	10	11	8	10	10	9	9	11	9	10	9	10	9	12	9	10	10	9	10	8	9	9	9	9	10	13	13	14	11	12	13
Q04447;P07310	Q04447	28;3	28;3	28;3	Creatine kinase B-type	Ckb	sp|Q04447|KCRB_MOUSE Creatine kinase B-type OS=Mus musculus OX=10090 GN=Ckb PE=1 SV=1	2	28	28	28	20	19	22	18	19	16	20	18	17	17	14	16	15	16	14	12	15	13	14	14	15	16	16	17	14	15	15	14	12	14	13	15	19	19	18	18	19	19
P30275;Q6P8J7	P30275	10;2	10;2	10;2	Creatine kinase U-type, mitochondrial	Ckmt1	sp|P30275|KCRU_MOUSE Creatine kinase U-type, mitochondrial OS=Mus musculus OX=10090 GN=Ckmt1 PE=1 SV=1	2	10	10	10	3	2	3	1	3	1	3	1	1	1	0	1	0	2	0	0	1	0	0	0	0	1	2	1	1	1	1	0	1	0	1	1	4	2	2	2	2	1
Q91ZR3	Q91ZR3	2	2	2	CREB/ATF bZIP transcription factor	Crebzf	sp|Q91ZR3|ZHANG_MOUSE CREB/ATF bZIP transcription factor OS=Mus musculus OX=10090 GN=Crebzf PE=1 SV=2	1	2	2	2	1	0	1	1	0	0	1	2	1	1	1	1	1	0	1	2	2	1	1	2	1	2	1	0	0	0	0	2	2	2	1	0	0	1	1	1	1	0
P45481	P45481	34	34	21	CREB-binding protein	Crebbp	sp|P45481|CBP_MOUSE CREB-binding protein OS=Mus musculus OX=10090 GN=Crebbp PE=1 SV=3	1	34	34	21	17	14	21	17	15	16	20	17	17	16	19	14	18	16	14	18	15	15	16	15	20	18	18	18	14	18	13	18	16	19	15	17	19	20	18	18	21	20
Q68ED7	Q68ED7	1	1	1	CREB-regulated transcription coactivator 1	Crtc1	sp|Q68ED7|CRTC1_MOUSE CREB-regulated transcription coactivator 1 OS=Mus musculus OX=10090 GN=Crtc1 PE=1 SV=1	1	1	1	1	0	1	0	1	1	1	0	1	0	0	1	1	0	1	0	1	1	1	0	1	0	0	0	0	0	1	0	0	0	0	0	0	0	0	0	0	0	1
Q3U182	Q3U182	3	3	3	CREB-regulated transcription coactivator 2	Crtc2	sp|Q3U182|CRTC2_MOUSE CREB-regulated transcription coactivator 2 OS=Mus musculus OX=10090 GN=Crtc2 PE=1 SV=2	1	3	3	3	0	1	0	0	0	0	0	0	0	0	1	1	0	0	0	0	1	0	1	0	0	0	0	1	0	0	0	0	0	0	1	0	1	0	0	0	1	0
Q91X84	Q91X84	5	5	5	CREB-regulated transcription coactivator 3	Crtc3	sp|Q91X84|CRTC3_MOUSE CREB-regulated transcription coactivator 3 OS=Mus musculus OX=10090 GN=Crtc3 PE=1 SV=2	1	5	5	5	0	0	0	0	0	0	0	0	0	0	0	0	0	0	0	0	0	0	0	0	0	0	0	0	0	0	0	0	0	0	0	0	0	0	0	0	0	0
P47941	P47941	18	18	18	Crk-like protein	Crkl	sp|P47941|CRKL_MOUSE Crk-like protein OS=Mus musculus OX=10090 GN=Crkl PE=1 SV=2	1	18	18	18	13	11	13	12	11	14	12	10	9	10	8	9	9	11	12	11	12	9	10	9	10	10	10	10	10	10	9	10	8	10	9	11	13	10	13	10	12	13
P63154	P63154	28	28	28	Crooked neck-like protein 1	Crnkl1	sp|P63154|CRNL1_MOUSE Crooked neck-like protein 1 OS=Mus musculus OX=10090 GN=Crnkl1 PE=1 SV=1	1	28	28	28	23	20	22	18	22	18	20	19	16	18	16	18	19	18	19	20	22	18	21	18	22	20	21	21	22	21	19	20	19	22	19	21	18	22	21	21	20	17
Q8BJW7	Q8BJW7	8	8	8	Crossover junction endonuclease EME1	Eme1	sp|Q8BJW7|EME1_MOUSE Crossover junction endonuclease EME1 OS=Mus musculus OX=10090 GN=Eme1 PE=1 SV=1	1	8	8	8	2	2	2	2	3	3	2	3	3	3	4	3	4	3	3	4	2	4	5	3	4	5	4	2	2	5	4	4	3	3	3	4	3	3	2	3	4	5
Q91ZJ0	Q91ZJ0	3	3	3	Crossover junction endonuclease MUS81	Mus81	sp|Q91ZJ0|MUS81_MOUSE Crossover junction endonuclease MUS81 OS=Mus musculus OX=10090 GN=Mus81 PE=1 SV=2	1	3	3	3	1	3	3	2	3	3	3	2	2	2	2	2	2	1	2	3	2	2	1	2	2	3	2	3	3	3	2	3	3	2	3	3	3	2	2	3	3	3
P97784	P97784	7	7	6	Cryptochrome-1	Cry1	sp|P97784|CRY1_MOUSE Cryptochrome-1 OS=Mus musculus OX=10090 GN=Cry1 PE=1 SV=1	1	7	7	6	5	2	4	3	5	4	4	5	4	4	4	2	4	4	4	3	5	4	3	6	5	5	3	4	0	5	4	5	5	5	4	2	5	3	4	5	2	3
Q9R194	Q9R194	3	2	2	Cryptochrome-2	Cry2	sp|Q9R194|CRY2_MOUSE Cryptochrome-2 OS=Mus musculus OX=10090 GN=Cry2 PE=1 SV=1	1	3	2	2	2	0	1	1	2	1	1	3	0	1	1	0	2	1	2	1	0	2	0	2	2	2	2	1	0	2	1	3	0	3	1	2	1	1	0	2	0	0
Q91YT8	Q91YT8	2	2	2	CSC1-like protein 1	Tmem63a	sp|Q91YT8|CSCL1_MOUSE CSC1-like protein 1 OS=Mus musculus OX=10090 GN=Tmem63a PE=1 SV=1	1	2	2	2	0	0	0	0	0	1	0	0	1	0	1	0	1	0	0	0	0	0	0	0	1	0	0	0	1	0	0	0	0	0	1	0	0	0	0	1	0	1
Q3TWI9	Q3TWI9	6	6	6	CSC1-like protein 2	Tmem63b	sp|Q3TWI9|CSCL2_MOUSE CSC1-like protein 2 OS=Mus musculus OX=10090 GN=Tmem63b PE=1 SV=1	1	6	6	6	0	0	0	0	0	0	0	0	0	0	1	1	0	1	0	0	0	0	0	0	0	1	0	0	0	0	0	0	0	0	0	0	0	0	0	0	0	0
Q5SUQ9	Q5SUQ9	20	20	20	CST complex subunit CTC1	Ctc1	sp|Q5SUQ9|CTC1_MOUSE CST complex subunit CTC1 OS=Mus musculus OX=10090 GN=Ctc1 PE=1 SV=2	1	20	20	20	8	5	9	7	6	8	4	2	5	3	5	3	6	7	6	6	3	3	4	1	5	5	5	7	6	5	4	3	4	5	3	5	7	5	4	5	4	7
Q8K2X3	Q8K2X3	17	17	17	CST complex subunit STN1	Obfc1	sp|Q8K2X3|STN1_MOUSE CST complex subunit STN1 OS=Mus musculus OX=10090 GN=Stn1 PE=1 SV=2	1	17	17	17	5	4	5	7	5	5	4	5	5	4	4	5	6	4	4	4	4	4	2	5	5	6	4	6	4	5	2	5	3	5	3	4	5	5	4	5	5	6
Q9D7K2	Q9D7K2	1	1	1	CST complex subunit TEN1	Ten1	sp|Q9D7K2|TEN1L_MOUSE CST complex subunit TEN1 OS=Mus musculus OX=10090 GN=Ten1 PE=1 SV=1	1	1	1	1	0	0	0	0	0	0	0	0	0	0	0	0	0	0	0	0	0	0	0	0	0	0	0	0	0	0	0	0	0	0	0	0	0	0	0	0	0	0
P58465	P58465	4	4	4	CTD small phosphatase-like protein	Ctdspl	sp|P58465|CTDSL_MOUSE CTD small phosphatase-like protein OS=Mus musculus OX=10090 GN=Ctdspl PE=2 SV=3	1	4	4	4	0	0	0	0	0	0	0	0	0	0	0	0	0	0	0	0	0	0	0	0	0	0	0	0	0	0	0	0	0	0	0	0	0	0	0	0	0	0
Q8BG15	Q8BG15	8	8	8	CTD small phosphatase-like protein 2	Ctdspl2	sp|Q8BG15|CTSL2_MOUSE CTD small phosphatase-like protein 2 OS=Mus musculus OX=10090 GN=Ctdspl2 PE=1 SV=1	1	8	8	8	4	4	4	4	6	4	4	5	4	4	4	3	5	4	4	5	2	3	4	4	6	6	5	4	5	4	5	5	5	5	2	4	5	5	5	4	6	3
O88712	O88712	10	7	7	C-terminal-binding protein 1	Ctbp1	sp|O88712|CTBP1_MOUSE C-terminal-binding protein 1 OS=Mus musculus OX=10090 GN=Ctbp1 PE=1 SV=2	1	10	7	7	6	6	5	6	6	5	6	6	6	5	6	5	6	5	5	6	6	5	6	5	6	6	5	5	5	6	5	6	6	6	5	5	6	6	5	6	6	6
P56546	P56546	17	17	14	C-terminal-binding protein 2	Ctbp2	sp|P56546|CTBP2_MOUSE C-terminal-binding protein 2 OS=Mus musculus OX=10090 GN=Ctbp2 PE=1 SV=2	1	17	17	14	13	14	13	15	14	13	13	11	11	12	8	11	9	12	11	11	9	11	10	11	13	11	9	10	10	12	7	11	9	11	7	13	12	13	14	14	13	15
P70698	P70698	33	33	31	CTP synthase 1	Ctps1	sp|P70698|PYRG1_MOUSE CTP synthase 1 OS=Mus musculus OX=10090 GN=Ctps1 PE=1 SV=2	1	33	33	31	19	17	23	14	17	17	18	18	16	17	15	15	15	13	19	11	14	15	17	18	18	15	17	17	16	19	14	15	13	15	12	20	18	18	20	18	13	16
P70303	P70303	18	16	16	CTP synthase 2	Ctps2	sp|P70303|PYRG2_MOUSE CTP synthase 2 OS=Mus musculus OX=10090 GN=Ctps2 PE=1 SV=1	1	18	16	16	11	8	14	9	8	11	10	9	6	6	9	7	9	5	9	8	10	6	6	6	7	7	8	7	7	11	8	8	7	9	8	9	11	8	11	9	8	10
Q99LJ0	Q99LJ0	27	27	27	CTTNBP2 N-terminal-like protein	Cttnbp2nl	sp|Q99LJ0|CT2NL_MOUSE CTTNBP2 N-terminal-like protein OS=Mus musculus OX=10090 GN=Cttnbp2nl PE=1 SV=1	1	27	27	27	9	7	7	6	5	8	5	7	4	4	7	7	7	5	7	10	4	7	6	8	5	7	6	7	3	7	5	8	6	7	5	4	6	4	5	6	4	5
Q5U462	Q5U462	21	21	21	CUB domain-containing protein 1	Cdcp1	sp|Q5U462|CDCP1_MOUSE CUB domain-containing protein 1 OS=Mus musculus OX=10090 GN=Cdcp1 PE=2 SV=1	1	21	21	21	0	0	0	1	0	0	0	0	1	0	3	0	0	0	0	0	0	0	0	1	0	0	0	0	0	0	0	0	0	0	1	0	0	0	1	0	0	0
Q8R3V6	Q8R3V6	2	2	2	CUE domain-containing protein 1	Cuedc1	sp|Q8R3V6|CUED1_MOUSE CUE domain-containing protein 1 OS=Mus musculus OX=10090 GN=Cuedc1 PE=2 SV=2	1	2	2	2	0	0	0	0	0	0	0	0	0	0	0	0	0	0	0	0	0	0	0	0	0	0	0	0	0	0	0	0	0	0	0	0	0	0	0	0	0	0
Q9CXX9	Q9CXX9	7	7	7	CUE domain-containing protein 2	Cuedc2	sp|Q9CXX9|CUED2_MOUSE CUE domain-containing protein 2 OS=Mus musculus OX=10090 GN=Cuedc2 PE=1 SV=1	1	7	7	7	4	3	4	2	4	4	3	3	3	2	3	1	4	3	3	4	5	3	6	4	6	7	7	6	6	4	4	5	5	6	5	5	3	5	3	6	3	4
P28659	P28659	14	14	11	CUGBP Elav-like family member 1	Celf1	sp|P28659|CELF1_MOUSE CUGBP Elav-like family member 1 OS=Mus musculus OX=10090 GN=Celf1 PE=1 SV=2	1	14	14	11	9	10	12	9	9	9	8	8	9	9	9	8	9	9	8	8	9	9	9	8	9	8	9	9	8	10	9	9	8	9	9	8	10	10	9	10	10	11
Q9Z0H4	Q9Z0H4	9	6	6	CUGBP Elav-like family member 2	Celf2	sp|Q9Z0H4|CELF2_MOUSE CUGBP Elav-like family member 2 OS=Mus musculus OX=10090 GN=Celf2 PE=1 SV=1	1	9	6	6	1	2	2	3	2	2	0	1	1	1	1	2	2	1	2	3	1	3	1	2	3	3	1	2	1	3	3	3	1	1	2	3	3	2	1	3	2	2
Q9WTX6	Q9WTX6	46	46	46	Cullin-1	Cul1	sp|Q9WTX6|CUL1_MOUSE Cullin-1 OS=Mus musculus OX=10090 GN=Cul1 PE=1 SV=1	1	46	46	46	28	27	28	26	26	26	27	25	24	25	23	26	24	24	23	20	24	22	25	23	24	23	25	25	20	26	22	24	23	19	18	23	26	28	26	24	30	25
Q9D4H8	Q9D4H8	29	29	29	Cullin-2	Cul2	sp|Q9D4H8|CUL2_MOUSE Cullin-2 OS=Mus musculus OX=10090 GN=Cul2 PE=1 SV=2	1	29	29	29	23	24	26	23	22	22	21	24	20	21	22	19	19	22	18	19	21	16	20	19	21	19	22	21	21	19	18	18	19	21	18	21	22	21	21	20	22	21
Q9JLV5	Q9JLV5	39	39	39	Cullin-3	Cul3	sp|Q9JLV5|CUL3_MOUSE Cullin-3 OS=Mus musculus OX=10090 GN=Cul3 PE=1 SV=1	1	39	39	39	21	18	26	18	21	18	20	18	19	17	18	14	17	16	16	19	20	16	15	17	20	17	18	16	16	19	12	17	11	20	15	17	21	22	16	21	24	24
Q3TCH7	Q3TCH7	28	16	16	Cullin-4A	Cul4a	sp|Q3TCH7|CUL4A_MOUSE Cullin-4A OS=Mus musculus OX=10090 GN=Cul4a PE=1 SV=1	1	28	16	16	11	11	12	14	14	14	13	13	14	11	14	13	16	10	11	13	12	11	11	12	13	13	10	12	11	13	9	12	10	9	10	10	14	13	11	15	13	14
A2A432	A2A432	59	59	47	Cullin-4B	Cul4b	sp|A2A432|CUL4B_MOUSE Cullin-4B OS=Mus musculus OX=10090 GN=Cul4b PE=1 SV=1	1	59	59	47	36	38	42	41	38	37	38	37	40	32	32	33	34	37	33	36	33	36	34	36	38	38	36	37	34	37	29	37	35	36	30	38	38	41	38	38	40	42
Q9D5V5	Q9D5V5	41	41	41	Cullin-5	Cul5	sp|Q9D5V5|CUL5_MOUSE Cullin-5 OS=Mus musculus OX=10090 GN=Cul5 PE=1 SV=3	1	41	41	41	28	27	32	27	29	26	26	24	23	23	22	24	23	22	22	25	23	25	25	22	29	25	25	26	26	28	24	23	25	26	23	28	28	29	26	29	29	29
Q8VE73;Q80TT8	Q8VE73	41;1	41;1	41;1	Cullin-7	Cul7	sp|Q8VE73|CUL7_MOUSE Cullin-7 OS=Mus musculus OX=10090 GN=Cul7 PE=1 SV=2	2	41	41	41	8	3	10	2	6	4	7	6	3	3	3	4	3	4	5	3	7	4	4	5	6	5	3	3	3	6	3	3	6	2	3	3	4	2	7	5	7	4
Q6ZQ38	Q6ZQ38	67	67	66	Cullin-associated NEDD8-dissociated protein 1	Cand1	sp|Q6ZQ38|CAND1_MOUSE Cullin-associated NEDD8-dissociated protein 1 OS=Mus musculus OX=10090 GN=Cand1 PE=1 SV=2	1	67	67	66	50	51	54	50	53	45	51	44	46	43	46	47	46	42	41	42	44	42	42	43	46	46	43	43	43	48	41	44	43	44	40	48	44	44	48	43	45	48
Q6ZQ73	Q6ZQ73	33	32	32	Cullin-associated NEDD8-dissociated protein 2	Cand2	sp|Q6ZQ73|CAND2_MOUSE Cullin-associated NEDD8-dissociated protein 2 OS=Mus musculus OX=10090 GN=Cand2 PE=1 SV=2	1	33	32	32	18	13	15	14	17	20	15	14	13	13	14	10	17	14	13	11	11	13	11	10	14	13	10	12	11	11	8	12	8	13	8	12	12	14	13	12	13	14
Q8CI33	Q8CI33	19	19	19	CWF19-like protein 1	Cwf19l1	sp|Q8CI33|C19L1_MOUSE CWF19-like protein 1 OS=Mus musculus OX=10090 GN=Cwf19l1 PE=1 SV=2	1	19	19	19	12	11	10	9	10	11	12	11	12	11	10	10	12	11	10	12	10	9	10	8	10	11	9	11	8	9	9	8	9	10	9	11	9	11	10	11	9	10
Q8BG79	Q8BG79	13	13	13	CWF19-like protein 2	Cwf19l2	sp|Q8BG79|C19L2_MOUSE CWF19-like protein 2 OS=Mus musculus OX=10090 GN=Cwf19l2 PE=1 SV=1	1	13	13	13	11	9	9	9	10	8	11	10	9	9	9	8	10	9	10	10	11	10	9	10	9	10	10	9	10	11	11	11	10	10	10	9	10	9	10	10	10	10
Q9CWW7	Q9CWW7	10	10	10	CXXC-type zinc finger protein 1	Cxxc1	sp|Q9CWW7|CXXC1_MOUSE CXXC-type zinc finger protein 1 OS=Mus musculus OX=10090 GN=Cxxc1 PE=2 SV=1	1	10	10	10	6	5	3	4	3	6	5	2	4	3	4	4	5	3	3	4	2	3	3	2	5	5	3	3	2	6	4	3	3	3	2	4	3	5	4	7	3	7
Q91WA4	Q91WA4	4	4	4	CXXC-type zinc finger protein 5	Cxxc5	sp|Q91WA4|CXXC5_MOUSE CXXC-type zinc finger protein 5 OS=Mus musculus OX=10090 GN=Cxxc5 PE=2 SV=1	1	4	4	4	1	1	1	1	0	2	2	1	2	0	1	0	2	1	2	1	1	1	0	0	1	2	0	1	1	1	0	1	0	1	0	1	1	1	1	1	1	2
[truncated: 6,323 more rows]
[truncated: 305 more columns]
