# Supplementary material for: FOXO1-mediated lipid metabolism maintains mammalian embryos in dormancy
Source: Nat Cell Biol. 2024 Jan 4;26(2):181–93. doi: 10.1038/s41556-023-01325-3 (PMC10866708; doi:10.1038/s41556-023-01325-3)
Supplement: Supplementary file 5 — Extended datasets. [file 41556_2023_1325_MOESM5_ESM.xlsx]

## Sheet: Statistics_dep_ES_entry_vs0
name	ID	ES_entry_12h_vs_ES_entry_0h_p.val	ES_entry_1h_vs_ES_entry_0h_p.val	ES_entry_24h_vs_ES_entry_0h_p.val	ES_entry_3h_vs_ES_entry_0h_p.val	ES_entry_48h_vs_ES_entry_0h_p.val	ES_entry_6h_vs_ES_entry_0h_p.val	ES_entry_12h_vs_ES_entry_0h_p.adj	ES_entry_1h_vs_ES_entry_0h_p.adj	ES_entry_24h_vs_ES_entry_0h_p.adj	ES_entry_3h_vs_ES_entry_0h_p.adj	ES_entry_48h_vs_ES_entry_0h_p.adj	ES_entry_6h_vs_ES_entry_0h_p.adj	ES_entry_12h_vs_ES_entry_0h_significant	ES_entry_1h_vs_ES_entry_0h_significant	ES_entry_24h_vs_ES_entry_0h_significant	ES_entry_3h_vs_ES_entry_0h_significant	ES_entry_48h_vs_ES_entry_0h_significant	ES_entry_6h_vs_ES_entry_0h_significant	significant	ES_entry_12h_vs_ES_entry_0h_ratio	ES_entry_1h_vs_ES_entry_0h_ratio	ES_entry_24h_vs_ES_entry_0h_ratio	ES_entry_3h_vs_ES_entry_0h_ratio	ES_entry_48h_vs_ES_entry_0h_ratio	ES_entry_6h_vs_ES_entry_0h_ratio
Aars	Q8BGQ7	0.00692578	0.620996	5.7467e-09	0.65692	1.3844e-09	0.370169	0.306	0.92	7.5e-05	0.934	5.14e-06	0.919	FALSE	FALSE	TRUE	FALSE	TRUE	FALSE	TRUE	-0.312	0.0554	-0.764	-0.0498	-0.806	-0.101
Abca3	Q8R420	0.00503286	0.000103556	0.00657271	0.073968	8.96269e-05	0.00602814	0.265	0.00207	0.359	0.464	0.0314	0.222	FALSE	TRUE	FALSE	FALSE	TRUE	FALSE	TRUE	2.73	3.9	2.64	1.7	3.94	2.67
Abcf2	Q99LE6	7.1524e-05	0.485486	3.54401e-09	0.481258	7.62805e-09	0.0524905	0.03	0.894	5.25e-05	0.906	2.66e-05	0.608	FALSE	FALSE	TRUE	FALSE	TRUE	FALSE	TRUE	-0.465	0.0761	-0.758	-0.0769	-0.736	-0.215
Acaca	Q5SWU9	8.9891e-07	0.0565306	1.3314e-08	0.0470497	5.80946e-05	0.0059178	0.00173	0.428	0.000133	0.363	0.0239	0.22	TRUE	FALSE	TRUE	FALSE	FALSE	FALSE	TRUE	-0.739	-0.261	-0.89	-0.272	-0.583	-0.383
Acbd6	Q9D061	7.54351e-07	0.912344	6.12912e-05	0.563337	3.55203e-06	0.00855203	0.00151	0.948	0.0414	0.922	0.00448	0.26	TRUE	FALSE	TRUE	FALSE	TRUE	FALSE	TRUE	-1.36	-0.0271	-1.06	-0.142	-1.26	-0.667
Adam10	O35598	0.167121	0.00171029	0.0105411	0.728189	0.000154157	0.340726	0.81	0.0317	0.425	0.942	0.0431	0.912	FALSE	TRUE	FALSE	FALSE	TRUE	FALSE	TRUE	0.561	1.32	1.06	0.14	1.63	0.385
Adap1	E9PY16	4.55701e-05	0.000300577	1.17412e-05	0.00307034	5.52706e-06	3.42353e-05	0.0231	0.00752	0.017	0.0367	0.00599	0.00599	TRUE	TRUE	TRUE	TRUE	TRUE	TRUE	TRUE	3.01	2.62	3.27	2.1	3.41	3.06
Add3	Q9QYB5	0.300085	0.825395	0.022796	0.814116	0.000161256	0.866667	0.874	0.941	0.559	0.949	0.0442	0.963	FALSE	FALSE	FALSE	FALSE	TRUE	FALSE	TRUE	0.318	0.0674	0.711	0.0718	1.23	0.0513
Agap3	Q8VHH5	0.948217	0.00247141	0.323465	0.885041	0.560842	0.464941	0.948	0.0434	0.894	0.954	0.883	0.934	FALSE	TRUE	FALSE	FALSE	FALSE	FALSE	TRUE	0.0204	0.993	0.312	0.0455	-0.183	-0.231
Agk	Q9ESW4	0.551574	0.370755	0.0157862	0.866044	9.14186e-05	0.626274	0.92	0.858	0.492	0.952	0.0318	0.95	FALSE	FALSE	FALSE	FALSE	TRUE	FALSE	TRUE	0.0857	-0.129	0.356	-0.0242	0.603	0.0701
Agpat4	Q8K4X7	0.0527205	0.00118315	0.00438571	0.000834671	0.00278874	0.00596072	0.617	0.0234	0.308	0.00875	0.173	0.221	FALSE	TRUE	FALSE	TRUE	FALSE	FALSE	TRUE	-1.49	-2.57	-2.23	-2.65	-2.35	-2.15
Ak6	Q8VCP8	0.0344546	0.129513	0.00250329	0.660843	0.000165158	0.0903467	0.532	0.61	0.252	0.935	0.0448	0.731	FALSE	FALSE	FALSE	FALSE	TRUE	FALSE	TRUE	-0.53	-0.376	-0.774	-0.108	-0.987	-0.421
Akap9	Q70FJ1	0.00722092	0.761701	0.000279416	0.776514	5.69956e-06	0.078159	0.312	0.936	0.0907	0.946	0.00611	0.701	FALSE	FALSE	FALSE	FALSE	TRUE	FALSE	TRUE	0.603	0.0659	0.839	-0.0617	1.08	0.388
Alad	P10518	0.00159694	0.947134	3.78232e-06	0.836098	4.17585e-06	0.747715	0.151	0.95	0.00772	0.95	0.00497	0.958	FALSE	FALSE	TRUE	FALSE	TRUE	FALSE	TRUE	-1.13	-0.0228	-1.75	0.0711	-1.74	-0.111
Aldh5a1	Q8BWF0	0.38863	6.41525e-05	0.195811	0.230485	0.0407844	0.842541	0.896	0.00109	0.855	0.786	0.532	0.962	FALSE	TRUE	FALSE	FALSE	FALSE	FALSE	TRUE	-0.287	-1.42	0.432	-0.4	0.691	-0.0658
Aldh6a1	Q9EQ20	0.0880382	0.564331	4.14181e-07	0.542101	5.12394e-10	0.918589	0.714	0.911	0.00188	0.918	1.77e-06	0.965	FALSE	FALSE	TRUE	FALSE	TRUE	FALSE	TRUE	0.307	-0.102	1.01	-0.108	1.32	-0.0181
Alpl	P09242	0.0138542	0.542592	0.000130798	0.164569	6.77904e-08	0.0651574	0.4	0.907	0.0624	0.7	0.000187	0.66	FALSE	FALSE	FALSE	FALSE	TRUE	FALSE	TRUE	0.538	0.13	0.87	0.298	1.32	0.399
Amd1	P0DMN7	5.31455e-08	0.546632	0.000590569	0.0651969	0.000835995	1.08336e-05	0.000102	0.907	0.131	0.434	0.101	0.00201	TRUE	FALSE	FALSE	FALSE	FALSE	TRUE	TRUE	-4.96	-0.48	-2.88	-1.49	-2.79	-3.82
Amdhd2	Q8JZV7	0.026008	0.0811492	4.90313e-05	0.629342	0.000101617	0.99845	0.494	0.499	0.0372	0.931	0.034	0.968	FALSE	FALSE	TRUE	FALSE	TRUE	FALSE	TRUE	0.384	-0.298	0.739	-0.0815	0.703	-0.000328
Ank3	G5E8K5	0.507275	0.908685	0.029685	0.434871	4.3255e-05	0.113991	0.915	0.947	0.605	0.894	0.02	0.775	FALSE	FALSE	FALSE	FALSE	TRUE	FALSE	TRUE	0.263	0.0454	0.878	-0.31	1.75	-0.632
Ano6	Q6P9J9	0.00245094	0.00226581	0.0111196	0.00147875	0.000917775	0.00461235	0.188	0.0405	0.433	0.0155	0.105	0.197	FALSE	TRUE	FALSE	TRUE	FALSE	FALSE	TRUE	-1.18	-1.19	-0.974	-1.24	-1.3	-1.09
Anxa2	P07356	0.0239816	0.615745	1.22997e-07	0.703437	0.00185482	0.224729	0.483	0.919	0.000819	0.94	0.145	0.873	FALSE	FALSE	TRUE	FALSE	FALSE	FALSE	TRUE	-0.723	0.157	-1.89	-0.119	-1.02	-0.383
Anxa3	O35639	0.004852	0.577643	0.196933	0.000897472	0.22308	0.118379	0.26	0.913	0.856	0.00953	0.794	0.782	FALSE	FALSE	FALSE	TRUE	FALSE	FALSE	TRUE	1.8	0.343	0.8	2.15	-0.755	0.971
Anxa5	P48036	0.34023	0.334494	0.700407	0.000828638	0.639609	0.0677978	0.885	0.842	0.937	0.00868	0.892	0.669	FALSE	FALSE	FALSE	TRUE	FALSE	FALSE	TRUE	-0.235	-0.238	-0.0946	-0.864	0.115	-0.455
Ap3m1	Q9JKC8	2.49041e-05	0.00271688	0.00108457	0.00399529	0.00404525	0.000276301	0.0164	0.0466	0.173	0.0488	0.207	0.0428	TRUE	FALSE	FALSE	FALSE	FALSE	FALSE	TRUE	-0.65	-0.444	-0.487	-0.425	-0.424	-0.549
Apeh	Q8R146	0.822848	0.8393	0.101517	0.483034	0.00019209	0.116266	0.942	0.942	0.787	0.906	0.0488	0.779	FALSE	FALSE	FALSE	FALSE	TRUE	FALSE	TRUE	-0.0359	-0.0325	0.266	0.113	0.637	0.254
Appbp2	Q9DAX9	0.00317571	0.0276999	7.13978e-05	0.792893	0.332721	0.0664933	0.214	0.291	0.045	0.947	0.837	0.664	FALSE	FALSE	TRUE	FALSE	FALSE	FALSE	TRUE	-1.28	-0.935	-1.77	-0.109	-0.404	-0.775
Arf5	P84084	0.117945	0.12415	0.00259459	0.0959275	1.31284e-05	0.0436273	0.761	0.596	0.256	0.537	0.00962	0.561	FALSE	FALSE	FALSE	FALSE	TRUE	FALSE	TRUE	-1.16	-1.14	-2.31	-1.24	-3.5	-1.51
Arhgap23	Q69ZH9	0.0273263	0.388819	5.95242e-05	0.288293	0.0447927	0.689115	0.501	0.865	0.0409	0.832	0.549	0.954	FALSE	FALSE	TRUE	FALSE	FALSE	FALSE	TRUE	-1.22	-0.466	-2.33	-0.575	-1.1	-0.216
Asph	Q8BSY0	0.130598	0.861663	0.0142008	0.624942	4.36652e-05	0.51117	0.776	0.944	0.473	0.931	0.0201	0.94	FALSE	FALSE	FALSE	FALSE	TRUE	FALSE	TRUE	0.286	-0.0326	0.471	0.0916	0.826	0.123
Asrgl1	Q8C0M9	0.634047	0.745302	0.00317644	0.508932	4.63414e-05	0.710541	0.929	0.934	0.276	0.912	0.0209	0.956	FALSE	FALSE	FALSE	FALSE	TRUE	FALSE	TRUE	-0.0771	0.0526	0.496	0.107	0.711	0.0601
Ass1	P16460	0.260454	0.364731	0.00077056	0.359246	5.03703e-08	0.689114	0.861	0.856	0.149	0.869	0.00015	0.954	FALSE	FALSE	FALSE	FALSE	TRUE	FALSE	TRUE	-0.188	0.151	-0.588	-0.153	-1.04	-0.0665
Atad2	Q8CDM1	0.00517426	0.678815	6.51793e-07	0.546342	4.53702e-07	0.685307	0.269	0.927	0.00254	0.919	0.000896	0.954	FALSE	FALSE	TRUE	FALSE	TRUE	FALSE	TRUE	0.432	-0.0617	0.831	-0.09	0.846	0.0604
Atp1b1	P14094	0.0397578	0.515885	0.00102713	0.769918	2.98284e-06	0.154393	0.559	0.901	0.169	0.946	0.00398	0.824	FALSE	FALSE	FALSE	FALSE	TRUE	FALSE	TRUE	0.277	0.086	0.456	0.0387	0.683	0.19
Aurkaip1	Q9DCJ7	0.290562	0.000410928	0.143577	0.131513	0.155987	0.777132	0.871	0.00973	0.826	0.633	0.749	0.959	FALSE	TRUE	FALSE	FALSE	FALSE	FALSE	TRUE	0.386	1.36	0.537	0.554	0.521	-0.103
Baiap2	Q8BKX1	0.0298976	0.504591	0.000150606	0.637741	5.30014e-15	0.209756	0.513	0.899	0.0668	0.932	7.97e-13	0.865	FALSE	FALSE	FALSE	FALSE	TRUE	FALSE	TRUE	-0.386	-0.116	-0.704	-0.082	-1.83	-0.22
Bcas3	Q8CCN5	0.82859	0.318227	0.00112123	0.382908	0.000107887	0.492514	0.942	0.833	0.176	0.878	0.0352	0.937	FALSE	FALSE	FALSE	FALSE	TRUE	FALSE	TRUE	-0.0397	-0.184	0.627	-0.16	0.76	0.126
Bphl	Q8R164	0.00363523	0.0017506	9.88377e-06	0.00735993	1.79792e-06	0.034759	0.228	0.0322	0.0153	0.0814	0.00275	0.501	FALSE	TRUE	TRUE	FALSE	TRUE	FALSE	TRUE	1.59	1.73	2.55	1.46	2.8	1.14
Bysl	O54825	0.0186236	0.107699	2.28761e-05	0.301836	2.99476e-08	0.285429	0.445	0.563	0.025	0.84	9.76e-05	0.897	FALSE	FALSE	FALSE	FALSE	TRUE	FALSE	TRUE	-0.288	-0.194	-0.549	-0.124	-0.763	-0.128
Camsap2	Q8C1B1	4.35053e-05	0.440133	0.0149831	0.0593422	0.00424245	0.0114338	0.0226	0.882	0.482	0.414	0.211	0.293	TRUE	FALSE	FALSE	FALSE	FALSE	FALSE	TRUE	0.847	0.148	0.479	0.368	0.569	0.499
Cbr4	Q91VT4	0.18904	0.494779	0.0376605	0.395134	0.000123274	0.504562	0.825	0.896	0.645	0.882	0.0381	0.939	FALSE	FALSE	FALSE	FALSE	TRUE	FALSE	TRUE	0.539	0.278	0.863	0.347	1.67	0.272
Cbx1	P83917	0.00217743	0.00627642	0.00768738	0.00122164	0.000506507	0.00054274	0.177	0.101	0.381	0.0131	0.0802	0.0691	FALSE	FALSE	FALSE	TRUE	FALSE	FALSE	TRUE	0.581	0.513	0.5	0.616	0.667	0.663
Cdc34	Q8CFI2	0.000400021	0.219461	2.14834e-06	0.439404	2.22345e-10	0.0164284	0.0758	0.756	0.00519	0.896	8.09e-07	0.351	FALSE	FALSE	TRUE	FALSE	TRUE	FALSE	TRUE	-0.701	-0.231	-0.984	-0.145	-1.44	-0.461
Cdc37	Q61081	0.00753607	0.930956	5.25565e-05	0.365979	0.00383868	0.348015	0.317	0.949	0.0385	0.871	0.202	0.914	FALSE	FALSE	TRUE	FALSE	FALSE	FALSE	TRUE	-0.383	-0.012	-0.605	0.126	-0.417	-0.131
Cdk18	Q04899	0.0745679	0.899719	0.288186	0.00314911	0.000301558	0.0167054	0.684	0.947	0.886	0.0378	0.0615	0.354	FALSE	FALSE	FALSE	TRUE	FALSE	FALSE	TRUE	-0.684	0.0477	-0.404	-1.16	-1.45	-0.929
Cdkn1c	P49919	3.44945e-05	2.12216e-06	1.9392e-05	2.97882e-06	2.23018e-07	2.54893e-05	0.02	1.02e-05	0.0228	1.66e-06	0.000539	0.00449	TRUE	TRUE	TRUE	TRUE	TRUE	TRUE	TRUE	-1.92	-2.25	-1.99	-2.21	-2.51	-1.96
Cep131	Q62036	0.812189	0.959441	9.47002e-05	0.34052	0.000142739	0.8449	0.941	0.95	0.0527	0.86	0.0413	0.962	FALSE	FALSE	FALSE	FALSE	TRUE	FALSE	TRUE	0.0423	-0.00906	0.745	-0.17	0.724	-0.0348
Cep41	Q99NF3	0.000485144	0.00359407	0.000770109	0.0234151	8.22136e-06	0.00183666	0.0828	0.0621	0.149	0.22	0.00759	0.133	FALSE	FALSE	FALSE	FALSE	TRUE	FALSE	TRUE	1.32	1.08	1.26	0.829	1.75	1.16
Cgnl1	Q6AW69	0.00583846	0.0354698	0.294282	0.000347937	0.637574	0.00230415	0.284	0.336	0.888	0.00278	0.892	0.146	FALSE	FALSE	FALSE	TRUE	FALSE	FALSE	TRUE	-0.916	-0.689	-0.338	-1.22	-0.151	-1.02
Clybl	Q8R4N0	0.24909	0.647292	0.000957666	0.461326	1.95521e-08	0.667945	0.856	0.923	0.164	0.901	6.69e-05	0.953	FALSE	FALSE	FALSE	FALSE	TRUE	FALSE	TRUE	0.254	-0.1	0.761	-0.162	1.43	0.0941
Cnn2	Q08093	0.00200713	0.948079	5.90788e-05	0.461361	6.04936e-05	0.069047	0.17	0.95	0.0407	0.901	0.0245	0.673	FALSE	FALSE	TRUE	FALSE	TRUE	FALSE	TRUE	-0.827	0.0167	-1.11	-0.189	-1.11	-0.473
Col18a1	P39061	0.313895	0.486584	0.027591	0.520652	8.76414e-06	0.000804017	0.878	0.895	0.592	0.914	0.00787	0.0868	FALSE	FALSE	FALSE	FALSE	TRUE	FALSE	TRUE	-0.575	-0.396	1.28	-0.366	2.77	-2.01
Commd3	Q63829	0.112655	0.00153897	0.477364	0.954564	0.0239769	0.849885	0.754	0.0293	0.918	0.957	0.436	0.962	FALSE	TRUE	FALSE	FALSE	FALSE	FALSE	TRUE	-1.04	-2.14	-0.46	0.0368	-1.49	-0.122
Commd9	Q8K2Q0	0.131262	0.0594181	0.226281	0.000313926	0.0947771	0.217949	0.777	0.439	0.868	0.00251	0.676	0.869	FALSE	FALSE	FALSE	TRUE	FALSE	FALSE	TRUE	-0.654	-0.822	-0.523	-1.64	-0.726	-0.532
Coq6	Q8R1S0	0.973633	0.732945	0.245019	0.00136804	0.163351	0.846919	0.95	0.933	0.874	0.0146	0.755	0.962	FALSE	FALSE	FALSE	TRUE	FALSE	FALSE	TRUE	-0.0217	0.224	0.768	-2.2	0.924	0.127
Cpne1	Q8C166	0.204884	0.317152	0.532482	0.434113	6.05422e-05	0.813695	0.835	0.832	0.924	0.894	0.0245	0.961	FALSE	FALSE	FALSE	FALSE	TRUE	FALSE	TRUE	0.181	0.142	-0.0885	-0.111	-0.611	-0.0333
Cpt2	P52825	0.0106451	0.000591986	0.0181732	0.0199756	2.55185e-05	0.00172451	0.362	0.0123	0.518	0.193	0.0142	0.13	FALSE	TRUE	FALSE	FALSE	TRUE	FALSE	TRUE	2.13	2.93	1.96	1.93	3.7	2.65
Cradd	O88843	0.00455437	0.00575866	0.0997688	0.748749	0.000144421	0.175573	0.252	0.0943	0.785	0.944	0.0416	0.842	FALSE	FALSE	FALSE	FALSE	TRUE	FALSE	TRUE	2.17	2.11	1.23	0.236	2.99	1.01
Crat	P47934	0.0121704	0.00214633	0.160961	0.648697	0.000251088	0.131965	0.381	0.0388	0.837	0.934	0.0562	0.8	FALSE	TRUE	FALSE	FALSE	FALSE	FALSE	TRUE	1.65	2.05	0.904	0.291	2.49	0.972
Crip2	Q9DCT8	0.0260164	0.192585	0.00357699	0.377898	2.41971e-05	0.337364	0.494	0.724	0.288	0.876	0.0137	0.911	FALSE	FALSE	FALSE	FALSE	TRUE	FALSE	TRUE	-0.388	-0.224	-0.516	-0.151	-0.782	-0.164
Csde1	Q91W50	1.02833e-05	0.332555	2.29631e-08	0.789965	4.20587e-09	0.132734	0.00911	0.841	0.000214	0.947	1.49e-05	0.801	TRUE	FALSE	TRUE	FALSE	TRUE	FALSE	TRUE	-0.601	0.121	-0.805	-0.0332	-0.861	-0.189
Cst3	P21460	0.194063	0.216806	0.0145031	0.00325009	0.422922	0.00623729	0.829	0.754	0.476	0.0392	0.859	0.225	FALSE	FALSE	FALSE	TRUE	FALSE	FALSE	TRUE	-0.804	-0.764	-1.54	-1.88	-0.494	-1.74
Ctdspl	P58465	0.00181969	0.00278333	0.0953062	0.0649914	0.115804	0.0446135	0.161	0.0474	0.78	0.433	0.707	0.567	FALSE	TRUE	FALSE	FALSE	FALSE	FALSE	TRUE	1.22	1.16	0.631	0.7	0.594	0.764
Ctps2	P70303	0.869478	0.940651	0.00625643	0.843441	0.000146623	0.263669	0.945	0.949	0.352	0.951	0.0419	0.889	FALSE	FALSE	FALSE	FALSE	TRUE	FALSE	TRUE	0.0296	0.0134	0.509	-0.0355	0.729	-0.202
Ctsa	P16675	0.000448355	0.941513	3.04351e-08	0.777091	7.72809e-06	0.00353696	0.0799	0.949	0.000268	0.946	0.00733	0.173	FALSE	FALSE	TRUE	FALSE	TRUE	FALSE	TRUE	0.66	0.013	1.14	0.0504	0.872	0.539
Ctsl	P06797	2.6341e-06	0.0261195	2.13761e-06	0.0071599	7.23839e-07	2.20032e-05	0.00334	0.28	0.00517	0.0794	0.00133	0.00398	TRUE	FALSE	TRUE	FALSE	TRUE	TRUE	TRUE	2.14	0.934	2.16	1.14	2.28	1.89
Cul7	Q8VE73	0.00275767	0.714508	1.62937e-06	0.259915	0.00780647	0.145742	0.2	0.931	0.00444	0.812	0.278	0.816	FALSE	FALSE	TRUE	FALSE	FALSE	FALSE	TRUE	-1.13	-0.133	-1.94	-0.412	-0.999	-0.534
Cyb5b	Q9CQX2	4.56413e-05	0.00074558	0.0660923	0.00686414	0.00895498	0.0225773	0.0231	0.0154	0.731	0.0765	0.294	0.408	TRUE	TRUE	FALSE	FALSE	FALSE	FALSE	TRUE	2.9	2.34	1.23	1.84	1.78	1.54
Cyth2	P63034	0.000832686	0.00104551	0.000906126	0.395942	0.339072	0.665714	0.108	0.0208	0.16	0.882	0.839	0.953	FALSE	TRUE	FALSE	FALSE	FALSE	FALSE	TRUE	1.35	1.32	1.34	0.327	0.369	0.166
Ddah2	Q99LD8	0.139156	0.609941	6.07814e-05	0.662249	3.12118e-07	0.900075	0.785	0.918	0.0413	0.935	0.000696	0.964	FALSE	FALSE	TRUE	FALSE	TRUE	FALSE	TRUE	0.362	-0.124	1.05	0.106	1.4	0.0305
Ddx17	Q501J6	0.0164712	0.233465	1.14197e-05	0.36834	0.000433787	0.247548	0.426	0.771	0.0167	0.872	0.0743	0.883	FALSE	FALSE	TRUE	FALSE	FALSE	FALSE	TRUE	0.369	0.18	0.719	0.135	0.559	0.175
Ddx39b	Q9Z1N5	1.17881e-05	0.11751	9.5839e-06	0.145169	6.28602e-08	0.0127098	0.00982	0.581	0.015	0.663	0.000177	0.308	FALSE	FALSE	FALSE	FALSE	TRUE	FALSE	TRUE	0.564	0.186	0.571	0.173	0.731	0.302
Deptor	Q570Y9	0.000967783	0.948967	1.74361e-07	0.235435	4.57809e-10	0.0119431	0.115	0.95	0.00105	0.791	1.62e-06	0.299	FALSE	FALSE	TRUE	FALSE	TRUE	FALSE	TRUE	1.26	0.0233	2.16	0.434	2.72	0.94
Dera	Q91YP3	0.000172038	0.0117338	0.014278	0.129976	0.315588	0.0551618	0.0461	0.157	0.474	0.629	0.832	0.62	TRUE	FALSE	FALSE	FALSE	FALSE	FALSE	TRUE	-0.603	-0.391	-0.379	-0.23	-0.152	-0.294
Dgcr14	O70279	0.329033	0.970264	0.0467836	0.134988	9.37326e-05	0.346095	0.882	0.951	0.68	0.641	0.0323	0.913	FALSE	FALSE	FALSE	FALSE	TRUE	FALSE	TRUE	-0.414	-0.0158	-0.856	-0.638	-1.77	-0.4
Dgka	O88673	0.0208692	0.29907	0.000229127	0.480743	3.64441e-06	0.651774	0.462	0.822	0.0823	0.906	0.00456	0.952	FALSE	FALSE	FALSE	FALSE	TRUE	FALSE	TRUE	0.614	-0.271	1.02	-0.183	1.33	0.117
Dhrs13	Q5SS80	0.000432085	0.554383	0.175746	0.00123224	0.935017	0.967826	0.0786	0.909	0.845	0.0133	0.917	0.967	FALSE	FALSE	FALSE	TRUE	FALSE	FALSE	TRUE	1.02	0.161	-0.372	0.924	0.0222	0.011
Dhx8	A2A4P0	0.000459487	0.291371	0.000138402	0.361671	1.26119e-05	0.00613613	0.0808	0.817	0.0642	0.87	0.00945	0.224	FALSE	FALSE	FALSE	FALSE	TRUE	FALSE	TRUE	-0.533	-0.152	-0.585	-0.132	-0.685	-0.408
Diaph3	Q9Z207	0.815697	0.0385386	0.253059	0.000134465	0.129813	0.313358	0.942	0.351	0.876	0.000873	0.723	0.905	FALSE	FALSE	FALSE	TRUE	FALSE	FALSE	TRUE	-0.103	-0.931	0.507	-1.8	0.675	-0.447
Dnaja1	P63037	0.00345135	0.186992	4.00471e-05	0.874971	0.000292607	0.400324	0.222	0.716	0.0335	0.953	0.0606	0.924	FALSE	FALSE	TRUE	FALSE	FALSE	FALSE	TRUE	-0.549	0.24	-0.802	0.0284	-0.695	-0.152
Dnaja2	Q9QYJ0	1.02356e-05	0.69708	2.99185e-05	0.463694	2.64136e-07	0.0138941	0.00909	0.929	0.0288	0.902	0.000615	0.322	TRUE	FALSE	TRUE	FALSE	TRUE	FALSE	TRUE	-0.782	-0.0631	-0.733	-0.119	-0.944	-0.41
Dtl	Q3TLR7	0.0125458	0.539399	5.26046e-05	0.0472752	0.000240379	0.001838	0.386	0.906	0.0385	0.364	0.055	0.133	FALSE	FALSE	TRUE	FALSE	FALSE	FALSE	TRUE	-0.898	-0.215	-1.52	-0.706	-1.37	-1.14
Dusp11	Q6NXK5	0.00184866	0.27207	1.35074e-06	2.80247e-06	0.000256306	0.000487012	0.162	0.804	0.00397	1.54e-06	0.0568	0.0647	FALSE	FALSE	TRUE	TRUE	FALSE	FALSE	TRUE	-1.4	-0.476	-2.32	-2.24	-1.68	-1.59
Ech1	O35459	0.000124876	0.387222	0.847875	0.5341	0.800691	0.459231	0.039	0.865	0.945	0.917	0.908	0.933	TRUE	FALSE	FALSE	FALSE	FALSE	FALSE	TRUE	-2.34	-0.495	-0.11	-0.356	-0.144	-0.424
Eef1b	O70251	0.00044513	0.427531	6.55395e-08	0.331699	1.24072e-10	0.210238	0.0797	0.878	0.000522	0.856	4.69e-07	0.865	FALSE	FALSE	TRUE	FALSE	TRUE	FALSE	TRUE	-0.492	0.105	-0.82	-0.129	-1.04	-0.167
Eef1d	P57776	0.114412	0.57498	4.01781e-05	0.730555	7.26343e-07	0.598163	0.756	0.912	0.0336	0.942	0.00134	0.948	FALSE	FALSE	FALSE	FALSE	TRUE	FALSE	TRUE	-0.203	0.0716	-0.565	0.0439	-0.708	-0.0673
Eef1g	Q9D8N0	0.0458383	0.0615519	3.66698e-09	0.405449	1.22342e-11	0.429704	0.589	0.446	5.33e-05	0.885	3.09e-08	0.929	FALSE	FALSE	TRUE	FALSE	TRUE	FALSE	TRUE	-0.204	0.191	-0.697	0.0837	-0.847	-0.0794
Eef2	P58252	0.0158949	0.0219372	1.45129e-05	0.606209	2.57954e-06	0.53395	0.421	0.25	0.0193	0.928	0.00359	0.942	FALSE	FALSE	FALSE	FALSE	TRUE	FALSE	TRUE	-0.291	0.276	-0.555	0.0606	-0.612	-0.0732
Ehd1	Q9WVK4	0.000971812	0.364977	1.13269e-05	0.184709	1.87383e-05	0.0563722	0.116	0.856	0.0167	0.732	0.0118	0.625	FALSE	FALSE	TRUE	FALSE	TRUE	FALSE	TRUE	-0.46	-0.121	-0.637	-0.178	-0.618	-0.258
Eif2a	Q8BJW6	0.00240288	0.610935	2.24096e-05	0.390386	5.28859e-08	0.0994924	0.186	0.918	0.0247	0.88	0.000156	0.75	FALSE	FALSE	FALSE	FALSE	TRUE	FALSE	TRUE	-0.33	0.0531	-0.48	-0.0898	-0.651	-0.174
Eif2b5	Q8CHW4	0.02892	0.298811	0.00210281	0.164885	0.000124593	0.00106844	0.509	0.822	0.235	0.701	0.0383	0.103	FALSE	FALSE	FALSE	FALSE	TRUE	FALSE	TRUE	-0.449	-0.21	-0.646	-0.282	-0.826	-0.691
Eif3e	P60229	0.00711466	0.435758	4.23019e-07	0.623571	4.34039e-07	0.0301716	0.31	0.881	0.00191	0.93	0.000871	0.468	FALSE	FALSE	TRUE	FALSE	TRUE	FALSE	TRUE	-0.341	-0.0957	-0.698	-0.0602	-0.697	-0.271
Eif3f	Q9DCH4	0.285538	0.396828	0.00288445	0.592115	1.52553e-05	0.238943	0.87	0.868	0.266	0.926	0.0105	0.879	FALSE	FALSE	FALSE	FALSE	TRUE	FALSE	TRUE	-0.174	-0.138	-0.504	-0.0872	-0.766	-0.193
Eif3m	Q99JX4	0.0193805	0.646713	5.14668e-05	0.336285	0.000148843	0.118812	0.451	0.923	0.0381	0.858	0.0423	0.782	FALSE	FALSE	TRUE	FALSE	TRUE	FALSE	TRUE	-0.426	-0.0815	-0.775	-0.171	-0.719	-0.28
Eif4g3	Q80XI3	0.142054	0.789619	0.000353454	0.597033	6.55454e-06	0.895145	0.788	0.938	0.102	0.927	0.00666	0.964	FALSE	FALSE	FALSE	FALSE	TRUE	FALSE	TRUE	0.697	-0.126	1.78	0.249	2.33	0.062
Ell	O08856	0.0250008	0.00125559	0.109101	0.150406	0.0132545	0.979686	0.488	0.0248	0.796	0.674	0.345	0.967	FALSE	TRUE	FALSE	FALSE	FALSE	FALSE	TRUE	0.707	1.04	0.5	0.448	0.786	-0.00786
Epcam	Q99JW5	0.0903184	0.690109	0.000133404	0.559149	6.0071e-06	0.46316	0.718	0.928	0.063	0.921	0.00631	0.934	FALSE	FALSE	FALSE	FALSE	TRUE	FALSE	TRUE	0.375	-0.0872	0.892	0.128	1.09	0.161
Ephb2	P54763	0.165129	0.98132	0.191944	0.00220687	0.103459	0.242728	0.808	0.952	0.853	0.0244	0.69	0.881	FALSE	FALSE	FALSE	TRUE	FALSE	FALSE	TRUE	0.717	0.012	0.673	-1.63	0.843	-0.602
Ephx2	P34914	0.347401	0.741406	0.00395404	0.813774	1.12312e-05	0.88641	0.887	0.934	0.298	0.949	0.00894	0.964	FALSE	FALSE	FALSE	FALSE	TRUE	FALSE	TRUE	0.408	-0.143	1.29	0.102	2.07	0.0618
Eppk1	Q8R0W0	0.0151617	0.802126	0.000470254	0.609257	2.25434e-08	0.0203397	0.413	0.94	0.117	0.928	7.59e-05	0.389	FALSE	FALSE	FALSE	FALSE	TRUE	FALSE	TRUE	-1.16	0.117	-1.73	-0.239	-3.02	-1.11
Eral1	Q9CZU4	0.14918	0.322602	0.00824165	0.873059	1.58302e-05	0.45641	0.795	0.835	0.391	0.953	0.0107	0.933	FALSE	FALSE	FALSE	FALSE	TRUE	FALSE	TRUE	-0.33	-0.225	-0.618	-0.0362	-1.07	-0.169
Erap1	Q9EQH2	0.558059	0.216851	0.78759	0.00200542	0.39217	0.772206	0.921	0.754	0.942	0.0221	0.853	0.959	FALSE	FALSE	FALSE	TRUE	FALSE	FALSE	TRUE	0.126	0.267	0.0579	0.693	0.184	-0.0622
Ergic1	Q9DC16	0.783574	0.734418	0.989667	4.54337e-05	0.445829	0.864239	0.94	0.933	0.951	0.000176	0.864	0.963	FALSE	FALSE	FALSE	TRUE	FALSE	FALSE	TRUE	0.103	-0.127	-0.00485	-1.65	0.286	-0.064
Etfa	Q99LC5	0.013424	0.319193	0.00283173	0.266229	4.22181e-07	0.116067	0.395	0.834	0.265	0.817	0.000856	0.778	FALSE	FALSE	FALSE	FALSE	TRUE	FALSE	TRUE	0.303	0.119	0.371	0.133	0.68	0.19
Etfdh	Q921G7	0.00831872	0.480473	2.80412e-06	0.632772	8.69577e-06	0.179171	0.33	0.893	0.00618	0.932	0.00783	0.845	FALSE	FALSE	TRUE	FALSE	TRUE	FALSE	TRUE	0.413	-0.107	0.787	0.0726	0.74	0.206
Exoc1	Q8R3S6	0.0111548	0.383362	0.000401727	0.322469	0.000101867	0.161502	0.369	0.863	0.108	0.852	0.034	0.831	FALSE	FALSE	FALSE	FALSE	TRUE	FALSE	TRUE	-0.457	-0.153	-0.656	-0.174	-0.729	-0.247
Exoc4	O35382	7.13436e-05	0.120575	0.00349868	0.0923195	0.00356546	0.00227236	0.0299	0.587	0.286	0.526	0.195	0.145	TRUE	FALSE	FALSE	FALSE	FALSE	FALSE	TRUE	-0.598	-0.22	-0.425	-0.239	-0.424	-0.446
Fam129a	Q3UW53	0.0991696	0.985297	0.181901	0.914453	1.89527e-05	0.64908	0.734	0.952	0.849	0.955	0.0119	0.952	FALSE	FALSE	FALSE	FALSE	TRUE	FALSE	TRUE	-0.772	-0.00852	-0.622	0.0497	-2.15	-0.211
Fam177a1	Q8BR63	0.219311	0.150923	0.012679	0.695959	0.000195596	0.00973464	0.843	0.656	0.452	0.939	0.0493	0.275	FALSE	FALSE	FALSE	FALSE	TRUE	FALSE	TRUE	0.451	0.529	0.936	0.143	1.45	0.972
Fam83h	Q148V8	0.792286	0.710099	0.356684	0.554612	3.72904e-06	0.363619	0.94	0.931	0.901	0.92	0.00462	0.917	FALSE	FALSE	FALSE	FALSE	TRUE	FALSE	TRUE	-0.0922	-0.13	-0.324	-0.207	-1.79	-0.319
Far1	Q922J9	0.072929	0.64434	0.00124549	0.983358	0.000166516	0.526995	0.68	0.923	0.185	0.959	0.045	0.941	FALSE	FALSE	FALSE	FALSE	TRUE	FALSE	TRUE	-0.417	-0.106	-0.776	0.00478	-0.921	-0.145
Farp1	F8VPU2	0.0141082	0.00160466	0.0103632	0.240857	0.353193	0.937128	0.402	0.0302	0.423	0.796	0.843	0.966	FALSE	TRUE	FALSE	FALSE	FALSE	FALSE	TRUE	0.854	1.12	0.894	0.399	0.315	-0.0267
Fasn	P19096	0.000172313	0.449701	4.85446e-10	0.693366	2.41571e-09	0.288265	0.0461	0.885	1.13e-05	0.938	8.83e-06	0.898	FALSE	FALSE	TRUE	FALSE	TRUE	FALSE	TRUE	-0.419	0.0792	-0.781	0.0412	-0.737	-0.111
Fbxl6	Q9QXW0	0.0298626	0.000182249	0.0487073	0.0142853	0.00931093	0.0253433	0.513	0.00445	0.686	0.144	0.299	0.431	FALSE	TRUE	FALSE	FALSE	FALSE	FALSE	TRUE	-1.12	-2.01	-1.01	-1.27	-1.35	-1.16
Fbxw8	Q8BIA4	0.089759	0.505226	1.73331e-06	0.0690235	7.37102e-05	0.076157	0.717	0.899	0.00461	0.445	0.0277	0.695	FALSE	FALSE	TRUE	FALSE	TRUE	FALSE	TRUE	-0.702	-0.273	-2.17	-0.754	-1.74	-0.735
Fkbp9	Q9Z247	3.81558e-06	0.100067	7.86968e-09	0.469369	7.74492e-09	0.00136478	0.00451	0.547	9.24e-05	0.903	2.7e-05	0.116	TRUE	FALSE	TRUE	FALSE	TRUE	FALSE	TRUE	-0.773	-0.252	-1.02	-0.11	-1.02	-0.508
Flnc	Q8VHX6	0.387816	0.916654	0.0142732	0.859477	7.86435e-06	0.411699	0.896	0.948	0.474	0.952	0.00741	0.926	FALSE	FALSE	FALSE	FALSE	TRUE	FALSE	TRUE	-0.169	0.0204	-0.491	-0.0345	-0.955	-0.161
Flot1	O08917	0.0461524	0.000884326	0.00388474	0.671873	0.000133523	0.320872	0.59	0.0178	0.296	0.936	0.0398	0.907	FALSE	TRUE	FALSE	FALSE	TRUE	FALSE	TRUE	0.732	-1.26	1.08	0.153	1.47	0.36
Fn1	P11276	0.0507832	0.355892	0.00291701	0.214507	9.28186e-05	0.287101	0.61	0.852	0.268	0.77	0.0321	0.897	FALSE	FALSE	FALSE	FALSE	TRUE	FALSE	TRUE	0.579	-0.27	0.903	-0.364	1.22	0.312
Fpgs	P48760	1.7379e-12	0.69243	0.117601	0.0110315	0.414568	0.373588	1.4e-11	0.929	0.804	0.112	0.858	0.919	TRUE	FALSE	FALSE	FALSE	FALSE	FALSE	TRUE	-3.51	0.155	-0.619	-1.02	-0.32	-0.349
Fstl1	Q62356	0.634208	0.983409	0.00348429	0.00147886	6.59574e-05	0.000788283	0.929	0.952	0.286	0.0155	0.0258	0.0859	FALSE	FALSE	FALSE	TRUE	TRUE	FALSE	TRUE	-0.218	-0.0095	1.39	-1.52	1.96	-1.61
Gabarapl2	P60521	8.59882e-05	0.131321	0.00331837	0.0218499	0.00118704	0.000113086	0.0328	0.614	0.281	0.208	0.118	0.021	TRUE	FALSE	FALSE	FALSE	FALSE	TRUE	TRUE	-1.62	-0.587	-1.18	-0.904	-1.31	-1.59
Galk2	Q68FH4	0.120217	0.00172088	0.99546	0.259798	0.668956	0.516178	0.764	0.0318	0.951	0.812	0.896	0.94	FALSE	TRUE	FALSE	FALSE	FALSE	FALSE	TRUE	-0.781	-1.63	-0.00283	-0.564	0.213	-0.324
Gapvd1	Q6PAR5	1.44221e-06	0.0260718	8.55715e-05	0.352882	5.05678e-05	0.00694277	0.00236	0.28	0.0498	0.866	0.022	0.235	TRUE	FALSE	TRUE	FALSE	TRUE	FALSE	TRUE	-0.787	-0.334	-0.619	-0.137	-0.641	-0.409
Gkap1	Q9JMB0	0.336578	0.0111613	0.133122	0.000327814	0.348814	0.00727583	0.884	0.151	0.818	0.00262	0.842	0.24	FALSE	FALSE	FALSE	TRUE	FALSE	FALSE	TRUE	-0.666	-1.8	-1.05	-2.63	-0.649	-1.91
Glb1	P23780	0.150444	0.00995218	7.79043e-05	0.206803	1.07598e-05	0.571881	0.796	0.14	0.0472	0.761	0.00875	0.946	FALSE	FALSE	TRUE	FALSE	TRUE	FALSE	TRUE	0.292	-0.534	0.853	-0.256	0.967	-0.114
Glipr2	Q9CYL5	0.563978	0.952591	0.000354058	0.189423	0.000156242	0.630441	0.922	0.95	0.102	0.739	0.0434	0.95	FALSE	FALSE	FALSE	FALSE	TRUE	FALSE	TRUE	-0.253	-0.026	-1.66	-0.578	-1.76	-0.211
Gltscr2	Q8BK35	0.000423984	0.189563	0.00200765	0.146574	0.000617101	0.000249673	0.0779	0.72	0.23	0.666	0.0879	0.0401	FALSE	FALSE	FALSE	FALSE	FALSE	TRUE	TRUE	-1.19	-0.421	-1.03	-0.467	-1.15	-1.24
Gne	Q91WG8	0.2184	0.950475	4.57852e-06	0.960688	1.59556e-05	0.144624	0.842	0.95	0.00886	0.958	0.0107	0.814	FALSE	FALSE	TRUE	FALSE	TRUE	FALSE	TRUE	-0.524	-0.0263	-2.14	0.0208	-1.99	-0.623
Gnl2	Q99LH1	0.00406938	0.22679	0.00548473	0.612583	2.95896e-05	0.0327929	0.239	0.764	0.334	0.929	0.0155	0.487	FALSE	FALSE	FALSE	FALSE	TRUE	FALSE	TRUE	-0.435	-0.177	-0.419	-0.0739	-0.66	-0.318
Gns	Q8BFR4	0.185127	0.404392	8.17513e-05	0.93351	0.0023184	0.783328	0.823	0.871	0.0485	0.956	0.161	0.959	FALSE	FALSE	TRUE	FALSE	FALSE	FALSE	TRUE	0.272	-0.17	0.86	0.017	0.646	0.056
Golga5	Q9QYE6	0.000249427	0.3977	6.59069e-05	0.102264	0.00428711	0.0224742	0.0586	0.868	0.0431	0.553	0.212	0.407	FALSE	FALSE	TRUE	FALSE	FALSE	FALSE	TRUE	0.559	0.122	0.616	0.237	0.425	0.335
Gprc5a	Q8BHL4	0.000660143	0.620099	0.119092	0.000245821	0.0263343	0.521235	0.0966	0.919	0.806	0.00192	0.453	0.941	FALSE	FALSE	FALSE	TRUE	FALSE	FALSE	TRUE	1.14	0.157	0.499	1.24	0.72	0.204
Grb10	Q60760	0.000123492	0.624477	3.61808e-09	0.467616	3.09974e-07	0.0847055	0.0388	0.92	5.3e-05	0.903	0.000692	0.718	TRUE	FALSE	TRUE	FALSE	TRUE	FALSE	TRUE	-2.02	-0.241	-3.42	-0.358	-2.85	-0.86
Grn	P28798	0.0218165	0.532402	2.4192e-06	0.0566958	4.2316e-08	0.0684279	0.469	0.905	0.00551	0.405	0.000131	0.671	FALSE	FALSE	TRUE	FALSE	TRUE	FALSE	TRUE	0.495	-0.132	1.1	-0.408	1.33	0.39
Gsk3b	Q9WV60	0.0859102	0.828699	0.00470682	0.724865	1.73018e-05	0.726551	0.709	0.942	0.315	0.942	0.0113	0.956	FALSE	FALSE	FALSE	FALSE	TRUE	FALSE	TRUE	-0.25	-0.031	-0.42	0.0505	-0.671	0.0502
Gstz1	Q9WVL0	0.0186302	0.517808	2.30379e-07	0.110596	4.46547e-07	0.132418	0.445	0.902	0.00125	0.576	0.000887	0.801	FALSE	FALSE	TRUE	FALSE	TRUE	FALSE	TRUE	0.467	-0.126	1.14	0.313	1.1	0.294
Gtf2i	Q9ESZ8	0.00986508	0.695544	3.30463e-05	0.827031	0.00113548	0.538685	0.351	0.929	0.0304	0.95	0.116	0.942	FALSE	FALSE	TRUE	FALSE	FALSE	FALSE	TRUE	0.464	-0.0683	0.784	0.0381	0.596	0.107
H1fx	Q80ZM5	0.0116316	0.532852	0.000324992	0.727218	1.56836e-07	0.0497606	0.375	0.905	0.0979	0.942	0.000402	0.594	FALSE	FALSE	FALSE	FALSE	TRUE	FALSE	TRUE	0.534	-0.128	0.784	0.0717	1.23	0.41
H2afy	Q9QZQ8	0.00328526	0.191033	1.03456e-06	0.392653	2.77872e-09	0.0875	0.217	0.722	0.0034	0.881	1e-05	0.724	FALSE	FALSE	TRUE	FALSE	TRUE	FALSE	TRUE	0.395	0.17	0.705	0.111	0.907	0.224
Hdgf	P51859	9.3661e-05	0.000949107	0.0155354	0.0132229	0.00508081	0.00358663	0.0341	0.0188	0.489	0.133	0.23	0.174	TRUE	FALSE	FALSE	FALSE	FALSE	FALSE	TRUE	0.657	0.545	0.39	0.4	0.455	0.475
Heatr6	Q6P1G0	2.52387e-06	0.0258359	9.36889e-07	0.0594747	0.00321264	0.00306992	0.00327	0.279	0.00321	0.415	0.185	0.161	TRUE	FALSE	TRUE	FALSE	FALSE	FALSE	TRUE	-1.35	-0.59	-1.42	-0.495	-0.793	-0.797
Herc4	Q6PAV2	0.0400163	0.919663	0.00113207	0.319251	4.24374e-06	0.364894	0.56	0.948	0.176	0.85	0.00502	0.917	FALSE	FALSE	FALSE	FALSE	TRUE	FALSE	TRUE	0.244	0.0118	0.398	0.117	0.591	0.106
Hexb	P20060	0.0349235	0.915203	0.00015293	0.932206	1.13952e-06	0.341159	0.534	0.948	0.0673	0.956	0.00194	0.912	FALSE	FALSE	FALSE	FALSE	TRUE	FALSE	TRUE	0.508	-0.0252	0.955	0.0201	1.28	0.226
Hibch	Q8QZS1	0.0898085	0.634213	0.0021001	0.447818	0.00015561	0.286887	0.717	0.921	0.235	0.898	0.0433	0.897	FALSE	FALSE	FALSE	FALSE	TRUE	FALSE	TRUE	0.301	0.0835	0.563	0.133	0.708	0.188
Hmox1	P14901	0.00381884	0.414742	7.19704e-06	0.908858	1.5053e-07	0.206536	0.232	0.874	0.0124	0.955	0.000388	0.863	FALSE	FALSE	TRUE	FALSE	TRUE	FALSE	TRUE	-0.605	-0.165	-0.991	-0.023	-1.2	-0.256
Hnrnpul1	Q8VDM6	0.00412243	0.472715	0.000402473	0.993936	6.01045e-06	0.62733	0.24	0.891	0.108	0.959	0.00631	0.95	FALSE	FALSE	FALSE	FALSE	TRUE	FALSE	TRUE	0.388	-0.0939	0.489	0.000991	0.649	0.0634
Hp1bp3	Q3TEA8	0.00779607	0.963169	0.0285353	0.379828	5.73943e-05	0.208463	0.322	0.951	0.598	0.877	0.0237	0.864	FALSE	FALSE	FALSE	FALSE	TRUE	FALSE	TRUE	0.428	0.0072	0.349	0.137	0.676	0.197
Hs1bp3	Q3TC93	0.312344	0.193184	8.73182e-07	0.576654	0.000464592	0.616786	0.878	0.725	0.00307	0.924	0.0769	0.949	FALSE	FALSE	TRUE	FALSE	FALSE	FALSE	TRUE	0.189	-0.244	1.03	-0.104	0.69	-0.0934
Hsd17b8	P50171	0.335991	0.461544	0.0641821	0.602107	5.93994e-05	0.407251	0.884	0.888	0.727	0.928	0.0242	0.925	FALSE	FALSE	FALSE	FALSE	TRUE	FALSE	TRUE	0.496	0.379	0.966	-0.268	2.22	0.427
Hspa1a	Q61696	0.0229716	0.752508	0.000169047	0.358998	5.0045e-10	0.0249298	0.476	0.935	0.0708	0.868	1.74e-06	0.428	FALSE	FALSE	FALSE	FALSE	TRUE	FALSE	TRUE	-0.501	-0.0679	-0.864	-0.198	-1.61	-0.494
Huwe1	Q7TMY8	7.41102e-05	0.836098	2.00097e-07	0.0349925	3.97105e-12	0.0159877	0.0305	0.942	0.00114	0.298	8.77e-09	0.346	FALSE	FALSE	FALSE	FALSE	TRUE	FALSE	TRUE	0.405	0.0197	0.56	0.204	0.831	0.235
Igf2bp3	Q9CPN8	0.0463467	0.570978	0.0331659	0.729714	1.29738e-05	0.21471	0.591	0.912	0.624	0.942	0.00957	0.867	FALSE	FALSE	FALSE	FALSE	TRUE	FALSE	TRUE	0.309	-0.0865	0.331	0.0527	0.725	0.19
Impdh1	P50096	8.58344e-05	0.589951	0.00268737	0.475467	0.000265151	0.429823	0.0328	0.915	0.259	0.905	0.0578	0.929	TRUE	FALSE	FALSE	FALSE	FALSE	FALSE	TRUE	-0.703	0.09	-0.522	-0.119	-0.646	-0.132
Ipo4	Q8VI75	9.61462e-05	0.137478	0.0273584	0.188508	0.00252569	0.0460478	0.0345	0.628	0.591	0.737	0.166	0.575	TRUE	FALSE	FALSE	FALSE	FALSE	FALSE	TRUE	-0.628	-0.225	-0.339	-0.199	-0.473	-0.305
Ipo7	Q9EPL8	0.000956359	0.255287	5.47649e-05	0.53598	6.8755e-08	0.0711624	0.115	0.79	0.0393	0.917	0.000189	0.68	FALSE	FALSE	TRUE	FALSE	TRUE	FALSE	TRUE	-0.608	-0.2	-0.761	-0.109	-1.08	-0.321
Iqsec1	Q8R0S2	0.031438	0.00187805	0.000417859	2.24973e-05	4.26461e-05	0.177303	0.52	0.0344	0.11	5.36e-05	0.0198	0.844	FALSE	TRUE	FALSE	TRUE	TRUE	FALSE	TRUE	-0.722	-1.07	-1.23	-1.51	-1.45	-0.447
Ireb2	Q811J3	9.5315e-13	0.945376	1.37479e-08	0.398903	1.21847e-05	0.0113014	8.23e-12	0.95	0.000135	0.883	0.0093	0.292	TRUE	FALSE	TRUE	FALSE	TRUE	FALSE	TRUE	-5.15	-0.0387	-3.73	-0.478	-2.7	-1.47
Irgq	Q8VIM9	0.00927235	0.357213	0.0570958	0.104935	0.000132446	0.0425116	0.343	0.852	0.71	0.56	0.0396	0.554	FALSE	FALSE	FALSE	FALSE	TRUE	FALSE	TRUE	-1.28	-0.441	-0.923	-0.783	-1.95	-0.987
Itsn1	Q9Z0R4	0.801921	0.831305	2.57743e-05	0.739557	1.76543e-06	0.870052	0.941	0.942	0.0267	0.943	0.00271	0.963	FALSE	FALSE	TRUE	FALSE	TRUE	FALSE	TRUE	-0.0358	0.0304	0.651	0.0474	0.757	0.0233
Khdc3	Q9CWU5	0.000168199	0.09762	0.0251821	0.00130027	0.164178	0.00199455	0.0456	0.541	0.576	0.0139	0.756	0.138	TRUE	FALSE	FALSE	TRUE	FALSE	FALSE	TRUE	-1.43	-0.599	-0.817	-1.2	-0.501	-1.15
Khdrbs1	Q60749	0.000144353	0.0137115	0.00203977	0.147522	0.0540374	0.259129	0.0422	0.175	0.232	0.668	0.582	0.888	TRUE	FALSE	FALSE	FALSE	FALSE	FALSE	TRUE	0.89	0.555	0.706	0.32	0.429	0.249
Klhdc4	Q921I2	0.127236	0.963883	0.000561246	0.885101	1.72052e-06	0.972846	0.772	0.951	0.128	0.954	0.00266	0.967	FALSE	FALSE	FALSE	FALSE	TRUE	FALSE	TRUE	-0.292	0.00857	-0.689	-0.0274	-1.01	-0.00644
Kmt2d	Q6PDK2	0.037853	0.802216	0.00331089	0.565191	5.52993e-05	0.189727	0.549	0.94	0.28	0.922	0.0232	0.852	FALSE	FALSE	FALSE	FALSE	TRUE	FALSE	TRUE	0.37	0.0438	0.533	0.101	0.759	0.231
Kpna1	Q60960	0.000542859	0.121252	1.22238e-05	0.491102	1.07425e-05	0.131676	0.0871	0.589	0.0174	0.908	0.00875	0.8	FALSE	FALSE	TRUE	FALSE	TRUE	FALSE	TRUE	-0.612	-0.262	-0.8	-0.116	-0.806	-0.255
Kpna4	O35343	0.082959	0.00867441	0.0132315	0.00139863	0.111675	0.0830423	0.703	0.127	0.46	0.0148	0.701	0.714	FALSE	FALSE	FALSE	TRUE	FALSE	FALSE	TRUE	0.474	0.731	0.687	0.903	0.434	0.474
Lactb	Q9EP89	0.0126428	0.726703	0.0867613	9.52074e-05	0.142787	0.180936	0.387	0.932	0.768	0.000546	0.737	0.846	FALSE	FALSE	FALSE	TRUE	FALSE	FALSE	TRUE	1.78	0.243	1.21	2.91	1.03	0.937
Lama5	Q61001	0.000548347	0.66273	0.795539	0.00482853	0.0472305	6.89491e-07	0.0875	0.925	0.943	0.0583	0.559	9.71e-05	FALSE	FALSE	FALSE	FALSE	FALSE	TRUE	TRUE	-1.23	-0.147	0.0871	-0.981	0.678	-1.87
Ldhb	P16125	0.959282	0.846524	0.00347782	0.569653	1.83488e-10	0.728798	0.949	0.943	0.285	0.923	6.86e-07	0.957	FALSE	FALSE	FALSE	FALSE	TRUE	FALSE	TRUE	-0.00706	-0.0268	0.42	0.0787	1.07	0.048
Ldlr	P35951	0.000158753	0.156351	0.27537	0.0434631	0.239984	0.00512113	0.0443	0.667	0.883	0.345	0.802	0.207	TRUE	FALSE	FALSE	FALSE	FALSE	FALSE	TRUE	-2.33	-0.826	-0.633	-1.19	0.682	-1.67
Ldlrap1	Q8C142	0.00628631	0.317735	0.000127126	0.988092	8.0528e-06	0.121081	0.294	0.833	0.0615	0.959	0.00751	0.786	FALSE	FALSE	FALSE	FALSE	TRUE	FALSE	TRUE	-1.02	0.362	-1.48	-0.00539	-1.77	-0.566
Lefty2	P57785	0.085275	0.844633	0.000217203	0.333986	5.0344e-06	0.757142	0.708	0.943	0.0802	0.857	0.00563	0.958	FALSE	FALSE	FALSE	FALSE	TRUE	FALSE	TRUE	0.819	-0.0921	1.85	0.456	2.36	0.145
Lgals3	P16110	2.56593e-05	0.00223134	0.000860323	0.000208906	0.000568326	2.62361e-05	0.0167	0.04	0.157	0.00158	0.0847	0.00459	TRUE	TRUE	FALSE	TRUE	FALSE	TRUE	TRUE	3.41	2.38	2.62	2.95	2.72	3.4
Lipt1	Q8VCM4	0.00386184	0.0396235	0.00437072	0.00131276	0.00028526	0.461316	0.234	0.356	0.308	0.014	0.0599	0.933	FALSE	FALSE	FALSE	TRUE	FALSE	FALSE	TRUE	1.27	0.885	1.25	1.42	1.63	0.312
Lrrc41	Q8K1C9	0.0031929	0.000430243	0.0116712	0.0184702	0.00611436	0.00297137	0.214	0.0101	0.439	0.18	0.25	0.159	FALSE	TRUE	FALSE	FALSE	FALSE	FALSE	TRUE	-1.49	-1.81	-1.26	-1.18	-1.38	-1.51
Lrrc59	Q922Q8	0.387955	0.915402	0.000157457	0.548012	1.49396e-08	0.554566	0.896	0.948	0.0682	0.919	5.21e-05	0.944	FALSE	FALSE	FALSE	FALSE	TRUE	FALSE	TRUE	-0.101	-0.0123	-0.469	-0.0699	-0.765	-0.0688
Lrrcc1	Q69ZB0	0.347437	0.00535294	0.738277	0.00215443	0.434853	0.0447903	0.887	0.0889	0.939	0.0239	0.862	0.568	FALSE	FALSE	FALSE	TRUE	FALSE	FALSE	TRUE	0.495	1.51	0.175	1.68	0.411	1.07
Ltv1	Q6NSQ7	0.000144834	0.466391	3.59651e-05	0.463852	0.000587478	0.0436911	0.0423	0.89	0.0317	0.902	0.086	0.561	TRUE	FALSE	TRUE	FALSE	FALSE	FALSE	TRUE	-0.993	-0.179	-1.09	-0.18	-0.888	-0.503
Map1lc3b	Q9CQV6	2.75012e-05	0.132941	0.000937641	1.43325e-07	0.00030812	5.99784e-06	0.0174	0.618	0.163	4.27e-09	0.0621	0.00115	TRUE	FALSE	FALSE	TRUE	FALSE	TRUE	TRUE	-1.12	-0.373	-0.855	-1.47	-0.942	-1.22
Map7d2	A2AG50	0.380063	0.00250697	0.0612772	0.609339	0.721005	0.727007	0.894	0.0439	0.721	0.929	0.901	0.957	FALSE	TRUE	FALSE	FALSE	FALSE	FALSE	TRUE	0.546	1.95	1.18	0.317	-0.221	0.216
Mat2b	Q99LB6	0.00116594	0.337931	0.00184761	0.0202538	3.81053e-05	0.00592345	0.128	0.843	0.222	0.196	0.0184	0.221	FALSE	FALSE	FALSE	FALSE	TRUE	FALSE	TRUE	0.499	0.141	0.476	0.348	0.652	0.417
Mccc1	Q99MR8	0.0406094	0.978032	7.96256e-05	0.218619	3.06267e-06	0.138912	0.564	0.951	0.0478	0.774	0.00405	0.808	FALSE	FALSE	TRUE	FALSE	TRUE	FALSE	TRUE	0.363	0.0048	0.738	0.216	0.899	0.26
Mccc2	Q3ULD5	0.0227833	0.421256	2.05424e-06	0.189907	3.15994e-08	0.135441	0.475	0.876	0.00506	0.739	0.000102	0.804	FALSE	FALSE	TRUE	FALSE	TRUE	FALSE	TRUE	0.305	-0.105	0.689	0.173	0.835	0.197
Metap2	O08663	6.54358e-05	0.486399	0.00148844	0.0553325	0.0613526	0.00507982	0.0286	0.894	0.201	0.399	0.604	0.206	TRUE	FALSE	FALSE	FALSE	FALSE	FALSE	TRUE	-1.07	-0.173	-0.826	-0.484	-0.472	-0.721
Mkln1	O89050	0.000239392	0.47138	2.54378e-05	0.0433605	0.000479366	0.000205027	0.0572	0.891	0.0265	0.344	0.0781	0.0349	FALSE	FALSE	TRUE	FALSE	FALSE	TRUE	TRUE	-0.804	-0.149	-0.94	-0.423	-0.76	-0.814
Mllt4	Q9QZQ1	0.0402808	0.134398	4.28315e-06	0.632536	1.75623e-09	0.207333	0.562	0.621	0.00845	0.932	6.52e-06	0.863	FALSE	FALSE	FALSE	FALSE	TRUE	FALSE	TRUE	0.191	-0.138	0.463	0.0437	0.652	0.116
Mms22l	B1AUR6	0.968217	0.767915	0.755096	0.00404018	0.926935	0.362907	0.949	0.937	0.94	0.0493	0.917	0.917	FALSE	FALSE	FALSE	TRUE	FALSE	FALSE	TRUE	0.0363	-0.269	0.284	-2.72	0.0834	-0.831
Mrps36	Q9CQX8	0.00936779	0.032182	0.00136161	0.000549649	0.00216473	0.000741985	0.345	0.318	0.193	0.00508	0.156	0.083	FALSE	FALSE	FALSE	TRUE	FALSE	FALSE	TRUE	1.97	1.61	2.46	2.68	2.35	2.61
Mtif2	Q91YJ5	0.0328369	0.805066	0.000556145	0.306567	1.67008e-05	0.14066	0.525	0.94	0.127	0.843	0.011	0.81	FALSE	FALSE	FALSE	FALSE	TRUE	FALSE	TRUE	0.314	-0.0355	0.525	0.148	0.675	0.214
Mtor	Q9JLN9	0.276931	0.0206154	0.000971317	0.945367	4.55972e-09	0.742114	0.867	0.239	0.165	0.957	1.61e-05	0.957	FALSE	FALSE	FALSE	FALSE	TRUE	FALSE	TRUE	0.134	-0.291	0.426	0.00842	0.847	0.0405
Mvp	Q9EQK5	1.52647e-06	0.470787	7.72393e-11	0.137928	1.69815e-15	0.00378631	0.00244	0.891	2.07e-06	0.648	7.97e-13	0.179	TRUE	FALSE	TRUE	FALSE	TRUE	FALSE	TRUE	-0.856	-0.116	-1.27	-0.24	-1.74	-0.481
Mycbp2	Q7TPH6	0.0092382	0.0119695	0.0342598	0.109638	0.000140263	0.0457134	0.343	0.159	0.63	0.573	0.0409	0.573	FALSE	FALSE	FALSE	FALSE	TRUE	FALSE	TRUE	-0.522	-0.503	0.42	-0.315	0.791	-0.395
Myo6	Q64331	0.0140719	0.54216	0.000155004	0.46929	7.87457e-07	0.109869	0.402	0.906	0.0677	0.903	0.00143	0.768	FALSE	FALSE	FALSE	FALSE	TRUE	FALSE	TRUE	1.51	0.365	2.41	0.433	3.3	0.967
Nars	Q8BP47	0.149772	0.426435	4.75384e-07	0.917597	1.02902e-05	0.247677	0.796	0.878	0.00205	0.955	0.00856	0.883	FALSE	FALSE	TRUE	FALSE	TRUE	FALSE	TRUE	-0.198	-0.109	-0.772	0.0141	-0.658	-0.159
Nbas	E9Q411	0.627425	0.876554	0.363208	0.0035306	0.87989	0.410099	0.928	0.945	0.902	0.0429	0.914	0.926	FALSE	FALSE	FALSE	TRUE	FALSE	FALSE	TRUE	-0.125	-0.04	-0.235	-0.781	-0.0389	-0.213
Ndrg1	Q62433	0.0392425	0.00981379	0.00876385	0.0199459	0.000125392	0.0123342	0.556	0.139	0.4	0.193	0.0384	0.304	FALSE	FALSE	FALSE	FALSE	TRUE	FALSE	TRUE	0.774	0.981	0.996	0.879	1.51	0.949
Ndrg2	Q9QYG0	0.425301	0.00918462	0.000461539	0.032893	4.11833e-05	0.117865	0.903	0.132	0.116	0.285	0.0194	0.781	FALSE	FALSE	FALSE	FALSE	TRUE	FALSE	TRUE	0.378	1.27	1.75	1.03	2.09	0.747
Necap1	Q9CR95	0.000957226	0.0544612	0.000140571	0.187963	4.58535e-05	0.0084089	0.115	0.42	0.0647	0.737	0.0207	0.258	FALSE	FALSE	FALSE	FALSE	TRUE	FALSE	TRUE	-0.728	-0.41	-0.853	-0.278	-0.922	-0.57
Nefh	P19246	0.192014	0.323777	3.43934e-05	0.0457257	2.10357e-05	0.0316369	0.827	0.836	0.031	0.357	0.0126	0.479	FALSE	FALSE	TRUE	FALSE	TRUE	FALSE	TRUE	-0.743	-0.56	-2.53	-1.15	-2.61	-1.24
Nenf	Q9CQ45	0.591752	0.774816	0.287943	0.000465063	0.537784	0.653135	0.925	0.937	0.886	0.00408	0.879	0.952	FALSE	FALSE	FALSE	TRUE	FALSE	FALSE	TRUE	-0.366	0.195	0.729	-2.52	0.421	-0.307
Nfkb2	Q9WTK5	0.196488	0.937154	0.047732	0.00184321	0.00255046	0.0727006	0.83	0.949	0.683	0.0202	0.167	0.685	FALSE	FALSE	FALSE	TRUE	FALSE	FALSE	TRUE	0.566	0.0343	0.876	1.41	1.37	0.791
Nid1	P10493	0.174016	1.49301e-05	0.875592	0.00493473	0.00546065	0.00237515	0.815	0.000135	0.946	0.0594	0.238	0.148	FALSE	TRUE	FALSE	FALSE	FALSE	FALSE	TRUE	-0.372	-1.28	-0.0425	-0.791	0.782	-0.861
Nipbl	Q6KCD5	0.00048297	0.465609	3.31322e-06	0.358505	2.86139e-05	0.315779	0.0826	0.889	0.00701	0.868	0.0152	0.906	FALSE	FALSE	TRUE	FALSE	TRUE	FALSE	TRUE	0.804	0.159	1.12	0.201	0.989	0.22
Nmt1	O70310	0.028181	0.466164	7.19926e-05	0.233416	5.95485e-06	0.108435	0.505	0.889	0.0452	0.789	0.00628	0.766	FALSE	FALSE	TRUE	FALSE	TRUE	FALSE	TRUE	-0.31	-0.101	-0.59	-0.166	-0.688	-0.225
Nnt	Q61941	0.256876	0.882292	0.0172185	0.382661	4.43324e-05	0.890849	0.859	0.946	0.508	0.878	0.0203	0.964	FALSE	FALSE	FALSE	FALSE	TRUE	FALSE	TRUE	0.305	-0.0396	0.653	0.234	1.18	0.0367
Nob1	Q8BW10	0.00968044	0.841915	0.000240412	0.606695	0.000136297	0.178866	0.349	0.943	0.0841	0.928	0.0403	0.845	FALSE	FALSE	FALSE	FALSE	TRUE	FALSE	TRUE	-0.614	-0.0459	-0.899	-0.119	-0.939	-0.312
Nr2c2	P49117	0.000109853	0.00095027	0.00048737	0.021609	0.607333	0.140222	0.0368	0.0188	0.119	0.206	0.889	0.81	TRUE	TRUE	FALSE	FALSE	FALSE	FALSE	TRUE	1.52	1.28	1.35	0.865	0.189	0.547
Nufip1	Q9QXX8	0.0999881	0.383858	0.119235	0.162683	1.35963e-06	0.171121	0.735	0.863	0.806	0.697	0.00223	0.839	FALSE	FALSE	FALSE	FALSE	TRUE	FALSE	TRUE	-0.56	-0.294	-0.529	-0.473	-1.81	-0.464
Obsl1	D3YYU8	0.0459561	0.627963	1.52706e-05	0.800584	0.0141206	0.661857	0.589	0.921	0.0198	0.948	0.353	0.952	FALSE	FALSE	TRUE	FALSE	FALSE	FALSE	TRUE	-0.955	0.228	-2.21	0.119	-1.18	-0.206
Odc1	P00860	1.19956e-07	0.0101558	0.296159	4.54654e-11	0.117789	4.91181e-14	0.00022	0.142	0.888	1.66e-12	0.709	1.68e-12	TRUE	FALSE	FALSE	TRUE	FALSE	TRUE	TRUE	-3.06	-1.34	-0.532	-4.11	-0.802	-5.03
Ogdhl	E9Q7L0	1.3657e-05	0.946079	7.7039e-08	0.266109	1.42548e-07	0.00426425	0.0108	0.95	0.000591	0.817	0.000369	0.19	TRUE	FALSE	TRUE	FALSE	TRUE	FALSE	TRUE	0.751	0.0107	0.973	0.177	0.947	0.469
Optn	Q8K3K8	0.00970382	2.33291e-05	0.003899	0.0917821	0.543872	0.000779712	0.349	0.000228	0.297	0.525	0.88	0.0853	FALSE	TRUE	FALSE	FALSE	FALSE	FALSE	TRUE	-1.36	-2.35	-1.53	-0.874	0.311	-1.81
Otud5	Q3U2S4	0.00608142	0.136803	0.131347	0.0588116	2.38486e-05	0.00167165	0.29	0.627	0.816	0.413	0.0136	0.128	FALSE	FALSE	FALSE	FALSE	TRUE	FALSE	TRUE	-0.93	-0.492	-0.5	-0.629	-1.5	-1.08
Otx2	P80206	0.201921	0.822345	0.597785	0.332617	1.71824e-05	0.25176	0.833	0.941	0.93	0.857	0.0112	0.885	FALSE	FALSE	FALSE	FALSE	TRUE	FALSE	TRUE	0.639	0.112	0.262	0.483	2.33	0.573
Pabpc4	Q6PHQ9	0.170729	0.99051	0.00575173	0.506903	8.70847e-06	0.402252	0.813	0.952	0.341	0.911	0.00784	0.925	FALSE	FALSE	FALSE	FALSE	TRUE	FALSE	TRUE	-0.195	-0.00168	-0.404	-0.094	-0.688	-0.119
Parp1	P11103	0.00333445	0.570023	0.0132979	0.378518	1.15769e-05	0.161024	0.219	0.912	0.461	0.876	0.00907	0.83	FALSE	FALSE	FALSE	FALSE	TRUE	FALSE	TRUE	0.381	0.0709	0.317	0.11	0.597	0.176
Pccb	Q99MN9	0.0562654	0.125693	8.34061e-06	0.819579	1.54239e-06	0.685841	0.63	0.6	0.0137	0.949	0.00246	0.954	FALSE	FALSE	TRUE	FALSE	TRUE	FALSE	TRUE	0.324	-0.258	0.815	0.0381	0.892	0.0675
Pcif1	P59114	0.0424114	0.138576	0.00083225	0.992408	0.000174111	0.155858	0.573	0.631	0.154	0.959	0.0462	0.826	FALSE	FALSE	FALSE	FALSE	TRUE	FALSE	TRUE	0.893	-0.646	1.52	0.00411	1.73	0.619
Pdcd4	Q61823	0.0230485	0.925931	0.000106099	0.707544	1.84272e-06	0.273904	0.477	0.948	0.056	0.94	0.0028	0.893	FALSE	FALSE	FALSE	FALSE	TRUE	FALSE	TRUE	0.807	-0.0323	1.44	0.13	1.84	0.382
Pdlim7	Q3TJD7	0.329124	0.639096	0.0189767	0.797887	1.33533e-05	0.959807	0.882	0.922	0.526	0.948	0.0097	0.967	FALSE	FALSE	FALSE	FALSE	TRUE	FALSE	TRUE	-0.211	-0.101	-0.519	0.0553	-1.03	0.0109
Pecam1	Q08481	0.0290261	0.471181	0.738276	0.0639555	1.99804e-05	0.00897635	0.509	0.891	0.939	0.43	0.0122	0.266	FALSE	FALSE	FALSE	FALSE	TRUE	FALSE	TRUE	0.856	0.277	-0.128	0.722	1.78	1.03
Pfkfb1	P70266	8.4515e-05	0.336681	0.00275785	0.0198209	0.015349	0.622883	0.0325	0.843	0.262	0.192	0.364	0.95	TRUE	FALSE	FALSE	FALSE	FALSE	FALSE	TRUE	2.17	0.496	1.6	1.23	1.28	0.253
Phgdh	Q61753	0.042461	0.840519	9.06655e-07	0.452891	8.28698e-08	0.795705	0.573	0.943	0.00315	0.899	0.000224	0.96	FALSE	FALSE	TRUE	FALSE	TRUE	FALSE	TRUE	-0.333	0.0325	-0.886	-0.121	-0.989	-0.0418
Phldb1	Q6PDH0	9.36648e-06	0.00341403	6.55279e-06	0.373187	1.20109e-08	0.000586671	0.00863	0.0589	0.0116	0.874	4.22e-05	0.0722	TRUE	FALSE	TRUE	FALSE	TRUE	FALSE	TRUE	-1.76	-1.1	-1.79	-0.324	-2.41	-1.32
Pip5k1a	P70182	0.0343242	0.968354	0.0001244	0.00221456	3.15918e-07	0.761217	0.531	0.951	0.0609	0.0245	0.000702	0.958	FALSE	FALSE	FALSE	TRUE	TRUE	FALSE	TRUE	-0.653	-0.012	-1.24	-0.966	-1.75	-0.0919
Pkp2	Q9CQ73	0.0829157	0.844349	7.29595e-05	0.727825	0.0108022	0.135419	0.703	0.943	0.0455	0.942	0.318	0.804	FALSE	FALSE	TRUE	FALSE	FALSE	FALSE	TRUE	-0.26	0.0291	-0.632	-0.0516	-0.389	-0.223
Plec	Q9QXS1	0.0306807	0.548342	0.00359777	0.199007	4.32695e-05	0.0920696	0.517	0.908	0.289	0.751	0.02	0.735	FALSE	FALSE	FALSE	FALSE	TRUE	FALSE	TRUE	-0.323	-0.0879	-0.442	-0.189	-0.645	-0.249
Plin2	P43883	0.376024	0.336453	3.03615e-05	0.199437	0.405252	0.689817	0.894	0.843	0.029	0.752	0.856	0.954	FALSE	FALSE	TRUE	FALSE	FALSE	FALSE	TRUE	0.462	-0.502	2.35	0.672	0.434	-0.208
Plxnb2	B2RXS4	0.568997	0.00209017	0.0019559	0.0384673	0.000386731	0.567646	0.922	0.0379	0.228	0.318	0.07	0.945	FALSE	TRUE	FALSE	FALSE	FALSE	FALSE	TRUE	0.326	1.83	1.85	1.21	2.15	-0.327
Pmm1	O35621	0.000433344	0.399744	0.000117361	0.132753	2.95402e-05	0.0108669	0.0787	0.869	0.0591	0.636	0.0155	0.287	FALSE	FALSE	FALSE	FALSE	TRUE	FALSE	TRUE	-1.61	-0.364	-1.78	-0.655	-1.95	-1.13
Pmvk	Q9D1G2	0.0176457	0.243408	0.000255483	0.1015	2.75998e-05	0.00457654	0.437	0.78	0.0867	0.552	0.0149	0.196	FALSE	FALSE	FALSE	FALSE	TRUE	FALSE	TRUE	-0.529	-0.255	-0.844	-0.36	-0.987	-0.639
Pnkp	Q9JLV6	0.460311	0.571905	0.000313287	0.920386	0.000185464	0.042828	0.909	0.912	0.0961	0.956	0.0478	0.556	FALSE	FALSE	FALSE	FALSE	TRUE	FALSE	TRUE	0.115	-0.0877	0.592	0.0155	0.617	0.32
Pold3	Q9EQ28	0.301674	0.126056	0.00377939	0.144222	2.18168e-05	0.116494	0.875	0.601	0.294	0.661	0.0129	0.779	FALSE	FALSE	FALSE	FALSE	TRUE	FALSE	TRUE	0.208	0.309	0.602	0.295	0.923	0.317
Polr2a	P08775	0.000725801	0.904924	1.5668e-05	0.150718	0.00322439	0.00556057	0.101	0.947	0.0201	0.675	0.185	0.215	FALSE	FALSE	TRUE	FALSE	FALSE	FALSE	TRUE	0.487	-0.0164	0.644	0.199	0.42	0.393
Polrmt	Q8BKF1	0.0650716	0.366908	0.0430267	0.760083	4.1187e-05	0.931426	0.659	0.857	0.667	0.945	0.0194	0.966	FALSE	FALSE	FALSE	FALSE	TRUE	FALSE	TRUE	-1.17	0.564	-1.28	0.19	-2.76	-0.0536
Pop4	Q9CR08	0.760549	0.000943231	0.171598	0.003133	0.0183561	0.164542	0.938	0.0187	0.843	0.0376	0.391	0.833	FALSE	TRUE	FALSE	TRUE	FALSE	FALSE	TRUE	0.312	-3.56	-1.41	-3.15	-2.48	-1.44
Ppfibp2	O35711	0.964826	0.278837	0.0349332	0.596667	0.00017475	0.133548	0.949	0.808	0.633	0.927	0.0463	0.802	FALSE	FALSE	FALSE	FALSE	TRUE	FALSE	TRUE	-0.0252	0.621	1.23	0.302	2.28	0.865
Ppid	Q9CR16	0.159553	0.790788	6.16057e-05	0.725953	1.44463e-06	0.791638	0.804	0.939	0.0415	0.942	0.00234	0.96	FALSE	FALSE	FALSE	FALSE	TRUE	FALSE	TRUE	-0.157	0.0294	-0.478	0.0389	-0.595	0.0293
Ppif	Q99KR7	0.00165566	0.00461813	0.00905068	0.00162579	0.00262519	0.00757023	0.154	0.0786	0.404	0.0174	0.169	0.245	FALSE	FALSE	FALSE	TRUE	FALSE	FALSE	TRUE	2	1.78	1.63	2	1.9	1.67
Ppp2r1b	Q7TNP2	0.00883721	0.681998	0.00111905	0.0543749	5.56345e-05	0.0475779	0.338	0.928	0.175	0.396	0.0233	0.583	FALSE	FALSE	FALSE	FALSE	TRUE	FALSE	TRUE	-0.41	-0.0623	-0.519	-0.297	-0.659	-0.306
Prkcd	P28867	0.81238	0.000258399	0.443912	0.0355566	0.7769	0.06153	0.941	0.00653	0.914	0.301	0.906	0.646	FALSE	TRUE	FALSE	FALSE	FALSE	FALSE	TRUE	-0.0823	-1.35	-0.266	-0.743	-0.0983	-0.659
Prkcsh	O08795	0.0965237	0.62956	0.00112872	0.512659	2.77014e-06	0.357631	0.729	0.921	0.176	0.913	0.00378	0.916	FALSE	FALSE	FALSE	FALSE	TRUE	FALSE	TRUE	0.219	0.0629	0.445	0.0855	0.676	0.12
Prkdc	P97313	0.1691	0.888349	0.00144477	0.288147	1.29781e-05	0.648532	0.812	0.946	0.198	0.832	0.00957	0.952	FALSE	FALSE	FALSE	FALSE	TRUE	FALSE	TRUE	0.42	-0.0426	1.01	0.324	1.44	0.138
Prkra	Q9WTX2	0.165619	0.148312	0.641655	0.0622346	9.4689e-05	0.126471	0.809	0.651	0.933	0.424	0.0325	0.793	FALSE	FALSE	FALSE	FALSE	TRUE	FALSE	TRUE	0.893	0.932	-0.298	1.21	2.67	0.986
Prrc2a	Q7TSC1	9.35355e-05	0.329724	1.33736e-05	0.362363	1.44853e-05	0.00355895	0.0341	0.839	0.0184	0.87	0.0102	0.174	FALSE	FALSE	TRUE	FALSE	TRUE	FALSE	TRUE	-0.524	-0.122	-0.594	-0.114	-0.592	-0.379
Prrc2b	Q7TPM1	0.000146522	0.583293	2.29936e-06	0.683342	9.07672e-06	0.114785	0.0425	0.914	0.00537	0.937	0.00802	0.776	FALSE	FALSE	TRUE	FALSE	FALSE	FALSE	TRUE	-0.483	-0.0654	-0.623	-0.0486	-0.578	-0.19
Psap	Q61207	0.000116326	0.0132734	5.0091e-07	0.192253	3.70573e-08	0.007944	0.0378	0.171	0.00211	0.743	0.000117	0.251	TRUE	FALSE	TRUE	FALSE	TRUE	FALSE	TRUE	0.651	0.402	0.893	0.207	1	0.433
Psat1	Q99K85	0.0315233	0.965534	3.79707e-05	0.846481	0.000136726	0.782254	0.52	0.951	0.0326	0.951	0.0403	0.959	FALSE	FALSE	TRUE	FALSE	TRUE	FALSE	TRUE	-0.469	-0.00924	-0.952	-0.0414	-0.872	-0.0591
Psph	Q99LS3	0.297898	0.912668	0.0638645	0.998321	0.00013184	0.721265	0.874	0.948	0.727	0.96	0.0395	0.956	FALSE	FALSE	FALSE	FALSE	TRUE	FALSE	TRUE	-0.317	-0.0332	-0.57	-0.000638	-1.24	-0.108
Ptprf	A2A8L5	0.00481613	0.733483	2.93108e-05	0.975401	1.07437e-05	0.665332	0.259	0.933	0.0285	0.958	0.00875	0.953	FALSE	FALSE	TRUE	FALSE	TRUE	FALSE	TRUE	1.19	-0.139	1.85	-0.0126	1.97	0.177
Pycr2	Q922Q4	0.00232877	0.322896	7.48598e-05	0.835665	3.71075e-07	0.181777	0.183	0.836	0.0461	0.95	0.000786	0.847	FALSE	FALSE	FALSE	FALSE	TRUE	FALSE	TRUE	0.382	-0.119	0.512	0.0249	0.689	0.162
R3hcc1	Q8BSI6	0.565999	0.142972	0.267141	0.00373708	0.531563	0.00630491	0.922	0.64	0.881	0.0455	0.878	0.226	FALSE	FALSE	FALSE	TRUE	FALSE	FALSE	TRUE	0.205	0.528	0.399	1.08	0.224	1.01
Rab12	P35283	0.444667	0.681493	0.372428	0.000390391	0.532476	0.679913	0.906	0.927	0.904	0.00324	0.879	0.954	FALSE	FALSE	FALSE	TRUE	FALSE	FALSE	TRUE	0.325	-0.174	0.38	1.6	0.266	0.175
Rab18	P35293	2.36308e-06	0.231576	8.9265e-05	0.192312	0.0470104	0.00392086	0.00316	0.769	0.051	0.743	0.558	0.182	TRUE	FALSE	FALSE	FALSE	FALSE	FALSE	TRUE	-0.992	-0.228	-0.797	-0.249	-0.384	-0.568
Rabgef1	Q9JM13	0.351067	0.716436	0.583876	1.53413e-05	0.990742	0.547007	0.888	0.931	0.929	2.96e-05	0.921	0.943	FALSE	FALSE	FALSE	TRUE	FALSE	FALSE	TRUE	-0.374	-0.145	-0.219	-1.88	-0.00464	-0.241
Ranbp17	Q99NF8	0.911089	0.0022926	0.788721	0.120324	0.199806	0.379323	0.947	0.0409	0.942	0.604	0.781	0.92	FALSE	TRUE	FALSE	FALSE	FALSE	FALSE	TRUE	0.0445	-1.27	0.107	-0.625	0.514	-0.351
Rasa2	P58069	0.0161548	0.278297	0.0551419	0.000810899	0.00201148	9.69938e-05	0.423	0.808	0.705	0.00846	0.151	0.0181	FALSE	FALSE	FALSE	TRUE	FALSE	TRUE	TRUE	-0.845	-0.373	-0.668	-1.21	-1.1	-1.43
Rb1cc1	Q9ESK9	0.647475	0.472634	8.48324e-08	0.631655	0.744139	0.570338	0.93	0.891	0.000634	0.931	0.903	0.945	FALSE	FALSE	TRUE	FALSE	FALSE	FALSE	TRUE	-0.154	-0.242	-2.06	0.161	-0.11	-0.191
Rbms2	Q8VC70	8.73294e-05	0.572417	0.00957908	0.463048	0.000979593	0.123564	0.033	0.912	0.412	0.902	0.107	0.789	TRUE	FALSE	FALSE	FALSE	FALSE	FALSE	TRUE	-2.39	-0.321	-1.51	-0.417	-1.96	-0.883
Rhog	P84096	0.0860406	0.113827	0.00382457	0.000489936	0.000227684	0.0108826	0.71	0.575	0.295	0.00436	0.0534	0.288	FALSE	FALSE	FALSE	TRUE	FALSE	FALSE	TRUE	-0.949	-0.873	-1.64	-2.01	-2.14	-1.43
Riok2	Q9CQS5	0.000825082	0.97518	0.000727317	0.519242	5.19405e-05	0.075798	0.108	0.951	0.145	0.914	0.0224	0.694	FALSE	FALSE	FALSE	FALSE	TRUE	FALSE	TRUE	-1.34	0.0118	-1.35	-0.246	-1.66	-0.685
Rmdn1	Q9DCV4	0.068019	0.0258545	0.000422081	0.33236	7.81177e-06	0.938534	0.667	0.279	0.111	0.857	0.00738	0.966	FALSE	FALSE	FALSE	FALSE	TRUE	FALSE	TRUE	0.878	1.08	1.77	0.462	2.32	-0.0366
Rnf10	Q3UIW5	0.000516486	0.459722	0.000987272	0.00564857	0.000839149	8.9041e-05	0.0852	0.888	0.166	0.0665	0.101	0.0167	FALSE	FALSE	FALSE	FALSE	FALSE	TRUE	TRUE	-1.7	-0.343	-1.6	-1.33	-1.63	-1.95
Rnf14	Q9JI90	0.218749	0.00114628	0.705023	0.0467744	0.224508	0.0992558	0.842	0.0228	0.937	0.362	0.795	0.749	FALSE	TRUE	FALSE	FALSE	FALSE	FALSE	TRUE	-0.278	-0.766	-0.0851	-0.455	0.275	-0.375
Rpl13	P47963	0.578789	0.00157123	0.327658	0.561991	0.447527	0.800771	0.923	0.0298	0.895	0.921	0.864	0.96	FALSE	TRUE	FALSE	FALSE	FALSE	FALSE	TRUE	0.105	0.626	-0.186	0.11	-0.144	0.0478
Rpl7	P14148	0.115284	0.0969954	0.000565737	0.512404	2.01091e-05	0.229378	0.758	0.54	0.128	0.913	0.0123	0.875	FALSE	FALSE	FALSE	FALSE	TRUE	FALSE	TRUE	-0.244	0.258	-0.558	-0.101	-0.711	-0.185
Rprd1a	Q8VDS4	0.642519	0.401058	0.00199067	0.964282	1.92104e-06	0.54621	0.929	0.87	0.23	0.958	0.00288	0.943	FALSE	FALSE	FALSE	FALSE	TRUE	FALSE	TRUE	0.0702	-0.127	0.488	0.00677	0.799	0.0914
Rps15a	P62245	0.000477303	0.339311	5.20153e-05	0.173617	6.59728e-05	0.305393	0.0822	0.844	0.0383	0.715	0.0258	0.903	FALSE	FALSE	TRUE	FALSE	FALSE	FALSE	TRUE	-0.497	0.129	-0.587	-0.185	-0.578	-0.139
Rps18	P62270	0.00409816	0.341653	0.000191741	0.349146	1.51293e-05	0.0751305	0.24	0.845	0.0755	0.864	0.0104	0.692	FALSE	FALSE	FALSE	FALSE	TRUE	FALSE	TRUE	-0.461	0.148	-0.615	-0.145	-0.729	-0.279
Rps3	P62908	0.00176228	0.423023	3.77701e-05	0.534341	2.19349e-05	0.0810232	0.158	0.877	0.0325	0.917	0.0129	0.708	FALSE	FALSE	TRUE	FALSE	TRUE	FALSE	TRUE	-0.438	0.108	-0.597	-0.0834	-0.618	-0.237
Rptor	Q8K4Q0	0.0014257	0.402132	0.000385822	0.335909	1.02578e-05	0.0133303	0.143	0.87	0.106	0.858	0.00854	0.315	FALSE	FALSE	FALSE	FALSE	TRUE	FALSE	TRUE	0.589	0.148	0.663	-0.17	0.85	0.448
Rsrc1	Q9DBU6	0.0576009	0.90406	0.00939949	0.648482	9.4865e-05	0.0502238	0.635	0.947	0.409	0.934	0.0326	0.597	FALSE	FALSE	FALSE	FALSE	TRUE	FALSE	TRUE	0.34	-0.0213	0.472	0.0805	0.738	0.351
S100a6	P14069	0.728224	0.00156464	0.932262	0.32445	0.332643	0.0762139	0.936	0.0297	0.949	0.853	0.837	0.695	FALSE	TRUE	FALSE	FALSE	FALSE	FALSE	TRUE	0.396	3.77	-0.0967	1.13	-1.11	2.05
Sap130	Q8BIH0	0.510854	0.00281485	0.782375	0.023338	0.0608642	0.637225	0.916	0.0477	0.942	0.219	0.603	0.951	FALSE	TRUE	FALSE	FALSE	FALSE	FALSE	TRUE	-0.167	-0.786	0.0698	-0.587	0.481	-0.119
Sec14l1	A8Y5H7	3.36752e-05	0.210218	2.66965e-07	0.158591	0.00110672	4.22375e-05	0.0197	0.746	0.00139	0.69	0.114	0.00728	TRUE	FALSE	TRUE	FALSE	FALSE	TRUE	TRUE	-1.59	-0.448	-2.07	-0.505	-1.22	-1.57
Sh3d19	Q91X43	0.15179	0.134862	0.000945547	0.305352	7.66939e-06	0.00251195	0.797	0.622	0.163	0.842	0.0073	0.15	FALSE	FALSE	FALSE	FALSE	TRUE	FALSE	TRUE	0.399	-0.417	0.959	-0.284	1.35	0.869
Sh3glb1	Q9JK48	0.00154009	0.183254	6.77052e-05	1.41143e-05	0.000313583	1.07093e-08	0.148	0.711	0.0437	2.64e-05	0.0626	1.71e-07	FALSE	FALSE	TRUE	TRUE	FALSE	TRUE	TRUE	-0.485	-0.196	-0.627	-0.693	-0.56	-0.976
Sidt2	Q8CIF6	0.228638	0.000343414	0.539269	0.25226	0.00123852	0.00996219	0.847	0.0084	0.925	0.806	0.121	0.278	FALSE	TRUE	FALSE	FALSE	FALSE	FALSE	TRUE	-0.517	-1.62	-0.262	-0.491	-1.45	-1.13
Sin3a	Q60520	0.00273855	0.542911	0.000166848	0.343255	2.36848e-06	0.0150281	0.199	0.907	0.0703	0.862	0.00338	0.336	FALSE	FALSE	FALSE	FALSE	TRUE	FALSE	TRUE	0.357	0.0698	0.46	0.109	0.599	0.286
Skt	A2AQ25	0.0651764	0.947727	1.69298e-05	0.64574	3.79006e-05	0.376423	0.659	0.95	0.021	0.933	0.0184	0.92	FALSE	FALSE	TRUE	FALSE	TRUE	FALSE	TRUE	0.255	-0.00894	0.639	0.0628	0.607	0.121
Slc25a22	Q9D6M3	0.151815	0.00965345	0.141469	0.00146354	0.0367748	0.00329722	0.797	0.137	0.824	0.0154	0.514	0.167	FALSE	FALSE	FALSE	TRUE	FALSE	FALSE	TRUE	0.87	1.6	0.893	2	1.28	1.84
Slc25a24	Q8BMD8	0.451117	0.256518	0.328835	0.0033453	0.0703072	0.248395	0.907	0.791	0.895	0.0404	0.628	0.883	FALSE	FALSE	FALSE	TRUE	FALSE	FALSE	TRUE	-0.551	-0.833	-0.715	-2.23	-1.34	-0.847
Slc2a3	P32037	1.12347e-05	0.00150922	1.6637e-05	0.000184061	4.85133e-07	6.20047e-06	0.00957	0.0289	0.0208	0.00135	0.000934	0.00118	TRUE	TRUE	TRUE	TRUE	TRUE	TRUE	TRUE	3.84	2.65	3.75	3.19	4.52	3.97
Smarcb1	Q9Z0H3	0.0390068	0.1412	0.000534597	0.0645756	0.000179638	0.0262974	0.555	0.636	0.125	0.432	0.047	0.438	FALSE	FALSE	FALSE	FALSE	TRUE	FALSE	TRUE	0.328	0.232	0.571	0.293	0.623	0.355
Smarcc1	P97496	0.0565688	0.707496	0.000824349	0.17872	6.64088e-05	0.169646	0.631	0.93	0.154	0.723	0.0259	0.838	FALSE	FALSE	FALSE	FALSE	TRUE	FALSE	TRUE	0.265	0.0514	0.482	0.186	0.587	0.19
Smarce1	O54941	6.02009e-05	0.396387	5.67271e-07	0.410223	1.03559e-05	0.00997896	0.0273	0.868	0.0023	0.887	0.00859	0.278	FALSE	FALSE	TRUE	FALSE	TRUE	FALSE	TRUE	0.546	0.108	0.711	0.104	0.61	0.336
Snap29	Q9ERB0	0.00046204	0.376236	0.000176768	0.0542216	5.11383e-05	0.0118504	0.081	0.86	0.0725	0.395	0.0222	0.298	FALSE	FALSE	FALSE	FALSE	TRUE	FALSE	TRUE	-0.592	-0.142	-0.64	-0.313	-0.699	-0.414
Snx29	Q9D3S3	0.237507	0.386977	0.0650275	0.455092	0.00011811	0.902998	0.851	0.865	0.729	0.9	0.0371	0.965	FALSE	FALSE	FALSE	FALSE	TRUE	FALSE	TRUE	0.547	0.399	0.862	0.344	1.89	0.0561
Sp3	O70494	0.000214276	0.0910828	0.0410527	0.00210057	0.000409923	0.0128953	0.0534	0.526	0.659	0.0232	0.0722	0.31	FALSE	FALSE	FALSE	TRUE	FALSE	FALSE	TRUE	1.51	0.655	0.796	1.23	1.43	0.978
Sparc	P07214	0.000120712	0.352792	0.00879242	7.89147e-08	0.0567191	2.45515e-06	0.0384	0.85	0.4	1.65e-09	0.591	0.000474	TRUE	FALSE	FALSE	TRUE	FALSE	TRUE	TRUE	-1.23	-0.279	-0.808	-1.84	-0.579	-1.56
Spg21	Q9CQC8	0.130249	0.304157	0.0187669	0.00178835	0.107421	0.00266063	0.776	0.825	0.524	0.0195	0.695	0.153	FALSE	FALSE	FALSE	TRUE	FALSE	FALSE	TRUE	-0.855	-0.577	-1.35	-1.83	-0.911	-1.75
Spint1	Q9R097	0.000305235	0.855755	0.00170342	0.6951	2.9543e-05	0.0365212	0.0659	0.944	0.214	0.939	0.0155	0.514	FALSE	FALSE	FALSE	FALSE	TRUE	FALSE	TRUE	0.765	-0.0363	0.655	-0.0783	0.903	0.426
Sri	Q6P069	0.185362	0.00761761	0.000815584	0.227836	0.228742	0.000246102	0.823	0.115	0.153	0.784	0.797	0.0397	FALSE	FALSE	FALSE	FALSE	FALSE	TRUE	TRUE	-0.297	-0.613	-0.783	-0.27	-0.269	-0.867
Ssna1	Q9JJ94	1.18035e-05	0.550686	9.52099e-06	0.229486	0.0225347	0.00193662	0.00983	0.908	0.0149	0.785	0.425	0.136	TRUE	FALSE	TRUE	FALSE	FALSE	FALSE	TRUE	-0.975	-0.122	-0.987	-0.246	-0.476	-0.66
Stx12	Q9ER00	0.00194473	0.119007	0.0218767	0.0013563	0.435213	0.00026017	0.167	0.584	0.551	0.0144	0.862	0.0412	FALSE	FALSE	FALSE	FALSE	FALSE	TRUE	TRUE	-0.56	-0.272	-0.406	-0.58	-0.135	-0.671
Stxbp1	O08599	0.276701	0.525032	0.402101	0.000800817	0.429507	0.0722505	0.867	0.903	0.908	0.00833	0.861	0.683	FALSE	FALSE	FALSE	TRUE	FALSE	FALSE	TRUE	-0.368	-0.215	-0.283	-1.19	0.267	-0.614
Sun2	Q8BJS4	0.145127	0.794273	0.00311607	0.789883	8.16387e-05	0.226756	0.791	0.939	0.274	0.947	0.0296	0.874	FALSE	FALSE	FALSE	FALSE	TRUE	FALSE	TRUE	0.389	-0.0689	0.813	0.0704	1.12	0.322
Suv420h2	Q6Q783	0.024591	0.0970037	0.0040058	0.0536684	0.00015058	0.128506	0.486	0.54	0.3	0.393	0.0425	0.796	FALSE	FALSE	FALSE	FALSE	TRUE	FALSE	TRUE	0.975	0.712	1.27	0.832	1.72	0.651
Svil	Q8K4L3	0.000856219	0.296108	2.31941e-05	0.933599	1.54211e-06	0.253765	0.11	0.82	0.0252	0.956	0.00246	0.886	FALSE	FALSE	TRUE	FALSE	TRUE	FALSE	TRUE	1.84	-0.551	2.41	0.0437	2.81	0.602
Syce1	Q9D495	0.269873	0.000345754	0.000509085	0.355723	0.895872	0.336895	0.864	0.00844	0.121	0.867	0.915	0.911	FALSE	TRUE	FALSE	FALSE	FALSE	FALSE	TRUE	-0.571	-1.95	-1.89	-0.477	-0.0674	-0.497
Tax1bp1	Q3UKC1	0.603741	4.7491e-06	0.350047	0.138535	0.51387	0.811077	0.926	2.41e-05	0.9	0.649	0.876	0.961	FALSE	TRUE	FALSE	FALSE	FALSE	FALSE	TRUE	0.167	-1.62	-0.301	-0.48	-0.21	0.0767
Tbrg1	Q3UB74	0.765169	0.000574634	0.0476368	0.149094	0.026892	0.114218	0.939	0.0121	0.683	0.672	0.457	0.775	FALSE	TRUE	FALSE	FALSE	FALSE	FALSE	TRUE	-0.05	-0.608	0.337	-0.244	0.378	-0.267
Tcf7l1	Q9Z1J1	0.0342342	0.000529807	0.0485026	0.405346	0.00503147	0.000767327	0.531	0.0116	0.686	0.885	0.229	0.0846	FALSE	TRUE	FALSE	FALSE	FALSE	FALSE	TRUE	-0.469	-0.794	-0.436	-0.181	-0.631	-0.768
Tdg	P56581	0.982662	0.068326	0.993584	0.00247657	0.419483	0.464218	0.95	0.467	0.951	0.0283	0.859	0.934	FALSE	FALSE	FALSE	TRUE	FALSE	FALSE	TRUE	0.006	-0.511	0.00222	-0.871	-0.224	-0.203
Tgm1	Q9JLF6	0.000119633	0.521701	0.00403869	0.635614	3.7794e-06	0.857435	0.0382	0.902	0.3	0.932	0.00466	0.963	TRUE	FALSE	FALSE	FALSE	TRUE	FALSE	TRUE	-1.85	-0.288	-1.34	-0.213	-2.29	-0.0806
Thrap3	Q569Z6	0.000166536	0.0464454	0.00870785	0.248849	0.0134492	0.01071	0.0454	0.385	0.399	0.803	0.346	0.286	TRUE	FALSE	FALSE	FALSE	FALSE	FALSE	TRUE	0.643	0.324	0.433	0.186	0.406	0.42
Tinagl1	Q99JR5	0.623043	0.0524885	0.0489687	0.000138065	0.00950684	0.00420627	0.928	0.412	0.687	0.000902	0.302	0.188	FALSE	FALSE	FALSE	TRUE	FALSE	FALSE	TRUE	-0.156	-0.627	-0.637	-1.29	-0.85	-0.944
Tmco6	Q8BQX5	0.42903	0.423293	0.823095	0.00329871	0.356828	0.25885	0.904	0.877	0.944	0.0398	0.844	0.888	FALSE	FALSE	FALSE	TRUE	FALSE	FALSE	TRUE	-0.332	0.336	0.0935	-1.28	-0.387	-0.475
Tmem177	Q8BPE4	0.521554	0.00274077	0.675475	0.376328	0.493725	0.121217	0.917	0.0469	0.935	0.875	0.873	0.786	FALSE	TRUE	FALSE	FALSE	FALSE	FALSE	TRUE	-0.254	-1.23	-0.166	-0.351	-0.271	-0.619
Tmem43	Q9DBS1	0.000118357	0.0831364	0.00484793	0.000273557	0.179027	0.0205504	0.038	0.504	0.318	0.00215	0.767	0.391	TRUE	FALSE	FALSE	TRUE	FALSE	FALSE	TRUE	2.4	1.02	1.7	2.25	0.79	1.38
Tom1	O88746	0.00231554	0.867485	0.00288919	0.0391728	9.22003e-06	0.168203	0.183	0.945	0.267	0.322	0.00808	0.836	FALSE	FALSE	FALSE	FALSE	TRUE	FALSE	TRUE	0.616	0.0324	0.602	0.408	0.942	0.27
Tom1l1	Q923U0	0.00233904	0.512658	2.23594e-06	0.835273	0.198223	0.317761	0.184	0.9	0.00529	0.95	0.78	0.906	FALSE	FALSE	TRUE	FALSE	FALSE	FALSE	TRUE	-1.1	-0.228	-1.82	-0.0722	-0.45	-0.348
Trim32	Q8CH72	0.00406233	0.871753	4.40249e-05	0.924629	0.0061406	0.0727444	0.239	0.945	0.0352	0.956	0.25	0.685	FALSE	FALSE	TRUE	FALSE	FALSE	FALSE	TRUE	-0.975	-0.0528	-1.44	-0.0309	-0.927	-0.595
Trio	Q0KL02	0.56089	0.0720707	0.136611	6.20232e-05	0.0162445	0.122814	0.922	0.477	0.82	0.00028	0.372	0.788	FALSE	FALSE	FALSE	TRUE	FALSE	FALSE	TRUE	0.184	0.577	0.476	1.36	0.78	0.493
Tsc2	Q61037	0.218907	0.956683	0.778126	0.00172822	0.870186	0.716263	0.842	0.95	0.942	0.0187	0.913	0.956	FALSE	FALSE	FALSE	TRUE	FALSE	FALSE	TRUE	-0.62	-0.0272	-0.141	-1.64	-0.0818	-0.182
Tubb6	Q922F4	0.0361898	0.851707	0.000405483	0.898218	5.00306e-05	0.821304	0.539	0.943	0.109	0.954	0.0219	0.961	FALSE	FALSE	FALSE	FALSE	TRUE	FALSE	TRUE	-0.413	-0.0361	-0.724	-0.0247	-0.845	-0.0437
Txndc9	Q9CQ79	4.24443e-05	0.778166	0.00253569	0.121994	2.1604e-05	0.00273964	0.0223	0.937	0.254	0.608	0.0128	0.155	TRUE	FALSE	FALSE	FALSE	TRUE	FALSE	TRUE	-0.752	-0.0479	-0.535	-0.266	-0.785	-0.531
Uap1l1	Q3TW96	0.150849	0.58438	0.000197606	0.89549	1.00586e-05	0.912312	0.797	0.914	0.0766	0.954	0.00846	0.965	FALSE	FALSE	FALSE	FALSE	TRUE	FALSE	TRUE	0.312	-0.118	0.853	0.0282	1.04	-0.0237
Ube2f	Q9CY34	0.00337322	0.0019689	0.017208	0.0109314	0.0673489	0.00559561	0.22	0.0359	0.508	0.111	0.62	0.215	FALSE	TRUE	FALSE	FALSE	FALSE	FALSE	TRUE	1.16	1.23	0.927	0.994	0.704	1.09
Ube4a	E9Q735	0.398097	0.00151435	0.989312	0.437372	0.992505	0.205582	0.898	0.0289	0.951	0.895	0.921	0.862	FALSE	TRUE	FALSE	FALSE	FALSE	FALSE	TRUE	-0.288	-1.13	-0.00454	-0.264	-0.00319	-0.433
Ublcp1	Q8BGR9	0.00044456	0.0695727	0.00193097	0.0366464	1.42528e-05	0.0059233	0.0796	0.47	0.227	0.308	0.0101	0.221	FALSE	FALSE	FALSE	FALSE	TRUE	FALSE	TRUE	0.693	0.344	0.604	0.398	0.883	0.531
Uevld	Q3U1V6	0.00016872	0.0293367	0.00195928	0.00110669	0.334074	1.19147e-05	0.0457	0.301	0.228	0.0119	0.837	0.00218	TRUE	FALSE	FALSE	TRUE	FALSE	TRUE	TRUE	1.05	0.583	0.848	0.897	0.254	1.25
Uhrf1bp1	B2KF50	0.0654534	0.148263	0.308811	0.36707	0.58138	0.000218558	0.66	0.651	0.891	0.872	0.885	0.0366	FALSE	FALSE	FALSE	FALSE	FALSE	TRUE	TRUE	-0.607	-0.474	-0.332	-0.294	-0.179	-1.28
Unc45a	Q99KD5	0.00338551	0.897204	1.47791e-05	0.402612	4.44984e-05	0.0517272	0.22	0.947	0.0195	0.885	0.0203	0.604	FALSE	FALSE	TRUE	FALSE	FALSE	FALSE	TRUE	-0.38	-0.0161	-0.588	-0.105	-0.549	-0.247
Usp11	Q99K46	0.0027666	0.464237	1.25827e-06	0.92063	0.00148762	0.782988	0.2	0.889	0.00382	0.956	0.131	0.959	FALSE	FALSE	TRUE	FALSE	FALSE	FALSE	TRUE	1.32	-0.311	2.29	-0.0423	1.41	0.117
Usp47	Q8BY87	5.56694e-05	0.0256801	0.0068233	0.0612224	0.222089	0.00408532	0.0261	0.277	0.365	0.421	0.793	0.185	TRUE	FALSE	FALSE	FALSE	FALSE	FALSE	TRUE	-0.59	-0.31	-0.38	-0.259	-0.167	-0.405
Usp54	Q8BL06	0.316692	0.00277789	0.203666	0.0381916	0.158855	0.00807588	0.879	0.0473	0.859	0.316	0.751	0.253	FALSE	TRUE	FALSE	FALSE	FALSE	FALSE	TRUE	-0.382	-1.18	-0.486	-0.803	-0.54	-1.04
Vps45	P97390	0.000286808	0.437704	0.00879514	0.210926	0.00763596	0.000320084	0.0636	0.882	0.4	0.766	0.275	0.0482	FALSE	FALSE	FALSE	FALSE	FALSE	TRUE	TRUE	-0.782	-0.158	-0.549	-0.256	-0.559	-0.775
Vwa5a	Q99KC8	0.00493338	0.631769	1.11364e-07	0.402644	1.48093e-11	0.266931	0.262	0.921	0.000768	0.885	3.61e-08	0.891	FALSE	FALSE	TRUE	FALSE	TRUE	FALSE	TRUE	0.403	0.0663	0.836	0.116	1.16	0.154
Vwa8	Q8CC88	0.158501	0.641104	1.835e-05	0.538945	3.99581e-11	0.236135	0.803	0.922	0.022	0.918	1.21e-07	0.878	FALSE	FALSE	TRUE	FALSE	TRUE	FALSE	TRUE	0.233	-0.0763	0.762	0.101	1.33	0.195
Wbp2	P97765	0.181232	0.169108	2.09406e-05	0.732263	0.00182276	0.223782	0.82	0.689	0.0238	0.942	0.144	0.872	FALSE	FALSE	TRUE	FALSE	FALSE	FALSE	TRUE	0.275	-0.282	0.942	0.0697	0.664	0.249
Wbscr27	Q8BGM4	0.0128036	0.350093	1.03317e-06	0.203355	1.8954e-07	0.0219846	0.389	0.849	0.0034	0.757	0.000472	0.403	FALSE	FALSE	TRUE	FALSE	TRUE	FALSE	TRUE	0.656	0.24	1.4	0.328	1.51	0.601
Wdr1	O88342	0.0567687	0.796603	0.000239615	0.913347	4.3529e-07	0.773494	0.632	0.939	0.084	0.955	0.000873	0.959	FALSE	FALSE	FALSE	FALSE	TRUE	FALSE	TRUE	-0.246	-0.0328	-0.497	0.0138	-0.724	-0.0366
Yrdc	Q3U5F4	0.00179894	0.202421	0.000863246	0.106322	3.99521e-06	0.00480342	0.16	0.737	0.157	0.563	0.00483	0.201	FALSE	FALSE	FALSE	FALSE	TRUE	FALSE	TRUE	-0.553	-0.218	-0.594	-0.277	-0.863	-0.496
Zfp36l1	P23950	0.0968924	0.0647264	0.332014	0.00135636	0.039731	0.237734	0.73	0.456	0.896	0.0144	0.528	0.879	FALSE	FALSE	FALSE	TRUE	FALSE	FALSE	TRUE	-1.73	-1.93	-1	-3.45	-2.15	-1.22
Zfp715	G3X9T1	0.236879	0.00092556	0.00399192	0.429251	0.0244306	0.0473973	0.851	0.0185	0.299	0.893	0.44	0.582	FALSE	TRUE	FALSE	FALSE	FALSE	FALSE	TRUE	0.493	1.44	1.24	0.329	0.954	0.836
Zfyve16	Q80U44	0.787598	0.60943	0.484079	0.000252421	0.630457	0.0737331	0.94	0.918	0.919	0.00197	0.891	0.688	FALSE	FALSE	FALSE	TRUE	FALSE	FALSE	TRUE	-0.145	-0.274	0.376	2.09	-0.258	0.973
Zmynd8	A2A484	0.0596154	0.241814	0.00135739	0.239999	1.78901e-05	0.0974003	0.642	0.779	0.193	0.795	0.0115	0.746	FALSE	FALSE	FALSE	FALSE	TRUE	FALSE	TRUE	0.291	-0.179	0.51	-0.18	0.71	0.255
Znf326	O88291	0.000636709	0.141589	1.56858e-05	0.055625	7.13584e-06	0.00504629	0.0948	0.637	0.0201	0.401	0.007	0.206	FALSE	FALSE	TRUE	FALSE	TRUE	FALSE	TRUE	0.727	0.299	0.949	0.393	0.994	0.586
Znf512	Q69Z99	7.73738e-05	0.00505095	4.256e-07	0.107097	6.96135e-10	0.0512702	0.0312	0.0848	0.00191	0.565	2.41e-06	0.602	FALSE	FALSE	TRUE	FALSE	TRUE	FALSE	TRUE	0.493	0.337	0.661	0.189	0.857	0.23
Znf598	Q80YR4	2.15605e-05	0.125374	0.00109698	0.0289886	0.00902194	0.0110726	0.0149	0.6	0.174	0.259	0.295	0.29	TRUE	FALSE	FALSE	FALSE	FALSE	FALSE	TRUE	-0.594	-0.199	-0.441	-0.287	-0.347	-0.337
Znf638	Q61464	0.000736808	0.949088	3.80477e-05	0.417582	4.66665e-07	0.0274691	0.102	0.95	0.0327	0.889	0.000912	0.446	FALSE	FALSE	FALSE	FALSE	TRUE	FALSE	TRUE	0.406	0.00729	0.508	0.0928	0.647	0.257
Znfx1	Q8R151	0.027666	0.282167	0.00231516	0.349182	0.398282	0.000208469	0.503	0.811	0.245	0.864	0.854	0.0354	FALSE	FALSE	FALSE	FALSE	FALSE	TRUE	TRUE	-0.741	-0.356	-1.05	-0.309	-0.279	-1.3
Zzef1	Q5SSH7	0.114986	0.00052343	0.336753	0.0209466	0.174449	0.0365783	0.757	0.0115	0.897	0.201	0.764	0.515	FALSE	TRUE	FALSE	FALSE	FALSE	FALSE	TRUE	-0.849	-1.95	-0.514	-1.26	-0.729	-1.14
0610009B22Rik	Q8R3W2	0.0936474	0.401673	0.523601	0.907682	0.952504	0.277664	0.724	0.87	0.923	0.955	0.918	0.894	FALSE	FALSE	FALSE	FALSE	FALSE	FALSE	FALSE	0.853	0.423	0.321	0.0583	-0.0299	0.548
1600014K23Rik	Q9DAX0	0.626837	0.17191	0.543217	0.240099	0.674012	0.488595	0.928	0.694	0.925	0.795	0.896	0.937	FALSE	FALSE	FALSE	FALSE	FALSE	FALSE	FALSE	0.184	0.52	0.23	0.446	0.159	0.262
2200002D01Rik	Q9D809	0.53611	0.601888	0.937521	0.712622	0.718403	0.650123	0.919	0.917	0.949	0.94	0.901	0.952	FALSE	FALSE	FALSE	FALSE	FALSE	FALSE	FALSE	-0.604	-0.509	0.0764	-0.359	-0.352	-0.443
2210016F16Rik	G3X8U3	0.980936	0.404918	0.524469	0.864758	0.469596	0.936591	0.95	0.871	0.923	0.952	0.868	0.966	FALSE	FALSE	FALSE	FALSE	FALSE	FALSE	FALSE	0.0193	-0.675	0.516	-0.138	-0.586	-0.0643
2410141K09Rik	K7N769	0.396383	0.467422	0.0927727	0.424726	0.731382	0.145634	0.898	0.89	0.776	0.891	0.902	0.816	FALSE	FALSE	FALSE	FALSE	FALSE	FALSE	FALSE	0.592	0.506	1.18	0.557	0.239	1.02
2610021A01Rik	E9Q0Q3	0.557156	0.437312	0.858758	0.773434	0.415161	0.573935	0.921	0.881	0.946	0.946	0.858	0.946	FALSE	FALSE	FALSE	FALSE	FALSE	FALSE	FALSE	0.251	-0.333	0.0761	0.123	0.349	0.241
2610044O15Rik8	A0A087WRJ1	0.0264584	0.497934	0.0554201	0.0570701	0.0445991	0.198287	0.496	0.897	0.706	0.406	0.548	0.858	FALSE	FALSE	FALSE	FALSE	FALSE	FALSE	FALSE	0.96	0.287	0.824	0.819	0.866	0.549
2700097O09Rik	Q6PGK3	0.317488	0.594415	0.183043	0.427713	0.143759	0.751588	0.879	0.916	0.849	0.892	0.738	0.958	FALSE	FALSE	FALSE	FALSE	FALSE	FALSE	FALSE	0.402	-0.213	-0.537	-0.318	-0.59	-0.127
2810408M09Rik	Q5U452	0.294929	0.179335	0.0141126	0.00594712	0.279472	0.0190648	0.873	0.705	0.471	0.0691	0.819	0.378	FALSE	FALSE	FALSE	FALSE	FALSE	FALSE	FALSE	0.997	1.28	2.39	2.7	1.03	2.28
3110001I22Rik	Q9CZ70	0.388509	0.157039	0.404668	0.219619	0.220724	0.394244	0.896	0.668	0.909	0.775	0.793	0.923	FALSE	FALSE	FALSE	FALSE	FALSE	FALSE	FALSE	-0.427	-0.705	-0.412	-0.61	-0.608	-0.422
3830417A13Rik	Q8BQJ2	0.495437	0.669356	0.604127	0.867236	0.600359	0.588718	0.914	0.926	0.93	0.953	0.888	0.947	FALSE	FALSE	FALSE	FALSE	FALSE	FALSE	FALSE	0.431	0.269	0.327	-0.105	-0.331	0.341
4930522L14Rik	E9QAG4	0.106881	0.172982	0.0211786	0.772653	0.0797694	0.122852	0.746	0.695	0.545	0.946	0.648	0.788	FALSE	FALSE	FALSE	FALSE	FALSE	FALSE	FALSE	0.738	0.622	1.07	0.131	0.804	0.706
4931406P16Rik	Q8C5X1	0.799796	0.826614	0.411041	0.597755	0.884943	0.535306	0.941	0.942	0.91	0.927	0.914	0.942	FALSE	FALSE	FALSE	FALSE	FALSE	FALSE	FALSE	0.0615	-0.0531	-0.2	0.128	-0.0351	-0.151
9530053A07Rik	E9PVG8	0.407712	0.633477	0.569892	0.0928513	0.58424	0.19928	0.9	0.921	0.927	0.528	0.886	0.859	FALSE	FALSE	FALSE	FALSE	FALSE	FALSE	FALSE	0.45	0.258	0.308	0.922	0.297	0.7
9830147E19Rik	E9Q981	0.184023	0.631645	0.230068	0.43911	0.0467605	0.498134	0.822	0.921	0.869	0.895	0.557	0.938	FALSE	FALSE	FALSE	FALSE	FALSE	FALSE	FALSE	0.761	0.273	0.687	0.441	1.15	0.386
Aaas	P58742	0.352782	0.810128	0.156113	0.971528	0.347123	0.520335	0.888	0.94	0.834	0.958	0.841	0.94	FALSE	FALSE	FALSE	FALSE	FALSE	FALSE	FALSE	0.212	0.0546	0.325	-0.00811	0.215	-0.146
Aacs	Q9D2R0	0.390619	0.892435	0.116789	0.704735	0.782434	0.457336	0.897	0.946	0.803	0.94	0.906	0.933	FALSE	FALSE	FALSE	FALSE	FALSE	FALSE	FALSE	-0.464	0.0728	-0.854	0.204	-0.149	0.401
Aagab	Q8R2R3	0.949242	0.743911	0.590382	0.611786	0.492878	0.362702	0.948	0.934	0.929	0.929	0.872	0.917	FALSE	FALSE	FALSE	FALSE	FALSE	FALSE	FALSE	0.0291	-0.15	0.247	-0.233	-0.314	-0.418
Aak1	Q3UHJ0	0.334519	0.908885	0.0175686	0.239584	0.0121078	0.0127469	0.884	0.947	0.511	0.795	0.333	0.308	FALSE	FALSE	FALSE	FALSE	FALSE	FALSE	FALSE	0.129	0.0152	0.323	0.157	0.343	0.34
Aamdc	Q8R0P4	0.186078	0.165441	0.0409385	0.185641	0.0224508	0.365823	0.823	0.683	0.659	0.733	0.425	0.918	FALSE	FALSE	FALSE	FALSE	FALSE	FALSE	FALSE	-0.566	-0.594	0.885	0.566	0.992	-0.385
Aamp	J3QN89	0.914721	0.186779	0.486129	0.611443	0.234299	0.658416	0.947	0.716	0.919	0.929	0.8	0.952	FALSE	FALSE	FALSE	FALSE	FALSE	FALSE	FALSE	0.0245	0.304	-0.159	-0.116	-0.274	-0.101
Aar2	Q9D2V5	0.732146	0.307792	0.926585	0.909905	0.0984045	0.811824	0.936	0.827	0.949	0.955	0.682	0.961	FALSE	FALSE	FALSE	FALSE	FALSE	FALSE	FALSE	-0.121	-0.361	-0.0325	-0.0399	-0.589	0.0839
Aars2	Q14CH7	0.651466	0.898198	0.626809	0.487796	0.879443	0.752245	0.93	0.947	0.932	0.907	0.914	0.958	FALSE	FALSE	FALSE	FALSE	FALSE	FALSE	FALSE	0.209	-0.0592	0.225	0.322	0.0702	0.146
Aasdhppt	Q9CQF6	0.646241	0.612471	0.31475	0.333115	0.261771	0.283464	0.93	0.918	0.892	0.857	0.812	0.896	FALSE	FALSE	FALSE	FALSE	FALSE	FALSE	FALSE	-0.381	-0.42	-0.837	-0.805	-0.935	-0.893
Aatf	Q9JKX4	0.194501	0.740195	0.319429	0.358771	0.237504	0.399827	0.829	0.934	0.893	0.868	0.801	0.924	FALSE	FALSE	FALSE	FALSE	FALSE	FALSE	FALSE	0.231	0.0585	0.176	0.163	-0.21	0.149
Abca1	P41233	0.168297	0.67861	0.33518	0.767719	0.933709	0.404332	0.811	0.927	0.897	0.945	0.917	0.925	FALSE	FALSE	FALSE	FALSE	FALSE	FALSE	FALSE	0.661	0.197	0.46	0.141	-0.0396	0.398
Abcb10	Q9JI39	0.0321978	0.0618639	0.239732	0.00595324	0.0277527	0.01355	0.523	0.447	0.872	0.0692	0.463	0.317	FALSE	FALSE	FALSE	FALSE	FALSE	FALSE	FALSE	-0.989	-0.858	-0.535	-1.29	-1.02	-1.15
Abcb1a	P21447	0.416049	0.896547	0.645844	0.815832	0.59136	0.944321	0.901	0.947	0.933	0.949	0.887	0.966	FALSE	FALSE	FALSE	FALSE	FALSE	FALSE	FALSE	0.495	0.079	0.279	-0.141	0.326	0.0424
Abcb1b	P06795	0.0162568	0.546047	0.0077991	0.484476	0.00373037	0.0466093	0.424	0.907	0.383	0.907	0.199	0.578	FALSE	FALSE	FALSE	FALSE	FALSE	FALSE	FALSE	-1.6	-0.392	-1.78	-0.454	-1.95	-1.31
Abcb6	Q9DC29	0.759916	0.900524	0.12583	0.710347	0.492601	0.411396	0.938	0.947	0.812	0.94	0.872	0.926	FALSE	FALSE	FALSE	FALSE	FALSE	FALSE	FALSE	0.167	0.0681	0.843	0.202	-0.375	-0.449
Abcb7	Q61102	0.57589	0.707001	0.30154	0.489817	0.883702	0.454694	0.923	0.93	0.889	0.908	0.914	0.933	FALSE	FALSE	FALSE	FALSE	FALSE	FALSE	FALSE	-0.298	-0.2	-0.552	-0.368	-0.0778	-0.399
Abcb8	Q9CXJ4	0.0374555	0.197219	0.0275702	0.736509	0.0441373	0.557719	0.546	0.73	0.592	0.943	0.547	0.944	FALSE	FALSE	FALSE	FALSE	FALSE	FALSE	FALSE	-0.645	-0.395	-0.685	-0.102	-0.623	-0.178
Abcb9	Q9JJ59	0.0115201	0.192376	0.00718805	0.884019	0.139085	0.196066	0.374	0.724	0.372	0.954	0.733	0.857	FALSE	FALSE	FALSE	FALSE	FALSE	FALSE	FALSE	1.15	0.583	1.23	0.0648	0.663	0.579
Abcc1	O35379	0.320657	0.00349228	0.211655	0.559654	0.333297	0.00305968	0.88	0.0603	0.862	0.921	0.837	0.161	FALSE	FALSE	FALSE	FALSE	FALSE	FALSE	FALSE	-0.436	-1.33	-0.549	-0.255	-0.424	-1.35
Abcc4	E9Q236	0.0294634	0.542046	0.022366	0.637149	0.00165289	0.762126	0.511	0.906	0.555	0.932	0.138	0.958	FALSE	FALSE	FALSE	FALSE	FALSE	FALSE	FALSE	0.901	-0.247	0.947	-0.191	1.33	0.123
Abcc5	Q9R1X5	0.917748	0.337388	0.161774	0.959219	0.876939	0.791151	0.947	0.843	0.838	0.958	0.913	0.96	FALSE	FALSE	FALSE	FALSE	FALSE	FALSE	FALSE	0.0498	0.465	0.681	0.0247	-0.0747	-0.128
Abcd1	P48410	0.210682	0.874435	0.924472	0.761788	0.773602	0.7336	0.838	0.945	0.949	0.945	0.905	0.957	FALSE	FALSE	FALSE	FALSE	FALSE	FALSE	FALSE	0.525	0.0658	0.0394	0.126	-0.12	0.142
Abcd3	P55096	0.407786	0.461972	0.701467	0.249094	0.211843	0.296989	0.9	0.888	0.937	0.803	0.788	0.901	FALSE	FALSE	FALSE	FALSE	FALSE	FALSE	FALSE	-0.212	-0.188	-0.0978	-0.296	0.321	-0.267
Abcd4	O89016	0.780258	0.416415	0.569307	0.342667	0.329486	0.604695	0.94	0.875	0.927	0.861	0.836	0.948	FALSE	FALSE	FALSE	FALSE	FALSE	FALSE	FALSE	0.142	-0.415	-0.29	-0.486	-0.499	0.264
Abce1	P61222	0.336161	0.0737695	0.83117	0.278663	0.476295	0.27383	0.884	0.481	0.944	0.826	0.87	0.893	FALSE	FALSE	FALSE	FALSE	FALSE	FALSE	FALSE	0.112	0.211	0.0248	0.126	0.0829	0.128
Abcf1	Q6P542	0.162041	0.438439	0.16103	0.759387	0.0767554	0.407208	0.806	0.882	0.837	0.945	0.642	0.925	FALSE	FALSE	FALSE	FALSE	FALSE	FALSE	FALSE	-0.164	0.0902	-0.164	-0.0356	-0.208	-0.0965
Abcf3	Q8K268	0.599535	0.568775	0.780916	0.575252	0.40691	0.482849	0.925	0.911	0.942	0.924	0.856	0.936	FALSE	FALSE	FALSE	FALSE	FALSE	FALSE	FALSE	-0.0922	-0.1	-0.0488	-0.0985	-0.146	-0.123
Abcg1	Q64343	0.632182	0.680745	0.506109	0.241577	0.760711	0.349157	0.929	0.927	0.921	0.797	0.904	0.914	FALSE	FALSE	FALSE	FALSE	FALSE	FALSE	FALSE	-0.216	-0.186	-0.3	-0.531	-0.137	-0.424
Abcg2	Q7TMS5	0.463027	0.447521	0.583487	0.724069	0.636549	0.464651	0.909	0.884	0.929	0.941	0.892	0.934	FALSE	FALSE	FALSE	FALSE	FALSE	FALSE	FALSE	0.196	-0.203	0.146	0.094	-0.126	-0.195
Abhd1	Q9QZC8	0.590433	0.13345	0.802555	0.716153	0.870772	0.532078	0.925	0.619	0.943	0.941	0.913	0.942	FALSE	FALSE	FALSE	FALSE	FALSE	FALSE	FALSE	0.274	0.77	0.127	0.185	-0.0827	0.318
Abhd10	Q6PE15	0.350685	0.9517	0.0655486	0.485737	0.0353053	0.168905	0.888	0.95	0.73	0.907	0.506	0.837	FALSE	FALSE	FALSE	FALSE	FALSE	FALSE	FALSE	0.677	-0.0437	1.35	-0.504	1.55	1
Abhd11	Q8K4F5	0.0190723	0.310045	0.0149644	0.653696	0.0457127	0.420204	0.449	0.828	0.482	0.934	0.553	0.927	FALSE	FALSE	FALSE	FALSE	FALSE	FALSE	FALSE	1.62	0.687	1.68	0.302	1.37	0.545
Abhd12	Q99LR1	0.67898	0.0800128	0.997625	0.178055	0.299215	0.117033	0.932	0.497	0.951	0.722	0.826	0.78	FALSE	FALSE	FALSE	FALSE	FALSE	FALSE	FALSE	-0.219	-0.938	0.00157	-0.718	-0.551	-0.838
Abhd14b	Q8VCR7	0.602038	0.102882	0.389905	0.392905	0.3013	0.343324	0.926	0.553	0.906	0.881	0.827	0.913	FALSE	FALSE	FALSE	FALSE	FALSE	FALSE	FALSE	0.256	-0.811	0.424	0.421	0.51	-0.467
Abhd17a	Q99JW1	0.247089	0.843219	0.436993	0.778242	0.880508	0.776821	0.855	0.943	0.913	0.946	0.914	0.959	FALSE	FALSE	FALSE	FALSE	FALSE	FALSE	FALSE	-0.61	-0.104	-0.408	0.148	-0.0788	-0.149
Abhd17b	Q7M759	0.591019	0.90975	0.627082	0.807232	0.291253	0.914406	0.925	0.947	0.932	0.948	0.823	0.965	FALSE	FALSE	FALSE	FALSE	FALSE	FALSE	FALSE	0.286	0.0603	0.259	-0.13	-0.564	0.0571
Abhd2	Q9QXM0	0.676444	0.849624	0.36189	0.489771	0.175575	0.104962	0.932	0.943	0.902	0.908	0.764	0.76	FALSE	FALSE	FALSE	FALSE	FALSE	FALSE	FALSE	0.174	-0.0789	-0.381	-0.288	-0.568	-0.683
Abhd4	Q8VD66	0.732074	0.784519	0.41822	0.930564	0.603541	0.284869	0.936	0.938	0.911	0.956	0.888	0.897	FALSE	FALSE	FALSE	FALSE	FALSE	FALSE	FALSE	0.129	0.103	0.305	0.0328	-0.196	0.404
Abhd5	Q9DBL9	0.33002	0.0962002	0.735475	0.589587	0.710805	0.479116	0.883	0.538	0.939	0.926	0.9	0.936	FALSE	FALSE	FALSE	FALSE	FALSE	FALSE	FALSE	0.476	0.819	-0.164	-0.263	-0.18	-0.345
Abhd6	Q8R2Y0	0.588476	0.632518	0.264132	0.569237	0.61966	0.432119	0.924	0.921	0.88	0.923	0.89	0.929	FALSE	FALSE	FALSE	FALSE	FALSE	FALSE	FALSE	-0.35	-0.309	-0.725	0.368	-0.321	-0.509
Abi1	Q8CBW3	0.134927	0.529072	0.0804733	0.657505	0.341323	0.543579	0.781	0.904	0.758	0.935	0.84	0.943	FALSE	FALSE	FALSE	FALSE	FALSE	FALSE	FALSE	0.21	-0.0875	0.246	0.0616	0.133	0.0844
Abi2	P62484	0.967764	0.549468	0.186175	0.0845862	0.246996	0.97454	0.949	0.908	0.851	0.502	0.806	0.967	FALSE	FALSE	FALSE	FALSE	FALSE	FALSE	FALSE	0.0196	-0.291	-0.646	-0.847	-0.564	0.0155
Abi3	Q8BYZ1	0.00415051	0.929225	0.291902	0.227235	0.934225	0.62406	0.241	0.949	0.887	0.783	0.917	0.95	FALSE	FALSE	FALSE	FALSE	FALSE	FALSE	FALSE	1.19	-0.0355	0.423	0.486	-0.033	0.196
Abl1	P00520	0.445821	0.256358	0.0781353	0.59121	0.62245	0.60328	0.906	0.791	0.754	0.926	0.89	0.948	FALSE	FALSE	FALSE	FALSE	FALSE	FALSE	FALSE	0.414	0.619	0.968	-0.292	0.267	0.282
Abl2	Q4JIM5	0.0718544	0.241474	0.521525	0.430286	0.386018	0.341182	0.677	0.778	0.923	0.893	0.851	0.912	FALSE	FALSE	FALSE	FALSE	FALSE	FALSE	FALSE	-0.293	-0.189	0.103	-0.127	0.139	-0.153
Ablim1	Q8K4G5	0.411969	0.977837	0.962685	0.449536	0.0707431	0.734445	0.901	0.951	0.95	0.898	0.629	0.957	FALSE	FALSE	FALSE	FALSE	FALSE	FALSE	FALSE	-0.343	-0.0116	-0.0195	-0.316	0.765	-0.142
Abr	Q5SSL4	0.79631	0.610217	0.692604	0.717771	0.137139	0.768792	0.941	0.918	0.937	0.941	0.731	0.959	FALSE	FALSE	FALSE	FALSE	FALSE	FALSE	FALSE	0.0847	-0.167	0.13	0.119	0.492	0.0965
Abracl	Q4KML4	0.899254	0.958324	0.722078	0.279334	0.0127303	0.541923	0.946	0.95	0.938	0.826	0.339	0.943	FALSE	FALSE	FALSE	FALSE	FALSE	FALSE	FALSE	0.0446	-0.0184	-0.125	-0.383	-0.902	0.215
Abt1	Q9QYL7	0.383626	0.517201	0.649615	0.681082	0.124299	0.64251	0.895	0.901	0.934	0.937	0.717	0.951	FALSE	FALSE	FALSE	FALSE	FALSE	FALSE	FALSE	0.271	0.201	-0.141	0.127	-0.481	0.144
Abtb1	Q99LJ2	0.955006	0.481781	0.802348	0.820868	0.599231	0.387267	0.949	0.893	0.943	0.949	0.888	0.922	FALSE	FALSE	FALSE	FALSE	FALSE	FALSE	FALSE	-0.0267	0.334	-0.119	0.107	-0.249	0.411
Acaa1a	Q921H8	0.53058	0.706111	0.0704799	0.967083	0.0212438	0.695486	0.918	0.93	0.74	0.958	0.415	0.955	FALSE	FALSE	FALSE	FALSE	FALSE	FALSE	FALSE	0.113	-0.0679	0.33	0.00743	0.425	0.0705
Acaa2	Q8BWT1	0.0424837	0.202971	0.447299	0.46469	0.0380696	0.991526	0.573	0.737	0.915	0.902	0.52	0.968	FALSE	FALSE	FALSE	FALSE	FALSE	FALSE	FALSE	-0.347	-0.215	0.128	0.123	0.355	0.00178
Acad10	Q8K370	0.574693	0.162672	0.185898	0.83088	0.231326	0.966286	0.923	0.678	0.851	0.95	0.798	0.967	FALSE	FALSE	FALSE	FALSE	FALSE	FALSE	FALSE	0.359	-0.9	0.852	-0.136	0.77	-0.027
Acad11	Q80XL6	0.575217	0.854798	0.135063	0.802346	0.716088	0.479319	0.923	0.944	0.819	0.948	0.9	0.936	FALSE	FALSE	FALSE	FALSE	FALSE	FALSE	FALSE	0.228	0.0743	0.612	0.102	0.148	0.288
Acad12	D3Z7X0	0.771651	0.807439	0.551587	0.473224	0.886547	0.401527	0.939	0.94	0.926	0.904	0.914	0.924	FALSE	FALSE	FALSE	FALSE	FALSE	FALSE	FALSE	-0.136	0.114	0.28	0.337	0.0669	0.395
Acad8	Q9D7B6	0.865951	0.281463	0.0568436	0.652075	0.129114	0.622638	0.944	0.81	0.71	0.934	0.723	0.95	FALSE	FALSE	FALSE	FALSE	FALSE	FALSE	FALSE	0.0271	-0.174	0.311	0.0724	0.246	0.079
Acad9	Q8JZN5	0.0540042	0.155799	0.0402553	0.0299962	0.13739	0.0592605	0.622	0.666	0.656	0.266	0.731	0.637	FALSE	FALSE	FALSE	FALSE	FALSE	FALSE	FALSE	0.376	0.275	0.401	0.425	0.288	0.368
Acadl	P51174	0.0484664	0.517968	0.0193973	0.323858	0.0133573	0.304781	0.6	0.902	0.53	0.852	0.346	0.903	FALSE	FALSE	FALSE	FALSE	FALSE	FALSE	FALSE	1.13	0.365	1.35	0.559	1.43	0.581
Acadm	P45952	0.506655	0.635721	0.355194	0.73337	0.213829	0.879941	0.915	0.922	0.901	0.942	0.789	0.964	FALSE	FALSE	FALSE	FALSE	FALSE	FALSE	FALSE	0.117	0.0836	0.164	-0.0601	0.221	0.0266
Acads	Q07417	0.997248	0.275583	0.298136	0.703293	0.486202	0.870477	0.951	0.806	0.889	0.939	0.871	0.963	FALSE	FALSE	FALSE	FALSE	FALSE	FALSE	FALSE	-0.000518	-0.165	0.157	-0.0572	0.105	0.0245
Acadsb	Q9DBL1	0.750035	0.740475	0.088989	0.797116	0.204641	0.771582	0.938	0.934	0.771	0.948	0.784	0.959	FALSE	FALSE	FALSE	FALSE	FALSE	FALSE	FALSE	0.0541	0.0563	0.293	0.0437	0.217	0.0493
Acadvl	P50544	0.829242	0.219555	0.857459	0.734391	0.258291	0.729237	0.942	0.757	0.946	0.942	0.811	0.957	FALSE	FALSE	FALSE	FALSE	FALSE	FALSE	FALSE	-0.0378	-0.216	0.0314	0.0594	0.199	0.0606
Acap1	Q8K2H4	0.513012	0.367956	0.584261	0.945921	0.78822	0.836023	0.916	0.857	0.929	0.957	0.907	0.962	FALSE	FALSE	FALSE	FALSE	FALSE	FALSE	FALSE	0.338	-0.465	-0.282	0.0349	-0.138	-0.107
Acap2	Q6ZQK5	0.0526254	0.683231	0.256147	0.0695468	0.222266	0.726862	0.617	0.928	0.877	0.447	0.793	0.956	FALSE	FALSE	FALSE	FALSE	FALSE	FALSE	FALSE	-0.477	-0.0989	-0.277	-0.446	0.298	-0.0846
Acat1	Q8QZT1	0.959013	0.162851	0.11238	0.953712	0.00186099	0.560729	0.949	0.678	0.799	0.957	0.146	0.944	FALSE	FALSE	FALSE	FALSE	FALSE	FALSE	FALSE	-0.00824	-0.226	0.257	-0.00931	0.521	0.0934
Acat2	Q8CAY6	0.016231	0.194755	0.00338803	0.5885	0.237574	0.141491	0.424	0.727	0.283	0.926	0.801	0.811	FALSE	FALSE	FALSE	FALSE	FALSE	FALSE	FALSE	-0.388	-0.206	-0.48	-0.0853	-0.187	-0.234
Acbd3	Q8BMP6	0.340106	0.38293	0.60881	0.972693	0.27935	0.752759	0.885	0.863	0.931	0.958	0.819	0.958	FALSE	FALSE	FALSE	FALSE	FALSE	FALSE	FALSE	-0.204	-0.186	-0.109	-0.00728	-0.231	-0.067
Acbd4	E9Q289	0.170162	0.429392	0.390393	0.488098	0.89417	0.0710292	0.812	0.879	0.906	0.907	0.915	0.68	FALSE	FALSE	FALSE	FALSE	FALSE	FALSE	FALSE	0.528	0.303	0.329	0.265	-0.0508	0.7
Acbd5	Q5XG73	0.569215	0.94494	0.413802	0.706762	0.324914	0.309886	0.922	0.95	0.91	0.94	0.835	0.904	FALSE	FALSE	FALSE	FALSE	FALSE	FALSE	FALSE	-0.584	0.0708	0.84	-0.386	1.01	-1.05
Acbd7	Q9D258	0.114267	0.187608	0.0947837	0.313164	0.389437	0.529944	0.756	0.717	0.779	0.847	0.852	0.941	FALSE	FALSE	FALSE	FALSE	FALSE	FALSE	FALSE	0.484	0.402	0.512	0.307	-0.262	0.191
Acd	Q5EE38	0.251399	0.49026	0.484418	0.869068	0.275635	0.73285	0.857	0.895	0.919	0.953	0.818	0.957	FALSE	FALSE	FALSE	FALSE	FALSE	FALSE	FALSE	0.713	0.427	0.433	0.102	0.678	-0.211
Ace3	D0G895	0.23115	0.551298	0.320079	0.624521	0.0272306	0.960587	0.848	0.908	0.894	0.931	0.459	0.967	FALSE	FALSE	FALSE	FALSE	FALSE	FALSE	FALSE	0.684	0.339	0.567	0.278	1.28	0.028
Acin1	Q9JIX8	0.22868	0.745708	0.00249752	0.467474	0.000888188	0.698203	0.847	0.934	0.252	0.903	0.103	0.955	FALSE	FALSE	FALSE	FALSE	FALSE	FALSE	FALSE	0.141	-0.0377	0.367	-0.0847	0.407	-0.0451
Acly	Q91V92	0.0125623	0.679101	9.85867e-05	0.506046	0.0296229	0.510086	0.386	0.927	0.0539	0.911	0.475	0.939	FALSE	FALSE	FALSE	FALSE	FALSE	FALSE	FALSE	-0.305	-0.0492	-0.496	-0.0791	-0.264	-0.0784
Aco1	P28271	0.0280306	0.410202	0.122237	0.134517	0.749044	0.0712577	0.504	0.873	0.809	0.64	0.903	0.68	FALSE	FALSE	FALSE	FALSE	FALSE	FALSE	FALSE	-0.389	-0.143	-0.27	-0.262	-0.0554	-0.317
Aco2	Q99KI0	0.0782929	0.639447	0.00183652	0.720766	1.15767e-05	0.448973	0.693	0.922	0.222	0.941	0.00907	0.932	FALSE	FALSE	FALSE	FALSE	FALSE	FALSE	FALSE	0.215	0.0565	0.392	0.0431	0.577	0.0914
Acot1	O55137	0.59704	0.55457	0.659583	0.824237	0.000813905	0.832316	0.925	0.909	0.934	0.95	0.0994	0.962	FALSE	FALSE	FALSE	FALSE	FALSE	FALSE	FALSE	-0.0858	-0.0959	0.0715	-0.036	0.571	-0.0343
Acot12	Q9DBK0	0.709435	0.753417	0.420948	0.607889	0.214361	0.315564	0.935	0.935	0.911	0.928	0.789	0.906	FALSE	FALSE	FALSE	FALSE	FALSE	FALSE	FALSE	-0.154	-0.129	-0.332	-0.212	-0.515	-0.415
Acot13	Q9CQR4	0.775379	0.245425	0.408538	0.387355	0.0108511	0.737723	0.939	0.782	0.909	0.879	0.319	0.957	FALSE	FALSE	FALSE	FALSE	FALSE	FALSE	FALSE	-0.0576	-0.236	0.167	-0.175	0.529	0.0676
Acot2	Q9QYR9	0.609816	0.235971	0.660602	0.771787	0.950422	0.866842	0.926	0.773	0.934	0.946	0.918	0.963	FALSE	FALSE	FALSE	FALSE	FALSE	FALSE	FALSE	0.291	-0.679	0.25	0.165	0.0354	-0.0955
Acot7	Q91V12	0.171174	0.827022	0.0359211	0.979709	0.0202165	0.934108	0.813	0.942	0.638	0.959	0.406	0.966	FALSE	FALSE	FALSE	FALSE	FALSE	FALSE	FALSE	-0.288	-0.0457	-0.447	0.00531	-0.497	-0.0173
Acot8	P58137	0.911863	0.608382	0.331498	0.581855	0.340613	0.603214	0.947	0.918	0.896	0.925	0.839	0.948	FALSE	FALSE	FALSE	FALSE	FALSE	FALSE	FALSE	-0.0207	-0.0958	0.182	0.103	0.179	0.0972
Acot9	Q9R0X4	0.473789	0.543474	0.394525	0.983618	0.237288	0.217502	0.911	0.907	0.907	0.959	0.801	0.869	FALSE	FALSE	FALSE	FALSE	FALSE	FALSE	FALSE	-0.109	-0.0922	0.129	0.00311	0.18	0.188
Acox1	Q9R0H0	0.785289	0.44992	0.224619	0.617836	0.0186218	0.37666	0.94	0.885	0.867	0.93	0.393	0.92	FALSE	FALSE	FALSE	FALSE	FALSE	FALSE	FALSE	-0.175	-0.486	-0.784	-0.32	1.55	-0.569
Acox3	Q9EPL9	0.819007	0.367971	0.605809	0.397973	0.395613	0.766902	0.942	0.857	0.93	0.883	0.853	0.959	FALSE	FALSE	FALSE	FALSE	FALSE	FALSE	FALSE	-0.103	-0.407	0.233	-0.382	-0.384	0.134
Acp1	Q9D358	0.78821	0.795419	0.489112	0.992128	0.598459	0.256134	0.94	0.939	0.919	0.959	0.888	0.886	FALSE	FALSE	FALSE	FALSE	FALSE	FALSE	FALSE	-0.051	-0.0492	-0.131	-0.00187	-0.1	-0.217
Acp2	P24638	0.0427343	0.667469	0.258941	0.396171	0.196172	0.108147	0.574	0.926	0.878	0.882	0.778	0.766	FALSE	FALSE	FALSE	FALSE	FALSE	FALSE	FALSE	0.874	0.182	0.481	0.36	0.551	0.688
Acp5	Q05117	0.578157	0.806036	0.542341	0.54321	0.65599	0.635305	0.923	0.94	0.925	0.918	0.894	0.951	FALSE	FALSE	FALSE	FALSE	FALSE	FALSE	FALSE	0.281	0.124	0.308	0.307	0.225	0.24
Acp6	Q8BP40	0.0469731	0.839506	0.00885425	0.355856	0.00410999	0.190984	0.594	0.943	0.401	0.867	0.208	0.853	FALSE	FALSE	FALSE	FALSE	FALSE	FALSE	FALSE	0.513	-0.0514	0.685	0.235	0.755	0.334
Acpp	Q8CE08	0.0292918	0.0603588	0.115652	0.850371	0.14373	0.379147	0.51	0.442	0.802	0.951	0.738	0.92	FALSE	FALSE	FALSE	FALSE	FALSE	FALSE	FALSE	1.05	0.9	0.75	-0.089	0.696	0.416
Acsf2	Q8VCW8	0.459271	0.937853	0.308935	0.63638	0.278661	0.574495	0.908	0.949	0.891	0.932	0.819	0.946	FALSE	FALSE	FALSE	FALSE	FALSE	FALSE	FALSE	0.514	0.054	0.708	0.328	0.754	0.389
Acsf3	Q3URE1	0.964663	0.280178	0.0895873	0.683782	0.756695	0.757934	0.949	0.809	0.772	0.937	0.904	0.958	FALSE	FALSE	FALSE	FALSE	FALSE	FALSE	FALSE	0.0196	-0.481	0.763	-0.181	-0.137	0.137
Acsl1	P41216	0.566367	0.578094	0.920423	0.468766	0.469906	0.553303	0.922	0.913	0.948	0.903	0.868	0.944	FALSE	FALSE	FALSE	FALSE	FALSE	FALSE	FALSE	-0.162	-0.157	0.0282	-0.205	0.205	-0.168
Acsl3	Q9CZW4	0.350871	0.92456	0.220468	0.178392	0.536384	0.774078	0.888	0.948	0.865	0.723	0.879	0.959	FALSE	FALSE	FALSE	FALSE	FALSE	FALSE	FALSE	-0.149	0.0151	-0.196	0.216	0.0985	-0.0457
Acsl4	Q9QUJ7	0.475738	0.887527	0.19905	0.825562	0.409472	0.608677	0.911	0.946	0.857	0.95	0.857	0.949	FALSE	FALSE	FALSE	FALSE	FALSE	FALSE	FALSE	-0.472	-0.0934	-0.855	-0.146	-0.547	-0.339
Acsl5	Q8JZR0	0.0652983	0.764822	0.327945	0.683358	0.477927	0.654171	0.659	0.936	0.895	0.937	0.87	0.952	FALSE	FALSE	FALSE	FALSE	FALSE	FALSE	FALSE	1.1	-0.176	-0.578	-0.24	-0.419	0.264
Acsl6	Q91WC3	0.83111	0.860202	0.719854	0.691079	0.964412	0.319334	0.943	0.944	0.938	0.938	0.919	0.907	FALSE	FALSE	FALSE	FALSE	FALSE	FALSE	FALSE	-0.0889	-0.0734	-0.15	0.166	-0.0186	-0.417
Acss1	Q99NB1	0.0711071	0.0932314	0.24539	0.181084	0.124459	0.0666596	0.675	0.531	0.874	0.727	0.717	0.665	FALSE	FALSE	FALSE	FALSE	FALSE	FALSE	FALSE	-0.579	-0.538	-0.37	-0.426	0.491	-0.589
Acss2	Q9QXG4	0.890506	0.383092	0.734576	0.907848	0.894063	0.619032	0.946	0.863	0.939	0.955	0.915	0.949	FALSE	FALSE	FALSE	FALSE	FALSE	FALSE	FALSE	0.0911	-0.579	-0.224	0.0766	0.0881	-0.329
Acta2	P62737	0.782449	0.478033	0.917164	0.544926	0.951402	0.333439	0.94	0.892	0.948	0.919	0.918	0.91	FALSE	FALSE	FALSE	FALSE	FALSE	FALSE	FALSE	-0.122	0.314	0.0459	-0.268	-0.0269	0.429
Actb	P60710	0.00161077	0.269331	0.00235929	0.183	0.0106594	0.0561	0.152	0.802	0.246	0.73	0.316	0.624	FALSE	FALSE	FALSE	FALSE	FALSE	FALSE	FALSE	-0.991	-0.334	-0.953	-0.403	-0.79	-0.583
Actbl2	Q8BFZ3	0.549729	0.174426	0.402211	0.0306418	0.701544	0.643538	0.92	0.698	0.908	0.27	0.899	0.951	FALSE	FALSE	FALSE	FALSE	FALSE	FALSE	FALSE	0.818	1.87	1.15	3.01	0.524	0.632
Actc1	P68033	0.68247	0.432298	0.536013	0.626467	0.497331	0.370355	0.933	0.88	0.924	0.931	0.873	0.919	FALSE	FALSE	FALSE	FALSE	FALSE	FALSE	FALSE	0.17	0.327	-0.257	0.202	0.282	0.373
Actg1	P63260	0.199833	0.168	0.253602	0.222357	0.208227	0.45734	0.832	0.687	0.877	0.778	0.786	0.933	FALSE	FALSE	FALSE	FALSE	FALSE	FALSE	FALSE	0.231	0.248	-0.205	0.219	-0.226	0.133
Actl6a	Q9Z2N8	0.872703	0.985828	0.50254	0.87676	0.981573	0.702634	0.945	0.952	0.921	0.953	0.92	0.955	FALSE	FALSE	FALSE	FALSE	FALSE	FALSE	FALSE	0.0307	-0.00341	-0.129	-0.0298	-0.00443	0.0733
Actl6b	Q99MR0	0.0345831	0.185455	0.224512	0.163259	0.263964	0.305824	0.532	0.714	0.867	0.698	0.813	0.903	FALSE	FALSE	FALSE	FALSE	FALSE	FALSE	FALSE	-0.924	-0.572	-0.524	-0.603	-0.481	-0.441
Actn1	Q7TPR4	0.868935	0.880361	0.546947	0.698768	0.206925	0.647192	0.945	0.945	0.925	0.939	0.785	0.951	FALSE	FALSE	FALSE	FALSE	FALSE	FALSE	FALSE	0.0263	0.024	0.0962	0.0618	0.203	0.0731
Actn3	O88990	0.022793	0.538603	0.0383856	0.233905	0.163108	0.151524	0.475	0.906	0.648	0.79	0.755	0.822	FALSE	FALSE	FALSE	FALSE	FALSE	FALSE	FALSE	-0.866	-0.229	-0.785	-0.445	-0.523	-0.538
Actn4	P57780	0.277004	0.199535	0.807953	0.541329	0.781028	0.293273	0.867	0.733	0.943	0.918	0.906	0.899	FALSE	FALSE	FALSE	FALSE	FALSE	FALSE	FALSE	0.255	0.302	-0.0568	0.143	-0.0649	0.247
Actr10	Q9QZB7	0.0462626	0.748992	0.0268362	0.342718	0.00832263	0.619309	0.591	0.935	0.588	0.861	0.285	0.949	FALSE	FALSE	FALSE	FALSE	FALSE	FALSE	FALSE	-0.422	0.0665	-0.47	-0.198	-0.566	-0.103
Actr1a	P61164	0.000927992	0.273773	3.75776e-06	0.648881	5.37563e-05	0.0864835	0.113	0.805	0.00768	0.934	0.0228	0.722	FALSE	FALSE	FALSE	FALSE	FALSE	FALSE	FALSE	-0.381	0.12	-0.559	-0.0499	-0.476	-0.19
Actr1b	Q8R5C5	0.0134114	0.47334	0.0160325	0.649123	0.00367945	0.232159	0.395	0.891	0.495	0.934	0.198	0.876	FALSE	FALSE	FALSE	FALSE	FALSE	FALSE	FALSE	-0.765	-0.216	-0.744	-0.137	-0.909	-0.362
Actr2	P61161	0.0031813	0.70982	0.000751067	0.349443	0.00377927	0.15703	0.214	0.931	0.147	0.864	0.2	0.827	FALSE	FALSE	FALSE	FALSE	FALSE	FALSE	FALSE	-0.406	-0.0492	-0.469	-0.124	-0.398	-0.189
Actr3	Q99JY9	0.356408	0.795876	0.0251735	0.600833	0.0112396	0.879419	0.889	0.939	0.576	0.927	0.323	0.964	FALSE	FALSE	FALSE	FALSE	FALSE	FALSE	FALSE	-0.131	-0.0367	-0.324	-0.0742	-0.37	0.0215
Actr5	Q80US4	0.855802	0.552259	0.636696	0.847094	0.657953	0.653354	0.944	0.908	0.933	0.951	0.894	0.952	FALSE	FALSE	FALSE	FALSE	FALSE	FALSE	FALSE	0.0807	-0.264	0.21	-0.0856	0.197	-0.2
Actr6	Q9D864	0.0171977	0.0912672	0.00700978	0.0084149	0.0090131	0.0148093	0.433	0.526	0.368	0.0912	0.295	0.333	FALSE	FALSE	FALSE	FALSE	FALSE	FALSE	FALSE	-1.68	-1.18	-1.92	-1.87	-1.86	-1.72
Actr8	Q8R2S9	0.623007	0.535762	0.417454	0.824045	0.993537	0.646049	0.928	0.905	0.911	0.95	0.921	0.951	FALSE	FALSE	FALSE	FALSE	FALSE	FALSE	FALSE	0.141	-0.177	0.232	0.0635	0.00231	-0.131
Acy1	Q99JW2	0.882542	0.990947	0.27038	0.779738	0.010716	0.803757	0.945	0.952	0.882	0.946	0.317	0.96	FALSE	FALSE	FALSE	FALSE	FALSE	FALSE	FALSE	-0.0204	-0.00156	0.153	-0.0385	0.362	0.0342
Acy3	Q91XE4	0.874492	0.956287	0.835794	0.639614	0.895356	0.290951	0.945	0.95	0.945	0.932	0.915	0.899	FALSE	FALSE	FALSE	FALSE	FALSE	FALSE	FALSE	0.0685	-0.0238	-0.0899	0.203	-0.057	-0.46
Acyp1	P56376	0.990689	0.844308	0.856495	0.87607	0.912278	0.788479	0.95	0.943	0.946	0.953	0.916	0.96	FALSE	FALSE	FALSE	FALSE	FALSE	FALSE	FALSE	0.0136	0.228	-0.21	-0.181	-0.128	-0.312
Acyp2	P56375	0.0888427	0.874141	0.338203	0.223536	0.250407	0.882306	0.715	0.945	0.897	0.779	0.807	0.964	FALSE	FALSE	FALSE	FALSE	FALSE	FALSE	FALSE	0.822	-0.0755	-0.458	-0.584	-0.551	-0.0706
Ada	P03958	0.367176	0.772197	0.64498	0.934372	0.42401	0.791911	0.892	0.937	0.933	0.956	0.86	0.96	FALSE	FALSE	FALSE	FALSE	FALSE	FALSE	FALSE	-0.209	-0.067	-0.107	0.019	-0.185	-0.061
Adal	Q80SY6	0.802329	0.662297	0.603524	0.72198	0.34705	0.813173	0.941	0.925	0.93	0.941	0.841	0.961	FALSE	FALSE	FALSE	FALSE	FALSE	FALSE	FALSE	0.115	-0.201	0.239	-0.164	0.434	-0.109
Adam17	Q9Z0F8	0.636045	0.62491	0.451179	0.726845	0.667936	0.148518	0.929	0.92	0.915	0.942	0.895	0.819	FALSE	FALSE	FALSE	FALSE	FALSE	FALSE	FALSE	0.199	0.205	0.317	0.147	0.18	-0.611
Adam19	O35674	0.814528	0.339629	0.0856269	0.580196	0.152511	0.260264	0.942	0.844	0.766	0.924	0.746	0.888	FALSE	FALSE	FALSE	FALSE	FALSE	FALSE	FALSE	0.0902	0.368	0.669	-0.213	-0.555	0.435
Adam23	Q9R1V7	0.258787	0.149403	0.167219	0.0952222	0.843905	0.48513	0.86	0.653	0.841	0.535	0.911	0.936	FALSE	FALSE	FALSE	FALSE	FALSE	FALSE	FALSE	0.44	0.563	0.539	0.654	-0.0762	0.271
Adam29	Q811Q4	0.734272	0.434091	0.0202742	0.0918787	0.00541948	0.713026	0.937	0.88	0.538	0.525	0.237	0.956	FALSE	FALSE	FALSE	FALSE	FALSE	FALSE	FALSE	0.145	0.334	1.01	0.728	1.23	-0.157
Adam9	Q61072	0.852839	0.889448	0.682175	0.798458	0.680094	0.208306	0.944	0.946	0.936	0.948	0.897	0.864	FALSE	FALSE	FALSE	FALSE	FALSE	FALSE	FALSE	0.0655	0.0491	-0.145	0.0902	-0.146	0.447
Adamts17	E9Q4D1	0.904783	0.194984	0.247627	0.0329929	0.018291	0.658939	0.946	0.727	0.875	0.285	0.39	0.952	FALSE	FALSE	FALSE	FALSE	FALSE	FALSE	FALSE	-0.0725	-0.791	-0.705	-1.32	-1.47	0.268
Adamts5	Q9R001	0.229415	0.201316	0.609539	0.889915	0.895954	0.216575	0.847	0.735	0.931	0.954	0.915	0.868	FALSE	FALSE	FALSE	FALSE	FALSE	FALSE	FALSE	0.474	0.504	0.2	-0.0542	0.0512	0.487
Adar	Q99MU3	0.644114	0.259392	0.385359	0.641192	0.622326	0.673669	0.93	0.794	0.906	0.933	0.89	0.953	FALSE	FALSE	FALSE	FALSE	FALSE	FALSE	FALSE	-0.0863	0.212	-0.163	0.0871	0.092	0.0787
Adarb1	Q91ZS8	0.201255	0.812592	0.317693	0.72632	0.871826	0.425999	0.833	0.94	0.893	0.942	0.913	0.928	FALSE	FALSE	FALSE	FALSE	FALSE	FALSE	FALSE	0.553	-0.102	0.431	-0.15	-0.0693	0.343
Adat1	Q9JHI2	0.813104	0.697817	0.889027	0.498058	0.703323	0.613606	0.942	0.929	0.947	0.91	0.899	0.949	FALSE	FALSE	FALSE	FALSE	FALSE	FALSE	FALSE	0.0918	0.151	0.0542	0.263	0.148	0.196
Adat2	Q6P6J0	0.934858	0.572346	0.963062	0.838936	0.482542	0.567022	0.948	0.912	0.95	0.951	0.871	0.945	FALSE	FALSE	FALSE	FALSE	FALSE	FALSE	FALSE	-0.0275	-0.19	0.0156	-0.0683	-0.237	-0.193
Adat3	Q6PAT0	0.923597	0.656668	0.216588	0.929017	0.214292	0.198098	0.947	0.924	0.864	0.956	0.789	0.858	FALSE	FALSE	FALSE	FALSE	FALSE	FALSE	FALSE	-0.0576	-0.267	-0.748	-0.0535	-0.752	-0.779
Adck1	Q9D0L4	0.648992	0.158732	0.045289	0.953245	0.328043	0.478432	0.93	0.671	0.675	0.957	0.836	0.936	FALSE	FALSE	FALSE	FALSE	FALSE	FALSE	FALSE	-0.216	0.674	0.966	-0.0278	0.466	-0.337
Adck3	Q60936	0.732661	0.264327	0.00367999	0.926251	0.00250972	0.710335	0.936	0.798	0.291	0.956	0.166	0.956	FALSE	FALSE	FALSE	FALSE	FALSE	FALSE	FALSE	0.188	-0.616	1.66	-0.0508	1.73	0.204
Adck4	Q566J8	0.53592	0.647833	0.262164	0.875556	0.699178	0.565667	0.919	0.923	0.879	0.953	0.899	0.945	FALSE	FALSE	FALSE	FALSE	FALSE	FALSE	FALSE	0.337	-0.248	-0.612	-0.0851	0.21	0.312
Add1	Q9QYC0	0.569489	0.241343	0.112936	0.744548	0.0121657	0.313169	0.922	0.778	0.8	0.943	0.333	0.905	FALSE	FALSE	FALSE	FALSE	FALSE	FALSE	FALSE	-0.154	-0.319	0.434	-0.0882	0.698	-0.274
Adgrf5	G5E8Q8	0.855521	0.0271249	0.502273	0.237271	0.680476	0.85993	0.944	0.287	0.921	0.793	0.897	0.963	FALSE	FALSE	FALSE	FALSE	FALSE	FALSE	FALSE	0.0735	-0.912	0.272	0.48	-0.166	0.0713
Adh1	P00329	0.485918	0.542848	0.36778	0.739934	0.795964	0.522913	0.912	0.907	0.903	0.943	0.907	0.941	FALSE	FALSE	FALSE	FALSE	FALSE	FALSE	FALSE	-0.284	-0.248	0.367	0.135	-0.105	-0.26
Adh5	P28474	0.995171	0.689599	0.58163	0.665514	0.722141	0.965102	0.95	0.928	0.928	0.935	0.901	0.967	FALSE	FALSE	FALSE	FALSE	FALSE	FALSE	FALSE	-0.000926	-0.0612	-0.0845	0.0662	0.0545	0.0067
Adi1	Q99JT9	0.797635	0.903992	0.864844	0.360073	0.397804	0.973613	0.941	0.947	0.946	0.869	0.854	0.967	FALSE	FALSE	FALSE	FALSE	FALSE	FALSE	FALSE	0.0568	0.0267	-0.0377	0.204	0.188	-0.00733
Adk	P55264	0.01506	0.0935335	0.0143803	0.185892	0.0067571	0.0439517	0.412	0.532	0.475	0.734	0.261	0.563	FALSE	FALSE	FALSE	FALSE	FALSE	FALSE	FALSE	0.635	0.432	0.639	0.339	0.712	0.522
Adnp	Q9Z103	0.024083	0.970142	0.0309474	0.319334	0.0594178	0.182647	0.483	0.951	0.612	0.85	0.599	0.848	FALSE	FALSE	FALSE	FALSE	FALSE	FALSE	FALSE	0.28	-0.00454	0.268	0.121	0.233	0.163
Adnp2	Q8CHC8	0.917889	0.813627	0.469791	0.933484	0.409249	0.867436	0.947	0.94	0.917	0.956	0.856	0.963	FALSE	FALSE	FALSE	FALSE	FALSE	FALSE	FALSE	0.0512	-0.117	0.36	-0.0415	0.411	-0.083
Ado	Q6PDY2	0.233645	0.133373	0.975813	0.894842	0.629393	0.772053	0.849	0.619	0.951	0.954	0.891	0.959	FALSE	FALSE	FALSE	FALSE	FALSE	FALSE	FALSE	-0.707	-0.894	-0.0179	0.078	-0.285	0.171
Adpgk	Q8VDL4	0.929804	0.525303	0.738604	0.939999	0.74901	0.469783	0.948	0.903	0.939	0.957	0.903	0.935	FALSE	FALSE	FALSE	FALSE	FALSE	FALSE	FALSE	0.0562	-0.406	-0.213	-0.048	-0.204	-0.462
Adprh	P54923	0.193236	0.780226	0.000768826	0.989904	0.00135603	0.315513	0.828	0.938	0.149	0.959	0.126	0.906	FALSE	FALSE	FALSE	FALSE	FALSE	FALSE	FALSE	0.225	-0.0479	0.608	0.00217	0.576	0.173
Adprhl2	Q8CG72	0.0783276	0.251753	0.00272237	0.268584	0.0268932	0.0980757	0.693	0.787	0.261	0.818	0.457	0.747	FALSE	FALSE	FALSE	FALSE	FALSE	FALSE	FALSE	0.54	0.349	0.945	0.337	0.685	0.507
Adprm	Q99KS6	0.266541	0.640614	0.8641	0.648128	0.3448	0.747888	0.863	0.922	0.946	0.933	0.841	0.958	FALSE	FALSE	FALSE	FALSE	FALSE	FALSE	FALSE	0.507	0.212	0.0777	-0.207	-0.43	-0.146
Adrbk1	Q99MK8	0.97326	0.457317	0.538402	0.776907	0.72592	0.897435	0.95	0.887	0.925	0.946	0.901	0.964	FALSE	FALSE	FALSE	FALSE	FALSE	FALSE	FALSE	-0.0133	0.296	0.245	-0.113	0.139	-0.0513
Adsl	P54822	0.333717	0.22824	0.0184219	0.335506	0.0318814	0.617959	0.884	0.766	0.52	0.858	0.488	0.949	FALSE	FALSE	FALSE	FALSE	FALSE	FALSE	FALSE	-0.148	0.185	-0.368	0.147	-0.334	-0.076
Adss	P46664	0.0299246	0.366383	0.00375295	0.519312	0.000874434	0.260869	0.513	0.856	0.293	0.914	0.102	0.888	FALSE	FALSE	FALSE	FALSE	FALSE	FALSE	FALSE	-0.251	-0.103	-0.341	-0.0732	-0.397	-0.128
Adssl1	P28650	0.540718	0.747176	0.272547	0.381767	0.0329905	0.0512263	0.919	0.935	0.882	0.877	0.494	0.602	FALSE	FALSE	FALSE	FALSE	FALSE	FALSE	FALSE	0.235	0.123	0.422	0.336	0.833	0.759
Aebp2	Q9Z248	0.115992	0.352564	0.255251	0.482549	0.193054	0.213798	0.758	0.85	0.877	0.906	0.776	0.867	FALSE	FALSE	FALSE	FALSE	FALSE	FALSE	FALSE	-0.89	-0.523	-0.641	-0.394	-0.734	-0.701
Aen	Q9CZI9	0.111822	0.323062	0.121789	0.809901	0.0119897	0.186997	0.753	0.836	0.808	0.949	0.332	0.851	FALSE	FALSE	FALSE	FALSE	FALSE	FALSE	FALSE	-0.37	-0.228	-0.36	-0.0553	-0.594	-0.306
Aes	P63002	0.863511	0.224336	0.626159	0.8347	0.504938	0.50491	0.944	0.762	0.932	0.95	0.874	0.939	FALSE	FALSE	FALSE	FALSE	FALSE	FALSE	FALSE	0.0747	-0.531	-0.212	0.0906	0.29	-0.29
Afap1	Q80YS6	0.080442	0.956967	0.000150517	0.577844	0.372634	0.7991	0.698	0.95	0.0668	0.924	0.848	0.96	FALSE	FALSE	FALSE	FALSE	FALSE	FALSE	FALSE	-0.706	-0.0215	1.61	0.222	0.357	0.101
Afap1l1	Q8BZI0	0.985277	0.770772	0.534776	0.593129	0.439904	0.465058	0.95	0.937	0.924	0.926	0.863	0.934	FALSE	FALSE	FALSE	FALSE	FALSE	FALSE	FALSE	-0.00613	-0.0968	-0.206	0.178	-0.257	-0.243
Afap1l2	Q5DTU0	0.809511	0.727975	0.000187664	0.621179	0.456251	0.22294	0.941	0.933	0.0747	0.93	0.866	0.872	FALSE	FALSE	FALSE	FALSE	FALSE	FALSE	FALSE	0.108	0.156	1.78	0.222	0.335	0.55
Aff1	O88573	0.873927	0.110945	0.155534	0.996459	0.731444	0.0756582	0.945	0.569	0.834	0.959	0.902	0.694	FALSE	FALSE	FALSE	FALSE	FALSE	FALSE	FALSE	-0.0985	-1	0.889	0.00275	0.213	-1.12
Aff4	Q9ESC8	0.00660031	0.0862909	0.10139	0.0946968	0.198675	0.0331935	0.3	0.513	0.787	0.533	0.78	0.49	FALSE	FALSE	FALSE	FALSE	FALSE	FALSE	FALSE	-0.515	-0.319	-0.304	-0.311	-0.238	-0.399
Afg3l1	Q920A7	0.0678465	0.0186093	0.893081	0.639491	0.387368	0.818687	0.667	0.221	0.947	0.932	0.852	0.961	FALSE	FALSE	FALSE	FALSE	FALSE	FALSE	FALSE	-0.966	-1.26	-0.07	0.244	-0.452	-0.119
Afg3l2	Q8JZQ2	0.0366946	0.628499	0.00166747	0.772862	0.0886026	0.565809	0.542	0.921	0.212	0.946	0.665	0.945	FALSE	FALSE	FALSE	FALSE	FALSE	FALSE	FALSE	0.35	-0.0796	0.54	-0.0475	0.284	0.0945
Aftph	Q80WT5	0.336707	0.0436299	0.233624	0.982723	0.168418	0.099582	0.884	0.373	0.87	0.959	0.759	0.75	FALSE	FALSE	FALSE	FALSE	FALSE	FALSE	FALSE	-0.197	-0.421	0.245	-0.00443	0.284	-0.341
Aga	Q64191	0.501307	0.664179	0.170854	0.644996	0.405797	0.289696	0.914	0.925	0.843	0.933	0.856	0.898	FALSE	FALSE	FALSE	FALSE	FALSE	FALSE	FALSE	0.278	-0.179	0.57	-0.19	0.344	-0.439
Agap1	Q8BXK8	0.429617	0.982455	0.896803	0.762717	0.784832	0.570184	0.904	0.952	0.947	0.945	0.906	0.945	FALSE	FALSE	FALSE	FALSE	FALSE	FALSE	FALSE	-0.43	0.0119	-0.0704	-0.164	0.148	-0.309
Ager	Q62151	0.782282	0.116791	0.64452	0.460446	0.41928	0.975184	0.94	0.58	0.933	0.901	0.859	0.967	FALSE	FALSE	FALSE	FALSE	FALSE	FALSE	FALSE	0.124	-0.71	-0.207	0.331	-0.363	-0.0139
Agfg1	Q8K2K6	0.308758	0.193411	0.382661	0.6575	0.0271717	0.466469	0.877	0.725	0.905	0.935	0.459	0.934	FALSE	FALSE	FALSE	FALSE	FALSE	FALSE	FALSE	0.223	0.286	0.191	-0.0968	0.492	0.159
Agfg2	Q80WC7	0.987412	0.199339	0.162128	0.176654	0.0932443	0.27606	0.95	0.733	0.838	0.72	0.674	0.894	FALSE	FALSE	FALSE	FALSE	FALSE	FALSE	FALSE	0.0097	0.795	0.867	0.838	1.05	0.673
Aggf1	Q7TN31	0.323407	0.901575	0.23703	0.687905	0.516131	0.819333	0.881	0.947	0.871	0.938	0.876	0.961	FALSE	FALSE	FALSE	FALSE	FALSE	FALSE	FALSE	0.423	-0.0528	-0.508	0.172	0.278	0.0975
Agl	F8VPN4	0.934969	0.41037	0.549993	0.564264	0.746713	0.406599	0.948	0.873	0.926	0.922	0.903	0.925	FALSE	FALSE	FALSE	FALSE	FALSE	FALSE	FALSE	0.0446	0.451	-0.327	-0.315	0.176	-0.455
Ago1	Q8CJG1	0.585899	0.635427	0.158707	0.0619593	0.00909918	0.0953233	0.924	0.922	0.836	0.424	0.296	0.742	FALSE	FALSE	FALSE	FALSE	FALSE	FALSE	FALSE	-0.271	0.236	0.707	-0.943	1.34	-0.84
Ago2	Q8CJG0	0.63834	0.949541	0.10995	0.761626	0.0912696	0.112184	0.929	0.95	0.797	0.945	0.67	0.772	FALSE	FALSE	FALSE	FALSE	FALSE	FALSE	FALSE	0.0639	-0.0086	0.22	-0.0412	0.232	-0.218
Ago3	Q8CJF9	0.141344	0.0624106	0.146007	0.0102508	0.0949493	0.262236	0.788	0.449	0.827	0.106	0.676	0.889	FALSE	FALSE	FALSE	FALSE	FALSE	FALSE	FALSE	-0.711	-0.906	-0.702	-1.27	-0.809	-0.539
Agpat1	O35083	0.229417	0.211341	0.298533	0.753683	0.743669	0.503758	0.847	0.747	0.889	0.944	0.903	0.939	FALSE	FALSE	FALSE	FALSE	FALSE	FALSE	FALSE	0.542	0.564	-0.468	0.141	0.147	-0.3
Agpat2	Q8K3K7	0.640482	0.9949	0.66861	0.455826	0.831845	0.0361202	0.929	0.952	0.935	0.9	0.91	0.512	FALSE	FALSE	FALSE	FALSE	FALSE	FALSE	FALSE	-0.25	0.00342	-0.229	-0.4	-0.114	-1.14
Agpat3	Q9D517	0.663527	0.110677	0.993927	0.0854495	0.587727	0.28386	0.931	0.569	0.951	0.505	0.886	0.896	FALSE	FALSE	FALSE	FALSE	FALSE	FALSE	FALSE	0.21	0.779	0.00368	0.842	0.262	0.52
Agpat5	Q9D1E8	0.288168	0.0192376	0.229984	0.321382	0.0313696	0.218424	0.87	0.227	0.869	0.851	0.485	0.869	FALSE	FALSE	FALSE	FALSE	FALSE	FALSE	FALSE	-0.591	-1.33	-0.669	-0.551	-1.22	-0.686
Agpat6	Q8K2C8	0.240379	0.255992	0.183507	0.16336	0.415942	0.454981	0.852	0.791	0.849	0.698	0.858	0.933	FALSE	FALSE	FALSE	FALSE	FALSE	FALSE	FALSE	-0.558	-0.54	-0.633	-0.664	-0.385	-0.354
Agpat9	Q8C0N2	0.005061	0.0304943	0.0688184	0.0436621	0.577297	0.0105263	0.266	0.308	0.737	0.346	0.885	0.284	FALSE	FALSE	FALSE	FALSE	FALSE	FALSE	FALSE	0.975	0.742	0.62	0.69	0.187	0.884
Agps	Q8C0I1	0.372266	0.51633	0.566294	0.13971	0.498599	0.7122	0.893	0.901	0.927	0.652	0.873	0.956	FALSE	FALSE	FALSE	FALSE	FALSE	FALSE	FALSE	0.123	-0.0895	0.079	0.205	0.0933	0.0508
Agrn	A2ASQ1	0.0172164	0.122809	0.0292159	0.0294237	0.00145531	0.000369867	0.433	0.593	0.602	0.262	0.13	0.0537	FALSE	FALSE	FALSE	FALSE	FALSE	FALSE	FALSE	-0.793	-0.506	0.723	-0.722	1.08	-1.22
Ahctf1	Q8CJF7	0.856261	0.12626	0.77449	0.22801	0.289635	0.763415	0.944	0.602	0.941	0.784	0.823	0.958	FALSE	FALSE	FALSE	FALSE	FALSE	FALSE	FALSE	-0.016	-0.137	0.0254	-0.107	0.0941	0.0266
Ahcy	P50247	0.859561	0.295721	0.0599633	0.800403	0.0131936	0.482735	0.944	0.82	0.718	0.948	0.344	0.936	FALSE	FALSE	FALSE	FALSE	FALSE	FALSE	FALSE	0.0205	0.122	-0.221	0.0293	-0.295	0.0814
Ahcyl1	Q80SW1	0.596862	0.991871	0.457372	0.127046	0.0913455	0.397514	0.925	0.952	0.916	0.622	0.67	0.924	FALSE	FALSE	FALSE	FALSE	FALSE	FALSE	FALSE	0.0874	0.00168	0.123	0.255	0.282	0.14
Ahcyl2	Q68FL4	0.376101	0.909608	0.567037	0.674694	0.0997667	0.405357	0.894	0.947	0.927	0.936	0.684	0.925	FALSE	FALSE	FALSE	FALSE	FALSE	FALSE	FALSE	0.398	-0.0509	0.257	0.188	0.747	0.374
Ahdc1	Q6PAL7	0.128893	0.69875	0.0250329	0.932106	0.446104	0.304461	0.774	0.929	0.575	0.956	0.864	0.903	FALSE	FALSE	FALSE	FALSE	FALSE	FALSE	FALSE	0.305	-0.0769	0.455	0.0169	0.152	0.205
Ahnak	E9Q616	0.156061	0.700843	0.769108	0.787044	0.578206	0.681033	0.801	0.93	0.941	0.947	0.885	0.954	FALSE	FALSE	FALSE	FALSE	FALSE	FALSE	FALSE	0.191	0.0513	0.0392	0.0361	-0.0743	0.0549
Ahnak2	Q3URZ6	0.577883	0.0572818	0.00926824	0.122972	0.00845998	0.161816	0.923	0.431	0.407	0.611	0.287	0.831	FALSE	FALSE	FALSE	FALSE	FALSE	FALSE	FALSE	-0.244	-0.846	-1.17	-0.682	-1.19	-0.618
Ahsa1	Q8BK64	0.420825	0.948355	0.44101	0.136128	0.13321	0.64774	0.902	0.95	0.914	0.644	0.727	0.952	FALSE	FALSE	FALSE	FALSE	FALSE	FALSE	FALSE	-0.0833	0.00669	-0.0797	0.155	-0.157	-0.0472
Ahsa2	Q8N9S3	0.00516138	0.755111	0.0107203	0.940387	0.652165	0.721004	0.268	0.935	0.428	0.957	0.894	0.956	FALSE	FALSE	FALSE	FALSE	FALSE	FALSE	FALSE	-1.55	0.167	-1.41	-0.0401	-0.242	-0.192
Aida	Q8C4Q6	0.56497	0.415536	0.316584	0.496691	0.853021	0.628141	0.922	0.875	0.893	0.909	0.912	0.95	FALSE	FALSE	FALSE	FALSE	FALSE	FALSE	FALSE	-0.198	0.281	-0.346	-0.234	-0.0637	0.167
Aif1l	Q9EQX4	0.273184	0.161026	0.368184	0.8414	0.543449	0.300074	0.865	0.675	0.903	0.951	0.88	0.901	FALSE	FALSE	FALSE	FALSE	FALSE	FALSE	FALSE	-0.492	-0.632	-0.404	0.0895	0.272	-0.465
Aifm1	Q9Z0X1	0.27622	0.339506	0.505381	0.649267	0.237584	0.214744	0.866	0.844	0.921	0.934	0.801	0.867	FALSE	FALSE	FALSE	FALSE	FALSE	FALSE	FALSE	0.132	-0.116	0.0807	0.0551	0.144	0.151
Aim2	Q91VJ1	0.865307	0.464296	0.785393	0.926982	0.676743	0.878107	0.944	0.889	0.942	0.956	0.896	0.964	FALSE	FALSE	FALSE	FALSE	FALSE	FALSE	FALSE	-0.0604	-0.261	-0.097	-0.0326	0.149	-0.0546
Aimp1	P31230	0.14923	0.0181631	0.0031336	0.54267	0.00132951	0.610381	0.795	0.217	0.275	0.918	0.125	0.949	FALSE	FALSE	FALSE	FALSE	FALSE	FALSE	FALSE	-0.183	0.305	-0.387	0.0768	-0.424	-0.0642
Aimp2	Q8R010	0.415379	0.160631	0.310242	0.164139	0.348686	0.340393	0.901	0.675	0.891	0.7	0.842	0.912	FALSE	FALSE	FALSE	FALSE	FALSE	FALSE	FALSE	0.12	0.208	-0.15	0.206	-0.138	0.141
Aip	O08915	0.0233291	0.871576	0.144961	0.956512	0.481004	0.61794	0.479	0.945	0.827	0.958	0.87	0.949	FALSE	FALSE	FALSE	FALSE	FALSE	FALSE	FALSE	-0.411	-0.0287	-0.261	0.00967	-0.125	-0.0885
Aire	Q9Z0E3	0.569242	0.383245	0.0300101	0.561351	0.993368	0.387794	0.922	0.863	0.607	0.921	0.921	0.922	FALSE	FALSE	FALSE	FALSE	FALSE	FALSE	FALSE	0.224	0.343	0.87	0.228	-0.00326	0.34
Ajuba	Q91XC0	0.911647	0.792484	0.603084	0.795471	0.448206	0.924035	0.947	0.939	0.93	0.948	0.864	0.965	FALSE	FALSE	FALSE	FALSE	FALSE	FALSE	FALSE	0.0813	0.193	-0.382	-0.19	-0.557	-0.0699
Ak1	Q9R0Y5	0.459548	0.735878	0.513739	0.88036	0.0121796	0.205476	0.908	0.933	0.922	0.953	0.334	0.862	FALSE	FALSE	FALSE	FALSE	FALSE	FALSE	FALSE	-0.147	-0.067	-0.13	-0.0299	-0.512	-0.253
AK157302	I3ITR1	0.0018086	0.544171	0.216794	0.336762	0.278309	0.214272	0.16	0.907	0.864	0.859	0.819	0.867	FALSE	FALSE	FALSE	FALSE	FALSE	FALSE	FALSE	-1.39	-0.259	-0.53	-0.411	-0.464	-0.533
Ak2	Q9WTP6	0.722543	0.0891888	0.410925	0.892732	0.239825	0.685117	0.936	0.521	0.91	0.954	0.802	0.954	FALSE	FALSE	FALSE	FALSE	FALSE	FALSE	FALSE	0.0427	-0.207	-0.0991	0.0162	-0.142	0.0487
Ak3	Q9WTP7	0.814694	0.695366	0.246368	0.767378	0.345162	0.848899	0.942	0.929	0.874	0.945	0.841	0.962	FALSE	FALSE	FALSE	FALSE	FALSE	FALSE	FALSE	-0.048	-0.0802	0.239	-0.0605	0.194	0.039
Ak4	Q9WUR9	0.362985	0.7607	0.254385	0.159283	0.625339	0.400908	0.891	0.936	0.877	0.691	0.891	0.924	FALSE	FALSE	FALSE	FALSE	FALSE	FALSE	FALSE	0.274	0.0913	0.344	0.426	0.146	0.252
Akap1	O08715	0.649967	0.529248	0.939849	0.850128	0.915312	0.146887	0.93	0.904	0.949	0.951	0.916	0.817	FALSE	FALSE	FALSE	FALSE	FALSE	FALSE	FALSE	-0.0492	-0.0682	0.00817	-0.0205	0.0115	0.158
Akap10	O88845	0.63497	0.336573	0.156448	0.490484	0.350888	0.605803	0.929	0.843	0.834	0.908	0.842	0.948	FALSE	FALSE	FALSE	FALSE	FALSE	FALSE	FALSE	0.367	0.745	1.1	-0.534	0.723	0.399
Akap11	E9Q774	0.112982	0.136679	0.773292	0.0154306	0.676362	0.887386	0.754	0.627	0.941	0.154	0.896	0.964	FALSE	FALSE	FALSE	FALSE	FALSE	FALSE	FALSE	-0.811	-0.76	0.146	-1.26	-0.211	-0.0716
Akap12	Q9WTQ5	0.951101	0.636375	0.519763	0.805732	0.585196	0.829166	0.949	0.922	0.923	0.948	0.886	0.962	FALSE	FALSE	FALSE	FALSE	FALSE	FALSE	FALSE	-0.0109	0.0844	-0.115	0.0439	0.0975	0.0385
Akap13	E9Q394	0.204829	0.248439	0.565755	0.429671	0.796784	0.132111	0.835	0.785	0.927	0.893	0.907	0.8	FALSE	FALSE	FALSE	FALSE	FALSE	FALSE	FALSE	-0.331	-0.301	-0.149	-0.205	0.0668	-0.394
Akap17b	A2A3V1	0.037449	0.84491	0.374317	0.667984	0.289612	0.841152	0.546	0.943	0.904	0.936	0.823	0.962	FALSE	FALSE	FALSE	FALSE	FALSE	FALSE	FALSE	0.823	-0.0759	0.346	0.167	-0.413	0.0778
Akap2	O54931	0.275297	0.528676	0.0355126	0.989896	0.0649418	0.609638	0.866	0.904	0.636	0.959	0.614	0.949	FALSE	FALSE	FALSE	FALSE	FALSE	FALSE	FALSE	-0.26	-0.15	-0.509	-0.00301	-0.445	-0.121
Akap5	D3YVF0	0.950211	0.219595	0.137615	0.907807	0.190986	0.654	0.949	0.757	0.821	0.955	0.775	0.952	FALSE	FALSE	FALSE	FALSE	FALSE	FALSE	FALSE	0.0778	-1.54	1.87	0.144	1.64	0.559
Akap7	Q7TN79	0.0946262	0.277882	0.861702	0.430161	0.772591	0.248049	0.726	0.808	0.946	0.893	0.905	0.883	FALSE	FALSE	FALSE	FALSE	FALSE	FALSE	FALSE	0.621	0.4	0.0639	0.29	0.106	0.426
Akap8	Q9DBR0	0.00929937	0.0196037	0.901467	0.0321996	0.170941	0.00358635	0.344	0.23	0.948	0.28	0.761	0.174	FALSE	FALSE	FALSE	FALSE	FALSE	FALSE	FALSE	0.387	0.345	0.0179	0.315	0.199	0.437
Akap8l	Q9R0L7	0.100538	0.116262	0.0318399	0.251591	0.0364707	0.386007	0.736	0.579	0.617	0.805	0.512	0.922	FALSE	FALSE	FALSE	FALSE	FALSE	FALSE	FALSE	0.348	0.333	0.459	0.242	0.447	0.182
Akirin2	B1AXD8	0.153194	0.486595	0.0647033	0.556208	0.0726412	0.688183	0.799	0.895	0.728	0.921	0.633	0.954	FALSE	FALSE	FALSE	FALSE	FALSE	FALSE	FALSE	-0.771	-0.373	-1	-0.315	-0.975	-0.215
Akr1a1	Q9JII6	0.567821	0.751711	0.289159	0.89992	0.766359	0.640605	0.922	0.935	0.886	0.954	0.905	0.951	FALSE	FALSE	FALSE	FALSE	FALSE	FALSE	FALSE	0.0667	-0.0369	0.124	0.0147	-0.0346	0.0544
Akr1b1	P45376	0.302039	0.189072	0.400612	0.601037	0.154657	0.365314	0.875	0.719	0.908	0.927	0.748	0.918	FALSE	FALSE	FALSE	FALSE	FALSE	FALSE	FALSE	0.2	0.255	-0.162	0.101	-0.277	0.175
Akr1b10	G5E895	0.11411	0.0388141	0.207664	0.127087	0.922229	0.0905553	0.756	0.352	0.86	0.622	0.916	0.731	FALSE	FALSE	FALSE	FALSE	FALSE	FALSE	FALSE	-0.884	-1.17	-0.702	-0.853	0.054	-0.949
Akr1b7	P21300	0.418059	0.791419	0.932948	0.36119	0.348054	0.494178	0.902	0.939	0.949	0.869	0.841	0.938	FALSE	FALSE	FALSE	FALSE	FALSE	FALSE	FALSE	-0.378	0.123	-0.0391	-0.426	-0.438	-0.319
Akr1b8	P45377	0.155508	0.733652	0.0980872	0.42413	0.0392399	0.447742	0.801	0.933	0.783	0.891	0.525	0.932	FALSE	FALSE	FALSE	FALSE	FALSE	FALSE	FALSE	-0.383	-0.0911	-0.448	-0.214	-0.562	-0.204
Akr1e2	Q9DCT1	0.360075	0.711714	0.244491	0.612899	0.0557682	0.375224	0.89	0.931	0.874	0.929	0.588	0.92	FALSE	FALSE	FALSE	FALSE	FALSE	FALSE	FALSE	-0.239	-0.0962	0.305	0.132	0.506	-0.232
Akr7a2	Q8CG76	0.0945847	0.0131773	0.653473	0.549831	0.758754	0.661352	0.726	0.17	0.934	0.919	0.904	0.952	FALSE	FALSE	FALSE	FALSE	FALSE	FALSE	FALSE	-1.16	-1.75	-0.308	-0.411	0.211	-0.301
Akt1	P31750	0.418783	0.898348	0.766679	0.831846	0.0597293	0.80238	0.902	0.947	0.941	0.95	0.6	0.96	FALSE	FALSE	FALSE	FALSE	FALSE	FALSE	FALSE	0.487	-0.0767	0.178	-0.128	-1.15	-0.15
Akt1s1	Q9D1F4	0.897049	0.814885	0.807565	0.879175	0.698223	0.524275	0.946	0.941	0.943	0.953	0.899	0.941	FALSE	FALSE	FALSE	FALSE	FALSE	FALSE	FALSE	-0.0907	-0.164	0.171	-0.107	-0.272	0.447
Akt2	Q60823	0.504786	0.750568	0.841541	0.346991	0.629704	0.944498	0.915	0.935	0.945	0.863	0.891	0.966	FALSE	FALSE	FALSE	FALSE	FALSE	FALSE	FALSE	0.169	0.0802	0.0504	0.238	-0.122	0.0176
Aktip	Q64362	0.747625	0.814753	0.729961	0.130034	0.97741	0.878361	0.937	0.941	0.939	0.629	0.92	0.964	FALSE	FALSE	FALSE	FALSE	FALSE	FALSE	FALSE	-0.144	0.104	-0.154	-0.682	0.0126	-0.0682
Alas1	Q8VC19	0.312878	0.772394	0.0151681	0.391955	0.141945	0.134764	0.878	0.937	0.485	0.881	0.736	0.803	FALSE	FALSE	FALSE	FALSE	FALSE	FALSE	FALSE	-0.414	-0.118	-1.02	-0.351	0.606	-0.617
Alcam	Q61490	0.166997	0.199232	0.949743	0.262092	0.814171	0.993239	0.81	0.733	0.95	0.814	0.909	0.968	FALSE	FALSE	FALSE	FALSE	FALSE	FALSE	FALSE	0.745	0.691	0.0337	0.603	0.126	0.00453
Aldh16a1	Q571I9	0.308923	0.457313	0.193599	0.92461	0.236326	0.208304	0.877	0.887	0.854	0.956	0.801	0.864	FALSE	FALSE	FALSE	FALSE	FALSE	FALSE	FALSE	-0.328	-0.239	-0.421	-0.0304	-0.383	-0.407
Aldh18a1	Q9Z110	0.87381	0.516239	0.635107	0.883251	0.262059	0.602995	0.945	0.901	0.933	0.953	0.812	0.948	FALSE	FALSE	FALSE	FALSE	FALSE	FALSE	FALSE	0.0376	-0.154	-0.113	0.0348	-0.267	0.123
Aldh1b1	Q9CZS1	0.498204	0.667733	0.483898	0.678398	0.0318152	0.949966	0.914	0.926	0.919	0.937	0.488	0.966	FALSE	FALSE	FALSE	FALSE	FALSE	FALSE	FALSE	0.34	-0.216	0.352	-0.208	1.1	0.0315
Aldh2	P47738	0.701282	0.778504	0.177348	0.900781	0.000519503	0.485915	0.934	0.937	0.846	0.955	0.0812	0.937	FALSE	FALSE	FALSE	FALSE	FALSE	FALSE	FALSE	0.0563	0.0413	0.199	0.0183	0.538	0.102
Aldh3a2	P47740	0.211704	0.591361	0.0979942	0.24001	0.0939961	0.144993	0.839	0.915	0.783	0.795	0.675	0.815	FALSE	FALSE	FALSE	FALSE	FALSE	FALSE	FALSE	0.786	0.336	1.05	0.739	1.06	0.92
Aldh3b2	E9Q3E1	0.220479	0.175693	0.585344	0.40493	0.839256	0.0896638	0.843	0.7	0.929	0.885	0.911	0.729	FALSE	FALSE	FALSE	FALSE	FALSE	FALSE	FALSE	0.47	0.52	0.208	0.318	-0.0773	0.655
Aldh4a1	Q8CHT0	0.52522	0.968522	0.810938	0.687511	0.767368	0.27297	0.917	0.951	0.943	0.938	0.905	0.893	FALSE	FALSE	FALSE	FALSE	FALSE	FALSE	FALSE	0.126	-0.00783	0.0475	0.0799	-0.0587	0.219
Aldh7a1	Q9DBF1	0.0912636	0.494958	0.098251	0.420007	0.0293335	0.0723809	0.72	0.897	0.783	0.89	0.473	0.684	FALSE	FALSE	FALSE	FALSE	FALSE	FALSE	FALSE	0.284	-0.113	0.278	0.134	0.369	0.303
Aldh9a1	Q9JLJ2	0.100733	0.970786	0.511605	0.860357	0.9138	0.488057	0.736	0.951	0.922	0.952	0.916	0.937	FALSE	FALSE	FALSE	FALSE	FALSE	FALSE	FALSE	0.223	-0.00492	0.0884	0.0237	0.0146	0.0934
Aldoa	P05064	0.945349	0.0636152	0.000291627	0.675405	0.436907	0.478199	0.948	0.453	0.0927	0.937	0.862	0.936	FALSE	FALSE	FALSE	FALSE	FALSE	FALSE	FALSE	-0.00802	0.22	-0.45	0.049	-0.0912	-0.0832
Aldoc	P05063	0.180086	0.565	0.0211093	0.431982	0.944336	0.21486	0.819	0.911	0.545	0.893	0.918	0.868	FALSE	FALSE	FALSE	FALSE	FALSE	FALSE	FALSE	-0.419	-0.179	-0.733	-0.244	-0.0217	-0.387
Alg1	Q921Q3	0.45052	0.0649921	0.104171	0.61347	0.435643	0.589684	0.907	0.457	0.79	0.929	0.862	0.947	FALSE	FALSE	FALSE	FALSE	FALSE	FALSE	FALSE	-0.573	-1.42	1.24	0.383	-0.592	-0.409
Alg11	Q3TZM9	0.889163	0.471548	0.993809	0.801917	0.0348043	0.192718	0.946	0.891	0.951	0.948	0.504	0.854	FALSE	FALSE	FALSE	FALSE	FALSE	FALSE	FALSE	-0.0623	0.323	-0.00347	0.112	-0.963	-0.587
Alg13	Q9D8C3	0.228233	0.217253	0.24936	0.198	0.278883	0.116569	0.847	0.754	0.875	0.75	0.819	0.779	FALSE	FALSE	FALSE	FALSE	FALSE	FALSE	FALSE	0.464	0.475	0.443	0.496	0.416	0.606
Alg2	Q9DBE8	0.138096	0.380806	0.338909	0.280412	0.187728	0.685471	0.784	0.862	0.897	0.827	0.773	0.954	FALSE	FALSE	FALSE	FALSE	FALSE	FALSE	FALSE	-0.535	-0.314	-0.343	-0.388	-0.474	-0.145
Alg5	Q9DB25	0.00518774	0.864735	0.15845	0.810912	0.456236	0.603881	0.269	0.944	0.836	0.949	0.866	0.948	FALSE	FALSE	FALSE	FALSE	FALSE	FALSE	FALSE	-0.969	-0.057	-0.476	0.08	-0.25	-0.174
Alg9	Q8VDI9	0.913343	0.375103	0.973135	0.254644	0.894503	0.38741	0.947	0.86	0.95	0.808	0.915	0.922	FALSE	FALSE	FALSE	FALSE	FALSE	FALSE	FALSE	0.0445	0.364	0.0138	-0.469	0.0542	0.355
Alkbh2	Q6P6J4	0.0619193	0.12134	0.0543593	0.345146	0.318161	0.388353	0.649	0.589	0.703	0.862	0.833	0.922	FALSE	FALSE	FALSE	FALSE	FALSE	FALSE	FALSE	0.818	0.675	0.843	0.409	0.432	0.373
Alkbh3	Q8K1E6	0.829192	0.959851	0.537908	0.30602	0.765398	0.878996	0.942	0.95	0.924	0.843	0.905	0.964	FALSE	FALSE	FALSE	FALSE	FALSE	FALSE	FALSE	-0.234	0.0546	-0.669	-1.11	-0.324	-0.165
Alkbh4	Q9D8F1	0.159022	0.0257912	0.373474	0.0373272	0.241197	0.164771	0.804	0.278	0.904	0.312	0.803	0.834	FALSE	FALSE	FALSE	FALSE	FALSE	FALSE	FALSE	-0.987	-1.58	-0.62	-1.47	-0.819	-0.973
Alkbh5	Q3TSG4	0.534871	0.22251	0.0755266	0.492137	0.0612483	0.358191	0.919	0.76	0.75	0.908	0.604	0.916	FALSE	FALSE	FALSE	FALSE	FALSE	FALSE	FALSE	0.115	-0.227	0.333	0.127	0.352	0.171
Alkbh7	Q9D6Z0	0.164938	0.698091	0.849755	0.181088	0.75019	0.186302	0.808	0.929	0.945	0.727	0.903	0.85	FALSE	FALSE	FALSE	FALSE	FALSE	FALSE	FALSE	-1.11	-0.307	0.15	-1.07	0.252	-1.05
Alkbh8	Q80Y20	0.69417	0.29921	0.696666	0.276177	0.883083	0.443286	0.934	0.822	0.937	0.824	0.914	0.931	FALSE	FALSE	FALSE	FALSE	FALSE	FALSE	FALSE	-0.161	-0.427	-0.16	-0.448	-0.0602	-0.315
Alms1	Q8K4E0	0.307706	0.544099	0.900202	0.202806	0.730751	0.957612	0.877	0.907	0.948	0.756	0.902	0.967	FALSE	FALSE	FALSE	FALSE	FALSE	FALSE	FALSE	-0.341	-0.202	0.0417	-0.426	-0.114	-0.0177
Als2	Q920R0	0.433244	0.177544	0.742063	0.993431	0.204597	0.278168	0.904	0.702	0.94	0.959	0.784	0.895	FALSE	FALSE	FALSE	FALSE	FALSE	FALSE	FALSE	-0.574	-0.992	-0.24	-0.00601	0.933	0.796
Alyref	O08583	0.941105	0.583216	0.824514	0.714534	0.456633	0.935029	0.948	0.914	0.944	0.941	0.866	0.966	FALSE	FALSE	FALSE	FALSE	FALSE	FALSE	FALSE	0.0167	-0.124	-0.0502	-0.0828	-0.169	-0.0184
Amacr	O09174	0.834378	0.766222	0.818902	0.933666	0.543289	0.995694	0.943	0.936	0.944	0.956	0.88	0.968	FALSE	FALSE	FALSE	FALSE	FALSE	FALSE	FALSE	0.107	-0.152	0.117	-0.0426	0.312	0.00276
Ambra1	A2AH22	0.642779	0.549005	0.530992	0.95596	0.624809	0.893923	0.929	0.908	0.924	0.958	0.891	0.964	FALSE	FALSE	FALSE	FALSE	FALSE	FALSE	FALSE	0.184	-0.237	0.248	-0.0218	-0.194	-0.0527
Amfr	Q9R049	0.445382	0.476091	0.169351	0.630023	0.458198	0.993189	0.906	0.892	0.842	0.931	0.866	0.968	FALSE	FALSE	FALSE	FALSE	FALSE	FALSE	FALSE	0.318	0.297	0.577	0.201	-0.309	-0.00355
Ammecr1l	Q8JZZ6	0.00491826	0.493712	0.011383	0.161948	0.476455	0.545026	0.262	0.896	0.436	0.696	0.87	0.943	FALSE	FALSE	FALSE	FALSE	FALSE	FALSE	FALSE	1.07	-0.252	0.958	0.519	0.262	0.223
Amot	Q8VHG2	0.388145	0.478512	0.398845	0.853012	0.390828	0.251832	0.896	0.893	0.908	0.952	0.852	0.885	FALSE	FALSE	FALSE	FALSE	FALSE	FALSE	FALSE	0.492	-0.403	-0.481	-0.105	-0.489	-0.655
Amotl1	Q9D4H4	0.14646	0.204431	0.179873	0.339157	0.75866	0.141786	0.792	0.739	0.848	0.86	0.904	0.811	FALSE	FALSE	FALSE	FALSE	FALSE	FALSE	FALSE	0.631	0.551	0.582	0.413	-0.132	0.639
Amotl2	Q8K371	0.0140382	0.0352409	0.569819	0.114341	0.251246	0.00229891	0.401	0.335	0.927	0.587	0.807	0.146	FALSE	FALSE	FALSE	FALSE	FALSE	FALSE	FALSE	0.989	0.842	0.223	0.626	0.452	1.25
Ampd2	Q9DBT5	0.314181	0.495794	0.0899249	0.974398	0.0830923	0.991658	0.878	0.897	0.772	0.958	0.655	0.968	FALSE	FALSE	FALSE	FALSE	FALSE	FALSE	FALSE	-0.188	-0.127	-0.319	0.00596	-0.326	0.00194
Ampd3	O08739	0.190954	0.972871	0.193794	0.71191	0.175872	0.899944	0.827	0.951	0.854	0.94	0.765	0.964	FALSE	FALSE	FALSE	FALSE	FALSE	FALSE	FALSE	-0.514	0.0133	-0.511	-0.144	-0.532	-0.049
Amph	Q7TQF7	0.999469	0.404458	0.228682	0.560744	0.87094	0.39858	0.951	0.871	0.868	0.921	0.913	0.924	FALSE	FALSE	FALSE	FALSE	FALSE	FALSE	FALSE	-0.000354	-0.445	0.645	-0.31	0.0865	-0.451
Amt	Q8CFA2	0.0510826	0.415255	0.00752035	0.754583	0.00486213	0.658976	0.611	0.875	0.378	0.944	0.225	0.952	FALSE	FALSE	FALSE	FALSE	FALSE	FALSE	FALSE	0.4	-0.165	0.556	0.063	0.588	0.089
Amz2	Q400C8	0.672507	0.211957	0.00978874	0.568659	0.716341	0.990821	0.932	0.748	0.415	0.923	0.9	0.968	FALSE	FALSE	FALSE	FALSE	FALSE	FALSE	FALSE	-0.155	0.461	0.977	0.209	-0.133	0.00422
Anapc1	P53995	0.207418	0.475549	0.375857	0.484303	0.987724	0.849665	0.836	0.892	0.904	0.907	0.92	0.962	FALSE	FALSE	FALSE	FALSE	FALSE	FALSE	FALSE	0.293	0.165	0.205	0.162	0.00355	0.0438
Anapc10	Q8K2H6	0.65112	0.635749	0.225547	0.0907103	0.551601	0.393028	0.93	0.922	0.867	0.521	0.881	0.923	FALSE	FALSE	FALSE	FALSE	FALSE	FALSE	FALSE	-0.248	0.26	-0.668	-0.938	-0.327	-0.469
Anapc11	Q9CPX9	0.467729	0.0397358	0.721885	0.470697	0.672501	0.494909	0.91	0.356	0.938	0.904	0.896	0.938	FALSE	FALSE	FALSE	FALSE	FALSE	FALSE	FALSE	0.289	0.832	-0.141	0.287	-0.168	0.272
Anapc13	Q8R034	0.217573	0.574647	0.38264	0.141641	0.793153	0.00201559	0.842	0.912	0.905	0.656	0.907	0.139	FALSE	FALSE	FALSE	FALSE	FALSE	FALSE	FALSE	-0.484	-0.219	-0.341	-0.578	-0.102	-1.26
Anapc16	Q9CPV2	0.571088	0.436598	0.71521	0.223155	0.0132666	0.133727	0.923	0.881	0.938	0.779	0.345	0.802	FALSE	FALSE	FALSE	FALSE	FALSE	FALSE	FALSE	-0.275	-0.379	-0.177	-0.595	-1.24	-0.735
Anapc2	Q8BZQ7	0.694006	0.114761	0.00991501	0.0260621	0.00527173	0.0224077	0.934	0.576	0.417	0.238	0.234	0.407	FALSE	FALSE	FALSE	FALSE	FALSE	FALSE	FALSE	0.147	0.594	0.99	0.848	1.08	0.871
Anapc4	Q91W96	0.0235153	0.0360846	0.919682	0.629437	0.84494	0.00149883	0.48	0.339	0.948	0.931	0.911	0.121	FALSE	FALSE	FALSE	FALSE	FALSE	FALSE	FALSE	-0.381	-0.351	0.0166	-0.0794	-0.0322	-0.546
Anapc5	Q8BTZ4	0.721602	0.658735	0.0681866	0.613007	0.766277	0.838011	0.936	0.925	0.736	0.929	0.905	0.962	FALSE	FALSE	FALSE	FALSE	FALSE	FALSE	FALSE	0.0657	-0.0814	0.341	-0.0933	-0.0548	0.0377
Anapc7	Q9WVM3	0.743654	0.404526	0.438714	0.718386	0.215021	0.365439	0.937	0.871	0.913	0.941	0.79	0.918	FALSE	FALSE	FALSE	FALSE	FALSE	FALSE	FALSE	-0.0519	-0.133	-0.123	-0.0572	-0.198	-0.144
Angel2	Q8K1C0	0.386885	0.917629	0.321508	0.998189	0.148816	0.821478	0.896	0.948	0.894	0.96	0.742	0.961	FALSE	FALSE	FALSE	FALSE	FALSE	FALSE	FALSE	0.432	0.0515	0.495	0.00113	0.725	0.112
Ank2	Q8C8R3	0.438308	0.42043	0.366834	0.574663	0.516074	0.626086	0.905	0.876	0.903	0.923	0.876	0.95	FALSE	FALSE	FALSE	FALSE	FALSE	FALSE	FALSE	0.417	0.433	-0.486	-0.301	0.349	-0.261
Ankfy1	Q810B6	0.639485	0.400281	0.483164	0.708342	0.726956	0.286444	0.929	0.869	0.919	0.94	0.901	0.897	FALSE	FALSE	FALSE	FALSE	FALSE	FALSE	FALSE	-0.111	0.2	-0.167	0.0888	0.0829	0.254
Ankhd1	E9PUR0	0.162273	0.202125	0.595403	0.317115	0.181279	0.0712665	0.806	0.736	0.93	0.849	0.768	0.68	FALSE	FALSE	FALSE	FALSE	FALSE	FALSE	FALSE	-0.326	-0.297	0.123	-0.232	0.312	-0.423
Ankle2	Q6P1H6	0.343174	0.378002	0.942602	0.732072	0.85005	0.546427	0.886	0.861	0.949	0.942	0.911	0.943	FALSE	FALSE	FALSE	FALSE	FALSE	FALSE	FALSE	-0.129	-0.119	0.00972	-0.0463	-0.0255	-0.0816
Ankmy2	Q3TPE9	0.108283	0.784301	0.116332	0.466532	0.184012	0.195047	0.748	0.938	0.803	0.903	0.77	0.856	FALSE	FALSE	FALSE	FALSE	FALSE	FALSE	FALSE	-0.643	-0.108	-0.628	-0.289	-0.53	-0.517
Ankrd10	Q99LW0	0.0483262	0.635316	0.158383	0.600538	0.0547787	0.386264	0.6	0.922	0.835	0.927	0.585	0.922	FALSE	FALSE	FALSE	FALSE	FALSE	FALSE	FALSE	-1.04	-0.245	-0.733	-0.27	-1.01	-0.448
Ankrd11	E9Q4F7	0.846667	0.287232	0.150535	0.751755	0.630092	0.652599	0.943	0.814	0.83	0.944	0.891	0.952	FALSE	FALSE	FALSE	FALSE	FALSE	FALSE	FALSE	0.0527	-0.292	0.395	-0.0862	0.131	-0.123
Ankrd13a	Q80UP5	0.0420385	0.591384	0.0201677	0.630026	0.398334	0.531546	0.571	0.915	0.537	0.931	0.854	0.942	FALSE	FALSE	FALSE	FALSE	FALSE	FALSE	FALSE	-0.795	-0.206	-0.914	-0.185	-0.325	-0.241
Ankrd16	A2AS55	0.903642	0.949079	0.416471	0.515673	0.41498	0.440383	0.946	0.95	0.91	0.913	0.858	0.931	FALSE	FALSE	FALSE	FALSE	FALSE	FALSE	FALSE	0.0546	-0.0288	-0.368	0.294	-0.369	0.349
Ankrd17	Q99NH0	0.00163061	0.0670162	0.0933126	0.00690967	0.196041	0.000899982	0.153	0.463	0.777	0.0769	0.778	0.0931	FALSE	FALSE	FALSE	FALSE	FALSE	FALSE	FALSE	-0.334	-0.188	-0.172	-0.283	-0.132	-0.354
Ankrd27	Q3UMR0	0.502842	0.295284	0.736719	0.630429	0.801412	0.695423	0.915	0.819	0.939	0.931	0.908	0.955	FALSE	FALSE	FALSE	FALSE	FALSE	FALSE	FALSE	-0.28	0.439	-0.14	0.201	0.105	0.163
Ankrd28	Q505D1	0.238713	0.0944075	0.230512	0.595518	0.711778	0.393227	0.852	0.534	0.869	0.927	0.9	0.923	FALSE	FALSE	FALSE	FALSE	FALSE	FALSE	FALSE	0.308	0.441	0.314	0.138	0.0962	0.223
Ankrd32	Q8R3P9	0.509146	0.436943	0.277297	0.23525	0.346077	0.212347	0.915	0.881	0.883	0.791	0.841	0.866	FALSE	FALSE	FALSE	FALSE	FALSE	FALSE	FALSE	0.289	0.341	0.477	0.522	-0.414	0.549
Ankrd39	Q9D2X0	0.451199	0.577435	0.292053	0.239043	0.883081	0.500631	0.907	0.913	0.887	0.794	0.914	0.938	FALSE	FALSE	FALSE	FALSE	FALSE	FALSE	FALSE	-0.28	0.207	0.392	0.439	0.0545	0.25
Ankrd40	Q5SUE8	0.79136	0.86053	0.0293599	0.41514	0.760993	0.152633	0.94	0.944	0.603	0.889	0.904	0.823	FALSE	FALSE	FALSE	FALSE	FALSE	FALSE	FALSE	-0.121	-0.0804	1.02	-0.374	-0.139	0.661
Ankrd46	Q8BTZ5	0.742843	0.589924	0.153368	0.805584	0.572575	0.163318	0.937	0.915	0.832	0.948	0.884	0.832	FALSE	FALSE	FALSE	FALSE	FALSE	FALSE	FALSE	0.233	0.382	1.02	0.174	0.4	0.996
Ankrd49	Q8VE42	0.576834	0.917157	0.393911	0.811052	0.98016	0.579447	0.923	0.948	0.907	0.949	0.92	0.946	FALSE	FALSE	FALSE	FALSE	FALSE	FALSE	FALSE	0.277	-0.0516	0.424	0.119	-0.0123	0.275
Ankrd52	Q8BTI7	0.795172	0.817967	0.532006	0.197653	0.627863	0.587511	0.94	0.941	0.924	0.75	0.891	0.947	FALSE	FALSE	FALSE	FALSE	FALSE	FALSE	FALSE	-0.123	-0.109	0.297	0.615	-0.23	-0.258
Ankrd54	Q91WK7	0.111073	0.0922313	0.503588	0.737424	0.480692	0.682203	0.752	0.528	0.921	0.943	0.87	0.954	FALSE	FALSE	FALSE	FALSE	FALSE	FALSE	FALSE	0.691	0.731	0.287	-0.144	0.303	-0.176
Anks1a	P59672	0.448173	0.772116	0.959976	0.0793049	0.217983	0.986855	0.907	0.937	0.95	0.484	0.791	0.967	FALSE	FALSE	FALSE	FALSE	FALSE	FALSE	FALSE	-0.433	0.165	0.0286	-1.01	0.706	-0.00938
Ankzf1	Q80UU1	0.820873	0.78686	0.477669	0.875801	0.0775575	0.679126	0.942	0.938	0.918	0.953	0.644	0.954	FALSE	FALSE	FALSE	FALSE	FALSE	FALSE	FALSE	-0.0746	-0.0891	0.234	-0.0515	0.59	0.136
Anln	Q8K298	0.88187	0.66983	0.484182	0.910175	0.0866129	0.937826	0.945	0.926	0.919	0.955	0.662	0.966	FALSE	FALSE	FALSE	FALSE	FALSE	FALSE	FALSE	-0.0432	0.124	-0.204	0.0328	-0.505	-0.0227
Ano10	Q8BH79	0.000256564	0.133745	0.176664	0.972046	0.0785322	0.240989	0.0596	0.62	0.846	0.958	0.646	0.88	FALSE	FALSE	FALSE	FALSE	FALSE	FALSE	FALSE	1.16	0.454	0.408	0.0105	0.534	0.353
Ano8	Q6PB70	0.619421	0.795445	0.802431	0.98518	0.054611	0.935643	0.927	0.939	0.943	0.959	0.584	0.966	FALSE	FALSE	FALSE	FALSE	FALSE	FALSE	FALSE	-0.251	0.131	0.126	-0.00938	-0.986	-0.0408
Anp32a	O35381	0.197144	0.680742	0.197922	0.293206	0.0181454	0.705113	0.83	0.927	0.856	0.835	0.389	0.955	FALSE	FALSE	FALSE	FALSE	FALSE	FALSE	FALSE	0.311	0.0984	0.31	0.253	0.579	0.0905
Anp32b	Q9EST5	0.00843727	0.582032	0.0940866	0.800603	0.0744015	0.0554659	0.332	0.914	0.778	0.948	0.637	0.621	FALSE	FALSE	FALSE	FALSE	FALSE	FALSE	FALSE	0.486	-0.0985	0.303	0.0451	0.323	0.348
Anp32e	P97822	0.123525	0.678502	0.0290922	0.673589	0.601994	0.218253	0.768	0.927	0.602	0.936	0.888	0.869	FALSE	FALSE	FALSE	FALSE	FALSE	FALSE	FALSE	0.348	-0.0927	0.498	0.0942	0.117	0.277
Anpep	P97449	0.195472	0.897348	0.877968	0.940856	0.0235719	0.58058	0.829	0.947	0.947	0.957	0.433	0.946	FALSE	FALSE	FALSE	FALSE	FALSE	FALSE	FALSE	-0.538	0.0532	-0.0633	0.0306	-0.956	-0.228
Anxa1	P10107	0.656943	0.457256	0.607329	0.631181	0.0120852	0.863352	0.931	0.887	0.931	0.931	0.333	0.963	FALSE	FALSE	FALSE	FALSE	FALSE	FALSE	FALSE	-0.16	0.269	0.186	0.173	0.931	-0.0621
Anxa11	P97384	0.156172	0.745106	0.0562824	0.686901	0.00166991	0.359884	0.801	0.934	0.708	0.938	0.139	0.916	FALSE	FALSE	FALSE	FALSE	FALSE	FALSE	FALSE	0.319	-0.0726	0.433	0.09	0.734	0.205
Anxa4	P97429	0.442098	0.492634	0.830608	0.496227	0.566038	0.593889	0.906	0.896	0.944	0.909	0.883	0.947	FALSE	FALSE	FALSE	FALSE	FALSE	FALSE	FALSE	0.177	0.158	-0.0491	0.156	0.132	0.122
Anxa6	P14824	0.429159	0.891906	0.0353233	0.964699	0.0356159	0.944046	0.904	0.946	0.635	0.958	0.508	0.966	FALSE	FALSE	FALSE	FALSE	FALSE	FALSE	FALSE	-0.128	0.0219	-0.346	-0.00712	-0.345	-0.0113
Anxa7	Q07076	0.73474	0.422357	0.490071	0.505677	0.44934	0.945516	0.937	0.877	0.92	0.911	0.865	0.966	FALSE	FALSE	FALSE	FALSE	FALSE	FALSE	FALSE	-0.0557	-0.132	-0.114	-0.11	-0.125	0.0112
Anxa9	Q9JHQ0	0.409013	0.336642	0.833382	0.646305	0.555813	0.692781	0.9	0.843	0.944	0.933	0.882	0.954	FALSE	FALSE	FALSE	FALSE	FALSE	FALSE	FALSE	-0.357	-0.416	-0.0906	-0.198	-0.254	-0.17
Ap1b1	O35643	0.408668	0.964964	0.237461	0.512331	0.690344	0.499854	0.9	0.951	0.871	0.913	0.898	0.938	FALSE	FALSE	FALSE	FALSE	FALSE	FALSE	FALSE	-0.111	-0.00587	-0.159	-0.0877	-0.0532	-0.0903
Ap1g1	P22892	0.555241	0.791428	0.945559	0.807711	0.522864	0.97421	0.921	0.939	0.949	0.948	0.877	0.967	FALSE	FALSE	FALSE	FALSE	FALSE	FALSE	FALSE	-0.0928	-0.0415	0.0107	0.0382	-0.101	0.00508
Ap1g2	O88512	0.0118671	0.006187	0.617767	0.0462652	0.395133	0.788308	0.378	0.0997	0.931	0.359	0.853	0.96	FALSE	FALSE	FALSE	FALSE	FALSE	FALSE	FALSE	0.805	0.88	0.155	0.631	0.265	0.0835
Ap1m1	P35585	0.702907	0.262937	0.188018	0.715816	0.374136	0.459743	0.934	0.797	0.852	0.941	0.848	0.933	FALSE	FALSE	FALSE	FALSE	FALSE	FALSE	FALSE	-0.052	0.153	-0.181	0.0496	-0.121	0.101
Ap1m2	Q9WVP1	0.97107	0.424381	0.211987	0.0776031	0.987659	0.969751	0.949	0.877	0.862	0.478	0.92	0.967	FALSE	FALSE	FALSE	FALSE	FALSE	FALSE	FALSE	0.0133	-0.293	0.459	-0.654	0.00565	0.0139
Ap1s1	P61967	0.975674	0.0504495	0.753282	0.156241	0.0766298	0.975993	0.95	0.404	0.94	0.685	0.642	0.967	FALSE	FALSE	FALSE	FALSE	FALSE	FALSE	FALSE	0.0222	1.45	-0.229	1.04	1.31	-0.0219
Ap2a1	P17426	0.211772	0.143116	0.795845	0.194053	0.969054	0.186869	0.839	0.641	0.943	0.745	0.919	0.851	FALSE	FALSE	FALSE	FALSE	FALSE	FALSE	FALSE	-0.164	-0.193	0.0337	-0.17	0.00505	-0.173
Ap2a2	P17427	0.00748758	0.30225	0.00180713	0.305542	0.000538546	0.273207	0.317	0.824	0.22	0.842	0.0826	0.893	FALSE	FALSE	FALSE	FALSE	FALSE	FALSE	FALSE	-0.417	-0.157	-0.493	-0.156	-0.552	-0.166
Ap2b1	Q9DBG3	0.0688291	0.27618	0.0307088	0.690894	0.173705	0.622845	0.669	0.807	0.611	0.938	0.763	0.95	FALSE	FALSE	FALSE	FALSE	FALSE	FALSE	FALSE	-0.287	-0.17	-0.343	0.0619	-0.213	-0.0765
Ap2m1	P84091	0.140842	0.12853	0.00404472	0.549781	0.05577	0.267275	0.787	0.607	0.3	0.919	0.588	0.891	FALSE	FALSE	FALSE	FALSE	FALSE	FALSE	FALSE	-0.229	-0.237	-0.46	-0.0924	-0.3	-0.172
Ap2s1	P62743	0.0858458	0.75788	0.0890258	0.90097	0.280332	0.729265	0.709	0.936	0.771	0.955	0.819	0.957	FALSE	FALSE	FALSE	FALSE	FALSE	FALSE	FALSE	-0.957	-0.17	-0.947	-0.0684	-0.597	-0.19
Ap3b1	Q9Z1T1	0.0451515	0.0817466	0.525252	0.00303328	0.900454	0.0315401	0.586	0.501	0.923	0.0362	0.915	0.478	FALSE	FALSE	FALSE	FALSE	FALSE	FALSE	FALSE	-0.27	-0.234	-0.0843	-0.409	-0.0166	-0.291
Ap3d1	O54774	0.287249	0.368092	0.787957	0.964334	0.788767	0.914635	0.87	0.857	0.942	0.958	0.907	0.965	FALSE	FALSE	FALSE	FALSE	FALSE	FALSE	FALSE	-0.148	-0.125	-0.0373	-0.0062	0.0372	-0.0149
Ap3s1	Q9DCR2	0.159202	0.458315	0.352745	0.825007	0.219631	0.393011	0.804	0.887	0.9	0.95	0.792	0.923	FALSE	FALSE	FALSE	FALSE	FALSE	FALSE	FALSE	-0.57	-0.298	-0.374	-0.0887	-0.496	-0.344
Ap3s2	Q8BSZ2	0.745532	0.166832	0.758985	0.0389466	0.784255	0.246966	0.937	0.685	0.941	0.321	0.906	0.883	FALSE	FALSE	FALSE	FALSE	FALSE	FALSE	FALSE	-0.112	-0.482	-0.106	-0.728	-0.0947	-0.403
Ap4b1	Q9WV76	0.363501	0.475464	0.144271	0.0863955	0.531914	0.246865	0.891	0.892	0.826	0.508	0.879	0.883	FALSE	FALSE	FALSE	FALSE	FALSE	FALSE	FALSE	-0.861	-0.675	-1.39	-1.64	-0.591	-1.1
Ap4e1	Q80V94	0.235649	0.1218	0.783487	0.300317	0.244389	0.343268	0.85	0.59	0.942	0.839	0.804	0.913	FALSE	FALSE	FALSE	FALSE	FALSE	FALSE	FALSE	-0.645	-0.845	-0.149	-0.562	-0.633	-0.514
Ap4m1	Q9JKC7	0.222811	0.636785	0.337065	0.964623	0.786203	0.607597	0.844	0.922	0.897	0.958	0.906	0.949	FALSE	FALSE	FALSE	FALSE	FALSE	FALSE	FALSE	0.44	0.169	-0.346	-0.0159	-0.0973	-0.184
Ap5m1	Q8BJ63	0.290428	0.0762666	0.251676	0.746236	0.921633	0.319937	0.871	0.488	0.876	0.944	0.916	0.907	FALSE	FALSE	FALSE	FALSE	FALSE	FALSE	FALSE	0.465	0.786	0.504	0.142	0.043	0.437
Ap5s1	Q9D742	0.692022	0.311703	0.643625	0.64682	0.456054	0.580822	0.933	0.829	0.933	0.933	0.866	0.946	FALSE	FALSE	FALSE	FALSE	FALSE	FALSE	FALSE	-0.194	0.498	0.227	0.225	0.366	-0.271
Ap5z1	Q3U829	0.455052	0.0294886	0.0325966	0.392547	0.019251	0.481275	0.908	0.302	0.621	0.881	0.398	0.936	FALSE	FALSE	FALSE	FALSE	FALSE	FALSE	FALSE	-0.361	-1.07	-1.05	-0.413	-1.16	-0.34
Apaf1	O88879	0.148529	0.0241171	0.257135	0.128182	0.486066	0.517607	0.794	0.267	0.878	0.624	0.871	0.94	FALSE	FALSE	FALSE	FALSE	FALSE	FALSE	FALSE	0.89	1.41	0.696	0.938	0.426	0.396
Apba3	O88888	0.053157	0.048338	0.209878	0.524662	0.193942	0.21666	0.619	0.394	0.861	0.915	0.777	0.868	FALSE	FALSE	FALSE	FALSE	FALSE	FALSE	FALSE	0.858	0.876	0.551	0.278	0.571	0.542
Apbb1	Q9QXJ1	0.815084	0.981528	0.27223	0.658255	0.770492	0.866948	0.942	0.952	0.882	0.935	0.905	0.963	FALSE	FALSE	FALSE	FALSE	FALSE	FALSE	FALSE	-0.0807	0.00799	-0.381	-0.153	0.101	0.0578
Apbb2	Q9DBR4	0.0357788	0.337319	0.766644	0.549598	0.289577	0.0835503	0.538	0.843	0.941	0.919	0.823	0.715	FALSE	FALSE	FALSE	FALSE	FALSE	FALSE	FALSE	0.721	0.324	0.0999	0.202	-0.358	0.59
Apc	Q61315	0.291837	0.958363	0.946187	0.986353	0.125865	0.2636	0.872	0.95	0.949	0.959	0.719	0.889	FALSE	FALSE	FALSE	FALSE	FALSE	FALSE	FALSE	-1.02	-0.05	-0.0647	0.0164	-1.48	-1.08
Apex1	P28352	0.0316172	0.7473	0.0173836	0.658738	0.128312	0.321244	0.521	0.935	0.51	0.935	0.722	0.907	FALSE	FALSE	FALSE	FALSE	FALSE	FALSE	FALSE	0.297	-0.0436	0.33	0.0598	0.208	0.135
Api5	O35841	0.00036729	0.490976	0.0121231	0.0408256	0.00614394	0.00502056	0.0726	0.896	0.444	0.33	0.25	0.205	FALSE	FALSE	FALSE	FALSE	FALSE	FALSE	FALSE	0.428	0.0782	0.293	0.236	0.321	0.33
Apip	Q9WVQ5	0.893071	0.17815	0.0883789	0.758567	0.0573269	0.723434	0.946	0.703	0.77	0.945	0.593	0.956	FALSE	FALSE	FALSE	FALSE	FALSE	FALSE	FALSE	0.0269	0.272	0.346	0.0616	0.387	0.071
Apitd1	Q9D084	0.022458	0.816083	0.0269257	0.21483	0.981432	0.201369	0.473	0.941	0.588	0.77	0.92	0.86	FALSE	FALSE	FALSE	FALSE	FALSE	FALSE	FALSE	-1.31	-0.13	-1.27	-0.699	-0.013	-0.721
Aplf	Q9D842	0.094892	0.482954	0.0576612	0.366983	0.0940101	0.210208	0.726	0.894	0.712	0.872	0.675	0.865	FALSE	FALSE	FALSE	FALSE	FALSE	FALSE	FALSE	0.842	0.35	0.96	0.451	0.844	0.628
Aplp2	Q06335	0.494775	0.993952	0.617039	0.181523	0.301128	0.47301	0.914	0.952	0.931	0.728	0.827	0.935	FALSE	FALSE	FALSE	FALSE	FALSE	FALSE	FALSE	-0.296	0.00328	-0.217	-0.583	0.449	0.311
Apmap	Q9D7N9	0.321466	0.924754	0.199386	0.892597	0.13704	0.589163	0.88	0.948	0.857	0.954	0.731	0.947	FALSE	FALSE	FALSE	FALSE	FALSE	FALSE	FALSE	0.385	-0.0365	0.5	0.0522	0.58	0.209
Apoa1bp	Q8K4Z3	0.955256	0.122081	0.00187088	0.206024	0.000757284	0.922267	0.949	0.591	0.224	0.76	0.0963	0.965	FALSE	FALSE	FALSE	FALSE	FALSE	FALSE	FALSE	-0.0114	-0.317	0.659	-0.258	0.719	-0.0198
Apob	E9Q414	0.653232	0.746359	0.0830326	0.21351	0.316676	0.822646	0.93	0.934	0.762	0.769	0.832	0.961	FALSE	FALSE	FALSE	FALSE	FALSE	FALSE	FALSE	0.198	0.143	-0.775	0.553	0.444	0.0989
Apobec3	Q99J72	0.15315	0.888569	0.72031	0.346524	0.689212	0.324353	0.799	0.946	0.938	0.863	0.898	0.908	FALSE	FALSE	FALSE	FALSE	FALSE	FALSE	FALSE	-0.508	0.0493	-0.126	-0.333	0.141	-0.349
Apobr	Q8VBT6	0.929551	0.87764	0.158694	0.129863	0.307599	0.459386	0.948	0.945	0.836	0.629	0.829	0.933	FALSE	FALSE	FALSE	FALSE	FALSE	FALSE	FALSE	-0.0274	-0.0477	0.44	0.474	-0.317	0.23
Apoe	P08226	0.769135	0.044092	0.0958475	0.0093488	0.0108201	0.326265	0.939	0.375	0.78	0.0989	0.318	0.909	FALSE	FALSE	FALSE	FALSE	FALSE	FALSE	FALSE	0.114	-0.794	0.653	-1.04	1.02	-0.382
Apoo	Q9DCZ4	0.0125422	0.00604327	0.00799425	0.0043422	0.893045	0.00863804	0.386	0.0979	0.387	0.0529	0.915	0.261	FALSE	FALSE	FALSE	FALSE	FALSE	FALSE	FALSE	1.69	1.87	1.81	1.95	0.0887	1.79
Apool	Q78IK4	0.203588	0.758838	0.021243	0.111078	0.00572003	0.763475	0.834	0.936	0.546	0.577	0.243	0.958	FALSE	FALSE	FALSE	FALSE	FALSE	FALSE	FALSE	0.253	-0.0608	0.467	0.319	0.566	0.0596
Apopt1	Q9CQW7	0.372455	0.2955	0.373902	0.996359	0.24128	0.900008	0.893	0.82	0.904	0.959	0.803	0.964	FALSE	FALSE	FALSE	FALSE	FALSE	FALSE	FALSE	0.409	0.48	0.407	-0.00208	0.538	0.0574
App	P12023	0.297744	0.225728	0.516958	0.376588	0.963755	0.977653	0.874	0.763	0.922	0.875	0.919	0.967	FALSE	FALSE	FALSE	FALSE	FALSE	FALSE	FALSE	-0.49	-0.571	-0.304	-0.416	0.0213	-0.0131
Appl1	Q8K3H0	0.331044	0.782811	0.963826	0.0989998	0.190208	0.654533	0.883	0.938	0.95	0.545	0.775	0.952	FALSE	FALSE	FALSE	FALSE	FALSE	FALSE	FALSE	-0.238	-0.0673	-0.0111	-0.407	0.322	-0.109
Appl2	Q8K3G9	0.500548	0.993504	0.179817	0.562284	0.0704406	0.207836	0.914	0.952	0.848	0.922	0.628	0.864	FALSE	FALSE	FALSE	FALSE	FALSE	FALSE	FALSE	0.412	0.00497	0.825	0.354	1.12	-0.774
Aprt	P08030	0.448457	0.610581	0.0522311	0.853772	0.000421472	0.87538	0.907	0.918	0.697	0.952	0.0732	0.964	FALSE	FALSE	FALSE	FALSE	FALSE	FALSE	FALSE	-0.17	0.114	-0.441	-0.0412	-0.834	-0.035
Aptx	Q7TQC5	0.910814	0.912574	0.639902	0.873857	0.715842	0.447898	0.947	0.948	0.933	0.953	0.9	0.932	FALSE	FALSE	FALSE	FALSE	FALSE	FALSE	FALSE	0.0579	-0.0567	0.242	0.082	-0.188	0.393
Aqr	Q8CFQ3	0.821556	0.858973	0.839482	0.64023	0.250531	0.640886	0.942	0.944	0.945	0.933	0.807	0.951	FALSE	FALSE	FALSE	FALSE	FALSE	FALSE	FALSE	0.041	0.0323	0.0368	-0.0851	-0.21	-0.0849
Araf	P04627	0.400241	0.547923	0.846965	0.378914	0.608253	0.271477	0.898	0.908	0.945	0.876	0.889	0.892	FALSE	FALSE	FALSE	FALSE	FALSE	FALSE	FALSE	-0.368	0.262	-0.0841	0.385	0.224	-0.482
Arap1	Q4LDD4	0.737142	0.101137	0.115633	0.64239	0.711135	0.772398	0.937	0.549	0.802	0.933	0.9	0.959	FALSE	FALSE	FALSE	FALSE	FALSE	FALSE	FALSE	0.201	-0.995	-0.954	-0.279	-0.222	-0.174
Arap2	Q8BZ05	0.693072	0.281684	0.960074	0.737836	0.0456738	0.776629	0.934	0.81	0.95	0.943	0.553	0.959	FALSE	FALSE	FALSE	FALSE	FALSE	FALSE	FALSE	-0.136	0.372	-0.0172	0.115	-0.7	-0.0976
Arap3	Q8R5G7	0.186128	0.571156	0.866419	0.850261	0.0297494	0.323168	0.824	0.912	0.946	0.951	0.475	0.908	FALSE	FALSE	FALSE	FALSE	FALSE	FALSE	FALSE	-0.531	-0.226	0.067	0.0753	-0.885	-0.395
Arcn1	Q5XJY5	0.855942	0.779504	0.333251	0.803525	0.131169	0.252627	0.944	0.938	0.896	0.948	0.725	0.885	FALSE	FALSE	FALSE	FALSE	FALSE	FALSE	FALSE	0.0294	-0.0454	-0.157	-0.0403	-0.247	-0.186
Arf1	P84078	0.000963059	0.300658	0.00338012	0.115399	0.0104806	0.140076	0.115	0.823	0.282	0.59	0.314	0.81	FALSE	FALSE	FALSE	FALSE	FALSE	FALSE	FALSE	-0.739	-0.222	-0.649	-0.339	-0.562	-0.317
Arf4	P61750	0.0188634	0.356141	0.00566493	0.22357	0.00687926	0.376644	0.447	0.852	0.338	0.779	0.263	0.92	FALSE	FALSE	FALSE	FALSE	FALSE	FALSE	FALSE	-0.663	-0.255	-0.788	-0.337	-0.769	-0.244
Arf6	P62331	0.729294	0.0357422	0.788526	0.341532	0.784681	0.330594	0.936	0.337	0.942	0.861	0.906	0.91	FALSE	FALSE	FALSE	FALSE	FALSE	FALSE	FALSE	-0.0886	-0.548	-0.0687	-0.244	0.07	-0.25
Arfgap1	Q9EPJ9	0.334112	0.267214	0.265483	0.938706	0.0582141	0.127054	0.884	0.8	0.88	0.957	0.595	0.794	FALSE	FALSE	FALSE	FALSE	FALSE	FALSE	FALSE	0.167	0.192	0.192	0.0132	0.33	0.265
Arfgap2	Q99K28	0.0522911	0.230151	0.0551998	0.151553	0.0162333	0.0771632	0.616	0.768	0.705	0.676	0.372	0.698	FALSE	FALSE	FALSE	FALSE	FALSE	FALSE	FALSE	-0.379	-0.232	-0.375	-0.278	-0.474	-0.344
Arfgap3	Q9D8S3	0.120053	0.953129	0.187326	0.1651	0.23205	0.437937	0.764	0.95	0.851	0.701	0.798	0.93	FALSE	FALSE	FALSE	FALSE	FALSE	FALSE	FALSE	-0.642	0.024	0.543	0.572	0.491	-0.318
Arfgef1	G3X9K3	0.454733	0.363347	0.443016	0.606613	0.951123	0.152814	0.908	0.855	0.914	0.928	0.918	0.823	FALSE	FALSE	FALSE	FALSE	FALSE	FALSE	FALSE	-0.149	-0.181	0.152	-0.102	0.0122	-0.286
Arfgef2	A2A5R2	0.947339	0.969318	0.347027	0.355016	0.542134	0.703066	0.948	0.951	0.899	0.867	0.88	0.955	FALSE	FALSE	FALSE	FALSE	FALSE	FALSE	FALSE	0.0123	0.00714	0.175	-0.172	0.113	-0.0708
Arfip1	G5E8V9	0.306661	0.17682	0.288132	0.570865	0.652299	0.620516	0.876	0.701	0.886	0.923	0.894	0.95	FALSE	FALSE	FALSE	FALSE	FALSE	FALSE	FALSE	-0.194	-0.258	-0.202	-0.107	-0.0854	-0.0938
Arfip2	Q8K221	0.40697	0.0750083	0.0684557	0.0219163	0.972547	0.53139	0.9	0.484	0.736	0.209	0.92	0.942	FALSE	FALSE	FALSE	FALSE	FALSE	FALSE	FALSE	-0.639	-1.39	-1.42	-1.8	0.0264	-0.482
Arfrp1	Q8BXL7	0.395451	0.405213	0.982423	0.685648	0.859292	0.737282	0.897	0.871	0.951	0.938	0.912	0.957	FALSE	FALSE	FALSE	FALSE	FALSE	FALSE	FALSE	-0.232	-0.227	-0.006	-0.11	0.0483	-0.0914
Arglu1	Q3UL36	0.763524	0.331416	0.268719	0.458057	0.961055	0.935649	0.938	0.84	0.881	0.9	0.919	0.966	FALSE	FALSE	FALSE	FALSE	FALSE	FALSE	FALSE	0.128	0.414	-0.472	-0.316	-0.0207	-0.0343
Arhgap1	Q5FWK3	0.0784202	0.829135	0.00287738	0.277667	0.000970297	0.139224	0.693	0.942	0.266	0.825	0.107	0.809	FALSE	FALSE	FALSE	FALSE	FALSE	FALSE	FALSE	-0.237	-0.0286	-0.411	-0.145	-0.46	-0.198
Arhgap10	Q6Y5D8	0.348052	0.269191	0.479679	0.638188	0.583517	0.133697	0.887	0.801	0.918	0.932	0.886	0.802	FALSE	FALSE	FALSE	FALSE	FALSE	FALSE	FALSE	-0.397	-0.469	-0.299	-0.198	0.232	-0.639
Arhgap11a	Q80Y19	0.177519	0.831854	0.0521778	0.614776	0.0675402	0.229431	0.818	0.942	0.697	0.929	0.621	0.875	FALSE	FALSE	FALSE	FALSE	FALSE	FALSE	FALSE	0.556	0.0869	0.808	0.206	0.759	0.495
Arhgap12	Q8C0D4	0.642857	0.973965	0.0775153	0.839442	0.0344379	0.466246	0.929	0.951	0.753	0.951	0.502	0.934	FALSE	FALSE	FALSE	FALSE	FALSE	FALSE	FALSE	0.146	0.0103	0.563	0.0637	0.678	0.23
Arhgap17	Q3UIA2	0.773341	0.71076	0.0874442	0.747595	0.0845004	0.103373	0.939	0.931	0.769	0.944	0.658	0.757	FALSE	FALSE	FALSE	FALSE	FALSE	FALSE	FALSE	0.0717	-0.0924	0.431	0.0802	0.435	-0.41
Arhgap18	Q8K0Q5	0.288401	0.685709	0.945007	0.67286	0.162192	0.718478	0.871	0.928	0.949	0.936	0.754	0.956	FALSE	FALSE	FALSE	FALSE	FALSE	FALSE	FALSE	0.639	0.243	0.0413	0.253	0.844	0.216
Arhgap19	Q8BRH3	0.161627	0.333334	0.0884755	0.0935265	0.209307	0.020875	0.806	0.841	0.77	0.53	0.786	0.394	FALSE	FALSE	FALSE	FALSE	FALSE	FALSE	FALSE	-0.485	-0.333	-0.592	-0.583	-0.434	-0.812
Arhgap21	Q6DFV3	0.701454	0.970507	0.761136	0.984049	0.593102	0.153097	0.934	0.951	0.941	0.959	0.887	0.823	FALSE	FALSE	FALSE	FALSE	FALSE	FALSE	FALSE	-0.203	-0.0196	-0.161	0.0106	0.283	-0.764
Arhgap22	Q8BL80	0.302154	0.949895	0.886778	0.825345	0.353838	0.557826	0.875	0.95	0.947	0.95	0.843	0.944	FALSE	FALSE	FALSE	FALSE	FALSE	FALSE	FALSE	0.501	0.0304	-0.0688	-0.107	0.45	0.284
Arhgap27	A2AB59	0.274359	0.0284266	0.207138	0.296205	0.445717	0.863356	0.866	0.295	0.86	0.837	0.864	0.963	FALSE	FALSE	FALSE	FALSE	FALSE	FALSE	FALSE	0.372	0.758	0.43	0.355	0.259	0.0583
Arhgap29	Q8CGF1	0.813619	0.853284	0.766647	0.600418	0.82444	0.876867	0.942	0.944	0.941	0.927	0.91	0.964	FALSE	FALSE	FALSE	FALSE	FALSE	FALSE	FALSE	0.0929	0.0729	0.117	0.207	0.0874	-0.0611
Arhgap31	A6X8Z5	0.560731	0.228557	0.992515	0.66623	0.733015	0.68197	0.921	0.766	0.951	0.936	0.902	0.954	FALSE	FALSE	FALSE	FALSE	FALSE	FALSE	FALSE	0.386	0.804	-0.00622	0.286	-0.226	0.272
Arhgap32	Q811P8	0.669489	0.875245	0.220863	0.849174	0.0467816	0.942077	0.932	0.945	0.866	0.951	0.557	0.966	FALSE	FALSE	FALSE	FALSE	FALSE	FALSE	FALSE	-0.157	-0.0576	0.452	-0.0697	0.742	-0.0266
Arhgap35	Q91YM2	0.459849	0.804505	0.990006	0.383613	0.0242445	0.908585	0.909	0.94	0.951	0.878	0.438	0.965	FALSE	FALSE	FALSE	FALSE	FALSE	FALSE	FALSE	0.114	-0.038	0.00192	0.134	-0.354	-0.0176
Arhgap42	B2RQE8	0.0831357	0.959353	0.256499	0.82722	0.58044	0.455242	0.704	0.95	0.878	0.95	0.885	0.933	FALSE	FALSE	FALSE	FALSE	FALSE	FALSE	FALSE	-0.729	0.0211	0.474	-0.0906	-0.23	-0.311
Arhgap5	P97393	0.987222	0.0431947	0.60721	0.84619	0.68875	0.441521	0.95	0.371	0.931	0.951	0.898	0.931	FALSE	FALSE	FALSE	FALSE	FALSE	FALSE	FALSE	0.00328	-0.422	-0.106	-0.0398	0.0822	-0.158
Arhgap8	Q9CXP4	0.0425713	0.212995	0.397079	0.27182	0.905065	0.0435075	0.573	0.749	0.907	0.821	0.915	0.56	FALSE	FALSE	FALSE	FALSE	FALSE	FALSE	FALSE	-0.443	-0.269	-0.182	-0.237	0.0256	-0.441
Arhgdia	Q99PT1	0.364975	0.436544	0.296212	0.869742	0.311328	0.362567	0.891	0.881	0.888	0.953	0.83	0.917	FALSE	FALSE	FALSE	FALSE	FALSE	FALSE	FALSE	0.117	0.101	-0.136	0.0212	-0.131	0.118
Arhgdib	Q61599	0.211078	0.913165	0.0171215	0.550528	0.150144	0.456977	0.838	0.948	0.507	0.92	0.744	0.933	FALSE	FALSE	FALSE	FALSE	FALSE	FALSE	FALSE	-0.271	0.0234	-0.526	0.128	-0.312	-0.16
Arhgef1	Q61210	0.840664	0.510661	0.802267	0.466918	0.479023	0.883197	0.943	0.9	0.943	0.903	0.87	0.964	FALSE	FALSE	FALSE	FALSE	FALSE	FALSE	FALSE	-0.0328	-0.108	-0.0409	-0.119	-0.116	-0.024
Arhgef10	Q8C033	0.743861	0.581326	0.778189	0.0888846	0.125668	0.68094	0.937	0.913	0.942	0.516	0.719	0.954	FALSE	FALSE	FALSE	FALSE	FALSE	FALSE	FALSE	-0.181	-0.305	0.156	-0.954	0.856	-0.228
Arhgef10l	A2AWP8	0.788466	0.203159	0.83927	0.795964	0.672077	0.863846	0.94	0.738	0.945	0.948	0.896	0.963	FALSE	FALSE	FALSE	FALSE	FALSE	FALSE	FALSE	0.132	-0.629	-0.0995	-0.127	0.208	0.0842
Arhgef11	Q68FM7	0.982893	0.990503	0.805795	0.574577	0.905291	0.496566	0.95	0.952	0.943	0.923	0.915	0.938	FALSE	FALSE	FALSE	FALSE	FALSE	FALSE	FALSE	-0.0139	-0.0077	0.159	-0.364	-0.077	-0.441
Arhgef12	Q8R4H2	0.602353	0.985586	0.399006	0.0332778	0.467709	0.890328	0.926	0.952	0.908	0.287	0.868	0.964	FALSE	FALSE	FALSE	FALSE	FALSE	FALSE	FALSE	0.237	0.00822	0.385	-0.989	0.331	-0.0628
Arhgef16	Q3U5C8	0.655025	0.265254	0.0156826	0.0899459	0.257325	0.988318	0.93	0.798	0.491	0.519	0.81	0.968	FALSE	FALSE	FALSE	FALSE	FALSE	FALSE	FALSE	-0.194	-0.486	-1.08	-0.746	-0.495	0.00636
Arhgef17	Q80U35	0.0788847	0.307827	0.199943	0.163503	0.801146	0.368677	0.694	0.827	0.857	0.699	0.908	0.918	FALSE	FALSE	FALSE	FALSE	FALSE	FALSE	FALSE	0.812	0.467	0.589	0.641	-0.115	0.411
Arhgef18	Q6P9R4	0.732074	0.754632	0.354306	0.715775	0.0555552	0.256707	0.936	0.935	0.9	0.941	0.587	0.887	FALSE	FALSE	FALSE	FALSE	FALSE	FALSE	FALSE	-0.0592	0.054	0.161	-0.0629	0.336	-0.197
Arhgef2	Q60875	0.925348	0.19684	0.0467956	0.277151	0.941153	0.707123	0.947	0.73	0.68	0.825	0.918	0.955	FALSE	FALSE	FALSE	FALSE	FALSE	FALSE	FALSE	0.014	-0.195	0.303	-0.164	0.0111	-0.0564
Arhgef3	Q91X46	0.158353	0.420736	0.372109	0.601067	0.0918158	0.677891	0.803	0.876	0.903	0.927	0.671	0.954	FALSE	FALSE	FALSE	FALSE	FALSE	FALSE	FALSE	-0.593	-0.337	-0.373	-0.218	-0.712	-0.173
Arhgef37	A1IGU4	0.290233	0.641309	0.273184	0.453808	0.301698	0.465995	0.871	0.922	0.882	0.899	0.827	0.934	FALSE	FALSE	FALSE	FALSE	FALSE	FALSE	FALSE	0.615	0.27	0.637	0.435	0.6	0.423
Arhgef5	E9Q7D5	0.080298	0.213505	0.996843	0.17888	0.0100957	0.702055	0.697	0.75	0.951	0.724	0.31	0.955	FALSE	FALSE	FALSE	FALSE	FALSE	FALSE	FALSE	-0.491	-0.347	-0.0011	0.375	-0.734	-0.106
Arhgef6	Q8K4I3	0.619061	0.95924	0.818731	0.535358	0.701287	0.00182931	0.927	0.95	0.944	0.917	0.899	0.133	FALSE	FALSE	FALSE	FALSE	FALSE	FALSE	FALSE	-0.213	-0.0218	-0.0979	-0.265	-0.164	-1.39
Arhgef7	Q9ES28	0.18011	0.815251	0.988403	0.691885	0.832826	0.320524	0.819	0.941	0.951	0.938	0.91	0.907	FALSE	FALSE	FALSE	FALSE	FALSE	FALSE	FALSE	-0.241	-0.0418	-0.0026	0.0709	-0.0377	-0.178
Arid1a	A2BH40	0.019756	0.936951	0.000473924	0.557761	0.00083224	0.13781	0.454	0.949	0.117	0.921	0.1	0.807	FALSE	FALSE	FALSE	FALSE	FALSE	FALSE	FALSE	0.314	-0.0104	0.485	0.0771	0.462	0.197
Arid1b	E9Q4N7	0.0404339	0.868056	0.0162633	0.78839	0.00355727	0.901837	0.563	0.945	0.497	0.947	0.195	0.965	FALSE	FALSE	FALSE	FALSE	FALSE	FALSE	FALSE	0.767	-0.0611	0.906	0.0987	1.11	0.0453
Arid2	E9Q7E2	0.00405198	0.233325	0.000111204	0.128922	0.000281557	0.120103	0.238	0.771	0.0574	0.626	0.0595	0.784	FALSE	FALSE	FALSE	FALSE	FALSE	FALSE	FALSE	0.483	0.194	0.67	0.248	0.624	0.254
Arid3a	Q62431	0.132446	0.0199709	0.566897	0.420135	0.850737	0.209143	0.778	0.233	0.927	0.89	0.912	0.864	FALSE	FALSE	FALSE	FALSE	FALSE	FALSE	FALSE	-0.963	-1.51	0.363	-0.512	0.119	-0.801
Arid3b	Q9Z1N7	0.74165	0.56374	0.298468	0.896691	0.728237	0.783748	0.937	0.91	0.889	0.954	0.901	0.959	FALSE	FALSE	FALSE	FALSE	FALSE	FALSE	FALSE	-0.13	-0.227	0.411	-0.0511	0.137	-0.108
Arid4a	F8VPQ2	0.748345	0.755979	0.687162	0.995321	0.461611	0.969224	0.937	0.935	0.936	0.959	0.867	0.967	FALSE	FALSE	FALSE	FALSE	FALSE	FALSE	FALSE	0.113	-0.11	0.142	0.00207	0.261	-0.0136
Arid4b	A2CG63	0.160536	0.823993	0.510292	0.839256	0.284632	0.751623	0.805	0.941	0.922	0.951	0.821	0.958	FALSE	FALSE	FALSE	FALSE	FALSE	FALSE	FALSE	-0.533	-0.0838	0.248	-0.0764	0.405	-0.119
Arid5b	Q8BM75	0.629746	0.995479	0.652785	0.330363	0.606289	0.295066	0.928	0.952	0.934	0.856	0.889	0.9	FALSE	FALSE	FALSE	FALSE	FALSE	FALSE	FALSE	0.203	0.00239	0.19	0.412	0.217	0.443
Arih1	Q9Z1K5	0.847653	0.302849	0.150857	0.80657	0.0776575	0.381909	0.943	0.824	0.831	0.948	0.644	0.921	FALSE	FALSE	FALSE	FALSE	FALSE	FALSE	FALSE	-0.0474	0.255	-0.358	0.0604	-0.441	0.216
Arih2	Q9Z1K6	0.0533036	0.150504	0.168112	0.324719	0.783862	0.0958644	0.62	0.656	0.841	0.853	0.906	0.743	FALSE	FALSE	FALSE	FALSE	FALSE	FALSE	FALSE	0.47	0.347	0.332	0.236	0.0656	0.403
Arl1	P61211	0.449096	0.837718	0.462077	0.663738	0.420423	0.743335	0.907	0.942	0.916	0.935	0.859	0.957	FALSE	FALSE	FALSE	FALSE	FALSE	FALSE	FALSE	-0.599	0.162	-0.582	-0.343	-0.637	-0.258
Arl14ep	Q8BIX3	0.0864297	0.344958	0.204363	0.0524107	0.172075	0.296278	0.71	0.847	0.859	0.387	0.762	0.9	FALSE	FALSE	FALSE	FALSE	FALSE	FALSE	FALSE	0.461	0.252	0.339	0.524	0.365	0.279
Arl14epl	Q3UKZ7	0.309816	0.58985	0.0977256	0.557895	0.833065	0.42393	0.877	0.915	0.783	0.921	0.91	0.928	FALSE	FALSE	FALSE	FALSE	FALSE	FALSE	FALSE	0.37	-0.196	0.609	-0.213	0.0765	-0.291
Arl15	Q8BGR6	0.0771315	0.364592	0.0420993	0.495323	0.0540943	0.0521831	0.69	0.856	0.663	0.909	0.583	0.606	FALSE	FALSE	FALSE	FALSE	FALSE	FALSE	FALSE	1.12	0.566	1.29	0.425	1.22	1.23
Arl2	Q9D0J4	0.445731	0.618401	0.614493	0.70339	0.857323	0.801162	0.906	0.919	0.931	0.939	0.912	0.96	FALSE	FALSE	FALSE	FALSE	FALSE	FALSE	FALSE	-0.215	-0.14	0.142	0.107	0.0505	-0.0707
Arl2bp	Q9D385	0.333038	0.257856	0.163866	0.961792	0.335041	0.596963	0.883	0.793	0.839	0.958	0.838	0.948	FALSE	FALSE	FALSE	FALSE	FALSE	FALSE	FALSE	0.395	0.462	0.57	-0.0194	0.393	0.215
Arl3	Q9WUL7	0.293492	0.641307	0.532625	0.607246	0.293877	0.576046	0.872	0.922	0.924	0.928	0.824	0.946	FALSE	FALSE	FALSE	FALSE	FALSE	FALSE	FALSE	-0.213	-0.0943	0.126	-0.104	0.213	-0.113
Arl4c	P61208	0.82254	0.185223	0.50552	0.535193	0.580802	0.913344	0.942	0.714	0.921	0.917	0.885	0.965	FALSE	FALSE	FALSE	FALSE	FALSE	FALSE	FALSE	-0.0987	-0.588	0.294	-0.273	0.243	0.0479
Arl5b	Q9D4P0	0.584546	0.30292	0.85899	0.270472	0.81823	0.710452	0.924	0.824	0.946	0.82	0.909	0.956	FALSE	FALSE	FALSE	FALSE	FALSE	FALSE	FALSE	0.213	0.403	0.0692	0.431	-0.0895	0.145
Arl6	O88848	0.958314	0.954072	0.906703	0.772193	0.850696	0.833258	0.949	0.95	0.948	0.946	0.912	0.962	FALSE	FALSE	FALSE	FALSE	FALSE	FALSE	FALSE	0.0252	-0.0278	-0.0566	-0.14	-0.0909	-0.102
Arl6ip1	Q9JKW0	0.577733	0.062973	0.974397	0.80889	0.537551	0.389234	0.923	0.451	0.951	0.949	0.879	0.922	FALSE	FALSE	FALSE	FALSE	FALSE	FALSE	FALSE	0.39	1.32	0.0224	0.169	0.432	0.604
Arl6ip4	Q9JM93	0.164267	0.107908	0.646847	0.615521	0.217509	0.0906468	0.808	0.564	0.933	0.929	0.791	0.732	FALSE	FALSE	FALSE	FALSE	FALSE	FALSE	FALSE	0.485	-0.562	0.158	0.174	0.429	0.592
Arl6ip5	Q8R5J9	0.356217	0.291789	0.530569	0.871883	0.121598	0.94063	0.889	0.817	0.924	0.953	0.714	0.966	FALSE	FALSE	FALSE	FALSE	FALSE	FALSE	FALSE	-0.69	-0.789	0.468	0.12	-1.17	0.0555
Arl6ip6	Q8BH07	0.268642	0.517663	0.401233	0.583262	0.584335	0.188509	0.864	0.902	0.908	0.925	0.886	0.852	FALSE	FALSE	FALSE	FALSE	FALSE	FALSE	FALSE	-0.434	-0.253	0.328	-0.214	0.214	-0.517
Arl8a	Q8VEH3	0.636484	0.506957	0.964595	0.143543	0.938433	0.775462	0.929	0.899	0.95	0.66	0.917	0.959	FALSE	FALSE	FALSE	FALSE	FALSE	FALSE	FALSE	0.0999	-0.14	-0.00937	-0.312	-0.0163	-0.0603
Arl8b	Q9CQW2	0.0281949	0.0259491	0.0832826	0.363184	0.390414	0.129647	0.505	0.279	0.763	0.87	0.852	0.797	FALSE	FALSE	FALSE	FALSE	FALSE	FALSE	FALSE	0.774	0.786	0.606	0.315	0.297	0.528
Armc1	Q9D7A8	0.953119	0.697474	0.605019	0.83072	0.782792	0.767323	0.949	0.929	0.93	0.95	0.906	0.959	FALSE	FALSE	FALSE	FALSE	FALSE	FALSE	FALSE	0.0364	0.241	0.321	0.132	0.171	0.183
Armc10	Q9D0L7	0.133972	0.044913	0.179239	0.0963679	0.155292	0.145875	0.78	0.378	0.847	0.538	0.748	0.816	FALSE	FALSE	FALSE	FALSE	FALSE	FALSE	FALSE	-0.244	-0.329	-0.218	-0.271	-0.231	-0.237
Armc6	Q8BNU0	0.983472	0.568548	0.999927	0.930109	0.0360194	0.844695	0.95	0.911	0.951	0.956	0.51	0.962	FALSE	FALSE	FALSE	FALSE	FALSE	FALSE	FALSE	-0.00787	-0.217	-3.46e-05	-0.0333	-0.812	-0.0744
Armc7	Q3UJZ3	0.792527	0.983906	0.871956	0.334184	0.360616	0.314408	0.94	0.952	0.946	0.857	0.845	0.906	FALSE	FALSE	FALSE	FALSE	FALSE	FALSE	FALSE	-0.108	0.00832	0.0664	-0.4	-0.378	-0.417
Armc8	Q9DBR3	0.00821712	0.26185	0.0391247	0.160197	0.0190155	0.0619777	0.328	0.796	0.652	0.693	0.397	0.648	FALSE	FALSE	FALSE	FALSE	FALSE	FALSE	FALSE	-0.315	-0.13	-0.243	-0.164	-0.278	-0.219
Armc9	Q9D2I5	0.0194896	0.0615984	0.335042	0.202097	0.83314	0.0298858	0.452	0.446	0.897	0.755	0.91	0.466	FALSE	FALSE	FALSE	FALSE	FALSE	FALSE	FALSE	-1.22	-0.967	-0.493	-0.655	-0.107	-1.13
Armcx1	Q9CX83	0.89054	0.589562	0.291191	0.669141	0.146385	0.700529	0.946	0.915	0.887	0.936	0.74	0.955	FALSE	FALSE	FALSE	FALSE	FALSE	FALSE	FALSE	-0.0473	0.186	0.365	-0.147	-0.504	0.132
Armcx2	Q6A058	0.830026	0.91217	0.286049	0.986914	0.311285	0.12608	0.943	0.948	0.886	0.959	0.83	0.792	FALSE	FALSE	FALSE	FALSE	FALSE	FALSE	FALSE	-0.0841	-0.0432	0.42	0.00643	-0.399	0.606
Armcx4	E9PWM3	0.175496	0.0319885	0.0940854	0.12411	0.00638234	0.00900019	0.816	0.317	0.778	0.614	0.255	0.266	FALSE	FALSE	FALSE	FALSE	FALSE	FALSE	FALSE	0.431	0.69	0.534	0.49	0.889	0.849
Armt1	A6H630	0.995291	0.0740408	0.25546	0.890413	0.222668	0.43072	0.95	0.482	0.877	0.954	0.794	0.929	FALSE	FALSE	FALSE	FALSE	FALSE	FALSE	FALSE	0.001	-0.307	-0.194	-0.0233	-0.208	-0.134
Arnt	P53762	0.70742	0.0369563	0.759147	0.0870241	0.712769	0.34276	0.935	0.343	0.941	0.51	0.9	0.913	FALSE	FALSE	FALSE	FALSE	FALSE	FALSE	FALSE	-0.333	-1.89	-0.272	-1.54	0.327	-0.845
Arpc1a	Q9R0Q6	0.376014	0.929083	0.190107	0.797333	0.199299	0.382538	0.894	0.949	0.853	0.948	0.78	0.921	FALSE	FALSE	FALSE	FALSE	FALSE	FALSE	FALSE	-0.218	0.0219	-0.325	-0.0632	-0.318	-0.215
Arpc1b	Q9WV32	0.0129153	0.428406	0.000114032	0.187099	0.000685947	0.945871	0.39	0.879	0.0582	0.736	0.0922	0.966	FALSE	FALSE	FALSE	FALSE	FALSE	FALSE	FALSE	-0.372	0.116	-0.602	-0.194	-0.521	-0.00989
Arpc2	Q9CVB6	0.787534	0.899604	0.0170011	0.564542	0.0279946	0.449567	0.94	0.947	0.505	0.922	0.464	0.932	FALSE	FALSE	FALSE	FALSE	FALSE	FALSE	FALSE	-0.0566	-0.0265	-0.514	-0.121	-0.471	-0.159
Arpc3	Q9JM76	0.444512	0.91731	0.09037	0.9264	0.0485654	0.455095	0.906	0.948	0.773	0.956	0.564	0.933	FALSE	FALSE	FALSE	FALSE	FALSE	FALSE	FALSE	-0.151	0.0205	-0.339	-0.0183	-0.397	-0.148
Arpc4	P59999	0.0596061	0.120243	0.0263951	0.28405	0.0105878	0.279238	0.642	0.586	0.585	0.829	0.316	0.895	FALSE	FALSE	FALSE	FALSE	FALSE	FALSE	FALSE	-0.357	-0.293	-0.423	-0.201	-0.49	-0.203
Arpc5	Q9CPW4	0.0346624	0.832776	0.00490256	0.354984	0.00697297	0.812987	0.532	0.942	0.32	0.867	0.264	0.961	FALSE	FALSE	FALSE	FALSE	FALSE	FALSE	FALSE	-0.305	-0.0299	-0.412	-0.131	-0.394	0.0334
Arpc5l	Q9D898	0.781526	0.403489	0.71798	0.512754	0.935397	0.662797	0.94	0.871	0.938	0.913	0.917	0.953	FALSE	FALSE	FALSE	FALSE	FALSE	FALSE	FALSE	0.169	0.51	0.22	0.399	0.0494	0.266
Arpin	Q9D0A3	0.30456	0.034267	0.76362	0.193059	0.00301654	0.678774	0.876	0.33	0.941	0.744	0.179	0.954	FALSE	FALSE	FALSE	FALSE	FALSE	FALSE	FALSE	-0.333	0.698	-0.0972	0.424	-0.997	0.134
Arpp19	P56212	0.347182	0.504974	0.0330012	0.532127	0.00542849	0.252191	0.887	0.899	0.623	0.916	0.237	0.885	FALSE	FALSE	FALSE	FALSE	FALSE	FALSE	FALSE	-0.255	0.181	-0.589	-0.169	-0.779	-0.312
Arrb1	Q8BWG8	0.0757531	0.204115	0.0653373	0.0101435	0.78893	0.441691	0.687	0.739	0.73	0.105	0.907	0.931	FALSE	FALSE	FALSE	FALSE	FALSE	FALSE	FALSE	0.606	0.43	0.63	0.891	-0.0901	-0.26
Arrb2	Q91YI4	0.56485	0.774001	0.917849	0.556775	0.957845	0.693144	0.922	0.937	0.948	0.921	0.919	0.955	FALSE	FALSE	FALSE	FALSE	FALSE	FALSE	FALSE	-0.235	-0.117	-0.0421	-0.24	0.0216	-0.161
Arsa	P50428	0.0714913	0.0767317	0.0881392	0.0610189	0.0277661	0.0159641	0.676	0.489	0.77	0.42	0.463	0.346	FALSE	FALSE	FALSE	FALSE	FALSE	FALSE	FALSE	0.878	0.862	0.83	0.914	1.08	1.19
Arvcf	P98203	0.806706	0.840016	0.120803	0.954106	0.0395089	0.475705	0.941	0.943	0.807	0.957	0.527	0.935	FALSE	FALSE	FALSE	FALSE	FALSE	FALSE	FALSE	0.194	-0.16	1.24	-0.0456	1.66	0.566
As3mt	Q91WU5	0.685114	0.629441	0.970934	0.975251	0.616347	0.813755	0.933	0.921	0.95	0.958	0.89	0.961	FALSE	FALSE	FALSE	FALSE	FALSE	FALSE	FALSE	-0.149	-0.177	-0.0134	0.0114	0.184	-0.0865
Asah1	Q9WV54	0.602041	0.961656	0.793959	0.283593	0.816469	0.246152	0.926	0.951	0.942	0.829	0.909	0.882	FALSE	FALSE	FALSE	FALSE	FALSE	FALSE	FALSE	0.134	0.0123	-0.067	-0.276	0.0595	-0.299
Asap1	Q9QWY8	0.606587	0.528055	0.00084051	0.0635261	0.613443	0.562703	0.926	0.904	0.155	0.429	0.889	0.945	FALSE	FALSE	FALSE	FALSE	FALSE	FALSE	FALSE	-0.244	-0.299	-1.66	-0.891	-0.239	-0.274
Asap2	Q7SIG6	0.0823474	0.467643	0.869373	0.0524722	0.571983	0.797251	0.702	0.89	0.946	0.388	0.884	0.96	FALSE	FALSE	FALSE	FALSE	FALSE	FALSE	FALSE	-0.84	-0.347	0.0784	-0.94	0.27	0.123
Asap3	Q5U464	0.281609	0.923926	0.960456	0.178283	0.0355353	0.190008	0.868	0.948	0.95	0.723	0.508	0.853	FALSE	FALSE	FALSE	FALSE	FALSE	FALSE	FALSE	-0.405	0.0357	0.0186	-0.508	-0.803	-0.494
Asb3	Q9WV72	0.978456	0.741363	0.549806	0.685262	0.584905	0.866505	0.95	0.934	0.926	0.938	0.886	0.963	FALSE	FALSE	FALSE	FALSE	FALSE	FALSE	FALSE	-0.0154	0.189	0.342	-0.232	-0.313	-0.0961
Asb6	Q91ZU1	0.337015	0.533287	0.176803	0.540108	0.171275	0.0706207	0.885	0.905	0.846	0.918	0.761	0.678	FALSE	FALSE	FALSE	FALSE	FALSE	FALSE	FALSE	-0.761	0.493	-1.08	-0.485	-1.09	-1.45
Ascc1	Q9D8Z1	0.149967	0.289347	0.390783	0.00543023	0.595705	0.00395174	0.796	0.816	0.907	0.0644	0.887	0.182	FALSE	FALSE	FALSE	FALSE	FALSE	FALSE	FALSE	-0.733	-0.537	-0.434	-1.45	-0.268	-1.51
Ascc2	Q91WR3	0.626291	0.997676	0.844082	0.811903	0.300719	0.434568	0.928	0.952	0.945	0.949	0.827	0.93	FALSE	FALSE	FALSE	FALSE	FALSE	FALSE	FALSE	-0.266	-0.00159	-0.107	-0.13	-0.567	-0.427
Ascc3	E9PZJ8	0.156256	0.666634	0.949904	0.845853	0.518839	0.0906323	0.801	0.926	0.95	0.951	0.877	0.732	FALSE	FALSE	FALSE	FALSE	FALSE	FALSE	FALSE	0.236	0.0711	0.0104	0.0321	0.107	0.283
Asf1a	Q9CQE6	0.673843	0.870036	0.403619	0.816019	0.540846	0.97256	0.932	0.945	0.908	0.949	0.88	0.967	FALSE	FALSE	FALSE	FALSE	FALSE	FALSE	FALSE	-0.191	-0.0741	-0.379	-0.105	-0.277	0.0156
Asf1b	Q9DAP7	0.374958	0.531114	0.965844	0.58501	0.592373	0.242787	0.893	0.904	0.95	0.925	0.887	0.881	FALSE	FALSE	FALSE	FALSE	FALSE	FALSE	FALSE	0.407	0.287	0.0196	0.25	-0.245	0.538
Ash2l	Q91X20	0.112009	0.50097	0.00861279	0.679955	0.00262316	0.310471	0.753	0.898	0.397	0.937	0.169	0.904	FALSE	FALSE	FALSE	FALSE	FALSE	FALSE	FALSE	0.204	-0.0855	0.344	-0.0523	0.397	0.129
Asl	Q91YI0	0.0505602	0.109656	0.0112966	0.245092	0.149799	0.507998	0.609	0.567	0.435	0.8	0.743	0.939	FALSE	FALSE	FALSE	FALSE	FALSE	FALSE	FALSE	-0.455	0.37	0.596	0.267	0.332	0.152
Asna1	O54984	0.578011	0.697508	0.665818	0.42711	0.661118	0.885127	0.923	0.929	0.935	0.892	0.895	0.964	FALSE	FALSE	FALSE	FALSE	FALSE	FALSE	FALSE	0.0864	0.0603	-0.067	0.124	-0.0681	0.0224
Asns	Q61024	0.360833	0.903307	0.00278142	0.477686	0.0178583	0.49576	0.89	0.947	0.263	0.905	0.387	0.938	FALSE	FALSE	FALSE	FALSE	FALSE	FALSE	FALSE	-0.129	0.017	-0.437	0.0998	-0.341	-0.0958
Asnsd1	Q8BFS9	0.452188	0.992568	0.382744	0.893343	0.358953	0.243839	0.907	0.952	0.905	0.954	0.844	0.881	FALSE	FALSE	FALSE	FALSE	FALSE	FALSE	FALSE	-0.876	-0.0108	-1.02	0.156	-1.07	-1.36
Aspg	A0JNU3	0.839014	0.789757	0.953677	0.850109	0.884104	0.481895	0.943	0.938	0.95	0.951	0.914	0.936	FALSE	FALSE	FALSE	FALSE	FALSE	FALSE	FALSE	-0.117	0.154	0.0335	0.109	-0.0841	0.407
Aspm	Q8CJ27	0.471658	0.633034	0.351717	0.777049	0.756592	0.581907	0.91	0.921	0.9	0.946	0.904	0.946	FALSE	FALSE	FALSE	FALSE	FALSE	FALSE	FALSE	0.489	0.324	0.634	0.192	-0.21	-0.374
Aspscr1	Q8VBT9	0.583405	0.713273	0.0271787	0.349218	0.0720298	0.841724	0.924	0.931	0.59	0.864	0.632	0.962	FALSE	FALSE	FALSE	FALSE	FALSE	FALSE	FALSE	0.0954	-0.0639	0.392	-0.163	0.317	-0.0347
Aste1	Q8BIR2	0.620671	0.438849	0.524282	0.804359	0.432639	0.387123	0.927	0.882	0.923	0.948	0.861	0.922	FALSE	FALSE	FALSE	FALSE	FALSE	FALSE	FALSE	0.274	0.429	0.352	0.137	0.435	0.479
Asun	Q8QZV7	0.479781	0.870477	0.976014	0.993483	0.717145	0.669145	0.911	0.945	0.951	0.959	0.9	0.953	FALSE	FALSE	FALSE	FALSE	FALSE	FALSE	FALSE	0.122	0.0281	-0.00518	-0.00141	0.0625	0.0737
Asxl1	P59598	0.613241	0.935118	0.971764	0.68136	0.543775	0.0307579	0.927	0.949	0.95	0.937	0.88	0.472	FALSE	FALSE	FALSE	FALSE	FALSE	FALSE	FALSE	-0.236	-0.0379	0.0165	0.191	0.283	-1.03
Asxl2	Q8BZ32	0.785408	0.335424	0.0719194	0.904811	0.215249	0.391909	0.94	0.842	0.743	0.955	0.79	0.923	FALSE	FALSE	FALSE	FALSE	FALSE	FALSE	FALSE	0.113	-0.402	0.758	0.0497	0.518	0.357
Atad1	Q9D5T0	0.767925	0.635597	0.795475	0.931127	0.814898	0.758856	0.939	0.922	0.943	0.956	0.909	0.958	FALSE	FALSE	FALSE	FALSE	FALSE	FALSE	FALSE	0.0492	-0.0791	0.0432	0.0144	0.0391	-0.0512
Atad2b	E9Q166	0.111019	0.436343	0.00989711	0.197085	0.00044938	0.0459855	0.752	0.881	0.417	0.749	0.0756	0.574	FALSE	FALSE	FALSE	FALSE	FALSE	FALSE	FALSE	0.298	-0.144	0.491	0.24	0.686	0.376
Atad3	Q925I1	0.2218	0.639315	0.107161	0.344848	0.175256	0.15694	0.844	0.922	0.794	0.862	0.764	0.827	FALSE	FALSE	FALSE	FALSE	FALSE	FALSE	FALSE	0.168	-0.0639	0.222	0.129	0.186	0.195
Atad5	Q4QY64	0.376789	0.833965	0.204436	0.858436	0.159095	0.446474	0.894	0.942	0.859	0.952	0.751	0.931	FALSE	FALSE	FALSE	FALSE	FALSE	FALSE	FALSE	0.384	-0.0908	0.554	0.0773	0.616	0.331
Ate1	Q9Z2A5	0.840053	0.629059	0.656409	0.938207	0.42696	0.94456	0.943	0.921	0.934	0.957	0.86	0.966	FALSE	FALSE	FALSE	FALSE	FALSE	FALSE	FALSE	0.0664	0.159	-0.146	0.0255	0.262	0.0229
Atf1	P81269	0.323103	0.130283	0.110963	0.445239	0.502171	0.801087	0.881	0.612	0.798	0.897	0.874	0.96	FALSE	FALSE	FALSE	FALSE	FALSE	FALSE	FALSE	-0.493	-0.759	-0.8	-0.38	-0.334	-0.125
Atf2	P16951	0.814256	0.979601	0.645834	0.702708	0.338095	0.670941	0.942	0.952	0.933	0.939	0.839	0.953	FALSE	FALSE	FALSE	FALSE	FALSE	FALSE	FALSE	-0.123	-0.0133	0.24	-0.199	0.502	-0.222
Atf6	F6VAN0	0.0925859	0.0153091	0.109713	0.768999	0.519088	0.370755	0.722	0.189	0.796	0.945	0.877	0.919	FALSE	FALSE	FALSE	FALSE	FALSE	FALSE	FALSE	0.766	1.12	0.728	0.132	0.29	0.404
Atf7ip	Q7TT18	0.737828	0.784569	0.877008	0.945112	0.615408	0.863945	0.937	0.938	0.946	0.957	0.89	0.963	FALSE	FALSE	FALSE	FALSE	FALSE	FALSE	FALSE	-0.118	-0.0962	0.0544	0.0242	0.177	0.0603
Atf7ip2	Q3UL97	0.811748	0.734107	0.639016	0.288768	0.854981	0.213113	0.941	0.933	0.933	0.832	0.912	0.867	FALSE	FALSE	FALSE	FALSE	FALSE	FALSE	FALSE	-0.0743	-0.106	0.146	-0.332	-0.057	-0.391
Atg101	Q9D8Z6	0.633995	0.860594	0.818291	0.695275	0.446715	0.60491	0.929	0.944	0.944	0.939	0.864	0.948	FALSE	FALSE	FALSE	FALSE	FALSE	FALSE	FALSE	0.221	0.0816	0.107	-0.182	-0.354	-0.241
Atg12	Q9CQY1	0.511493	0.672509	0.0557803	0.210473	0.0949047	0.00340349	0.916	0.926	0.707	0.765	0.676	0.17	FALSE	FALSE	FALSE	FALSE	FALSE	FALSE	FALSE	-0.336	0.216	-0.993	-0.644	-0.864	-1.55
Atg13	Q91YI1	0.931459	0.817121	0.536104	0.58341	0.399207	0.853187	0.948	0.941	0.924	0.925	0.854	0.963	FALSE	FALSE	FALSE	FALSE	FALSE	FALSE	FALSE	-0.0395	-0.106	0.285	-0.252	-0.388	0.085
Atg14	Q8CDJ3	0.0241653	0.0624749	0.458371	0.95595	0.531458	0.653977	0.484	0.449	0.916	0.958	0.878	0.952	FALSE	FALSE	FALSE	FALSE	FALSE	FALSE	FALSE	1.09	0.892	0.35	0.026	0.295	0.211
Atg16l1	Q8C0J2	0.261813	0.696506	0.179176	0.738358	0.021949	0.626144	0.861	0.929	0.847	0.943	0.421	0.95	FALSE	FALSE	FALSE	FALSE	FALSE	FALSE	FALSE	-0.288	-0.0997	-0.346	-0.0854	-0.599	-0.125
Atg16l2	Q6KAU8	0.97585	0.661525	0.97543	0.119625	0.282979	0.699672	0.95	0.925	0.951	0.602	0.82	0.955	FALSE	FALSE	FALSE	FALSE	FALSE	FALSE	FALSE	-0.013	0.189	0.0133	-0.678	-0.465	-0.166
Atg2a	Q6P4T0	0.00561086	0.935767	0.0312989	0.0679371	0.013885	0.0115762	0.279	0.949	0.614	0.442	0.35	0.294	FALSE	FALSE	FALSE	FALSE	FALSE	FALSE	FALSE	-0.828	-0.0233	-0.635	-0.535	-0.73	-0.751
Atg2b	Q80XK6	0.310623	0.715968	0.707409	0.860307	0.664317	0.0062754	0.877	0.931	0.938	0.952	0.895	0.226	FALSE	FALSE	FALSE	FALSE	FALSE	FALSE	FALSE	-0.404	-0.144	-0.149	0.0697	0.172	-1.12
Atg3	Q9CPX6	0.43841	0.36627	0.839195	0.796538	0.0270506	0.504813	0.905	0.856	0.945	0.948	0.458	0.939	FALSE	FALSE	FALSE	FALSE	FALSE	FALSE	FALSE	-0.15	-0.175	0.0391	0.0496	0.435	-0.129
Atg4b	Q8BGE6	0.510821	0.910971	0.806579	0.806502	0.748935	0.928613	0.916	0.947	0.943	0.948	0.903	0.966	FALSE	FALSE	FALSE	FALSE	FALSE	FALSE	FALSE	-0.387	-0.0657	-0.144	0.144	-0.188	0.0526
Atg4c	Q811C2	0.17888	0.102052	0.672761	0.400226	0.476467	0.152823	0.819	0.551	0.935	0.884	0.87	0.823	FALSE	FALSE	FALSE	FALSE	FALSE	FALSE	FALSE	0.542	0.662	0.169	0.338	0.285	0.577
Atg5	Q99J83	0.499302	0.709809	0.00117111	0.989868	0.159998	0.515132	0.914	0.931	0.179	0.959	0.752	0.94	FALSE	FALSE	FALSE	FALSE	FALSE	FALSE	FALSE	-0.325	-0.179	-1.64	0.0061	-0.681	-0.313
Atg7	Q9D906	0.0688484	0.0808117	0.000168935	0.126589	0.835939	0.822183	0.669	0.499	0.0708	0.62	0.91	0.961	FALSE	FALSE	FALSE	FALSE	FALSE	FALSE	FALSE	-0.569	-0.546	-1.24	-0.476	-0.0638	-0.0693
Athl1	Q8BP56	0.803228	0.981078	0.547902	0.149707	0.354646	0.901249	0.941	0.952	0.925	0.673	0.843	0.965	FALSE	FALSE	FALSE	FALSE	FALSE	FALSE	FALSE	0.12	0.0115	0.291	-0.703	0.449	-0.06
Atic	Q9CWJ9	0.386908	0.448993	0.0573611	0.553747	0.0065952	0.195486	0.896	0.885	0.711	0.92	0.258	0.856	FALSE	FALSE	FALSE	FALSE	FALSE	FALSE	FALSE	0.0882	0.0771	-0.196	0.0603	-0.285	0.133
Atl1	Q8BH66	0.124328	0.907654	0.803976	0.938198	0.681526	0.654239	0.769	0.947	0.943	0.957	0.897	0.952	FALSE	FALSE	FALSE	FALSE	FALSE	FALSE	FALSE	0.617	-0.0461	-0.0986	-0.0308	0.163	-0.178
Atl2	Q6PA06	0.841151	0.502549	0.263318	0.276434	0.275221	0.737923	0.943	0.898	0.88	0.824	0.817	0.957	FALSE	FALSE	FALSE	FALSE	FALSE	FALSE	FALSE	0.0373	0.125	-0.209	-0.203	-0.204	-0.0622
Atl3	Q91YH5	0.623291	0.776497	0.113809	0.318556	0.000966956	0.355492	0.928	0.937	0.801	0.85	0.107	0.915	FALSE	FALSE	FALSE	FALSE	FALSE	FALSE	FALSE	0.0878	-0.0507	0.285	0.179	0.619	0.166
Atm	Q62388	0.765609	0.652641	0.483925	0.897134	0.199619	0.94534	0.939	0.924	0.919	0.954	0.781	0.966	FALSE	FALSE	FALSE	FALSE	FALSE	FALSE	FALSE	0.236	-0.357	0.556	-0.102	1.02	0.0543
Atn1	O35126	0.640979	0.605405	0.317292	0.397756	0.568626	0.288004	0.929	0.917	0.893	0.883	0.884	0.898	FALSE	FALSE	FALSE	FALSE	FALSE	FALSE	FALSE	-0.17	-0.188	0.365	0.308	-0.207	0.388
Atox1	O08997	0.809663	0.878995	0.207023	0.782465	0.0906677	0.620955	0.941	0.945	0.86	0.947	0.669	0.95	FALSE	FALSE	FALSE	FALSE	FALSE	FALSE	FALSE	0.081	-0.0512	-0.427	0.0929	-0.576	0.167
Atp11a	P98197	0.131778	0.464963	0.401574	0.919826	0.477398	0.938311	0.778	0.889	0.908	0.956	0.87	0.966	FALSE	FALSE	FALSE	FALSE	FALSE	FALSE	FALSE	0.538	-0.259	0.298	-0.0356	-0.252	-0.0274
Atp11b	Q6DFW5	0.122068	0.516917	0.172335	0.208649	0.0349324	0.725572	0.766	0.901	0.844	0.763	0.504	0.956	FALSE	FALSE	FALSE	FALSE	FALSE	FALSE	FALSE	1.01	0.42	0.89	0.819	1.39	-0.227
Atp11c	Q9QZW0	0.443092	0.663566	0.931167	0.211328	0.658439	0.141292	0.906	0.925	0.949	0.766	0.894	0.811	FALSE	FALSE	FALSE	FALSE	FALSE	FALSE	FALSE	-0.348	-0.197	-0.0391	-0.57	-0.2	-0.672
Atp13a1	Q9EPE9	0.230415	0.189701	0.489733	0.95854	0.685426	0.849297	0.848	0.72	0.92	0.958	0.897	0.962	FALSE	FALSE	FALSE	FALSE	FALSE	FALSE	FALSE	-0.189	-0.207	-0.108	-0.00813	0.0634	0.0297
Atp13a3	Q5XF89	0.751682	0.794126	0.749204	0.453703	0.717753	0.524779	0.938	0.939	0.94	0.899	0.9	0.941	FALSE	FALSE	FALSE	FALSE	FALSE	FALSE	FALSE	-0.0912	-0.0752	-0.0922	-0.216	-0.104	-0.184
Atp1a1	Q8VDN2	0.79423	0.958867	0.499338	0.353343	0.170312	0.658043	0.94	0.95	0.921	0.866	0.76	0.952	FALSE	FALSE	FALSE	FALSE	FALSE	FALSE	FALSE	0.0323	-0.00638	0.0838	-0.115	0.171	0.0548
Atp1a3	Q6PIC6	0.919047	0.79233	0.703146	0.568695	0.271096	0.612275	0.947	0.939	0.937	0.923	0.816	0.949	FALSE	FALSE	FALSE	FALSE	FALSE	FALSE	FALSE	0.0393	-0.102	0.148	-0.221	0.428	-0.196
Atp1a4	Q9WV27	0.69623	0.6497	0.246117	0.621686	0.780013	0.765246	0.934	0.924	0.874	0.93	0.906	0.959	FALSE	FALSE	FALSE	FALSE	FALSE	FALSE	FALSE	0.365	0.425	1.09	0.462	-0.261	0.279
Atp1b2	P14231	0.538685	0.550633	0.229204	0.387445	0.615733	0.137594	0.919	0.908	0.869	0.879	0.89	0.807	FALSE	FALSE	FALSE	FALSE	FALSE	FALSE	FALSE	0.288	0.28	0.566	0.406	0.235	0.702
Atp1b3	P97370	0.559787	0.881517	0.387279	0.828508	0.0340571	0.987853	0.921	0.946	0.906	0.95	0.5	0.967	FALSE	FALSE	FALSE	FALSE	FALSE	FALSE	FALSE	-0.129	0.033	-0.192	-0.048	-0.479	-0.00337
Atp2a2	O55143	0.0640902	0.13876	0.343661	0.157756	0.739096	0.0154476	0.656	0.631	0.898	0.688	0.902	0.34	FALSE	FALSE	FALSE	FALSE	FALSE	FALSE	FALSE	0.249	0.198	0.126	0.189	-0.0442	0.33
Atp2a3	Q64518	0.757304	0.628918	0.263053	0.45339	0.00821624	0.569177	0.938	0.921	0.879	0.899	0.284	0.945	FALSE	FALSE	FALSE	FALSE	FALSE	FALSE	FALSE	0.254	0.397	0.924	0.617	2.24	-0.468
Atp2b1	G5E829	0.0204018	0.803202	0.013703	0.780675	0.00286165	0.150153	0.459	0.94	0.466	0.946	0.175	0.82	FALSE	FALSE	FALSE	FALSE	FALSE	FALSE	FALSE	0.37	-0.0388	0.395	0.0434	0.484	0.226
Atp2b4	Q6Q477	0.083515	0.203194	0.284825	0.765535	0.957334	0.633912	0.704	0.738	0.885	0.945	0.919	0.951	FALSE	FALSE	FALSE	FALSE	FALSE	FALSE	FALSE	0.7	0.512	0.429	0.119	-0.0214	-0.19
Atp2c1	Q80XR2	0.0181281	0.148948	0.0156425	0.0457645	0.0697061	0.180216	0.441	0.653	0.49	0.357	0.626	0.846	FALSE	FALSE	FALSE	FALSE	FALSE	FALSE	FALSE	0.691	0.415	0.707	0.58	0.525	0.385
Atp2c2	A7L9Z8	0.700388	0.678959	0.995806	0.579976	0.345762	0.181828	0.934	0.927	0.951	0.924	0.841	0.847	FALSE	FALSE	FALSE	FALSE	FALSE	FALSE	FALSE	0.198	0.213	-0.00271	0.285	0.488	0.693
Atp5a1	Q03265	0.64184	0.627582	0.194874	0.442528	0.0210016	0.848825	0.929	0.92	0.855	0.896	0.413	0.962	FALSE	FALSE	FALSE	FALSE	FALSE	FALSE	FALSE	0.0547	-0.0571	-0.154	-0.0905	-0.278	0.0224
Atp5b	P56480	0.259775	0.649237	0.631649	0.269624	0.666204	0.562686	0.86	0.923	0.932	0.819	0.895	0.945	FALSE	FALSE	FALSE	FALSE	FALSE	FALSE	FALSE	0.164	0.066	-0.0695	0.161	-0.0626	0.084
Atp5c1	Q91VR2	0.983242	0.735374	0.719796	0.751621	0.687028	0.696438	0.95	0.933	0.938	0.944	0.897	0.955	FALSE	FALSE	FALSE	FALSE	FALSE	FALSE	FALSE	0.00398	0.064	0.0679	0.0599	-0.0763	0.0739
Atp5d	Q9D3D9	0.00284323	0.0146846	0.318	0.639997	0.484125	0.937494	0.203	0.184	0.893	0.932	0.871	0.966	FALSE	FALSE	FALSE	FALSE	FALSE	FALSE	FALSE	-1.6	-1.29	-0.516	-0.241	-0.361	0.0403
Atp5e	P56382	0.30534	0.328114	0.556175	0.380339	0.0065278	0.472593	0.876	0.838	0.926	0.877	0.257	0.935	FALSE	FALSE	FALSE	FALSE	FALSE	FALSE	FALSE	0.618	0.589	0.354	0.528	-1.69	0.432
Atp5f1	Q9CQQ7	0.754164	0.357779	0.14669	0.999977	0.148692	0.622361	0.938	0.853	0.828	0.96	0.742	0.95	FALSE	FALSE	FALSE	FALSE	FALSE	FALSE	FALSE	-0.0737	0.217	-0.345	6.82e-06	-0.343	-0.116
Atp5h	Q9DCX2	0.649749	0.136729	0.333783	0.562374	0.755138	0.863767	0.93	0.627	0.896	0.922	0.904	0.963	FALSE	FALSE	FALSE	FALSE	FALSE	FALSE	FALSE	0.0504	0.167	-0.108	0.0643	-0.0346	0.019
Atp5i	Q06185	0.729672	0.946623	0.451401	0.395448	0.223179	0.875924	0.936	0.95	0.915	0.882	0.794	0.964	FALSE	FALSE	FALSE	FALSE	FALSE	FALSE	FALSE	0.0657	-0.0127	-0.143	0.162	-0.233	0.0297
Atp5j	P97450	0.102972	0.10495	0.495208	0.236055	0.0691434	0.115149	0.74	0.558	0.92	0.792	0.625	0.777	FALSE	FALSE	FALSE	FALSE	FALSE	FALSE	FALSE	0.327	0.325	0.136	0.236	0.366	0.316
Atp5j2	P56135	0.0335171	0.060969	0.0687704	0.247246	0.207484	0.148262	0.528	0.444	0.737	0.802	0.785	0.818	FALSE	FALSE	FALSE	FALSE	FALSE	FALSE	FALSE	-0.41	-0.36	-0.349	-0.22	-0.24	-0.276
Atp5l	Q9CPQ8	0.58302	0.875149	0.590559	0.261372	0.350967	0.67403	0.924	0.945	0.929	0.813	0.842	0.953	FALSE	FALSE	FALSE	FALSE	FALSE	FALSE	FALSE	0.0933	0.0267	-0.0914	0.192	-0.159	0.0714
Atp5o	Q9DB20	0.501924	0.778787	0.697473	0.652406	0.751682	0.675927	0.914	0.937	0.937	0.934	0.904	0.953	FALSE	FALSE	FALSE	FALSE	FALSE	FALSE	FALSE	0.101	-0.0422	-0.0584	0.0677	-0.0475	0.0628
Atp5s	Q9CRA7	0.643102	0.94922	0.471006	0.697046	0.0321216	0.964284	0.929	0.95	0.917	0.939	0.489	0.967	FALSE	FALSE	FALSE	FALSE	FALSE	FALSE	FALSE	0.249	-0.0342	0.388	0.209	1.18	0.0241
Atp6ap1	Q9R1Q9	0.00713936	0.397556	0.287639	0.270492	0.413832	0.323557	0.31	0.868	0.886	0.82	0.857	0.908	FALSE	FALSE	FALSE	FALSE	FALSE	FALSE	FALSE	0.676	-0.206	0.26	0.269	0.199	0.241
Atp6ap1l	D3Z5W0	0.471886	0.90487	0.586417	0.771597	0.668681	0.349457	0.91	0.947	0.929	0.946	0.896	0.914	FALSE	FALSE	FALSE	FALSE	FALSE	FALSE	FALSE	0.342	0.0568	0.259	-0.138	-0.203	-0.446
Atp6ap2	Q9CYN9	0.0695316	0.029733	0.0382548	0.377405	0.0911825	0.33191	0.671	0.303	0.648	0.876	0.67	0.91	FALSE	FALSE	FALSE	FALSE	FALSE	FALSE	FALSE	0.838	-1.01	0.962	-0.403	0.779	0.443
Atp6v0a1	Q9Z1G4	0.0080892	0.0468354	0.00394567	0.0176496	0.0212191	0.0678309	0.326	0.387	0.298	0.173	0.415	0.669	FALSE	FALSE	FALSE	FALSE	FALSE	FALSE	FALSE	0.768	0.568	0.841	0.684	0.663	0.521
Atp6v0a2	P15920	0.409875	0.914378	0.860217	0.350467	0.570863	0.0808667	0.9	0.948	0.946	0.865	0.884	0.708	FALSE	FALSE	FALSE	FALSE	FALSE	FALSE	FALSE	-0.307	-0.04	0.0655	0.348	-0.211	0.658
Atp6v0a4	Q920R6	0.507006	0.644333	0.223001	0.361561	0.00810435	0.367389	0.915	0.923	0.866	0.869	0.282	0.918	FALSE	FALSE	FALSE	FALSE	FALSE	FALSE	FALSE	0.387	-0.269	0.714	0.533	1.59	0.527
Atp6v0c	P63082	0.939036	0.820467	0.532824	0.808863	0.6773	0.2297	0.948	0.941	0.924	0.949	0.896	0.875	FALSE	FALSE	FALSE	FALSE	FALSE	FALSE	FALSE	-0.0275	-0.0815	0.224	0.0869	0.149	-0.434
Atp6v0d1	P51863	0.18401	0.609745	0.0231048	0.918974	0.546165	0.906561	0.822	0.918	0.561	0.956	0.881	0.965	FALSE	FALSE	FALSE	FALSE	FALSE	FALSE	FALSE	0.278	-0.106	0.482	0.0211	0.125	0.0243
Atp6v1a	P50516	0.504561	0.409552	0.865815	0.923736	0.931819	0.999329	0.915	0.873	0.946	0.956	0.917	0.968	FALSE	FALSE	FALSE	FALSE	FALSE	FALSE	FALSE	-0.123	-0.152	0.031	-0.0175	-0.0157	0.000154
Atp6v1b2	P62814	0.755285	0.957308	0.469936	0.455116	0.578299	0.307106	0.938	0.95	0.917	0.9	0.885	0.904	FALSE	FALSE	FALSE	FALSE	FALSE	FALSE	FALSE	0.0454	0.00779	0.105	0.109	0.081	0.149
Atp6v1c1	Q9Z1G3	0.786326	0.170748	0.523473	0.16306	0.441895	0.632394	0.94	0.692	0.923	0.698	0.863	0.95	FALSE	FALSE	FALSE	FALSE	FALSE	FALSE	FALSE	0.0351	-0.179	0.0827	-0.182	0.0998	-0.062
Atp6v1d	P57746	0.208485	0.717164	0.686979	0.215057	0.509341	0.566659	0.837	0.931	0.936	0.77	0.875	0.945	FALSE	FALSE	FALSE	FALSE	FALSE	FALSE	FALSE	-0.264	-0.0754	-0.0839	-0.26	-0.138	-0.119
Atp6v1e1	P50518	0.56801	0.125005	0.71207	0.725755	0.585369	0.298051	0.922	0.599	0.938	0.942	0.886	0.901	FALSE	FALSE	FALSE	FALSE	FALSE	FALSE	FALSE	0.0849	0.23	-0.0549	0.0521	-0.0811	0.155
Atp6v1f	Q9D1K2	0.0758625	0.0638145	0.0221324	0.0504632	0.244929	0.0177937	0.687	0.453	0.553	0.379	0.805	0.365	FALSE	FALSE	FALSE	FALSE	FALSE	FALSE	FALSE	-0.319	-0.334	-0.416	-0.353	-0.208	-0.431
Atp6v1g1	Q9CR51	0.07197	0.0174185	0.17984	0.932227	0.111972	0.218444	0.678	0.209	0.848	0.956	0.702	0.869	FALSE	FALSE	FALSE	FALSE	FALSE	FALSE	FALSE	0.48	0.641	0.355	0.0224	0.423	0.326
Atp6v1h	Q8BVE3	0.732703	0.963504	0.759682	0.30711	0.861253	0.765637	0.936	0.951	0.941	0.843	0.912	0.959	FALSE	FALSE	FALSE	FALSE	FALSE	FALSE	FALSE	0.0414	0.00554	0.037	-0.124	-0.0212	0.0361
Atp7a	Q64430	0.83503	0.770467	0.874294	0.353779	0.820825	0.943774	0.943	0.937	0.946	0.866	0.909	0.966	FALSE	FALSE	FALSE	FALSE	FALSE	FALSE	FALSE	0.109	-0.153	0.083	0.488	-0.119	-0.037
Atp9a	O70228	0.332196	0.690224	0.8676	0.682511	0.61241	0.847869	0.883	0.928	0.946	0.937	0.889	0.962	FALSE	FALSE	FALSE	FALSE	FALSE	FALSE	FALSE	0.665	0.272	0.114	0.279	0.346	0.131
Atp9b	P98195	0.840852	0.69931	0.987543	0.795605	0.607412	0.607557	0.943	0.93	0.951	0.948	0.889	0.949	FALSE	FALSE	FALSE	FALSE	FALSE	FALSE	FALSE	0.105	0.202	-0.00817	-0.136	-0.269	-0.269
Atpaf1	Q811I0	0.908107	0.924403	0.266546	0.899381	0.318037	0.811766	0.947	0.948	0.88	0.954	0.833	0.961	FALSE	FALSE	FALSE	FALSE	FALSE	FALSE	FALSE	0.0307	-0.0253	0.297	-0.0337	0.267	0.0634
Atpaf2	Q91YY4	0.528024	0.501207	0.76142	0.801925	0.706177	0.585478	0.918	0.898	0.941	0.948	0.899	0.947	FALSE	FALSE	FALSE	FALSE	FALSE	FALSE	FALSE	0.457	0.488	-0.22	-0.182	0.273	0.395
Atpif1	O35143	0.130896	0.870063	0.118819	0.173446	0.602206	0.234003	0.777	0.945	0.805	0.715	0.888	0.877	FALSE	FALSE	FALSE	FALSE	FALSE	FALSE	FALSE	-0.881	0.0944	-0.91	-0.792	-0.301	-0.691
Atr	Q9JKK8	0.410888	0.720844	0.537737	0.422468	0.805932	0.0253893	0.9	0.932	0.924	0.891	0.908	0.431	FALSE	FALSE	FALSE	FALSE	FALSE	FALSE	FALSE	-0.324	-0.14	-0.242	-0.316	0.0964	-0.897
Atrip	Q8BMG1	0.625385	0.444459	0.532254	0.89978	0.812423	0.9224	0.928	0.884	0.924	0.954	0.909	0.965	FALSE	FALSE	FALSE	FALSE	FALSE	FALSE	FALSE	-0.202	-0.316	-0.258	-0.052	-0.098	0.0402
Atrn	Q9WU60	0.570194	0.703335	0.303597	0.0550005	0.573743	0.449099	0.923	0.93	0.89	0.398	0.884	0.932	FALSE	FALSE	FALSE	FALSE	FALSE	FALSE	FALSE	-0.228	-0.153	0.414	-0.781	0.226	0.304
Atrx	Q61687	0.324238	0.943703	0.227173	0.915417	0.0692796	0.458915	0.881	0.949	0.868	0.955	0.625	0.933	FALSE	FALSE	FALSE	FALSE	FALSE	FALSE	FALSE	0.265	0.0189	0.326	0.0285	0.494	0.199
Atxn10	P28658	0.710806	0.758889	0.417187	0.688619	0.741937	0.783372	0.935	0.936	0.91	0.938	0.903	0.959	FALSE	FALSE	FALSE	FALSE	FALSE	FALSE	FALSE	-0.0669	0.0554	-0.147	-0.0723	-0.0594	-0.0496
Atxn1l	P0C7T6	0.838614	0.978542	0.846613	0.407804	0.80555	0.71936	0.943	0.951	0.945	0.886	0.908	0.956	FALSE	FALSE	FALSE	FALSE	FALSE	FALSE	FALSE	-0.0835	-0.011	0.0794	-0.341	-0.101	-0.147
Atxn2	O70305	0.921183	0.272806	0.956492	0.359305	0.250691	0.712051	0.947	0.804	0.95	0.869	0.807	0.956	FALSE	FALSE	FALSE	FALSE	FALSE	FALSE	FALSE	0.0132	0.147	0.00726	0.122	-0.154	-0.0491
Atxn2l	Q7TQH0	0.0245304	0.826162	0.00239969	0.609638	1.16265e-05	0.125605	0.486	0.941	0.248	0.929	0.00909	0.792	FALSE	FALSE	FALSE	FALSE	FALSE	FALSE	FALSE	-0.267	0.0255	-0.368	-0.0594	-0.557	-0.18
Atxn3	Q9CVD2	0.984223	0.788057	0.730509	0.986032	0.746772	0.915882	0.95	0.938	0.939	0.959	0.903	0.965	FALSE	FALSE	FALSE	FALSE	FALSE	FALSE	FALSE	-0.00476	-0.0647	-0.0829	0.00421	0.0777	-0.0254
Atxn7l2	Q8C8K6	0.589576	0.788445	0.254483	0.98186	0.97786	0.356102	0.925	0.938	0.877	0.959	0.92	0.916	FALSE	FALSE	FALSE	FALSE	FALSE	FALSE	FALSE	0.243	0.121	0.516	-0.0102	0.0125	0.417
Atxn7l3	A2AWT3	0.896272	0.551624	0.894047	0.0225988	0.310197	0.27395	0.946	0.908	0.947	0.214	0.83	0.893	FALSE	FALSE	FALSE	FALSE	FALSE	FALSE	FALSE	-0.0572	0.261	0.0584	1.02	0.447	0.482
Atxn7l3b	Q3UD01	0.850594	0.551425	0.886767	0.575179	0.776996	0.486373	0.944	0.908	0.947	0.924	0.906	0.937	FALSE	FALSE	FALSE	FALSE	FALSE	FALSE	FALSE	0.0622	0.197	0.047	0.185	0.0935	0.23
AU015836	B2RUM3	0.550596	0.188891	0.198923	0.680315	0.130092	0.532187	0.92	0.719	0.857	0.937	0.724	0.942	FALSE	FALSE	FALSE	FALSE	FALSE	FALSE	FALSE	-0.349	-0.774	-0.756	-0.241	-0.894	-0.366
AU018091	E9PWS4	0.760482	0.867158	0.773414	0.734356	0.715007	0.197916	0.938	0.945	0.941	0.942	0.9	0.858	FALSE	FALSE	FALSE	FALSE	FALSE	FALSE	FALSE	0.249	-0.137	-0.235	-0.277	0.299	-1.06
AU019823	E9PUQ3	0.76682	0.339522	0.83341	0.044037	0.141124	0.739686	0.939	0.844	0.944	0.348	0.735	0.957	FALSE	FALSE	FALSE	FALSE	FALSE	FALSE	FALSE	0.169	0.547	0.12	1.17	0.848	0.19
Auh	Q9JLZ3	0.614536	0.483635	0.331295	0.787319	0.0987051	0.541884	0.927	0.894	0.896	0.947	0.682	0.943	FALSE	FALSE	FALSE	FALSE	FALSE	FALSE	FALSE	-0.281	0.392	0.545	-0.151	0.933	-0.341
Aup1	P70295	0.254697	0.794837	0.551634	0.264685	0.0426453	0.832919	0.858	0.939	0.926	0.816	0.54	0.962	FALSE	FALSE	FALSE	FALSE	FALSE	FALSE	FALSE	-0.551	-0.125	0.287	-0.539	-0.993	-0.101
Aurka	P97477	0.435378	0.966876	0.851017	0.526565	0.476663	0.996098	0.905	0.951	0.945	0.915	0.87	0.968	FALSE	FALSE	FALSE	FALSE	FALSE	FALSE	FALSE	0.723	-0.0384	0.174	-0.586	0.659	-0.00452
Aurkb	O70126	0.515749	0.478814	0.766454	0.88254	0.930242	0.996821	0.916	0.893	0.941	0.953	0.917	0.968	FALSE	FALSE	FALSE	FALSE	FALSE	FALSE	FALSE	-0.284	0.309	-0.129	-0.0644	-0.0381	-0.00174
Aurkc	O88445	0.106111	0.0279006	0.53744	0.15911	0.669173	0.194543	0.745	0.292	0.924	0.691	0.896	0.856	FALSE	FALSE	FALSE	FALSE	FALSE	FALSE	FALSE	0.828	-1.14	0.313	0.72	-0.217	-0.662
Aven	Q9D9K3	0.415583	0.262773	0.335454	0.159782	0.800175	0.69658	0.901	0.796	0.897	0.692	0.908	0.955	FALSE	FALSE	FALSE	FALSE	FALSE	FALSE	FALSE	-0.646	0.891	-0.765	1.12	-0.2	0.309
Avl9	Q80U56	0.459164	0.107321	0.777345	0.601309	0.12548	0.85678	0.908	0.562	0.942	0.927	0.718	0.963	FALSE	FALSE	FALSE	FALSE	FALSE	FALSE	FALSE	-0.308	-0.676	-0.117	-0.217	-0.643	-0.0749
Axin1	O35625	0.829506	0.718925	0.712704	0.562288	0.334694	0.58095	0.942	0.932	0.938	0.922	0.838	0.946	FALSE	FALSE	FALSE	FALSE	FALSE	FALSE	FALSE	-0.0879	0.147	0.15	0.237	-0.395	0.225
Azi2	Q9QYP6	0.450375	0.647965	0.164809	0.627773	0.340752	0.545348	0.907	0.923	0.839	0.931	0.839	0.943	FALSE	FALSE	FALSE	FALSE	FALSE	FALSE	FALSE	0.391	-0.236	-0.725	0.251	-0.495	0.313
B2m	P01887	0.32928	0.386451	0.780193	0.113292	0.979106	0.31167	0.883	0.864	0.942	0.584	0.92	0.905	FALSE	FALSE	FALSE	FALSE	FALSE	FALSE	FALSE	0.367	0.326	-0.105	-0.6	-0.00981	0.381
B3galtl	Q8BHT6	0.541539	0.150205	0.328562	0.12367	0.649443	0.347345	0.919	0.655	0.895	0.613	0.893	0.914	FALSE	FALSE	FALSE	FALSE	FALSE	FALSE	FALSE	-0.303	-0.72	-0.486	-0.771	0.225	-0.468
B3gat3	P58158	0.565969	0.613943	0.17651	0.378783	0.540199	0.85703	0.922	0.919	0.846	0.876	0.88	0.963	FALSE	FALSE	FALSE	FALSE	FALSE	FALSE	FALSE	0.236	0.208	0.56	0.363	0.252	-0.0741
B3gnt7	Q8K0J2	0.188102	0.698921	0.706941	0.988402	0.275847	0.810593	0.825	0.929	0.938	0.959	0.818	0.961	FALSE	FALSE	FALSE	FALSE	FALSE	FALSE	FALSE	0.899	0.262	0.255	-0.00985	0.742	-0.162
B3gntl1	Q3U129	0.917242	0.931476	0.39726	0.525337	0.927372	0.520255	0.947	0.949	0.908	0.915	0.917	0.94	FALSE	FALSE	FALSE	FALSE	FALSE	FALSE	FALSE	0.0402	-0.0333	-0.329	0.246	0.0353	-0.249
B4galt1	P15535	0.546464	0.86683	0.400652	0.648433	0.000864308	0.218369	0.92	0.945	0.908	0.933	0.102	0.869	FALSE	FALSE	FALSE	FALSE	FALSE	FALSE	FALSE	0.421	-0.117	0.587	0.318	2.44	0.863
B4galt3	Q91YY2	0.965385	0.752855	0.215511	0.91951	0.933152	0.621738	0.949	0.935	0.863	0.956	0.917	0.95	FALSE	FALSE	FALSE	FALSE	FALSE	FALSE	FALSE	0.0174	-0.126	-0.499	-0.0404	0.0336	0.198
B4galt4	Q9JJ04	0.151563	0.443299	0.774566	0.938277	0.196522	0.637546	0.797	0.883	0.941	0.957	0.779	0.951	FALSE	FALSE	FALSE	FALSE	FALSE	FALSE	FALSE	-0.725	-0.385	-0.143	0.0388	-0.652	0.236
B4galt5	Q9JMK0	0.555097	0.894428	0.250273	0.136671	0.485082	0.493943	0.921	0.946	0.876	0.645	0.871	0.938	FALSE	FALSE	FALSE	FALSE	FALSE	FALSE	FALSE	0.207	-0.0465	0.405	-0.527	0.245	0.24
Babam1	Q3UI43	0.0381685	0.780984	0.928175	0.933786	0.373285	0.144343	0.55	0.938	0.949	0.956	0.848	0.814	FALSE	FALSE	FALSE	FALSE	FALSE	FALSE	FALSE	-0.401	-0.0528	-0.0171	0.0158	0.17	-0.28
Bach1	P97302	0.529	0.684086	0.056583	0.538249	0.00204328	0.374783	0.918	0.928	0.709	0.917	0.152	0.919	FALSE	FALSE	FALSE	FALSE	FALSE	FALSE	FALSE	0.242	-0.156	0.744	-0.237	1.24	-0.342
Bag1	Q60739	0.478343	0.736574	0.317825	0.877923	0.668541	0.435011	0.911	0.933	0.893	0.953	0.896	0.93	FALSE	FALSE	FALSE	FALSE	FALSE	FALSE	FALSE	-0.139	0.0659	-0.197	0.0301	0.0839	-0.153
Bag2	Q91YN9	0.637793	0.113267	0.67253	0.810264	0.126817	0.962069	0.929	0.574	0.935	0.949	0.72	0.967	FALSE	FALSE	FALSE	FALSE	FALSE	FALSE	FALSE	-0.163	-0.554	-0.146	0.0831	-0.534	-0.0165
Bag3	Q9JLV1	0.765984	0.639665	0.995484	0.355968	0.0856272	0.13483	0.939	0.922	0.951	0.867	0.66	0.803	FALSE	FALSE	FALSE	FALSE	FALSE	FALSE	FALSE	-0.079	-0.124	-0.0015	-0.246	0.462	-0.401
Bag4	Q8CI61	0.589796	0.601942	0.813789	0.925021	0.363799	0.909738	0.925	0.917	0.943	0.956	0.846	0.965	FALSE	FALSE	FALSE	FALSE	FALSE	FALSE	FALSE	-0.131	0.127	0.0571	0.0228	0.221	0.0275
Bag5	Q8CI32	0.218448	0.0297024	0.291779	0.643445	0.983447	0.281473	0.842	0.303	0.887	0.933	0.92	0.896	FALSE	FALSE	FALSE	FALSE	FALSE	FALSE	FALSE	-0.224	-0.401	0.192	-0.0838	0.00375	-0.196
Bag6	Q9Z1R2	0.450658	0.235355	0.975578	0.212806	0.28478	0.256013	0.907	0.773	0.951	0.768	0.821	0.886	FALSE	FALSE	FALSE	FALSE	FALSE	FALSE	FALSE	0.165	0.261	0.00669	0.274	-0.235	0.25
Bahcc1	Q3UHR0	0.709788	0.632554	0.947025	0.875892	0.629811	0.400413	0.935	0.921	0.949	0.953	0.891	0.924	FALSE	FALSE	FALSE	FALSE	FALSE	FALSE	FALSE	0.341	0.438	0.0609	-0.143	0.442	0.773
Bahd1	Q497V6	0.46488	0.595974	0.643692	0.566039	0.361383	0.358713	0.909	0.916	0.933	0.922	0.845	0.916	FALSE	FALSE	FALSE	FALSE	FALSE	FALSE	FALSE	-0.357	-0.259	-0.226	-0.28	-0.447	-0.449
Baiap2l1	Q9DBJ3	0.113333	0.860787	0.261172	0.228634	0.814583	0.0829118	0.755	0.944	0.879	0.784	0.909	0.713	FALSE	FALSE	FALSE	FALSE	FALSE	FALSE	FALSE	-1.41	0.154	-0.992	-1.06	-0.206	-1.54
Bak1	O08734	0.056115	0.302428	0.0238312	0.352497	0.563777	0.215094	0.63	0.824	0.567	0.866	0.883	0.868	FALSE	FALSE	FALSE	FALSE	FALSE	FALSE	FALSE	1.04	0.556	1.24	0.501	0.31	0.67
Banf1	O54962	0.521779	0.233242	0.131656	0.246411	0.159357	0.668295	0.917	0.771	0.817	0.801	0.752	0.953	FALSE	FALSE	FALSE	FALSE	FALSE	FALSE	FALSE	0.129	0.242	0.307	0.235	0.286	0.0864
Banp	Q8VBU8	0.341415	0.141864	0.759674	0.479983	0.86913	0.0345366	0.886	0.638	0.941	0.906	0.913	0.5	FALSE	FALSE	FALSE	FALSE	FALSE	FALSE	FALSE	0.795	-1.23	0.255	-0.589	0.137	-1.8
Bap1	Q99PU7	0.109546	0.671342	0.702336	0.798038	0.439103	0.637988	0.75	0.926	0.937	0.948	0.863	0.951	FALSE	FALSE	FALSE	FALSE	FALSE	FALSE	FALSE	-0.564	-0.148	-0.133	-0.0893	-0.271	-0.164
Bap18	Q9DCT6	0.490764	0.115322	0.538446	0.606519	0.484559	0.293024	0.913	0.577	0.925	0.928	0.871	0.899	FALSE	FALSE	FALSE	FALSE	FALSE	FALSE	FALSE	0.112	-0.257	0.0996	-0.0834	0.113	0.171
Bard1	O70445	0.887426	0.826695	0.715761	0.834481	0.445057	0.840718	0.946	0.942	0.938	0.95	0.864	0.962	FALSE	FALSE	FALSE	FALSE	FALSE	FALSE	FALSE	0.0831	0.129	0.214	-0.123	0.45	0.118
Basp1	Q91XV3	0.0685035	0.500334	0.165108	0.995472	0.00779474	0.345698	0.668	0.898	0.84	0.959	0.278	0.913	FALSE	FALSE	FALSE	FALSE	FALSE	FALSE	FALSE	0.403	0.147	0.305	0.00124	0.598	0.206
Batf3	Q9D275	0.454377	0.400193	0.43972	0.237711	0.986661	0.643511	0.908	0.869	0.914	0.793	0.92	0.951	FALSE	FALSE	FALSE	FALSE	FALSE	FALSE	FALSE	0.296	0.334	0.306	0.47	0.00661	-0.183
Bax	Q07813	0.998514	0.320004	0.0691424	0.416629	0.0758664	0.338022	0.951	0.834	0.738	0.889	0.64	0.912	FALSE	FALSE	FALSE	FALSE	FALSE	FALSE	FALSE	0.00038	0.203	0.376	0.166	0.367	0.196
Baz1a	O88379	0.678696	0.68158	0.0756602	0.463633	0.0572654	0.678445	0.932	0.927	0.75	0.902	0.593	0.954	FALSE	FALSE	FALSE	FALSE	FALSE	FALSE	FALSE	-0.0728	0.0721	-0.317	0.129	-0.339	0.0729
Baz1b	Q9Z277	0.0875742	0.607467	0.0411283	0.666747	0.0355201	0.170942	0.713	0.918	0.66	0.936	0.507	0.839	FALSE	FALSE	FALSE	FALSE	FALSE	FALSE	FALSE	0.196	-0.0582	0.236	0.0488	0.243	0.156
Baz2a	Q91YE5	0.579283	0.99511	0.483556	0.635173	0.299657	0.426169	0.923	0.952	0.919	0.932	0.826	0.928	FALSE	FALSE	FALSE	FALSE	FALSE	FALSE	FALSE	-0.0928	0.00102	0.117	-0.0794	0.174	-0.133
Baz2b	A2AUY4	0.672895	0.321819	0.405799	0.417928	0.0256868	0.174551	0.932	0.835	0.909	0.889	0.449	0.842	FALSE	FALSE	FALSE	FALSE	FALSE	FALSE	FALSE	-0.25	-0.588	0.492	-0.48	1.35	-0.808
Bbc3	Q99ML1	0.939331	0.383695	0.919939	0.545826	0.06631	0.259594	0.948	0.863	0.948	0.919	0.618	0.888	FALSE	FALSE	FALSE	FALSE	FALSE	FALSE	FALSE	0.0337	0.387	0.0445	0.268	-0.825	0.502
Bbx	Q8VBW5	0.734837	0.6394	0.00272477	0.126594	0.00031513	0.0257344	0.937	0.922	0.261	0.62	0.0628	0.434	FALSE	FALSE	FALSE	FALSE	FALSE	FALSE	FALSE	-0.159	-0.22	-1.47	-0.726	-1.8	-1.07
BC005561	E9Q5E2	0.541628	0.982275	0.867942	0.965189	0.858087	0.358509	0.919	0.952	0.946	0.958	0.912	0.916	FALSE	FALSE	FALSE	FALSE	FALSE	FALSE	FALSE	0.433	0.0157	-0.118	0.0309	-0.127	0.652
BC027231	Q8R2U2	0.993732	0.74112	0.765005	0.400449	0.230798	0.171455	0.95	0.934	0.941	0.884	0.798	0.839	FALSE	FALSE	FALSE	FALSE	FALSE	FALSE	FALSE	-0.0016	-0.0674	-0.061	-0.172	-0.246	-0.281
Bcam	Q9R069	0.265075	0.395302	0.26779	0.760436	0.139723	0.882616	0.862	0.868	0.881	0.945	0.734	0.964	FALSE	FALSE	FALSE	FALSE	FALSE	FALSE	FALSE	-0.284	0.216	-0.282	-0.0773	-0.378	-0.0374
Bcap31	Q61335	0.373551	0.305866	0.150898	0.954455	0.10473	0.666414	0.893	0.826	0.831	0.957	0.692	0.953	FALSE	FALSE	FALSE	FALSE	FALSE	FALSE	FALSE	-0.252	0.29	-0.409	-0.0161	-0.463	-0.122
Bcar1	Q61140	0.0167792	0.147243	0.0875587	0.314598	0.00550269	0.00230114	0.429	0.649	0.769	0.847	0.238	0.146	FALSE	FALSE	FALSE	FALSE	FALSE	FALSE	FALSE	-0.449	-0.268	-0.317	-0.185	-0.526	-0.581
Bcas2	Q9D287	0.0147165	0.0326781	0.125699	0.0474138	0.108032	0.0610675	0.408	0.321	0.812	0.365	0.696	0.645	FALSE	FALSE	FALSE	FALSE	FALSE	FALSE	FALSE	0.429	0.373	0.265	0.346	0.278	0.326
Bcat1	P24288	0.194667	0.889464	0.0278905	0.984895	0.0482149	0.638153	0.829	0.946	0.594	0.959	0.562	0.951	FALSE	FALSE	FALSE	FALSE	FALSE	FALSE	FALSE	-0.419	-0.0445	-0.72	0.00607	-0.644	-0.151
Bcat2	O35855	0.0658348	0.811002	0.702784	0.306339	0.277859	0.25981	0.661	0.94	0.937	0.843	0.819	0.888	FALSE	FALSE	FALSE	FALSE	FALSE	FALSE	FALSE	0.27	0.0346	0.0552	0.148	0.158	0.164
Bccip	Q9CWI3	0.0255233	0.463353	0.223108	0.846858	0.592565	0.500088	0.491	0.889	0.866	0.951	0.887	0.938	FALSE	FALSE	FALSE	FALSE	FALSE	FALSE	FALSE	0.32	-0.103	0.172	0.0271	0.0751	0.0947
Bckdha	P50136	0.0930879	0.826705	0.175412	0.645555	0.0636925	0.382491	0.723	0.942	0.845	0.933	0.611	0.921	FALSE	FALSE	FALSE	FALSE	FALSE	FALSE	FALSE	0.461	-0.0594	0.37	0.125	0.511	0.238
Bckdhb	Q6P3A8	0.890288	0.729055	0.539477	0.643105	0.292508	0.892855	0.946	0.933	0.925	0.933	0.824	0.964	FALSE	FALSE	FALSE	FALSE	FALSE	FALSE	FALSE	-0.0605	-0.152	0.27	-0.203	0.464	-0.0591
Bckdk	O55028	0.217113	0.936106	0.0548638	0.726962	0.16179	0.349497	0.841	0.949	0.705	0.942	0.754	0.914	FALSE	FALSE	FALSE	FALSE	FALSE	FALSE	FALSE	0.359	0.0232	0.564	0.101	0.408	0.272
Bcl10	Q9Z0H7	0.0339997	0.728083	0.599297	0.657479	0.85738	0.546685	0.53	0.933	0.93	0.935	0.912	0.943	FALSE	FALSE	FALSE	FALSE	FALSE	FALSE	FALSE	-1.29	-0.207	-0.314	-0.264	-0.107	-0.36
Bcl2l1	Q64373	0.261058	0.243622	0.695077	0.951155	0.375559	0.00571715	0.861	0.78	0.937	0.957	0.849	0.217	FALSE	FALSE	FALSE	FALSE	FALSE	FALSE	FALSE	0.571	0.592	0.198	-0.0309	-0.449	1.44
Bcl2l13	P59017	0.210576	0.230046	0.407135	0.159479	0.826787	0.35722	0.838	0.767	0.909	0.691	0.91	0.916	FALSE	FALSE	FALSE	FALSE	FALSE	FALSE	FALSE	-0.468	-0.448	-0.308	-0.526	-0.0812	-0.343
Bcl7a	Q9CXE2	0.744347	0.909882	0.671641	0.756398	0.758521	0.723393	0.937	0.947	0.935	0.944	0.904	0.956	FALSE	FALSE	FALSE	FALSE	FALSE	FALSE	FALSE	-0.213	0.0738	-0.276	0.202	-0.2	-0.231
Bcl7b	Q921K9	0.715983	0.215758	0.871147	0.738058	0.694221	0.755182	0.935	0.752	0.946	0.943	0.898	0.958	FALSE	FALSE	FALSE	FALSE	FALSE	FALSE	FALSE	-0.078	-0.267	-0.0348	-0.0717	-0.0843	0.0668
Bcl7c	O08664	0.333782	0.820512	0.668564	0.177627	0.133657	0.0631275	0.884	0.941	0.935	0.722	0.727	0.652	FALSE	FALSE	FALSE	FALSE	FALSE	FALSE	FALSE	-0.56	-0.131	-0.247	-0.784	-0.874	-1.09
Bcl9	Q9D219	0.287886	0.319938	0.0254449	0.653778	0.578396	0.0873211	0.87	0.834	0.578	0.934	0.885	0.724	FALSE	FALSE	FALSE	FALSE	FALSE	FALSE	FALSE	0.391	-0.366	0.838	0.165	0.204	0.635
Bcl9l	Q67FY2	0.000220492	0.33761	0.110696	0.0458904	0.166962	0.123743	0.0543	0.843	0.797	0.357	0.758	0.789	FALSE	FALSE	FALSE	FALSE	FALSE	FALSE	FALSE	1.51	0.369	0.618	0.778	0.534	0.596
Bclaf1	Q8K019	0.00195813	0.0145992	0.0353111	0.0540899	0.154558	0.0259185	0.167	0.183	0.635	0.394	0.748	0.435	FALSE	FALSE	FALSE	FALSE	FALSE	FALSE	FALSE	0.612	0.475	0.407	0.371	0.272	0.431
Bcor	Q8CGN4	0.0394757	0.13684	0.0354107	0.337622	0.164113	0.859228	0.558	0.627	0.635	0.859	0.756	0.963	FALSE	FALSE	FALSE	FALSE	FALSE	FALSE	FALSE	-1.19	-0.855	-1.22	-0.548	0.798	-0.101
Bcorl1	A2AQH4	0.612223	0.865843	0.151717	0.90177	0.453591	0.191747	0.927	0.944	0.831	0.955	0.865	0.854	FALSE	FALSE	FALSE	FALSE	FALSE	FALSE	FALSE	0.193	0.0643	0.551	-0.047	0.286	0.501
Bcr	Q6PAJ1	0.68347	0.933253	0.0360604	0.697419	0.840672	0.355891	0.933	0.949	0.638	0.939	0.911	0.916	FALSE	FALSE	FALSE	FALSE	FALSE	FALSE	FALSE	0.103	-0.0212	0.541	0.0984	0.0509	-0.234
Bcs1l	Q9CZP5	0.506969	0.0547491	0.562331	0.750398	0.645393	0.321822	0.915	0.421	0.927	0.944	0.893	0.907	FALSE	FALSE	FALSE	FALSE	FALSE	FALSE	FALSE	-0.277	-0.813	-0.242	-0.133	0.192	-0.414
Bdh1	Q80XN0	0.432411	0.365716	0.129876	0.772518	0.426548	0.747188	0.904	0.856	0.815	0.946	0.86	0.958	FALSE	FALSE	FALSE	FALSE	FALSE	FALSE	FALSE	0.193	-0.222	0.375	0.0708	0.195	0.079
Bdh2	Q8JZV9	0.331608	0.689074	0.0482874	0.692571	0.0827903	0.0659533	0.883	0.928	0.685	0.938	0.655	0.663	FALSE	FALSE	FALSE	FALSE	FALSE	FALSE	FALSE	0.559	-0.23	1.15	-0.227	1.01	-1.07
Becn1	O88597	0.422721	0.895001	0.668996	0.970384	0.620344	0.466021	0.903	0.946	0.935	0.958	0.89	0.934	FALSE	FALSE	FALSE	FALSE	FALSE	FALSE	FALSE	0.295	0.0484	0.157	0.0136	0.182	0.268
Bend3	Q6PAL0	0.179556	0.0912178	0.321378	0.308306	0.269115	0.179219	0.819	0.526	0.894	0.844	0.815	0.845	FALSE	FALSE	FALSE	FALSE	FALSE	FALSE	FALSE	-0.266	-0.337	-0.196	-0.202	-0.219	-0.267
Bend4	P86174	0.762125	0.925124	0.426268	0.440559	0.532471	0.625081	0.938	0.948	0.912	0.896	0.879	0.95	FALSE	FALSE	FALSE	FALSE	FALSE	FALSE	FALSE	0.207	-0.0644	-0.547	-0.53	-0.428	-0.335
Bet1	O35623	0.169504	0.0981075	0.232061	0.233369	0.90354	0.838041	0.812	0.543	0.87	0.789	0.915	0.962	FALSE	FALSE	FALSE	FALSE	FALSE	FALSE	FALSE	0.826	0.999	0.717	0.715	-0.0723	0.122
Bet1l	A0A1B0GT05	0.671897	0.344916	0.452079	0.509034	0.311665	0.171425	0.932	0.847	0.915	0.912	0.83	0.839	FALSE	FALSE	FALSE	FALSE	FALSE	FALSE	FALSE	0.303	0.678	0.539	0.473	0.727	0.986
Bhlhb9	Q6PB60	0.93504	0.537455	0.721056	0.80218	0.767496	0.732572	0.948	0.906	0.938	0.948	0.905	0.957	FALSE	FALSE	FALSE	FALSE	FALSE	FALSE	FALSE	-0.0417	0.316	0.183	-0.128	0.151	0.175
Bhlhe40	O35185	0.983619	0.631898	0.664219	0.60917	0.380097	0.911047	0.95	0.921	0.935	0.928	0.85	0.965	FALSE	FALSE	FALSE	FALSE	FALSE	FALSE	FALSE	0.00976	-0.228	0.206	-0.243	-0.418	0.0531
Bicd1	Q8BR07	0.302825	0.963955	0.946608	0.845493	0.800237	0.897657	0.875	0.951	0.949	0.951	0.908	0.964	FALSE	FALSE	FALSE	FALSE	FALSE	FALSE	FALSE	0.728	-0.0318	-0.0471	-0.137	-0.178	-0.0905
Bicd2	Q921C5	0.0341409	0.794767	0.0333295	0.11757	0.00590425	0.0936821	0.53	0.939	0.625	0.596	0.246	0.738	FALSE	FALSE	FALSE	FALSE	FALSE	FALSE	FALSE	-1.08	-0.13	-1.08	-0.789	-1.42	-0.847
Bid	P70444	0.54164	0.565342	0.781099	0.889875	0.531406	0.457548	0.919	0.911	0.942	0.954	0.878	0.933	FALSE	FALSE	FALSE	FALSE	FALSE	FALSE	FALSE	-0.375	-0.353	-0.171	0.0849	-0.385	-0.457
Bin1	O08539	0.278897	0.63091	0.739876	0.194675	0.201464	0.550545	0.867	0.921	0.94	0.746	0.782	0.944	FALSE	FALSE	FALSE	FALSE	FALSE	FALSE	FALSE	0.368	-0.163	-0.112	0.442	-0.435	0.202
Bin2	D3Z6Q9	0.965169	0.577766	0.719655	0.675478	0.0554138	0.366736	0.949	0.913	0.938	0.937	0.587	0.918	FALSE	FALSE	FALSE	FALSE	FALSE	FALSE	FALSE	0.0192	0.245	0.158	0.184	0.854	0.397
Bin3	Q9JI08	0.490523	0.232669	0.418996	0.0327713	0.601161	0.562244	0.913	0.77	0.911	0.284	0.888	0.945	FALSE	FALSE	FALSE	FALSE	FALSE	FALSE	FALSE	0.256	-0.445	-0.3	-0.808	-0.194	0.215
Birc2	Q62210	0.264146	0.555729	0.831001	0.957162	0.352177	0.144147	0.862	0.909	0.944	0.958	0.843	0.814	FALSE	FALSE	FALSE	FALSE	FALSE	FALSE	FALSE	-0.459	-0.241	-0.0872	0.0219	0.382	0.602
Birc5	O70201	0.28976	0.729744	0.230288	0.514729	0.368319	0.209242	0.871	0.933	0.869	0.913	0.847	0.864	FALSE	FALSE	FALSE	FALSE	FALSE	FALSE	FALSE	-0.621	-0.202	-0.705	-0.381	-0.527	-0.738
Birc6	O88738	0.00643159	0.843892	0.0738343	0.823613	0.0224648	0.0264589	0.297	0.943	0.747	0.95	0.425	0.439	FALSE	FALSE	FALSE	FALSE	FALSE	FALSE	FALSE	-0.302	-0.0211	-0.194	-0.0239	-0.25	-0.243
Bles03	Q8VD62	0.730998	0.209148	0.937372	0.646996	0.0745175	0.368043	0.936	0.745	0.949	0.933	0.637	0.918	FALSE	FALSE	FALSE	FALSE	FALSE	FALSE	FALSE	0.0758	-0.279	0.0173	-0.101	0.399	-0.199
Blm	O88700	0.478717	0.407949	0.098381	0.370015	0.0674312	0.516575	0.911	0.872	0.783	0.873	0.621	0.94	FALSE	FALSE	FALSE	FALSE	FALSE	FALSE	FALSE	-0.122	-0.142	0.287	-0.154	0.318	-0.111
Blmh	Q8R016	0.851443	0.511333	0.468637	0.187081	0.309348	0.482934	0.944	0.9	0.917	0.736	0.83	0.936	FALSE	FALSE	FALSE	FALSE	FALSE	FALSE	FALSE	-0.0268	0.0941	-0.104	0.19	-0.146	0.101
Bloc1s1	O55102	0.263948	0.204704	0.435132	0.0323222	0.000898493	0.119209	0.862	0.74	0.913	0.281	0.104	0.783	FALSE	FALSE	FALSE	FALSE	FALSE	FALSE	FALSE	-0.529	-0.602	-0.369	-1.03	-1.64	-0.742
Bloc1s2	Q9CWG9	0.490569	0.566286	0.554552	0.0873875	0.233426	0.158938	0.913	0.911	0.926	0.511	0.799	0.829	FALSE	FALSE	FALSE	FALSE	FALSE	FALSE	FALSE	0.307	-0.255	0.263	-0.769	-0.532	-0.631
Bloc1s3	Q5U5M8	0.164234	0.221667	0.0522708	0.135199	0.557292	0.223626	0.808	0.759	0.697	0.641	0.882	0.872	FALSE	FALSE	FALSE	FALSE	FALSE	FALSE	FALSE	0.543	0.476	0.764	0.584	0.228	0.474
Bloc1s4	Q8VED2	0.381035	0.99661	0.892756	0.439403	0.745666	0.253766	0.895	0.952	0.947	0.896	0.903	0.886	FALSE	FALSE	FALSE	FALSE	FALSE	FALSE	FALSE	-0.376	-0.00182	0.0577	-0.332	0.139	-0.492
Bloc1s5	Q8R015	0.0200648	0.926944	0.240355	0.76077	0.280578	0.0997574	0.456	0.948	0.872	0.945	0.82	0.75	FALSE	FALSE	FALSE	FALSE	FALSE	FALSE	FALSE	0.98	-0.0377	0.486	0.125	0.446	0.685
Blvra	Q9CY64	0.294973	0.082553	0.000344538	0.980654	0.027369	0.870363	0.873	0.503	0.101	0.959	0.46	0.963	FALSE	FALSE	FALSE	FALSE	FALSE	FALSE	FALSE	-0.261	-0.436	-0.94	-0.006	-0.558	-0.0404
Blvrb	Q923D2	0.867739	0.0271309	0.349265	0.711496	0.392984	0.902223	0.945	0.287	0.899	0.94	0.853	0.965	FALSE	FALSE	FALSE	FALSE	FALSE	FALSE	FALSE	-0.103	1.39	-0.58	-0.228	0.529	-0.0758
Blzf1	Q8R2X8	0.54952	0.999586	0.539845	0.767106	0.912891	0.888608	0.92	0.953	0.925	0.945	0.916	0.964	FALSE	FALSE	FALSE	FALSE	FALSE	FALSE	FALSE	-0.277	0.00024	-0.284	-0.137	-0.0506	-0.0648
Bmp1	P98063	0.693481	0.313084	0.56509	0.0970029	0.539239	0.188854	0.934	0.83	0.927	0.54	0.88	0.852	FALSE	FALSE	FALSE	FALSE	FALSE	FALSE	FALSE	0.181	0.465	0.264	0.771	0.282	0.608
Bmp2k	Q91Z96	0.941736	0.878983	0.499417	0.539445	0.694904	0.405013	0.948	0.945	0.921	0.918	0.898	0.925	FALSE	FALSE	FALSE	FALSE	FALSE	FALSE	FALSE	0.0271	-0.0565	-0.251	-0.228	0.146	0.31
Bmp8b	P55105	0.315005	0.554017	0.176545	0.160883	0.399012	0.497774	0.879	0.909	0.846	0.694	0.854	0.938	FALSE	FALSE	FALSE	FALSE	FALSE	FALSE	FALSE	0.403	-0.236	-0.544	-0.564	-0.338	-0.271
Bmpr1a	P36895	0.387758	0.384453	0.0658286	0.641664	0.290673	0.465091	0.896	0.864	0.731	0.933	0.823	0.934	FALSE	FALSE	FALSE	FALSE	FALSE	FALSE	FALSE	-0.452	-0.456	-0.975	-0.243	-0.554	0.382
Bms1	Q6PGF5	0.272227	0.862339	0.236753	0.279995	0.262972	0.161422	0.865	0.944	0.871	0.827	0.813	0.831	FALSE	FALSE	FALSE	FALSE	FALSE	FALSE	FALSE	0.164	-0.0258	0.177	0.162	-0.168	0.21
Bnc2	Q8BMQ3	0.553341	0.948216	0.411688	0.999916	0.0620075	0.642866	0.921	0.95	0.91	0.96	0.606	0.951	FALSE	FALSE	FALSE	FALSE	FALSE	FALSE	FALSE	-0.243	-0.0266	0.338	4.33e-05	0.777	0.19
Bnip1	Q6QD59	0.740842	0.926266	0.225358	0.833949	0.762135	0.0631892	0.937	0.948	0.867	0.95	0.904	0.653	FALSE	FALSE	FALSE	FALSE	FALSE	FALSE	FALSE	-0.162	0.0452	-0.596	0.102	-0.148	-0.922
Bnip2	O54940	0.488385	0.773288	0.520297	0.37999	0.471244	0.621444	0.913	0.937	0.923	0.877	0.869	0.95	FALSE	FALSE	FALSE	FALSE	FALSE	FALSE	FALSE	-0.234	0.0972	-0.217	-0.297	-0.244	-0.167
Bnip3	O55003	0.617611	0.950189	0.146688	0.415402	0.426126	0.660831	0.927	0.95	0.828	0.889	0.86	0.952	FALSE	FALSE	FALSE	FALSE	FALSE	FALSE	FALSE	-0.219	0.0274	-0.643	-0.358	-0.35	-0.193
Bnip3l	Q9Z2F7	0.00909076	0.230522	0.0169908	0.0904372	0.0279575	0.0478968	0.341	0.768	0.505	0.521	0.464	0.585	FALSE	FALSE	FALSE	FALSE	FALSE	FALSE	FALSE	-2.02	-0.906	-1.84	-1.29	-1.69	-1.51
Bod1	Q5SQY2	0.0886555	0.853973	0.508111	0.446492	0.0438317	0.0937834	0.715	0.944	0.922	0.897	0.545	0.738	FALSE	FALSE	FALSE	FALSE	FALSE	FALSE	FALSE	-0.638	-0.0681	-0.245	-0.282	-0.759	-0.628
Bod1l	E9Q6J5	0.7339	0.961246	0.640885	0.485742	0.753329	0.937263	0.937	0.951	0.933	0.907	0.904	0.966	FALSE	FALSE	FALSE	FALSE	FALSE	FALSE	FALSE	-0.0453	0.00647	-0.0621	-0.093	-0.0418	-0.0105
Bola1	Q9D8S9	0.899395	0.956623	0.743976	0.61895	0.601802	0.661045	0.946	0.95	0.94	0.93	0.888	0.952	FALSE	FALSE	FALSE	FALSE	FALSE	FALSE	FALSE	0.0882	0.0379	0.228	0.347	-0.364	0.306
Bola2	Q8BGS2	0.141554	0.922077	0.00501401	0.725832	0.0912215	0.124773	0.788	0.948	0.322	0.942	0.67	0.791	FALSE	FALSE	FALSE	FALSE	FALSE	FALSE	FALSE	-0.286	-0.0189	-0.561	0.0677	-0.33	-0.299
Bola3	Q8CEI1	0.372493	0.544675	0.0211079	0.787772	0.000209563	0.211686	0.893	0.907	0.545	0.947	0.0511	0.866	FALSE	FALSE	FALSE	FALSE	FALSE	FALSE	FALSE	-0.377	-0.256	-0.996	-0.114	-1.66	-0.53
Bop1	P97452	0.0936866	0.600318	0.454441	0.321425	0.772903	0.0169604	0.724	0.916	0.915	0.851	0.905	0.357	FALSE	FALSE	FALSE	FALSE	FALSE	FALSE	FALSE	0.224	0.0692	0.0989	0.131	-0.0381	0.323
Bora	Q8BS90	0.00392609	0.492394	0.209072	0.783624	0.179906	0.746199	0.235	0.896	0.861	0.947	0.768	0.958	FALSE	FALSE	FALSE	FALSE	FALSE	FALSE	FALSE	-1.51	0.347	-0.639	0.139	-0.683	-0.163
Bpnt1	Q9Z0S1	0.437415	0.632126	0.469686	0.46077	0.509515	0.59294	0.905	0.921	0.917	0.901	0.875	0.947	FALSE	FALSE	FALSE	FALSE	FALSE	FALSE	FALSE	0.172	0.106	0.16	0.164	0.146	0.119
Bptf	A2A654	0.176819	0.827883	0.0744347	0.674563	0.0218072	0.292929	0.817	0.942	0.748	0.936	0.419	0.899	FALSE	FALSE	FALSE	FALSE	FALSE	FALSE	FALSE	0.165	-0.0263	0.219	0.0509	0.284	0.128
Braf	P28028	0.0935252	0.465917	0.980454	0.823138	0.755531	0.124818	0.724	0.889	0.951	0.95	0.904	0.791	FALSE	FALSE	FALSE	FALSE	FALSE	FALSE	FALSE	-0.898	-0.386	-0.0129	-0.118	0.165	-0.82
Brap	Q99MP8	0.124522	0.665177	0.642227	0.308802	0.472239	0.036061	0.769	0.925	0.933	0.844	0.869	0.511	FALSE	FALSE	FALSE	FALSE	FALSE	FALSE	FALSE	-0.679	0.19	0.203	0.447	0.315	-0.935
Brat1	Q8C3R1	0.241852	0.0223028	0.0443489	0.126327	0.00403444	0.0340287	0.853	0.253	0.672	0.62	0.206	0.496	FALSE	FALSE	FALSE	FALSE	FALSE	FALSE	FALSE	-0.462	-0.918	-0.804	-0.606	-1.17	-0.849
Brca1	P48754	0.901096	0.898661	0.317754	0.962684	0.43984	0.976012	0.946	0.947	0.893	0.958	0.863	0.967	FALSE	FALSE	FALSE	FALSE	FALSE	FALSE	FALSE	-0.0642	-0.0658	0.519	-0.0242	0.4	-0.0155
Brca2	P97929	0.517743	0.681304	0.847618	0.463973	0.925477	0.616205	0.916	0.927	0.945	0.902	0.917	0.949	FALSE	FALSE	FALSE	FALSE	FALSE	FALSE	FALSE	-0.531	-0.337	-0.157	-0.601	-0.0766	-0.411
Brcc3	P46737	0.32533	0.487175	0.0529475	0.524914	0.748084	0.327883	0.881	0.895	0.699	0.915	0.903	0.909	FALSE	FALSE	FALSE	FALSE	FALSE	FALSE	FALSE	0.187	-0.132	0.373	-0.121	0.061	-0.186
Brd1	E9PZ26	0.179198	0.815799	0.0143796	0.813693	0.206916	0.399632	0.819	0.941	0.475	0.949	0.785	0.924	FALSE	FALSE	FALSE	FALSE	FALSE	FALSE	FALSE	0.347	-0.0597	0.645	0.0604	0.326	0.217
Brd2	Q7JJ13	0.0562437	0.952714	0.164275	0.254764	0.250731	0.157351	0.63	0.95	0.839	0.808	0.807	0.827	FALSE	FALSE	FALSE	FALSE	FALSE	FALSE	FALSE	0.39	0.0119	0.282	0.23	0.232	0.287
Brd3	Q8K2F0	0.808892	0.880524	0.00594751	0.545359	0.00276149	0.589466	0.941	0.945	0.345	0.919	0.173	0.947	FALSE	FALSE	FALSE	FALSE	FALSE	FALSE	FALSE	0.0416	-0.0259	0.49	0.104	0.536	0.093
Brd4	Q9ESU6	0.723039	0.397776	0.0251347	0.591005	0.000956023	0.675211	0.936	0.869	0.576	0.926	0.106	0.953	FALSE	FALSE	FALSE	FALSE	FALSE	FALSE	FALSE	0.0476	-0.114	0.308	-0.0722	0.466	-0.0563
Brd7	O88665	0.575016	0.81945	0.696469	0.26131	0.041223	0.908973	0.923	0.941	0.937	0.813	0.534	0.965	FALSE	FALSE	FALSE	FALSE	FALSE	FALSE	FALSE	-0.126	-0.0513	0.0878	-0.254	0.468	0.0257
Brd8	Q8R3B7	0.480704	0.884927	0.19184	0.762301	0.264531	0.29498	0.912	0.946	0.853	0.945	0.813	0.9	FALSE	FALSE	FALSE	FALSE	FALSE	FALSE	FALSE	0.254	0.052	0.473	0.109	0.403	0.378
Brd9	Q3UQU0	0.492697	0.642715	0.891418	0.90778	0.890567	0.804367	0.913	0.923	0.947	0.955	0.914	0.96	FALSE	FALSE	FALSE	FALSE	FALSE	FALSE	FALSE	-0.244	-0.165	-0.0485	-0.0411	-0.0489	-0.088
Bre	Q8K3W0	0.0133474	0.317015	0.150808	0.00344668	0.911829	0.228512	0.394	0.832	0.831	0.0418	0.916	0.874	FALSE	FALSE	FALSE	FALSE	FALSE	FALSE	FALSE	-0.474	-0.187	0.27	-0.567	-0.0206	-0.226
Bri3bp	Q8BXV2	0.825344	0.938909	0.766342	0.959487	0.855158	0.919763	0.942	0.949	0.941	0.958	0.912	0.965	FALSE	FALSE	FALSE	FALSE	FALSE	FALSE	FALSE	0.113	-0.0391	-0.152	0.0259	-0.0932	-0.0514
Brip1	Q5SXJ3	0.23531	0.425067	0.791317	0.231724	0.778988	0.440985	0.85	0.878	0.942	0.787	0.906	0.931	FALSE	FALSE	FALSE	FALSE	FALSE	FALSE	FALSE	-0.554	-0.371	-0.123	-0.559	-0.13	-0.358
Brix1	Q9DCA5	0.181648	0.64403	0.995882	0.418986	0.35556	0.144332	0.821	0.923	0.951	0.89	0.843	0.814	FALSE	FALSE	FALSE	FALSE	FALSE	FALSE	FALSE	0.281	0.0964	-0.00108	0.169	-0.193	0.307
Brk1	Q91VR8	0.790935	0.279686	0.141526	0.97084	0.826802	0.139035	0.94	0.809	0.824	0.958	0.91	0.808	FALSE	FALSE	FALSE	FALSE	FALSE	FALSE	FALSE	-0.309	1.27	-1.73	0.0426	-0.255	-1.74
Brms1	Q99N20	0.689124	0.995058	0.179406	0.554258	0.519345	0.410788	0.933	0.952	0.847	0.92	0.877	0.926	FALSE	FALSE	FALSE	FALSE	FALSE	FALSE	FALSE	0.276	-0.00428	0.935	-0.409	-0.446	-0.57
Brms1l	Q3U1T3	0.125651	0.428134	0.804819	0.431437	0.587887	0.194707	0.771	0.879	0.943	0.893	0.886	0.856	FALSE	FALSE	FALSE	FALSE	FALSE	FALSE	FALSE	-1.6	-0.822	0.256	-0.816	-0.561	-1.35
Brox	Q8K2Q7	0.689468	0.107142	0.451123	0.721149	0.182528	0.970985	0.933	0.562	0.915	0.941	0.769	0.967	FALSE	FALSE	FALSE	FALSE	FALSE	FALSE	FALSE	-0.0713	-0.291	0.135	-0.0637	0.239	0.00648
Brpf1	B2RRD7	0.446532	0.895049	0.158541	0.822313	0.587033	0.39586	0.906	0.946	0.836	0.95	0.886	0.923	FALSE	FALSE	FALSE	FALSE	FALSE	FALSE	FALSE	0.508	0.0877	-0.946	0.149	0.362	-0.566
Brpf3	B2KF05	0.556779	0.508547	0.495599	0.248042	0.537427	0.717723	0.921	0.9	0.92	0.802	0.879	0.956	FALSE	FALSE	FALSE	FALSE	FALSE	FALSE	FALSE	0.24	0.27	0.278	0.473	0.251	-0.147
Brwd1	Q921C3	0.990308	0.430258	0.024103	0.735151	0.389394	0.247496	0.95	0.879	0.569	0.943	0.852	0.883	FALSE	FALSE	FALSE	FALSE	FALSE	FALSE	FALSE	-0.00745	0.485	1.41	0.207	0.529	-0.713
Brwd3	A2AHJ4	0.295093	0.270103	0.920146	0.0326625	0.036684	0.388121	0.873	0.802	0.948	0.283	0.513	0.922	FALSE	FALSE	FALSE	FALSE	FALSE	FALSE	FALSE	-0.448	-0.473	0.0427	0.929	0.908	-0.369
Bsdc1	Q80Y55	0.000541081	0.237475	0.000418329	0.327492	0.438765	0.00996097	0.087	0.775	0.11	0.854	0.863	0.278	FALSE	FALSE	FALSE	FALSE	FALSE	FALSE	FALSE	-1.26	-0.411	-1.29	-0.34	-0.269	-0.919
Bsg	P18572	0.0675424	0.399608	0.00726266	0.17316	0.0449685	0.382719	0.666	0.869	0.373	0.715	0.55	0.921	FALSE	FALSE	FALSE	FALSE	FALSE	FALSE	FALSE	-0.457	-0.208	-0.683	-0.338	-0.503	-0.216
Bspry	Q80YW5	0.703413	0.335553	0.422824	0.487419	0.725717	0.591021	0.934	0.842	0.911	0.907	0.901	0.947	FALSE	FALSE	FALSE	FALSE	FALSE	FALSE	FALSE	-0.17	-0.431	-0.359	-0.31	-0.157	-0.24
Bst1	Q64277	0.639425	0.413939	0.772454	0.523198	0.538654	0.732436	0.929	0.874	0.941	0.915	0.88	0.957	FALSE	FALSE	FALSE	FALSE	FALSE	FALSE	FALSE	0.179	0.313	0.11	-0.244	0.235	0.13
Bst2	Q8R2Q8	0.599663	0.719905	0.973156	0.29394	0.363278	0.34258	0.926	0.932	0.95	0.836	0.846	0.913	FALSE	FALSE	FALSE	FALSE	FALSE	FALSE	FALSE	-0.308	0.21	0.0197	-0.618	0.535	-0.559
Btaf1	E9QAE3	0.632618	0.954992	0.571759	0.878199	0.472533	0.522503	0.929	0.95	0.928	0.953	0.869	0.941	FALSE	FALSE	FALSE	FALSE	FALSE	FALSE	FALSE	0.0501	-0.00591	0.0593	0.0161	0.0754	0.0671
Btbd11	Q6GQW0	0.55607	0.436553	0.806393	0.325479	0.357311	0.841124	0.921	0.881	0.943	0.853	0.844	0.962	FALSE	FALSE	FALSE	FALSE	FALSE	FALSE	FALSE	0.234	-0.31	0.0973	-0.392	-0.367	0.0796
Btbd2	E9PUS2	0.319755	0.930824	0.00481052	0.151915	0.181479	0.0254174	0.88	0.949	0.318	0.677	0.769	0.431	FALSE	FALSE	FALSE	FALSE	FALSE	FALSE	FALSE	0.417	0.0362	1.22	0.604	-0.562	0.955
Btf3	Q64152	0.076829	0.0740273	0.0226477	0.859706	0.073632	0.586951	0.689	0.482	0.557	0.952	0.635	0.947	FALSE	FALSE	FALSE	FALSE	FALSE	FALSE	FALSE	-0.326	0.33	-0.424	0.0322	-0.33	-0.0989
Btf3l4	Q9CQH7	0.692352	0.330837	0.0510875	0.536885	0.319041	0.592011	0.933	0.84	0.694	0.917	0.833	0.947	FALSE	FALSE	FALSE	FALSE	FALSE	FALSE	FALSE	0.0759	0.187	0.38	0.119	0.192	0.103
Btg2	Q04211	0.321709	0.203601	0.564047	0.366878	0.307966	0.506461	0.88	0.738	0.927	0.872	0.829	0.939	FALSE	FALSE	FALSE	FALSE	FALSE	FALSE	FALSE	-0.407	-0.523	-0.236	-0.37	-0.418	-0.272
Btg3	P50615	0.682785	0.869706	0.727021	0.830436	0.675064	0.711029	0.933	0.945	0.939	0.95	0.896	0.956	FALSE	FALSE	FALSE	FALSE	FALSE	FALSE	FALSE	-0.515	-0.206	-0.439	-0.269	-0.528	-0.466
Btrc	Q3ULA2	0.456195	0.773533	0.794445	0.0554206	0.509125	0.481037	0.908	0.937	0.943	0.4	0.875	0.936	FALSE	FALSE	FALSE	FALSE	FALSE	FALSE	FALSE	0.305	0.118	-0.106	-0.796	-0.27	-0.289
Bub1	O08901	0.514662	0.970207	0.564926	0.765306	0.269537	0.821896	0.916	0.951	0.927	0.945	0.815	0.961	FALSE	FALSE	FALSE	FALSE	FALSE	FALSE	FALSE	0.395	-0.0226	0.349	-0.181	0.672	-0.136
Bub1b	Q9Z1S0	0.745681	0.876507	0.636054	0.793265	0.994423	0.901456	0.937	0.945	0.933	0.947	0.921	0.965	FALSE	FALSE	FALSE	FALSE	FALSE	FALSE	FALSE	0.218	-0.104	0.318	-0.176	0.0047	-0.0832
Bub3	Q9WVA3	0.589906	0.800562	0.403523	0.812534	0.630529	0.984612	0.925	0.939	0.908	0.949	0.891	0.967	FALSE	FALSE	FALSE	FALSE	FALSE	FALSE	FALSE	0.0836	-0.0391	0.13	0.0367	-0.0745	0.00299
Bud13	Q8R149	0.310878	0.0336693	0.190381	0.129017	0.359244	0.217904	0.877	0.327	0.853	0.627	0.844	0.869	FALSE	FALSE	FALSE	FALSE	FALSE	FALSE	FALSE	0.517	1.1	0.67	0.779	0.467	0.63
Bud31	Q6PGH1	0.662082	0.614962	0.130323	0.247334	0.0200941	0.812225	0.931	0.919	0.816	0.802	0.405	0.961	FALSE	FALSE	FALSE	FALSE	FALSE	FALSE	FALSE	-0.0579	-0.0667	-0.202	-0.154	-0.315	0.0315
Bzw1	Q9CQC6	0.883109	0.267378	0.299323	0.469862	0.0655047	0.849093	0.945	0.8	0.889	0.903	0.616	0.962	FALSE	FALSE	FALSE	FALSE	FALSE	FALSE	FALSE	-0.0205	0.156	-0.146	0.101	-0.261	0.0266
Bzw2	Q91VK1	0.945923	0.92729	0.346155	0.617222	0.469682	0.584612	0.948	0.949	0.899	0.93	0.868	0.947	FALSE	FALSE	FALSE	FALSE	FALSE	FALSE	FALSE	-0.0119	-0.016	-0.166	0.0876	-0.127	-0.0958
C1d	O35473	0.597263	0.230874	0.0116555	0.266408	0.00796138	0.0131476	0.925	0.768	0.439	0.817	0.28	0.313	FALSE	FALSE	FALSE	FALSE	FALSE	FALSE	FALSE	-0.301	-0.685	-1.48	-0.635	-1.56	-1.45
C1galt1	Q9JJ06	0.260731	0.679457	0.760047	0.810373	0.641981	0.795646	0.861	0.927	0.941	0.949	0.893	0.96	FALSE	FALSE	FALSE	FALSE	FALSE	FALSE	FALSE	0.583	0.213	-0.157	0.124	0.24	0.133
C1qbp	O35658	0.936796	0.194851	0.818461	0.848823	0.800169	0.679581	0.948	0.727	0.944	0.951	0.908	0.954	FALSE	FALSE	FALSE	FALSE	FALSE	FALSE	FALSE	0.0191	-0.315	0.0554	0.046	-0.0611	-0.0998
C2cd2	E9Q3C1	0.925234	0.509809	0.525012	0.921022	0.419387	0.938109	0.947	0.9	0.923	0.956	0.859	0.966	FALSE	FALSE	FALSE	FALSE	FALSE	FALSE	FALSE	-0.0554	0.39	0.376	0.0585	-0.478	-0.0458
C2cd2l	Q80X80	0.119424	0.835357	0.499245	0.228811	0.801727	0.490497	0.763	0.942	0.921	0.785	0.908	0.937	FALSE	FALSE	FALSE	FALSE	FALSE	FALSE	FALSE	0.729	0.0962	0.313	0.561	0.116	0.32
C2cd3	Q52KB6	0.86913	0.62055	0.67785	0.460185	0.499269	0.742886	0.945	0.919	0.936	0.901	0.873	0.957	FALSE	FALSE	FALSE	FALSE	FALSE	FALSE	FALSE	0.0724	-0.218	0.183	0.325	-0.297	-0.144
C2cd5	Q7TPS5	0.583991	0.98046	0.187735	0.103306	0.00251362	0.800075	0.924	0.952	0.851	0.556	0.166	0.96	FALSE	FALSE	FALSE	FALSE	FALSE	FALSE	FALSE	0.231	-0.0103	0.559	-0.695	1.33	0.107
C78339	Q3URQ4	0.185847	0.400395	0.197562	0.495496	0.212666	0.43401	0.823	0.869	0.856	0.909	0.788	0.93	FALSE	FALSE	FALSE	FALSE	FALSE	FALSE	FALSE	-0.409	0.259	0.398	-0.21	-0.385	0.241
Ca13	Q9D6N1	0.893403	0.583809	0.313369	0.768401	0.755023	0.794067	0.946	0.914	0.892	0.945	0.904	0.96	FALSE	FALSE	FALSE	FALSE	FALSE	FALSE	FALSE	-0.0594	0.243	-0.449	0.131	0.138	0.116
Ca2	P00920	0.959423	0.875611	0.0214966	0.708548	0.000474919	0.70794	0.949	0.945	0.548	0.94	0.0777	0.955	FALSE	FALSE	FALSE	FALSE	FALSE	FALSE	FALSE	-0.0145	0.0446	-0.672	-0.107	-1.05	0.107
Ca3	P16015	0.153663	0.311132	0.747189	0.10118	0.318156	0.581266	0.799	0.829	0.94	0.551	0.833	0.946	FALSE	FALSE	FALSE	FALSE	FALSE	FALSE	FALSE	0.892	0.631	0.2	1.03	0.621	0.342
Ca4	Q64444	0.190912	0.459516	0.314984	0.619842	0.705269	0.121398	0.827	0.888	0.892	0.93	0.899	0.786	FALSE	FALSE	FALSE	FALSE	FALSE	FALSE	FALSE	-0.504	-0.284	0.386	0.19	-0.145	-0.599
Caap1	Q8VDY9	0.0900478	0.242849	0.3324	0.278795	0.512534	0.272031	0.717	0.78	0.896	0.826	0.876	0.892	FALSE	FALSE	FALSE	FALSE	FALSE	FALSE	FALSE	-0.554	-0.379	-0.314	-0.351	-0.212	-0.356
Cab39	Q06138	0.211157	0.215199	0.658115	0.304293	0.877189	0.621106	0.838	0.752	0.934	0.842	0.913	0.95	FALSE	FALSE	FALSE	FALSE	FALSE	FALSE	FALSE	0.376	0.373	0.132	0.308	0.0462	0.148
Cab39l	Q9DB16	0.185681	0.535851	0.18461	0.466951	0.914664	0.112186	0.823	0.905	0.85	0.903	0.916	0.772	FALSE	FALSE	FALSE	FALSE	FALSE	FALSE	FALSE	0.813	0.378	-0.815	0.444	0.0653	0.979
Cabin1	G3X8Q1	0.84271	0.67825	0.423318	0.371828	0.693414	0.903664	0.943	0.927	0.911	0.874	0.898	0.965	FALSE	FALSE	FALSE	FALSE	FALSE	FALSE	FALSE	0.114	-0.239	-0.463	-0.516	0.227	-0.0697
Cacfd1	Q8BG21	0.376386	0.0713647	0.443608	0.19717	0.802269	0.410234	0.894	0.475	0.914	0.749	0.908	0.926	FALSE	FALSE	FALSE	FALSE	FALSE	FALSE	FALSE	-0.348	-0.718	-0.301	-0.51	-0.0982	-0.324
Cacnb4	Q8R0S4	0.649232	0.133438	0.778622	0.54047	0.310031	0.908456	0.93	0.619	0.942	0.918	0.83	0.965	FALSE	FALSE	FALSE	FALSE	FALSE	FALSE	FALSE	0.189	-0.629	-0.117	0.254	-0.423	0.0477
Cactin	Q9CS00	0.916072	0.959965	0.78099	0.942795	0.827695	0.504713	0.947	0.95	0.942	0.957	0.91	0.939	FALSE	FALSE	FALSE	FALSE	FALSE	FALSE	FALSE	-0.0472	0.0225	-0.125	-0.0321	-0.0975	-0.299
Cacul1	Q8R0X2	0.4296	0.427359	0.00122903	0.298186	0.577484	0.999088	0.904	0.878	0.183	0.838	0.885	0.968	FALSE	FALSE	FALSE	FALSE	FALSE	FALSE	FALSE	0.2	0.201	-0.855	-0.264	-0.141	-0.000289
Cacybp	Q9CXW3	0.840942	0.0419835	0.0200796	0.381937	0.518252	0.425486	0.943	0.366	0.536	0.877	0.876	0.928	FALSE	FALSE	FALSE	FALSE	FALSE	FALSE	FALSE	-0.0303	0.313	-0.359	0.132	-0.0976	0.121
Cad	B2RQC6	0.0674026	0.647935	0.0256903	0.761097	0.0170517	0.582484	0.665	0.923	0.58	0.945	0.38	0.946	FALSE	FALSE	FALSE	FALSE	FALSE	FALSE	FALSE	-0.228	-0.056	-0.28	-0.0373	-0.3	-0.0675
Cadm1	Q8R5M8	0.402641	0.322521	0.111192	0.283082	0.00296207	0.0606615	0.899	0.835	0.798	0.829	0.178	0.643	FALSE	FALSE	FALSE	FALSE	FALSE	FALSE	FALSE	-0.302	-0.357	0.579	0.388	1.11	0.685
Cadm4	Q8R464	0.427284	0.57538	0.0305771	0.490776	0.0527536	0.216494	0.903	0.912	0.61	0.908	0.578	0.868	FALSE	FALSE	FALSE	FALSE	FALSE	FALSE	FALSE	-0.322	0.227	-0.894	-0.279	-0.797	-0.504
Calb2	Q08331	0.86974	0.808652	0.107278	0.386055	0.000531181	0.361051	0.945	0.94	0.794	0.879	0.0821	0.917	FALSE	FALSE	FALSE	FALSE	FALSE	FALSE	FALSE	0.0721	-0.106	0.716	-0.382	1.61	-0.403
Calcoco1	Q8CGU1	0.00783877	0.338644	0.629948	0.886321	0.886051	0.035737	0.322	0.844	0.932	0.954	0.914	0.509	FALSE	FALSE	FALSE	FALSE	FALSE	FALSE	FALSE	0.569	-0.199	0.1	-0.0297	0.0297	0.444
Cald1	E9QA15	0.686772	0.16791	0.0193297	0.580455	0.0652965	0.724234	0.933	0.687	0.529	0.924	0.615	0.956	FALSE	FALSE	FALSE	FALSE	FALSE	FALSE	FALSE	-0.285	-0.982	-1.69	-0.391	-1.32	-0.249
Calr	P14211	0.672294	0.275455	0.389591	0.265708	0.335995	0.469183	0.932	0.806	0.906	0.816	0.838	0.934	FALSE	FALSE	FALSE	FALSE	FALSE	FALSE	FALSE	0.103	0.267	-0.21	0.273	0.235	0.177
Calu	O35887	0.548807	0.230082	0.799366	0.420404	0.221402	0.602672	0.92	0.767	0.943	0.89	0.793	0.948	FALSE	FALSE	FALSE	FALSE	FALSE	FALSE	FALSE	0.188	0.378	-0.0797	0.253	0.386	0.163
Camk1	Q91YS8	0.800583	0.396289	0.678449	0.0624101	0.416341	0.637354	0.941	0.868	0.936	0.425	0.858	0.951	FALSE	FALSE	FALSE	FALSE	FALSE	FALSE	FALSE	-0.138	0.466	-0.227	1.04	-0.447	-0.259
Camk2b	P28652	0.724809	0.874352	0.82099	0.345064	0.4403	0.600545	0.936	0.945	0.944	0.862	0.863	0.948	FALSE	FALSE	FALSE	FALSE	FALSE	FALSE	FALSE	-0.155	-0.0694	-0.0993	-0.416	-0.339	0.23
Camk2d	Q6PHZ2	0.409038	0.0395156	0.029229	0.893264	0.0302048	0.2426	0.9	0.355	0.602	0.954	0.478	0.881	FALSE	FALSE	FALSE	FALSE	FALSE	FALSE	FALSE	-0.513	1.3	1.38	0.0832	1.37	0.729
Camk2g	Q923T9	0.0487634	0.319127	0.224705	0.244661	0.581001	0.0200521	0.602	0.834	0.867	0.799	0.885	0.387	FALSE	FALSE	FALSE	FALSE	FALSE	FALSE	FALSE	-0.492	-0.245	-0.3	-0.287	-0.136	-0.584
Camkk2	Q8C078	0.761493	0.288833	0.138311	0.718301	0.722334	0.382793	0.938	0.815	0.822	0.941	0.901	0.921	FALSE	FALSE	FALSE	FALSE	FALSE	FALSE	FALSE	0.157	-0.549	-0.772	0.186	-0.183	-0.451
Camkmt	Q3U2J5	0.0665377	0.484712	0.0408204	0.707622	0.568044	0.17539	0.663	0.894	0.659	0.94	0.884	0.842	FALSE	FALSE	FALSE	FALSE	FALSE	FALSE	FALSE	0.769	0.289	0.86	0.155	0.236	0.564
Camkv	Q3UHL1	0.892965	0.771208	0.831434	0.951396	0.281428	0.37256	0.946	0.937	0.944	0.957	0.82	0.919	FALSE	FALSE	FALSE	FALSE	FALSE	FALSE	FALSE	0.0526	-0.114	-0.0833	0.0238	0.424	0.35
Camlg	P49070	0.910638	0.975969	0.96478	0.344401	0.541053	0.310744	0.947	0.951	0.95	0.862	0.88	0.905	FALSE	FALSE	FALSE	FALSE	FALSE	FALSE	FALSE	0.0778	0.0209	0.0306	0.658	-0.424	0.706
Camsap1	A2AHC3	0.227624	0.050575	0.0841116	0.623386	0.0836933	0.219281	0.847	0.404	0.764	0.93	0.656	0.87	FALSE	FALSE	FALSE	FALSE	FALSE	FALSE	FALSE	-0.207	-0.338	-0.298	-0.0836	-0.298	-0.21
Camsap3	Q80VC9	0.325212	0.41133	0.825936	0.251359	0.631887	0.167438	0.881	0.873	0.944	0.805	0.892	0.836	FALSE	FALSE	FALSE	FALSE	FALSE	FALSE	FALSE	-0.173	-0.144	-0.0385	-0.202	-0.0839	-0.244
Cand1	Q6ZQ38	0.061724	0.285518	0.594228	0.531743	0.119444	0.137889	0.648	0.813	0.929	0.916	0.711	0.807	FALSE	FALSE	FALSE	FALSE	FALSE	FALSE	FALSE	0.173	0.098	0.0487	0.0572	-0.144	0.137
Cand2	Q6ZQ73	0.36833	0.801529	0.0718912	0.964175	0.111411	0.655009	0.892	0.939	0.743	0.958	0.701	0.952	FALSE	FALSE	FALSE	FALSE	FALSE	FALSE	FALSE	-0.154	0.0429	0.312	0.00767	0.275	-0.0763
Canx	P35564	0.813401	0.642082	0.720578	0.894002	0.670911	0.803933	0.942	0.922	0.938	0.954	0.896	0.96	FALSE	FALSE	FALSE	FALSE	FALSE	FALSE	FALSE	0.064	0.126	-0.0971	0.0361	0.115	0.0674
Cap1	P40124	0.813437	0.159368	0.896196	0.743172	0.735379	0.718293	0.942	0.672	0.947	0.943	0.902	0.956	FALSE	FALSE	FALSE	FALSE	FALSE	FALSE	FALSE	-0.0342	0.206	-0.0189	0.0475	-0.049	0.0523
Capg	P24452	0.176463	0.154036	0.28953	0.0101933	0.307404	0.0752158	0.817	0.662	0.887	0.105	0.829	0.692	FALSE	FALSE	FALSE	FALSE	FALSE	FALSE	FALSE	0.991	1.05	-0.774	1.92	0.746	1.31
Capn1	O35350	0.337054	0.849737	0.347072	0.617674	0.284922	0.484007	0.885	0.943	0.899	0.93	0.821	0.936	FALSE	FALSE	FALSE	FALSE	FALSE	FALSE	FALSE	-0.544	-0.107	-0.533	-0.282	-0.607	-0.396
Capn2	O08529	0.809289	0.194657	0.234051	0.934832	0.223831	0.193119	0.941	0.727	0.87	0.956	0.794	0.855	FALSE	FALSE	FALSE	FALSE	FALSE	FALSE	FALSE	-0.219	1.18	-1.08	-0.074	-1.11	-1.19
Capn5	O08688	0.426252	0.865531	0.0297628	0.663843	0.000688062	0.533236	0.903	0.944	0.606	0.935	0.0923	0.942	FALSE	FALSE	FALSE	FALSE	FALSE	FALSE	FALSE	0.42	-0.0892	1.17	0.229	1.88	0.329
Capn7	Q9R1S8	0.474744	0.343901	0.250475	0.117133	0.109702	0.409844	0.911	0.846	0.876	0.595	0.699	0.926	FALSE	FALSE	FALSE	FALSE	FALSE	FALSE	FALSE	-0.327	-0.434	-0.528	-0.724	-0.739	-0.378
Capn8	Q91VA3	0.775494	0.397036	0.398868	0.976356	0.655623	0.0924336	0.939	0.868	0.908	0.959	0.894	0.736	FALSE	FALSE	FALSE	FALSE	FALSE	FALSE	FALSE	0.139	0.413	0.412	-0.0144	0.217	0.829
Capns1	O88456	0.00280245	0.047744	0.0251855	0.136018	0.00512501	0.0705335	0.201	0.391	0.576	0.643	0.231	0.678	FALSE	FALSE	FALSE	FALSE	FALSE	FALSE	FALSE	-0.584	-0.378	-0.43	-0.283	-0.544	-0.345
Caprin1	Q60865	0.172181	0.500256	0.038189	0.769503	0.00495633	0.307742	0.814	0.898	0.648	0.945	0.227	0.904	FALSE	FALSE	FALSE	FALSE	FALSE	FALSE	FALSE	-0.255	0.125	-0.391	0.0543	-0.539	-0.19
Caprin2	Q05A80	0.362907	0.901406	0.65041	0.789519	0.646432	0.212584	0.891	0.947	0.934	0.947	0.893	0.866	FALSE	FALSE	FALSE	FALSE	FALSE	FALSE	FALSE	-0.413	0.056	0.205	-0.121	0.208	-0.567
Capza1	P47753	0.72927	0.745223	0.0407769	0.249646	0.078883	0.400686	0.936	0.934	0.658	0.804	0.647	0.924	FALSE	FALSE	FALSE	FALSE	FALSE	FALSE	FALSE	-0.0517	-0.0485	-0.311	0.173	-0.266	-0.126
Capza2	P47754	0.738286	0.518908	0.622895	0.531236	0.589723	0.831575	0.937	0.902	0.932	0.916	0.886	0.962	FALSE	FALSE	FALSE	FALSE	FALSE	FALSE	FALSE	-0.0695	0.134	-0.102	0.13	-0.112	-0.0442
Capzb	P47757	0.934227	0.107438	0.478068	0.0492959	0.86647	0.34304	0.948	0.563	0.918	0.374	0.913	0.913	FALSE	FALSE	FALSE	FALSE	FALSE	FALSE	FALSE	0.0119	0.234	-0.102	0.288	-0.0242	0.137
Card10	P58660	0.517271	0.156433	0.00719383	0.0697712	0.23853	0.341147	0.916	0.667	0.372	0.448	0.802	0.912	FALSE	FALSE	FALSE	FALSE	FALSE	FALSE	FALSE	-0.191	-0.421	-0.818	-0.542	-0.349	-0.282
Carhsp1	Q9CR86	0.29248	0.834342	0.137982	0.113725	0.360259	0.0402208	0.872	0.942	0.822	0.585	0.845	0.54	FALSE	FALSE	FALSE	FALSE	FALSE	FALSE	FALSE	0.841	-0.166	1.19	1.27	0.73	1.66
Carkd	Q9CZ42	0.724268	0.0119374	0.181618	0.231017	0.0262004	0.754685	0.936	0.158	0.848	0.787	0.452	0.958	FALSE	FALSE	FALSE	FALSE	FALSE	FALSE	FALSE	-0.0863	-0.633	0.329	-0.295	0.556	-0.0765
Carm1	Q9WVG6	0.809574	0.589323	0.605511	0.924427	0.227728	0.865413	0.941	0.915	0.93	0.956	0.796	0.963	FALSE	FALSE	FALSE	FALSE	FALSE	FALSE	FALSE	0.0431	-0.0967	0.0926	-0.017	0.217	0.0303
Cars	Q9ER72	0.113624	0.179106	0.000144909	0.847665	0.000746571	0.658435	0.755	0.705	0.0656	0.951	0.0957	0.952	FALSE	FALSE	FALSE	FALSE	FALSE	FALSE	FALSE	-0.225	0.191	-0.571	0.027	-0.5	0.0623
Cars2	Q8BYM8	0.713035	0.770519	0.909439	0.543108	0.529358	0.804295	0.935	0.937	0.948	0.918	0.878	0.96	FALSE	FALSE	FALSE	FALSE	FALSE	FALSE	FALSE	-0.161	-0.128	-0.0498	-0.267	0.276	-0.109
Casc3	Q8K3W3	0.243892	0.705925	0.376591	0.901423	0.0987272	0.787614	0.854	0.93	0.904	0.955	0.682	0.96	FALSE	FALSE	FALSE	FALSE	FALSE	FALSE	FALSE	0.276	-0.0888	0.209	-0.0291	0.393	0.0634
Casc4	Q6P2L7	0.0908522	0.0110591	0.0797117	0.0395786	0.483975	0.135944	0.719	0.15	0.757	0.324	0.871	0.805	FALSE	FALSE	FALSE	FALSE	FALSE	FALSE	FALSE	0.733	1.12	0.76	0.897	0.3	0.644
Casc5	Q66JQ7	0.140708	0.507362	0.859671	0.249981	0.652756	0.336994	0.787	0.899	0.946	0.804	0.894	0.911	FALSE	FALSE	FALSE	FALSE	FALSE	FALSE	FALSE	-0.708	-0.316	0.0841	-0.551	-0.214	-0.459
Cask	O70589	0.381123	0.618774	0.406442	0.771336	0.288618	0.0513537	0.895	0.919	0.909	0.946	0.823	0.602	FALSE	FALSE	FALSE	FALSE	FALSE	FALSE	FALSE	0.358	-0.203	0.339	-0.118	0.435	-0.808
Caskin2	Q8VHK1	0.0261396	0.407224	0.0615725	0.731821	0.149658	0.136064	0.495	0.872	0.721	0.942	0.743	0.805	FALSE	FALSE	FALSE	FALSE	FALSE	FALSE	FALSE	-1.33	-0.485	-1.11	0.2	-0.848	-0.878
Casp2	P29594	0.294898	0.509985	0.289843	0.176555	0.418444	0.22687	0.873	0.9	0.887	0.72	0.858	0.874	FALSE	FALSE	FALSE	FALSE	FALSE	FALSE	FALSE	0.384	0.241	-0.388	-0.497	0.296	-0.444
Casp3	P70677	0.0676423	0.408633	0.017855	0.863088	0.0129268	0.824877	0.666	0.872	0.514	0.952	0.341	0.961	FALSE	FALSE	FALSE	FALSE	FALSE	FALSE	FALSE	-0.313	0.14	-0.41	0.0291	-0.432	-0.0374
Casp6	O08738	0.164363	0.0155813	0.355675	0.748718	0.952411	0.822518	0.808	0.191	0.901	0.944	0.918	0.961	FALSE	FALSE	FALSE	FALSE	FALSE	FALSE	FALSE	0.871	1.54	0.576	0.199	-0.0371	-0.139
Casp7	P97864	0.0211797	0.931023	0.00123158	0.0482853	0.000590731	0.0450925	0.464	0.949	0.184	0.369	0.0862	0.569	FALSE	FALSE	FALSE	FALSE	FALSE	FALSE	FALSE	0.778	-0.0285	1.12	0.663	1.2	0.673
Casp8ap2	Q9WUF3	0.856292	0.899837	0.448286	0.529838	0.558151	0.999235	0.944	0.947	0.915	0.916	0.882	0.968	FALSE	FALSE	FALSE	FALSE	FALSE	FALSE	FALSE	0.0615	0.0427	0.258	-0.214	0.199	-0.000325
Casp9	Q8C3Q9	0.648063	0.957161	0.230133	0.832022	0.576859	0.352922	0.93	0.95	0.869	0.95	0.885	0.915	FALSE	FALSE	FALSE	FALSE	FALSE	FALSE	FALSE	-0.275	0.0323	0.726	-0.128	0.336	0.561
Cast	P51125	0.0208515	0.540974	0.10471	0.120394	0.000693051	0.544601	0.462	0.906	0.791	0.604	0.0926	0.943	FALSE	FALSE	FALSE	FALSE	FALSE	FALSE	FALSE	-1.11	-0.288	-0.771	-0.738	-1.68	-0.285
Casz1	Q9CWL2	0.0788157	0.229427	0.0217781	0.851619	0.843696	0.226151	0.694	0.767	0.55	0.952	0.911	0.873	FALSE	FALSE	FALSE	FALSE	FALSE	FALSE	FALSE	0.606	0.411	0.799	-0.0636	-0.067	0.414
Cat	P24270	0.726669	0.575591	0.797702	0.593921	0.44472	0.194117	0.936	0.912	0.943	0.926	0.864	0.855	FALSE	FALSE	FALSE	FALSE	FALSE	FALSE	FALSE	0.0627	0.1	0.046	0.0957	0.137	0.234
Cbfa2t2	O70374	0.737776	0.877751	0.822322	0.976879	0.148442	0.257326	0.937	0.945	0.944	0.959	0.742	0.887	FALSE	FALSE	FALSE	FALSE	FALSE	FALSE	FALSE	0.165	-0.0758	0.111	0.0143	-0.719	-0.561
Cbfb	Q08024	0.903863	0.365272	0.358315	0.225051	0.329493	0.808749	0.946	0.856	0.901	0.781	0.836	0.961	FALSE	FALSE	FALSE	FALSE	FALSE	FALSE	FALSE	-0.0833	-0.627	-0.636	-0.843	-0.676	-0.167
Cbl	P22682	0.202532	0.994554	0.381509	0.126199	0.87665	0.266997	0.834	0.952	0.905	0.619	0.913	0.891	FALSE	FALSE	FALSE	FALSE	FALSE	FALSE	FALSE	-0.185	0.000984	-0.127	-0.223	-0.0224	-0.161
Cblb	Q3TTA7	0.0426982	0.191076	0.0915017	0.155303	0.155703	0.284019	0.574	0.722	0.775	0.684	0.749	0.896	FALSE	FALSE	FALSE	FALSE	FALSE	FALSE	FALSE	0.845	0.539	0.7	0.587	0.587	0.441
Cblc	Q80XL1	0.800776	0.510858	0.4	0.552875	0.885361	0.297662	0.941	0.9	0.908	0.92	0.914	0.901	FALSE	FALSE	FALSE	FALSE	FALSE	FALSE	FALSE	0.106	0.276	0.353	0.249	0.0604	0.438
Cbll1	Q9JIY2	0.0666429	0.620909	0.133937	0.309581	0.846559	0.0574015	0.663	0.92	0.818	0.845	0.911	0.63	FALSE	FALSE	FALSE	FALSE	FALSE	FALSE	FALSE	0.792	-0.211	0.644	-0.434	-0.0823	0.821
Cbr1	P48758	0.508998	0.647765	0.368884	0.956251	0.836118	0.63287	0.915	0.923	0.903	0.958	0.91	0.95	FALSE	FALSE	FALSE	FALSE	FALSE	FALSE	FALSE	0.119	0.0822	0.162	-0.00986	-0.0372	0.0859
Cbr3	Q8K354	0.284594	0.86926	0.104998	0.9318	0.00066404	0.941149	0.869	0.945	0.791	0.956	0.0908	0.966	FALSE	FALSE	FALSE	FALSE	FALSE	FALSE	FALSE	-0.373	-0.0571	-0.569	-0.0297	-1.24	0.0256
Cbs	Q91WT9	0.000366956	0.650547	0.163375	0.620789	0.0456096	0.600779	0.0726	0.924	0.839	0.93	0.552	0.948	FALSE	FALSE	FALSE	FALSE	FALSE	FALSE	FALSE	-0.962	0.116	-0.358	-0.126	-0.519	-0.133
Cbwd1	Q8VEH6	0.395083	0.0517843	0.103411	0.258696	0.0647238	0.432164	0.897	0.409	0.789	0.811	0.614	0.929	FALSE	FALSE	FALSE	FALSE	FALSE	FALSE	FALSE	-0.152	-0.352	-0.293	-0.202	-0.334	-0.14
Cbx2	P30658	0.0316623	0.932887	0.000877719	0.432569	0.176588	0.586073	0.521	0.949	0.158	0.894	0.765	0.947	FALSE	FALSE	FALSE	FALSE	FALSE	FALSE	FALSE	-1.03	-0.0396	-1.64	-0.37	-0.64	-0.256
Cbx3	P23198	0.167459	0.589876	0.334072	0.406552	0.335685	0.217924	0.81	0.915	0.896	0.886	0.838	0.869	FALSE	FALSE	FALSE	FALSE	FALSE	FALSE	FALSE	0.57	0.221	0.397	0.341	0.396	0.508
Cbx4	O55187	0.438138	0.904803	0.999189	0.787275	0.341078	0.455351	0.905	0.947	0.951	0.947	0.839	0.933	FALSE	FALSE	FALSE	FALSE	FALSE	FALSE	FALSE	0.329	-0.0506	-0.00043	-0.114	-0.404	0.316
Cbx5	Q61686	0.0226236	0.436831	0.187805	0.328269	0.125248	0.354284	0.474	0.881	0.852	0.854	0.718	0.915	FALSE	FALSE	FALSE	FALSE	FALSE	FALSE	FALSE	0.615	0.205	0.35	0.259	0.408	0.245
Cbx7	Q8VDS3	0.230131	0.820546	0.792559	0.564912	0.0413791	0.245165	0.848	0.941	0.942	0.922	0.535	0.882	FALSE	FALSE	FALSE	FALSE	FALSE	FALSE	FALSE	0.661	0.124	0.144	0.315	1.14	0.64
Cbx8	Q9QXV1	0.912402	0.145766	0.460156	0.719103	0.119291	0.377879	0.947	0.646	0.916	0.941	0.711	0.92	FALSE	FALSE	FALSE	FALSE	FALSE	FALSE	FALSE	0.0394	-0.526	-0.265	0.129	-0.564	0.317
Cby1	Q9D1C2	0.774932	0.405939	0.514017	0.508901	0.28567	0.672998	0.939	0.871	0.922	0.912	0.821	0.953	FALSE	FALSE	FALSE	FALSE	FALSE	FALSE	FALSE	-0.116	0.337	-0.264	-0.267	-0.433	0.171
Cc2d1a	Q8K1A6	0.205979	0.406428	0.721918	0.858633	0.37771	0.451745	0.835	0.872	0.938	0.952	0.849	0.932	FALSE	FALSE	FALSE	FALSE	FALSE	FALSE	FALSE	-0.346	-0.226	-0.0967	0.0484	-0.24	-0.205
Cc2d1b	Q8BRN9	0.146169	0.64056	0.000986835	0.466993	0.000103939	0.314798	0.792	0.922	0.166	0.903	0.0344	0.906	FALSE	FALSE	FALSE	FALSE	FALSE	FALSE	FALSE	0.18	0.0574	0.425	0.0895	0.51	0.124
Ccar1	Q8CH18	0.102698	0.821972	0.0141328	0.319294	0.619463	0.599135	0.739	0.941	0.472	0.85	0.89	0.948	FALSE	FALSE	FALSE	FALSE	FALSE	FALSE	FALSE	0.225	-0.0307	0.344	0.136	0.0678	0.0717
Ccar2	Q8VDP4	0.0655889	0.428414	0.70074	0.246495	0.703115	0.880334	0.66	0.879	0.937	0.801	0.899	0.964	FALSE	FALSE	FALSE	FALSE	FALSE	FALSE	FALSE	0.27	-0.115	0.0556	-0.169	0.0552	0.0218
Ccbl1	Q8BTY1	0.830591	0.985081	0.616725	0.405893	0.149178	0.901831	0.943	0.952	0.931	0.886	0.743	0.965	FALSE	FALSE	FALSE	FALSE	FALSE	FALSE	FALSE	-0.156	0.0136	-0.365	-0.607	1.06	0.0898
Ccbl2	Q71RI9	0.355994	0.382374	0.519819	0.576205	0.46742	0.24357	0.889	0.863	0.923	0.924	0.868	0.881	FALSE	FALSE	FALSE	FALSE	FALSE	FALSE	FALSE	-0.308	-0.292	-0.215	-0.186	0.242	-0.39
Ccdc101	Q9DA08	0.284156	0.569167	0.736844	0.904843	0.462347	0.335446	0.869	0.911	0.939	0.955	0.867	0.911	FALSE	FALSE	FALSE	FALSE	FALSE	FALSE	FALSE	-0.178	-0.0941	-0.0555	0.0197	0.122	-0.16
Ccdc102a	Q3TMW1	0.14288	0.36565	0.0281758	0.392285	0.00270553	0.0701902	0.789	0.856	0.596	0.881	0.171	0.677	FALSE	FALSE	FALSE	FALSE	FALSE	FALSE	FALSE	-0.56	-0.344	-0.849	-0.325	-1.18	-0.695
Ccdc112	A0AUP1	0.308305	0.960136	0.525874	0.514909	0.54178	0.847934	0.877	0.95	0.923	0.913	0.88	0.962	FALSE	FALSE	FALSE	FALSE	FALSE	FALSE	FALSE	0.49	-0.0239	-0.304	0.312	-0.293	0.0918
Ccdc115	Q8VE99	0.774191	0.27281	0.594133	0.813089	0.728835	0.772335	0.939	0.804	0.929	0.949	0.901	0.959	FALSE	FALSE	FALSE	FALSE	FALSE	FALSE	FALSE	0.0516	0.198	0.0959	-0.0425	-0.0624	0.052
Ccdc117	Q6PB51	0.179219	0.0326986	0.056356	0.0909889	0.0305409	0.0206562	0.819	0.321	0.708	0.522	0.48	0.392	FALSE	FALSE	FALSE	FALSE	FALSE	FALSE	FALSE	0.732	1.18	1.05	0.926	1.19	1.28
Ccdc12	Q8R344	0.383492	0.277573	0.0623053	0.12882	0.0402479	0.361632	0.895	0.808	0.723	0.626	0.53	0.917	FALSE	FALSE	FALSE	FALSE	FALSE	FALSE	FALSE	-0.196	-0.244	-0.424	-0.344	-0.468	-0.205
Ccdc120	A2AEV7	0.0527495	0.474332	0.25336	0.496657	0.812793	0.721924	0.617	0.892	0.877	0.909	0.909	0.956	FALSE	FALSE	FALSE	FALSE	FALSE	FALSE	FALSE	0.9	-0.328	0.525	-0.311	-0.108	0.163
Ccdc124	Q9D8X2	0.70102	0.833788	0.107701	0.495618	0.039093	0.87173	0.934	0.942	0.794	0.909	0.525	0.963	FALSE	FALSE	FALSE	FALSE	FALSE	FALSE	FALSE	-0.125	-0.0681	-0.528	0.222	-0.682	0.0524
Ccdc127	Q3TC33	0.038494	0.0746709	0.0116006	0.221275	0.341823	0.324711	0.552	0.483	0.438	0.777	0.84	0.908	FALSE	FALSE	FALSE	FALSE	FALSE	FALSE	FALSE	0.957	0.82	1.18	0.559	0.433	0.449
Ccdc132	Q8CI71	0.231019	0.154435	0.953241	0.553096	0.616707	0.0008424	0.848	0.663	0.95	0.92	0.89	0.0894	FALSE	FALSE	FALSE	FALSE	FALSE	FALSE	FALSE	-0.319	-0.381	-0.0155	-0.157	0.133	-0.931
Ccdc134	Q8C7V8	0.639868	0.552389	0.0156249	0.480205	0.973767	0.621267	0.929	0.908	0.49	0.906	0.92	0.95	FALSE	FALSE	FALSE	FALSE	FALSE	FALSE	FALSE	-0.197	-0.25	-1.04	0.297	0.0138	0.208
Ccdc137	Q8R0K4	0.724068	0.586537	0.186716	0.35881	0.777007	0.717654	0.936	0.914	0.851	0.868	0.906	0.956	FALSE	FALSE	FALSE	FALSE	FALSE	FALSE	FALSE	0.0849	0.131	0.32	0.221	0.0681	0.087
Ccdc14	Q8K2J4	0.384581	0.402969	0.115242	0.498712	0.256778	0.34852	0.895	0.87	0.802	0.91	0.81	0.914	FALSE	FALSE	FALSE	FALSE	FALSE	FALSE	FALSE	0.326	0.313	0.595	0.253	0.426	0.352
Ccdc15	Q8C9M2	0.0395152	0.178824	0.350649	0.135246	0.439625	0.0409277	0.558	0.704	0.9	0.642	0.863	0.544	FALSE	FALSE	FALSE	FALSE	FALSE	FALSE	FALSE	0.868	0.561	0.388	0.624	0.321	0.862
Ccdc160	Q3UYG1	0.718013	0.499669	0.514741	0.421133	0.373171	0.73173	0.935	0.898	0.922	0.89	0.848	0.957	FALSE	FALSE	FALSE	FALSE	FALSE	FALSE	FALSE	-0.242	0.453	-0.437	-0.54	0.598	-0.23
Ccdc167	Q9D162	0.623744	0.958095	0.911523	0.591179	0.887785	0.853893	0.928	0.95	0.948	0.926	0.914	0.963	FALSE	FALSE	FALSE	FALSE	FALSE	FALSE	FALSE	0.203	0.0218	0.046	-0.223	-0.0585	0.0763
Ccdc170	D3YXL0	0.450477	0.868023	0.785505	0.212984	0.22243	0.911043	0.907	0.945	0.942	0.768	0.794	0.965	FALSE	FALSE	FALSE	FALSE	FALSE	FALSE	FALSE	0.336	0.0739	-0.121	-0.557	-0.546	-0.0497
Ccdc174	Q3U155	0.741197	0.682227	0.714465	0.0320627	0.609295	0.842455	0.937	0.928	0.938	0.28	0.889	0.962	FALSE	FALSE	FALSE	FALSE	FALSE	FALSE	FALSE	0.111	-0.137	-0.123	-0.734	-0.172	0.0666
Ccdc18	Q640L5	0.951548	0.778654	0.451165	0.406043	0.134241	0.450951	0.949	0.937	0.915	0.886	0.728	0.932	FALSE	FALSE	FALSE	FALSE	FALSE	FALSE	FALSE	-0.0269	0.125	-0.335	-0.37	0.671	-0.335
Ccdc184	Q8BMK5	0.928557	0.637416	0.487554	0.949716	0.528333	0.827027	0.948	0.922	0.919	0.957	0.878	0.961	FALSE	FALSE	FALSE	FALSE	FALSE	FALSE	FALSE	-0.047	0.247	0.365	0.0331	-0.331	-0.115
Ccdc186	Q8C9S4	0.510039	0.22925	0.839565	0.648553	0.894878	0.048444	0.916	0.767	0.945	0.934	0.915	0.588	FALSE	FALSE	FALSE	FALSE	FALSE	FALSE	FALSE	-0.189	-0.346	0.0578	-0.13	0.0378	-0.574
Ccdc22	Q9JIG7	0.0955014	0.87375	0.0442769	0.0620908	0.501031	0.141208	0.727	0.945	0.672	0.424	0.874	0.811	FALSE	FALSE	FALSE	FALSE	FALSE	FALSE	FALSE	-1.15	0.108	-1.39	-1.29	-0.459	-1.01
Ccdc23	Q99LQ4	0.940996	0.517191	0.213116	0.2159	0.970808	0.993053	0.948	0.901	0.863	0.771	0.919	0.968	FALSE	FALSE	FALSE	FALSE	FALSE	FALSE	FALSE	-0.0317	0.278	0.537	0.534	-0.0157	-0.00373
Ccdc25	Q78PG9	0.166513	0.719985	0.116176	0.999332	0.110471	0.547927	0.81	0.932	0.803	0.96	0.7	0.943	FALSE	FALSE	FALSE	FALSE	FALSE	FALSE	FALSE	-0.281	-0.0722	-0.32	0.000169	-0.325	-0.121
Ccdc43	Q9CR29	0.644416	0.672765	0.00456593	0.813938	0.735597	0.996321	0.93	0.926	0.312	0.949	0.902	0.968	FALSE	FALSE	FALSE	FALSE	FALSE	FALSE	FALSE	-0.223	-0.204	-1.42	-0.114	-0.163	0.00223
Ccdc47	Q9D024	0.0248743	0.135917	0.110674	0.0934517	0.513675	0.0112945	0.488	0.625	0.797	0.53	0.876	0.292	FALSE	FALSE	FALSE	FALSE	FALSE	FALSE	FALSE	0.6	0.394	0.422	0.444	-0.171	0.682
Ccdc50	Q810U5	0.304698	0.866891	0.776208	0.688241	0.616223	0.691253	0.876	0.945	0.942	0.938	0.89	0.954	FALSE	FALSE	FALSE	FALSE	FALSE	FALSE	FALSE	-0.478	0.0777	0.132	-0.186	-0.232	-0.184
Ccdc51	Q3URS9	0.00863802	0.0106792	0.601649	0.150286	0.448545	0.224656	0.335	0.147	0.93	0.674	0.865	0.873	FALSE	FALSE	FALSE	FALSE	FALSE	FALSE	FALSE	-1.18	-1.14	-0.227	-0.631	-0.33	-0.531
Ccdc53	Q9CR27	0.305157	0.636121	0.753704	0.895346	0.403666	0.752354	0.876	0.922	0.94	0.954	0.855	0.958	FALSE	FALSE	FALSE	FALSE	FALSE	FALSE	FALSE	-0.433	-0.199	0.132	-0.0553	-0.352	-0.133
Ccdc58	Q8R3Q6	0.243435	0.317834	0.215158	0.281617	0.391404	0.219627	0.854	0.833	0.863	0.828	0.852	0.87	FALSE	FALSE	FALSE	FALSE	FALSE	FALSE	FALSE	0.207	0.177	0.22	0.191	0.152	0.218
Ccdc59	Q8R2N0	0.898361	0.691115	0.693821	0.740391	0.852391	0.920851	0.946	0.929	0.937	0.943	0.912	0.965	FALSE	FALSE	FALSE	FALSE	FALSE	FALSE	FALSE	0.061	0.19	-0.188	-0.158	0.0888	0.0474
Ccdc6	D3YZP9	0.54417	0.78977	0.200499	0.648937	0.0889931	0.614009	0.92	0.938	0.857	0.934	0.666	0.949	FALSE	FALSE	FALSE	FALSE	FALSE	FALSE	FALSE	0.119	0.0522	0.253	-0.0892	0.337	-0.0989
Ccdc61	Q3UJV1	0.538494	0.0183223	0.662639	0.944105	0.883619	0.135679	0.919	0.218	0.935	0.957	0.914	0.805	FALSE	FALSE	FALSE	FALSE	FALSE	FALSE	FALSE	-0.243	-0.954	-0.172	0.0276	0.0577	-0.594
Ccdc68	Q8BVC4	0.245689	0.572592	0.212524	0.938177	0.169152	0.833519	0.855	0.912	0.862	0.957	0.76	0.962	FALSE	FALSE	FALSE	FALSE	FALSE	FALSE	FALSE	0.419	0.203	0.451	-0.0279	-0.498	0.0755
Ccdc71	Q8VEG0	0.61159	0.220542	0.853068	0.477039	0.771542	0.11679	0.927	0.758	0.945	0.905	0.905	0.779	FALSE	FALSE	FALSE	FALSE	FALSE	FALSE	FALSE	-0.217	-0.527	-0.0792	-0.305	-0.124	-0.678
Ccdc71l	E9Q4T4	0.95881	0.505434	0.655915	0.187433	0.833931	0.947565	0.949	0.899	0.934	0.736	0.91	0.966	FALSE	FALSE	FALSE	FALSE	FALSE	FALSE	FALSE	0.0197	-0.254	0.17	-0.506	-0.0799	0.0251
Ccdc77	Q9CZH8	0.88713	0.775432	0.737769	0.88931	0.604877	0.592028	0.946	0.937	0.939	0.954	0.888	0.947	FALSE	FALSE	FALSE	FALSE	FALSE	FALSE	FALSE	0.0851	0.171	-0.201	-0.0834	-0.31	-0.322
Ccdc85c	E9Q6B2	0.870897	0.864746	0.531467	0.839373	0.599958	0.139215	0.945	0.944	0.924	0.951	0.888	0.809	FALSE	FALSE	FALSE	FALSE	FALSE	FALSE	FALSE	0.0733	-0.0768	0.283	0.0914	0.237	-0.673
Ccdc86	Q9JJ89	0.367137	0.75425	0.0123929	0.588748	0.0127865	0.801431	0.892	0.935	0.448	0.926	0.34	0.96	FALSE	FALSE	FALSE	FALSE	FALSE	FALSE	FALSE	-0.158	-0.0548	-0.45	-0.0948	-0.448	0.044
Ccdc88a	Q5SNZ0	0.532498	0.912475	0.514702	0.868691	0.716013	0.250469	0.918	0.948	0.922	0.953	0.9	0.884	FALSE	FALSE	FALSE	FALSE	FALSE	FALSE	FALSE	-0.343	-0.0603	-0.358	0.0907	0.2	-0.634
Ccdc88c	Q6VGS5	0.832889	0.901275	0.923225	0.789423	0.82353	0.82459	0.943	0.947	0.948	0.947	0.909	0.961	FALSE	FALSE	FALSE	FALSE	FALSE	FALSE	FALSE	-0.135	-0.0797	-0.0619	-0.172	-0.143	-0.142
Ccdc9	Q8VC31	0.489729	0.247623	0.291099	0.950634	0.643737	0.49664	0.913	0.784	0.887	0.957	0.893	0.938	FALSE	FALSE	FALSE	FALSE	FALSE	FALSE	FALSE	0.324	0.545	0.497	0.029	-0.217	0.319
Ccdc90b	Q8C3X2	0.973147	0.806541	0.962839	0.39711	0.549818	0.746416	0.95	0.94	0.95	0.883	0.881	0.958	FALSE	FALSE	FALSE	FALSE	FALSE	FALSE	FALSE	0.0126	-0.0919	-0.0175	0.319	-0.225	0.121
Ccdc91	Q9D8L5	0.0600147	0.498036	0.145941	0.228565	0.994086	0.404927	0.643	0.897	0.827	0.784	0.921	0.925	FALSE	FALSE	FALSE	FALSE	FALSE	FALSE	FALSE	0.771	0.274	0.592	0.489	-0.00299	0.337
Ccdc92	Q8VDN4	0.484469	0.0333832	0.547874	0.229785	0.0763418	0.930491	0.912	0.325	0.925	0.786	0.641	0.966	FALSE	FALSE	FALSE	FALSE	FALSE	FALSE	FALSE	0.252	0.78	0.216	0.434	0.646	0.0313
Ccdc93	Q7TQK5	0.364209	0.079944	0.904927	0.396954	0.00567301	0.340881	0.891	0.497	0.948	0.883	0.242	0.912	FALSE	FALSE	FALSE	FALSE	FALSE	FALSE	FALSE	-0.161	-0.314	0.0211	0.15	-0.507	0.169
Ccdc94	Q9D6J3	0.303707	0.350331	0.777373	0.699961	0.821075	0.64669	0.875	0.849	0.942	0.939	0.909	0.951	FALSE	FALSE	FALSE	FALSE	FALSE	FALSE	FALSE	0.264	-0.24	0.0723	-0.0986	-0.0579	0.117
Ccdc97	Q9DBT3	0.399161	0.168507	0.515108	0.130993	0.469389	0.160807	0.898	0.688	0.922	0.631	0.868	0.83	FALSE	FALSE	FALSE	FALSE	FALSE	FALSE	FALSE	0.398	0.654	0.307	0.719	0.342	0.666
Ccm2	Q8K2Y9	0.948384	0.552754	0.839449	0.765976	0.915164	0.968118	0.948	0.908	0.945	0.945	0.916	0.967	FALSE	FALSE	FALSE	FALSE	FALSE	FALSE	FALSE	-0.0392	0.36	-0.123	-0.18	0.0644	-0.0242
Ccna2	P51943	0.636086	0.64728	0.665879	0.712645	0.540023	0.996043	0.929	0.923	0.935	0.94	0.88	0.968	FALSE	FALSE	FALSE	FALSE	FALSE	FALSE	FALSE	-0.217	0.21	-0.198	0.169	-0.281	0.00227
Ccnb1	P24860	0.649758	0.84107	0.918888	0.810739	0.993951	0.762901	0.93	0.943	0.948	0.949	0.921	0.958	FALSE	FALSE	FALSE	FALSE	FALSE	FALSE	FALSE	0.145	0.0639	0.0324	-0.0763	-0.00241	0.0961
Ccnb2	P30276	0.354113	0.542546	0.823378	0.0775488	0.809083	0.153721	0.889	0.907	0.944	0.477	0.908	0.824	FALSE	FALSE	FALSE	FALSE	FALSE	FALSE	FALSE	-0.514	-0.337	-0.123	-0.989	-0.134	-0.796
Ccnd1	P25322	0.585888	0.227403	0.0610373	0.326882	0.251318	0.081196	0.924	0.765	0.72	0.854	0.808	0.709	FALSE	FALSE	FALSE	FALSE	FALSE	FALSE	FALSE	-0.208	-0.464	-0.726	-0.376	-0.44	-0.675
Ccnd3	P30282	0.857796	0.12529	0.246279	0.945557	0.625322	0.688885	0.944	0.599	0.874	0.957	0.891	0.954	FALSE	FALSE	FALSE	FALSE	FALSE	FALSE	FALSE	-0.0764	-0.661	-0.497	-0.0291	-0.208	-0.171
Ccne1	Q61457	0.934073	0.681543	0.863299	0.725643	0.50859	0.73484	0.948	0.927	0.946	0.942	0.875	0.957	FALSE	FALSE	FALSE	FALSE	FALSE	FALSE	FALSE	-0.0446	-0.222	0.0929	0.19	-0.357	0.183
Ccnf	P51944	0.0273856	0.00693239	0.055774	0.108635	0.000811849	0.012425	0.501	0.108	0.707	0.57	0.0993	0.305	FALSE	FALSE	FALSE	FALSE	FALSE	FALSE	FALSE	-1.14	-1.42	-0.987	-0.824	-1.79	-1.31
Ccnh	Q61458	0.618173	0.767003	0.208621	0.938988	0.303087	0.770167	0.927	0.936	0.861	0.957	0.828	0.959	FALSE	FALSE	FALSE	FALSE	FALSE	FALSE	FALSE	0.108	-0.0639	0.273	-0.0165	0.223	0.063
Ccnk	O88874	0.0649506	0.696917	0.233165	0.339983	0.267427	0.24518	0.658	0.929	0.87	0.86	0.814	0.882	FALSE	FALSE	FALSE	FALSE	FALSE	FALSE	FALSE	0.595	0.124	0.381	0.304	0.354	0.371
Ccnl2	Q9JJA7	0.660131	0.65387	0.861758	0.241484	0.156571	0.873812	0.931	0.924	0.946	0.797	0.749	0.963	FALSE	FALSE	FALSE	FALSE	FALSE	FALSE	FALSE	0.177	-0.18	-0.07	-0.473	-0.574	-0.0638
Ccnt1	Q9QWV9	0.267743	0.859265	0.0879689	0.866911	0.082093	0.556045	0.863	0.944	0.77	0.952	0.653	0.944	FALSE	FALSE	FALSE	FALSE	FALSE	FALSE	FALSE	-0.834	-0.133	-1.29	-0.125	-1.32	-0.441
Ccnt2	Q7TQK0	0.239669	0.631352	0.70023	0.531193	0.804946	0.88495	0.852	0.921	0.937	0.916	0.908	0.964	FALSE	FALSE	FALSE	FALSE	FALSE	FALSE	FALSE	-0.529	0.215	-0.172	0.28	0.11	0.0647
Ccny	Q8BGU5	0.897699	0.0495702	0.96693	0.0049417	0.208376	0.798212	0.946	0.4	0.95	0.0595	0.786	0.96	FALSE	FALSE	FALSE	FALSE	FALSE	FALSE	FALSE	-0.0488	-0.759	-0.0157	-1.11	-0.481	0.0971
Ccnyl1	D3YUJ3	0.238955	0.271073	0.796652	0.432045	0.122044	0.20839	0.852	0.803	0.943	0.894	0.714	0.864	FALSE	FALSE	FALSE	FALSE	FALSE	FALSE	FALSE	-0.426	-0.398	-0.0928	-0.284	-0.562	-0.456
Ccp110	Q7TSH4	0.471513	0.237199	0.444931	0.606608	0.896127	0.222332	0.91	0.774	0.914	0.928	0.915	0.871	FALSE	FALSE	FALSE	FALSE	FALSE	FALSE	FALSE	-0.302	-0.498	-0.321	0.216	-0.0547	-0.514
Ccrn4l	O35710	0.130879	0.357717	0.123593	0.825299	0.0690563	0.26893	0.777	0.853	0.81	0.95	0.625	0.891	FALSE	FALSE	FALSE	FALSE	FALSE	FALSE	FALSE	-0.594	-0.359	-0.606	-0.0859	-0.718	-0.433
Ccs	Q9WU84	0.400105	0.895916	0.711203	0.249014	0.752911	0.649792	0.898	0.947	0.938	0.803	0.904	0.952	FALSE	FALSE	FALSE	FALSE	FALSE	FALSE	FALSE	-0.211	0.0327	-0.0926	-0.29	0.0787	-0.114
Ccsmst1	Q6RUT7	0.812847	0.146902	0.90131	0.4686	0.524255	0.0379834	0.942	0.648	0.948	0.903	0.877	0.525	FALSE	FALSE	FALSE	FALSE	FALSE	FALSE	FALSE	-0.0969	-0.599	-0.0508	-0.297	-0.261	0.866
Cct2	P80314	0.00578174	0.946399	1.00448e-05	0.673803	0.000124031	0.0414969	0.283	0.95	0.0154	0.936	0.0382	0.548	FALSE	FALSE	FALSE	FALSE	FALSE	FALSE	FALSE	-0.306	-0.00721	-0.518	-0.0452	-0.44	-0.223
Cct3	P80318	0.0178443	0.0954288	0.0013285	0.108322	0.000959438	0.359012	0.439	0.536	0.191	0.569	0.106	0.916	FALSE	FALSE	FALSE	FALSE	FALSE	FALSE	FALSE	-0.242	0.168	-0.336	0.162	-0.346	-0.0918
Cct4	P80315	0.001787	0.984432	5.80217e-05	0.915676	0.000208014	0.223664	0.16	0.952	0.0404	0.955	0.0509	0.872	FALSE	FALSE	FALSE	FALSE	FALSE	FALSE	FALSE	-0.315	0.00188	-0.418	-0.0102	-0.381	-0.118
Cct5	P80316	0.24354	0.242113	0.00125865	0.971514	0.00133928	0.471981	0.854	0.779	0.186	0.958	0.125	0.935	FALSE	FALSE	FALSE	FALSE	FALSE	FALSE	FALSE	-0.154	0.154	-0.443	-0.00468	-0.441	-0.0945
Cct6a	P80317	0.289548	0.592669	0.113065	0.922559	0.0380437	0.476485	0.871	0.915	0.8	0.956	0.52	0.935	FALSE	FALSE	FALSE	FALSE	FALSE	FALSE	FALSE	-0.169	0.0853	-0.255	0.0155	-0.337	-0.114
Cct6b	Q61390	0.0877466	0.0463297	0.508542	0.61072	0.283876	0.919047	0.713	0.385	0.922	0.929	0.821	0.965	FALSE	FALSE	FALSE	FALSE	FALSE	FALSE	FALSE	1.53	1.79	0.586	0.451	0.953	0.0899
Cct7	P80313	0.105812	0.552093	0.190884	0.83586	0.00168095	0.562394	0.744	0.908	0.853	0.95	0.139	0.945	FALSE	FALSE	FALSE	FALSE	FALSE	FALSE	FALSE	-0.238	0.0867	-0.192	-0.0302	-0.478	-0.0845
Cct8	P42932	0.0476867	0.146181	0.00302917	0.703934	0.00246754	0.831415	0.597	0.647	0.271	0.94	0.165	0.962	FALSE	FALSE	FALSE	FALSE	FALSE	FALSE	FALSE	-0.215	0.157	-0.329	0.0406	-0.337	-0.0227
Ccz1	Q8C1Y8	0.00209061	0.764026	0.133366	0.236641	0.0861741	0.00351647	0.173	0.936	0.818	0.792	0.661	0.173	FALSE	FALSE	FALSE	FALSE	FALSE	FALSE	FALSE	-0.838	-0.0783	-0.395	-0.311	-0.453	-0.791
Cd151	O35566	0.751096	0.962212	0.323662	0.244173	0.360865	0.295914	0.938	0.951	0.894	0.799	0.845	0.9	FALSE	FALSE	FALSE	FALSE	FALSE	FALSE	FALSE	-0.167	0.0249	-0.52	-0.615	-0.481	-0.551
Cd274	Q9EP73	0.115768	0.297878	0.595235	0.032383	0.315194	0.460128	0.758	0.821	0.93	0.282	0.832	0.933	FALSE	FALSE	FALSE	FALSE	FALSE	FALSE	FALSE	-0.674	-0.443	-0.225	-0.925	-0.427	-0.314
Cd2ap	Q9JLQ0	0.0568888	0.622908	0.00443472	0.973165	0.145674	0.396086	0.633	0.92	0.31	0.958	0.74	0.923	FALSE	FALSE	FALSE	FALSE	FALSE	FALSE	FALSE	0.258	-0.0657	0.394	-0.00449	0.196	0.114
Cd2bp2	Q9CWK3	0.391639	0.161578	0.63077	0.662691	0.597436	0.893691	0.897	0.676	0.932	0.935	0.887	0.964	FALSE	FALSE	FALSE	FALSE	FALSE	FALSE	FALSE	0.152	-0.249	0.0849	-0.0771	0.0933	0.0236
Cd38	P56528	0.302605	0.274207	0.578053	0.123079	0.475068	0.267047	0.875	0.805	0.928	0.611	0.869	0.891	FALSE	FALSE	FALSE	FALSE	FALSE	FALSE	FALSE	0.472	0.501	-0.254	0.71	0.326	0.509
Cd3eap	Q76KJ5	0.901129	0.5801	0.873649	0.670896	0.702878	0.48786	0.946	0.913	0.946	0.936	0.899	0.937	FALSE	FALSE	FALSE	FALSE	FALSE	FALSE	FALSE	0.0214	-0.0954	0.0274	0.0732	-0.0657	0.12
Cd40	P27512	0.0548244	0.299498	0.853172	0.249732	0.169069	0.104916	0.625	0.822	0.945	0.804	0.759	0.76	FALSE	FALSE	FALSE	FALSE	FALSE	FALSE	FALSE	0.598	0.319	-0.0567	0.354	0.425	0.502
Cd44	P15379	0.411681	0.121579	0.156703	0.671282	0.985139	0.621125	0.901	0.59	0.834	0.936	0.92	0.95	FALSE	FALSE	FALSE	FALSE	FALSE	FALSE	FALSE	0.434	-0.826	0.754	0.224	-0.00983	0.261
Cd47	Q61735	0.166094	0.708595	0.394507	0.315904	0.463195	0.132871	0.809	0.931	0.907	0.848	0.867	0.801	FALSE	FALSE	FALSE	FALSE	FALSE	FALSE	FALSE	-0.673	-0.18	-0.411	-0.485	-0.354	-0.731
Cd55b	Q61476	0.0928041	0.640068	0.746356	0.756549	0.511278	0.952694	0.722	0.922	0.94	0.944	0.875	0.966	FALSE	FALSE	FALSE	FALSE	FALSE	FALSE	FALSE	0.779	-0.214	0.148	0.142	-0.301	0.0271
Cd59a	O55186	0.402461	0.979881	0.306984	0.263822	0.95451	0.495012	0.899	0.952	0.891	0.815	0.918	0.938	FALSE	FALSE	FALSE	FALSE	FALSE	FALSE	FALSE	0.335	-0.0101	0.41	0.448	-0.0228	0.273
Cd63	P41731	0.50269	0.0404413	0.297389	0.989364	0.750418	0.648819	0.915	0.359	0.888	0.959	0.903	0.952	FALSE	FALSE	FALSE	FALSE	FALSE	FALSE	FALSE	0.622	1.93	-0.969	-0.0123	0.295	0.422
Cd68	P31996	0.147725	0.200996	0.303929	0.495098	0.823438	0.827447	0.794	0.735	0.89	0.909	0.909	0.962	FALSE	FALSE	FALSE	FALSE	FALSE	FALSE	FALSE	0.6	0.529	0.424	0.281	0.0916	0.0895
Cd81	P35762	0.947058	0.802657	0.74019	0.744515	0.233296	0.840662	0.948	0.94	0.94	0.943	0.799	0.962	FALSE	FALSE	FALSE	FALSE	FALSE	FALSE	FALSE	0.0374	-0.141	0.187	0.184	0.676	0.113
Cd82	P40237	0.424949	0.875772	0.992258	0.80058	0.984917	0.951565	0.903	0.945	0.951	0.948	0.92	0.966	FALSE	FALSE	FALSE	FALSE	FALSE	FALSE	FALSE	0.316	-0.0617	-0.00383	0.0998	-0.00746	0.024
Cd9	P40240	0.041695	0.385262	0.0550856	0.712348	0.0733041	0.115616	0.569	0.864	0.705	0.94	0.635	0.778	FALSE	FALSE	FALSE	FALSE	FALSE	FALSE	FALSE	0.673	0.283	0.633	0.12	0.59	0.516
Cd97	Q9Z0M6	0.429778	0.359162	0.238081	0.679731	0.215782	0.587591	0.904	0.853	0.872	0.937	0.79	0.947	FALSE	FALSE	FALSE	FALSE	FALSE	FALSE	FALSE	0.401	-0.467	0.602	-0.209	0.632	-0.275
Cdc123	Q8CII2	0.00789942	0.0509025	0.0770176	0.161794	0.307198	0.0368565	0.323	0.406	0.752	0.696	0.829	0.517	FALSE	FALSE	FALSE	FALSE	FALSE	FALSE	FALSE	-0.721	-0.522	-0.472	-0.371	-0.27	-0.56
Cdc16	Q8R349	0.244158	0.582919	0.482161	0.193961	0.0964942	0.399	0.854	0.914	0.919	0.745	0.679	0.924	FALSE	FALSE	FALSE	FALSE	FALSE	FALSE	FALSE	-0.186	-0.0872	0.112	-0.208	0.267	-0.134
Cdc20	Q9JJ66	0.13439	0.372902	0.106105	0.263556	0.0166497	0.166678	0.78	0.859	0.792	0.815	0.376	0.835	FALSE	FALSE	FALSE	FALSE	FALSE	FALSE	FALSE	-0.942	-0.557	-1.02	-0.701	-1.53	-0.869
Cdc23	Q8BGZ4	0.0538872	0.448738	0.512661	0.0464268	0.249213	0.0216586	0.622	0.885	0.922	0.36	0.807	0.401	FALSE	FALSE	FALSE	FALSE	FALSE	FALSE	FALSE	-0.285	-0.111	-0.0955	-0.295	-0.169	-0.342
Cdc25a	P48964	0.507366	0.67143	0.291308	0.875801	0.860203	0.557527	0.915	0.926	0.887	0.953	0.912	0.944	FALSE	FALSE	FALSE	FALSE	FALSE	FALSE	FALSE	0.298	-0.191	0.476	0.0701	0.079	-0.264
Cdc26	Q99JP4	0.0425235	0.0626835	0.817638	0.129761	0.825565	0.152085	0.573	0.45	0.944	0.628	0.91	0.822	FALSE	FALSE	FALSE	FALSE	FALSE	FALSE	FALSE	0.536	0.491	0.0598	0.397	0.0572	0.375
Cdc27	A2A6Q5	0.317572	0.0374687	0.0380288	0.277899	0.00137735	0.0990724	0.879	0.346	0.647	0.825	0.127	0.749	FALSE	FALSE	FALSE	FALSE	FALSE	FALSE	FALSE	-0.16	-0.339	-0.338	-0.174	-0.535	-0.267
Cdc37l1	Q9CZP7	0.0677133	0.995613	0.751116	0.833184	0.504866	0.332524	0.666	0.952	0.94	0.95	0.874	0.91	FALSE	FALSE	FALSE	FALSE	FALSE	FALSE	FALSE	-1.11	-0.00328	-0.189	0.126	-0.398	-0.58
Cdc40	Q9DC48	0.0191875	0.617851	0.0675894	0.529252	0.445338	0.570515	0.45	0.919	0.735	0.916	0.864	0.945	FALSE	FALSE	FALSE	FALSE	FALSE	FALSE	FALSE	-0.451	-0.0939	-0.349	0.118	-0.144	-0.107
Cdc42	P60766	0.702682	0.384345	0.0774055	0.285005	0.0315681	0.160449	0.934	0.864	0.753	0.83	0.486	0.83	FALSE	FALSE	FALSE	FALSE	FALSE	FALSE	FALSE	-0.0703	0.161	-0.329	-0.198	-0.404	-0.26
Cdc42bpa	Q3UU96	0.79197	0.51034	0.157792	0.621367	0.861144	0.419823	0.94	0.9	0.835	0.93	0.912	0.927	FALSE	FALSE	FALSE	FALSE	FALSE	FALSE	FALSE	0.125	0.312	0.675	-0.234	-0.0829	-0.383
Cdc42bpb	Q7TT50	0.880725	0.408024	0.214976	0.712223	0.844901	0.612916	0.945	0.872	0.863	0.94	0.911	0.949	FALSE	FALSE	FALSE	FALSE	FALSE	FALSE	FALSE	0.0277	-0.153	0.23	0.0681	-0.0361	-0.0934
Cdc42bpg	Q80UW5	0.0011951	0.9355	0.0489164	0.155808	0.857164	0.0809771	0.13	0.949	0.687	0.685	0.912	0.708	FALSE	FALSE	FALSE	FALSE	FALSE	FALSE	FALSE	3.66	-0.0871	2.16	1.54	-0.194	1.9
Cdc42ep1	Q91W92	0.039667	0.58216	0.77777	0.284773	0.0174442	0.182573	0.559	0.914	0.942	0.83	0.383	0.848	FALSE	FALSE	FALSE	FALSE	FALSE	FALSE	FALSE	-0.608	0.16	0.0818	-0.312	-0.707	-0.389
Cdc42ep4	Q9JM96	0.167229	0.263755	0.135986	0.213337	0.0336385	0.185637	0.81	0.797	0.82	0.768	0.498	0.85	FALSE	FALSE	FALSE	FALSE	FALSE	FALSE	FALSE	0.43	0.347	0.465	0.387	0.67	0.412
Cdc42se2	Q8BGH7	0.491632	0.72663	0.795988	0.690387	0.252609	0.582844	0.913	0.932	0.943	0.938	0.808	0.946	FALSE	FALSE	FALSE	FALSE	FALSE	FALSE	FALSE	0.349	-0.177	-0.131	-0.202	-0.582	0.278
Cdc45	Q9Z1X9	0.965701	0.909895	0.894952	0.382168	0.459328	0.935301	0.949	0.947	0.947	0.877	0.867	0.966	FALSE	FALSE	FALSE	FALSE	FALSE	FALSE	FALSE	-0.0194	0.0512	0.0597	-0.396	-0.335	0.0367
Cdc5l	Q6A068	0.100313	0.653637	0.0337175	0.207971	0.0544033	0.427139	0.735	0.924	0.627	0.762	0.584	0.929	FALSE	FALSE	FALSE	FALSE	FALSE	FALSE	FALSE	0.177	-0.0477	0.23	0.135	0.208	0.0846
Cdc7	Q9Z0H0	0.832341	0.708648	0.00216542	0.891117	0.733518	0.207335	0.943	0.931	0.238	0.954	0.902	0.863	FALSE	FALSE	FALSE	FALSE	FALSE	FALSE	FALSE	0.104	0.184	-1.58	-0.0675	-0.168	-0.626
Cdc73	Q8JZM7	0.204164	0.801666	0.0278064	0.987375	0.243065	0.270999	0.834	0.939	0.594	0.959	0.804	0.892	FALSE	FALSE	FALSE	FALSE	FALSE	FALSE	FALSE	0.147	-0.0288	0.258	-0.00182	0.135	0.127
Cdca2	Q14B71	0.473601	0.980941	0.702571	0.633842	0.588204	0.818191	0.911	0.952	0.937	0.932	0.886	0.961	FALSE	FALSE	FALSE	FALSE	FALSE	FALSE	FALSE	-0.477	0.0159	-0.254	-0.316	-0.36	-0.153
Cdca3	Q99M54	0.225558	0.999433	0.187976	0.66173	0.743611	0.198681	0.846	0.953	0.852	0.935	0.903	0.858	FALSE	FALSE	FALSE	FALSE	FALSE	FALSE	FALSE	-0.923	0.000537	-1	-0.331	-0.248	-0.98
Cdca5	Q9CPY3	0.727229	0.941587	0.638837	0.871567	0.704337	0.924916	0.936	0.949	0.933	0.953	0.899	0.965	FALSE	FALSE	FALSE	FALSE	FALSE	FALSE	FALSE	0.258	-0.0541	0.347	0.119	0.28	0.0696
Cdca7	Q9D0M2	0.144108	0.550932	0.274665	0.221906	0.142652	0.0839951	0.79	0.908	0.883	0.778	0.737	0.716	FALSE	FALSE	FALSE	FALSE	FALSE	FALSE	FALSE	-0.745	-0.302	-0.555	-0.621	-0.748	-0.885
Cdca7l	Q922M5	0.753752	0.968001	0.565997	0.925653	0.950553	0.8492	0.938	0.951	0.927	0.956	0.918	0.962	FALSE	FALSE	FALSE	FALSE	FALSE	FALSE	FALSE	0.24	0.0307	0.44	0.0715	-0.0475	0.146
Cdca8	Q8BHX3	0.464203	0.996867	0.568551	0.74738	0.557905	0.872337	0.909	0.952	0.927	0.944	0.882	0.963	FALSE	FALSE	FALSE	FALSE	FALSE	FALSE	FALSE	-0.35	0.00187	-0.272	-0.154	-0.28	-0.0767
Cdcp1	Q5U462	0.878042	0.509326	0.126552	0.341381	0.0334831	0.384845	0.945	0.9	0.812	0.861	0.497	0.921	FALSE	FALSE	FALSE	FALSE	FALSE	FALSE	FALSE	0.0423	-0.182	0.426	0.263	0.598	-0.24
Cdh1	P09803	0.617869	0.79869	0.243342	0.304446	0.0260731	0.237356	0.927	0.939	0.873	0.842	0.451	0.879	FALSE	FALSE	FALSE	FALSE	FALSE	FALSE	FALSE	0.119	0.0607	0.279	0.245	0.541	0.283
Cdh3	P10287	0.724789	0.421941	0.781459	0.922071	0.938872	0.688645	0.936	0.877	0.942	0.956	0.918	0.954	FALSE	FALSE	FALSE	FALSE	FALSE	FALSE	FALSE	0.167	-0.381	0.131	0.0463	0.0363	0.19
Cdh5	P55284	0.542999	0.122328	0.864752	0.748153	0.23163	0.734733	0.92	0.592	0.946	0.944	0.798	0.957	FALSE	FALSE	FALSE	FALSE	FALSE	FALSE	FALSE	0.277	0.709	-0.0773	0.146	0.547	0.154
Cdip1	Q9DB75	0.304383	0.339971	0.869918	0.32512	0.258392	0.189132	0.876	0.844	0.946	0.853	0.811	0.852	FALSE	FALSE	FALSE	FALSE	FALSE	FALSE	FALSE	0.457	0.424	0.0725	0.437	0.503	0.586
Cdk1	P11440	0.372169	0.566733	0.0550302	0.886086	0.0233672	0.765937	0.893	0.911	0.705	0.954	0.432	0.959	FALSE	FALSE	FALSE	FALSE	FALSE	FALSE	FALSE	-0.13	0.0835	-0.284	-0.0208	-0.338	0.0433
Cdk10	Q3UMM4	0.511027	0.413848	0.353379	0.411039	0.101662	0.679662	0.916	0.874	0.9	0.887	0.687	0.954	FALSE	FALSE	FALSE	FALSE	FALSE	FALSE	FALSE	0.341	0.424	0.482	0.427	0.858	0.214
Cdk11b	P24788	0.057445	0.119061	0.926251	0.993158	0.0188691	0.643432	0.634	0.584	0.949	0.959	0.395	0.951	FALSE	FALSE	FALSE	FALSE	FALSE	FALSE	FALSE	0.21	-0.172	-0.0101	0.000934	-0.262	-0.0505
Cdk12	Q14AX6	0.032389	0.707089	0.0577342	0.699958	0.599584	0.355181	0.524	0.93	0.712	0.939	0.888	0.915	FALSE	FALSE	FALSE	FALSE	FALSE	FALSE	FALSE	0.295	0.0508	0.26	0.0521	0.071	0.125
Cdk13	Q69ZA1	0.368094	0.53341	0.224015	0.775283	0.901101	0.884903	0.892	0.905	0.867	0.946	0.915	0.964	FALSE	FALSE	FALSE	FALSE	FALSE	FALSE	FALSE	-0.218	-0.151	0.296	0.069	0.03	-0.035
Cdk16	Q04735	0.474768	0.789962	0.750547	0.314021	0.388236	0.982842	0.911	0.938	0.94	0.847	0.852	0.967	FALSE	FALSE	FALSE	FALSE	FALSE	FALSE	FALSE	-0.277	-0.103	0.123	0.391	-0.335	-0.00832
Cdk17	Q8K0D0	0.291669	0.811304	0.965359	0.852105	0.719377	0.857177	0.872	0.94	0.95	0.952	0.901	0.963	FALSE	FALSE	FALSE	FALSE	FALSE	FALSE	FALSE	0.257	0.0579	-0.0105	0.0452	-0.0871	-0.0436
Cdk2	P97377	0.302229	0.303295	0.118428	0.155921	0.00340433	0.212616	0.875	0.824	0.805	0.685	0.19	0.866	FALSE	FALSE	FALSE	FALSE	FALSE	FALSE	FALSE	0.256	0.256	0.391	0.354	0.753	0.311
Cdk2ap1	O35207	0.384924	0.140799	0.944076	0.487129	0.806233	0.568951	0.895	0.636	0.949	0.907	0.908	0.945	FALSE	FALSE	FALSE	FALSE	FALSE	FALSE	FALSE	-0.893	1.52	-0.0718	-0.713	0.251	-0.584
Cdk4	P30285	0.453075	0.836603	0.819307	0.47325	0.830405	0.606604	0.908	0.942	0.944	0.904	0.91	0.948	FALSE	FALSE	FALSE	FALSE	FALSE	FALSE	FALSE	-0.462	-0.127	-0.14	-0.441	-0.131	-0.316
Cdk5	P49615	0.930448	0.41744	0.792321	0.388674	0.148252	0.629881	0.948	0.875	0.942	0.88	0.742	0.95	FALSE	FALSE	FALSE	FALSE	FALSE	FALSE	FALSE	0.0197	-0.183	0.0594	-0.195	0.329	-0.109
Cdk5rap1	Q8BTW8	0.565212	0.710367	0.688201	0.579388	0.552203	0.790034	0.922	0.931	0.936	0.924	0.881	0.96	FALSE	FALSE	FALSE	FALSE	FALSE	FALSE	FALSE	-0.39	-0.252	-0.272	-0.376	-0.404	0.181
Cdk5rap2	Q8K389	0.385627	0.995182	0.127756	0.963729	0.189446	0.790435	0.896	0.952	0.813	0.958	0.774	0.96	FALSE	FALSE	FALSE	FALSE	FALSE	FALSE	FALSE	0.541	-0.00375	0.956	0.0283	0.822	0.165
Cdk5rap3	Q99LM2	0.949585	0.927471	0.404925	0.70453	0.773694	0.805114	0.949	0.949	0.909	0.94	0.905	0.961	FALSE	FALSE	FALSE	FALSE	FALSE	FALSE	FALSE	-0.0154	0.0222	-0.204	0.0925	0.0701	-0.0602
Cdk6	Q64261	0.628644	0.686982	0.557271	0.951525	0.869977	0.890247	0.928	0.928	0.926	0.957	0.913	0.964	FALSE	FALSE	FALSE	FALSE	FALSE	FALSE	FALSE	-0.185	-0.154	-0.225	-0.0232	-0.0626	0.0527
Cdk7	Q03147	0.731662	0.788754	0.398327	0.924635	0.928821	0.709294	0.936	0.938	0.908	0.956	0.917	0.955	FALSE	FALSE	FALSE	FALSE	FALSE	FALSE	FALSE	0.127	0.0991	0.313	-0.035	-0.033	0.138
Cdk8	Q8R3L8	0.382885	0.88398	0.782639	0.684088	0.836306	0.880222	0.895	0.946	0.942	0.938	0.91	0.964	FALSE	FALSE	FALSE	FALSE	FALSE	FALSE	FALSE	-0.841	-0.14	-0.265	-0.391	-0.199	-0.145
Cdk9	Q99J95	0.650333	0.997328	0.673007	0.542891	0.357508	0.973566	0.93	0.952	0.935	0.918	0.844	0.967	FALSE	FALSE	FALSE	FALSE	FALSE	FALSE	FALSE	-0.068	-0.000502	0.0633	-0.0913	-0.138	-0.00497
Cdkal1	Q91WE6	0.89773	0.837262	0.45899	0.834619	0.26389	0.553591	0.946	0.942	0.916	0.95	0.813	0.944	FALSE	FALSE	FALSE	FALSE	FALSE	FALSE	FALSE	0.0845	0.135	0.488	0.137	0.738	0.39
Cdkn1a	P39689	0.452648	0.485791	0.708928	0.402802	0.0922821	0.852705	0.907	0.894	0.938	0.885	0.672	0.963	FALSE	FALSE	FALSE	FALSE	FALSE	FALSE	FALSE	-0.303	0.282	0.151	-0.338	-0.687	0.0748
Cdkn1b	P46414	0.538777	0.895061	0.452953	0.464255	0.419484	0.653993	0.919	0.946	0.915	0.902	0.859	0.952	FALSE	FALSE	FALSE	FALSE	FALSE	FALSE	FALSE	-0.25	-0.0536	-0.305	-0.298	0.329	-0.182
Cdkn2aip	Q8BI72	0.144844	0.633431	0.0351211	0.940201	0.344002	0.254677	0.791	0.921	0.634	0.957	0.84	0.886	FALSE	FALSE	FALSE	FALSE	FALSE	FALSE	FALSE	0.196	-0.0635	0.286	0.00997	0.126	0.152
Cdkn2aipnl	Q9D211	0.160183	0.375418	0.710191	0.317001	0.918039	0.502506	0.805	0.86	0.938	0.849	0.916	0.939	FALSE	FALSE	FALSE	FALSE	FALSE	FALSE	FALSE	-0.5	-0.314	-0.131	-0.354	-0.0363	-0.237
Cdkn2b	P55271	0.290526	0.951368	0.286198	0.605554	0.276518	0.0176767	0.871	0.95	0.886	0.928	0.818	0.364	FALSE	FALSE	FALSE	FALSE	FALSE	FALSE	FALSE	-0.392	-0.0225	-0.395	0.191	-0.404	-0.898
Cdpf1	Q8R3A2	0.655118	0.496524	0.505274	0.501518	0.203972	0.849019	0.931	0.897	0.921	0.91	0.783	0.962	FALSE	FALSE	FALSE	FALSE	FALSE	FALSE	FALSE	-0.187	-0.285	-0.279	0.282	-0.535	-0.0796
Cds2	Q99L43	0.355802	0.540862	0.234966	0.869949	0.445976	0.206228	0.889	0.906	0.871	0.953	0.864	0.863	FALSE	FALSE	FALSE	FALSE	FALSE	FALSE	FALSE	0.702	0.464	0.905	0.124	0.579	0.964
Cdt1	Q8R4E9	0.835162	0.771412	0.48822	0.193264	0.88175	0.396186	0.943	0.937	0.919	0.744	0.914	0.923	FALSE	FALSE	FALSE	FALSE	FALSE	FALSE	FALSE	-0.0922	0.129	-0.308	-0.581	0.0659	-0.377
Cdv3	Q4VAA2	0.0704747	0.594018	0.0518769	0.391688	0.0513179	0.215736	0.674	0.915	0.696	0.881	0.573	0.868	FALSE	FALSE	FALSE	FALSE	FALSE	FALSE	FALSE	-0.271	0.0788	-0.292	0.127	-0.293	0.184
Cdx2	P43241	0.796624	0.929673	0.546657	0.232221	0.626429	0.678757	0.941	0.949	0.925	0.788	0.891	0.954	FALSE	FALSE	FALSE	FALSE	FALSE	FALSE	FALSE	-0.142	0.0486	0.333	0.662	0.268	-0.228
Cdyl	Q9WTK2	0.000433666	0.370362	0.0423287	0.797199	0.0283386	0.144149	0.0787	0.858	0.664	0.948	0.467	0.814	FALSE	FALSE	FALSE	FALSE	FALSE	FALSE	FALSE	-1.27	-0.306	-0.704	-0.0875	-0.763	-0.502
Cdyl2	Q9D5D8	0.901632	0.585672	0.469017	0.651582	0.326855	0.369214	0.946	0.914	0.917	0.934	0.835	0.918	FALSE	FALSE	FALSE	FALSE	FALSE	FALSE	FALSE	-0.051	-0.225	-0.299	-0.186	-0.406	-0.372
Ceacam1	P31809	0.659875	0.197592	0.141445	0.659575	0.204028	0.666238	0.931	0.731	0.824	0.935	0.783	0.953	FALSE	FALSE	FALSE	FALSE	FALSE	FALSE	FALSE	0.205	0.603	0.69	-0.205	0.594	0.2
Cebpb	P28033	0.724012	0.699668	0.684165	0.0949471	0.999487	0.777354	0.936	0.93	0.936	0.534	0.921	0.959	FALSE	FALSE	FALSE	FALSE	FALSE	FALSE	FALSE	-0.336	-0.367	-0.387	-1.61	0.000611	0.269
Cebpg	P53568	0.671229	0.565735	0.092153	0.534731	0.206935	0.368949	0.932	0.911	0.775	0.917	0.785	0.918	FALSE	FALSE	FALSE	FALSE	FALSE	FALSE	FALSE	0.163	0.221	-0.656	-0.239	0.489	-0.347
Cebpz	P53569	0.127304	0.438863	0.955503	0.0632131	0.295717	0.0721314	0.772	0.882	0.95	0.428	0.825	0.683	FALSE	FALSE	FALSE	FALSE	FALSE	FALSE	FALSE	0.149	0.0749	0.00538	0.182	-0.101	0.176
Cebpzos	Q8BTE5	0.784197	0.223359	0.395039	0.467057	0.23243	0.210454	0.94	0.761	0.907	0.903	0.799	0.865	FALSE	FALSE	FALSE	FALSE	FALSE	FALSE	FALSE	-0.107	0.478	0.333	0.285	-0.469	-0.492
Cecr2	E9Q2Z1	0.299956	0.800505	0.0908814	0.656492	0.0301519	0.43482	0.874	0.939	0.774	0.934	0.478	0.93	FALSE	FALSE	FALSE	FALSE	FALSE	FALSE	FALSE	0.441	-0.107	0.726	0.189	0.939	0.332
Cecr5	Q91WM2	0.869699	0.872127	0.438887	0.242539	0.223686	0.699545	0.945	0.945	0.913	0.797	0.794	0.955	FALSE	FALSE	FALSE	FALSE	FALSE	FALSE	FALSE	0.121	-0.119	0.574	-0.869	0.905	0.285
Celf1	P28659	0.961446	0.691079	0.603106	0.972711	0.159416	0.48912	0.949	0.929	0.93	0.958	0.752	0.937	FALSE	FALSE	FALSE	FALSE	FALSE	FALSE	FALSE	-0.00812	-0.0668	-0.0875	0.00575	-0.238	0.116
Celf2	Q9Z0H4	0.332597	0.578107	0.910043	0.81144	0.639255	0.97954	0.883	0.913	0.948	0.949	0.892	0.967	FALSE	FALSE	FALSE	FALSE	FALSE	FALSE	FALSE	0.506	0.29	0.0587	0.124	-0.244	-0.0133
Cend1	Q9JKC6	0.489103	0.315816	0.71414	0.8387	0.877526	0.257135	0.913	0.832	0.938	0.951	0.913	0.887	FALSE	FALSE	FALSE	FALSE	FALSE	FALSE	FALSE	0.295	0.429	0.156	-0.0866	-0.0656	0.485
Cenpc	P49452	0.960251	0.887763	0.62121	0.851432	0.464062	0.812618	0.949	0.946	0.932	0.951	0.867	0.961	FALSE	FALSE	FALSE	FALSE	FALSE	FALSE	FALSE	0.0327	-0.0925	0.324	-0.123	0.481	-0.155
Cenpe	Q6RT24	0.172016	0.81702	0.679976	0.265345	0.737507	0.180493	0.814	0.941	0.936	0.816	0.902	0.846	FALSE	FALSE	FALSE	FALSE	FALSE	FALSE	FALSE	-0.77	-0.129	-0.231	-0.626	-0.187	-0.755
Cenpf	E9Q3P4	0.933352	0.957786	0.424786	0.564231	0.600854	0.714621	0.948	0.95	0.912	0.922	0.888	0.956	FALSE	FALSE	FALSE	FALSE	FALSE	FALSE	FALSE	-0.0596	-0.0377	0.57	-0.411	0.373	-0.261
Cenph	Q9QYM8	0.968591	0.49718	0.691632	0.509846	0.401864	0.481956	0.949	0.897	0.937	0.912	0.855	0.936	FALSE	FALSE	FALSE	FALSE	FALSE	FALSE	FALSE	-0.0235	-0.406	-0.237	-0.394	-0.502	-0.42
Cenpl	Q3U3S3	0.758347	0.887574	0.0785302	0.894076	0.406899	0.544525	0.938	0.946	0.755	0.954	0.856	0.943	FALSE	FALSE	FALSE	FALSE	FALSE	FALSE	FALSE	-0.117	-0.0536	0.676	0.0505	0.315	0.23
Cenpn	Q9CZW2	0.78558	0.629713	0.657882	0.411282	0.191268	0.305487	0.94	0.921	0.934	0.887	0.775	0.903	FALSE	FALSE	FALSE	FALSE	FALSE	FALSE	FALSE	-0.0937	-0.166	0.153	-0.284	0.453	-0.355
Cenpo	Q8K015	0.222495	0.291518	0.802625	0.541343	0.460341	0.26523	0.844	0.817	0.943	0.918	0.867	0.89	FALSE	FALSE	FALSE	FALSE	FALSE	FALSE	FALSE	-0.629	-0.543	0.128	-0.313	-0.379	-0.574
Cenpp	Q9CZ92	0.160788	0.171798	0.0440215	0.162502	0.117045	0.521009	0.805	0.693	0.671	0.697	0.708	0.941	FALSE	FALSE	FALSE	FALSE	FALSE	FALSE	FALSE	0.596	0.58	0.864	0.593	0.667	0.271
Cenpq	Q9CPQ5	0.693428	0.716518	0.554011	0.687851	0.463335	0.812843	0.934	0.931	0.926	0.938	0.867	0.961	FALSE	FALSE	FALSE	FALSE	FALSE	FALSE	FALSE	0.203	0.187	0.306	0.207	0.379	0.122
Cenpt	Q3TJM4	0.816974	0.943736	0.295344	0.820531	0.153651	0.480458	0.942	0.949	0.888	0.949	0.747	0.936	FALSE	FALSE	FALSE	FALSE	FALSE	FALSE	FALSE	0.0902	0.0275	0.41	0.0884	0.561	-0.276
Cenpu	Q8C4M7	0.899076	0.934659	0.520133	0.87826	0.869693	0.915521	0.946	0.949	0.923	0.953	0.913	0.965	FALSE	FALSE	FALSE	FALSE	FALSE	FALSE	FALSE	-0.0694	0.0449	0.353	-0.0838	0.0898	-0.0581
Cenpv	Q9CXS4	0.161567	0.361429	0.25292	0.184509	0.0233876	0.147618	0.806	0.854	0.876	0.732	0.432	0.818	FALSE	FALSE	FALSE	FALSE	FALSE	FALSE	FALSE	0.32	0.207	0.26	0.303	0.525	0.331
Cep104	Q80V31	0.408677	0.452963	0.630377	0.926734	0.850704	0.442744	0.9	0.886	0.932	0.956	0.912	0.931	FALSE	FALSE	FALSE	FALSE	FALSE	FALSE	FALSE	-0.327	-0.297	-0.19	-0.0363	0.0743	-0.304
Cep112	Q5PR68	0.990562	0.699945	0.608794	0.653975	0.382087	0.284211	0.95	0.93	0.931	0.934	0.85	0.897	FALSE	FALSE	FALSE	FALSE	FALSE	FALSE	FALSE	-0.00538	-0.175	0.233	-0.204	-0.399	-0.489
Cep120	Q7TSG1	0.114026	0.247962	0.638165	0.00554804	0.453014	0.00715562	0.756	0.784	0.933	0.0655	0.865	0.238	FALSE	FALSE	FALSE	FALSE	FALSE	FALSE	FALSE	-0.56	-0.408	0.165	-1.01	0.264	-0.974
Cep135	Q6P5D4	0.6839	0.693536	0.887323	0.451209	0.465002	0.897338	0.933	0.929	0.947	0.899	0.868	0.964	FALSE	FALSE	FALSE	FALSE	FALSE	FALSE	FALSE	-0.183	-0.177	0.0636	-0.339	-0.329	0.058
Cep162	Q6ZQ06	0.893705	0.654444	0.662928	0.805058	0.610761	0.449255	0.946	0.924	0.935	0.948	0.889	0.932	FALSE	FALSE	FALSE	FALSE	FALSE	FALSE	FALSE	-0.0603	0.202	-0.197	-0.111	-0.23	0.342
Cep164	Q5DU05	0.919611	0.695545	0.269664	0.888109	0.806933	0.859164	0.947	0.929	0.881	0.954	0.908	0.963	FALSE	FALSE	FALSE	FALSE	FALSE	FALSE	FALSE	-0.0409	-0.159	0.449	0.057	-0.099	-0.0719
Cep170	Q6A065	0.493454	0.589624	0.545821	0.0486145	0.500971	0.72134	0.913	0.915	0.925	0.371	0.874	0.956	FALSE	FALSE	FALSE	FALSE	FALSE	FALSE	FALSE	-0.369	-0.29	0.325	-1.08	0.362	0.192
Cep170b	Q80U49	0.286161	0.999468	0.279634	0.396617	0.504864	0.744238	0.87	0.953	0.884	0.883	0.874	0.957	FALSE	FALSE	FALSE	FALSE	FALSE	FALSE	FALSE	0.438	0.000273	0.444	-0.348	0.273	0.133
Cep192	E9Q4Y4	0.101728	0.689871	0.199001	0.929703	0.084196	0.148588	0.738	0.928	0.857	0.956	0.657	0.819	FALSE	FALSE	FALSE	FALSE	FALSE	FALSE	FALSE	0.458	0.11	0.358	0.0244	0.484	0.403
Cep290	Q6A078	0.0489182	0.0736042	0.015648	0.103763	0.00441319	0.00274625	0.602	0.481	0.49	0.557	0.215	0.155	FALSE	FALSE	FALSE	FALSE	FALSE	FALSE	FALSE	-1.18	-1.07	-1.46	-0.967	-1.73	-1.83
Cep295	Q8BQ48	0.750712	0.358848	0.836243	0.425561	0.579947	0.454985	0.938	0.853	0.945	0.892	0.885	0.933	FALSE	FALSE	FALSE	FALSE	FALSE	FALSE	FALSE	-0.138	-0.4	0.0898	0.347	-0.241	-0.325
Cep350	E9Q309	0.477817	0.623015	0.327819	0.262847	0.292352	0.90715	0.911	0.92	0.895	0.814	0.824	0.965	FALSE	FALSE	FALSE	FALSE	FALSE	FALSE	FALSE	0.711	0.492	0.982	1.13	1.06	0.117
Cep44	Q5HZK1	0.905064	0.743791	0.756083	0.422704	0.182676	0.237455	0.946	0.934	0.94	0.891	0.769	0.879	FALSE	FALSE	FALSE	FALSE	FALSE	FALSE	FALSE	-0.0476	-0.13	0.124	-0.321	-0.536	-0.474
Cep55	Q8BT07	0.877536	0.94283	0.852329	0.768705	0.627492	0.650556	0.945	0.949	0.945	0.945	0.891	0.952	FALSE	FALSE	FALSE	FALSE	FALSE	FALSE	FALSE	-0.0924	-0.043	0.112	-0.176	0.291	-0.272
Cep57	Q8CEE0	0.357559	0.192648	0.371828	0.324704	0.532199	0.352305	0.889	0.724	0.903	0.853	0.879	0.915	FALSE	FALSE	FALSE	FALSE	FALSE	FALSE	FALSE	0.883	1.26	0.857	0.946	0.598	0.893
Cep63	Q3UPP8	0.329153	0.746133	0.708922	0.425788	0.42811	0.80482	0.882	0.934	0.938	0.892	0.86	0.96	FALSE	FALSE	FALSE	FALSE	FALSE	FALSE	FALSE	-0.482	-0.159	-0.184	-0.393	0.391	0.121
Cep68	Q8C0D9	0.292833	0.355167	0.705915	0.215256	0.306457	0.647269	0.872	0.851	0.937	0.771	0.829	0.951	FALSE	FALSE	FALSE	FALSE	FALSE	FALSE	FALSE	-0.536	-0.471	-0.192	-0.633	-0.521	-0.232
Cep70	Q6IQY5	0.0884671	0.578619	0.354167	0.871864	0.986847	0.248001	0.714	0.913	0.9	0.953	0.92	0.883	FALSE	FALSE	FALSE	FALSE	FALSE	FALSE	FALSE	-0.592	-0.191	0.319	-0.0553	-0.00565	-0.398
Cep72	Q9D3R3	0.0087471	0.317236	0.000566989	0.0621311	0.000687647	0.0726732	0.336	0.833	0.128	0.424	0.0923	0.685	FALSE	FALSE	FALSE	FALSE	FALSE	FALSE	FALSE	1.13	0.419	1.52	0.791	1.49	0.76
Cep76	Q0VEJ0	0.0882767	0.71555	0.356418	0.411495	0.936828	0.336086	0.714	0.931	0.901	0.887	0.917	0.911	FALSE	FALSE	FALSE	FALSE	FALSE	FALSE	FALSE	-0.762	-0.161	-0.409	-0.364	-0.035	-0.426
Cep78	Q6IRU7	0.452896	0.244051	0.516494	0.574473	0.197322	0.273494	0.907	0.781	0.922	0.923	0.779	0.893	FALSE	FALSE	FALSE	FALSE	FALSE	FALSE	FALSE	0.445	0.694	0.385	-0.333	-0.769	-0.652
Cep83	Q9D5R3	0.282185	0.202172	0.760486	0.557041	0.0921894	0.419694	0.868	0.736	0.941	0.921	0.672	0.927	FALSE	FALSE	FALSE	FALSE	FALSE	FALSE	FALSE	0.375	-0.446	0.106	0.204	0.592	0.281
Cep85	Q8BMK0	0.979443	0.515156	0.873162	0.503924	0.594356	0.916581	0.95	0.901	0.946	0.911	0.887	0.965	FALSE	FALSE	FALSE	FALSE	FALSE	FALSE	FALSE	-0.0297	-0.752	-0.184	0.773	-0.615	0.121
Cep97	Q9CZ62	0.334648	0.466125	0.394905	0.268841	0.11452	0.610008	0.884	0.889	0.907	0.819	0.705	0.949	FALSE	FALSE	FALSE	FALSE	FALSE	FALSE	FALSE	0.461	0.348	0.406	0.529	0.76	0.243
Cept1	Q8BGS7	0.640636	0.399937	0.992134	0.942296	0.572174	0.405248	0.929	0.869	0.951	0.957	0.884	0.925	FALSE	FALSE	FALSE	FALSE	FALSE	FALSE	FALSE	-0.207	-0.374	0.00437	-0.0321	-0.251	-0.37
Cers2	Q924Z4	0.0966755	0.953886	0.861752	0.470721	0.830347	0.339589	0.729	0.95	0.946	0.904	0.91	0.912	FALSE	FALSE	FALSE	FALSE	FALSE	FALSE	FALSE	0.717	-0.0247	-0.0743	-0.308	0.0914	0.409
Cers5	Q9D6K9	0.596758	0.828292	0.786508	0.6587	0.477883	0.535487	0.925	0.942	0.942	0.935	0.87	0.942	FALSE	FALSE	FALSE	FALSE	FALSE	FALSE	FALSE	0.207	0.0846	-0.106	-0.172	-0.277	0.242
Cetn2	Q9R1K9	0.458803	0.823943	0.88105	0.970515	0.36465	0.426295	0.908	0.941	0.947	0.958	0.846	0.928	FALSE	FALSE	FALSE	FALSE	FALSE	FALSE	FALSE	-0.291	0.0873	-0.0587	-0.0145	-0.357	-0.313
Cetn3	O35648	0.0446688	0.496859	0.2446	0.34749	0.491438	0.308097	0.583	0.897	0.874	0.864	0.872	0.904	FALSE	FALSE	FALSE	FALSE	FALSE	FALSE	FALSE	-0.592	-0.197	-0.339	-0.273	-0.2	-0.297
Cfap20	Q8BTU1	0.204973	0.117687	0.161157	0.0817856	0.306061	0.369289	0.835	0.582	0.837	0.493	0.829	0.918	FALSE	FALSE	FALSE	FALSE	FALSE	FALSE	FALSE	-0.299	-0.37	-0.331	-0.413	-0.241	-0.211
Cfap36	Q8C6E0	0.987951	0.664351	0.634752	0.816762	0.563638	0.683332	0.95	0.925	0.933	0.949	0.883	0.954	FALSE	FALSE	FALSE	FALSE	FALSE	FALSE	FALSE	-0.00266	-0.0764	0.0837	0.0408	0.102	0.0719
Cfap97	Q6ZPR1	0.428477	0.139203	0.281639	0.468776	0.424675	0.944338	0.904	0.632	0.885	0.903	0.86	0.966	FALSE	FALSE	FALSE	FALSE	FALSE	FALSE	FALSE	0.365	0.686	0.497	0.333	0.368	0.0321
Cfdp1	O88271	0.262336	0.160288	0.912192	0.219089	0.907623	0.0283162	0.861	0.674	0.948	0.775	0.915	0.453	FALSE	FALSE	FALSE	FALSE	FALSE	FALSE	FALSE	0.207	0.26	-0.0202	0.227	0.0213	0.411
Cfl1	P18760	0.397767	0.201776	0.281451	0.769035	0.474646	0.313485	0.898	0.736	0.884	0.945	0.869	0.905	FALSE	FALSE	FALSE	FALSE	FALSE	FALSE	FALSE	0.181	0.274	-0.231	0.0626	-0.153	0.216
Cfl2	P45591	0.150737	0.966107	0.0388445	0.623222	0.105144	0.207549	0.796	0.951	0.65	0.93	0.692	0.863	FALSE	FALSE	FALSE	FALSE	FALSE	FALSE	FALSE	-0.248	-0.00726	-0.36	0.084	-0.28	-0.217
Cggbp1	Q8BHG9	0.017473	0.566327	0.00290876	0.749512	0.000479919	0.0725921	0.435	0.911	0.267	0.944	0.0781	0.684	FALSE	FALSE	FALSE	FALSE	FALSE	FALSE	FALSE	0.311	-0.0733	0.396	0.0408	0.471	0.232
Cgn	P59242	0.00566511	0.991657	0.670378	0.403548	0.0790574	0.386043	0.28	0.952	0.935	0.885	0.647	0.922	FALSE	FALSE	FALSE	FALSE	FALSE	FALSE	FALSE	-1.43	-0.00521	-0.212	0.417	0.887	-0.433
Cgref1	Q8R1U2	0.37648	0.553163	0.67375	0.704611	0.684785	0.582853	0.894	0.909	0.935	0.94	0.897	0.946	FALSE	FALSE	FALSE	FALSE	FALSE	FALSE	FALSE	0.333	-0.223	0.158	0.142	-0.152	0.206
Chaf1a	Q9QWF0	0.597041	0.608527	0.630761	0.837868	0.263815	0.859653	0.925	0.918	0.932	0.951	0.813	0.963	FALSE	FALSE	FALSE	FALSE	FALSE	FALSE	FALSE	-0.184	-0.178	-0.167	0.0712	-0.391	-0.0615
Chaf1b	Q9D0N7	0.79299	0.982604	0.930344	0.737114	0.205033	0.625736	0.94	0.952	0.949	0.943	0.784	0.95	FALSE	FALSE	FALSE	FALSE	FALSE	FALSE	FALSE	-0.0611	0.00507	0.0203	-0.0782	-0.297	-0.114
Champ1	Q8K327	0.931011	0.751252	0.758939	0.562346	0.457592	0.930194	0.948	0.935	0.941	0.922	0.866	0.966	FALSE	FALSE	FALSE	FALSE	FALSE	FALSE	FALSE	-0.0137	-0.0503	-0.0487	-0.092	-0.118	-0.0139
Chchd1	Q9CQA6	0.17892	0.465005	0.485394	0.7305	0.848013	0.384013	0.819	0.889	0.919	0.942	0.911	0.921	FALSE	FALSE	FALSE	FALSE	FALSE	FALSE	FALSE	0.484	0.262	0.25	0.123	0.0685	0.312
Chchd10	Q7TNL9	0.656637	0.442497	0.242435	0.530995	0.138182	0.493372	0.931	0.883	0.873	0.916	0.732	0.937	FALSE	FALSE	FALSE	FALSE	FALSE	FALSE	FALSE	0.3	0.52	0.794	0.424	1.01	0.463
Chchd2	Q9D1L0	0.177484	0.408221	0.187718	0.434584	0.175816	0.973266	0.818	0.872	0.851	0.894	0.765	0.967	FALSE	FALSE	FALSE	FALSE	FALSE	FALSE	FALSE	0.569	0.347	0.556	0.328	0.571	0.014
Chchd3	Q9CRB9	0.12652	0.322881	0.811874	0.891474	0.802829	0.455384	0.772	0.836	0.943	0.954	0.908	0.933	FALSE	FALSE	FALSE	FALSE	FALSE	FALSE	FALSE	0.36	0.231	-0.0555	-0.0318	-0.0582	0.174
Chchd4	Q8VEA4	0.243802	0.377575	0.597097	0.199194	0.484428	0.207457	0.854	0.861	0.93	0.752	0.871	0.863	FALSE	FALSE	FALSE	FALSE	FALSE	FALSE	FALSE	0.477	0.36	0.215	0.526	0.285	0.517
Chchd5	Q9CQP3	0.820384	0.974809	0.578588	0.880345	0.577413	0.8176	0.942	0.951	0.928	0.953	0.885	0.961	FALSE	FALSE	FALSE	FALSE	FALSE	FALSE	FALSE	0.0545	-0.00758	0.134	0.0361	-0.134	0.0554
Chchd6	Q91VN4	0.0732327	0.709601	0.961714	0.405789	0.715842	0.532135	0.681	0.931	0.95	0.886	0.9	0.942	FALSE	FALSE	FALSE	FALSE	FALSE	FALSE	FALSE	-0.401	-0.0822	-0.0106	-0.184	-0.0804	-0.138
Chchd7	Q8K2Q5	0.547285	0.785776	0.794183	0.963103	0.647573	0.166901	0.92	0.938	0.942	0.958	0.893	0.835	FALSE	FALSE	FALSE	FALSE	FALSE	FALSE	FALSE	-0.259	0.117	0.112	-0.0199	0.196	0.598
Chd1	P40201	0.165019	0.846508	0.896368	0.56134	0.65846	0.120552	0.808	0.943	0.947	0.921	0.894	0.785	FALSE	FALSE	FALSE	FALSE	FALSE	FALSE	FALSE	0.152	0.021	0.0141	0.063	0.0479	0.17
Chd1l	Q9CXF7	0.764052	0.512293	0.483984	0.601122	0.294329	0.499767	0.939	0.9	0.919	0.927	0.825	0.938	FALSE	FALSE	FALSE	FALSE	FALSE	FALSE	FALSE	0.152	-0.333	0.355	-0.265	0.534	-0.343
Chd2	E9PZM4	0.0221573	0.248625	0.00965713	0.0442295	0.00230815	0.0815189	0.471	0.785	0.413	0.349	0.16	0.71	FALSE	FALSE	FALSE	FALSE	FALSE	FALSE	FALSE	0.936	0.464	1.07	0.819	1.27	0.706
Chd3	B1AR17	0.917199	0.936595	0.0656729	0.886234	0.316112	0.976242	0.947	0.949	0.731	0.954	0.832	0.967	FALSE	FALSE	FALSE	FALSE	FALSE	FALSE	FALSE	-0.125	-0.096	2.26	-0.173	1.22	-0.0359
Chd4	Q6PDQ2	0.298502	0.348193	0.895093	0.453458	0.275286	0.334817	0.874	0.848	0.947	0.899	0.818	0.911	FALSE	FALSE	FALSE	FALSE	FALSE	FALSE	FALSE	0.0884	0.0797	-0.0112	0.0636	0.0929	0.082
Chd5	A2A8L1	0.558091	0.152792	0.439339	0.568188	0.852116	0.274901	0.921	0.66	0.913	0.922	0.912	0.893	FALSE	FALSE	FALSE	FALSE	FALSE	FALSE	FALSE	-0.226	-0.555	-0.298	-0.22	0.0717	-0.422
Chd6	A3KFM7	0.389275	0.992385	0.251698	0.651732	0.0242135	0.965456	0.896	0.952	0.876	0.934	0.438	0.967	FALSE	FALSE	FALSE	FALSE	FALSE	FALSE	FALSE	0.547	0.00605	0.731	0.286	1.46	0.0274
Chd7	A2AJK6	0.934553	0.784978	0.817132	0.678361	0.545226	0.894284	0.948	0.938	0.944	0.937	0.88	0.964	FALSE	FALSE	FALSE	FALSE	FALSE	FALSE	FALSE	-0.0378	-0.126	0.106	0.191	0.279	0.0612
Chd8	Q09XV5	0.154711	0.0556332	0.297113	0.473155	0.544851	0.306847	0.8	0.425	0.888	0.904	0.88	0.903	FALSE	FALSE	FALSE	FALSE	FALSE	FALSE	FALSE	-0.207	-0.281	-0.151	-0.104	-0.0874	-0.148
Chd9	Q8BYH8	0.00956841	0.549813	0.11021	0.107285	0.647606	0.193936	0.347	0.908	0.797	0.566	0.893	0.855	FALSE	FALSE	FALSE	FALSE	FALSE	FALSE	FALSE	-1.08	-0.242	-0.652	-0.657	0.185	-0.528
Chdh	Q8BJ64	0.98475	0.379381	0.287963	0.517847	0.720045	0.180125	0.95	0.862	0.886	0.914	0.901	0.846	FALSE	FALSE	FALSE	FALSE	FALSE	FALSE	FALSE	0.00727	-0.335	0.406	-0.246	-0.136	-0.514
Chek1	O35280	0.198263	0.887457	0.149881	0.259573	0.616045	0.643726	0.831	0.946	0.83	0.812	0.89	0.951	FALSE	FALSE	FALSE	FALSE	FALSE	FALSE	FALSE	-0.637	-0.0696	-0.715	-0.558	-0.247	-0.228
Chek2	Q9Z265	0.94811	0.792821	0.269647	0.891396	0.877715	0.78327	0.948	0.939	0.881	0.954	0.913	0.959	FALSE	FALSE	FALSE	FALSE	FALSE	FALSE	FALSE	0.0472	-0.191	-0.806	-0.0991	-0.112	-0.2
Cherp	Q8CGZ0	0.908006	0.326219	0.541822	0.584046	0.123684	0.549165	0.947	0.837	0.925	0.925	0.716	0.943	FALSE	FALSE	FALSE	FALSE	FALSE	FALSE	FALSE	-0.0138	-0.118	-0.073	0.0655	-0.186	0.0717
Chfr	Q810L3	0.824097	0.893197	0.835671	0.431884	0.491284	0.0938955	0.942	0.946	0.945	0.893	0.872	0.739	FALSE	FALSE	FALSE	FALSE	FALSE	FALSE	FALSE	-0.146	0.0883	-0.136	-0.518	-0.453	-1.12
Chga	P26339	0.781681	0.419717	0.859844	0.504822	0.173204	0.112782	0.94	0.876	0.946	0.911	0.763	0.773	FALSE	FALSE	FALSE	FALSE	FALSE	FALSE	FALSE	0.122	-0.357	0.0779	-0.295	-0.606	-0.707
Chid1	Q922Q9	0.747647	0.109388	0.047499	0.852075	0.139875	0.175362	0.937	0.566	0.683	0.952	0.734	0.842	FALSE	FALSE	FALSE	FALSE	FALSE	FALSE	FALSE	-0.249	-1.25	-1.56	-0.144	-1.15	-1.06
Chkb	O55229	0.63868	0.422906	0.957097	0.799474	0.799487	0.133346	0.929	0.877	0.95	0.948	0.908	0.802	FALSE	FALSE	FALSE	FALSE	FALSE	FALSE	FALSE	0.225	-0.385	0.0258	-0.122	-0.122	-0.726
Chm	Q9QXG2	0.522914	0.173196	0.538479	0.246449	0.0501349	0.613197	0.917	0.696	0.925	0.801	0.569	0.949	FALSE	FALSE	FALSE	FALSE	FALSE	FALSE	FALSE	0.359	0.771	0.346	0.655	1.12	-0.284
Chmp1a	Q921W0	0.353174	0.734322	0.452304	0.539699	0.34504	0.408205	0.888	0.933	0.915	0.918	0.841	0.926	FALSE	FALSE	FALSE	FALSE	FALSE	FALSE	FALSE	-0.357	-0.13	-0.289	-0.235	-0.363	-0.318
Chmp1b1	Q99LU0	0.531064	0.547101	0.585806	0.103214	0.907353	0.371983	0.918	0.907	0.929	0.556	0.915	0.919	FALSE	FALSE	FALSE	FALSE	FALSE	FALSE	FALSE	0.23	0.221	0.2	0.605	0.0427	0.329
Chmp2a	Q9DB34	0.542822	0.336258	0.384135	0.445962	0.0559358	0.477153	0.919	0.843	0.905	0.897	0.588	0.936	FALSE	FALSE	FALSE	FALSE	FALSE	FALSE	FALSE	-0.178	0.282	0.255	0.223	0.568	-0.208
Chmp2b	Q8BJF9	0.133506	0.963587	0.119365	0.748026	0.305559	0.476992	0.779	0.951	0.806	0.944	0.828	0.935	FALSE	FALSE	FALSE	FALSE	FALSE	FALSE	FALSE	-0.576	0.0173	-0.598	-0.122	-0.391	-0.271
Chmp3	Q9CQ10	0.0934078	0.647486	0.120171	0.437976	0.392042	0.216705	0.724	0.923	0.807	0.895	0.853	0.868	FALSE	FALSE	FALSE	FALSE	FALSE	FALSE	FALSE	-0.499	-0.134	-0.461	-0.228	-0.252	-0.365
Chmp4b	Q9D8B3	0.162205	0.814471	0.0203802	0.129403	0.0720742	0.306498	0.806	0.941	0.538	0.627	0.632	0.903	FALSE	FALSE	FALSE	FALSE	FALSE	FALSE	FALSE	-0.291	-0.0484	-0.49	-0.316	-0.376	-0.212
Chmp5	Q9D7S9	0.232302	0.436525	0.660502	0.387394	0.0926277	0.627045	0.849	0.881	0.934	0.879	0.672	0.95	FALSE	FALSE	FALSE	FALSE	FALSE	FALSE	FALSE	0.279	0.181	0.102	0.201	0.395	0.113
Chmp6	P0C0A3	0.454426	0.50074	0.497471	0.730034	0.702899	0.045669	0.908	0.898	0.92	0.942	0.899	0.573	FALSE	FALSE	FALSE	FALSE	FALSE	FALSE	FALSE	-0.559	0.503	-0.506	-0.257	-0.284	-1.52
Chmp7	Q8R1T1	0.641675	0.681786	0.0620496	0.462468	0.662976	0.430566	0.929	0.928	0.723	0.902	0.895	0.929	FALSE	FALSE	FALSE	FALSE	FALSE	FALSE	FALSE	-0.251	-0.221	-1.02	-0.397	-0.235	-0.426
Chn1	Q91V57	0.608183	0.619425	0.579329	0.7465	0.736517	0.695086	0.926	0.919	0.928	0.944	0.902	0.955	FALSE	FALSE	FALSE	FALSE	FALSE	FALSE	FALSE	-0.256	-0.248	-0.276	-0.161	-0.168	-0.195
Chordc1	Q9D1P4	0.966772	0.552573	0.156341	0.912189	0.0216622	0.667512	0.949	0.908	0.834	0.955	0.418	0.953	FALSE	FALSE	FALSE	FALSE	FALSE	FALSE	FALSE	-0.00682	0.0974	-0.234	0.0181	-0.385	0.0704
Chp1	P61022	0.308016	0.350337	0.632844	0.239155	0.109253	0.710684	0.877	0.849	0.932	0.794	0.698	0.956	FALSE	FALSE	FALSE	FALSE	FALSE	FALSE	FALSE	0.39	0.357	-0.182	0.452	-0.618	0.142
Chrac1	Q9JKP8	0.275526	0.314642	0.0836515	0.204775	0.188121	0.522367	0.866	0.831	0.763	0.758	0.773	0.941	FALSE	FALSE	FALSE	FALSE	FALSE	FALSE	FALSE	0.754	0.695	1.21	0.878	0.912	0.441
Chtf18	Q8BIW9	0.758994	0.941717	0.406736	0.709157	0.129619	0.873353	0.938	0.949	0.909	0.94	0.723	0.963	FALSE	FALSE	FALSE	FALSE	FALSE	FALSE	FALSE	0.122	0.0291	0.331	-0.149	0.61	-0.0635
Chtf8	P0CG14	0.104352	0.289476	0.154068	0.660493	0.353678	0.0179724	0.742	0.816	0.833	0.935	0.843	0.367	FALSE	FALSE	FALSE	FALSE	FALSE	FALSE	FALSE	-1.31	0.846	-1.14	0.349	-0.74	-1.93
Chtop	Q9CY57	0.0251065	0.101933	0.00107859	0.121812	0.0197877	0.018465	0.489	0.551	0.173	0.608	0.403	0.372	FALSE	FALSE	FALSE	FALSE	FALSE	FALSE	FALSE	0.383	0.277	0.574	0.262	0.399	0.404
Chuk	Q60680	0.128759	0.928778	0.892135	0.326655	0.975492	0.410113	0.774	0.949	0.947	0.854	0.92	0.926	FALSE	FALSE	FALSE	FALSE	FALSE	FALSE	FALSE	-1.32	0.0769	0.117	0.847	0.0264	-0.711
Churc1	Q6DG52	0.436793	0.187392	0.666241	0.363552	0.167966	0.827032	0.905	0.717	0.935	0.87	0.759	0.961	FALSE	FALSE	FALSE	FALSE	FALSE	FALSE	FALSE	0.497	0.846	0.275	0.581	-0.886	0.139
Ciao1	Q99KN2	0.832295	0.538419	0.734266	0.156327	0.150051	0.219397	0.943	0.906	0.939	0.686	0.744	0.87	FALSE	FALSE	FALSE	FALSE	FALSE	FALSE	FALSE	0.0682	0.198	0.109	0.46	0.468	0.398
Ciapin1	Q8WTY4	0.715239	0.0582094	0.30828	0.708321	0.380463	0.283186	0.935	0.434	0.891	0.94	0.85	0.896	FALSE	FALSE	FALSE	FALSE	FALSE	FALSE	FALSE	0.077	0.406	-0.216	0.079	-0.186	0.228
Cib1	Q9Z0F4	0.821468	0.944379	0.963601	0.982037	0.363827	0.662843	0.942	0.95	0.95	0.959	0.846	0.953	FALSE	FALSE	FALSE	FALSE	FALSE	FALSE	FALSE	-0.0963	0.0298	-0.0195	-0.0096	-0.389	-0.186
Cic	Q924A2	0.278442	0.544712	0.84073	0.990171	0.590765	0.570003	0.867	0.907	0.945	0.959	0.887	0.945	FALSE	FALSE	FALSE	FALSE	FALSE	FALSE	FALSE	-0.297	-0.166	-0.0548	0.00336	0.147	-0.155
Cinp	Q9D0V8	0.813889	0.651819	0.89965	0.214303	0.824896	0.644118	0.942	0.924	0.947	0.769	0.91	0.951	FALSE	FALSE	FALSE	FALSE	FALSE	FALSE	FALSE	0.109	-0.209	-0.0583	-0.578	-0.102	0.214
Cir1	Q9DA19	0.0178683	0.268676	0.0423644	0.13178	0.0950731	0.0206787	0.439	0.801	0.664	0.633	0.677	0.392	FALSE	FALSE	FALSE	FALSE	FALSE	FALSE	FALSE	1.2	0.547	1.02	0.75	0.832	1.17
Cirbp	P60824	0.0765914	0.468548	0.031005	0.155745	0.223352	0.0352501	0.689	0.89	0.613	0.684	0.794	0.505	FALSE	FALSE	FALSE	FALSE	FALSE	FALSE	FALSE	0.407	0.164	0.499	0.324	0.278	0.486
Cirh1a	Q8R2N2	0.734027	0.474799	0.349566	0.748808	0.0530039	0.973705	0.937	0.892	0.899	0.944	0.579	0.967	FALSE	FALSE	FALSE	FALSE	FALSE	FALSE	FALSE	-0.0655	-0.138	-0.181	-0.0618	-0.379	0.00635
Cisd1	Q91WS0	0.311355	0.45875	0.940939	0.536164	0.590157	0.323785	0.878	0.887	0.949	0.917	0.887	0.908	FALSE	FALSE	FALSE	FALSE	FALSE	FALSE	FALSE	0.407	0.297	-0.0297	0.248	0.216	0.397
Cisd2	Q9CQB5	0.989975	0.703987	0.951509	0.829248	0.899532	0.631386	0.95	0.93	0.95	0.95	0.915	0.95	FALSE	FALSE	FALSE	FALSE	FALSE	FALSE	FALSE	0.01	-0.303	0.0484	-0.172	0.101	-0.382
Cisd3	B1AR13	0.442504	0.273268	0.638929	0.880997	0.847459	0.41245	0.906	0.804	0.933	0.953	0.911	0.926	FALSE	FALSE	FALSE	FALSE	FALSE	FALSE	FALSE	0.394	0.564	0.241	-0.0767	0.0986	0.421
Cit	P49025	0.901731	0.965512	0.273655	0.804022	0.297773	0.713685	0.946	0.951	0.882	0.948	0.826	0.956	FALSE	FALSE	FALSE	FALSE	FALSE	FALSE	FALSE	-0.0712	-0.0249	0.634	-0.143	0.603	-0.212
Cited1	P97769	0.759035	0.821858	0.587897	0.976417	0.23143	0.824192	0.938	0.941	0.929	0.959	0.798	0.961	FALSE	FALSE	FALSE	FALSE	FALSE	FALSE	FALSE	-0.132	0.0972	0.234	-0.0128	0.52	-0.0959
Cited2	O35740	0.434659	0.56926	0.400386	0.734559	0.38459	0.184436	0.905	0.911	0.908	0.942	0.851	0.849	FALSE	FALSE	FALSE	FALSE	FALSE	FALSE	FALSE	0.355	0.258	0.383	0.154	-0.396	0.607
Ciz1	Q8VEH2	0.138713	0.986556	0.0266664	0.719131	0.0283996	0.221382	0.785	0.952	0.586	0.941	0.467	0.871	FALSE	FALSE	FALSE	FALSE	FALSE	FALSE	FALSE	0.539	-0.00607	0.816	0.13	0.807	0.443
Ckap2	Q3V1H1	0.881662	0.602963	0.570758	0.965812	0.182643	0.867977	0.945	0.917	0.927	0.958	0.769	0.963	FALSE	FALSE	FALSE	FALSE	FALSE	FALSE	FALSE	-0.0461	0.161	-0.176	0.0133	-0.416	-0.0515
Ckap2l	Q7TS74	0.282954	0.922714	0.350997	0.622237	0.948087	0.181754	0.869	0.948	0.9	0.93	0.918	0.847	FALSE	FALSE	FALSE	FALSE	FALSE	FALSE	FALSE	0.485	0.0436	0.421	0.222	-0.0293	0.605
Ckap4	Q8BMK4	0.45276	0.768161	0.697064	0.78126	0.894079	0.705288	0.907	0.937	0.937	0.946	0.915	0.955	FALSE	FALSE	FALSE	FALSE	FALSE	FALSE	FALSE	0.14	0.0549	-0.0725	0.0517	-0.0248	0.0704
Ckap5	A2AGT5	0.10703	0.403605	0.891804	0.356987	0.124251	0.0400538	0.746	0.871	0.947	0.868	0.717	0.539	FALSE	FALSE	FALSE	FALSE	FALSE	FALSE	FALSE	-0.15	-0.0769	-0.0125	-0.0849	0.143	-0.192
Ckb	Q04447	0.440369	0.526756	0.0913998	0.486072	0.00650082	0.96799	0.905	0.903	0.774	0.907	0.257	0.967	FALSE	FALSE	FALSE	FALSE	FALSE	FALSE	FALSE	-0.203	0.167	-0.449	0.183	-0.74	0.0105
Ckmt1	P30275	0.804249	0.939406	0.099461	0.989339	0.000802123	0.205995	0.941	0.949	0.785	0.959	0.0988	0.863	FALSE	FALSE	FALSE	FALSE	FALSE	FALSE	FALSE	-0.171	0.0524	-1.15	-0.00921	-2.43	0.878
Cks1brt	Q3UNC9	0.16079	0.0337039	0.843113	0.106186	0.548778	0.279427	0.805	0.327	0.945	0.563	0.881	0.895	FALSE	FALSE	FALSE	FALSE	FALSE	FALSE	FALSE	0.647	0.991	-0.0905	0.747	-0.275	0.497
Cks2	P56390	0.207961	0.413948	0.42673	0.893302	0.549461	0.375827	0.837	0.874	0.912	0.954	0.881	0.92	FALSE	FALSE	FALSE	FALSE	FALSE	FALSE	FALSE	0.753	0.487	0.474	0.0797	0.356	0.528
Clasp1	Q80TV8	0.151106	0.202313	0.972563	0.912647	0.699371	0.313043	0.797	0.737	0.95	0.955	0.899	0.905	FALSE	FALSE	FALSE	FALSE	FALSE	FALSE	FALSE	-0.263	-0.233	-0.00623	0.0199	0.07	-0.184
Clasp2	Q8BRT1	0.428185	0.679225	0.012949	0.877738	0.0604178	0.507545	0.903	0.927	0.456	0.953	0.602	0.939	FALSE	FALSE	FALSE	FALSE	FALSE	FALSE	FALSE	0.116	-0.0607	0.375	0.0225	0.28	0.0973
Clasrp	Q8CFC7	0.627811	0.539751	0.813257	0.519519	0.666525	0.594345	0.928	0.906	0.943	0.914	0.895	0.947	FALSE	FALSE	FALSE	FALSE	FALSE	FALSE	FALSE	0.283	0.358	0.138	-0.376	-0.251	0.311
Clcc1	Q99LI2	0.449627	0.584005	0.849022	0.375674	0.681613	0.675371	0.907	0.914	0.945	0.875	0.897	0.953	FALSE	FALSE	FALSE	FALSE	FALSE	FALSE	FALSE	0.394	0.285	0.099	-0.462	-0.213	0.218
Clcn2	Q9R0A1	0.00412867	0.479789	0.0912874	0.424642	0.423807	0.17465	0.24	0.893	0.774	0.891	0.86	0.842	FALSE	FALSE	FALSE	FALSE	FALSE	FALSE	FALSE	-1.14	-0.271	-0.655	-0.307	0.307	-0.524
Clcn3	P51791	0.984617	0.567623	0.314865	0.322573	0.452859	0.382579	0.95	0.911	0.892	0.852	0.865	0.921	FALSE	FALSE	FALSE	FALSE	FALSE	FALSE	FALSE	0.0102	0.303	0.534	0.526	0.398	0.463
Clcn5	Q9WVD4	0.890789	0.832586	0.820022	0.640302	0.725524	0.616865	0.946	0.942	0.944	0.933	0.901	0.949	FALSE	FALSE	FALSE	FALSE	FALSE	FALSE	FALSE	-0.074	0.114	-0.123	0.252	-0.189	0.27
Clcn7	O70496	0.732384	0.830394	0.100797	0.555854	0.923635	0.403423	0.936	0.942	0.786	0.92	0.917	0.925	FALSE	FALSE	FALSE	FALSE	FALSE	FALSE	FALSE	0.162	-0.102	0.787	0.28	0.0454	0.397
Cldn23	Q9D7D7	0.134467	0.715172	0.480745	0.101378	0.207982	0.105859	0.78	0.931	0.919	0.551	0.786	0.762	FALSE	FALSE	FALSE	FALSE	FALSE	FALSE	FALSE	0.589	0.142	0.275	0.646	0.494	0.637
Cldn3	Q9Z0G9	0.892361	0.539787	0.894525	0.490415	0.858471	0.0696055	0.946	0.906	0.947	0.908	0.912	0.675	FALSE	FALSE	FALSE	FALSE	FALSE	FALSE	FALSE	0.0505	-0.229	0.0494	0.258	-0.0665	0.687
Cldn7	Q9Z261	0.926298	0.502475	0.237543	0.573694	0.485476	0.973524	0.947	0.898	0.871	0.923	0.871	0.967	FALSE	FALSE	FALSE	FALSE	FALSE	FALSE	FALSE	0.0354	0.257	0.454	0.215	-0.267	-0.0127
Cldnd1	Q9CQX5	0.220032	0.823977	0.85875	0.941363	0.900986	0.882588	0.843	0.941	0.946	0.957	0.915	0.964	FALSE	FALSE	FALSE	FALSE	FALSE	FALSE	FALSE	0.54	-0.0973	-0.0779	-0.0322	0.0544	0.0646
Clec16a	Q80U30	0.150665	0.0226635	0.763297	0.870152	0.850505	0.807845	0.796	0.256	0.941	0.953	0.911	0.961	FALSE	FALSE	FALSE	FALSE	FALSE	FALSE	FALSE	-2.15	-3.46	-0.447	-0.242	-0.28	-0.361
Clgn	P52194	0.550844	0.958971	0.775502	0.955064	0.12619	0.816786	0.92	0.95	0.941	0.957	0.719	0.961	FALSE	FALSE	FALSE	FALSE	FALSE	FALSE	FALSE	-0.223	0.0192	-0.107	0.0211	0.578	-0.0866
Clic1	Q9Z1Q5	0.138996	0.557365	0.0186738	0.509	0.0017551	0.335987	0.785	0.909	0.523	0.912	0.142	0.911	FALSE	FALSE	FALSE	FALSE	FALSE	FALSE	FALSE	0.282	0.111	0.454	0.125	0.616	0.182
Clic4	Q9QYB1	0.264471	0.734131	0.000763101	0.594225	0.17	0.811927	0.862	0.933	0.148	0.926	0.76	0.961	FALSE	FALSE	FALSE	FALSE	FALSE	FALSE	FALSE	-0.116	0.0351	-0.366	0.055	-0.143	0.0246
Clic5	Q8BXK9	0.330366	0.786842	0.157658	0.306902	0.470649	0.558709	0.883	0.938	0.835	0.843	0.869	0.944	FALSE	FALSE	FALSE	FALSE	FALSE	FALSE	FALSE	0.439	0.122	0.641	-0.461	-0.325	-0.263
Clic6	Q8BHB9	0.164472	0.836856	0.800318	0.604988	0.099457	0.788071	0.808	0.942	0.943	0.928	0.684	0.96	FALSE	FALSE	FALSE	FALSE	FALSE	FALSE	FALSE	0.597	0.0876	0.108	0.22	-0.709	-0.114
Clint1	Q99KN9	0.141395	0.0251147	0.1683	0.903409	0.122337	0.0348397	0.788	0.274	0.841	0.955	0.715	0.502	FALSE	FALSE	FALSE	FALSE	FALSE	FALSE	FALSE	0.248	0.383	0.232	0.0203	0.261	0.36
Clip1	Q922J3	0.0568258	0.261902	0.113791	0.496404	0.276854	0.0274543	0.632	0.796	0.801	0.909	0.818	0.446	FALSE	FALSE	FALSE	FALSE	FALSE	FALSE	FALSE	-0.95	-0.554	-0.785	-0.334	-0.536	-1.11
Clip2	Q9Z0H8	0.876986	0.664133	0.699682	0.706111	0.357399	0.815196	0.945	0.925	0.937	0.94	0.844	0.961	FALSE	FALSE	FALSE	FALSE	FALSE	FALSE	FALSE	0.118	-0.33	0.293	0.287	0.702	-0.178
Clk1	P22518	0.0935878	0.232307	0.676926	0.511124	0.672258	0.324336	0.724	0.77	0.936	0.912	0.896	0.908	FALSE	FALSE	FALSE	FALSE	FALSE	FALSE	FALSE	0.53	0.375	0.13	-0.205	-0.132	0.309
Clk3	O35492	0.921758	0.644883	0.887439	0.973721	0.559131	0.658549	0.947	0.923	0.947	0.958	0.882	0.952	FALSE	FALSE	FALSE	FALSE	FALSE	FALSE	FALSE	-0.0457	0.215	-0.0659	-0.0153	0.272	-0.206
Clmn	Q8C5W0	0.127017	0.154236	0.0802119	0.068823	0.152966	0.243611	0.772	0.663	0.758	0.445	0.746	0.881	FALSE	FALSE	FALSE	FALSE	FALSE	FALSE	FALSE	0.75	0.699	0.863	0.898	0.702	0.571
Cln5	Q3UMW8	0.0421158	0.993447	0.928463	0.443639	0.0013085	0.860904	0.571	0.952	0.949	0.897	0.124	0.963	FALSE	FALSE	FALSE	FALSE	FALSE	FALSE	FALSE	1.54	0.00611	0.0668	0.571	2.51	-0.13
Cln6	Q3U466	0.691819	0.49953	0.381461	0.996936	0.638383	0.92625	0.933	0.898	0.905	0.959	0.892	0.965	FALSE	FALSE	FALSE	FALSE	FALSE	FALSE	FALSE	0.214	0.364	0.473	-0.00207	0.253	0.0498
Cln8	Q9QUK3	0.72167	0.395537	0.912966	0.836612	0.724374	0.574653	0.936	0.868	0.948	0.951	0.901	0.946	FALSE	FALSE	FALSE	FALSE	FALSE	FALSE	FALSE	-0.172	0.412	0.0529	0.0998	-0.171	-0.272
Clns1a	Q61189	0.324193	0.158722	0.0741451	0.477312	0.0265162	0.559978	0.881	0.671	0.747	0.905	0.455	0.944	FALSE	FALSE	FALSE	FALSE	FALSE	FALSE	FALSE	-0.213	-0.306	-0.39	-0.153	-0.488	-0.126
Clp1	Q99LI9	0.883079	0.211519	0.967573	0.886064	0.371078	0.716982	0.945	0.748	0.95	0.954	0.848	0.956	FALSE	FALSE	FALSE	FALSE	FALSE	FALSE	FALSE	-0.0455	-0.389	-0.0126	-0.0443	-0.278	-0.112
Clpb	Q60649	0.107396	0.0652316	0.446606	0.102695	0.626565	0.954287	0.746	0.458	0.914	0.555	0.891	0.966	FALSE	FALSE	FALSE	FALSE	FALSE	FALSE	FALSE	0.284	0.326	-0.133	0.288	-0.0849	-0.01
Clpp	O88696	0.641806	0.96721	0.831759	0.773169	0.191889	0.368513	0.929	0.951	0.944	0.946	0.776	0.918	FALSE	FALSE	FALSE	FALSE	FALSE	FALSE	FALSE	0.0792	-0.00699	0.0362	0.0491	-0.224	0.154
Clps	Q9CQC2	0.507716	0.966038	0.798376	0.681623	0.86293	0.986849	0.915	0.951	0.943	0.937	0.912	0.967	FALSE	FALSE	FALSE	FALSE	FALSE	FALSE	FALSE	0.502	-0.0322	0.193	-0.311	-0.131	-0.0125
Clptm1	Q8VBZ3	0.0236225	0.517974	0.000543407	0.698116	0.0121016	0.271081	0.48	0.902	0.126	0.939	0.333	0.892	FALSE	FALSE	FALSE	FALSE	FALSE	FALSE	FALSE	-0.467	-0.131	-0.736	-0.0783	-0.521	-0.223
Clpx	Q9JHS4	0.0785061	0.3771	0.0885067	0.526027	0.324614	0.161527	0.693	0.861	0.77	0.915	0.835	0.831	FALSE	FALSE	FALSE	FALSE	FALSE	FALSE	FALSE	0.252	0.125	0.244	0.0897	0.14	0.199
Clspn	Q80YR7	0.882205	0.171884	0.870809	0.798015	0.877844	0.58234	0.945	0.694	0.946	0.948	0.913	0.946	FALSE	FALSE	FALSE	FALSE	FALSE	FALSE	FALSE	-0.121	1.12	-0.133	0.209	0.125	0.449
Clta	O08585	0.262044	0.259888	0.138006	0.707201	0.180722	0.746519	0.861	0.794	0.822	0.94	0.768	0.958	FALSE	FALSE	FALSE	FALSE	FALSE	FALSE	FALSE	0.335	0.337	0.445	0.112	0.401	0.0961
Cltb	Q6IRU5	0.631147	0.637643	0.504666	0.832013	0.219224	0.797932	0.928	0.922	0.921	0.95	0.792	0.96	FALSE	FALSE	FALSE	FALSE	FALSE	FALSE	FALSE	-0.088	0.0863	0.122	0.0388	-0.226	0.0469
Cltc	Q68FD5	0.0603103	0.42011	0.16074	0.364462	0.116242	0.189222	0.644	0.876	0.837	0.871	0.707	0.852	FALSE	FALSE	FALSE	FALSE	FALSE	FALSE	FALSE	0.209	0.0887	0.155	0.0998	0.174	0.145
Clu	Q06890	0.375594	0.142588	0.285899	0.537025	0.781952	0.428229	0.893	0.639	0.886	0.917	0.906	0.929	FALSE	FALSE	FALSE	FALSE	FALSE	FALSE	FALSE	0.384	0.64	0.464	0.267	0.12	0.343
Cluap1	Q8R3P7	0.10174	0.190865	0.0196389	0.0777187	0.260359	0.082598	0.738	0.722	0.532	0.478	0.811	0.712	FALSE	FALSE	FALSE	FALSE	FALSE	FALSE	FALSE	-0.686	-0.546	-0.99	-0.74	-0.469	-0.728
Cluh	Q5SW19	0.000374842	0.788619	0.00475137	0.507611	0.000632587	0.0951671	0.0734	0.938	0.316	0.912	0.0889	0.741	FALSE	FALSE	FALSE	FALSE	FALSE	FALSE	FALSE	-0.499	-0.0355	-0.388	-0.0879	-0.477	-0.224
Cmas	Q99KK2	0.0741841	0.104323	0.0298373	0.049204	0.00683382	0.0218382	0.683	0.556	0.606	0.373	0.262	0.402	FALSE	FALSE	FALSE	FALSE	FALSE	FALSE	FALSE	-0.241	-0.219	0.295	-0.266	0.372	-0.312
Cmbl	Q8R1G2	0.809176	0.63655	0.108459	0.369657	0.97923	0.526484	0.941	0.922	0.795	0.873	0.92	0.941	FALSE	FALSE	FALSE	FALSE	FALSE	FALSE	FALSE	-0.089	0.174	0.598	0.332	-0.00959	0.234
Cmc1	Q9CPZ8	0.433407	0.277585	0.379292	0.866993	0.0919173	0.827474	0.904	0.808	0.905	0.952	0.671	0.962	FALSE	FALSE	FALSE	FALSE	FALSE	FALSE	FALSE	-0.171	-0.238	0.192	0.0365	0.372	-0.0475
Cmip	Q9D486	0.417705	0.823229	0.435107	0.734149	0.78688	0.787645	0.902	0.941	0.913	0.942	0.907	0.96	FALSE	FALSE	FALSE	FALSE	FALSE	FALSE	FALSE	-0.373	-0.102	0.359	-0.156	0.124	0.124
Cmpk1	Q9DBP5	0.0494326	0.179008	0.175606	0.623897	0.580499	0.789136	0.604	0.705	0.845	0.93	0.885	0.96	FALSE	FALSE	FALSE	FALSE	FALSE	FALSE	FALSE	0.3	0.203	0.205	0.0736	0.0829	0.0401
Cmpk2	Q3U5Q7	0.652271	0.561237	0.8817	0.18506	0.170673	0.880053	0.93	0.91	0.947	0.733	0.761	0.964	FALSE	FALSE	FALSE	FALSE	FALSE	FALSE	FALSE	0.19	-0.245	0.0626	0.562	-0.581	0.0635
Cmss1	Q9CZT6	0.0119487	0.0589122	0.099175	0.165734	0.247315	0.0947333	0.379	0.437	0.784	0.702	0.806	0.74	FALSE	FALSE	FALSE	FALSE	FALSE	FALSE	FALSE	0.733	0.544	0.473	0.396	0.33	0.48
Cmtm6	Q9CZ69	0.612412	0.198908	0.625787	0.954986	0.320397	0.0564923	0.927	0.732	0.932	0.957	0.833	0.626	FALSE	FALSE	FALSE	FALSE	FALSE	FALSE	FALSE	0.24	-0.612	-0.231	-0.0267	-0.472	-0.917
Cmtr1	Q9DBC3	0.00519109	0.480838	0.16034	0.213713	0.0273472	0.251155	0.269	0.893	0.837	0.769	0.46	0.884	FALSE	FALSE	FALSE	FALSE	FALSE	FALSE	FALSE	0.462	0.113	0.226	0.2	0.36	0.184
Cnbp	P53996	0.0412978	0.0501783	0.71796	0.527431	0.578589	0.128504	0.567	0.402	0.938	0.915	0.885	0.796	FALSE	FALSE	FALSE	FALSE	FALSE	FALSE	FALSE	0.908	0.87	0.158	0.277	-0.243	0.671
Cndp2	Q9D1A2	0.640381	0.595583	0.00927547	0.945427	0.0164129	0.561391	0.929	0.916	0.408	0.957	0.374	0.945	FALSE	FALSE	FALSE	FALSE	FALSE	FALSE	FALSE	-0.0545	-0.0619	-0.313	-0.00798	-0.287	0.0678
Cnep1r1	Q3UJ81	0.364881	0.857931	0.805944	0.104498	0.848083	0.383176	0.891	0.944	0.943	0.559	0.911	0.921	FALSE	FALSE	FALSE	FALSE	FALSE	FALSE	FALSE	0.383	-0.0755	-0.104	-0.693	-0.0808	0.369
Cnksr1	A2A9K7	0.60938	0.926346	0.738422	0.728415	0.209122	0.88005	0.926	0.948	0.939	0.942	0.786	0.964	FALSE	FALSE	FALSE	FALSE	FALSE	FALSE	FALSE	0.211	-0.0381	-0.138	-0.143	-0.521	-0.0621
Cnn3	Q9DAW9	0.530784	0.272883	0.275393	0.799024	0.556002	0.621841	0.918	0.804	0.883	0.948	0.882	0.95	FALSE	FALSE	FALSE	FALSE	FALSE	FALSE	FALSE	-0.0893	0.157	-0.156	0.0362	-0.0839	0.0702
Cnnm2	Q3TWN3	0.822805	0.539646	0.94907	0.670425	0.750615	0.801518	0.942	0.906	0.95	0.936	0.903	0.96	FALSE	FALSE	FALSE	FALSE	FALSE	FALSE	FALSE	-0.101	-0.278	0.0289	-0.193	0.144	0.114
Cnnm3	Q32NY4	0.0854674	0.112068	0.31615	0.402606	0.341345	0.479413	0.708	0.571	0.893	0.885	0.84	0.936	FALSE	FALSE	FALSE	FALSE	FALSE	FALSE	FALSE	-0.81	-0.747	-0.468	-0.39	-0.444	-0.329
Cnot1	Q6ZQ08	0.899829	0.471448	0.181197	0.747472	0.0421975	0.357795	0.946	0.891	0.848	0.944	0.539	0.916	FALSE	FALSE	FALSE	FALSE	FALSE	FALSE	FALSE	0.0161	-0.0921	0.172	-0.0411	0.264	-0.118
Cnot10	Q8BH15	0.627599	0.888034	0.107843	0.488303	0.274904	0.964649	0.928	0.946	0.794	0.908	0.817	0.967	FALSE	FALSE	FALSE	FALSE	FALSE	FALSE	FALSE	0.0687	0.0199	0.23	0.0982	0.155	-0.00627
Cnot11	Q9CWN7	0.979349	0.238121	0.970534	0.643998	0.0985909	0.436314	0.95	0.775	0.95	0.933	0.682	0.93	FALSE	FALSE	FALSE	FALSE	FALSE	FALSE	FALSE	-0.00654	-0.3	0.00933	-0.117	0.422	0.197
Cnot2	Q8C5L3	0.585663	0.785703	0.429388	0.217828	0.506079	0.159113	0.924	0.938	0.912	0.773	0.875	0.829	FALSE	FALSE	FALSE	FALSE	FALSE	FALSE	FALSE	0.419	0.209	-0.609	-0.953	0.512	-1.09
Cnot3	Q8K0V4	0.684368	0.202291	0.444611	0.828215	0.551767	0.772327	0.933	0.737	0.914	0.95	0.881	0.959	FALSE	FALSE	FALSE	FALSE	FALSE	FALSE	FALSE	-0.0481	-0.152	0.0906	-0.0257	0.0705	0.0342
Cnot4	Q8BT14	0.559802	0.423488	0.501033	0.929581	0.151443	0.445188	0.921	0.877	0.921	0.956	0.745	0.931	FALSE	FALSE	FALSE	FALSE	FALSE	FALSE	FALSE	-0.112	-0.154	-0.129	-0.0169	-0.277	-0.146
Cnot6	Q8K3P5	0.487172	0.054949	0.588839	0.117185	0.659601	0.93018	0.912	0.422	0.929	0.595	0.895	0.966	FALSE	FALSE	FALSE	FALSE	FALSE	FALSE	FALSE	0.667	1.87	0.518	1.52	0.422	-0.0839
Cnot7	Q60809	0.0804513	0.426377	0.465822	0.449707	0.0406555	0.498813	0.698	0.878	0.917	0.898	0.532	0.938	FALSE	FALSE	FALSE	FALSE	FALSE	FALSE	FALSE	1.47	0.662	0.607	0.629	1.73	0.562
Cnot8	Q9D8X5	0.896952	0.819731	0.417229	0.762779	0.663311	0.363083	0.946	0.941	0.91	0.945	0.895	0.917	FALSE	FALSE	FALSE	FALSE	FALSE	FALSE	FALSE	-0.0493	-0.0867	0.309	0.115	0.166	0.347
Cnp	P16330	0.971624	0.864534	0.856836	0.898798	0.647857	0.825163	0.949	0.944	0.946	0.954	0.893	0.961	FALSE	FALSE	FALSE	FALSE	FALSE	FALSE	FALSE	-0.015	-0.0717	-0.0759	-0.0535	-0.192	-0.0929
Cnpy2	Q9QXT0	0.225591	0.0830233	0.745929	0.590529	0.600646	0.397182	0.846	0.504	0.94	0.926	0.888	0.924	FALSE	FALSE	FALSE	FALSE	FALSE	FALSE	FALSE	0.289	-0.416	0.0767	0.127	-0.124	0.201
Cnpy3	Q9DAU1	0.578706	0.617816	0.732849	0.888792	0.0177856	0.957667	0.923	0.919	0.939	0.954	0.386	0.967	FALSE	FALSE	FALSE	FALSE	FALSE	FALSE	FALSE	-0.11	-0.0987	0.0675	0.0276	0.48	0.0105
Cnpy4	Q8BQ47	0.15362	0.802129	0.420368	0.247116	0.125931	0.341657	0.799	0.94	0.911	0.801	0.719	0.912	FALSE	FALSE	FALSE	FALSE	FALSE	FALSE	FALSE	0.352	-0.0613	0.198	0.285	0.378	0.233
Cnst	Q8CBC4	0.897481	0.672876	0.978273	0.858685	0.944059	0.833422	0.946	0.926	0.951	0.952	0.918	0.962	FALSE	FALSE	FALSE	FALSE	FALSE	FALSE	FALSE	0.0515	0.169	0.0109	-0.0712	0.0281	0.0841
Cntnap5c	Q0V8T7	0.467323	0.699069	0.184744	0.178898	0.263306	0.438405	0.91	0.93	0.85	0.724	0.813	0.93	FALSE	FALSE	FALSE	FALSE	FALSE	FALSE	FALSE	0.375	-0.199	0.688	-0.697	-0.579	-0.4
Cntrl	A2AL36	0.737338	0.608907	0.103908	0.401086	0.0320418	0.785191	0.937	0.918	0.79	0.884	0.489	0.96	FALSE	FALSE	FALSE	FALSE	FALSE	FALSE	FALSE	-0.154	-0.235	0.756	-0.387	1	0.125
Cntrob	Q8CB62	0.584479	0.586585	0.642356	0.0238334	0.380063	0.123465	0.924	0.914	0.933	0.223	0.85	0.789	FALSE	FALSE	FALSE	FALSE	FALSE	FALSE	FALSE	0.261	0.26	-0.222	1.1	0.42	0.743
Coa3	Q9D2R6	0.00901105	0.172788	0.0262938	0.026077	0.0300462	0.00644543	0.34	0.695	0.584	0.238	0.477	0.228	FALSE	FALSE	FALSE	FALSE	FALSE	FALSE	FALSE	-0.617	-0.315	-0.521	-0.521	-0.508	-0.645
Coa5	Q99M07	0.0118666	0.209843	0.00553157	0.876185	0.000251374	0.0783323	0.378	0.746	0.335	0.953	0.0562	0.701	FALSE	FALSE	FALSE	FALSE	FALSE	FALSE	FALSE	-1.54	-0.752	-1.71	0.0928	-2.32	-1.06
Coa6	Q8BGD8	0.474022	0.482949	0.470715	0.613528	0.517874	0.156	0.911	0.894	0.917	0.929	0.876	0.826	FALSE	FALSE	FALSE	FALSE	FALSE	FALSE	FALSE	0.287	0.281	-0.289	0.202	-0.259	0.572
Coa7	Q921H9	0.165743	0.0604735	0.444566	0.149641	0.673247	0.144307	0.809	0.442	0.914	0.673	0.896	0.814	FALSE	FALSE	FALSE	FALSE	FALSE	FALSE	FALSE	0.226	0.309	0.124	0.236	-0.0684	0.239
Coasy	Q9DBL7	0.657381	0.95697	0.49493	0.545315	0.544644	0.863673	0.931	0.95	0.92	0.919	0.88	0.963	FALSE	FALSE	FALSE	FALSE	FALSE	FALSE	FALSE	0.202	-0.0246	-0.312	-0.276	0.277	0.0783
Cobl	Q5NBX1	0.720949	0.886948	0.0722369	0.718551	0.181693	0.819213	0.936	0.946	0.744	0.941	0.769	0.961	FALSE	FALSE	FALSE	FALSE	FALSE	FALSE	FALSE	0.128	-0.051	0.654	-0.129	0.483	-0.082
Cobll1	Q3UMF0	0.872626	0.805005	0.569377	0.0886998	0.383976	0.376163	0.945	0.94	0.927	0.515	0.851	0.92	FALSE	FALSE	FALSE	FALSE	FALSE	FALSE	FALSE	0.0837	-0.129	0.297	-0.9	-0.456	-0.464
Cog1	Q9Z160	0.141313	0.456874	0.0107483	0.699067	0.103203	0.965463	0.788	0.887	0.428	0.939	0.689	0.967	FALSE	FALSE	FALSE	FALSE	FALSE	FALSE	FALSE	0.22	-0.11	0.389	0.0572	0.244	-0.00641
Cog2	Q921L5	0.573954	0.625328	0.592586	0.786898	0.188535	0.760782	0.923	0.92	0.929	0.947	0.773	0.958	FALSE	FALSE	FALSE	FALSE	FALSE	FALSE	FALSE	0.0978	-0.0849	0.0931	-0.047	0.23	0.0529
Cog3	Q8CI04	0.573467	0.55762	0.528455	0.745093	0.781689	0.972645	0.923	0.909	0.924	0.943	0.906	0.967	FALSE	FALSE	FALSE	FALSE	FALSE	FALSE	FALSE	-0.0721	-0.0751	0.0807	-0.0416	-0.0354	0.00438
Cog4	Q8R1U1	0.498358	0.656685	0.810666	0.0456227	0.404245	0.0422339	0.914	0.924	0.943	0.356	0.855	0.552	FALSE	FALSE	FALSE	FALSE	FALSE	FALSE	FALSE	-0.114	-0.0745	-0.0401	-0.341	-0.14	-0.347
Cog5	Q8C0L8	0.635889	0.841544	0.412417	0.827967	0.132265	0.440378	0.929	0.943	0.91	0.95	0.726	0.931	FALSE	FALSE	FALSE	FALSE	FALSE	FALSE	FALSE	0.0775	-0.0327	0.134	0.0355	0.249	0.126
Cog6	Q8R3I3	0.615014	0.80298	0.836883	0.525789	0.468838	0.451542	0.927	0.94	0.945	0.915	0.868	0.932	FALSE	FALSE	FALSE	FALSE	FALSE	FALSE	FALSE	-0.241	0.12	0.0987	0.305	-0.348	0.362
Cog7	Q3UM29	0.939572	0.67344	0.118987	0.559554	0.426483	0.889559	0.948	0.927	0.806	0.921	0.86	0.964	FALSE	FALSE	FALSE	FALSE	FALSE	FALSE	FALSE	-0.0133	-0.074	0.277	-0.103	0.14	0.0244
Cog8	Q9JJA2	0.687254	0.55089	0.211883	0.960754	0.17354	0.296339	0.933	0.908	0.862	0.958	0.763	0.9	FALSE	FALSE	FALSE	FALSE	FALSE	FALSE	FALSE	0.195	0.289	0.607	0.0238	0.663	-0.507
Coil	Q5SU73	0.650445	0.836262	0.367199	0.350451	0.809283	0.148287	0.93	0.942	0.903	0.865	0.908	0.818	FALSE	FALSE	FALSE	FALSE	FALSE	FALSE	FALSE	0.0974	0.0444	0.194	0.201	0.0518	0.313
Col1a1	P11087	0.338255	0.312195	0.574332	0.623216	0.809999	0.493666	0.885	0.83	0.928	0.93	0.908	0.938	FALSE	FALSE	FALSE	FALSE	FALSE	FALSE	FALSE	0.611	0.645	0.357	0.312	0.153	0.436
Col2a1	P28481	0.032715	0.581621	0.830266	0.499517	0.603558	0.945578	0.525	0.913	0.944	0.91	0.888	0.966	FALSE	FALSE	FALSE	FALSE	FALSE	FALSE	FALSE	1	-0.254	0.0986	0.311	0.239	0.0314
Col4a1	P02463	0.13139	0.823928	0.0336441	0.592968	0.493417	0.199274	0.777	0.941	0.627	0.926	0.872	0.859	FALSE	FALSE	FALSE	FALSE	FALSE	FALSE	FALSE	0.578	0.0844	0.822	-0.203	0.26	0.49
Col4a2	P08122	0.0148614	0.0262545	0.674364	0.57005	0.847216	0.155644	0.41	0.281	0.935	0.923	0.911	0.825	FALSE	FALSE	FALSE	FALSE	FALSE	FALSE	FALSE	0.66	-0.599	0.111	-0.15	-0.0508	0.378
Col4a3bp	Q9EQG9	0.215554	0.638995	0.618996	0.715633	0.243916	0.892154	0.841	0.922	0.931	0.941	0.804	0.964	FALSE	FALSE	FALSE	FALSE	FALSE	FALSE	FALSE	-0.487	-0.183	-0.194	-0.142	-0.458	0.053
Col6a1	Q04857	0.242171	0.777103	0.329548	0.869145	0.556308	0.782359	0.853	0.937	0.896	0.953	0.882	0.959	FALSE	FALSE	FALSE	FALSE	FALSE	FALSE	FALSE	-1.48	-0.357	-1.24	-0.208	-0.743	0.349
Colgalt1	Q8K297	0.00705467	0.177748	0.0117665	0.134349	0.985502	0.069087	0.309	0.703	0.44	0.639	0.92	0.673	FALSE	FALSE	FALSE	FALSE	FALSE	FALSE	FALSE	-0.377	-0.184	-0.351	-0.205	0.00246	-0.25
Commd1	Q8K4M5	0.767903	0.410049	0.499533	0.981461	0.17473	0.739516	0.939	0.873	0.921	0.959	0.764	0.957	FALSE	FALSE	FALSE	FALSE	FALSE	FALSE	FALSE	-0.0777	0.217	0.178	-0.00611	-0.36	-0.0875
Commd10	Q8JZY2	0.000341649	0.219239	0.00914715	0.0146807	0.0307334	0.0189973	0.07	0.756	0.406	0.147	0.481	0.377	FALSE	FALSE	FALSE	FALSE	FALSE	FALSE	FALSE	-0.696	-0.227	-0.493	-0.46	-0.405	-0.441
Commd2	Q8BXC6	0.729274	0.203397	0.981773	0.736597	0.575265	0.503799	0.936	0.738	0.951	0.943	0.885	0.939	FALSE	FALSE	FALSE	FALSE	FALSE	FALSE	FALSE	-0.23	-0.851	0.0152	-0.224	-0.373	-0.445
Commd4	Q9CQ02	0.32332	0.929233	0.690297	0.924816	0.989051	0.199136	0.881	0.949	0.936	0.956	0.921	0.858	FALSE	FALSE	FALSE	FALSE	FALSE	FALSE	FALSE	-0.979	0.0877	0.394	0.0932	0.0135	1.28
Commd5	Q8R395	0.7871	0.754699	0.237887	0.905794	0.894353	0.398221	0.94	0.935	0.872	0.955	0.915	0.924	FALSE	FALSE	FALSE	FALSE	FALSE	FALSE	FALSE	0.163	0.188	-0.716	-0.0714	0.0801	-0.511
Commd6	Q3V4B5	0.110593	0.390768	0.184358	0.523721	0.541704	0.349856	0.751	0.866	0.85	0.915	0.88	0.914	FALSE	FALSE	FALSE	FALSE	FALSE	FALSE	FALSE	-0.412	-0.22	-0.341	0.163	-0.156	-0.239
Commd7	Q8BG94	0.0457645	0.730842	0.867419	0.960675	0.481225	0.476624	0.589	0.933	0.946	0.958	0.87	0.935	FALSE	FALSE	FALSE	FALSE	FALSE	FALSE	FALSE	-1.25	-0.211	-0.102	-0.0302	-0.432	-0.437
Commd8	Q9CZG3	0.0487514	0.389243	0.545499	0.213266	0.327908	0.658818	0.601	0.865	0.925	0.768	0.836	0.952	FALSE	FALSE	FALSE	FALSE	FALSE	FALSE	FALSE	-0.605	0.26	-0.183	-0.378	-0.296	-0.133
Comt	O88587	0.578022	0.0534299	0.0262151	0.539429	0.506951	0.853327	0.923	0.416	0.583	0.918	0.875	0.963	FALSE	FALSE	FALSE	FALSE	FALSE	FALSE	FALSE	-0.23	0.811	0.938	0.254	0.274	-0.0763
Comtd1	Q8BIG7	0.0814178	0.620694	0.0167509	0.353426	0.620812	0.0767468	0.7	0.92	0.503	0.866	0.89	0.697	FALSE	FALSE	FALSE	FALSE	FALSE	FALSE	FALSE	0.682	0.191	0.948	-0.36	-0.191	0.693
Copa	Q8CIE6	0.691597	0.0636807	0.399433	0.499538	0.216331	0.280287	0.933	0.453	0.908	0.91	0.79	0.895	FALSE	FALSE	FALSE	FALSE	FALSE	FALSE	FALSE	-0.041	-0.194	-0.0872	-0.0698	-0.128	-0.112
Copb1	Q9JIF7	0.902303	0.662269	0.727771	0.375445	0.225852	0.335951	0.946	0.925	0.939	0.875	0.795	0.911	FALSE	FALSE	FALSE	FALSE	FALSE	FALSE	FALSE	0.0176	0.0628	0.05	0.128	-0.175	0.139
Copb2	O55029	0.0257775	0.0471665	0.601234	0.0872797	0.145355	0.0760572	0.493	0.389	0.93	0.511	0.739	0.695	FALSE	FALSE	FALSE	FALSE	FALSE	FALSE	FALSE	0.23	0.204	-0.0528	0.175	-0.148	0.182
Cope	O89079	0.918698	0.471235	0.869633	0.753271	0.595899	0.418792	0.947	0.891	0.946	0.944	0.887	0.927	FALSE	FALSE	FALSE	FALSE	FALSE	FALSE	FALSE	0.0186	-0.132	-0.0299	-0.0573	0.0968	-0.148
Copg1	Q9QZE5	0.285351	0.477284	0.0622253	0.793222	0.00650671	0.676195	0.87	0.892	0.723	0.947	0.257	0.953	FALSE	FALSE	FALSE	FALSE	FALSE	FALSE	FALSE	0.122	-0.0808	-0.215	0.0298	-0.319	0.0474
Copg2	Q9QXK3	0.92233	0.121533	0.384193	0.130468	0.00533052	0.209099	0.947	0.59	0.905	0.63	0.235	0.864	FALSE	FALSE	FALSE	FALSE	FALSE	FALSE	FALSE	-0.0137	-0.219	0.122	-0.214	0.405	-0.177
Coprs	Q9CQ13	0.381579	0.887305	0.157788	0.454749	0.913679	0.914755	0.895	0.946	0.835	0.9	0.916	0.965	FALSE	FALSE	FALSE	FALSE	FALSE	FALSE	FALSE	-0.351	0.0567	-0.57	-0.3	-0.0434	0.0428
Cops2	P61202	0.879045	0.342247	0.81374	0.944774	0.430752	0.569771	0.945	0.845	0.943	0.957	0.861	0.945	FALSE	FALSE	FALSE	FALSE	FALSE	FALSE	FALSE	0.0236	0.148	-0.0365	-0.0107	-0.122	-0.0882
Cops3	O88543	0.0366142	0.873241	0.0322551	0.477077	0.0334229	0.135169	0.542	0.945	0.619	0.905	0.496	0.804	FALSE	FALSE	FALSE	FALSE	FALSE	FALSE	FALSE	-0.32	0.024	-0.328	-0.107	-0.326	-0.227
Cops4	O88544	0.33449	0.752765	0.580335	0.731074	0.223636	0.147921	0.884	0.935	0.928	0.942	0.794	0.818	FALSE	FALSE	FALSE	FALSE	FALSE	FALSE	FALSE	0.118	0.0382	-0.0671	-0.0417	-0.149	0.177
Cops5	O35864	0.872757	0.893264	0.0218497	0.857704	0.203877	0.305311	0.945	0.946	0.551	0.952	0.783	0.903	FALSE	FALSE	FALSE	FALSE	FALSE	FALSE	FALSE	-0.0179	0.015	-0.262	-0.02	-0.143	-0.115
Cops6	O88545	0.347923	0.480642	0.962706	0.842857	0.867906	0.889955	0.887	0.893	0.95	0.951	0.913	0.964	FALSE	FALSE	FALSE	FALSE	FALSE	FALSE	FALSE	-0.204	0.153	-0.0101	-0.0429	-0.036	-0.0299
Cops7a	Q9CZ04	0.0519144	0.478671	0.0363966	0.0580991	0.0598763	0.312416	0.614	0.893	0.64	0.41	0.6	0.905	FALSE	FALSE	FALSE	FALSE	FALSE	FALSE	FALSE	-0.432	-0.155	-0.466	-0.421	-0.418	-0.222
Cops7b	Q8BV13	0.714516	0.573746	0.537781	0.620058	0.548244	0.345396	0.935	0.912	0.924	0.93	0.881	0.913	FALSE	FALSE	FALSE	FALSE	FALSE	FALSE	FALSE	-0.281	-0.432	-0.473	-0.381	-0.461	-0.727
Cops8	Q8VBV7	0.361513	0.118436	0.198385	0.859476	0.821485	0.786928	0.89	0.583	0.856	0.952	0.909	0.96	FALSE	FALSE	FALSE	FALSE	FALSE	FALSE	FALSE	-0.177	-0.305	-0.25	-0.0342	-0.0436	-0.0522
Copz1	P61924	0.107039	0.666775	0.017633	0.557291	0.11851	0.184636	0.746	0.926	0.512	0.921	0.71	0.849	FALSE	FALSE	FALSE	FALSE	FALSE	FALSE	FALSE	-0.497	-0.131	-0.742	-0.179	-0.481	-0.408
Copz2	Q9JHH9	0.148105	0.789128	0.705656	0.639081	0.41945	0.286667	0.794	0.938	0.937	0.932	0.859	0.897	FALSE	FALSE	FALSE	FALSE	FALSE	FALSE	FALSE	0.706	-0.129	0.183	0.227	-0.392	-0.518
Coq3	Q8BMS4	0.0562037	0.291596	0.584072	0.853693	0.610249	0.748068	0.63	0.817	0.929	0.952	0.889	0.958	FALSE	FALSE	FALSE	FALSE	FALSE	FALSE	FALSE	-1.85	-1.01	0.521	0.175	0.485	0.305
Coq4	Q8BGB8	0.522597	0.10779	0.786264	0.0523503	0.266329	0.017599	0.917	0.563	0.942	0.387	0.814	0.363	FALSE	FALSE	FALSE	FALSE	FALSE	FALSE	FALSE	0.4	1.02	0.169	1.23	0.698	1.52
Coq5	Q9CXI0	0.347899	0.67415	0.683399	0.418321	0.524984	0.928414	0.887	0.927	0.936	0.889	0.877	0.966	FALSE	FALSE	FALSE	FALSE	FALSE	FALSE	FALSE	0.546	-0.244	0.237	0.471	-0.369	-0.0521
Coq7	P97478	0.879294	0.850419	0.554512	0.0912493	0.0755035	0.86499	0.945	0.943	0.926	0.523	0.639	0.963	FALSE	FALSE	FALSE	FALSE	FALSE	FALSE	FALSE	0.0578	0.0718	0.225	-0.651	0.687	0.0648
Coq9	Q8K1Z0	0.968719	0.175588	0.0569538	0.381664	0.443762	0.123471	0.949	0.699	0.71	0.877	0.864	0.789	FALSE	FALSE	FALSE	FALSE	FALSE	FALSE	FALSE	0.0166	-0.578	-0.819	-0.371	0.325	-0.659
Coro1b	Q9WUM3	0.053803	0.983346	0.0821276	0.989482	0.0789826	0.327887	0.621	0.952	0.761	0.959	0.647	0.909	FALSE	FALSE	FALSE	FALSE	FALSE	FALSE	FALSE	0.32	0.0034	0.287	0.00215	0.29	0.16
Coro1c	Q9WUM4	0.460323	0.601401	0.17075	0.687746	0.571802	0.772239	0.909	0.917	0.843	0.938	0.884	0.959	FALSE	FALSE	FALSE	FALSE	FALSE	FALSE	FALSE	-0.134	0.0947	-0.25	0.0728	-0.103	0.0524
Coro2a	Q8C0P5	0.700597	0.99928	0.141423	0.802678	0.674936	0.0038068	0.934	0.953	0.824	0.948	0.896	0.179	FALSE	FALSE	FALSE	FALSE	FALSE	FALSE	FALSE	0.185	-0.000435	0.715	0.12	0.202	1.45
Coro2b	Q8BH44	0.896044	0.82901	0.509794	0.523271	0.882422	0.641051	0.946	0.942	0.922	0.915	0.914	0.951	FALSE	FALSE	FALSE	FALSE	FALSE	FALSE	FALSE	0.0797	-0.132	-0.403	-0.39	-0.0902	-0.285
Coro7	Q9D2V7	0.583116	0.907294	0.120935	0.495702	0.00626698	0.89945	0.924	0.947	0.807	0.909	0.253	0.964	FALSE	FALSE	FALSE	FALSE	FALSE	FALSE	FALSE	-0.134	0.0283	0.381	0.166	0.687	0.0307
Cotl1	Q9CQI6	0.763585	0.994269	0.0735553	0.971585	0.798359	0.950656	0.938	0.952	0.746	0.958	0.907	0.966	FALSE	FALSE	FALSE	FALSE	FALSE	FALSE	FALSE	0.258	-0.00616	-1.56	-0.0305	-0.219	0.053
Cox11	Q6P8I6	0.394544	0.0533766	0.153597	0.695398	0.779217	0.566994	0.897	0.416	0.832	0.939	0.906	0.945	FALSE	FALSE	FALSE	FALSE	FALSE	FALSE	FALSE	0.402	0.925	0.678	0.185	0.132	0.27
Cox15	Q8BJ03	0.194738	0.662613	0.714025	0.463338	0.18911	0.819268	0.829	0.925	0.938	0.902	0.774	0.961	FALSE	FALSE	FALSE	FALSE	FALSE	FALSE	FALSE	0.666	0.223	0.187	-0.375	-0.674	-0.116
Cox17	P56394	0.919921	0.606862	0.754463	0.0346181	0.762428	0.426628	0.947	0.917	0.94	0.295	0.904	0.928	FALSE	FALSE	FALSE	FALSE	FALSE	FALSE	FALSE	0.11	-0.563	-0.342	-2.36	0.331	-0.872
Cox18	Q8VC74	0.521919	0.157525	0.286681	0.781358	0.807797	0.625836	0.917	0.669	0.886	0.946	0.908	0.95	FALSE	FALSE	FALSE	FALSE	FALSE	FALSE	FALSE	0.297	0.659	0.495	0.128	0.112	0.226
Cox19	Q8K0C8	0.367298	0.178013	0.501977	0.458944	0.0109276	0.807339	0.892	0.703	0.921	0.901	0.32	0.961	FALSE	FALSE	FALSE	FALSE	FALSE	FALSE	FALSE	0.391	0.587	0.291	0.321	-1.13	0.105
Cox4i1	P19783	0.18468	0.998586	0.271306	0.911874	0.0964108	0.361111	0.823	0.953	0.882	0.955	0.679	0.917	FALSE	FALSE	FALSE	FALSE	FALSE	FALSE	FALSE	0.304	0.000402	0.251	0.0251	0.382	0.208
Cox5a	P12787	0.650335	0.683663	0.344371	0.972112	0.3733	0.591033	0.93	0.928	0.898	0.958	0.848	0.947	FALSE	FALSE	FALSE	FALSE	FALSE	FALSE	FALSE	0.107	0.0962	0.224	0.00825	0.211	-0.127
Cox5b	P19536	0.480284	0.822265	0.189025	0.776124	0.0493467	0.798114	0.912	0.941	0.852	0.946	0.566	0.96	FALSE	FALSE	FALSE	FALSE	FALSE	FALSE	FALSE	0.145	0.046	0.271	-0.0582	0.409	-0.0523
Cox6a1	P43024	0.196944	0.248423	0.78548	0.688556	0.961664	0.342606	0.83	0.785	0.942	0.938	0.919	0.913	FALSE	FALSE	FALSE	FALSE	FALSE	FALSE	FALSE	2.22	1.98	0.465	0.685	-0.0821	-1.63
Cox6b1	P56391	0.366972	0.881292	0.0259928	0.627957	0.01686	0.576005	0.892	0.946	0.582	0.931	0.378	0.946	FALSE	FALSE	FALSE	FALSE	FALSE	FALSE	FALSE	0.191	0.0315	0.481	0.102	0.518	0.118
Cox6c	Q9CPQ1	0.287346	0.633818	0.0853317	0.381611	0.244397	0.479064	0.87	0.921	0.766	0.877	0.804	0.936	FALSE	FALSE	FALSE	FALSE	FALSE	FALSE	FALSE	0.324	0.144	0.528	0.266	0.354	0.215
Cox7a1	P56392	0.332699	0.582476	0.551348	0.697348	0.0233191	0.523985	0.883	0.914	0.926	0.939	0.431	0.941	FALSE	FALSE	FALSE	FALSE	FALSE	FALSE	FALSE	0.895	0.507	0.549	0.358	2.14	0.587
Cox7a2	P48771	0.373437	0.912949	0.52656	0.759122	0.160088	0.241874	0.893	0.948	0.923	0.945	0.752	0.881	FALSE	FALSE	FALSE	FALSE	FALSE	FALSE	FALSE	0.315	0.0385	0.223	-0.108	0.499	0.415
Cox7a2l	Q61387	0.277873	0.256677	0.793808	0.19765	0.620399	0.37534	0.867	0.792	0.942	0.75	0.89	0.92	FALSE	FALSE	FALSE	FALSE	FALSE	FALSE	FALSE	0.345	0.361	0.0827	0.41	-0.157	0.281
Cox7c	P17665	0.257769	0.379753	0.415958	0.821151	0.291492	0.400775	0.86	0.862	0.91	0.949	0.824	0.924	FALSE	FALSE	FALSE	FALSE	FALSE	FALSE	FALSE	2.03	1.57	1.45	-0.403	1.89	1.5
Cpd	O89001	0.450118	0.615637	0.809075	0.604863	0.282974	0.371796	0.907	0.919	0.943	0.928	0.82	0.919	FALSE	FALSE	FALSE	FALSE	FALSE	FALSE	FALSE	0.287	-0.19	0.0916	-0.196	-0.409	0.34
Cpeb2	Q812E0	0.1127	0.320949	0.568034	0.86216	0.132696	0.88136	0.754	0.835	0.927	0.952	0.726	0.964	FALSE	FALSE	FALSE	FALSE	FALSE	FALSE	FALSE	0.641	-0.398	-0.229	-0.0694	-0.607	-0.0596
Cpeb4	Q7TN98	0.183938	0.911763	0.0428365	0.3867	0.713237	0.370514	0.822	0.948	0.666	0.879	0.9	0.919	FALSE	FALSE	FALSE	FALSE	FALSE	FALSE	FALSE	0.542	-0.0448	0.834	0.351	0.149	0.364
Cpne2	P59108	0.335654	0.400677	0.553849	0.700743	0.754385	0.719458	0.884	0.87	0.926	0.939	0.904	0.956	FALSE	FALSE	FALSE	FALSE	FALSE	FALSE	FALSE	0.469	0.409	0.288	0.187	-0.152	0.174
Cpne3	Q8BT60	0.465984	0.654644	0.588695	0.321369	0.161069	0.859076	0.909	0.924	0.929	0.851	0.753	0.963	FALSE	FALSE	FALSE	FALSE	FALSE	FALSE	FALSE	0.13	0.0798	0.0965	0.178	0.252	0.0316
Cpne8	Q9DC53	0.177742	0.23925	0.384476	0.460375	0.700877	0.265288	0.818	0.776	0.906	0.901	0.899	0.89	FALSE	FALSE	FALSE	FALSE	FALSE	FALSE	FALSE	-0.597	-0.52	-0.383	-0.325	0.169	-0.492
Cpox	P36552	0.229016	0.0451923	0.783485	0.2627	0.0959794	0.382304	0.847	0.379	0.942	0.814	0.678	0.921	FALSE	FALSE	FALSE	FALSE	FALSE	FALSE	FALSE	-0.238	-0.401	-0.054	-0.221	-0.331	-0.172
Cpped1	Q8BFS6	0.905389	0.8791	0.795563	0.621781	0.591263	0.64701	0.946	0.945	0.943	0.93	0.887	0.951	FALSE	FALSE	FALSE	FALSE	FALSE	FALSE	FALSE	-0.0398	0.0509	-0.0867	0.165	-0.18	-0.153
Cpsf1	Q9EPU4	0.00172856	0.515726	0.0480717	0.334343	0.0456523	0.12106	0.157	0.901	0.684	0.857	0.553	0.786	FALSE	FALSE	FALSE	FALSE	FALSE	FALSE	FALSE	0.546	0.108	0.335	0.162	0.339	0.261
Cpsf2	O35218	0.502002	0.558372	0.0136262	0.945871	0.231649	0.407345	0.914	0.909	0.465	0.957	0.798	0.925	FALSE	FALSE	FALSE	FALSE	FALSE	FALSE	FALSE	0.0658	-0.0573	0.248	0.00664	0.118	0.0812
Cpsf3	Q9QXK7	0.402537	0.388373	0.707425	0.684096	0.534929	0.376503	0.899	0.865	0.938	0.938	0.879	0.92	FALSE	FALSE	FALSE	FALSE	FALSE	FALSE	FALSE	-0.109	-0.112	-0.0486	-0.0527	0.0805	-0.115
Cpsf3l	Q9CWS4	0.064103	0.732685	0.488944	0.128927	0.290536	0.370193	0.656	0.933	0.919	0.626	0.823	0.919	FALSE	FALSE	FALSE	FALSE	FALSE	FALSE	FALSE	0.59	0.107	0.218	0.482	0.334	0.282
Cpsf4	Q8BQZ5	0.961163	0.330328	0.110731	0.6648	0.42099	0.463488	0.949	0.84	0.797	0.935	0.859	0.934	FALSE	FALSE	FALSE	FALSE	FALSE	FALSE	FALSE	0.00964	-0.194	0.319	0.0859	0.16	-0.146
Cpsf6	Q6NVF9	0.185477	0.964132	0.108941	0.618171	0.112284	0.46553	0.823	0.951	0.796	0.93	0.702	0.934	FALSE	FALSE	FALSE	FALSE	FALSE	FALSE	FALSE	0.245	0.00826	0.298	0.0916	0.295	0.134
Cpsf7	Q8BTV2	0.0391518	0.285435	0.00265966	0.4424	0.105084	0.164878	0.556	0.813	0.258	0.896	0.692	0.834	FALSE	FALSE	FALSE	FALSE	FALSE	FALSE	FALSE	0.371	0.189	0.552	0.136	0.289	0.247
Cpt1a	P97742	0.109652	0.896358	0.0073025	0.990705	0.00022524	0.181108	0.75	0.947	0.374	0.959	0.0531	0.846	FALSE	FALSE	FALSE	FALSE	FALSE	FALSE	FALSE	1.18	-0.0949	2.02	0.00848	2.86	0.982
Cpt1c	Q8BGD5	0.181181	0.299082	0.898507	0.619768	0.548379	0.668561	0.82	0.822	0.947	0.93	0.881	0.953	FALSE	FALSE	FALSE	FALSE	FALSE	FALSE	FALSE	-0.517	0.4	-0.0489	0.19	0.231	0.164
Cr1l	Q64735	0.433531	0.238146	0.9468	0.79849	0.0583445	0.305563	0.904	0.775	0.949	0.948	0.596	0.903	FALSE	FALSE	FALSE	FALSE	FALSE	FALSE	FALSE	0.515	0.778	0.0437	0.167	-1.26	0.675
Crabp1	P62965	0.964399	0.848252	0.170533	0.796372	0.402156	0.716526	0.949	0.943	0.843	0.948	0.855	0.956	FALSE	FALSE	FALSE	FALSE	FALSE	FALSE	FALSE	0.0326	0.14	-1.01	0.188	-0.614	0.265
Crabp2	P22935	0.0486719	0.0148312	0.16568	0.122093	0.501263	0.24661	0.601	0.185	0.84	0.609	0.874	0.883	FALSE	FALSE	FALSE	FALSE	FALSE	FALSE	FALSE	1.16	1.45	0.808	0.903	0.39	0.674
Crbn	Q8C7D2	0.709054	0.767141	0.0406399	0.732023	0.00771919	0.0654973	0.935	0.936	0.658	0.942	0.276	0.661	FALSE	FALSE	FALSE	FALSE	FALSE	FALSE	FALSE	-0.0885	0.0702	0.495	0.0812	0.652	0.443
Crcp	O35427	0.0254161	0.252726	0.0940587	0.381974	0.405623	0.30379	0.491	0.788	0.778	0.877	0.856	0.903	FALSE	FALSE	FALSE	FALSE	FALSE	FALSE	FALSE	1.01	0.507	0.747	0.386	0.367	0.455
Creb1	Q01147	0.613235	0.669907	0.0389949	0.917455	0.478787	0.74792	0.927	0.926	0.651	0.955	0.87	0.958	FALSE	FALSE	FALSE	FALSE	FALSE	FALSE	FALSE	0.12	-0.101	0.5	-0.0246	0.169	0.0763
Crebbp	P45481	0.00423601	0.621546	7.11772e-05	0.805037	0.00761415	0.0520797	0.243	0.92	0.0449	0.948	0.275	0.606	FALSE	FALSE	FALSE	FALSE	FALSE	FALSE	FALSE	0.398	0.0663	0.573	0.0331	0.37	0.265
Crebzf	Q91ZR3	0.830156	0.967746	0.712448	0.659116	0.453728	0.549502	0.943	0.951	0.938	0.935	0.865	0.943	FALSE	FALSE	FALSE	FALSE	FALSE	FALSE	FALSE	0.158	0.0298	0.272	0.326	-0.554	-0.442
Creg1	O88668	0.483323	0.628199	0.417666	0.417781	0.927822	0.830376	0.912	0.921	0.911	0.889	0.917	0.962	FALSE	FALSE	FALSE	FALSE	FALSE	FALSE	FALSE	-0.515	0.355	0.595	0.595	0.0664	-0.157
Creld1	Q91XD7	0.359779	0.516708	0.899128	0.905306	0.505922	0.347333	0.89	0.901	0.947	0.955	0.875	0.914	FALSE	FALSE	FALSE	FALSE	FALSE	FALSE	FALSE	0.35	-0.247	-0.0482	-0.0453	0.254	0.359
Creld2	Q9CYA0	0.820624	0.559805	0.0686758	0.620399	0.0201591	0.513033	0.942	0.91	0.737	0.93	0.406	0.94	FALSE	FALSE	FALSE	FALSE	FALSE	FALSE	FALSE	-0.0425	0.109	-0.346	0.0929	-0.446	-0.123
Crem	P27699	0.503939	0.256521	0.677695	0.554895	0.789622	0.562067	0.915	0.791	0.936	0.92	0.907	0.945	FALSE	FALSE	FALSE	FALSE	FALSE	FALSE	FALSE	-0.345	-0.588	-0.214	-0.305	0.138	-0.299
Crim1	Q9JLL0	0.611425	0.881933	0.453116	0.733784	0.770917	0.438252	0.927	0.946	0.915	0.942	0.905	0.93	FALSE	FALSE	FALSE	FALSE	FALSE	FALSE	FALSE	0.216	-0.063	-0.319	-0.144	0.124	0.33
Crip1	P63254	0.492826	0.845886	0.0391221	0.506938	0.916278	0.228453	0.913	0.943	0.652	0.911	0.916	0.874	FALSE	FALSE	FALSE	FALSE	FALSE	FALSE	FALSE	-0.398	0.113	-1.22	-0.385	-0.0609	-0.702
Cript	O70333	0.277317	0.856318	0.821536	0.922985	0.511338	0.710786	0.867	0.944	0.944	0.956	0.875	0.956	FALSE	FALSE	FALSE	FALSE	FALSE	FALSE	FALSE	-0.76	-0.126	-0.157	0.0673	-0.458	-0.258
Crk	Q64010	0.456853	0.629068	0.548775	0.6592	0.127627	0.00453427	0.908	0.921	0.926	0.935	0.721	0.195	FALSE	FALSE	FALSE	FALSE	FALSE	FALSE	FALSE	-0.121	-0.0787	0.0977	-0.0718	0.25	-0.479
Crkl	P47941	0.715627	0.740998	0.64168	0.868774	0.2317	0.789031	0.935	0.934	0.933	0.953	0.798	0.96	FALSE	FALSE	FALSE	FALSE	FALSE	FALSE	FALSE	0.0623	-0.0565	0.0796	-0.0283	0.206	0.0458
Crlf3	Q9Z2L7	0.166644	0.465759	0.279711	0.971293	0.309115	0.705654	0.81	0.889	0.884	0.958	0.83	0.955	FALSE	FALSE	FALSE	FALSE	FALSE	FALSE	FALSE	-0.613	0.321	-0.477	0.0158	-0.449	0.166
Crmp1	P97427	0.869445	0.904918	0.806494	0.999267	0.651792	0.81962	0.945	0.947	0.943	0.96	0.894	0.961	FALSE	FALSE	FALSE	FALSE	FALSE	FALSE	FALSE	-0.0961	-0.0698	0.143	-0.000537	0.264	-0.133
Crnkl1	P63154	0.568161	0.213045	0.157895	0.629796	0.0600444	0.243123	0.922	0.749	0.835	0.931	0.601	0.881	FALSE	FALSE	FALSE	FALSE	FALSE	FALSE	FALSE	-0.0802	-0.176	-0.2	-0.0677	-0.268	-0.165
Crocc	Q8CJ40	0.887821	0.416803	0.405916	0.417545	0.848371	0.23988	0.946	0.875	0.909	0.889	0.911	0.88	FALSE	FALSE	FALSE	FALSE	FALSE	FALSE	FALSE	-0.0894	-0.516	0.528	0.515	0.121	0.75
Crot	Q9DC50	0.445509	0.682437	0.956413	0.472721	0.688017	0.657842	0.906	0.928	0.95	0.904	0.898	0.952	FALSE	FALSE	FALSE	FALSE	FALSE	FALSE	FALSE	-0.319	-0.171	0.0228	-0.3	0.168	-0.185
Crtap	Q9CYD3	0.858969	0.60324	0.288259	0.671871	0.32422	0.391895	0.944	0.917	0.886	0.936	0.834	0.923	FALSE	FALSE	FALSE	FALSE	FALSE	FALSE	FALSE	0.0339	0.0993	0.204	-0.0809	0.189	-0.164
Crtc1	Q68ED7	0.664748	0.783369	0.975066	0.544174	0.542294	0.724993	0.931	0.938	0.951	0.918	0.88	0.956	FALSE	FALSE	FALSE	FALSE	FALSE	FALSE	FALSE	-0.165	-0.105	-0.0119	-0.232	-0.233	-0.134
Crtc2	Q3U182	0.262191	0.548721	0.922905	0.56052	0.284875	0.875988	0.861	0.908	0.948	0.921	0.821	0.964	FALSE	FALSE	FALSE	FALSE	FALSE	FALSE	FALSE	-0.667	-0.355	-0.0573	-0.345	-0.636	-0.0923
Crtc3	Q91X84	0.65627	0.527984	0.985481	0.226921	0.0815771	0.271779	0.931	0.904	0.951	0.783	0.652	0.892	FALSE	FALSE	FALSE	FALSE	FALSE	FALSE	FALSE	0.127	-0.18	0.00519	-0.347	-0.503	0.315
Cry1	P97784	0.524337	0.398826	0.66277	0.935063	0.585274	0.914908	0.917	0.869	0.935	0.956	0.886	0.965	FALSE	FALSE	FALSE	FALSE	FALSE	FALSE	FALSE	-0.225	-0.299	-0.154	0.0288	0.193	-0.0377
Cry2	Q9R194	0.211136	0.0426504	0.585106	0.550888	0.89775	0.854493	0.838	0.369	0.929	0.92	0.915	0.963	FALSE	FALSE	FALSE	FALSE	FALSE	FALSE	FALSE	0.444	-0.729	-0.193	-0.211	-0.0454	0.0647
Cryab	P23927	0.380277	0.572959	0.730002	0.381443	0.728683	0.699364	0.894	0.912	0.939	0.877	0.901	0.955	FALSE	FALSE	FALSE	FALSE	FALSE	FALSE	FALSE	0.31	0.199	-0.121	-0.309	0.122	0.136
Cryl1	Q99KP3	0.242958	0.537806	0.116687	0.0241969	0.203523	0.0741762	0.854	0.906	0.803	0.225	0.783	0.689	FALSE	FALSE	FALSE	FALSE	FALSE	FALSE	FALSE	0.403	0.212	0.544	0.79	0.439	0.621
Crym	O54983	0.913643	0.335475	0.719794	0.652741	0.157337	0.416115	0.947	0.842	0.938	0.934	0.75	0.927	FALSE	FALSE	FALSE	FALSE	FALSE	FALSE	FALSE	-0.0469	-0.419	-0.155	-0.195	-0.618	-0.353
Cryz	P47199	0.671292	0.800416	0.644551	0.328515	0.663823	0.813066	0.932	0.939	0.933	0.855	0.895	0.961	FALSE	FALSE	FALSE	FALSE	FALSE	FALSE	FALSE	-0.0889	-0.053	0.0967	-0.205	-0.0911	0.0495
Cryzl1	Q921W4	0.404548	0.207876	0.211147	0.339698	0.211455	0.0012243	0.899	0.743	0.862	0.86	0.788	0.11	FALSE	FALSE	FALSE	FALSE	FALSE	FALSE	FALSE	-0.308	-0.467	-0.464	-0.353	-0.464	-1.25
Cs	Q9CZU6	0.262663	0.640228	0.143025	0.819328	0.00922482	0.639901	0.862	0.922	0.825	0.949	0.298	0.951	FALSE	FALSE	FALSE	FALSE	FALSE	FALSE	FALSE	-0.216	-0.0895	-0.283	0.0437	-0.514	-0.0896
Csad	Q9DBE0	0.831105	0.528261	0.469418	0.840348	0.0769584	0.862216	0.943	0.904	0.917	0.951	0.643	0.963	FALSE	FALSE	FALSE	FALSE	FALSE	FALSE	FALSE	-0.0893	0.265	0.304	-0.0844	0.751	-0.0727
Cse1l	Q9ERK4	0.223837	0.718393	0.0624735	0.936826	0.754871	0.376767	0.845	0.932	0.723	0.957	0.904	0.92	FALSE	FALSE	FALSE	FALSE	FALSE	FALSE	FALSE	0.136	0.04	0.21	-0.00878	0.0346	0.0982
Csf1	P07141	0.740474	0.105462	0.964358	0.80441	0.374132	0.226219	0.937	0.559	0.95	0.948	0.848	0.873	FALSE	FALSE	FALSE	FALSE	FALSE	FALSE	FALSE	-0.144	0.713	0.0194	0.108	0.388	0.53
Csf1r	P09581	0.980664	0.729239	0.251165	0.620086	0.897131	0.35217	0.95	0.933	0.876	0.93	0.915	0.915	FALSE	FALSE	FALSE	FALSE	FALSE	FALSE	FALSE	-0.0112	0.16	0.535	0.23	-0.0599	0.433
Csk	P41241	0.643985	0.913642	0.141039	0.705185	0.0962696	0.872174	0.93	0.948	0.824	0.94	0.679	0.963	FALSE	FALSE	FALSE	FALSE	FALSE	FALSE	FALSE	-0.0788	0.0185	0.253	0.0645	0.287	-0.0274
Csnk1a1	Q8BK63	0.396993	0.702604	0.83594	0.810757	0.741968	0.36469	0.898	0.93	0.945	0.949	0.903	0.917	FALSE	FALSE	FALSE	FALSE	FALSE	FALSE	FALSE	0.152	-0.0683	0.037	0.0428	-0.0589	-0.163
Csnk1d	Q9DC28	0.689947	0.51807	0.593004	0.945751	0.560314	0.824915	0.933	0.902	0.929	0.957	0.883	0.961	FALSE	FALSE	FALSE	FALSE	FALSE	FALSE	FALSE	-0.267	-0.433	0.358	0.0455	-0.39	-0.148
Csnk1e	Q9JMK2	0.606962	0.435601	0.348515	0.421612	0.614763	0.279374	0.926	0.881	0.899	0.89	0.89	0.895	FALSE	FALSE	FALSE	FALSE	FALSE	FALSE	FALSE	-0.194	-0.295	-0.355	-0.304	0.19	-0.41
Csnk1g1	Q8BTH8	0.566468	0.861978	0.692572	0.652669	0.606977	0.163284	0.922	0.944	0.937	0.934	0.889	0.832	FALSE	FALSE	FALSE	FALSE	FALSE	FALSE	FALSE	-0.177	0.0537	0.122	-0.139	0.159	0.434
Csnk2a1	Q60737	0.0334618	0.100703	0.173274	0.0768375	0.549883	0.0318666	0.528	0.548	0.844	0.475	0.881	0.48	FALSE	FALSE	FALSE	FALSE	FALSE	FALSE	FALSE	0.412	0.315	0.26	0.34	0.114	0.416
Csnk2a2	O54833	0.41518	0.872938	0.878052	0.980574	0.686902	0.813412	0.901	0.945	0.947	0.959	0.897	0.961	FALSE	FALSE	FALSE	FALSE	FALSE	FALSE	FALSE	0.136	-0.0266	-0.0256	0.00406	0.0672	-0.0393
Csnk2b	P67871	0.303048	0.733067	0.205696	0.323417	0.68901	0.186591	0.875	0.933	0.86	0.852	0.898	0.85	FALSE	FALSE	FALSE	FALSE	FALSE	FALSE	FALSE	0.172	0.0568	0.212	0.165	0.0667	0.222
Cspp1	B2RX88	0.213344	0.296402	0.203609	0.51404	0.987477	0.819265	0.839	0.82	0.859	0.913	0.92	0.961	FALSE	FALSE	FALSE	FALSE	FALSE	FALSE	FALSE	-0.368	-0.308	-0.376	-0.192	-0.00461	0.0672
Csrnp1	P59054	0.019441	0.0234996	0.0178391	0.0880977	0.00990761	0.811294	0.452	0.262	0.514	0.513	0.307	0.961	FALSE	FALSE	FALSE	FALSE	FALSE	FALSE	FALSE	0.864	0.836	0.877	0.623	0.959	0.0862
Csrp1	P97315	0.676372	0.439082	0.0613627	0.787232	0.167746	0.857989	0.932	0.882	0.721	0.947	0.758	0.963	FALSE	FALSE	FALSE	FALSE	FALSE	FALSE	FALSE	-0.0933	0.173	-0.425	-0.0603	-0.311	-0.04
Csrp2	P97314	0.887171	0.53025	0.52495	0.742029	0.995706	0.969884	0.946	0.904	0.923	0.943	0.921	0.967	FALSE	FALSE	FALSE	FALSE	FALSE	FALSE	FALSE	0.0541	0.24	-0.243	0.126	0.00205	-0.0144
Cstb	Q62426	0.538199	0.933819	0.814884	0.799357	0.460378	0.850957	0.919	0.949	0.944	0.948	0.867	0.963	FALSE	FALSE	FALSE	FALSE	FALSE	FALSE	FALSE	0.13	0.0175	0.0493	-0.0535	0.156	-0.0396
Cstf1	Q99LC2	0.477942	0.526314	0.654611	0.902101	0.952842	0.724459	0.911	0.903	0.934	0.955	0.918	0.956	FALSE	FALSE	FALSE	FALSE	FALSE	FALSE	FALSE	-0.127	-0.114	-0.0801	0.022	-0.0106	-0.0631
Cstf2	Q8BIQ5	0.415625	0.100099	0.991764	0.268129	0.827248	0.80628	0.901	0.547	0.951	0.818	0.91	0.961	FALSE	FALSE	FALSE	FALSE	FALSE	FALSE	FALSE	-0.108	-0.219	-0.00136	-0.147	0.0288	-0.0323
Cstf2t	Q8C7E9	0.114005	0.961097	0.00125367	0.206212	0.00532321	0.144198	0.756	0.95	0.185	0.76	0.235	0.814	FALSE	FALSE	FALSE	FALSE	FALSE	FALSE	FALSE	0.292	-0.00891	0.618	0.233	0.527	0.269
Cstf3	Q99LI7	0.00753492	0.270717	0.00261746	0.237108	0.000758567	0.201826	0.317	0.803	0.257	0.793	0.0964	0.86	FALSE	FALSE	FALSE	FALSE	FALSE	FALSE	FALSE	0.385	0.154	0.437	0.166	0.494	0.179
Ctbp1	O88712	0.0429643	0.953583	0.005158	0.425802	0.154569	0.243809	0.575	0.95	0.325	0.892	0.748	0.881	FALSE	FALSE	FALSE	FALSE	FALSE	FALSE	FALSE	0.531	0.015	0.746	0.206	0.37	0.302
Ctbp2	P56546	0.0742381	0.771985	0.0949261	0.654366	0.306687	0.262582	0.683	0.937	0.779	0.934	0.829	0.889	FALSE	FALSE	FALSE	FALSE	FALSE	FALSE	FALSE	0.464	-0.0743	0.434	0.115	0.263	0.289
Ctbs	Q8R242	0.708592	0.754657	0.217797	0.729331	0.0239757	0.702851	0.935	0.935	0.864	0.942	0.436	0.955	FALSE	FALSE	FALSE	FALSE	FALSE	FALSE	FALSE	0.202	0.168	0.669	-0.187	1.24	-0.206
Ctc1	Q5SUQ9	0.0582447	0.446966	0.00903472	0.924839	0.0251257	0.659357	0.637	0.884	0.404	0.956	0.445	0.952	FALSE	FALSE	FALSE	FALSE	FALSE	FALSE	FALSE	0.746	0.295	1.04	0.0366	0.888	0.171
Ctcf	Q61164	0.626805	0.708351	0.969935	0.499908	0.28328	0.251026	0.928	0.931	0.95	0.91	0.821	0.884	FALSE	FALSE	FALSE	FALSE	FALSE	FALSE	FALSE	0.0911	-0.0701	0.00706	0.127	0.202	0.216
Ctdp1	Q7TSG2	0.0628467	0.800045	0.0896733	0.374128	0.120382	0.0471733	0.652	0.939	0.772	0.874	0.712	0.581	FALSE	FALSE	FALSE	FALSE	FALSE	FALSE	FALSE	0.261	0.035	0.238	0.123	0.217	0.279
Ctdsp1	P58466	0.963065	0.958046	0.156552	0.826091	0.965798	0.532933	0.949	0.95	0.834	0.95	0.919	0.942	FALSE	FALSE	FALSE	FALSE	FALSE	FALSE	FALSE	0.0212	-0.0241	0.655	0.101	-0.0197	0.286
Ctdsp2	Q8BX07	0.512102	0.368423	0.258732	0.433786	0.469615	0.785714	0.916	0.857	0.878	0.894	0.868	0.96	FALSE	FALSE	FALSE	FALSE	FALSE	FALSE	FALSE	-0.277	0.381	-0.479	-0.331	-0.306	0.115
Ctdspl2	Q8BG15	0.905334	0.833452	0.299574	0.352558	0.498202	0.751281	0.946	0.942	0.889	0.866	0.873	0.958	FALSE	FALSE	FALSE	FALSE	FALSE	FALSE	FALSE	-0.0302	-0.0534	0.265	-0.237	0.172	-0.0805
Ctgf	P29268	0.406375	0.800995	0.590726	0.278023	0.567184	0.668424	0.9	0.939	0.929	0.825	0.884	0.953	FALSE	FALSE	FALSE	FALSE	FALSE	FALSE	FALSE	0.727	0.22	0.47	0.951	0.5	0.374
Cth	Q8VCN5	0.384832	0.804758	0.102397	0.741307	0.0437159	0.98067	0.895	0.94	0.788	0.943	0.545	0.967	FALSE	FALSE	FALSE	FALSE	FALSE	FALSE	FALSE	-0.198	0.0562	-0.376	-0.0751	-0.467	0.00551
Ctnna1	P26231	0.907097	0.932358	0.918511	0.33006	0.554948	0.239475	0.947	0.949	0.948	0.855	0.882	0.88	FALSE	FALSE	FALSE	FALSE	FALSE	FALSE	FALSE	0.0129	0.00937	0.0113	-0.108	0.0653	-0.131
Ctnna2	Q61301	0.322368	0.527079	0.281292	0.484263	0.329847	0.418779	0.881	0.903	0.884	0.907	0.836	0.927	FALSE	FALSE	FALSE	FALSE	FALSE	FALSE	FALSE	1.11	0.71	1.21	0.786	1.1	0.909
Ctnnal1	O88327	0.365549	0.31	0.687889	0.131261	0.78664	0.10003	0.891	0.828	0.936	0.632	0.907	0.751	FALSE	FALSE	FALSE	FALSE	FALSE	FALSE	FALSE	-0.563	-0.632	-0.249	-0.944	-0.168	-1.03
Ctnnb1	Q02248	0.378387	0.764783	0.00421413	0.840663	0.000854356	0.333297	0.894	0.936	0.305	0.951	0.101	0.91	FALSE	FALSE	FALSE	FALSE	FALSE	FALSE	FALSE	0.15	0.051	0.506	0.0342	0.597	0.165
Ctnnbip1	Q9JJN6	0.12418	0.354143	0.169905	0.290026	0.587098	0.52224	0.769	0.851	0.842	0.833	0.886	0.941	FALSE	FALSE	FALSE	FALSE	FALSE	FALSE	FALSE	-0.768	-0.46	-0.684	-0.526	-0.269	-0.317
Ctnnbl1	Q9CWL8	0.556248	0.407836	0.323155	0.616732	0.452072	0.666535	0.921	0.872	0.894	0.93	0.865	0.953	FALSE	FALSE	FALSE	FALSE	FALSE	FALSE	FALSE	-0.102	-0.144	0.172	0.0869	0.131	0.0748
Ctnnd1	P30999	0.00117389	0.249077	0.00161489	0.224135	0.00675471	0.00308071	0.128	0.785	0.209	0.78	0.261	0.161	FALSE	FALSE	FALSE	FALSE	FALSE	FALSE	FALSE	0.395	0.135	0.383	0.142	0.325	0.357
Ctps1	P70698	0.106126	0.969958	0.0721013	0.934487	0.00557583	0.49967	0.745	0.951	0.744	0.956	0.24	0.938	FALSE	FALSE	FALSE	FALSE	FALSE	FALSE	FALSE	-0.253	-0.00584	-0.283	-0.0127	-0.445	-0.105
Ctr9	Q62018	0.00237734	0.170103	0.00495648	0.10606	0.00172017	0.00472061	0.185	0.691	0.321	0.563	0.14	0.199	FALSE	FALSE	FALSE	FALSE	FALSE	FALSE	FALSE	0.349	0.153	0.321	0.18	0.361	0.323
Ctsb	P10605	0.147817	0.523025	0.396443	0.977016	0.0529749	0.21037	0.794	0.903	0.907	0.959	0.579	0.865	FALSE	FALSE	FALSE	FALSE	FALSE	FALSE	FALSE	0.493	0.216	0.287	0.00972	0.664	0.426
Ctsd	P18242	0.398437	0.31489	0.28063	0.466571	0.320846	0.328609	0.898	0.831	0.884	0.903	0.833	0.909	FALSE	FALSE	FALSE	FALSE	FALSE	FALSE	FALSE	0.14	-0.167	0.179	0.121	-0.165	0.162
Ctsf	Q9R013	0.392639	0.549172	0.23845	0.592869	0.116416	0.767244	0.897	0.908	0.872	0.926	0.707	0.959	FALSE	FALSE	FALSE	FALSE	FALSE	FALSE	FALSE	0.595	0.416	0.823	0.371	1.1	0.205
Ctsj	Q9R014	0.510894	0.748538	0.696176	0.904588	0.692874	0.304701	0.916	0.935	0.937	0.955	0.898	0.903	FALSE	FALSE	FALSE	FALSE	FALSE	FALSE	FALSE	0.27	0.132	0.16	0.0492	-0.162	0.423
Ctsz	Q9WUU7	0.261387	0.143584	0.242526	0.530756	0.884808	0.944047	0.861	0.642	0.873	0.916	0.914	0.966	FALSE	FALSE	FALSE	FALSE	FALSE	FALSE	FALSE	0.324	0.423	0.337	0.18	0.0415	0.0201
Cttn	Q60598	0.277049	0.270664	0.0824821	0.77261	0.700604	0.201823	0.867	0.803	0.761	0.946	0.899	0.86	FALSE	FALSE	FALSE	FALSE	FALSE	FALSE	FALSE	0.174	0.176	0.28	-0.0459	0.0611	0.204
Cttnbp2nl	Q99LJ0	0.0136194	0.130188	0.0150561	0.127044	0.0255198	0.0028988	0.397	0.611	0.483	0.622	0.448	0.158	FALSE	FALSE	FALSE	FALSE	FALSE	FALSE	FALSE	-0.775	-0.467	-0.763	-0.471	-0.698	-0.947
Ctu1	Q99J10	0.220191	0.475704	0.128216	0.114059	0.550709	0.434292	0.843	0.892	0.814	0.586	0.881	0.93	FALSE	FALSE	FALSE	FALSE	FALSE	FALSE	FALSE	0.48	0.278	0.598	0.622	0.233	0.305
Ctu2	Q3U308	0.45606	0.415346	0.00822256	0.592908	0.417669	0.635124	0.908	0.875	0.391	0.926	0.858	0.951	FALSE	FALSE	FALSE	FALSE	FALSE	FALSE	FALSE	-0.408	-0.446	-1.49	-0.292	-0.444	-0.259
Cuedc1	Q8R3V6	0.063649	0.860986	0.314061	0.312644	0.651404	0.0706293	0.654	0.944	0.892	0.846	0.894	0.678	FALSE	FALSE	FALSE	FALSE	FALSE	FALSE	FALSE	0.835	-0.0776	0.448	0.45	0.2	0.813
Cuedc2	Q9CXX9	0.726002	0.199819	0.364189	0.0628761	0.552998	0.24864	0.936	0.733	0.902	0.427	0.882	0.883	FALSE	FALSE	FALSE	FALSE	FALSE	FALSE	FALSE	0.147	-0.543	0.383	-0.794	0.25	-0.488
Cul1	Q9WTX6	0.971577	0.604178	0.520791	0.783217	0.15019	0.46902	0.949	0.917	0.923	0.947	0.744	0.934	FALSE	FALSE	FALSE	FALSE	FALSE	FALSE	FALSE	0.0046	-0.067	-0.0831	-0.0355	-0.188	-0.0937
Cul2	Q9D4H8	0.31259	0.259334	0.440538	0.832855	0.0620161	0.762594	0.878	0.794	0.914	0.95	0.606	0.958	FALSE	FALSE	FALSE	FALSE	FALSE	FALSE	FALSE	0.166	0.186	-0.127	0.0346	-0.311	0.0496
Cul3	Q9JLV5	0.432188	0.81377	0.398971	0.691802	0.924018	0.388442	0.904	0.94	0.908	0.938	0.917	0.922	FALSE	FALSE	FALSE	FALSE	FALSE	FALSE	FALSE	0.113	0.0338	0.121	-0.0569	0.0137	0.124
Cul4a	Q3TCH7	0.398694	0.780234	0.264209	0.682021	0.138005	0.310831	0.898	0.938	0.88	0.937	0.732	0.905	FALSE	FALSE	FALSE	FALSE	FALSE	FALSE	FALSE	-0.23	0.0757	0.304	-0.111	0.406	-0.276
Cul4b	A2A432	0.0537436	0.246579	0.0824253	0.741588	0.135456	0.141177	0.621	0.783	0.761	0.943	0.729	0.811	FALSE	FALSE	FALSE	FALSE	FALSE	FALSE	FALSE	0.228	0.135	0.204	0.0383	0.175	0.172
Cul5	Q9D5V5	0.998932	0.2377	0.677893	0.595576	0.173026	0.667796	0.951	0.775	0.936	0.927	0.763	0.953	FALSE	FALSE	FALSE	FALSE	FALSE	FALSE	FALSE	-0.00016	-0.142	-0.0497	-0.0635	-0.164	-0.0513
Cuta	Q9CQ89	0.438127	0.891163	0.398101	0.738699	0.0681512	0.947787	0.905	0.946	0.908	0.943	0.622	0.966	FALSE	FALSE	FALSE	FALSE	FALSE	FALSE	FALSE	-1.37	-0.241	1.49	-0.588	3.26	-0.115
Cutc	Q9D8X1	0.199041	0.0695016	0.0674504	0.438946	0.260687	0.172158	0.832	0.47	0.734	0.895	0.812	0.84	FALSE	FALSE	FALSE	FALSE	FALSE	FALSE	FALSE	0.638	0.908	0.915	0.382	0.557	0.679
Cux1	P53564	0.356372	0.636339	0.582497	0.733264	0.205951	0.537031	0.889	0.922	0.928	0.942	0.784	0.942	FALSE	FALSE	FALSE	FALSE	FALSE	FALSE	FALSE	-0.51	-0.261	-0.303	0.188	-0.702	-0.341
Cwc15	Q9JHS9	0.651562	0.917658	0.527759	0.527043	0.751733	0.989039	0.93	0.948	0.924	0.915	0.904	0.968	FALSE	FALSE	FALSE	FALSE	FALSE	FALSE	FALSE	0.102	0.0233	0.143	0.143	0.0714	0.0031
Cwc22	Q8C5N3	0.186141	0.931584	0.650945	0.477426	0.476616	0.627504	0.824	0.949	0.934	0.905	0.87	0.95	FALSE	FALSE	FALSE	FALSE	FALSE	FALSE	FALSE	-0.322	-0.0207	0.109	-0.172	0.172	0.117
Cwc25	Q9DBF7	0.639539	0.748554	0.0584538	0.79941	0.795106	0.905723	0.929	0.935	0.714	0.948	0.907	0.965	FALSE	FALSE	FALSE	FALSE	FALSE	FALSE	FALSE	-0.149	-0.102	-0.612	0.0809	0.0827	-0.0377
Cwc27	Q3TKY6	0.61482	0.302012	0.0128751	0.57301	0.0384746	0.683215	0.927	0.824	0.455	0.923	0.522	0.954	FALSE	FALSE	FALSE	FALSE	FALSE	FALSE	FALSE	0.101	-0.209	0.514	-0.114	0.424	0.0821
Cwf19l1	Q8CI33	0.0537872	0.813318	0.0542704	0.744165	0.0899001	0.5961	0.621	0.94	0.703	0.943	0.668	0.948	FALSE	FALSE	FALSE	FALSE	FALSE	FALSE	FALSE	0.292	-0.0352	0.292	0.0487	0.256	0.0791
Cwf19l2	Q8BG79	0.716514	0.814127	0.669602	0.945731	0.599495	0.945812	0.935	0.941	0.935	0.957	0.888	0.966	FALSE	FALSE	FALSE	FALSE	FALSE	FALSE	FALSE	-0.196	-0.127	-0.23	0.0367	-0.283	0.0366
Cxadr	P97792	0.000798916	0.877158	0.578068	0.817568	0.039392	0.748153	0.106	0.945	0.928	0.949	0.526	0.958	FALSE	FALSE	FALSE	FALSE	FALSE	FALSE	FALSE	-1.36	-0.0597	0.215	-0.0891	0.811	-0.124
Cxx1a	Q9D1F0	0.896264	0.267826	0.876715	0.866334	0.756618	0.982136	0.946	0.8	0.946	0.952	0.904	0.967	FALSE	FALSE	FALSE	FALSE	FALSE	FALSE	FALSE	0.0562	-0.48	-0.0668	0.0725	0.134	-0.00964
Cxxc1	Q9CWW7	0.282285	0.810399	0.324443	0.695754	0.341172	0.53343	0.869	0.94	0.895	0.939	0.839	0.942	FALSE	FALSE	FALSE	FALSE	FALSE	FALSE	FALSE	0.408	0.0905	0.373	0.148	0.36	0.235
Cxxc5	Q91WA4	0.00279882	0.307052	0.173854	0.288077	0.107923	0.024597	0.201	0.827	0.844	0.832	0.696	0.425	FALSE	FALSE	FALSE	FALSE	FALSE	FALSE	FALSE	1.56	0.515	0.688	0.536	0.817	1.15
Cyb5a	P56395	0.720419	0.736314	0.514475	0.989632	0.510002	0.321304	0.936	0.933	0.922	0.959	0.875	0.907	FALSE	FALSE	FALSE	FALSE	FALSE	FALSE	FALSE	0.51	0.48	-0.93	0.0185	-0.94	1.42
Cyb5r1	Q9DB73	0.458881	0.395165	0.666592	0.684909	0.901801	0.370421	0.908	0.868	0.935	0.938	0.915	0.919	FALSE	FALSE	FALSE	FALSE	FALSE	FALSE	FALSE	-0.377	-0.433	0.219	-0.206	-0.0627	-0.457
Cyb5r3	Q9DCN2	0.150497	0.803353	0.169848	0.462613	0.0011421	0.11507	0.796	0.94	0.842	0.902	0.116	0.777	FALSE	FALSE	FALSE	FALSE	FALSE	FALSE	FALSE	0.228	0.0391	0.217	0.115	0.535	0.25
Cyba	Q61462	0.154121	0.495906	0.558086	0.311468	0.00893875	0.748802	0.799	0.897	0.926	0.846	0.294	0.958	FALSE	FALSE	FALSE	FALSE	FALSE	FALSE	FALSE	0.467	-0.222	0.19	0.33	0.876	0.104
Cyc1	Q9D0M3	0.839751	0.859648	0.725282	0.858707	0.849181	0.548314	0.943	0.944	0.939	0.952	0.911	0.943	FALSE	FALSE	FALSE	FALSE	FALSE	FALSE	FALSE	0.0604	0.0528	-0.105	0.0532	-0.0568	0.18
Cycs	P62897	0.0228842	0.0390936	0.294941	0.115943	0.000671927	0.267848	0.476	0.353	0.888	0.592	0.0913	0.891	FALSE	FALSE	FALSE	FALSE	FALSE	FALSE	FALSE	-0.514	-0.464	-0.232	-0.351	-0.792	-0.246
Cyfip1	Q7TMB8	0.341744	0.101723	0.524305	0.150208	0.667505	0.339895	0.886	0.551	0.923	0.674	0.895	0.912	FALSE	FALSE	FALSE	FALSE	FALSE	FALSE	FALSE	-0.146	-0.253	0.0974	-0.222	0.0656	-0.146
Cyfip2	Q5SQX6	0.575633	0.636616	0.52478	0.886264	0.0454444	0.23802	0.923	0.922	0.923	0.954	0.552	0.879	FALSE	FALSE	FALSE	FALSE	FALSE	FALSE	FALSE	-0.398	-0.336	0.452	-0.102	1.45	0.843
Cyhr1	Q9QXA1	0.0708596	0.455166	0.0240765	0.490754	0.0300761	0.271861	0.675	0.887	0.568	0.908	0.477	0.892	FALSE	FALSE	FALSE	FALSE	FALSE	FALSE	FALSE	1.01	0.411	1.27	0.379	1.22	0.606
Cyld	Q80TQ2	0.817239	0.686708	0.190465	0.0468208	0.412409	0.235516	0.942	0.928	0.853	0.362	0.857	0.878	FALSE	FALSE	FALSE	FALSE	FALSE	FALSE	FALSE	0.0981	-0.171	0.56	0.859	0.349	0.507
Cyp11a1	Q9QZ82	0.256936	0.114556	0.857375	0.603667	0.921053	0.11287	0.859	0.576	0.946	0.928	0.916	0.773	FALSE	FALSE	FALSE	FALSE	FALSE	FALSE	FALSE	0.425	0.595	-0.067	0.194	-0.0369	0.597
Cyp17a1	P27786	0.389832	0.864611	0.715752	0.0847012	0.0634892	0.854347	0.896	0.944	0.938	0.502	0.61	0.963	FALSE	FALSE	FALSE	FALSE	FALSE	FALSE	FALSE	0.502	0.0992	0.212	1.02	1.1	-0.107
Cyp20a1	Q8BKE6	0.534867	0.929418	0.229866	0.759425	0.145407	0.517476	0.919	0.949	0.869	0.945	0.739	0.94	FALSE	FALSE	FALSE	FALSE	FALSE	FALSE	FALSE	0.115	-0.0164	-0.224	0.0569	0.273	0.12
Cyp4f13	Q99N19	0.486413	0.990746	0.468772	0.0350805	0.267338	0.48847	0.912	0.952	0.917	0.298	0.814	0.937	FALSE	FALSE	FALSE	FALSE	FALSE	FALSE	FALSE	0.325	0.00541	-0.339	-1	-0.52	0.324
Cyp4f17	G3UW78	0.997068	0.770766	0.541756	0.726075	0.0518912	0.706266	0.951	0.937	0.925	0.942	0.575	0.955	FALSE	FALSE	FALSE	FALSE	FALSE	FALSE	FALSE	-0.00195	-0.154	-0.324	-0.186	-1.05	-0.2
Cyp51a1	Q8K0C4	0.535592	0.717684	0.370538	0.855601	0.910677	0.945522	0.919	0.932	0.903	0.952	0.916	0.966	FALSE	FALSE	FALSE	FALSE	FALSE	FALSE	FALSE	-0.298	-0.174	-0.432	0.0875	-0.0539	0.0329
Cyr61	P18406	0.558756	0.703426	0.846862	0.703126	0.84798	0.832912	0.921	0.93	0.945	0.939	0.911	0.962	FALSE	FALSE	FALSE	FALSE	FALSE	FALSE	FALSE	0.337	-0.219	0.111	0.219	0.11	0.121
Cyth1	Q9QX11	0.31722	0.135906	0.0854059	0.837673	0.204349	0.17066	0.879	0.625	0.766	0.951	0.783	0.838	FALSE	FALSE	FALSE	FALSE	FALSE	FALSE	FALSE	-0.404	-0.605	-0.7	-0.0823	-0.514	-0.555
D10Jhu81e	Q9D172	0.710502	0.605545	0.0675413	0.699658	0.0705291	0.919444	0.935	0.917	0.735	0.939	0.628	0.965	FALSE	FALSE	FALSE	FALSE	FALSE	FALSE	FALSE	0.0764	-0.106	0.382	-0.0794	0.377	-0.0208
D10Wsu102e	Q9CX66	0.851726	0.926804	0.232808	0.69717	0.452491	0.7085	0.944	0.948	0.87	0.939	0.865	0.955	FALSE	FALSE	FALSE	FALSE	FALSE	FALSE	FALSE	-0.108	-0.0532	-0.696	-0.226	-0.436	-0.217
D11Wsu47e	Q6PIX9	0.47508	0.867914	0.659861	0.49676	0.485046	0.522931	0.911	0.945	0.934	0.909	0.871	0.941	FALSE	FALSE	FALSE	FALSE	FALSE	FALSE	FALSE	-0.527	-0.122	-0.324	-0.501	-0.515	-0.471
D17h6s53e	Q9Z1R4	0.107812	0.352303	0.0739215	0.736298	0.865958	0.524415	0.747	0.85	0.747	0.943	0.913	0.941	FALSE	FALSE	FALSE	FALSE	FALSE	FALSE	FALSE	0.55	0.315	0.612	0.114	-0.057	0.215
D17Wsu92e	Q3TT38	0.297335	0.704771	0.118547	0.0249688	0.19198	0.825612	0.873	0.93	0.805	0.23	0.776	0.961	FALSE	FALSE	FALSE	FALSE	FALSE	FALSE	FALSE	-0.368	0.133	-0.554	-0.805	-0.462	-0.0774
D1Pas1	P16381	0.933485	0.420017	0.0684487	0.17511	0.953112	0.412997	0.948	0.876	0.736	0.718	0.918	0.926	FALSE	FALSE	FALSE	FALSE	FALSE	FALSE	FALSE	-0.0485	0.47	-1.08	-0.795	-0.0342	0.477
D2hgdh	Q8CIM3	0.0493202	0.0167959	0.421823	0.0327524	0.0887327	0.331369	0.604	0.203	0.911	0.284	0.666	0.91	FALSE	FALSE	FALSE	FALSE	FALSE	FALSE	FALSE	0.79	0.969	0.318	0.86	0.681	0.385
D2Wsu81e	Q3UHX9	0.770394	0.391175	0.19781	0.67691	0.0439096	0.658628	0.939	0.866	0.856	0.937	0.546	0.952	FALSE	FALSE	FALSE	FALSE	FALSE	FALSE	FALSE	-0.185	0.545	-0.822	0.264	-1.3	-0.28
D6Wsu163e	Q91YN0	0.408546	0.96538	0.297444	0.261547	0.998449	0.689425	0.9	0.951	0.888	0.813	0.921	0.954	FALSE	FALSE	FALSE	FALSE	FALSE	FALSE	FALSE	0.326	-0.0171	0.411	0.444	0.000764	0.157
Daam1	Q8BPM0	0.91444	0.010955	0.677701	0.132313	0.0135753	0.0819201	0.947	0.149	0.936	0.635	0.348	0.711	FALSE	FALSE	FALSE	FALSE	FALSE	FALSE	FALSE	0.0472	1.15	0.183	0.668	1.12	0.775
Dab2	P98078	0.074916	0.122868	0.0752958	0.429017	0.178118	0.684059	0.685	0.593	0.749	0.893	0.766	0.954	FALSE	FALSE	FALSE	FALSE	FALSE	FALSE	FALSE	1.26	-1.09	1.26	-0.552	0.946	0.284
Dab2ip	Q3UHC7	0.50247	0.227966	0.0388254	0.783009	0.445877	0.78571	0.915	0.765	0.65	0.947	0.864	0.96	FALSE	FALSE	FALSE	FALSE	FALSE	FALSE	FALSE	0.106	-0.191	0.332	-0.0434	0.12	0.0428
Dad1	P61804	0.325304	0.0225878	0.509825	0.160418	0.330193	0.0901128	0.881	0.255	0.922	0.693	0.836	0.73	FALSE	FALSE	FALSE	FALSE	FALSE	FALSE	FALSE	0.391	0.925	0.262	0.561	0.387	0.68
Dag1	Q62165	0.114632	0.807628	0.0166941	0.624168	0.0669683	0.493165	0.757	0.94	0.502	0.93	0.619	0.937	FALSE	FALSE	FALSE	FALSE	FALSE	FALSE	FALSE	0.322	-0.0492	0.496	0.0991	0.376	0.139
Dak	Q8VC30	0.512558	0.519115	0.489834	0.498352	0.126741	0.602252	0.916	0.902	0.92	0.91	0.72	0.948	FALSE	FALSE	FALSE	FALSE	FALSE	FALSE	FALSE	-0.117	-0.115	0.123	-0.121	0.274	-0.0927
Dalrd3	Q6PJN8	0.184127	0.550189	0.444571	0.0523305	0.448709	0.0371546	0.822	0.908	0.914	0.387	0.865	0.519	FALSE	FALSE	FALSE	FALSE	FALSE	FALSE	FALSE	-0.871	-0.389	-0.499	-1.28	-0.494	-1.38
Dap3	Q9ER88	0.615726	0.753271	0.681709	0.396899	0.079837	0.678415	0.927	0.935	0.936	0.883	0.649	0.954	FALSE	FALSE	FALSE	FALSE	FALSE	FALSE	FALSE	-0.0915	-0.0572	-0.0747	-0.155	-0.323	-0.0755
Dapk1	Q80YE7	0.409764	0.138126	0.0511835	0.127086	0.612972	0.0885289	0.9	0.63	0.694	0.622	0.889	0.727	FALSE	FALSE	FALSE	FALSE	FALSE	FALSE	FALSE	-0.705	-1.28	-1.69	-1.31	-0.432	-1.47
Dapk3	O54784	0.114631	0.114068	0.0111338	0.351202	0.823869	0.00871962	0.757	0.575	0.433	0.865	0.909	0.262	FALSE	FALSE	FALSE	FALSE	FALSE	FALSE	FALSE	-0.919	0.92	-1.51	-0.539	-0.128	-1.56
Dapp1	Q9QXT1	0.216426	0.0600485	0.920251	0.538185	0.338945	0.290885	0.841	0.441	0.948	0.917	0.839	0.899	FALSE	FALSE	FALSE	FALSE	FALSE	FALSE	FALSE	-0.623	-0.956	-0.0501	-0.309	-0.481	-0.531
Dars	Q922B2	0.332237	0.130673	0.551887	0.256965	0.155659	0.0204008	0.883	0.613	0.926	0.81	0.749	0.39	FALSE	FALSE	FALSE	FALSE	FALSE	FALSE	FALSE	0.123	0.192	0.0751	0.144	0.181	0.3
Dars2	Q8BIP0	0.231924	0.33205	0.0113092	0.842156	0.0904244	0.19897	0.849	0.84	0.435	0.951	0.669	0.858	FALSE	FALSE	FALSE	FALSE	FALSE	FALSE	FALSE	0.3	-0.243	0.65	0.0497	0.428	0.323
Daxx	O35613	0.952954	0.566521	0.577148	0.49458	0.257955	0.337666	0.949	0.911	0.928	0.909	0.81	0.911	FALSE	FALSE	FALSE	FALSE	FALSE	FALSE	FALSE	-0.0142	-0.138	-0.135	-0.165	-0.274	0.232
Dazap1	Q9JII5	0.346025	0.861242	0.822224	0.249793	0.28938	0.64015	0.887	0.944	0.944	0.804	0.823	0.951	FALSE	FALSE	FALSE	FALSE	FALSE	FALSE	FALSE	-0.143	-0.0265	0.034	0.175	0.161	0.0709
Dazl	Q64368	0.920509	0.40552	0.369785	0.708719	0.0508725	0.400949	0.947	0.871	0.903	0.94	0.572	0.924	FALSE	FALSE	FALSE	FALSE	FALSE	FALSE	FALSE	-0.0497	0.415	0.448	0.186	0.989	-0.419
Dbf4	Q9QZ41	0.56263	0.0975953	0.511213	0.62874	0.669586	0.0380351	0.922	0.541	0.922	0.931	0.896	0.525	FALSE	FALSE	FALSE	FALSE	FALSE	FALSE	FALSE	0.233	0.674	0.264	0.194	0.172	0.85
Dbi	P31786	0.48821	0.581266	0.618218	0.365103	0.728103	0.614444	0.913	0.913	0.931	0.871	0.901	0.949	FALSE	FALSE	FALSE	FALSE	FALSE	FALSE	FALSE	0.226	0.18	-0.163	0.296	-0.113	0.164
Dbn1	Q9QXS6	0.786914	0.453961	0.186595	0.969018	0.10444	0.982775	0.94	0.886	0.851	0.958	0.691	0.967	FALSE	FALSE	FALSE	FALSE	FALSE	FALSE	FALSE	0.0648	-0.18	0.319	0.0093	0.394	0.00517
Dbnl	Q62418	0.392389	0.726305	0.980305	0.811303	0.880923	0.690571	0.897	0.932	0.951	0.949	0.914	0.954	FALSE	FALSE	FALSE	FALSE	FALSE	FALSE	FALSE	-0.107	0.0437	-0.00308	-0.0298	0.0187	0.0497
Dbr1	Q923B1	0.33056	0.957652	0.304035	0.802514	0.326078	0.349264	0.883	0.95	0.89	0.948	0.835	0.914	FALSE	FALSE	FALSE	FALSE	FALSE	FALSE	FALSE	0.141	-0.00768	0.149	0.0362	-0.143	0.136
Dbt	P53395	0.461616	0.870325	0.249916	0.895777	0.314058	0.803789	0.909	0.945	0.875	0.954	0.831	0.96	FALSE	FALSE	FALSE	FALSE	FALSE	FALSE	FALSE	0.157	-0.0346	0.246	-0.0278	0.215	0.0527
Dcaf10	A2AKB9	0.921136	0.191879	0.851163	0.948808	0.386295	0.98448	0.947	0.723	0.945	0.957	0.851	0.967	FALSE	FALSE	FALSE	FALSE	FALSE	FALSE	FALSE	-0.0764	1.01	-0.145	0.0495	-0.671	-0.015
Dcaf11	Q91VU6	0.37473	0.827416	0.876071	0.322689	0.0666044	0.904645	0.893	0.942	0.946	0.852	0.618	0.965	FALSE	FALSE	FALSE	FALSE	FALSE	FALSE	FALSE	-0.41	-0.1	-0.0717	-0.457	-0.856	0.0551
Dcaf12	Q8BGZ3	0.70615	0.999132	0.0380572	0.632641	0.702831	0.76755	0.935	0.953	0.647	0.932	0.899	0.959	FALSE	FALSE	FALSE	FALSE	FALSE	FALSE	FALSE	-0.15	0.000432	-0.84	-0.19	-0.152	-0.117
Dcaf13	Q6PAC3	0.458046	0.395162	0.90694	0.600896	0.580647	0.131617	0.908	0.868	0.948	0.927	0.885	0.8	FALSE	FALSE	FALSE	FALSE	FALSE	FALSE	FALSE	0.124	-0.142	0.0195	0.0872	0.0921	0.254
Dcaf17	Q3TUL7	0.378363	0.196009	0.125729	0.309413	0.0354221	0.511969	0.894	0.729	0.812	0.845	0.507	0.94	FALSE	FALSE	FALSE	FALSE	FALSE	FALSE	FALSE	-0.358	-0.527	-0.626	-0.413	-0.868	-0.266
Dcaf5	Q80T85	0.2205	0.715949	0.13842	0.686209	0.402685	0.274442	0.843	0.931	0.822	0.938	0.855	0.893	FALSE	FALSE	FALSE	FALSE	FALSE	FALSE	FALSE	0.417	-0.123	0.506	0.137	-0.284	0.372
Dcaf7	P61963	0.474168	0.168901	0.674974	0.278202	0.675185	0.387397	0.911	0.689	0.935	0.825	0.896	0.922	FALSE	FALSE	FALSE	FALSE	FALSE	FALSE	FALSE	-0.152	-0.295	0.0892	-0.232	0.0891	-0.184
Dcaf8	Q8N7N5	0.81827	0.213561	0.162074	0.85665	0.0377348	0.875565	0.942	0.75	0.838	0.952	0.518	0.964	FALSE	FALSE	FALSE	FALSE	FALSE	FALSE	FALSE	0.0458	-0.249	0.281	-0.036	0.422	-0.0312
Dcakd	Q8BHC4	0.301589	0.398258	0.142243	0.591912	0.0120959	0.260324	0.875	0.869	0.825	0.926	0.333	0.888	FALSE	FALSE	FALSE	FALSE	FALSE	FALSE	FALSE	-0.478	-0.39	-0.682	-0.247	-1.19	-0.521
Dck	P43346	0.110103	0.470714	0.0507475	0.792012	0.023626	0.192362	0.75	0.891	0.693	0.947	0.434	0.854	FALSE	FALSE	FALSE	FALSE	FALSE	FALSE	FALSE	-0.606	-0.271	-0.745	-0.0988	-0.868	-0.492
Dclk2	Q6PGN3	0.577831	0.431061	0.708055	0.711055	0.896135	0.524556	0.923	0.88	0.938	0.94	0.915	0.941	FALSE	FALSE	FALSE	FALSE	FALSE	FALSE	FALSE	0.803	1.14	0.54	0.534	-0.188	0.918
Dclre1c	Q8K4J0	0.786838	0.59636	0.584115	0.629871	0.0890465	0.803318	0.94	0.916	0.929	0.931	0.666	0.96	FALSE	FALSE	FALSE	FALSE	FALSE	FALSE	FALSE	-0.112	0.221	0.228	0.201	-0.716	0.104
Dcp1a	Q91YD3	0.0258125	0.0200776	0.184548	0.076815	0.214899	0.327874	0.493	0.234	0.85	0.475	0.789	0.909	FALSE	FALSE	FALSE	FALSE	FALSE	FALSE	FALSE	0.473	0.494	0.277	0.372	0.259	0.204
Dcp2	Q9CYC6	0.818652	0.744331	0.755086	0.603241	0.224233	0.836683	0.942	0.934	0.94	0.928	0.794	0.962	FALSE	FALSE	FALSE	FALSE	FALSE	FALSE	FALSE	0.0675	0.0961	-0.0919	0.153	-0.36	-0.0607
Dcps	Q9DAR7	0.0529378	0.185738	0.224213	0.768741	0.176191	0.222353	0.618	0.715	0.867	0.945	0.765	0.871	FALSE	FALSE	FALSE	FALSE	FALSE	FALSE	FALSE	0.292	0.198	0.181	-0.0436	0.202	0.182
Dctd	Q8K2D6	0.678005	0.694317	0.860155	0.75928	0.925377	0.97865	0.932	0.929	0.946	0.945	0.917	0.967	FALSE	FALSE	FALSE	FALSE	FALSE	FALSE	FALSE	-0.0788	0.0746	0.0334	0.0581	-0.0178	-0.00507
Dctn1	O08788	0.0401252	0.321635	0.00389046	0.575112	0.0125797	0.343912	0.561	0.835	0.297	0.924	0.338	0.913	FALSE	FALSE	FALSE	FALSE	FALSE	FALSE	FALSE	-0.264	-0.126	-0.379	-0.0709	-0.324	-0.12
Dctn2	Q99KJ8	0.109784	0.854978	0.207727	0.380843	0.381909	0.0362619	0.75	0.944	0.86	0.877	0.85	0.513	FALSE	FALSE	FALSE	FALSE	FALSE	FALSE	FALSE	-0.313	0.0354	-0.246	-0.17	-0.17	-0.414
Dctn3	Q9Z0Y1	0.0236565	0.979119	0.500372	0.421388	0.0405802	0.174287	0.481	0.951	0.921	0.89	0.532	0.841	FALSE	FALSE	FALSE	FALSE	FALSE	FALSE	FALSE	-0.559	-0.00632	-0.163	-0.195	-0.504	-0.331
Dctn4	Q8CBY8	7.74661e-05	0.164277	0.000374	0.0484182	0.000262524	0.00264171	0.0312	0.681	0.105	0.37	0.0575	0.153	FALSE	FALSE	FALSE	FALSE	FALSE	FALSE	FALSE	-0.516	-0.17	-0.458	-0.244	-0.471	-0.381
Dctn5	Q9QZB9	0.185086	0.410511	0.217437	0.900918	0.724052	0.812554	0.823	0.873	0.864	0.955	0.901	0.961	FALSE	FALSE	FALSE	FALSE	FALSE	FALSE	FALSE	-0.43	-0.266	-0.4	-0.0401	-0.114	-0.0764
Dctn6	Q9WUB4	0.219523	0.335566	0.48522	0.506476	0.540759	0.792601	0.843	0.842	0.919	0.911	0.88	0.96	FALSE	FALSE	FALSE	FALSE	FALSE	FALSE	FALSE	-0.571	-0.447	-0.323	-0.308	-0.283	0.122
Dctpp1	Q9QY93	0.65225	0.950174	0.492395	0.641531	0.95837	0.972794	0.93	0.95	0.92	0.933	0.919	0.967	FALSE	FALSE	FALSE	FALSE	FALSE	FALSE	FALSE	-0.172	-0.0238	-0.262	-0.178	-0.0199	0.013
Dcun1d1	Q9QZ73	0.368216	0.312222	0.834963	0.303764	0.658783	0.551992	0.892	0.83	0.945	0.841	0.895	0.944	FALSE	FALSE	FALSE	FALSE	FALSE	FALSE	FALSE	-0.173	-0.194	0.0398	-0.198	0.0845	-0.114
Dcun1d2	Q8BZJ7	0.106255	0.129644	0.293613	0.19147	0.843875	0.25572	0.745	0.61	0.888	0.742	0.911	0.886	FALSE	FALSE	FALSE	FALSE	FALSE	FALSE	FALSE	0.678	0.636	0.438	0.546	0.0818	0.474
Dcun1d4	Q8CCA0	0.817792	0.130233	0.0159618	0.0566063	0.126909	0.0201577	0.942	0.612	0.494	0.404	0.72	0.388	FALSE	FALSE	FALSE	FALSE	FALSE	FALSE	FALSE	0.0912	-0.605	-0.979	-0.767	-0.61	-0.942
Dcun1d5	Q9CXV9	0.749911	0.874754	0.921501	0.507235	0.0946085	0.788425	0.938	0.945	0.948	0.912	0.676	0.96	FALSE	FALSE	FALSE	FALSE	FALSE	FALSE	FALSE	0.0511	-0.0253	-0.0158	-0.107	-0.271	0.043
Dcxr	Q91X52	0.327161	0.832929	0.41577	0.849618	0.589212	0.589565	0.882	0.942	0.91	0.951	0.886	0.947	FALSE	FALSE	FALSE	FALSE	FALSE	FALSE	FALSE	-0.775	0.166	-0.643	0.149	-0.426	-0.425
Dda1	Q9D9Z5	0.33121	0.95119	0.621162	0.829096	0.120621	0.154505	0.883	0.95	0.932	0.95	0.713	0.824	FALSE	FALSE	FALSE	FALSE	FALSE	FALSE	FALSE	-0.313	0.0196	0.159	-0.0693	-0.504	-0.461
Ddah1	Q9CWS0	0.529096	0.342599	0.723673	0.519387	0.75221	0.800127	0.918	0.846	0.939	0.914	0.904	0.96	FALSE	FALSE	FALSE	FALSE	FALSE	FALSE	FALSE	-0.172	-0.26	-0.0966	-0.176	0.0862	-0.0691
Ddb1	Q3U1J4	0.0173146	0.881583	0.0176526	0.860787	0.104927	0.624369	0.434	0.946	0.512	0.952	0.692	0.95	FALSE	FALSE	FALSE	FALSE	FALSE	FALSE	FALSE	0.304	0.0186	0.303	0.0219	0.204	0.0611
Ddb2	Q99J79	0.465303	0.401989	0.582858	0.351127	0.966053	0.843238	0.909	0.87	0.929	0.865	0.919	0.962	FALSE	FALSE	FALSE	FALSE	FALSE	FALSE	FALSE	0.325	-0.374	0.244	-0.416	0.0189	0.0879
Ddhd2	Q80Y98	0.00354186	0.511576	0.00279254	0.381928	0.0463351	0.350928	0.225	0.9	0.263	0.877	0.555	0.914	FALSE	FALSE	FALSE	FALSE	FALSE	FALSE	FALSE	-1.59	-0.346	-1.64	-0.461	-1.07	-0.492
Ddi2	A2ADY9	0.360049	0.026035	0.629275	0.61282	0.245232	0.840924	0.89	0.28	0.932	0.929	0.805	0.962	FALSE	FALSE	FALSE	FALSE	FALSE	FALSE	FALSE	-0.165	-0.409	-0.0868	-0.091	-0.21	-0.036
Ddost	O54734	0.414276	0.916988	0.216994	0.536246	0.433643	0.550844	0.901	0.948	0.864	0.917	0.862	0.944	FALSE	FALSE	FALSE	FALSE	FALSE	FALSE	FALSE	0.166	0.0212	0.252	-0.126	0.159	0.121
Ddr1	Q03146	0.523251	0.636923	0.575706	0.803118	0.918935	0.371833	0.917	0.922	0.928	0.948	0.916	0.919	FALSE	FALSE	FALSE	FALSE	FALSE	FALSE	FALSE	0.265	0.196	0.232	-0.103	0.0421	0.371
Ddrgk1	Q80WW9	0.537964	0.493743	0.286037	0.217545	0.703018	0.574008	0.919	0.896	0.886	0.773	0.899	0.946	FALSE	FALSE	FALSE	FALSE	FALSE	FALSE	FALSE	0.271	0.301	0.471	0.546	0.168	0.247
Ddt	O35215	0.0635427	0.16168	0.538859	0.411708	0.974949	0.53921	0.654	0.676	0.925	0.887	0.92	0.942	FALSE	FALSE	FALSE	FALSE	FALSE	FALSE	FALSE	-0.312	-0.234	-0.102	-0.136	0.0052	-0.102
Ddx1	Q91VR5	0.378886	0.910197	0.975156	0.326396	0.867155	0.372264	0.894	0.947	0.951	0.854	0.913	0.919	FALSE	FALSE	FALSE	FALSE	FALSE	FALSE	FALSE	0.129	-0.0164	0.00454	0.144	-0.0244	0.13
Ddx10	Q80Y44	0.00828377	0.134075	0.551568	0.320806	0.48131	0.221817	0.329	0.621	0.926	0.851	0.87	0.871	FALSE	FALSE	FALSE	FALSE	FALSE	FALSE	FALSE	0.458	0.254	0.1	0.167	-0.119	0.207
Ddx11	Q6AXC6	0.88906	0.379913	0.335393	0.863022	0.542361	0.565555	0.946	0.862	0.897	0.952	0.88	0.945	FALSE	FALSE	FALSE	FALSE	FALSE	FALSE	FALSE	0.059	-0.373	0.409	-0.073	0.258	-0.243
Ddx18	Q8K363	0.118062	0.626806	0.814675	0.191756	0.398708	0.150303	0.761	0.92	0.944	0.742	0.854	0.82	FALSE	FALSE	FALSE	FALSE	FALSE	FALSE	FALSE	0.182	0.0561	0.027	0.152	-0.0976	0.167
Ddx19a	Q61655	0.0364686	0.872573	0.00221781	0.999889	0.00683946	0.877008	0.541	0.945	0.24	0.96	0.262	0.964	FALSE	FALSE	FALSE	FALSE	FALSE	FALSE	FALSE	-0.269	0.0203	-0.403	1.76e-05	-0.353	-0.0195
Ddx19b	Q8BZY3	0.904418	0.805008	0.781417	0.965624	0.668397	0.812948	0.946	0.94	0.942	0.958	0.896	0.961	FALSE	FALSE	FALSE	FALSE	FALSE	FALSE	FALSE	-0.0775	0.159	0.179	0.0278	-0.277	-0.153
Ddx20	Q9JJY4	0.239945	0.805815	0.0675342	0.557954	0.00905023	0.974125	0.852	0.94	0.734	0.921	0.296	0.967	FALSE	FALSE	FALSE	FALSE	FALSE	FALSE	FALSE	-0.166	0.0346	-0.261	-0.0826	-0.379	-0.00456
Ddx21	Q9JIK5	0.0792744	0.157772	0.740369	0.119417	0.108193	0.0661933	0.695	0.669	0.94	0.601	0.696	0.663	FALSE	FALSE	FALSE	FALSE	FALSE	FALSE	FALSE	0.298	0.238	-0.0555	0.263	-0.272	0.312
Ddx23	D3Z0M9	0.674203	0.997215	0.238754	0.437133	0.339451	0.704879	0.932	0.952	0.872	0.895	0.839	0.955	FALSE	FALSE	FALSE	FALSE	FALSE	FALSE	FALSE	0.0618	0.000513	0.174	-0.114	0.141	0.0557
Ddx24	Q9ESV0	0.709002	0.305425	0.0996073	0.802339	0.000276308	0.788633	0.935	0.826	0.785	0.948	0.0589	0.96	FALSE	FALSE	FALSE	FALSE	FALSE	FALSE	FALSE	-0.0507	0.14	-0.226	0.034	-0.524	-0.0364
Ddx27	Q921N6	0.610729	0.451381	0.600675	0.696167	0.278774	0.908552	0.927	0.885	0.93	0.939	0.819	0.965	FALSE	FALSE	FALSE	FALSE	FALSE	FALSE	FALSE	0.052	-0.077	0.0535	-0.0399	-0.111	-0.0117
Ddx28	Q9CWT6	0.0583034	0.477048	0.00422446	0.933392	0.00281196	0.991264	0.637	0.892	0.305	0.956	0.174	0.968	FALSE	FALSE	FALSE	FALSE	FALSE	FALSE	FALSE	-0.426	-0.158	-0.658	0.0185	-0.689	-0.00243
Ddx31	Q6NZQ2	0.48784	0.43085	0.500228	0.73664	0.871663	0.659068	0.913	0.879	0.921	0.943	0.913	0.952	FALSE	FALSE	FALSE	FALSE	FALSE	FALSE	FALSE	0.146	-0.166	0.142	-0.0706	0.0339	0.0927
Ddx39a	Q8VDW0	0.392414	0.867955	0.746318	0.649275	0.743895	0.251279	0.897	0.945	0.94	0.934	0.903	0.885	FALSE	FALSE	FALSE	FALSE	FALSE	FALSE	FALSE	0.126	0.0244	0.0476	0.0669	0.0481	0.17
Ddx3x	Q62167	0.59386	0.170978	0.820948	0.469265	0.121682	0.633108	0.925	0.692	0.944	0.903	0.714	0.95	FALSE	FALSE	FALSE	FALSE	FALSE	FALSE	FALSE	0.0898	0.232	-0.0381	0.122	-0.263	0.0804
Ddx3y	Q62095	0.472052	0.571615	0.500499	0.998721	0.361163	0.666988	0.91	0.912	0.921	0.96	0.845	0.953	FALSE	FALSE	FALSE	FALSE	FALSE	FALSE	FALSE	-0.206	-0.162	-0.193	-0.000458	-0.262	-0.123
Ddx4	Q61496	0.635701	0.517328	0.778817	0.620161	0.657601	0.87847	0.929	0.901	0.942	0.93	0.894	0.964	FALSE	FALSE	FALSE	FALSE	FALSE	FALSE	FALSE	-0.154	-0.211	0.0913	0.161	-0.144	-0.0497
Ddx41	Q91VN6	0.326558	0.34036	0.764255	0.809687	0.475626	0.554328	0.882	0.845	0.941	0.949	0.869	0.944	FALSE	FALSE	FALSE	FALSE	FALSE	FALSE	FALSE	-0.188	-0.183	-0.0574	0.0461	-0.137	-0.113
Ddx42	Q810A7	0.141196	0.307298	0.0969998	0.281762	0.211048	0.0219259	0.787	0.827	0.782	0.828	0.787	0.403	FALSE	FALSE	FALSE	FALSE	FALSE	FALSE	FALSE	0.143	-0.0989	0.162	0.104	0.121	0.226
Ddx43	D3Z6P9	0.740993	0.92868	0.495339	0.41144	0.016648	0.794327	0.937	0.949	0.92	0.887	0.376	0.96	FALSE	FALSE	FALSE	FALSE	FALSE	FALSE	FALSE	0.134	-0.0363	0.277	-0.334	0.996	0.106
Ddx46	Q569Z5	0.143983	0.30983	0.226944	0.879445	0.54906	0.179034	0.79	0.828	0.868	0.953	0.881	0.845	FALSE	FALSE	FALSE	FALSE	FALSE	FALSE	FALSE	0.179	0.124	0.148	0.0184	0.073	0.165
Ddx47	Q9CWX9	0.533356	0.801711	0.218748	0.674176	0.711083	0.447159	0.918	0.939	0.865	0.936	0.9	0.932	FALSE	FALSE	FALSE	FALSE	FALSE	FALSE	FALSE	0.135	-0.0542	0.267	0.0908	-0.08	0.164
Ddx49	Q4FZF3	0.111522	0.194381	0.223794	0.140789	0.040515	0.0802537	0.752	0.726	0.867	0.654	0.531	0.706	FALSE	FALSE	FALSE	FALSE	FALSE	FALSE	FALSE	-0.382	-0.31	-0.291	-0.353	-0.495	-0.421
Ddx5	Q61656	0.596661	0.0532584	0.383459	0.168899	0.98275	0.285046	0.925	0.415	0.905	0.708	0.92	0.897	FALSE	FALSE	FALSE	FALSE	FALSE	FALSE	FALSE	0.0555	0.206	-0.0916	0.145	-0.00226	0.113
Ddx50	Q99MJ9	0.85768	0.828003	0.910884	0.959279	0.550076	0.821654	0.944	0.942	0.948	0.958	0.881	0.961	FALSE	FALSE	FALSE	FALSE	FALSE	FALSE	FALSE	0.0489	-0.0593	0.0305	-0.0139	0.163	-0.0615
Ddx51	Q6P9R1	0.962426	0.0420325	0.379779	0.44035	0.261125	0.591514	0.949	0.366	0.905	0.896	0.812	0.947	FALSE	FALSE	FALSE	FALSE	FALSE	FALSE	FALSE	-0.00561	-0.247	0.105	-0.0922	-0.135	-0.064
Ddx52	Q8K301	0.0126145	0.841709	0.0256224	0.692634	0.894467	0.128169	0.387	0.943	0.579	0.938	0.915	0.795	FALSE	FALSE	FALSE	FALSE	FALSE	FALSE	FALSE	0.454	0.0353	0.404	0.07	-0.0235	0.272
Ddx54	Q8K4L0	0.590206	0.779972	0.487875	0.186909	0.218939	0.785596	0.925	0.938	0.919	0.735	0.792	0.96	FALSE	FALSE	FALSE	FALSE	FALSE	FALSE	FALSE	-0.0643	0.0333	0.0829	-0.159	-0.148	0.0325
Ddx55	Q6ZPL9	0.302219	0.840632	0.550885	0.71085	0.490225	0.369175	0.875	0.943	0.926	0.94	0.872	0.918	FALSE	FALSE	FALSE	FALSE	FALSE	FALSE	FALSE	0.158	0.0307	-0.0911	-0.0566	-0.105	-0.137
Ddx56	Q9D0R4	0.84392	0.326832	0.0746009	0.842634	0.0440731	0.956213	0.943	0.838	0.748	0.951	0.546	0.966	FALSE	FALSE	FALSE	FALSE	FALSE	FALSE	FALSE	-0.0262	-0.131	-0.241	0.0264	-0.273	0.00731
Ddx58	Q6Q899	0.716964	0.375258	0.489324	0.204152	0.0593919	0.605786	0.935	0.86	0.919	0.758	0.599	0.948	FALSE	FALSE	FALSE	FALSE	FALSE	FALSE	FALSE	-0.153	0.376	0.293	-0.541	0.81	-0.218
Ddx59	Q9DBN9	0.304611	0.141749	0.251019	0.275442	0.0702985	0.4139	0.876	0.638	0.876	0.823	0.628	0.926	FALSE	FALSE	FALSE	FALSE	FALSE	FALSE	FALSE	0.577	0.83	0.646	0.614	1.03	0.459
Ddx6	P54823	0.506175	0.947329	0.435345	0.50821	0.461215	0.13713	0.915	0.95	0.913	0.912	0.867	0.806	FALSE	FALSE	FALSE	FALSE	FALSE	FALSE	FALSE	0.0997	-0.00989	-0.117	0.0992	-0.111	0.225
Ddx60	E9PZQ1	0.767986	0.124064	0.489003	0.194476	0.679183	0.56943	0.939	0.596	0.919	0.746	0.897	0.945	FALSE	FALSE	FALSE	FALSE	FALSE	FALSE	FALSE	0.22	1.16	-0.516	-0.973	-0.308	0.424
Decr1	Q9CQ62	0.713859	0.682003	0.0890633	0.545272	0.00152895	0.804697	0.935	0.928	0.771	0.919	0.133	0.96	FALSE	FALSE	FALSE	FALSE	FALSE	FALSE	FALSE	0.118	-0.131	0.552	0.194	1.06	0.0793
Decr2	Q9WV68	0.731757	0.960977	0.198407	0.770583	0.0875968	0.383256	0.936	0.95	0.856	0.946	0.664	0.921	FALSE	FALSE	FALSE	FALSE	FALSE	FALSE	FALSE	0.211	-0.0301	0.798	-0.18	1.07	-0.539
Def6	Q8C2K1	0.805124	0.901555	0.593866	0.832154	0.472365	0.933746	0.941	0.947	0.929	0.95	0.869	0.966	FALSE	FALSE	FALSE	FALSE	FALSE	FALSE	FALSE	-0.122	0.0612	-0.264	-0.105	-0.357	-0.0412
Def8	Q99J78	0.236109	0.178772	0.0420191	0.307852	0.261466	0.36434	0.851	0.704	0.663	0.844	0.812	0.917	FALSE	FALSE	FALSE	FALSE	FALSE	FALSE	FALSE	0.423	0.481	-0.734	-0.363	-0.4	-0.323
Degs1	O09005	0.462924	0.616849	0.00230546	0.85301	0.869305	0.393798	0.909	0.919	0.244	0.952	0.913	0.923	FALSE	FALSE	FALSE	FALSE	FALSE	FALSE	FALSE	-0.411	-0.28	-1.78	-0.104	-0.092	-0.478
Dek	Q7TNV0	0.0471957	0.193805	0.484041	0.472077	0.0732767	0.0802107	0.595	0.726	0.919	0.904	0.634	0.706	FALSE	FALSE	FALSE	FALSE	FALSE	FALSE	FALSE	0.431	0.279	0.15	0.154	0.387	0.378
Dennd1a	Q8K382	0.856164	0.764798	0.686356	0.36542	0.742857	0.774815	0.944	0.936	0.936	0.871	0.903	0.959	FALSE	FALSE	FALSE	FALSE	FALSE	FALSE	FALSE	-0.093	-0.154	0.207	0.466	-0.168	0.147
Dennd2a	Q8C4S8	0.230961	0.367154	0.277403	0.65381	0.454795	0.34426	0.848	0.857	0.883	0.934	0.866	0.913	FALSE	FALSE	FALSE	FALSE	FALSE	FALSE	FALSE	-0.689	-0.518	0.624	0.257	0.428	-0.543
Dennd4c	A6H8H2	0.209683	0.806965	0.179678	0.167476	0.490883	0.0217508	0.838	0.94	0.847	0.705	0.872	0.401	FALSE	FALSE	FALSE	FALSE	FALSE	FALSE	FALSE	-0.237	-0.0459	-0.254	-0.262	-0.13	-0.442
Dennd6a	Q8BH65	0.969839	0.0779193	0.251053	0.230432	0.60667	0.807922	0.949	0.492	0.876	0.786	0.889	0.961	FALSE	FALSE	FALSE	FALSE	FALSE	FALSE	FALSE	0.0169	-0.797	-0.515	-0.538	0.23	0.108
Denr	Q9CQJ6	0.277015	0.835187	0.145078	0.979119	0.0057853	0.912603	0.867	0.942	0.827	0.959	0.244	0.965	FALSE	FALSE	FALSE	FALSE	FALSE	FALSE	FALSE	-0.183	-0.0349	-0.247	0.00439	-0.479	-0.0184
Depdc1b	Q8BH88	0.376041	0.0114085	0.0644167	0.11562	0.0028666	0.0159127	0.894	0.154	0.728	0.591	0.175	0.346	FALSE	FALSE	FALSE	FALSE	FALSE	FALSE	FALSE	0.341	1	0.721	0.611	1.19	0.95
Depdc5	P61460	0.0835887	0.60559	0.417222	0.544057	0.121274	0.201646	0.704	0.917	0.91	0.918	0.713	0.86	FALSE	FALSE	FALSE	FALSE	FALSE	FALSE	FALSE	0.88	0.26	0.408	0.305	0.786	0.646
Depdc7	Q91WS7	0.850965	0.65248	0.296241	0.478119	0.377011	0.253757	0.944	0.924	0.888	0.905	0.849	0.886	FALSE	FALSE	FALSE	FALSE	FALSE	FALSE	FALSE	-0.0815	-0.195	-0.455	-0.308	-0.384	-0.498
Derl2	Q8BNI4	0.118529	0.0928284	0.652036	0.367472	0.97154	0.382229	0.762	0.53	0.934	0.872	0.92	0.921	FALSE	FALSE	FALSE	FALSE	FALSE	FALSE	FALSE	0.947	1.02	0.271	0.542	-0.0214	0.526
Des	P31001	0.99601	0.810768	0.781911	0.789958	0.512507	0.376461	0.951	0.94	0.942	0.947	0.876	0.92	FALSE	FALSE	FALSE	FALSE	FALSE	FALSE	FALSE	0.00334	-0.16	0.185	-0.178	-0.439	-0.593
Desi1	Q9CQT7	0.413638	0.351518	0.760134	0.250413	0.722269	0.454199	0.901	0.85	0.941	0.804	0.901	0.933	FALSE	FALSE	FALSE	FALSE	FALSE	FALSE	FALSE	-0.525	0.599	-0.196	0.74	0.228	-0.48
Desi2	Q9D291	0.574389	0.615973	0.741964	0.293018	0.239453	0.519938	0.923	0.919	0.94	0.835	0.802	0.94	FALSE	FALSE	FALSE	FALSE	FALSE	FALSE	FALSE	-0.277	-0.247	-0.162	-0.52	-0.583	-0.317
Dffa	O54786	0.614986	0.725483	0.594434	0.375659	0.0519346	0.475916	0.927	0.932	0.929	0.875	0.575	0.935	FALSE	FALSE	FALSE	FALSE	FALSE	FALSE	FALSE	-0.18	-0.126	-0.19	-0.318	-0.706	-0.255
Dffb	O54788	0.756261	0.995955	0.753031	0.116872	0.731131	0.977258	0.938	0.952	0.94	0.594	0.902	0.967	FALSE	FALSE	FALSE	FALSE	FALSE	FALSE	FALSE	-0.127	0.00208	-0.129	0.65	-0.141	-0.0117
Dgcr8	Q9EQM6	0.305462	0.468982	0.952073	0.227832	0.876494	0.75865	0.876	0.89	0.95	0.784	0.913	0.958	FALSE	FALSE	FALSE	FALSE	FALSE	FALSE	FALSE	-0.17	0.12	-0.0099	0.2	-0.0256	0.0506
Dgkd	E9PUQ8	0.0378685	0.276296	0.155837	0.0159292	0.146499	0.145156	0.549	0.807	0.834	0.159	0.74	0.815	FALSE	FALSE	FALSE	FALSE	FALSE	FALSE	FALSE	-0.919	-0.475	-0.622	-1.07	-0.636	-0.639
Dgke	Q9R1C6	0.177524	0.679929	0.328087	0.0249135	0.351986	0.993272	0.818	0.927	0.895	0.23	0.842	0.968	FALSE	FALSE	FALSE	FALSE	FALSE	FALSE	FALSE	0.514	-0.156	0.371	-0.867	0.353	0.00319
Dgkh	D3YXJ0	0.0463448	0.87532	0.111635	0.804658	0.0293286	0.344536	0.591	0.945	0.798	0.948	0.473	0.913	FALSE	FALSE	FALSE	FALSE	FALSE	FALSE	FALSE	-0.847	0.0655	0.672	-0.103	0.93	0.396
Dgkq	Q6P5E8	0.0358652	0.11947	0.16939	0.2114	0.31605	0.311254	0.538	0.585	0.842	0.766	0.832	0.905	FALSE	FALSE	FALSE	FALSE	FALSE	FALSE	FALSE	1.02	0.748	0.658	0.598	0.478	0.483
Dgkz	Q80UP3	0.762367	0.870539	0.937834	0.815292	0.0985094	0.400277	0.938	0.945	0.949	0.949	0.682	0.924	FALSE	FALSE	FALSE	FALSE	FALSE	FALSE	FALSE	0.22	-0.118	0.0566	0.17	-1.21	-0.612
Dguok	Q9QX60	0.838782	0.0393535	0.625736	0.798291	0.438667	0.76356	0.943	0.354	0.932	0.948	0.863	0.958	FALSE	FALSE	FALSE	FALSE	FALSE	FALSE	FALSE	0.0796	0.822	0.191	-0.1	-0.304	0.118
Dhcr24	Q8VCH6	0.859473	0.586519	0.688459	0.656987	0.726277	0.73622	0.944	0.914	0.936	0.935	0.901	0.957	FALSE	FALSE	FALSE	FALSE	FALSE	FALSE	FALSE	-0.0906	0.279	-0.205	0.227	-0.179	0.172
Dhcr7	O88455	0.242574	0.298817	0.441588	0.482238	0.484183	0.634305	0.853	0.822	0.914	0.906	0.871	0.951	FALSE	FALSE	FALSE	FALSE	FALSE	FALSE	FALSE	-0.43	-0.382	-0.282	-0.258	0.257	0.174
Dhdh	Q9DBB8	0.65288	0.895664	0.594581	0.173729	0.993262	0.902776	0.93	0.946	0.929	0.716	0.921	0.965	FALSE	FALSE	FALSE	FALSE	FALSE	FALSE	FALSE	0.175	-0.051	0.207	-0.533	-0.00328	-0.0475
Dhfr	P00375	0.342684	0.576262	0.326698	0.986789	0.804791	0.72654	0.886	0.913	0.895	0.959	0.908	0.956	FALSE	FALSE	FALSE	FALSE	FALSE	FALSE	FALSE	-0.145	-0.0853	-0.15	-0.00252	-0.0377	-0.0533
Dhodh	O35435	0.629005	0.821651	0.87675	0.763423	0.960178	0.445325	0.928	0.941	0.946	0.945	0.919	0.931	FALSE	FALSE	FALSE	FALSE	FALSE	FALSE	FALSE	0.207	0.0967	0.0665	0.129	-0.0214	0.328
Dhps	Q3TXU5	0.081299	0.41512	0.308078	0.658558	0.162053	0.604079	0.7	0.874	0.891	0.935	0.754	0.948	FALSE	FALSE	FALSE	FALSE	FALSE	FALSE	FALSE	-0.517	-0.239	-0.299	-0.129	-0.413	-0.152
Dhrs1	Q99L04	0.811727	0.264943	0.602701	0.835656	0.459147	0.243261	0.941	0.798	0.93	0.95	0.867	0.881	FALSE	FALSE	FALSE	FALSE	FALSE	FALSE	FALSE	0.0447	-0.21	0.0978	0.039	0.139	-0.22
Dhrs11	Q3U0B3	0.599659	0.656592	0.867564	0.689148	0.425361	0.99675	0.926	0.924	0.946	0.938	0.86	0.968	FALSE	FALSE	FALSE	FALSE	FALSE	FALSE	FALSE	0.174	-0.147	-0.0552	-0.132	-0.265	-0.00135
Dhrs4	Q99LB2	0.588264	0.596961	0.566618	0.646096	0.736066	0.95032	0.924	0.916	0.927	0.933	0.902	0.966	FALSE	FALSE	FALSE	FALSE	FALSE	FALSE	FALSE	0.183	-0.178	0.193	0.155	-0.114	0.021
Dhrs7	Q9CXR1	0.668023	0.466177	0.798341	0.627503	0.918798	0.351134	0.932	0.889	0.943	0.931	0.916	0.915	FALSE	FALSE	FALSE	FALSE	FALSE	FALSE	FALSE	-0.127	0.216	-0.0755	0.144	0.0301	0.277
Dhrs7b	Q99J47	0.0791398	0.0531692	0.181427	0.184041	0.511634	0.047711	0.695	0.415	0.848	0.731	0.875	0.584	FALSE	FALSE	FALSE	FALSE	FALSE	FALSE	FALSE	-0.427	-0.472	-0.323	-0.321	-0.158	-0.483
Dhtkd1	A2ATU0	0.720174	0.780811	0.874754	0.788546	0.513686	0.890896	0.936	0.938	0.946	0.947	0.876	0.964	FALSE	FALSE	FALSE	FALSE	FALSE	FALSE	FALSE	0.365	0.284	0.161	0.273	0.667	0.14
Dhx15	O35286	0.230445	0.383047	0.104798	0.186145	0.2856	0.258474	0.848	0.863	0.791	0.734	0.821	0.887	FALSE	FALSE	FALSE	FALSE	FALSE	FALSE	FALSE	0.165	0.119	0.224	0.182	0.146	0.155
Dhx16	G3X8X0	0.442632	0.63482	0.123195	0.726127	0.351667	0.81837	0.906	0.922	0.809	0.942	0.842	0.961	FALSE	FALSE	FALSE	FALSE	FALSE	FALSE	FALSE	-0.298	-0.184	-0.602	-0.136	-0.362	-0.0888
Dhx29	Q6PGC1	0.098448	0.478117	0.161842	0.387849	0.0778777	0.175433	0.732	0.892	0.838	0.879	0.645	0.842	FALSE	FALSE	FALSE	FALSE	FALSE	FALSE	FALSE	-0.388	-0.165	-0.327	-0.201	-0.415	-0.317
Dhx30	Q99PU8	0.641184	0.73475	0.986924	0.864251	0.166554	0.630309	0.929	0.933	0.951	0.952	0.758	0.95	FALSE	FALSE	FALSE	FALSE	FALSE	FALSE	FALSE	-0.0787	-0.0572	-0.00277	-0.0288	-0.235	-0.0813
Dhx32	Q8BZS9	0.428954	0.474948	0.0766155	0.723661	0.0740324	0.901707	0.904	0.892	0.752	0.941	0.636	0.965	FALSE	FALSE	FALSE	FALSE	FALSE	FALSE	FALSE	0.617	-0.557	1.4	-0.275	1.41	-0.0961
Dhx33	Q80VY9	0.605237	0.678255	0.910284	0.884639	0.265897	0.488935	0.926	0.927	0.948	0.954	0.814	0.937	FALSE	FALSE	FALSE	FALSE	FALSE	FALSE	FALSE	0.158	-0.127	0.0344	0.0443	-0.341	0.212
Dhx34	Q9DBV3	0.440738	0.169414	0.658741	0.526733	0.395484	0.597366	0.906	0.69	0.934	0.915	0.853	0.948	FALSE	FALSE	FALSE	FALSE	FALSE	FALSE	FALSE	-0.326	-0.584	-0.186	-0.267	-0.359	-0.223
Dhx35	A2ACQ1	0.169712	0.307101	0.257159	0.585348	0.0887292	0.678318	0.812	0.827	0.878	0.925	0.666	0.954	FALSE	FALSE	FALSE	FALSE	FALSE	FALSE	FALSE	-1.07	0.796	0.884	-0.424	1.34	-0.322
Dhx36	Q8VHK9	0.0768007	0.895657	0.474699	0.387532	0.532327	0.510384	0.689	0.946	0.918	0.879	0.879	0.939	FALSE	FALSE	FALSE	FALSE	FALSE	FALSE	FALSE	-0.38	-0.0278	-0.152	-0.184	-0.132	-0.14
Dhx37	Q6NZL1	0.00915237	0.773257	0.00224096	0.123036	0.0186707	0.0274332	0.342	0.937	0.241	0.611	0.394	0.446	FALSE	FALSE	FALSE	FALSE	FALSE	FALSE	FALSE	-0.384	-0.0412	-0.456	-0.223	-0.345	-0.322
Dhx38	Q80X98	0.0175521	0.326629	0.865829	0.0681257	0.15547	0.303819	0.436	0.838	0.946	0.443	0.748	0.903	FALSE	FALSE	FALSE	FALSE	FALSE	FALSE	FALSE	0.354	0.143	0.0246	0.269	-0.208	0.15
Dhx40	Q6PE54	0.921472	0.699361	0.902811	0.820379	0.351573	0.954805	0.947	0.93	0.948	0.949	0.842	0.966	FALSE	FALSE	FALSE	FALSE	FALSE	FALSE	FALSE	0.0567	-0.222	0.0703	-0.131	-0.538	-0.0326
Dhx58	Q99J87	0.923369	0.611451	0.712447	0.730874	0.315725	0.118936	0.947	0.918	0.938	0.942	0.832	0.783	FALSE	FALSE	FALSE	FALSE	FALSE	FALSE	FALSE	0.0373	-0.197	0.143	-0.133	-0.391	0.611
Dhx9	O70133	0.00161322	0.378231	0.0117197	0.570738	0.0221303	0.0244125	0.152	0.861	0.44	0.923	0.422	0.423	FALSE	FALSE	FALSE	FALSE	FALSE	FALSE	FALSE	0.337	0.0902	0.265	0.0579	0.239	0.235
Diablo	Q9JIQ3	0.00397636	0.494981	0.0124371	0.324764	0.00422518	0.0520789	0.237	0.897	0.448	0.853	0.211	0.606	FALSE	FALSE	FALSE	FALSE	FALSE	FALSE	FALSE	0.685	0.157	0.589	0.227	0.681	0.453
Diaph1	O08808	0.509362	0.591763	0.904157	0.817026	0.429181	0.696594	0.915	0.915	0.948	0.949	0.861	0.955	FALSE	FALSE	FALSE	FALSE	FALSE	FALSE	FALSE	-0.0926	-0.0752	0.0169	0.0324	0.111	-0.0546
Diaph2	O70566	0.793306	0.210512	0.950389	0.406273	0.8714	0.904598	0.94	0.746	0.95	0.886	0.913	0.965	FALSE	FALSE	FALSE	FALSE	FALSE	FALSE	FALSE	0.0949	-0.457	-0.0225	-0.302	-0.0586	-0.0434
Dicer1	Q8R418	0.301955	0.026105	0.970205	0.0880959	0.572944	0.153861	0.875	0.28	0.95	0.513	0.884	0.824	FALSE	FALSE	FALSE	FALSE	FALSE	FALSE	FALSE	-0.138	-0.302	-0.00496	-0.229	-0.0749	-0.191
Dido1	Q8C9B9	0.719841	0.998292	0.0128791	0.212561	0.00285496	0.671863	0.936	0.953	0.455	0.768	0.175	0.953	FALSE	FALSE	FALSE	FALSE	FALSE	FALSE	FALSE	0.0507	-0.000303	0.361	0.177	0.439	0.0599
Diexf	Q8BTT6	0.0510066	0.123925	0.584332	0.588455	0.952622	0.196664	0.611	0.596	0.929	0.926	0.918	0.857	FALSE	FALSE	FALSE	FALSE	FALSE	FALSE	FALSE	0.472	0.37	0.13	0.129	0.0141	0.309
Dimt1	Q9D0D4	0.00142571	0.0707116	0.00312026	0.0357887	0.00192938	0.0646429	0.143	0.473	0.274	0.303	0.148	0.658	FALSE	FALSE	FALSE	FALSE	FALSE	FALSE	FALSE	-0.582	-0.32	-0.536	-0.373	-0.565	-0.327
Dip2a	Q8BWT5	0.144886	0.188817	0.00770509	0.88607	0.658167	0.0176654	0.791	0.719	0.382	0.954	0.894	0.364	FALSE	FALSE	FALSE	FALSE	FALSE	FALSE	FALSE	0.555	0.499	1.04	-0.054	0.167	0.917
Dip2b	Q3UH60	0.965363	0.525761	0.0213974	0.959026	0.147749	0.618187	0.949	0.903	0.547	0.958	0.741	0.949	FALSE	FALSE	FALSE	FALSE	FALSE	FALSE	FALSE	-0.0105	0.154	0.571	0.0124	0.354	-0.121
Dip2c	E9PWR4	0.54411	0.96939	0.255664	0.364701	0.319603	0.973368	0.92	0.951	0.877	0.871	0.833	0.967	FALSE	FALSE	FALSE	FALSE	FALSE	FALSE	FALSE	-0.257	-0.0162	-0.483	0.384	0.422	-0.0141
Dis3	Q9CSH3	0.755275	0.715641	0.544854	0.785596	0.908009	0.634326	0.938	0.931	0.925	0.947	0.916	0.951	FALSE	FALSE	FALSE	FALSE	FALSE	FALSE	FALSE	0.0419	-0.0489	-0.0814	-0.0365	-0.0155	0.0639
Dis3l	Q8C0S1	0.16076	0.579573	0.818241	0.943235	0.813337	0.982583	0.805	0.913	0.944	0.957	0.909	0.967	FALSE	FALSE	FALSE	FALSE	FALSE	FALSE	FALSE	-1.21	-0.475	-0.197	-0.0609	-0.202	0.0187
Dis3l2	Q8CI75	0.0305245	0.605331	0.734508	0.782876	0.290451	0.877102	0.516	0.917	0.939	0.947	0.823	0.964	FALSE	FALSE	FALSE	FALSE	FALSE	FALSE	FALSE	-0.866	-0.203	0.133	0.108	0.416	0.0606
Disp2	Q8CIP5	0.616988	0.0835636	0.965262	0.570354	0.407475	0.742194	0.927	0.505	0.95	0.923	0.856	0.957	FALSE	FALSE	FALSE	FALSE	FALSE	FALSE	FALSE	-0.254	-0.89	-0.0221	0.288	-0.421	0.167
Dkc1	Q9ESX5	0.139109	0.757852	0.0161678	0.417705	0.126712	0.560519	0.785	0.936	0.496	0.889	0.72	0.944	FALSE	FALSE	FALSE	FALSE	FALSE	FALSE	FALSE	0.209	0.0432	0.346	0.114	0.216	0.0816
Dlat	Q8BMF4	0.31665	0.359929	0.147733	0.681496	0.0369199	0.487416	0.879	0.854	0.829	0.937	0.514	0.937	FALSE	FALSE	FALSE	FALSE	FALSE	FALSE	FALSE	0.138	-0.126	0.2	0.0561	0.291	0.0951
Dlc1	Q9R0Z9	0.609512	0.994173	0.389489	0.76098	0.235516	0.527632	0.926	0.952	0.906	0.945	0.8	0.941	FALSE	FALSE	FALSE	FALSE	FALSE	FALSE	FALSE	0.405	-0.00579	0.684	0.241	0.946	0.501
Dld	O08749	0.193989	0.842433	0.50783	0.46564	0.939651	0.290134	0.828	0.943	0.921	0.902	0.918	0.898	FALSE	FALSE	FALSE	FALSE	FALSE	FALSE	FALSE	0.18	0.0273	0.0911	0.1	0.0104	0.146
Dlg1	Q811D0	0.912098	0.171074	0.149256	0.646614	0.0272884	0.549136	0.947	0.692	0.83	0.933	0.46	0.943	FALSE	FALSE	FALSE	FALSE	FALSE	FALSE	FALSE	0.0134	-0.168	0.177	-0.0558	0.274	-0.0729
Dlg3	P70175	0.512904	0.350167	0.360161	0.579855	0.0414741	0.839075	0.916	0.849	0.901	0.924	0.535	0.962	FALSE	FALSE	FALSE	FALSE	FALSE	FALSE	FALSE	-0.452	-0.647	0.634	-0.383	1.43	-0.14
Dlg5	E9Q9R9	0.900782	0.887004	0.420342	0.32666	0.949324	0.564749	0.946	0.946	0.911	0.854	0.918	0.945	FALSE	FALSE	FALSE	FALSE	FALSE	FALSE	FALSE	-0.0813	-0.0926	0.527	-0.642	0.0414	-0.376
Dlgap4	B1AZP2	0.191561	0.613447	0.388064	0.256391	0.0929231	0.0934923	0.827	0.918	0.906	0.809	0.673	0.738	FALSE	FALSE	FALSE	FALSE	FALSE	FALSE	FALSE	0.258	0.099	0.169	0.223	0.333	0.332
Dlgap5	Q8K4R9	0.276063	0.270995	0.422849	0.280334	0.0785401	0.00980273	0.866	0.803	0.911	0.827	0.646	0.276	FALSE	FALSE	FALSE	FALSE	FALSE	FALSE	FALSE	-0.258	-0.261	-0.19	-0.256	-0.421	-0.628
Dlst	Q9D2G2	0.175004	0.705874	0.025845	0.540854	0.064834	0.308923	0.816	0.93	0.581	0.918	0.614	0.904	FALSE	FALSE	FALSE	FALSE	FALSE	FALSE	FALSE	0.213	-0.0587	0.354	0.0952	0.292	0.159
Dlx3	Q64205	0.67608	0.661496	0.516722	0.711486	0.67194	0.918328	0.932	0.925	0.922	0.94	0.896	0.965	FALSE	FALSE	FALSE	FALSE	FALSE	FALSE	FALSE	0.254	-0.266	0.394	0.225	-0.257	-0.0623
Dmap1	Q9JI44	0.252166	0.34183	0.240557	0.674115	0.0945518	0.380062	0.857	0.845	0.872	0.936	0.676	0.92	FALSE	FALSE	FALSE	FALSE	FALSE	FALSE	FALSE	0.173	-0.144	0.178	-0.0633	0.255	0.133
Dmd	P11531	0.905687	0.915417	0.923768	0.809833	0.646295	0.853517	0.946	0.948	0.948	0.949	0.893	0.963	FALSE	FALSE	FALSE	FALSE	FALSE	FALSE	FALSE	-0.0883	0.0792	-0.0713	-0.179	0.342	-0.138
Dmgdh	Q9DBT9	0.3863	0.347538	0.874595	0.456976	0.479971	0.932562	0.896	0.848	0.946	0.9	0.87	0.966	FALSE	FALSE	FALSE	FALSE	FALSE	FALSE	FALSE	0.38	-0.412	0.0689	-0.326	-0.309	0.037
Dmrt1	Q9QZ59	0.349414	0.0587574	0.210237	0.148569	0.147668	0.713106	0.888	0.436	0.861	0.67	0.741	0.956	FALSE	FALSE	FALSE	FALSE	FALSE	FALSE	FALSE	0.58	-1.19	0.779	-0.9	0.902	-0.227
Dmtf1	Q8CE22	0.512021	0.989535	0.987864	0.747504	0.999211	0.977336	0.916	0.952	0.951	0.944	0.921	0.967	FALSE	FALSE	FALSE	FALSE	FALSE	FALSE	FALSE	-0.271	-0.00541	-0.00628	-0.133	0.000408	-0.0117
Dmtn	Q9WV69	0.78583	0.855141	0.77227	0.79611	0.912182	0.588442	0.94	0.944	0.941	0.948	0.916	0.947	FALSE	FALSE	FALSE	FALSE	FALSE	FALSE	FALSE	-0.171	-0.115	-0.183	-0.163	0.0695	-0.342
Dmwd	Q08274	0.57212	0.415158	0.676745	0.344514	0.55405	0.885154	0.923	0.874	0.936	0.862	0.882	0.964	FALSE	FALSE	FALSE	FALSE	FALSE	FALSE	FALSE	0.223	0.322	0.164	0.374	0.233	0.0569
Dmxl1	Q6PNC0	0.944218	0.909291	0.509279	0.955202	0.924677	0.920576	0.948	0.947	0.922	0.957	0.917	0.965	FALSE	FALSE	FALSE	FALSE	FALSE	FALSE	FALSE	-0.0318	0.0519	0.301	-0.0256	-0.043	-0.0454
Dmxl2	Q8BPN8	0.635912	0.891859	0.637549	0.523184	0.252935	0.171439	0.929	0.946	0.933	0.915	0.808	0.839	FALSE	FALSE	FALSE	FALSE	FALSE	FALSE	FALSE	-0.268	-0.077	0.267	-0.362	0.651	-0.781
Dna2	Q6ZQJ5	0.705814	0.581581	0.244044	0.47616	0.695561	0.500329	0.934	0.913	0.874	0.905	0.898	0.938	FALSE	FALSE	FALSE	FALSE	FALSE	FALSE	FALSE	-0.147	-0.215	-0.457	-0.278	-0.153	-0.263
Dnaaf2	Q8BPI1	0.982495	0.329205	0.864523	0.918436	0.989478	0.119957	0.95	0.839	0.946	0.956	0.921	0.784	FALSE	FALSE	FALSE	FALSE	FALSE	FALSE	FALSE	0.0124	0.553	-0.0964	-0.0578	-0.00745	0.888
Dnaaf5	B9EJR8	0.0601153	0.380152	0.044498	0.667888	0.0581445	0.332138	0.643	0.862	0.672	0.936	0.595	0.91	FALSE	FALSE	FALSE	FALSE	FALSE	FALSE	FALSE	-0.428	0.197	-0.458	-0.0962	-0.431	-0.218
Dnaja3	Q99M87	0.401876	0.544554	0.985429	0.648081	0.564573	0.509008	0.899	0.907	0.951	0.933	0.883	0.939	FALSE	FALSE	FALSE	FALSE	FALSE	FALSE	FALSE	0.192	-0.138	-0.00416	0.104	-0.132	-0.151
Dnaja4	Q9JMC3	0.641132	0.140926	0.77322	0.79533	0.466765	0.475941	0.929	0.636	0.941	0.948	0.868	0.935	FALSE	FALSE	FALSE	FALSE	FALSE	FALSE	FALSE	-0.473	1.51	-0.292	-0.263	0.74	0.724
Dnajb1	Q9QYJ3	0.0234086	0.541159	0.0859787	0.828753	0.0874147	0.67889	0.479	0.906	0.767	0.95	0.663	0.954	FALSE	FALSE	FALSE	FALSE	FALSE	FALSE	FALSE	-0.275	-0.0725	-0.206	-0.0256	-0.205	-0.0491
Dnajb11	Q99KV1	0.650287	0.936633	0.351146	0.917437	0.538105	0.980809	0.93	0.949	0.9	0.955	0.879	0.967	FALSE	FALSE	FALSE	FALSE	FALSE	FALSE	FALSE	-0.0938	0.0164	-0.194	-0.0214	-0.128	-0.00497
Dnajb12	Q9QYI4	0.343147	0.294489	0.954521	0.732905	0.082566	0.936878	0.886	0.819	0.95	0.942	0.654	0.966	FALSE	FALSE	FALSE	FALSE	FALSE	FALSE	FALSE	-0.257	0.284	0.0154	0.0921	-0.475	-0.0214
Dnajb14	Q149L6	0.218387	0.32605	0.417581	0.512751	0.77389	0.20554	0.842	0.837	0.911	0.913	0.905	0.862	FALSE	FALSE	FALSE	FALSE	FALSE	FALSE	FALSE	0.493	0.392	0.323	0.261	-0.114	0.507
Dnajb2	Q9QYI5	0.375922	0.309388	0.678879	0.495107	0.457265	0.194684	0.894	0.828	0.936	0.909	0.866	0.856	FALSE	FALSE	FALSE	FALSE	FALSE	FALSE	FALSE	0.291	-0.334	0.136	0.224	-0.244	0.427
Dnajb4	Q9D832	0.783669	0.562694	0.201357	0.484446	0.273832	0.360739	0.94	0.91	0.858	0.907	0.817	0.917	FALSE	FALSE	FALSE	FALSE	FALSE	FALSE	FALSE	0.137	0.29	-0.643	-0.35	-0.55	-0.458
Dnajb6	O54946	0.00935579	0.068972	0.0287648	0.687328	0.00692908	0.275857	0.345	0.468	0.6	0.938	0.264	0.894	FALSE	FALSE	FALSE	FALSE	FALSE	FALSE	FALSE	-0.509	-0.351	-0.424	-0.0765	-0.53	-0.208
Dnajc1	Q61712	0.030864	0.0192651	0.456446	0.0358798	0.152606	0.0178832	0.517	0.227	0.916	0.303	0.746	0.366	FALSE	FALSE	FALSE	FALSE	FALSE	FALSE	FALSE	1.09	1.18	0.368	1.05	0.711	1.2
Dnajc10	Q9DC23	0.996904	0.263694	0.682051	0.658333	0.226822	0.279566	0.951	0.797	0.936	0.935	0.796	0.895	FALSE	FALSE	FALSE	FALSE	FALSE	FALSE	FALSE	-0.000977	-0.283	0.103	-0.111	0.306	-0.274
Dnajc11	Q5U458	0.855252	0.938004	0.862076	0.321555	0.270418	0.785928	0.944	0.949	0.946	0.851	0.816	0.96	FALSE	FALSE	FALSE	FALSE	FALSE	FALSE	FALSE	0.0317	-0.0135	-0.0302	0.173	-0.193	-0.0473
Dnajc13	D4AFX7	0.468912	0.434845	0.203774	0.441603	0.0504557	0.42693	0.91	0.881	0.859	0.896	0.57	0.929	FALSE	FALSE	FALSE	FALSE	FALSE	FALSE	FALSE	-0.0851	-0.0918	0.15	-0.0905	0.233	-0.0934
Dnajc15	Q78YY6	0.0857805	0.10972	0.0108723	0.0400644	0.0687391	0.0423741	0.709	0.567	0.429	0.327	0.624	0.553	FALSE	FALSE	FALSE	FALSE	FALSE	FALSE	FALSE	0.754	0.701	1.14	0.907	0.8	0.896
Dnajc16	Q80TN4	0.840751	0.948987	0.727664	0.756012	0.687062	0.312803	0.943	0.95	0.939	0.944	0.897	0.905	FALSE	FALSE	FALSE	FALSE	FALSE	FALSE	FALSE	0.0842	-0.0268	0.146	0.13	0.169	0.425
Dnajc17	Q91WT4	0.223124	0.753328	0.255992	0.45025	0.623356	0.876439	0.844	0.935	0.877	0.898	0.891	0.964	FALSE	FALSE	FALSE	FALSE	FALSE	FALSE	FALSE	0.368	-0.0944	0.343	-0.227	-0.148	-0.0467
Dnajc19	Q9CQV7	0.806588	0.608097	0.874408	0.223913	0.45816	0.539227	0.941	0.918	0.946	0.78	0.866	0.942	FALSE	FALSE	FALSE	FALSE	FALSE	FALSE	FALSE	-0.172	-0.36	-0.111	-0.858	-0.521	-0.431
Dnajc2	P54103	0.0387773	0.844172	0.0171446	0.332361	0.116966	0.256278	0.554	0.943	0.507	0.857	0.708	0.887	FALSE	FALSE	FALSE	FALSE	FALSE	FALSE	FALSE	-0.277	0.0259	-0.322	0.128	-0.208	-0.15
Dnajc21	E9Q8D0	0.551598	0.751432	0.192686	0.942826	0.569592	0.935636	0.92	0.935	0.854	0.957	0.884	0.966	FALSE	FALSE	FALSE	FALSE	FALSE	FALSE	FALSE	-0.129	0.0684	-0.283	-0.0155	-0.123	-0.0174
Dnajc24	Q91ZF0	0.226828	0.980857	0.764799	0.985951	0.908048	0.68821	0.846	0.952	0.941	0.959	0.916	0.954	FALSE	FALSE	FALSE	FALSE	FALSE	FALSE	FALSE	-0.25	0.00493	-0.0615	-0.00362	-0.0237	0.0825
Dnajc3	Q91YW3	0.581255	0.744526	0.000590401	0.426981	0.774577	0.530322	0.924	0.934	0.131	0.892	0.906	0.942	FALSE	FALSE	FALSE	FALSE	FALSE	FALSE	FALSE	-0.27	0.159	-1.77	0.389	0.14	-0.307
Dnajc5	P60904	0.274258	0.289698	0.364107	0.0754749	0.125859	0.266196	0.866	0.816	0.902	0.47	0.719	0.89	FALSE	FALSE	FALSE	FALSE	FALSE	FALSE	FALSE	0.92	0.891	0.763	1.51	1.3	0.936
Dnajc6	Q80TZ3	0.012643	0.59825	0.00024531	0.584092	0.000288085	0.0298501	0.387	0.916	0.0849	0.925	0.0601	0.465	FALSE	FALSE	FALSE	FALSE	FALSE	FALSE	FALSE	1.84	0.379	2.8	0.393	2.76	1.59
Dnajc7	Q9QYI3	0.0553077	0.44498	0.259289	0.861245	0.0440843	0.122751	0.627	0.884	0.878	0.952	0.546	0.788	FALSE	FALSE	FALSE	FALSE	FALSE	FALSE	FALSE	-0.178	0.0698	-0.103	0.0159	-0.187	-0.142
Dnajc8	Q6NZB0	0.0360411	0.556885	0.28492	0.329708	0.331378	0.313993	0.539	0.909	0.885	0.855	0.837	0.905	FALSE	FALSE	FALSE	FALSE	FALSE	FALSE	FALSE	0.416	0.114	0.209	0.19	0.19	0.197
Dnajc9	Q91WN1	0.435065	0.540722	0.109426	0.720611	0.204582	0.869308	0.905	0.906	0.796	0.941	0.784	0.963	FALSE	FALSE	FALSE	FALSE	FALSE	FALSE	FALSE	-0.149	0.117	-0.308	0.0681	-0.243	0.0313
Dnal1	Q05A62	0.074462	0.0966259	0.298369	0.0198176	0.0844697	0.0951246	0.684	0.539	0.889	0.192	0.658	0.741	FALSE	FALSE	FALSE	FALSE	FALSE	FALSE	FALSE	0.767	0.713	0.443	1.01	0.741	0.717
Dnase1l1	Q9D7J6	0.0741502	0.392847	0.323215	0.281658	0.11662	0.201111	0.683	0.867	0.894	0.828	0.708	0.86	FALSE	FALSE	FALSE	FALSE	FALSE	FALSE	FALSE	0.645	0.305	0.353	0.385	0.565	0.458
Dnase2	P56542	0.350554	0.844723	0.0245022	0.815479	0.0447675	0.277816	0.888	0.943	0.572	0.949	0.549	0.894	FALSE	FALSE	FALSE	FALSE	FALSE	FALSE	FALSE	-0.447	-0.0934	1.1	-0.111	0.975	0.52
[truncated: 5,796 more rows]

## Sheet: Statistics_dep_TS_entry_vs0
name	ID	TS_entry_12h_vs_TS_entry_0h_p.val	TS_entry_1h_vs_TS_entry_0h_p.val	TS_entry_24h_vs_TS_entry_0h_p.val	TS_entry_3h_vs_TS_entry_0h_p.val	TS_entry_48h_vs_TS_entry_0h_p.val	TS_entry_6h_vs_TS_entry_0h_p.val	TS_entry_12h_vs_TS_entry_0h_p.adj	TS_entry_1h_vs_TS_entry_0h_p.adj	TS_entry_24h_vs_TS_entry_0h_p.adj	TS_entry_3h_vs_TS_entry_0h_p.adj	TS_entry_48h_vs_TS_entry_0h_p.adj	TS_entry_6h_vs_TS_entry_0h_p.adj	TS_entry_12h_vs_TS_entry_0h_significant	TS_entry_1h_vs_TS_entry_0h_significant	TS_entry_24h_vs_TS_entry_0h_significant	TS_entry_3h_vs_TS_entry_0h_significant	TS_entry_48h_vs_TS_entry_0h_significant	TS_entry_6h_vs_TS_entry_0h_significant	significant	TS_entry_12h_vs_TS_entry_0h_ratio	TS_entry_1h_vs_TS_entry_0h_ratio	TS_entry_24h_vs_TS_entry_0h_ratio	TS_entry_3h_vs_TS_entry_0h_ratio	TS_entry_48h_vs_TS_entry_0h_ratio	TS_entry_6h_vs_TS_entry_0h_ratio
2200002D01Rik	Q9D809	0.000311289	0.0378501	0.000304227	0.000296725	0.00110218	0.000331927	0.0188	0.125	0.0292	0.00332	0.116	0.00383	TRUE	FALSE	TRUE	TRUE	FALSE	TRUE	TRUE	3.73	2.06	3.74	3.74	3.34	3.71
Abcf2	Q99LE6	5.26203e-07	0.0239407	1.39511e-08	0.00164327	9.22734e-09	0.000163647	1.64e-05	0.0823	1.6e-06	0.0218	1.18e-05	0.0016	TRUE	FALSE	TRUE	FALSE	TRUE	FALSE	TRUE	-0.614	-0.252	-0.719	-0.359	-0.73	-0.438
Acaca	Q5SWU9	0.00727273	0.0756114	1.22303e-06	0.0169197	4.01522e-08	0.0691757	0.192	0.245	0.000213	0.178	5.72e-05	0.38	FALSE	FALSE	TRUE	FALSE	TRUE	FALSE	TRUE	-0.373	-0.242	-0.728	-0.33	-0.851	-0.248
Acp2	P24638	0.153293	0.00222594	0.0793612	0.0159883	0.0250321	0.527203	0.768	0.00362	0.609	0.171	0.463	0.879	FALSE	TRUE	FALSE	FALSE	FALSE	FALSE	TRUE	-0.61	-1.35	-0.753	-1.05	-0.971	-0.268
Add1	Q9QYC0	0.274253	0.0531459	0.845893	0.0720636	0.475518	0.000505196	0.859	0.178	0.928	0.427	0.896	0.00636	FALSE	FALSE	FALSE	FALSE	FALSE	TRUE	TRUE	-0.298	-0.532	0.0526	-0.494	0.194	-0.995
Ahnak2	Q3URZ6	0.0363228	0.905532	7.80718e-05	0.929472	0.692366	0.152322	0.423	0.919	0.0103	0.945	0.921	0.599	FALSE	FALSE	TRUE	FALSE	FALSE	FALSE	TRUE	-0.934	0.0519	-1.86	0.0387	-0.173	-0.632
Akap2	O54931	0.00474866	0.607474	0.000143425	0.229735	2.48332e-05	0.0503082	0.147	0.862	0.0165	0.741	0.0141	0.325	FALSE	FALSE	TRUE	FALSE	TRUE	FALSE	TRUE	0.695	0.122	0.965	0.287	1.09	0.473
Alas1	Q8VC19	2.78958e-05	0.0019558	1.69966e-05	5.50973e-05	0.000398964	2.6514e-05	0.00175	0.00312	0.00278	0.0004	0.069	0.000179	TRUE	TRUE	TRUE	TRUE	FALSE	TRUE	TRUE	-1.86	-1.32	-1.91	-1.78	-1.53	-1.86
Aldh18a1	Q9Z110	0.0370363	0.552103	0.000267349	0.676983	3.66638e-09	0.83858	0.427	0.844	0.0267	0.921	4.78e-06	0.927	FALSE	FALSE	TRUE	FALSE	TRUE	FALSE	TRUE	-0.504	0.141	-0.918	0.0988	-1.65	-0.0483
Aldh2	P47738	0.00856807	0.838067	6.28654e-08	0.613751	3.07378e-12	0.223795	0.212	0.91	8.8e-06	0.911	1.18e-09	0.711	FALSE	FALSE	TRUE	FALSE	TRUE	FALSE	TRUE	-0.398	0.03	-0.91	-0.0741	-1.29	-0.18
Alg13	Q9D8C3	0.848194	0.00339874	0.807947	0.437622	0.574898	0.969239	0.951	0.00588	0.925	0.87	0.909	0.938	FALSE	TRUE	FALSE	FALSE	FALSE	FALSE	TRUE	0.0732	1.16	0.0929	0.297	0.215	-0.0147
Ankmy2	Q3TPE9	0.216927	0.00672747	0.0107568	0.0646578	0.774002	0.504528	0.827	0.0154	0.261	0.406	0.927	0.873	FALSE	TRUE	FALSE	FALSE	FALSE	FALSE	TRUE	-0.492	-1.11	-1.04	-0.743	-0.114	-0.265
Anln	Q8K298	0.0216641	0.818367	1.65127e-05	0.943729	0.0333088	0.838338	0.33	0.907	0.00272	0.946	0.52	0.927	FALSE	FALSE	TRUE	FALSE	FALSE	FALSE	TRUE	-0.683	0.0668	-1.36	-0.0205	-0.631	-0.0593
Arap3	Q8R5G7	0.000604339	0.0182925	0.000843842	0.00286655	0.000106964	0.0167691	0.0327	0.0617	0.0637	0.0355	0.0338	0.169	TRUE	FALSE	FALSE	TRUE	TRUE	FALSE	TRUE	-1.44	-0.964	-1.4	-1.24	-1.65	-0.978
Arhgap11a	Q80Y19	0.0123145	0.013301	0.0139183	0.00295253	0.0150518	0.150434	0.256	0.0416	0.289	0.0363	0.373	0.595	FALSE	TRUE	FALSE	TRUE	FALSE	FALSE	TRUE	-1.05	-1.04	-1.03	-1.27	-1.02	-0.594
Arhgap18	Q8K0Q5	0.0246039	0.411028	0.00293196	0.00342029	0.303979	0.860825	0.352	0.771	0.132	0.0406	0.859	0.929	FALSE	FALSE	FALSE	TRUE	FALSE	FALSE	TRUE	1.38	0.494	1.85	1.82	-0.618	0.105
Arhgef18	Q6P9R4	0.0638846	0.805099	0.0269633	0.979926	2.21493e-05	0.740177	0.565	0.905	0.378	0.948	0.013	0.916	FALSE	FALSE	FALSE	FALSE	TRUE	FALSE	TRUE	0.325	0.0426	0.391	0.00435	0.796	0.0573
Arid4b	A2CG63	0.0785524	0.00273296	0.123131	0.0129153	0.00683522	0.0024277	0.619	0.00442	0.698	0.147	0.273	0.0285	FALSE	TRUE	FALSE	FALSE	FALSE	TRUE	TRUE	0.672	1.18	0.587	0.963	1.05	1.19
Arl6ip6	Q8BH07	0.151688	0.0102721	0.0166585	0.0278818	0.00346065	0.0908647	0.766	0.0286	0.307	0.245	0.205	0.439	FALSE	TRUE	FALSE	FALSE	FALSE	FALSE	TRUE	0.564	1.03	0.958	0.876	1.18	0.668
Atf7ip	Q7TT18	0.0216813	0.645258	7.89116e-07	0.653471	0.0793125	0.318796	0.33	0.873	0.000138	0.918	0.682	0.795	FALSE	FALSE	TRUE	FALSE	FALSE	FALSE	TRUE	-0.827	0.162	-1.94	-0.158	-0.626	-0.352
Atl3	Q91YH5	0.799887	0.928198	0.0085545	0.870653	0.000216584	0.285807	0.948	0.921	0.235	0.941	0.0488	0.771	FALSE	FALSE	FALSE	FALSE	TRUE	FALSE	TRUE	0.0453	-0.0161	0.484	-0.0291	0.703	0.192
Atp1b1	P14094	0.00689464	0.673911	0.0282254	0.445096	1.74937e-05	0.469807	0.186	0.88	0.384	0.872	0.0109	0.863	FALSE	FALSE	FALSE	FALSE	TRUE	FALSE	TRUE	0.369	-0.0557	0.296	0.101	0.618	0.0957
AU015836	B2RUM3	0.0199395	0.41588	0.348488	0.00138863	0.138383	0.0101384	0.315	0.775	0.854	0.0183	0.768	0.114	FALSE	FALSE	FALSE	TRUE	FALSE	FALSE	TRUE	1.39	0.477	0.55	1.96	0.875	1.55
Aurkb	O70126	0.126258	0.953288	0.00015165	0.967859	0.116311	0.840827	0.73	0.924	0.0173	0.947	0.743	0.927	FALSE	FALSE	TRUE	FALSE	FALSE	FALSE	TRUE	-0.673	-0.0255	-1.76	-0.0176	-0.692	-0.0875
Bag5	Q8CI32	0.188817	0.166836	0.00321819	0.145149	1.76158e-06	0.250544	0.805	0.453	0.139	0.605	0.00166	0.74	FALSE	FALSE	FALSE	FALSE	TRUE	FALSE	TRUE	0.239	-0.252	0.554	-0.266	0.96	0.209
Basp1	Q91XV3	0.00286774	0.119955	0.00024515	0.0125078	0.000302817	0.0143029	0.102	0.359	0.0251	0.144	0.0594	0.15	FALSE	FALSE	TRUE	FALSE	FALSE	FALSE	TRUE	0.676	0.342	0.849	0.559	0.835	0.548
Baz2b	A2AUY4	0.00810356	0.00422762	0.26304	0.139508	0.100358	0.420354	0.205	0.00813	0.82	0.592	0.72	0.846	FALSE	TRUE	FALSE	FALSE	FALSE	FALSE	TRUE	1.61	1.75	0.665	0.881	0.982	0.477
Bcam	Q9R069	0.00316684	0.311077	0.000104121	0.263703	5.0657e-06	0.043815	0.11	0.681	0.0129	0.775	0.0043	0.304	FALSE	FALSE	TRUE	FALSE	TRUE	FALSE	TRUE	-0.778	-0.258	-1.05	-0.285	-1.27	-0.52
Bmp8b	P55105	1.68191e-05	0.932871	0.197163	0.605043	0.492728	0.128819	0.00101	0.922	0.779	0.91	0.899	0.545	TRUE	FALSE	FALSE	FALSE	FALSE	FALSE	TRUE	-1.87	-0.0336	-0.518	-0.207	-0.274	-0.612
Brd8	Q8R3B7	0.000428413	0.656835	0.873368	0.0014304	0.0952605	0.55123	0.0241	0.876	0.93	0.0189	0.712	0.884	TRUE	FALSE	FALSE	TRUE	FALSE	FALSE	TRUE	1.34	-0.16	0.0573	1.2	0.607	0.215
Camsap2	Q8C1B1	0.0701011	0.912605	0.00327778	0.912835	5.90471e-05	0.380562	0.59	0.92	0.141	0.944	0.0242	0.829	FALSE	FALSE	FALSE	FALSE	TRUE	FALSE	TRUE	0.353	0.0211	0.587	-0.021	0.83	0.169
Casc4	Q6P2L7	0.123526	0.00249472	0.44865	0.0413596	0.214222	0.0728234	0.725	0.00407	0.88	0.315	0.823	0.391	FALSE	TRUE	FALSE	FALSE	FALSE	FALSE	TRUE	0.666	1.35	0.325	0.889	0.535	0.778
Cbx2	P30658	0.0709052	0.903799	1.11208e-05	0.50422	0.016337	0.135821	0.593	0.919	0.00194	0.889	0.386	0.562	FALSE	FALSE	TRUE	FALSE	FALSE	FALSE	TRUE	-0.861	-0.0568	-2.26	-0.315	-1.16	-0.708
Cbx8	Q9QXV1	0.000443553	0.250815	0.000204894	0.0292007	0.000262206	0.00114018	0.0248	0.598	0.0219	0.252	0.0546	0.0134	TRUE	FALSE	TRUE	FALSE	FALSE	TRUE	TRUE	-1.33	-0.414	-1.42	-0.798	-1.39	-1.22
Ccdc117	Q6PB51	0.0292454	0.00244641	0.0095363	0.00287618	0.0115005	0.00966846	0.383	0.00399	0.247	0.0356	0.337	0.111	FALSE	TRUE	FALSE	TRUE	FALSE	FALSE	TRUE	1.2	1.71	1.44	1.68	1.41	1.44
Ccdc120	A2AEV7	0.0112914	0.254865	0.0866122	0.15777	0.0311208	0.00400686	0.245	0.604	0.628	0.632	0.507	0.0484	FALSE	FALSE	FALSE	FALSE	FALSE	TRUE	TRUE	1.19	0.523	0.793	0.651	1.01	1.36
Ccna2	P51943	0.000197585	0.926196	0.0585408	0.424809	0.581632	0.125129	0.0122	0.921	0.542	0.865	0.91	0.536	TRUE	FALSE	FALSE	FALSE	FALSE	FALSE	TRUE	-1.82	-0.0424	-0.88	-0.367	-0.253	-0.71
Ccny	Q8BGU5	0.821365	0.0204932	0.0849394	0.310582	0.0974201	0.00115223	0.95	0.0701	0.624	0.81	0.716	0.0135	FALSE	FALSE	FALSE	FALSE	FALSE	TRUE	TRUE	0.0858	0.902	0.663	0.387	0.637	1.3
Ccsmst1	Q6RUT7	0.050976	0.0109789	0.0291038	0.0624872	0.0451961	0.00195526	0.504	0.0317	0.389	0.399	0.58	0.0225	FALSE	TRUE	FALSE	FALSE	FALSE	TRUE	TRUE	0.813	1.07	0.913	0.775	0.835	1.32
Cd44	P15379	0.0177748	0.282746	0.000347212	0.267668	0.155255	0.160646	0.299	0.645	0.0321	0.778	0.783	0.616	FALSE	FALSE	TRUE	FALSE	FALSE	FALSE	TRUE	1.28	0.57	2	0.588	0.757	0.747
Cdca7	Q9D0M2	0.00580189	0.00259948	0.00235008	0.102415	0.00770733	0.0087493	0.167	0.00423	0.116	0.5	0.287	0.102	FALSE	TRUE	FALSE	FALSE	FALSE	FALSE	TRUE	-1.44	-1.59	-1.6	-0.835	-1.39	-1.37
Cdca8	Q8BHX3	0.175721	0.8115	9.83959e-05	0.571746	9.09323e-05	0.251461	0.793	0.906	0.0123	0.904	0.031	0.741	FALSE	FALSE	TRUE	FALSE	TRUE	FALSE	TRUE	-0.651	0.114	-1.99	-0.27	-2	-0.55
Cdk1	P11440	0.0265635	0.630544	4.87587e-07	0.664281	1.29034e-05	0.0296852	0.365	0.869	8.22e-05	0.919	0.00894	0.248	FALSE	FALSE	TRUE	FALSE	TRUE	FALSE	TRUE	-0.33	-0.0701	-0.823	-0.0632	-0.693	-0.323
Cenpe	Q6RT24	0.000721636	0.299302	0.000349443	0.0302756	0.220688	0.0563791	0.0382	0.667	0.0322	0.258	0.826	0.345	TRUE	FALSE	TRUE	FALSE	FALSE	FALSE	TRUE	-1.99	-0.583	-2.12	-1.24	-0.689	-1.08
Cenpf	E9Q3P4	0.114735	0.161219	6.77323e-05	0.0551743	0.000592626	0.0556155	0.709	0.444	0.00916	0.374	0.0848	0.342	FALSE	FALSE	TRUE	FALSE	FALSE	FALSE	TRUE	-1.14	-1.01	-3.05	-1.39	-2.58	-1.39
Cenpn	Q9CZW2	0.00209011	3.54019e-05	0.000186766	3.03486e-09	0.000321449	0.0218433	0.0828	2.38e-06	0.0204	1.64e-12	0.0614	0.202	FALSE	TRUE	TRUE	TRUE	FALSE	FALSE	TRUE	1.11	1.54	1.37	2.41	1.31	0.809
Cgref1	Q8R1U2	0.00420386	0.00842712	0.0893969	0.0648126	0.0206411	0.00594487	0.136	0.0213	0.635	0.407	0.425	0.072	FALSE	TRUE	FALSE	FALSE	FALSE	FALSE	TRUE	1.11	1.02	0.646	0.703	0.889	1.07
Chaf1a	Q9QWF0	0.664485	0.817968	0.229885	0.75025	5.23151e-07	0.989893	0.938	0.907	0.802	0.93	0.000618	0.939	FALSE	FALSE	FALSE	FALSE	TRUE	FALSE	TRUE	-0.151	0.0801	-0.42	0.111	-1.96	0.00441
Chaf1b	Q9D0N7	0.00453608	0.748039	0.00697691	0.803279	0.000168087	0.761978	0.143	0.896	0.212	0.935	0.0424	0.919	FALSE	FALSE	FALSE	FALSE	TRUE	FALSE	TRUE	-0.685	-0.0748	-0.649	0.058	-0.934	-0.0705
Churc1	Q6DG52	4.78318e-05	0.000520653	0.000960562	0.00149127	0.00134079	0.0033296	0.00297	0.000363	0.0695	0.0197	0.129	0.0404	TRUE	TRUE	FALSE	TRUE	FALSE	TRUE	TRUE	2.79	2.33	2.21	2.12	2.14	1.94
Clic5	Q8BXK9	0.116296	0.484222	0.0168344	0.179643	4.85841e-05	0.0460249	0.712	0.814	0.308	0.672	0.0214	0.311	FALSE	FALSE	FALSE	FALSE	TRUE	FALSE	TRUE	0.714	0.315	1.1	0.608	1.97	0.913
Cluap1	Q8R3P7	0.0115424	0.0114713	0.0824563	0.0186259	0.0255334	0.264088	0.248	0.0338	0.617	0.191	0.467	0.753	FALSE	TRUE	FALSE	FALSE	FALSE	FALSE	TRUE	1.08	1.08	0.729	0.999	0.945	0.465
Cmip	Q9D486	0.0860517	0.00572787	0.0168182	0.677378	0.294514	0.200964	0.642	0.0126	0.308	0.921	0.856	0.682	FALSE	TRUE	FALSE	FALSE	FALSE	FALSE	TRUE	-0.798	-1.31	-1.13	0.191	-0.483	-0.591
Cmtm6	Q9CZ69	0.994282	0.930012	0.553263	0.968457	0.783132	0.00109969	0.958	0.922	0.898	0.947	0.928	0.013	FALSE	FALSE	FALSE	FALSE	FALSE	TRUE	TRUE	0.00339	-0.0415	0.281	0.0187	0.13	-1.62
Cnot8	Q9D8X5	0.00135802	0.00525627	0.000881642	0.00551485	0.000456604	0.0019005	0.0609	0.0112	0.0656	0.0711	0.0742	0.022	FALSE	TRUE	FALSE	FALSE	FALSE	TRUE	TRUE	1.28	1.1	1.33	1.09	1.41	1.23
Cnpy3	Q9DAU1	0.00190453	0.197622	0.00038584	0.0927336	0.000896093	0.0016224	0.0779	0.502	0.0348	0.478	0.104	0.0191	FALSE	FALSE	TRUE	FALSE	FALSE	TRUE	TRUE	-0.641	-0.256	-0.743	-0.336	-0.69	-0.651
Coa3	Q9D2R6	4.25458e-05	0.311499	2.07409e-07	0.182389	4.99622e-07	0.0120878	0.00268	0.681	3.22e-05	0.676	0.000596	0.132	TRUE	FALSE	TRUE	FALSE	TRUE	FALSE	TRUE	-1.01	-0.233	-1.35	-0.308	-1.3	-0.592
Coq4	Q8BGB8	0.0681084	0.241252	0.0155563	0.0122374	0.00777585	0.00398621	0.582	0.582	0.3	0.142	0.288	0.0482	FALSE	FALSE	FALSE	FALSE	FALSE	TRUE	TRUE	-1.16	-0.736	-1.55	-1.61	-1.72	-1.87
Coq5	Q9CXI0	0.0293316	0.0051128	0.0310615	0.0190211	0.0701214	0.0562156	0.384	0.0108	0.398	0.193	0.661	0.344	FALSE	TRUE	FALSE	FALSE	FALSE	FALSE	TRUE	-1.29	-1.68	-1.28	-1.39	-1.07	-1.13
Cox15	Q8BJ03	0.00625623	0.0050971	0.346122	0.0732371	0.488527	0.0558119	0.174	0.0108	0.853	0.43	0.898	0.343	FALSE	TRUE	FALSE	FALSE	FALSE	FALSE	TRUE	1.44	1.48	0.482	0.926	0.354	0.991
Cpt1c	Q8BGD5	0.0270044	0.00360345	0.0747369	0.460631	0.000219074	0.0151697	0.368	0.00634	0.596	0.877	0.0491	0.157	FALSE	TRUE	FALSE	FALSE	TRUE	FALSE	TRUE	0.867	1.16	0.693	0.284	1.51	0.956
Csde1	Q91W50	0.00132507	0.734731	5.8786e-06	0.427997	1.36296e-06	0.013484	0.0599	0.893	0.00104	0.867	0.00135	0.144	FALSE	FALSE	TRUE	FALSE	TRUE	FALSE	TRUE	-0.419	-0.0422	-0.62	-0.099	-0.67	-0.316
Ctdsp1	P58466	0.00457223	0.0377995	0.00407916	0.0019668	0.106686	0.00110157	0.144	0.125	0.158	0.026	0.73	0.013	FALSE	FALSE	FALSE	TRUE	FALSE	TRUE	TRUE	1.35	0.971	1.37	1.48	0.748	1.57
Cuedc2	Q9CXX9	0.163091	0.013635	0.0071403	0.0321672	0.0202237	0.0100481	0.78	0.043	0.215	0.269	0.421	0.114	FALSE	TRUE	FALSE	FALSE	FALSE	FALSE	TRUE	-0.591	-1.07	-1.17	-0.919	-1	-1.11
Cyr61	P18406	0.640386	0.00316523	0.0102675	0.000210344	0.0203719	0.00408241	0.936	0.00535	0.255	0.00249	0.423	0.0493	FALSE	TRUE	FALSE	TRUE	FALSE	TRUE	TRUE	-0.269	1.77	1.52	2.27	1.37	1.72
Dag1	Q62165	0.0455782	0.502827	0.0270322	0.226824	3.60493e-06	0.121024	0.474	0.823	0.378	0.737	0.00322	0.525	FALSE	FALSE	FALSE	FALSE	TRUE	FALSE	TRUE	0.411	0.136	0.457	0.246	1.03	0.317
Dclk2	Q6PGN3	0.0108931	0.00675026	0.0319847	0.0175806	0.364388	0.0232525	0.241	0.0155	0.404	0.183	0.875	0.211	FALSE	TRUE	FALSE	FALSE	FALSE	FALSE	TRUE	3.78	4.03	3.15	3.51	1.31	3.35
Ddah2	Q99LD8	0.18631	0.708054	0.00180468	0.655567	3.30422e-05	0.745011	0.803	0.888	0.101	0.918	0.017	0.917	FALSE	FALSE	FALSE	FALSE	TRUE	FALSE	TRUE	0.323	-0.0909	0.792	0.108	1.09	0.079
Dhcr7	O88455	0.23989	0.81324	0.07012	0.796378	5.17035e-05	0.811918	0.842	0.906	0.582	0.934	0.0223	0.924	FALSE	FALSE	FALSE	FALSE	TRUE	FALSE	TRUE	-0.433	-0.0865	-0.673	-0.0945	-1.6	-0.0871
Dhx29	Q6PGC1	0.0869931	0.629447	1.35403e-06	0.23632	4.41573e-05	0.131727	0.645	0.869	0.000234	0.748	0.0203	0.552	FALSE	FALSE	TRUE	FALSE	TRUE	FALSE	TRUE	-0.402	-0.112	-1.25	-0.276	-1.02	-0.353
Dimt1	Q9D0D4	0.138303	0.988329	1.12562e-05	0.168818	6.84502e-05	0.11918	0.749	0.927	0.00197	0.653	0.0264	0.52	FALSE	FALSE	TRUE	FALSE	TRUE	FALSE	TRUE	-0.261	-0.00255	-0.836	-0.242	-0.746	-0.275
Dmtn	Q9WV69	0.00560873	0.017017	0.00474506	0.00255634	0.40229	0.0792559	0.163	0.0567	0.171	0.0326	0.883	0.409	FALSE	FALSE	FALSE	TRUE	FALSE	FALSE	TRUE	-1.81	-1.54	-1.85	-1.98	-0.53	-1.12
Dna2	Q6ZQJ5	0.0825997	0.0443622	6.40527e-05	0.246919	0.000194079	0.0737814	0.632	0.148	0.0088	0.759	0.046	0.394	FALSE	FALSE	TRUE	FALSE	TRUE	FALSE	TRUE	-0.686	-0.798	-1.68	-0.454	-1.55	-0.707
Dnajb4	Q9D832	0.177598	0.739504	0.663355	0.0467566	0.00773822	0.000906431	0.795	0.894	0.912	0.339	0.287	0.0111	FALSE	FALSE	FALSE	FALSE	FALSE	TRUE	TRUE	0.679	-0.166	0.218	1.01	1.37	1.74
Dnajc9	Q91WN1	0.274628	0.837532	0.000408967	0.516633	0.00227531	0.235887	0.86	0.91	0.0366	0.892	0.167	0.725	FALSE	FALSE	TRUE	FALSE	FALSE	FALSE	TRUE	-0.209	-0.039	-0.712	-0.124	-0.606	-0.227
Dot1l	Q6XZL8	0.113898	0.0355139	0.455375	0.0130241	0.841827	0.00126278	0.708	0.118	0.881	0.148	0.932	0.0149	FALSE	FALSE	FALSE	FALSE	FALSE	TRUE	TRUE	-0.416	-0.558	-0.195	-0.664	0.0519	-0.88
Dph1	Q5NCQ5	0.056556	0.00504046	0.664923	0.15321	0.00504543	0.149948	0.533	0.0106	0.912	0.622	0.24	0.594	FALSE	TRUE	FALSE	FALSE	FALSE	FALSE	TRUE	-0.785	-1.18	-0.176	-0.584	-1.18	-0.588
Drap1	Q9D6N5	0.000652863	0.0343224	0.00105773	0.0645703	0.0593536	0.052548	0.035	0.114	0.0739	0.406	0.631	0.332	TRUE	FALSE	FALSE	FALSE	FALSE	FALSE	TRUE	0.653	0.392	0.625	0.341	0.348	0.358
Drg1	P32233	6.61201e-05	0.0339568	6.63245e-05	0.000160142	0.000968753	4.08257e-06	0.00419	0.113	0.00903	0.00186	0.108	1.15e-05	FALSE	FALSE	FALSE	FALSE	FALSE	TRUE	TRUE	-0.533	-0.269	-0.533	-0.5	-0.431	-0.631
Dus2	Q9D7B1	0.50927	0.409245	0.0758621	0.00303373	0.00529653	0.755602	0.921	0.77	0.599	0.0369	0.245	0.918	FALSE	FALSE	FALSE	TRUE	FALSE	FALSE	TRUE	-0.36	0.451	0.981	1.68	1.57	0.17
Dusp22	Q99N11	0.0192215	0.00753292	0.176759	0.157226	0.580517	0.256696	0.309	0.0182	0.762	0.631	0.91	0.746	FALSE	TRUE	FALSE	FALSE	FALSE	FALSE	TRUE	-1.09	-1.26	-0.621	-0.651	-0.252	-0.52
E2f4	Q8R0K9	0.233616	0.802093	0.852038	0.00583486	0.905538	2.06155e-05	0.838	0.905	0.929	0.0755	0.935	0.000141	FALSE	FALSE	FALSE	FALSE	FALSE	TRUE	TRUE	-0.383	0.08	0.0595	-0.911	0.0379	-1.48
E2f6	O54917	0.0674308	0.0114518	0.00631508	0.00575728	0.0408555	0.0172616	0.58	0.0337	0.201	0.0744	0.56	0.172	FALSE	TRUE	FALSE	FALSE	FALSE	FALSE	TRUE	0.921	1.29	1.4	1.42	1.03	1.21
Ecd	Q9CS74	0.00557399	0.0313367	0.0305399	0.00229456	0.0720433	0.000940012	0.163	0.106	0.396	0.0299	0.665	0.0114	FALSE	FALSE	FALSE	TRUE	FALSE	TRUE	TRUE	-0.746	-0.571	-0.574	-0.826	-0.474	-0.903
Ecsit	Q9QZH6	0.0193547	0.671933	0.0145709	0.424339	0.000139449	0.583849	0.31	0.88	0.294	0.865	0.0385	0.891	FALSE	FALSE	FALSE	FALSE	TRUE	FALSE	TRUE	-0.528	-0.0933	-0.552	-0.176	-0.896	-0.121
Enox1	Q8BHR2	0.184354	0.00276773	0.166084	0.0668239	0.714606	0.340983	0.801	0.00446	0.752	0.413	0.923	0.808	FALSE	TRUE	FALSE	FALSE	FALSE	FALSE	TRUE	-0.454	-1.06	-0.474	-0.632	0.124	-0.325
Epg5	Q80TA9	0.306218	0.0143559	0.279831	0.262432	0.98914	0.266552	0.873	0.0459	0.828	0.773	0.94	0.755	FALSE	TRUE	FALSE	FALSE	FALSE	FALSE	TRUE	-1.52	-3.71	-1.6	-1.66	0.0201	-1.65
Ephx2	P34914	0.972619	0.709535	0.942719	0.784225	0.661896	0.00271593	0.957	0.888	0.935	0.933	0.918	0.0323	FALSE	FALSE	FALSE	FALSE	FALSE	TRUE	TRUE	0.0148	-0.161	-0.0311	0.118	-0.189	1.35
Eral1	Q9CZU4	0.0807898	0.569322	0.000205142	0.383395	0.00711837	0.285135	0.626	0.85	0.022	0.849	0.278	0.771	FALSE	FALSE	TRUE	FALSE	FALSE	FALSE	TRUE	-0.401	-0.129	-0.896	-0.198	-0.63	-0.243
Ercc6l	Q8BHK9	0.0215721	0.296794	8.29096e-05	0.0313436	0.000139238	0.101641	0.329	0.664	0.0108	0.264	0.0384	0.47	FALSE	FALSE	TRUE	FALSE	TRUE	FALSE	TRUE	-0.383	-0.171	-0.688	-0.358	-0.663	-0.27
Erf	P70459	0.810865	0.012749	0.751163	0.118344	0.988871	0.108308	0.949	0.0393	0.921	0.539	0.94	0.488	FALSE	TRUE	FALSE	FALSE	FALSE	FALSE	TRUE	0.125	-1.34	0.166	-0.825	0.00729	-0.849
Esco2	Q8CIB9	0.0428197	0.176243	1.00791e-05	0.707734	0.0772764	0.369698	0.457	0.469	0.00178	0.925	0.677	0.823	FALSE	FALSE	TRUE	FALSE	FALSE	FALSE	TRUE	-1.02	-0.674	-2.39	-0.185	-0.885	-0.445
Espl1	P60330	0.0826344	0.826368	0.0137471	0.388876	9.89911e-06	0.499472	0.632	0.908	0.287	0.852	0.00738	0.872	FALSE	FALSE	FALSE	FALSE	TRUE	FALSE	TRUE	-0.352	-0.0438	-0.506	-0.173	-0.966	-0.135
Evpl	Q9D952	0.00152711	0.00908162	0.101796	0.161028	0.399853	0.0199514	0.0665	0.0235	0.661	0.638	0.883	0.19	FALSE	TRUE	FALSE	FALSE	FALSE	FALSE	TRUE	1.55	1.25	0.772	0.659	0.394	1.11
Fam129b	Q8R1F1	0.0694095	0.889551	0.000319892	0.310899	2.19456e-05	0.242236	0.587	0.917	0.0302	0.81	0.0129	0.732	FALSE	FALSE	TRUE	FALSE	TRUE	FALSE	TRUE	0.323	0.0243	0.669	0.178	0.807	0.206
Fam208a	Q69ZR9	3.38324e-09	0.230136	0.00336448	0.986359	1.06235e-05	0.100161	1.21e-08	0.562	0.143	0.949	0.00778	0.466	TRUE	FALSE	FALSE	FALSE	TRUE	FALSE	TRUE	-3.16	-0.548	-1.38	-0.00776	-2.19	-0.756
Fam91a1	Q3UVG3	0.0102103	0.69421	2.49023e-06	0.0306418	0.0215044	0.0185256	0.233	0.885	0.000422	0.26	0.433	0.181	FALSE	FALSE	TRUE	FALSE	FALSE	FALSE	TRUE	0.338	0.0502	0.666	0.282	0.3	0.308
Fasn	P19096	0.0289658	0.969265	0.00392318	0.371396	2.35915e-08	0.0658875	0.381	0.926	0.155	0.844	3.36e-05	0.371	FALSE	FALSE	FALSE	FALSE	TRUE	FALSE	TRUE	-0.233	0.00402	-0.313	-0.0937	-0.675	-0.195
Fbxo15	Q9QZN0	0.715901	0.00485868	0.60158	0.0761004	0.186918	0.828556	0.943	0.01	0.905	0.437	0.807	0.926	FALSE	TRUE	FALSE	FALSE	FALSE	FALSE	TRUE	0.128	1.02	0.183	0.631	0.466	0.0759
Fbxo21	Q8VDH1	0.0103725	0.370632	0.000123046	0.0685304	0.00269737	0.00150649	0.235	0.74	0.0147	0.418	0.183	0.0178	FALSE	FALSE	TRUE	FALSE	FALSE	TRUE	TRUE	-1.19	-0.405	-1.85	-0.833	-1.41	-1.5
Fbxw11	Q5SRY7	0.403058	0.40097	0.9629	0.422597	0.345881	0.00170926	0.901	0.764	0.936	0.865	0.871	0.02	FALSE	FALSE	FALSE	FALSE	FALSE	TRUE	TRUE	-0.248	-0.249	0.0137	-0.237	0.279	-0.968
Fdps	Q920E5	0.439827	0.755269	0.0176651	0.81502	4.36631e-05	0.755885	0.909	0.897	0.314	0.936	0.0201	0.918	FALSE	FALSE	FALSE	FALSE	TRUE	FALSE	TRUE	-0.154	0.062	-0.484	0.0465	-0.877	-0.0618
Fgfr2	P21803	0.0114415	0.389482	0.0503333	0.546742	0.000150035	0.065109	0.247	0.756	0.507	0.899	0.0397	0.369	FALSE	FALSE	FALSE	FALSE	TRUE	FALSE	TRUE	1.1	0.366	0.844	0.256	1.72	0.794
Fignl1	Q8BPY9	0.384428	0.950237	1.07982e-06	0.091561	0.0752096	0.114358	0.897	0.924	0.00019	0.475	0.673	0.506	FALSE	FALSE	TRUE	FALSE	FALSE	FALSE	TRUE	-0.44	-0.0315	-2.75	-0.862	-0.91	-0.805
Fis1	Q9CQ92	0.0501498	0.0316791	0.133516	0.00113429	0.288765	0.0396972	0.5	0.107	0.714	0.0149	0.854	0.291	FALSE	FALSE	FALSE	TRUE	FALSE	FALSE	TRUE	0.347	0.382	0.264	0.595	0.186	0.365
Fiz1	Q9WTJ4	0.714931	0.09059	0.0858052	0.000453897	0.85813	0.000761668	0.942	0.288	0.626	0.00549	0.933	0.00961	FALSE	FALSE	FALSE	TRUE	FALSE	TRUE	TRUE	0.312	-1.46	-1.49	-3.17	-0.153	-3.03
Fkbp8	O35465	0.000101866	0.673453	0.000137979	0.213945	0.0325495	0.01233	0.00624	0.88	0.016	0.722	0.516	0.134	TRUE	FALSE	TRUE	FALSE	FALSE	FALSE	TRUE	-0.746	-0.0756	-0.73	-0.224	-0.391	-0.461
Fkbp9	Q9Z247	1.33281e-05	0.681184	1.07654e-08	0.125816	2.81523e-11	0.00857414	0.000852	0.882	1.22e-06	0.557	2.08e-08	0.101	TRUE	FALSE	TRUE	FALSE	TRUE	FALSE	TRUE	-0.72	-0.0623	-1.01	-0.234	-1.25	-0.411
Fosl2	P47930	0.165131	0.791453	0.42721	0.244972	0.191661	0.00400556	0.782	0.903	0.875	0.757	0.81	0.0484	FALSE	FALSE	FALSE	FALSE	FALSE	TRUE	TRUE	0.851	0.161	0.484	0.711	0.8	1.82
Gadd45b	P22339	0.187445	0.00716293	0.116807	0.00612785	0.0208078	0.00990261	0.804	0.0169	0.688	0.0793	0.427	0.112	FALSE	TRUE	FALSE	FALSE	FALSE	FALSE	TRUE	0.754	1.58	0.9	1.61	1.34	1.51
Gfm1	Q8K0D5	0.0020076	0.938008	5.10416e-07	0.832955	5.8896e-10	0.135977	0.0807	0.922	8.61e-05	0.938	8.23e-07	0.563	FALSE	FALSE	TRUE	FALSE	TRUE	FALSE	TRUE	-0.416	0.01	-0.728	0.0272	-0.958	-0.194
Glul	P15105	1.29949e-05	0.0469564	2.6324e-05	0.163609	0.0449141	0.00826275	0.000835	0.157	0.00409	0.643	0.578	0.0976	TRUE	FALSE	TRUE	FALSE	FALSE	FALSE	TRUE	-1.6	-0.682	-1.54	-0.474	-0.688	-0.919
Gmeb1	Q9JL60	0.960021	0.0129671	0.810104	0.934816	0.701875	0.890906	0.957	0.0402	0.926	0.945	0.922	0.932	FALSE	TRUE	FALSE	FALSE	FALSE	FALSE	TRUE	0.0272	-1.39	0.13	-0.0443	0.208	0.0744
Gmnn	O88513	1.86235e-06	3.49323e-05	0.0216226	0.000676295	5.77233e-08	1.60694e-07	9.87e-05	2.38e-06	0.345	0.00897	7.91e-05	4.94e-08	TRUE	TRUE	FALSE	TRUE	TRUE	TRUE	TRUE	-2.32	-1.96	-1.03	-1.57	-2.73	-2.61
Gpr126	Q6F3F9	0.000222357	0.0143872	0.00438081	0.203513	1.31862e-05	0.15792	0.0138	0.0461	0.164	0.708	0.00907	0.61	TRUE	TRUE	FALSE	FALSE	TRUE	FALSE	TRUE	1.46	0.932	1.1	0.475	1.76	0.528
Gpx3	P46412	0.0013307	0.012339	0.00562756	0.0031398	0.124164	0.107785	0.0601	0.0375	0.188	0.0378	0.752	0.487	FALSE	TRUE	FALSE	TRUE	FALSE	FALSE	TRUE	-1.18	-0.901	-1	-1.08	-0.544	-0.569
Grpel1	Q99LP6	0.0235104	0.555482	0.00191459	0.673577	7.60721e-07	0.953481	0.344	0.845	0.104	0.92	0.000823	0.936	FALSE	FALSE	FALSE	FALSE	TRUE	FALSE	TRUE	-0.38	0.0967	-0.531	0.069	-0.907	0.00955
Grsf1	Q8C5Q4	0.00543514	0.856621	3.33808e-07	0.717121	0.00729769	0.932257	0.16	0.913	5.45e-05	0.926	0.28	0.935	FALSE	FALSE	TRUE	FALSE	FALSE	FALSE	TRUE	-0.643	-0.0404	-1.29	-0.081	-0.619	-0.019
Gtf2i	Q9ESZ8	4.75746e-05	0.324066	1.34665e-07	0.13803	5.12889e-06	0.0354018	0.00296	0.696	1.92e-05	0.588	0.00434	0.274	TRUE	FALSE	TRUE	FALSE	TRUE	FALSE	TRUE	-0.766	-0.173	-1.05	-0.261	-0.876	-0.375
Gtse1	Q8R080	0.0469131	0.932469	0.000328978	0.869996	0.00123956	0.662556	0.482	0.922	0.0308	0.941	0.123	0.905	FALSE	FALSE	TRUE	FALSE	FALSE	FALSE	TRUE	-0.687	-0.0288	-1.29	-0.0556	-1.15	-0.148
Guf1	Q8C3X4	0.00518523	0.000170392	0.0208572	0.336997	0.00230446	0.0353136	0.156	6.21e-05	0.339	0.826	0.168	0.274	FALSE	TRUE	FALSE	FALSE	FALSE	FALSE	TRUE	-1.19	-1.65	-0.977	-0.398	-1.31	-0.886
[truncated: 7,674 more rows]

## Sheet: Mouse_KEGG_ES_TS_divergent
Pathway	ES_reg_coeff	TS_reg_coeff	direction	divergence_score
[truncated: 327 more rows]
