# Supplementary material for: FOXO1-mediated lipid metabolism maintains mammalian embryos in dormancy
Source: Nat Cell Biol. 2024 Jan 4;26(2):181–93. doi: 10.1038/s41556-023-01325-3 (PMC10866708; doi:10.1038/s41556-023-01325-3)
Supplement: Supplementary file 6 — Extended datasets. [file 41556_2023_1325_MOESM6_ESM.xlsx]

## Sheet: GO_BP_ES_entry_up
Cluster	ID	Description	GeneRatio	BgRatio	pvalue	p.adjust	qvalue	geneID	Count
ES_up_entry_immediate	GO:0016570	histone modification	8/60	450/23355	1.89923e-05	0.0142933	0.0117229	15161/54169/56406/71175/26430/20466/52463/14897	8
ES_up_entry_immediate	GO:0016569	covalent chromatin modification	8/60	464/23355	2.36448e-05	0.0142933	0.0117229	15161/54169/56406/71175/26430/20466/52463/14897	8
ES_up_entry_immediate	GO:0031056	regulation of histone modification	5/60	164/23355	6.42159e-05	0.0255712	0.0209726	71175/26430/20466/52463/14897	5
ES_up_entry_immediate	GO:0006979	response to oxidative stress	7/60	410/23355	8.46028e-05	0.0255712	0.0209726	66593/16881/74142/54683/19156/20466/56338	7
ES_up_entry_immediate	GO:0033260	nuclear DNA replication	3/60	38/23355	0.000127548	0.0308411	0.0252948	237877/16881/17216	3
ES_up_entry_immediate	GO:0044786	cell cycle DNA replication	3/60	43/23355	0.000184894	0.0345968	0.0283751	237877/16881/17216	3
ES_up_entry_immediate	GO:1902275	regulation of chromatin organization	5/60	209/23355	0.000200312	0.0345968	0.0283751	71175/26430/20466/52463/14897	5
ES_entry_up_adaptive	GO:0006281	DNA repair	27/249	489/23355	3.29199e-12	1.16536e-08	9.26955e-09	71702/320209/14886/74377/59026/17215/240087/21761/17685/17686/11545/100710/59047/18968/18971/18972/67967/19090/19357/51869/24061/70099/67241/70790/18140/235323/226409	27
ES_entry_up_adaptive	GO:0046395	carboxylic acid catabolic process	18/249	203/23355	7.30826e-12	1.29356e-08	1.02893e-08	52538/214579/104776/245847/66514/51793/93747/110842/110826/66841/26912/14874/15356/15108/78038/56717/74091/26458	18
ES_entry_up_adaptive	GO:0016054	organic acid catabolic process	18/249	211/23355	1.40062e-11	1.65273e-08	1.31461e-08	52538/214579/104776/245847/66514/51793/93747/110842/110826/66841/26912/14874/15356/15108/78038/56717/74091/26458	18
ES_entry_up_adaptive	GO:0044282	small molecule catabolic process	20/249	316/23355	2.23992e-10	1.98233e-07	1.57678e-07	52538/214579/104776/245847/11816/66514/51793/93747/110842/110826/66841/26912/12091/14874/15356/15108/78038/56717/74091/26458	20
ES_entry_up_adaptive	GO:0048285	organelle fission	22/249	490/23355	1.65026e-08	1.16838e-05	9.29354e-06	11774/12235/12442/214444/229841/13164/13430/230861/66437/74377/16551/240641/208628/17686/54392/381318/100710/83946/19357/24061/70099/22137	22
ES_entry_up_adaptive	GO:0033044	regulation of chromosome organization	16/249	288/23355	9.18627e-08	4.88411e-05	3.88492e-05	497652/12235/214444/229841/12387/320209/214162/208628/74522/11545/59047/19357/51869/20587/22137/22378	16
ES_entry_up_adaptive	GO:0000819	sister chromatid segregation	13/249	184/23355	9.65785e-08	4.88411e-05	3.88492e-05	12235/214444/229841/12387/320209/208628/54392/381318/100710/19357/24061/70099/22137	13
ES_entry_up_adaptive	GO:1901653	cellular response to peptide	16/249	303/23355	1.83525e-07	7.96131e-05	6.33259e-05	74741/12387/320209/66437/56458/56278/15894/18479/11545/18607/83946/19090/19268/20588/69178/20660	16
ES_entry_up_adaptive	GO:0098813	nuclear chromosome segregation	15/249	267/23355	2.02406e-07	7.96131e-05	6.33259e-05	12235/214444/229841/108000/12387/320209/13424/208628/54392/381318/100710/19357/24061/70099/22137	15
ES_entry_up_adaptive	GO:0000280	nuclear division	19/249	434/23355	2.39398e-07	8.47468e-05	6.74094e-05	12235/12442/214444/229841/13164/230861/74377/16551/240641/208628/17686/54392/381318/100710/83946/19357/24061/70099/22137	19
ES_entry_up_adaptive	GO:0006261	DNA-dependent DNA replication	11/249	144/23355	4.3576e-07	0.000140236	0.000111546	320209/17215/17686/18968/18969/18971/18972/67967/19075/19076/226409	11
ES_entry_up_adaptive	GO:0007059	chromosome segregation	16/249	330/23355	5.76292e-07	0.000170006	0.000135226	12235/214444/229841/108000/12387/320209/13424/208628/54392/381318/100710/19357/24061/70099/67241/22137	16
ES_entry_up_adaptive	GO:0000070	mitotic sister chromatid segregation	11/249	154/23355	8.52517e-07	0.000232147	0.000184655	12235/214444/229841/208628/54392/381318/100710/19357/24061/70099/22137	11
ES_entry_up_adaptive	GO:0030520	intracellular estrogen receptor signaling pathway	7/249	50/23355	9.72598e-07	0.000245928	0.000195616	93760/67040/235041/381022/18479/11545/22378	7
ES_entry_up_adaptive	GO:0006635	fatty acid beta-oxidation	8/249	73/23355	1.10326e-06	0.000260369	0.000207103	52538/93747/110842/110826/66841/15108/56717/26458	8
ES_entry_up_adaptive	GO:0043523	regulation of neuron apoptotic process	14/249	272/23355	1.47354e-06	0.00032602	0.000259323	11603/11816/12387/66437/14824/16443/17685/234664/71648/170719/11545/18607/19229/19268	14
ES_entry_up_adaptive	GO:0140014	mitotic nuclear division	14/249	275/23355	1.67658e-06	0.000337001	0.000268057	12235/214444/229841/16551/240641/208628/54392/381318/100710/83946/19357/24061/70099/22137	14
ES_entry_up_adaptive	GO:0010639	negative regulation of organelle organization	16/249	359/23355	1.73844e-06	0.000337001	0.000268057	52538/497652/11518/27360/12235/214444/229841/50768/13430/59026/235041/208628/11545/19357/21872/22137	16
ES_entry_up_adaptive	GO:1901652	response to peptide	17/249	406/23355	1.9209e-06	0.000337001	0.000268057	74741/12387/320209/66437/56458/56278/15894/56717/18479/11545/18607/83946/19090/19268/20588/69178/20660	17
ES_entry_up_adaptive	GO:0006302	double-strand break repair	13/249	240/23355	2.00009e-06	0.000337001	0.000268057	320209/74377/17215/21761/17685/11545/59047/18968/19090/19357/51869/67241/70790	13
ES_entry_up_adaptive	GO:0009063	cellular amino acid catabolic process	8/249	79/23355	2.02665e-06	0.000337001	0.000268057	214579/104776/66514/51793/26912/14874/15356/78038	8
ES_entry_up_adaptive	GO:0032868	response to insulin	13/249	241/23355	2.09435e-06	0.000337001	0.000268057	74741/56458/56278/56717/18479/11545/18607/83946/19090/19268/20588/69178/20660	13
ES_entry_up_adaptive	GO:0032869	cellular response to insulin stimulus	12/249	205/23355	2.2322e-06	0.000340772	0.000271057	74741/56458/56278/18479/11545/18607/83946/19090/19268/20588/69178/20660	12
ES_entry_up_adaptive	GO:0006520	cellular amino acid metabolic process	13/249	244/23355	2.40128e-06	0.000340772	0.000271057	214579/104776/66514/55936/51793/26912/14874/15356/15108/78038/18263/69051/71807	13
ES_entry_up_adaptive	GO:0030518	intracellular steroid hormone receptor signaling pathway	9/249	108/23355	2.40658e-06	0.000340772	0.000271057	93760/67040/235041/381022/20602/18479/11545/70790/22378	9
ES_entry_up_adaptive	GO:0051783	regulation of nuclear division	10/249	142/23355	3.07161e-06	0.000418212	0.000332655	12235/214444/229841/13164/230861/240641/208628/83946/19357/22137	10
ES_entry_up_adaptive	GO:0031647	regulation of protein stability	14/249	292/23355	3.37482e-06	0.000425816	0.000338703	65973/11931/229841/14252/14824/338467/19090/66824/226407/68585/21376/21848/70790/235323	14
ES_entry_up_adaptive	GO:0006260	DNA replication	13/249	253/23355	3.57545e-06	0.000425816	0.000338703	320209/17215/17686/18968/18969/18971/18972/67967/19075/19076/21376/319651/226409	13
ES_entry_up_adaptive	GO:0030258	lipid modification	13/249	253/23355	3.57545e-06	0.000425816	0.000338703	52538/69923/11816/13139/93747/13850/110842/110826/66841/15108/56717/18704/26458	13
ES_entry_up_adaptive	GO:1901214	regulation of neuron death	16/249	380/23355	3.60861e-06	0.000425816	0.000338703	11603/11816/12387/66437/14824/16443/17685/56717/234664/71648/170719/11545/18607/19229/19268/20660	16
ES_entry_up_adaptive	GO:0045841	negative regulation of mitotic metaphase/anaphase transition	6/249	40/23355	3.91753e-06	0.00043563	0.000346509	12235/214444/229841/208628/19357/22137	6
ES_entry_up_adaptive	GO:0043401	steroid hormone mediated signaling pathway	9/249	115/23355	4.05583e-06	0.00043563	0.000346509	93760/67040/235041/381022/20602/18479/11545/70790/22378	9
ES_entry_up_adaptive	GO:0071375	cellular response to peptide hormone stimulus	13/249	257/23355	4.24356e-06	0.00043563	0.000346509	74741/12387/56458/56278/18479/11545/18607/83946/19090/19268/20588/69178/20660	13
ES_entry_up_adaptive	GO:0033046	negative regulation of sister chromatid segregation	6/249	41/23355	4.54839e-06	0.00043563	0.000346509	12235/214444/229841/208628/19357/22137	6
ES_entry_up_adaptive	GO:0033048	negative regulation of mitotic sister chromatid segregation	6/249	41/23355	4.54839e-06	0.00043563	0.000346509	12235/214444/229841/208628/19357/22137	6
ES_entry_up_adaptive	GO:2000816	negative regulation of mitotic sister chromatid separation	6/249	41/23355	4.54839e-06	0.00043563	0.000346509	12235/214444/229841/208628/19357/22137	6
ES_entry_up_adaptive	GO:2001251	negative regulation of chromosome organization	8/249	88/23355	4.59813e-06	0.00043563	0.000346509	497652/12235/214444/229841/208628/11545/19357/22137	8
ES_entry_up_adaptive	GO:0034968	histone lysine methylation	9/249	117/23355	4.67625e-06	0.00043563	0.000346509	94246/23808/12387/76804/214162/381022/18193/51869/20587	9
ES_entry_up_adaptive	GO:0051402	neuron apoptotic process	14/249	303/23355	5.16638e-06	0.000465454	0.000370232	11603/11816/12387/66437/14824/16443/17685/234664/71648/170719/11545/18607/19229/19268	14
ES_entry_up_adaptive	GO:1902100	negative regulation of metaphase/anaphase transition of cell cycle	6/249	42/23355	5.25937e-06	0.000465454	0.000370232	12235/214444/229841/208628/19357/22137	6
ES_entry_up_adaptive	GO:1905819	negative regulation of chromosome separation	6/249	43/23355	6.05802e-06	0.000523059	0.000416052	12235/214444/229841/208628/19357/22137	6
ES_entry_up_adaptive	GO:0045930	negative regulation of mitotic cell cycle	12/249	228/23355	6.66744e-06	0.000559348	0.000444917	12235/214444/229841/12387/235041/208628/17685/234664/71701/19090/19357/22137	12
ES_entry_up_adaptive	GO:0033047	regulation of mitotic sister chromatid segregation	6/249	44/23355	6.95234e-06	0.000559348	0.000444917	12235/214444/229841/208628/19357/22137	6
ES_entry_up_adaptive	GO:0051985	negative regulation of chromosome segregation	6/249	44/23355	6.95234e-06	0.000559348	0.000444917	12235/214444/229841/208628/19357/22137	6
ES_entry_up_adaptive	GO:0033148	positive regulation of intracellular estrogen receptor signaling pathway	4/249	13/23355	8.36136e-06	0.000646267	0.000514054	381022/18479/11545/22378	4
ES_entry_up_adaptive	GO:0008286	insulin receptor signaling pathway	9/249	126/23355	8.58037e-06	0.000646267	0.000514054	74741/56458/56278/18479/83946/19268/20588/69178/20660	9
ES_entry_up_adaptive	GO:1901216	positive regulation of neuron death	9/249	126/23355	8.58037e-06	0.000646267	0.000514054	11603/11816/12387/66437/14824/56717/71648/11545/19268	9
ES_entry_up_adaptive	GO:0040029	regulation of gene expression, epigenetic	10/249	161/23355	9.39864e-06	0.000687848	0.000547129	93760/94246/23808/70472/381022/74522/21761/51869/83797/22378	10
ES_entry_up_adaptive	GO:0009062	fatty acid catabolic process	8/249	97/23355	9.52106e-06	0.000687848	0.000547129	52538/93747/110842/110826/66841/15108/56717/26458	8
ES_entry_up_adaptive	GO:0006271	DNA strand elongation involved in DNA replication	4/249	14/23355	1.16079e-05	0.000805727	0.000640892	17215/18968/18972/67967	4
ES_entry_up_adaptive	GO:0006337	nucleosome disassembly	4/249	14/23355	1.16079e-05	0.000805727	0.000640892	93760/20587/20588/83797	4
ES_entry_up_adaptive	GO:0018022	peptidyl-lysine methylation	9/249	132/23355	1.25085e-05	0.00085154	0.000677333	94246/23808/12387/76804/214162/381022/18193/51869/20587	9
ES_entry_up_adaptive	GO:0070997	neuron death	16/249	422/23355	1.34174e-05	0.000896179	0.000712839	11603/11816/12387/66437/14824/16443/17685/56717/234664/71648/170719/11545/18607/19229/19268/20660	16
ES_entry_up_adaptive	GO:0045839	negative regulation of mitotic nuclear division	6/249	50/23355	1.48364e-05	0.000972607	0.000773632	12235/214444/229841/208628/19357/22137	6
ES_entry_up_adaptive	GO:0000075	cell cycle checkpoint	10/249	174/23355	1.85073e-05	0.0011912	0.000947502	12235/71702/214444/229841/208628/17685/234664/19090/22137/235323	10
ES_entry_up_adaptive	GO:0043434	response to peptide hormone	14/249	342/23355	2.0198e-05	0.00125836	0.00100093	74741/12387/56458/56278/56717/18479/11545/18607/83946/19090/19268/20588/69178/20660	14
ES_entry_up_adaptive	GO:0031498	chromatin disassembly	4/249	16/23355	2.07537e-05	0.00125836	0.00100093	93760/20587/20588/83797	4
ES_entry_up_adaptive	GO:0032986	protein-DNA complex disassembly	4/249	16/23355	2.07537e-05	0.00125836	0.00100093	93760/20587/20588/83797	4
ES_entry_up_adaptive	GO:0007088	regulation of mitotic nuclear division	8/249	108/23355	2.09727e-05	0.00125836	0.00100093	12235/214444/229841/240641/208628/83946/19357/22137	8
ES_entry_up_adaptive	GO:0019395	fatty acid oxidation	8/249	109/23355	2.24281e-05	0.00130311	0.00103652	52538/93747/110842/110826/66841/15108/56717/26458	8
ES_entry_up_adaptive	GO:0090316	positive regulation of intracellular protein transport	9/249	142/23355	2.24548e-05	0.00130311	0.00103652	65973/192197/74741/12009/66437/240641/18479/20660/70790	9
ES_entry_up_adaptive	GO:0032388	positive regulation of intracellular transport	10/249	181/23355	2.59987e-05	0.00146088	0.00116201	65973/192197/74741/12009/13424/66437/240641/18479/20660/70790	10
ES_entry_up_adaptive	GO:2001252	positive regulation of chromosome organization	10/249	181/23355	2.59987e-05	0.00146088	0.00116201	497652/12387/320209/214162/74522/59047/19357/51869/20587/22378	10
ES_entry_up_adaptive	GO:0016571	histone methylation	9/249	145/23355	2.65091e-05	0.00146628	0.00116631	94246/23808/12387/76804/214162/381022/18193/51869/20587	9
ES_entry_up_adaptive	GO:0007062	sister chromatid cohesion	6/249	56/23355	2.87389e-05	0.00154145	0.0012261	12235/12387/320209/100710/19357/24061	6
ES_entry_up_adaptive	GO:0030071	regulation of mitotic metaphase/anaphase transition	6/249	56/23355	2.87389e-05	0.00154145	0.0012261	12235/214444/229841/208628/19357/22137	6
ES_entry_up_adaptive	GO:0051983	regulation of chromosome segregation	7/249	84/23355	3.24243e-05	0.00171106	0.00136101	12235/214444/229841/208628/19357/67241/22137	7
ES_entry_up_adaptive	GO:1901991	negative regulation of mitotic cell cycle phase transition	9/249	149/23355	3.28678e-05	0.00171106	0.00136101	12235/214444/229841/235041/208628/234664/19090/19357/22137	9
ES_entry_up_adaptive	GO:0031589	cell-substrate adhesion	14/249	358/23355	3.33637e-05	0.0017117	0.00136152	192197/12387/50768/13430/14268/16776/16777/226519/11426/18073/18074/18607/19229/20163	14
ES_entry_up_adaptive	GO:0034440	lipid oxidation	8/249	116/23355	3.51824e-05	0.00177922	0.00141523	52538/93747/110842/110826/66841/15108/56717/26458	8
ES_entry_up_adaptive	GO:0072329	monocarboxylic acid catabolic process	8/249	117/23355	3.74214e-05	0.0018658	0.00148409	52538/93747/110842/110826/66841/15108/56717/26458	8
ES_entry_up_adaptive	GO:0007091	metaphase/anaphase transition of mitotic cell cycle	6/249	59/23355	3.88325e-05	0.00188311	0.00149787	12235/214444/229841/208628/19357/22137	6
ES_entry_up_adaptive	GO:1902099	regulation of metaphase/anaphase transition of cell cycle	6/249	59/23355	3.88325e-05	0.00188311	0.00149787	12235/214444/229841/208628/19357/22137	6
ES_entry_up_adaptive	GO:0010965	regulation of mitotic sister chromatid separation	6/249	60/23355	4.27656e-05	0.00200677	0.00159623	12235/214444/229841/208628/19357/22137	6
ES_entry_up_adaptive	GO:0051784	negative regulation of nuclear division	6/249	60/23355	4.27656e-05	0.00200677	0.00159623	12235/214444/229841/208628/19357/22137	6
ES_entry_up_adaptive	GO:0033145	positive regulation of intracellular steroid hormone receptor signaling pathway	4/249	19/23355	4.30995e-05	0.00200677	0.00159623	381022/18479/11545/22378	4
ES_entry_up_adaptive	GO:0033146	regulation of intracellular estrogen receptor signaling pathway	5/249	37/23355	4.36501e-05	0.00200677	0.00159623	235041/381022/18479/11545/22378	5
ES_entry_up_adaptive	GO:0140013	meiotic nuclear division	10/249	195/23355	4.89997e-05	0.00220494	0.00175385	12235/12442/229841/13164/230861/74377/17686/19357/70099/22137	10
ES_entry_up_adaptive	GO:0007094	mitotic spindle assembly checkpoint	5/249	38/23355	4.98291e-05	0.00220494	0.00175385	12235/214444/229841/208628/22137	5
ES_entry_up_adaptive	GO:0071173	spindle assembly checkpoint	5/249	38/23355	4.98291e-05	0.00220494	0.00175385	12235/214444/229841/208628/22137	5
ES_entry_up_adaptive	GO:0044784	metaphase/anaphase transition of cell cycle	6/249	62/23355	5.15882e-05	0.0022546	0.00179335	12235/214444/229841/208628/19357/22137	6
ES_entry_up_adaptive	GO:2000114	regulation of establishment of cell polarity	4/249	20/23355	5.34243e-05	0.00229846	0.00182824	192197/14252/240641/19229	4
ES_entry_up_adaptive	GO:0051321	meiotic cell cycle	13/249	327/23355	5.38905e-05	0.00229846	0.00182824	12235/12442/229841/13164/230861/74377/17686/19357/24061/70099/223697/22137/24127	13
ES_entry_up_adaptive	GO:0022604	regulation of cell morphogenesis	13/249	328/23355	5.5591e-05	0.00233287	0.00185561	50768/13430/14268/15212/15894/11426/17454/83946/19090/19229/19268/68585/20692	13
ES_entry_up_adaptive	GO:0051306	mitotic sister chromatid separation	6/249	63/23355	5.65145e-05	0.00233287	0.00185561	12235/214444/229841/208628/19357/22137	6
ES_entry_up_adaptive	GO:0000723	telomere maintenance	8/249	124/23355	5.66742e-05	0.00233287	0.00185561	497652/12387/11545/59047/19090/51869/67241/24127	8
ES_entry_up_adaptive	GO:0007292	female gamete generation	9/249	160/23355	5.73711e-05	0.00233441	0.00185684	12442/229841/26920/12387/13164/15212/381022/19229/22137	9
ES_entry_up_adaptive	GO:0007093	mitotic cell cycle checkpoint	8/249	125/23355	5.99996e-05	0.00236567	0.00188171	12235/214444/229841/208628/17685/234664/19090/22137	8
ES_entry_up_adaptive	GO:0051053	negative regulation of DNA metabolic process	8/249	125/23355	5.99996e-05	0.00236567	0.00188171	497652/214162/17685/17686/11545/51869/70790/226409	8
ES_entry_up_adaptive	GO:0008347	glial cell migration	6/249	64/23355	6.18096e-05	0.00236567	0.00188171	12387/14268/15212/16777/68585/223697	6
ES_entry_up_adaptive	GO:0007044	cell-substrate junction assembly	7/249	93/23355	6.25289e-05	0.00236567	0.00188171	192197/50768/14268/226519/11426/18607/19229	7
ES_entry_up_adaptive	GO:0006338	chromatin remodeling	9/249	162/23355	6.31696e-05	0.00236567	0.00188171	93760/330409/76804/74522/21761/18479/20587/20588/83797	9
ES_entry_up_adaptive	GO:0009755	hormone-mediated signaling pathway	9/249	162/23355	6.31696e-05	0.00236567	0.00188171	93760/67040/235041/381022/20602/18479/11545/70790/22378	9
ES_entry_up_adaptive	GO:1902903	regulation of supramolecular fiber organization	14/249	380/23355	6.34812e-05	0.00236567	0.00188171	11518/27360/11816/214444/75786/50768/15530/15894/235041/56717/18479/19229/66824/21872	14
ES_entry_up_adaptive	GO:0032200	telomere organization	8/249	126/23355	6.34856e-05	0.00236567	0.00188171	497652/12387/11545/59047/19090/51869/67241/24127	8
ES_entry_up_adaptive	GO:0071174	mitotic spindle checkpoint	5/249	40/23355	6.41979e-05	0.0023673	0.001883	12235/214444/229841/208628/22137	5
ES_entry_up_adaptive	GO:0022616	DNA strand elongation	4/249	21/23355	6.54437e-05	0.00238836	0.00189975	17215/18968/18972/67967	4
ES_entry_up_adaptive	GO:0071383	cellular response to steroid hormone stimulus	9/249	163/23355	6.62492e-05	0.00239308	0.00190351	93760/67040/235041/381022/20602/18479/11545/70790/22378	9
ES_entry_up_adaptive	GO:1901988	negative regulation of cell cycle phase transition	9/249	166/23355	7.62567e-05	0.00272675	0.00216892	12235/214444/229841/235041/208628/234664/19090/19357/22137	9
ES_entry_up_adaptive	GO:0007063	regulation of sister chromatid cohesion	4/249	22/23355	7.9319e-05	0.00277641	0.00220841	12235/12387/320209/19357	4
ES_entry_up_adaptive	GO:0033045	regulation of sister chromatid segregation	6/249	67/23355	8.01108e-05	0.00277641	0.00220841	12235/214444/229841/208628/19357/22137	6
ES_entry_up_adaptive	GO:1905818	regulation of chromosome separation	6/249	67/23355	8.01108e-05	0.00277641	0.00220841	12235/214444/229841/208628/19357/22137	6
ES_entry_up_adaptive	GO:0001667	ameboidal-type cell migration	15/249	439/23355	8.13533e-05	0.00277641	0.00220841	11816/192197/14268/14314/14824/235041/16776/11426/56717/18479/18607/18704/19229/68585/20692	15
ES_entry_up_adaptive	GO:2000781	positive regulation of double-strand break repair	5/249	42/23355	8.15668e-05	0.00277641	0.00220841	320209/11545/59047/19090/51869	5
ES_entry_up_adaptive	GO:1902275	regulation of chromatin organization	10/249	209/23355	8.74887e-05	0.00294962	0.00234619	70472/12387/76804/214162/74522/18193/51869/20587/70790/22378	10
ES_entry_up_adaptive	GO:0031577	spindle checkpoint	5/249	43/23355	9.15021e-05	0.00305583	0.00243067	12235/214444/229841/208628/22137	5
ES_entry_up_adaptive	GO:0150115	cell-substrate junction organization	7/249	99/23355	9.30859e-05	0.00307966	0.00244963	192197/50768/14268/226519/11426/18607/19229	7
ES_entry_up_adaptive	GO:1902992	negative regulation of amyloid precursor protein catabolic process	4/249	23/23355	9.52165e-05	0.00312099	0.0024825	11816/14252/68585/20660	4
ES_entry_up_adaptive	GO:0030522	intracellular receptor signaling pathway	10/249	212/23355	9.84366e-05	0.00319693	0.00254291	93760/67040/235041/381022/20602/18479/11545/21848/70790/22378	10
ES_entry_up_adaptive	GO:1901605	alpha-amino acid metabolic process	9/249	172/23355	0.000100116	0.00322193	0.00256279	214579/66514/55936/51793/26912/14874/15108/18263/69051	9
ES_entry_up_adaptive	GO:1903046	meiotic cell cycle process	10/249	213/23355	0.000102335	0.00326364	0.00259597	12235/12442/229841/13164/230861/74377/17686/19357/70099/22137	10
ES_entry_up_adaptive	GO:0010631	epithelial cell migration	12/249	304/23355	0.000111429	0.00351833	0.00279855	11816/192197/14314/14824/235041/11426/56717/18607/18704/19229/68585/20692	12
ES_entry_up_adaptive	GO:0045786	negative regulation of cell cycle	15/249	452/23355	0.000112308	0.00351833	0.00279855	12235/71702/214444/229841/12387/235041/208628/17685/234664/71701/19090/19357/21376/22137/235323	15
ES_entry_up_adaptive	GO:0046628	positive regulation of insulin receptor signaling pathway	4/249	24/23355	0.000113307	0.00351847	0.00279866	56278/18479/69178/20660	4
ES_entry_up_adaptive	GO:0007346	regulation of mitotic cell cycle	15/249	453/23355	0.000115067	0.00354205	0.00281742	12235/214444/229841/108000/12387/235041/240641/208628/17685/234664/83946/71701/19090/19357/22137	15
ES_entry_up_adaptive	GO:0090132	epithelium migration	12/249	306/23355	0.000118494	0.0036161	0.00287632	11816/192197/14314/14824/235041/11426/56717/18607/18704/19229/68585/20692	12
ES_entry_up_adaptive	GO:0044242	cellular lipid catabolic process	10/249	218/23355	0.000123844	0.00374707	0.0029805	52538/93747/110842/110826/66841/15212/15108/56717/26458/20660	10
ES_entry_up_adaptive	GO:0090130	tissue migration	12/249	308/23355	0.00012594	0.00377665	0.00300403	11816/192197/14314/14824/235041/11426/56717/18607/18704/19229/68585/20692	12
ES_entry_up_adaptive	GO:0061647	histone H3-K9 modification	5/249	46/23355	0.000126955	0.00377665	0.00300403	94246/76804/214162/51869/20587	5
ES_entry_up_adaptive	GO:0043627	response to estrogen	6/249	73/23355	0.000129571	0.00382234	0.00304037	23808/192197/12387/381022/21848/22378	6
ES_entry_up_adaptive	GO:0034401	chromatin organization involved in regulation of transcription	8/249	140/23355	0.000132847	0.00388135	0.00308731	93760/23808/70472/381022/74522/21761/51869/83797	8
ES_entry_up_adaptive	GO:0032878	regulation of establishment or maintenance of cell polarity	4/249	25/23355	0.000133764	0.00388135	0.00308731	192197/14252/240641/19229	4
ES_entry_up_adaptive	GO:1901838	positive regulation of transcription of nucleolar large rRNA by RNA polymerase I	3/249	10/23355	0.000135946	0.0039126	0.00311216	320209/56717/20587	3
ES_entry_up_adaptive	GO:0001885	endothelial cell development	6/249	74/23355	0.00013976	0.00398991	0.00317366	11518/12822/12387/15894/68585/21872	6
ES_entry_up_adaptive	GO:0048545	response to steroid hormone	10/249	222/23355	0.000143694	0.00406942	0.0032369	11647/93760/67040/235041/381022/20602/18479/11545/70790/22378	10
ES_entry_up_adaptive	GO:0016569	covalent chromatin modification	15/249	464/23355	0.000149536	0.00420124	0.00334175	94246/23808/12387/59026/76804/214162/381022/74522/21761/18193/51869/20587/70790/18140/22378	15
ES_entry_up_adaptive	GO:0045429	positive regulation of nitric oxide biosynthetic process	5/249	48/23355	0.000155864	0.00430197	0.00342188	51793/13430/15894/56717/19229	5
ES_entry_up_adaptive	GO:0021801	cerebral cortex radial glia guided migration	4/249	26/23355	0.000156767	0.00430197	0.00342188	12387/16777/68585/223697	4
ES_entry_up_adaptive	GO:0022030	telencephalon glial cell migration	4/249	26/23355	0.000156767	0.00430197	0.00342188	12387/16777/68585/223697	4
ES_entry_up_adaptive	GO:0006479	protein methylation	9/249	184/23355	0.000166862	0.0045091	0.00358663	94246/23808/12387/76804/214162/381022/18193/51869/20587	9
ES_entry_up_adaptive	GO:0008213	protein alkylation	9/249	184/23355	0.000166862	0.0045091	0.00358663	94246/23808/12387/76804/214162/381022/18193/51869/20587	9
ES_entry_up_adaptive	GO:1904407	positive regulation of nitric oxide metabolic process	5/249	49/23355	0.000172079	0.00461484	0.00367074	51793/13430/15894/56717/19229	5
ES_entry_up_adaptive	GO:0031060	regulation of histone methylation	6/249	77/23355	0.00017418	0.00463607	0.00368763	12387/76804/214162/18193/51869/20587	6
ES_entry_up_adaptive	GO:0033539	fatty acid beta-oxidation using acyl-CoA dehydrogenase	3/249	11/23355	0.000185454	0.00489932	0.00389702	110842/110826/66841	3
ES_entry_up_adaptive	GO:0033143	regulation of intracellular steroid hormone receptor signaling pathway	6/249	78/23355	0.000187031	0.00490438	0.00390104	235041/381022/20602/18479/11545/22378	6
ES_entry_up_adaptive	GO:0060249	anatomical structure homeostasis	14/249	426/23355	0.000209573	0.00545507	0.00433908	497652/11518/12308/12387/26380/214162/11545/59047/19090/19229/51869/67241/21872/24127	14
ES_entry_up_adaptive	GO:0045446	endothelial cell differentiation	7/249	113/23355	0.000212891	0.00550098	0.00437559	11518/12822/12387/14314/15894/68585/21872	7
ES_entry_up_adaptive	GO:0018023	peptidyl-lysine trimethylation	5/249	52/23355	0.00022852	0.0058189	0.00462847	94246/76804/214162/381022/20587	5
ES_entry_up_adaptive	GO:0061028	establishment of endothelial barrier	5/249	52/23355	0.00022852	0.0058189	0.00462847	11518/12387/15894/68585/21872	5
ES_entry_up_adaptive	GO:0043525	positive regulation of neuron apoptotic process	6/249	81/23355	0.000230126	0.0058189	0.00462847	11603/12387/66437/14824/71648/19268	6
ES_entry_up_adaptive	GO:0051052	regulation of DNA metabolic process	13/249	379/23355	0.000233226	0.00585546	0.00465756	497652/12387/320209/214162/17685/17686/11545/59047/19090/19229/51869/70790/226409	13
ES_entry_up_adaptive	GO:0016042	lipid catabolic process	12/249	330/23355	0.000238204	0.00593832	0.00472346	52538/11816/93747/110842/110826/66841/15212/68917/15108/56717/26458/20660	12
ES_entry_up_adaptive	GO:1900078	positive regulation of cellular response to insulin stimulus	4/249	29/23355	0.000242882	0.0060126	0.00478255	56278/18479/69178/20660	4
ES_entry_up_adaptive	GO:0044772	mitotic cell cycle phase transition	13/249	383/23355	0.00025808	0.00634447	0.00504653	12235/12442/214444/229841/108000/26380/235041/208628/234664/19090/19357/22137/319651	13
ES_entry_up_adaptive	GO:2000779	regulation of double-strand break repair	6/249	83/23355	0.000262946	0.00641951	0.00510621	320209/11545/59047/19090/51869/70790	6
ES_entry_up_adaptive	GO:0031346	positive regulation of cell projection organization	14/249	436/23355	0.000265367	0.00642818	0.00511311	11603/11816/192197/12808/13430/14268/54214/14824/56717/18479/19229/19268/68585/228880	14
ES_entry_up_adaptive	GO:0010634	positive regulation of epithelial cell migration	8/249	155/23355	0.000266933	0.00642818	0.00511311	192197/14824/56717/18607/18704/19229/68585/20692	8
ES_entry_up_adaptive	GO:0010632	regulation of epithelial cell migration	10/249	240/23355	0.000269514	0.00644649	0.00512767	11816/192197/14824/11426/56717/18607/18704/19229/68585/20692	10
ES_entry_up_adaptive	GO:0001824	blastocyst development	8/249	157/23355	0.000291127	0.0069167	0.00550168	11931/26380/14824/76804/381695/68585/20587/21872	8
ES_entry_up_adaptive	GO:0039692	single stranded viral RNA replication via double stranded DNA intermediate	3/249	13/23355	0.000316416	0.00741835	0.00590071	80287/74522/20587	3
ES_entry_up_adaptive	GO:0045815	positive regulation of gene expression, epigenetic	4/249	31/23355	0.000316432	0.00741835	0.00590071	23808/70472/83797/22378	4
ES_entry_up_adaptive	GO:0006310	DNA recombination	11/249	292/23355	0.000319837	0.00744885	0.00592497	74377/17215/21761/17685/17686/11545/19090/19357/51869/67241/226409	11
ES_entry_up_adaptive	GO:0051258	protein polymerization	11/249	295/23355	0.000348757	0.00806929	0.00641848	11518/27360/214444/75786/12808/13430/15894/56717/18479/19229/66824	11
ES_entry_up_adaptive	GO:0016570	histone modification	14/249	450/23355	0.00036465	0.00838223	0.0066674	94246/23808/12387/59026/76804/214162/381022/21761/18193/51869/20587/70790/18140/22378	14
ES_entry_up_adaptive	GO:0031056	regulation of histone modification	8/249	164/23355	0.000390322	0.00891446	0.00709075	12387/76804/214162/18193/51869/20587/70790/22378	8
ES_entry_up_adaptive	GO:0097202	activation of cysteine-type endopeptidase activity	3/249	14/23355	0.000399546	0.00906061	0.007207	65973/66824/103724	3
ES_entry_up_adaptive	GO:0043414	macromolecule methylation	11/249	300/23355	0.000401841	0.00906061	0.007207	94246/23808/12387/15108/76804/214162/381022/18193/11545/51869/20587	11
ES_entry_up_adaptive	GO:0031032	actomyosin structure organization	9/249	208/23355	0.000413111	0.00922504	0.00733779	50768/13821/235041/56717/360013/18479/19084/19229/21872	9
ES_entry_up_adaptive	GO:0007528	neuromuscular junction development	5/249	59/23355	0.000414345	0.00922504	0.00733779	69597/11603/17999/18479/19024	5
ES_entry_up_adaptive	GO:1901215	negative regulation of neuron death	10/249	254/23355	0.000421988	0.00933648	0.00742643	11816/12387/14824/16443/17685/71648/170719/18607/19229/20660	10
ES_entry_up_adaptive	GO:0003158	endothelium development	7/249	127/23355	0.00043435	0.00955031	0.00759652	11518/12822/12387/14314/15894/68585/21872	7
ES_entry_up_adaptive	GO:0034248	regulation of cellular amide metabolic process	13/249	409/23355	0.000481672	0.0105096	0.00835959	11816/13164/230861/14151/140488/17454/56717/228026/19090/19229/68585/20660/24127	13
ES_entry_up_adaptive	GO:0043462	regulation of ATPase activity	5/249	61/23355	0.000483939	0.0105096	0.00835959	11603/11931/13430/17685/17686	5
ES_entry_up_adaptive	GO:0006979	response to oxidative stress	13/249	410/23355	0.000492819	0.0105096	0.00835959	11669/52231/11816/12387/66841/56458/170719/11545/228026/59047/71701/19229/69051	13
ES_entry_up_adaptive	GO:0006206	pyrimidine nucleobase metabolic process	3/249	15/23355	0.000495508	0.0105096	0.00835959	104776/55936/56717	3
ES_entry_up_adaptive	GO:1901836	regulation of transcription of nucleolar large rRNA by RNA polymerase I	3/249	15/23355	0.000495508	0.0105096	0.00835959	320209/56717/20587	3
ES_entry_up_adaptive	GO:0071897	DNA biosynthetic process	8/249	170/23355	0.000495794	0.0105096	0.00835959	497652/12387/59047/18968/18971/18972/67967/19229	8
ES_entry_up_adaptive	GO:0032273	positive regulation of protein polymerization	7/249	130/23355	0.000499852	0.0105326	0.00837784	214444/75786/15894/56717/18479/19229/66824	7
ES_entry_up_adaptive	GO:0008361	regulation of cell size	9/249	214/23355	0.000507597	0.0106325	0.00845732	11518/11816/13430/14268/54214/56717/18479/68585/20499	9
ES_entry_up_adaptive	GO:0051222	positive regulation of protein transport	11/249	309/23355	0.000514511	0.0107139	0.00852209	65973/192197/74741/12488/12009/66437/240641/360013/18479/20660/70790	11
ES_entry_up_adaptive	GO:0051651	maintenance of location in cell	9/249	216/23355	0.000542776	0.0112072	0.00891448	11816/65973/14325/16440/338467/18607/19229/20660/223697	9
ES_entry_up_adaptive	GO:0051304	chromosome separation	6/249	95/23355	0.000544533	0.0112072	0.00891448	12235/214444/229841/208628/19357/22137	6
ES_entry_up_adaptive	GO:0060999	positive regulation of dendritic spine development	5/249	63/23355	0.00056198	0.0114334	0.00909436	11816/14824/16443/56717/228880	5
ES_entry_up_adaptive	GO:1903428	positive regulation of reactive oxygen species biosynthetic process	5/249	63/23355	0.00056198	0.0114334	0.00909436	51793/13430/15894/56717/19229	5
ES_entry_up_adaptive	GO:0051567	histone H3-K9 methylation	4/249	36/23355	0.000568167	0.011469	0.0091227	94246/76804/51869/20587	4
ES_entry_up_adaptive	GO:0018205	peptidyl-lysine modification	12/249	364/23355	0.000573767	0.011469	0.0091227	94246/23808/12387/68917/76804/214162/381022/21761/18193/51869/20587/22378	12
ES_entry_up_adaptive	GO:0032956	regulation of actin cytoskeleton organization	12/249	364/23355	0.000573767	0.011469	0.0091227	11518/27360/192197/12488/50768/15894/235041/56717/18479/19229/66824/21872	12
ES_entry_up_adaptive	GO:0032535	regulation of cellular component size	13/249	417/23355	0.000577139	0.011469	0.0091227	11518/27360/11816/13430/14268/54214/15894/56717/18479/19229/66824/68585/20499	13
ES_entry_up_adaptive	GO:0007160	cell-matrix adhesion	9/249	218/23355	0.000579931	0.011469	0.0091227	192197/12387/50768/14268/11426/18073/18074/18607/19229	9
ES_entry_up_adaptive	GO:0009064	glutamine family amino acid metabolic process	5/249	64/23355	0.000604368	0.0118859	0.00945429	214579/66514/55936/51793/69051	5
ES_entry_up_adaptive	GO:0045814	negative regulation of gene expression, epigenetic	6/249	97/23355	0.000608298	0.0118971	0.0094632	93760/70472/381022/74522/21761/51869	6
ES_entry_up_adaptive	GO:0033157	regulation of intracellular protein transport	9/249	220/23355	0.000619144	0.0119769	0.00952666	65973/192197/74741/12009/66437/240641/18479/20660/70790	9
ES_entry_up_adaptive	GO:0051054	positive regulation of DNA metabolic process	9/249	220/23355	0.000619144	0.0119769	0.00952666	497652/12387/320209/17685/11545/59047/19090/19229/51869	9
ES_entry_up_adaptive	GO:0051495	positive regulation of cytoskeleton organization	9/249	221/23355	0.000639548	0.0123044	0.00978714	192197/214444/75786/13424/15894/56717/18479/19229/66824	9
ES_entry_up_adaptive	GO:0048588	developmental cell growth	10/249	269/23355	0.000658912	0.0126084	0.010029	11816/12808/12387/13430/14268/54214/381022/56717/18479/68585	10
ES_entry_up_adaptive	GO:0044770	cell cycle phase transition	13/249	424/23355	0.000673356	0.0128155	0.0101937	12235/12442/214444/229841/108000/26380/235041/208628/234664/19090/19357/22137/319651	13
ES_entry_up_adaptive	GO:1901990	regulation of mitotic cell cycle phase transition	10/249	271/23355	0.000697501	0.013115	0.0104319	12235/214444/229841/108000/235041/208628/234664/19090/19357/22137	10
ES_entry_up_adaptive	GO:0021799	cerebral cortex radially oriented cell migration	4/249	38/23355	0.000700205	0.013115	0.0104319	12387/16777/68585/223697	4
ES_entry_up_adaptive	GO:2000249	regulation of actin cytoskeleton reorganization	4/249	38/23355	0.000700205	0.013115	0.0104319	192197/12488/19229/21872	4
ES_entry_up_adaptive	GO:0007163	establishment or maintenance of cell polarity	9/249	224/23355	0.000704088	0.0131183	0.0104345	192197/214444/75786/14252/240641/11426/360013/18479/19229	9
ES_entry_up_adaptive	GO:0036124	histone H3-K9 trimethylation	3/249	17/23355	0.000728957	0.0134401	0.0106906	94246/76804/20587	3
ES_entry_up_adaptive	GO:2001034	positive regulation of double-strand break repair via nonhomologous end joining	3/249	17/23355	0.000728957	0.0134401	0.0106906	59047/19090/51869	3
ES_entry_up_adaptive	GO:0031023	microtubule organizing center organization	7/249	139/23355	0.000744717	0.0136121	0.0108273	192197/214444/12009/75786/12387/71909/16551	7
ES_entry_up_adaptive	GO:1901606	alpha-amino acid catabolic process	5/249	67/23355	0.000745972	0.0136121	0.0108273	66514/51793/26912/14874/15108	5
ES_entry_up_adaptive	GO:0007041	lysosomal transport	6/249	101/23355	0.000753099	0.0136716	0.0108747	11774/14824/170833/16004/20660/66530	6
ES_entry_up_adaptive	GO:0007143	female meiotic nuclear division	4/249	39/23355	0.000773753	0.0139749	0.0111159	12442/229841/13164/22137	4
ES_entry_up_adaptive	GO:1904951	positive regulation of establishment of protein localization	11/249	325/23355	0.000779976	0.0140158	0.0111485	65973/192197/74741/12488/12009/66437/240641/360013/18479/20660/70790	11
ES_entry_up_adaptive	GO:0032271	regulation of protein polymerization	9/249	228/23355	0.000798317	0.0142702	0.0113508	11518/27360/214444/75786/15894/56717/18479/19229/66824	9
ES_entry_up_adaptive	GO:0110053	regulation of actin filament organization	10/249	276/23355	0.000802195	0.0142702	0.0113508	11518/27360/50768/15894/235041/56717/18479/19229/66824/21872	10
ES_entry_up_adaptive	GO:0043524	negative regulation of neuron apoptotic process	8/249	184/23355	0.000833125	0.0147463	0.0117295	11816/14824/16443/17685/71648/170719/18607/19229	8
ES_entry_up_adaptive	GO:0010948	negative regulation of cell cycle process	9/249	230/23355	0.000849144	0.0149529	0.0118938	12235/214444/229841/235041/208628/234664/19090/19357/22137	9
ES_entry_up_adaptive	GO:0045428	regulation of nitric oxide biosynthetic process	5/249	69/23355	0.000853243	0.0149529	0.0118938	51793/13430/15894/56717/19229	5
ES_entry_up_adaptive	GO:0042790	nucleolar large rRNA transcription by RNA polymerase I	3/249	18/23355	0.000867886	0.0151346	0.0120383	320209/56717/20587	3
ES_entry_up_adaptive	GO:0048477	oogenesis	6/249	105/23355	0.000923198	0.0160202	0.0127428	26920/12387/13164/15212/381022/19229	6
ES_entry_up_adaptive	GO:0032781	positive regulation of ATPase activity	4/249	41/23355	0.000936929	0.0161792	0.0128692	11931/13430/17685/17686	4
ES_entry_up_adaptive	GO:0043254	regulation of protein-containing complex assembly	13/249	441/23355	0.000964753	0.0165788	0.0131871	11518/27360/11816/214444/75786/15894/56717/18479/11545/19229/66824/226407/20660	13
ES_entry_up_adaptive	GO:0080164	regulation of nitric oxide metabolic process	5/249	71/23355	0.000971602	0.0166158	0.0132166	51793/13430/15894/56717/19229	5
ES_entry_up_adaptive	GO:0009411	response to UV	7/249	146/23355	0.000993981	0.0169168	0.013456	14151/17685/11545/18971/67967/235323/226409	7
ES_entry_up_adaptive	GO:0048863	stem cell differentiation	9/249	236/23355	0.00101764	0.0172365	0.0137103	12387/17075/26380/14268/76804/16776/76626/381695/19090	9
ES_entry_up_adaptive	GO:0071786	endoplasmic reticulum tubular network organization	3/249	19/23355	0.00102253	0.017237	0.0137107	109168/226407/68585	3
ES_entry_up_adaptive	GO:0010595	positive regulation of endothelial cell migration	6/249	108/23355	0.00106908	0.0179362	0.0142668	192197/14824/18607/18704/19229/20692	6
ES_entry_up_adaptive	GO:0030010	establishment of cell polarity	7/249	148/23355	0.00107606	0.0179682	0.0142923	192197/214444/14252/240641/360013/18479/19229	7
ES_entry_up_adaptive	GO:0018027	peptidyl-lysine dimethylation	3/249	20/23355	0.00119355	0.0197438	0.0157046	214162/381022/20587	3
ES_entry_up_adaptive	GO:1902430	negative regulation of amyloid-beta formation	3/249	20/23355	0.00119355	0.0197438	0.0157046	11816/68585/20660	3
ES_entry_up_adaptive	GO:0007040	lysosome organization	5/249	75/23355	0.00124437	0.0203939	0.0162217	11774/14824/15212/170833/56717	5
ES_entry_up_adaptive	GO:0080171	lytic vacuole organization	5/249	75/23355	0.00124437	0.0203939	0.0162217	11774/14824/15212/170833/56717	5
ES_entry_up_adaptive	GO:0120034	positive regulation of plasma membrane bounded cell projection assembly	6/249	112/23355	0.00129036	0.0210501	0.0167437	11603/192197/12808/13430/56717/228880	6
ES_entry_up_adaptive	GO:0043954	cellular component maintenance	5/249	76/23355	0.00132059	0.0213466	0.0169795	11816/93760/75786/21872/228880	5
ES_entry_up_adaptive	GO:0045739	positive regulation of DNA repair	5/249	76/23355	0.00132059	0.0213466	0.0169795	320209/11545/59047/19090/51869	5
ES_entry_up_adaptive	GO:0009896	positive regulation of catabolic process	13/249	457/23355	0.00132909	0.0213576	0.0169883	11816/26380/56458/59026/17454/17999/71648/18704/71701/19229/226407/20660/622117	13
ES_entry_up_adaptive	GO:0045005	DNA-dependent DNA replication maintenance of fidelity	4/249	45/23355	0.00133334	0.0213576	0.0169883	320209/17686/18971/226409	4
ES_entry_up_adaptive	GO:0030038	contractile actin filament bundle assembly	6/249	113/23355	0.00135078	0.0214429	0.0170561	50768/235041/56717/18479/19229/21872	6
ES_entry_up_adaptive	GO:0043149	stress fiber assembly	6/249	113/23355	0.00135078	0.0214429	0.0170561	50768/235041/56717/18479/19229/21872	6
ES_entry_up_adaptive	GO:0090150	establishment of protein localization to membrane	9/249	247/23355	0.00139653	0.0220702	0.0175551	69923/11774/74741/66437/54214/11426/71648/18479/226407	9
ES_entry_up_adaptive	GO:0030516	regulation of axon extension	6/249	114/23355	0.00141333	0.0221381	0.0176091	11816/13430/14268/54214/18479/68585	6
ES_entry_up_adaptive	GO:0051225	spindle assembly	6/249	114/23355	0.00141333	0.0221381	0.0176091	12442/229841/13424/71909/16551/24061	6
ES_entry_up_adaptive	GO:0032259	methylation	11/249	351/23355	0.00144821	0.0224858	0.0178857	94246/23808/12387/15108/76804/214162/381022/18193/11545/51869/20587	11
ES_entry_up_adaptive	GO:1902991	regulation of amyloid precursor protein catabolic process	4/249	46/23355	0.00144824	0.0224858	0.0178857	11816/14252/68585/20660	4
ES_entry_up_adaptive	GO:0007568	aging	9/249	249/23355	0.00147627	0.0227971	0.0181333	11816/338467/17685/18569/71701/19090/67241/81879/24127	9
ES_entry_up_adaptive	GO:0062012	regulation of small molecule metabolic process	11/249	352/23355	0.00148117	0.0227971	0.0181333	11816/69634/13850/26380/27999/56458/56717/20602/11545/228026/19229	11
ES_entry_up_adaptive	GO:0045910	negative regulation of DNA recombination	4/249	47/23355	0.00156985	0.0238527	0.0189729	17685/17686/51869/226409	4
ES_entry_up_adaptive	GO:0046626	regulation of insulin receptor signaling pathway	5/249	79/23355	0.00156997	0.0238527	0.0189729	56278/18479/19268/69178/20660	5
ES_entry_up_adaptive	GO:1900076	regulation of cellular response to insulin stimulus	5/249	79/23355	0.00156997	0.0238527	0.0189729	56278/18479/19268/69178/20660	5
ES_entry_up_adaptive	GO:0032970	regulation of actin filament-based process	12/249	411/23355	0.00162579	0.0245953	0.0195636	11518/27360/192197/12488/50768/15894/235041/56717/18479/19229/66824/21872	12
ES_entry_up_adaptive	GO:0006809	nitric oxide biosynthetic process	5/249	80/23355	0.0016603	0.0250105	0.0198938	51793/13430/15894/56717/19229	5
ES_entry_up_adaptive	GO:1901987	regulation of cell cycle phase transition	10/249	305/23355	0.00169524	0.0254286	0.0202265	12235/214444/229841/108000/235041/208628/234664/19090/19357/22137	10
ES_entry_up_adaptive	GO:0006907	pinocytosis	3/249	23/23355	0.00181099	0.0270502	0.0215163	13430/66824/69178	3
ES_entry_up_adaptive	GO:0060998	regulation of dendritic spine development	5/249	82/23355	0.00185233	0.0275515	0.021915	11816/14824/16443/56717/228880	5
ES_entry_up_adaptive	GO:0048041	focal adhesion assembly	5/249	83/23355	0.00195421	0.0289453	0.0230237	192197/50768/11426/18607/19229	5
ES_entry_up_adaptive	GO:0048489	synaptic vesicle transport	4/249	50/23355	0.00197707	0.0291618	0.0231959	11774/12387/13430/226407	4
ES_entry_up_adaptive	GO:0009416	response to light stimulus	10/249	312/23355	0.00200137	0.0292763	0.023287	75786/14151/214162/17685/56717/11545/18971/67967/235323/226409	10
ES_entry_up_adaptive	GO:0045927	positive regulation of growth	10/249	312/23355	0.00200137	0.0292763	0.023287	11603/11816/14268/54214/56717/18479/19090/19229/68585/81879	10
ES_entry_up_adaptive	GO:0022412	cellular process involved in reproduction in multicellular organism	13/249	479/23355	0.00201113	0.029298	0.0233042	12442/229841/12009/26920/12387/13164/15212/74377/381022/17685/56717/19229/22137	13
ES_entry_up_adaptive	GO:0045943	positive regulation of transcription by RNA polymerase I	3/249	24/23355	0.00205351	0.0296458	0.0235809	320209/56717/20587	3
ES_entry_up_adaptive	GO:0097062	dendritic spine maintenance	3/249	24/23355	0.00205351	0.0296458	0.0235809	11816/75786/228880	3
ES_entry_up_adaptive	GO:0046209	nitric oxide metabolic process	5/249	84/23355	0.00206013	0.0296458	0.0235809	51793/13430/15894/56717/19229	5
ES_entry_up_adaptive	GO:0002064	epithelial cell development	9/249	262/23355	0.00208824	0.0299287	0.0238059	11518/94246/12822/12387/15894/18607/68585/81879/21872	9
ES_entry_up_adaptive	GO:0010720	positive regulation of cell development	11/249	368/23355	0.00209787	0.0299454	0.0238192	11518/11816/12387/13430/14268/54214/56717/18479/19090/19268/68585	11
ES_entry_up_adaptive	GO:0007127	meiosis I	6/249	125/23355	0.00225677	0.0320843	0.0255205	12442/229841/230861/74377/17686/19357	6
ES_entry_up_adaptive	GO:0051017	actin filament bundle assembly	7/249	169/23355	0.00229938	0.0325464	0.0258881	11518/50768/235041/56717/18479/19229/21872	7
ES_entry_up_adaptive	GO:0034389	lipid droplet organization	3/249	25/23355	0.00231529	0.0325464	0.0258881	76577/19221/226407	3
ES_entry_up_adaptive	GO:0010256	endomembrane system organization	12/249	429/23355	0.00231686	0.0325464	0.0258881	11603/11774/109168/192197/13430/170833/59026/360013/71648/226407/68585/223697	12
ES_entry_up_adaptive	GO:0097549	chromatin organization involved in negative regulation of transcription	6/249	126/23355	0.00234891	0.0328661	0.0261424	93760/70472/381022/74522/21761/51869	6
ES_entry_up_adaptive	GO:2001057	reactive nitrogen species metabolic process	5/249	87/23355	0.00240305	0.033188	0.0263984	51793/13430/15894/56717/19229	5
ES_entry_up_adaptive	GO:0007005	mitochondrion organization	13/249	489/23355	0.00240509	0.033188	0.0263984	52538/69597/69923/11774/13430/66437/15356/15108/59026/71648/11545/71701/66824	13
ES_entry_up_adaptive	GO:0043542	endothelial cell migration	8/249	218/23355	0.00243702	0.033188	0.0263984	11816/192197/14314/14824/18607/18704/19229/20692	8
ES_entry_up_adaptive	GO:0048639	positive regulation of developmental growth	8/249	218/23355	0.00243702	0.033188	0.0263984	11603/11816/14268/54214/56717/18479/19090/68585	8
ES_entry_up_adaptive	GO:0006282	regulation of DNA repair	6/249	127/23355	0.00244384	0.033188	0.0263984	320209/11545/59047/19090/51869/70790	6
ES_entry_up_adaptive	GO:0007030	Golgi organization	6/249	127/23355	0.00244384	0.033188	0.0263984	109168/192197/13430/59026/360013/71648	6
ES_entry_up_adaptive	GO:0021795	cerebral cortex cell migration	4/249	53/23355	0.00245204	0.033188	0.0263984	12387/16777/68585/223697	4
ES_entry_up_adaptive	GO:0048599	oocyte development	4/249	53/23355	0.00245204	0.033188	0.0263984	12387/13164/381022/19229	4
ES_entry_up_adaptive	GO:0010594	regulation of endothelial cell migration	7/249	171/23355	0.00245628	0.033188	0.0263984	11816/192197/14824/18607/18704/19229/20692	7
ES_entry_up_adaptive	GO:0072594	establishment of protein localization to organelle	12/249	433/23355	0.00249913	0.0335724	0.0267042	497652/69923/11774/13430/66437/11426/17999/83946/18969/226407/20660/70790	12
ES_entry_up_adaptive	GO:0006342	chromatin silencing	5/249	88/23355	0.00252605	0.0335724	0.0267042	93760/70472/381022/21761/51869	5
ES_entry_up_adaptive	GO:0019827	stem cell population maintenance	7/249	172/23355	0.00253776	0.0335724	0.0267042	93760/12387/26380/56458/76804/51869/24061	7
ES_entry_up_adaptive	GO:0061572	actin filament bundle organization	7/249	172/23355	0.00253776	0.0335724	0.0267042	11518/50768/235041/56717/18479/19229/21872	7
ES_entry_up_adaptive	GO:1902904	negative regulation of supramolecular fiber organization	7/249	172/23355	0.00253776	0.0335724	0.0267042	11518/27360/11816/50768/15530/235041/21872	7
ES_entry_up_adaptive	GO:0060996	dendritic spine development	6/249	128/23355	0.00254164	0.0335724	0.0267042	11816/14824/16443/56717/18479/228880	6
ES_entry_up_adaptive	GO:0051570	regulation of histone H3-K9 methylation	3/249	26/23355	0.00259684	0.0341741	0.0271828	76804/51869/20587	3
ES_entry_up_adaptive	GO:0051235	maintenance of location	10/249	324/23355	0.00262892	0.0343721	0.0273403	11816/65973/14325/15212/16440/338467/18607/19229/20660/223697	10
ES_entry_up_adaptive	GO:0007098	centrosome cycle	6/249	129/23355	0.00264234	0.0343721	0.0273403	214444/12009/75786/12387/71909/16551	6
ES_entry_up_adaptive	GO:0061387	regulation of extent of cell growth	6/249	129/23355	0.00264234	0.0343721	0.0273403	11816/13430/14268/54214/18479/68585	6
ES_entry_up_adaptive	GO:0010810	regulation of cell-substrate adhesion	8/249	221/23355	0.00265073	0.0343721	0.0273403	192197/50768/13430/14268/11426/18073/19229/20163	8
ES_entry_up_adaptive	GO:1903829	positive regulation of cellular protein localization	9/249	272/23355	0.00268456	0.0346837	0.0275881	74741/12488/66437/18479/11545/18607/68585/20660/70790	9
ES_entry_up_adaptive	GO:0061982	meiosis I cell cycle process	6/249	130/23355	0.00274601	0.0352379	0.028029	12442/229841/230861/74377/17686/19357	6
ES_entry_up_adaptive	GO:0032386	regulation of intracellular transport	10/249	326/23355	0.00274736	0.0352379	0.028029	65973/192197/74741/12009/13424/66437/240641/18479/20660/70790	10
ES_entry_up_adaptive	GO:0045773	positive regulation of axon extension	4/249	55/23355	0.00280895	0.035508	0.0282438	11816/14268/54214/18479	4
ES_entry_up_adaptive	GO:0072527	pyrimidine-containing compound metabolic process	4/249	55/23355	0.00280895	0.035508	0.0282438	104776/55936/209558/56717	4
ES_entry_up_adaptive	GO:2000351	regulation of endothelial cell apoptotic process	4/249	55/23355	0.00280895	0.035508	0.0282438	12822/15894/18569/18607	4
ES_entry_up_adaptive	GO:2000649	regulation of sodium ion transmembrane transporter activity	4/249	55/23355	0.00280895	0.035508	0.0282438	11603/11931/13430/17999	4
ES_entry_up_adaptive	GO:0034599	cellular response to oxidative stress	9/249	274/23355	0.00281858	0.035508	0.0282438	11669/52231/12387/56458/170719/11545/228026/71701/69051	9
ES_entry_up_adaptive	GO:0000724	double-strand break repair via homologous recombination	6/249	131/23355	0.0028527	0.0358105	0.0284844	17215/21761/11545/19357/51869/67241	6
ES_entry_up_adaptive	GO:0098727	maintenance of cell number	7/249	176/23355	0.00288467	0.0358782	0.0285383	93760/12387/26380/56458/76804/51869/24061	7
ES_entry_up_adaptive	GO:0007064	mitotic sister chromatid cohesion	3/249	27/23355	0.00289863	0.0358782	0.0285383	100710/19357/24061	3
ES_entry_up_adaptive	GO:0032104	regulation of response to extracellular stimulus	3/249	27/23355	0.00289863	0.0358782	0.0285383	235041/56717/21848	3
ES_entry_up_adaptive	GO:0032107	regulation of response to nutrient levels	3/249	27/23355	0.00289863	0.0358782	0.0285383	235041/56717/21848	3
ES_entry_up_adaptive	GO:0000725	recombinational repair	6/249	132/23355	0.00296246	0.0364633	0.0290037	17215/21761/11545/19357/51869/67241	6
ES_entry_up_adaptive	GO:0022411	cellular component disassembly	11/249	385/23355	0.00296702	0.0364633	0.0290037	11518/27360/93760/65973/66437/59026/226519/71648/20587/20588/83797	11
ES_entry_up_adaptive	GO:0007369	gastrulation	7/249	177/23355	0.00297681	0.0364633	0.0290037	93760/12387/14268/11426/18193/18424/19084	7
ES_entry_up_adaptive	GO:0051568	histone H3-K4 methylation	4/249	56/23355	0.00300007	0.0366215	0.0291295	23808/12387/214162/381022	4
ES_entry_up_adaptive	GO:0007033	vacuole organization	7/249	178/23355	0.00307119	0.0373609	0.0297176	11774/14824/15212/170833/56717/18704/226407	7
ES_entry_up_adaptive	GO:0007015	actin filament organization	12/249	445/23355	0.00311727	0.0377916	0.0300602	11518/27360/12488/12808/50768/15894/235041/56717/18479/19229/66824/21872	12
ES_entry_up_adaptive	GO:0009994	oocyte differentiation	4/249	57/23355	0.00319988	0.0386536	0.0307459	12387/13164/381022/19229	4
ES_entry_up_adaptive	GO:0008053	mitochondrial fusion	3/249	28/23355	0.00322113	0.0386536	0.0307459	69597/66437/59026	3
ES_entry_up_adaptive	GO:2001032	regulation of double-strand break repair via nonhomologous end joining	3/249	28/23355	0.00322113	0.0386536	0.0307459	59047/19090/51869	3
ES_entry_up_adaptive	GO:0007051	spindle organization	7/249	181/23355	0.00336811	0.0401452	0.0319323	12442/229841/75786/13424/71909/16551/24061	7
ES_entry_up_adaptive	GO:0050821	protein stabilization	7/249	181/23355	0.00336811	0.0401452	0.0319323	11931/14252/14824/338467/226407/68585/21376	7
ES_entry_up_adaptive	GO:0072577	endothelial cell apoptotic process	4/249	58/23355	0.00340857	0.0404911	0.0322075	12822/15894/18569/18607	4
ES_entry_up_adaptive	GO:0031116	positive regulation of microtubule polymerization	3/249	29/23355	0.00356478	0.0417858	0.0332373	214444/75786/18479	3
ES_entry_up_adaptive	GO:0039694	viral RNA genome replication	3/249	29/23355	0.00356478	0.0417858	0.0332373	80287/74522/20587	3
ES_entry_up_adaptive	GO:0090314	positive regulation of protein targeting to membrane	3/249	29/23355	0.00356478	0.0417858	0.0332373	74741/66437/18479	3
ES_entry_up_adaptive	GO:1901532	regulation of hematopoietic progenitor cell differentiation	3/249	29/23355	0.00356478	0.0417858	0.0332373	19708/381695/19090	3
ES_entry_up_adaptive	GO:0001825	blastocyst formation	4/249	59/23355	0.00362634	0.0422277	0.0335888	26380/76804/68585/21872	4
ES_entry_up_adaptive	GO:1904356	regulation of telomere maintenance via telomere lengthening	4/249	59/23355	0.00362634	0.0422277	0.0335888	497652/12387/11545/59047	4
ES_entry_up_adaptive	GO:0051492	regulation of stress fiber assembly	5/249	96/23355	0.00368021	0.0425082	0.0338119	50768/235041/56717/18479/21872	5
ES_entry_up_adaptive	GO:1904035	regulation of epithelial cell apoptotic process	5/249	96/23355	0.00368021	0.0425082	0.0338119	12822/15894/56717/18569/18607	5
ES_entry_up_adaptive	GO:0035148	tube formation	7/249	184/23355	0.00368645	0.0425082	0.0338119	93760/192197/330409/12808/12387/50768/240641	7
ES_entry_up_adaptive	GO:0016331	morphogenesis of embryonic epithelium	7/249	185/23355	0.00379748	0.0436464	0.0347172	93760/330409/12808/12387/50768/240641/16776	7
ES_entry_up_adaptive	GO:0048675	axon extension	6/249	139/23355	0.00382143	0.0437795	0.0348231	11816/13430/14268/54214/18479/68585	6
ES_entry_up_adaptive	GO:0042987	amyloid precursor protein catabolic process	4/249	60/23355	0.00385335	0.0440028	0.0350007	11816/14252/68585/20660	4
ES_entry_up_adaptive	GO:0009303	rRNA transcription	3/249	30/23355	0.00392999	0.0446592	0.0355229	320209/56717/20587	3
ES_entry_up_adaptive	GO:0042063	gliogenesis	10/249	343/23355	0.00393607	0.0446592	0.0355229	75786/12387/14268/14824/15212/16777/56717/18424/68585/223697	10
ES_entry_up_adaptive	GO:0043502	regulation of muscle adaptation	5/249	98/23355	0.00401947	0.0454598	0.0361597	56458/14886/56717/18479/11545	5
ES_entry_up_adaptive	GO:0006303	double-strand break repair via nonhomologous end joining	4/249	61/23355	0.0040898	0.0461079	0.0366752	59047/18968/19090/51869	4
ES_entry_up_adaptive	GO:0030041	actin filament polymerization	7/249	188/23355	0.00414588	0.0465918	0.0370601	11518/27360/12808/15894/56717/19229/66824	7
ES_entry_up_adaptive	GO:0000731	DNA synthesis involved in DNA repair	3/249	31/23355	0.00431715	0.048363	0.038469	18968/18971/67967	3
ES_entry_up_adaptive	GO:0016458	gene silencing	9/249	293/23355	0.00437353	0.0486983	0.0387357	93760/70472/67040/78455/381022/21761/17454/20602/51869	9
ES_entry_up_adaptive	GO:0036473	cell death in response to oxidative stress	5/249	100/23355	0.00438052	0.0486983	0.0387357	11669/12387/170719/11545/228026	5
ES_entry_up_adaptive	GO:0007034	vacuolar transport	6/249	143/23355	0.00438835	0.0486983	0.0387357	11774/14824/170833/16004/20660/66530	6

## Sheet: GO_BP_ES_entry_down
Cluster	ID	Description	GeneRatio	BgRatio	pvalue	p.adaptivejust	qvalue	geneID	Count
ES_entry_down_immediate	GO:0022613	ribonucleoprotein complex biogenesis	14/100	408/23355	2.23225e-09	3.79705e-06	3.19094e-06	108143/53414/71986/52513/68184/229317/75705/57837/69902/217011/97112/68083/27374/67115	14
ES_entry_down_immediate	GO:0006457	protein folding	9/100	158/23355	2.65587e-08	2.25882e-05	1.89825e-05	12468/66917/56445/17713/193740/15510/15505/67738/21454	9
ES_entry_down_immediate	GO:0071826	ribonucleoprotein complex subunit organization	9/100	178/23355	7.43106e-08	4.21341e-05	3.54083e-05	108143/71986/68184/217207/75705/57837/69902/217011/27374	9
ES_entry_down_immediate	GO:0042254	ribosome biogenesis	10/100	294/23355	5.47116e-07	0.000208592	0.000175295	53414/71986/52513/229317/57837/69902/217011/97112/68083/67115	10
ES_entry_down_immediate	GO:0006575	cellular modified amino acid metabolic process	8/100	171/23355	7.35774e-07	0.000208592	0.000175295	269378/11898/108147/12709/107869/14450/17768/22171	8
ES_entry_down_immediate	GO:0022618	ribonucleoprotein complex assembly	8/100	171/23355	7.35774e-07	0.000208592	0.000175295	108143/71986/68184/75705/57837/69902/217011/27374	8
ES_entry_down_immediate	GO:0006520	cellular amino acid metabolic process	9/100	244/23355	1.06528e-06	0.000258863	0.000217542	269378/11898/107869/66590/353172/14450/14584/236539/100678	9
ES_entry_down_immediate	GO:0046653	tetrahydrofolate metabolic process	4/100	20/23355	1.45427e-06	0.000309214	0.000259855	108147/14450/17768/22171	4
ES_entry_down_immediate	GO:0009408	response to heat	6/100	94/23355	3.1803e-06	0.000601078	0.000505129	66917/56445/209354/217715/15368/193740	6
ES_entry_down_immediate	GO:0006760	folic acid-containing compound metabolic process	4/100	25/23355	3.73509e-06	0.000635339	0.000533922	108147/14450/17768/22171	4
ES_entry_down_immediate	GO:0009123	nucleoside monophosphate metabolic process	5/100	58/23355	4.97979e-06	0.000770056	0.000647134	11821/108147/14450/18950/22171	5
ES_entry_down_immediate	GO:0009124	nucleoside monophosphate biosynthetic process	4/100	29/23355	6.92123e-06	0.000981084	0.000824476	11821/108147/14450/22171	4
ES_entry_down_immediate	GO:0042255	ribosome assembly	5/100	64/23355	8.11966e-06	0.00106141	0.000891978	71986/229317/57837/69902/217011	5
ES_entry_down_immediate	GO:0042558	pteridine-containing compound metabolic process	4/100	31/23355	9.10909e-06	0.00106141	0.000891978	108147/14450/17768/22171	4
ES_entry_down_immediate	GO:1901605	alpha-amino acid metabolic process	7/100	172/23355	9.35986e-06	0.00106141	0.000891978	269378/11898/107869/14450/14584/236539/100678	7
ES_entry_down_immediate	GO:0009069	serine family amino acid metabolic process	4/100	34/23355	1.32942e-05	0.00141334	0.00118773	107869/14450/236539/100678	4
ES_entry_down_immediate	GO:0042273	ribosomal large subunit biogenesis	5/100	72/23355	1.45024e-05	0.00145109	0.00121945	71986/69902/217011/68083/67115	5
ES_entry_down_immediate	GO:0090407	organophosphate biosynthetic process	10/100	434/23355	1.72738e-05	0.00163237	0.0013718	11821/108147/12709/67420/353172/14450/55980/18950/20133/22171	10
ES_entry_down_immediate	GO:0009167	purine ribonucleoside monophosphate metabolic process	4/100	37/23355	1.87469e-05	0.00167834	0.00141043	11821/108147/14450/18950	4
ES_entry_down_immediate	GO:0009126	purine nucleoside monophosphate metabolic process	4/100	38/23355	2.08837e-05	0.00177616	0.00149264	11821/108147/14450/18950	4
ES_entry_down_immediate	GO:0009165	nucleotide biosynthetic process	7/100	203/23355	2.73218e-05	0.00221307	0.0018598	11821/108147/353172/14450/18950/20133/22171	7
ES_entry_down_immediate	GO:1901293	nucleoside phosphate biosynthetic process	7/100	208/23355	3.1918e-05	0.00246784	0.0020739	11821/108147/353172/14450/18950/20133/22171	7
ES_entry_down_immediate	GO:0009070	serine family amino acid biosynthetic process	3/100	15/23355	3.33844e-05	0.00246899	0.00207487	107869/236539/100678	3
ES_entry_down_immediate	GO:0046040	immediateP metabolic process	3/100	17/23355	4.95834e-05	0.00351423	0.00295326	108147/14450/18950	3
ES_entry_down_immediate	GO:0009161	ribonucleoside monophosphate metabolic process	4/100	49/23355	5.78191e-05	0.00388058	0.00326114	11821/108147/14450/18950	4
ES_entry_down_immediate	GO:0042026	protein refolding	3/100	18/23355	5.93152e-05	0.00388058	0.00326114	56445/193740/15510	3
ES_entry_down_immediate	GO:0009266	response to temperature stimmediateulus	6/100	161/23355	6.82819e-05	0.00430176	0.00361508	66917/56445/209354/217715/15368/193740	6
ES_entry_down_immediate	GO:0009127	purine nucleoside monophosphate biosynthetic process	3/100	20/23355	8.23527e-05	0.00469437	0.00394502	11821/108147/14450	3
ES_entry_down_immediate	GO:0009168	purine ribonucleoside monophosphate biosynthetic process	3/100	20/23355	8.23527e-05	0.00469437	0.00394502	11821/108147/14450	3
ES_entry_down_immediate	GO:0008652	cellular amino acid biosynthetic process	4/100	54/23355	8.48991e-05	0.00469437	0.00394502	11898/107869/236539/100678	4
ES_entry_down_immediate	GO:0006413	translational initiation	5/100	104/23355	8.55529e-05	0.00469437	0.00394502	68184/20918/209354/217715/75705	5
ES_entry_down_immediate	GO:1901607	alpha-amino acid biosynthetic process	4/100	55/23355	9.12583e-05	0.00485095	0.0040766	11898/107869/236539/100678	4
ES_entry_down_immediate	GO:0061077	chaperone-mediated protein folding	4/100	56/23355	9.79567e-05	0.00504922	0.00424323	66917/193740/15505/67738	4
ES_entry_down_immediate	GO:0009117	nucleotide metabolic process	9/100	440/23355	0.000115361	0.00577143	0.00485015	11821/108147/13808/67420/353172/14450/18950/20133/22171	9
ES_entry_down_immediate	GO:0006753	nucleoside phosphate metabolic process	9/100	449/23355	0.000134339	0.00652885	0.00548667	11821/108147/13808/67420/353172/14450/18950/20133/22171	9
ES_entry_down_immediate	GO:0009156	ribonucleoside monophosphate biosynthetic process	3/100	24/23355	0.000144405	0.00682311	0.00573396	11821/108147/14450	3
ES_entry_down_immediate	GO:0000027	ribosomal large subunit assembly	3/100	28/23355	0.000230842	0.0106125	0.00891846	71986/69902/217011	3
ES_entry_down_immediate	GO:0009116	nucleoside metabolic process	4/100	81/23355	0.000408869	0.0180514	0.0151699	269378/11821/108147/18950	4
ES_entry_down_immediate	GO:0044743	protein transmembrane immediateport into intracellular organelle	3/100	34/23355	0.000413878	0.0180514	0.0151699	17713/15510/67952	3
ES_entry_down_immediate	GO:0070507	regulation of microtubule cytoskeleton organization	5/100	153/23355	0.000515876	0.0219376	0.0184358	80986/56637/193740/15505/13589	5
ES_entry_down_immediate	GO:0072594	establishment of protein localization to organelle	8/100	433/23355	0.000550308	0.0228311	0.0191866	12468/17713/15510/15505/233726/16646/21454/67952	8
ES_entry_down_immediate	GO:0042398	cellular modified amino acid biosynthetic process	3/100	40/23355	0.000670741	0.027165	0.0228287	108147/12709/14450	3
ES_entry_down_immediate	GO:0072655	establishment of protein localization to mitochondrion	4/100	94/23355	0.00071828	0.0284138	0.0238782	17713/15510/15505/67952	4
ES_entry_down_immediate	GO:1904851	positive regulation of establishment of protein localization to telomere	2/100	10/23355	0.0007987	0.029908	0.0251338	12468/21454	2
ES_entry_down_immediate	GO:0010001	glial cell differentiation	6/100	255/23355	0.000808798	0.029908	0.0251338	209354/217715/236539/27374/22352/22388	6
ES_entry_down_immediate	GO:0032886	regulation of microtubule-based process	6/100	255/23355	0.000808798	0.029908	0.0251338	66917/80986/56637/193740/15505/13589	6
ES_entry_down_immediate	GO:0070585	protein localization to mitochondrion	4/100	99/23355	0.000872319	0.0315705	0.026531	17713/15510/15505/67952	4
ES_entry_down_immediate	GO:0070203	regulation of establishment of protein localization to telomere	2/100	11/23355	0.000973465	0.0344972	0.0289905	12468/21454	2
ES_entry_down_immediate	GO:0009262	deoxyribonucleotide metabolic process	3/100	46/23355	0.00101157	0.035116	0.0295105	18950/20133/22171	3
ES_entry_down_immediate	GO:1901657	glycosyl compound metabolic process	4/100	104/23355	0.0010483	0.0356631	0.0299703	269378/11821/108147/18950	4
ES_entry_down_immediate	GO:0006403	RNA localization	5/100	180/23355	0.0010725	0.0357709	0.0300609	23881/97112/21454/67952/70579	5
ES_entry_down_immediate	GO:0035999	tetrahydrofolate interconversion	2/100	12/23355	0.0011649	0.0373867	0.0314187	17768/22171	2
ES_entry_down_immediate	GO:0070202	regulation of establishment of protein localization to chromosome	2/100	12/23355	0.0011649	0.0373867	0.0314187	12468/21454	2
ES_entry_down_immediate	GO:0072521	purine-containing compound metabolic process	7/100	381/23355	0.00127001	0.0395803	0.0332622	269378/11821/108147/13808/67420/14450/18950	7
ES_entry_down_immediate	GO:0001731	formation of translation preinitiation complex	2/100	13/23355	0.00137286	0.0395803	0.0332622	68184/75705	2
ES_entry_down_immediate	GO:0006544	glycine metabolic process	2/100	13/23355	0.00137286	0.0395803	0.0332622	14450/236539	2
ES_entry_down_immediate	GO:0009263	deoxyribonucleotide biosynthetic process	2/100	13/23355	0.00137286	0.0395803	0.0332622	20133/22171	2
ES_entry_down_immediate	GO:0099159	regulation of modification of postsynaptic structure	2/100	13/23355	0.00137286	0.0395803	0.0332622	108100/56637	2
ES_entry_down_immediate	GO:1904816	positive regulation of protein localization to chromosome, telomeric region	2/100	13/23355	0.00137286	0.0395803	0.0332622	12468/21454	2
ES_entry_down_immediate	GO:0008637	apoptotic mitochondrial changes	4/100	113/23355	0.00142552	0.0403113	0.0338765	56637/15510/18950/55948	4
ES_entry_down_immediate	GO:0065002	intracellular protein transmembrane transport	3/100	52/23355	0.00144561	0.0403113	0.0338765	17713/15510/67952	3
ES_entry_down_immediate	GO:0048709	oligodendrocyte differentiation	4/100	115/23355	0.00152066	0.0409379	0.034403	209354/217715/27374/22388	4
ES_entry_down_immediate	GO:0006152	purine nucleoside catabolic process	2/100	14/23355	0.00159721	0.0409379	0.034403	269378/18950	2
ES_entry_down_immediate	GO:0042559	pteridine-containing compound biosynthetic process	2/100	14/23355	0.00159721	0.0409379	0.034403	108147/14450	2
ES_entry_down_immediate	GO:0046130	purine ribonucleoside catabolic process	2/100	14/23355	0.00159721	0.0409379	0.034403	269378/18950	2
ES_entry_down_immediate	GO:0051290	protein heterotetramerization	2/100	14/23355	0.00159721	0.0409379	0.034403	66590/20133	2
ES_entry_down_immediate	GO:0071806	protein transmembrane transport	3/100	54/23355	0.00161248	0.0409379	0.034403	17713/15510/67952	3
ES_entry_down_immediate	GO:0006986	response to unfolded protein	4/100	119/23355	0.00172406	0.0418948	0.0352072	229317/193740/15510/15505	4
ES_entry_down_immediate	GO:0021782	glial cell development	4/100	119/23355	0.00172406	0.0418948	0.0352072	209354/217715/236539/22352	4
ES_entry_down_immediate	GO:2000278	regulation of DNA biosynthetic process	4/100	119/23355	0.00172406	0.0418948	0.0352072	12468/56637/21454/21781	4
ES_entry_down_immediate	GO:0046128	purine ribonucleoside metabolic process	3/100	56/23355	0.00179094	0.0422444	0.035501	269378/11821/18950	3
ES_entry_down_immediate	GO:0097193	intrinsic apoptotic signaling pathway	6/100	298/23355	0.00179404	0.0422444	0.035501	56637/15368/15505/18950/68606/55948	6
ES_entry_down_immediate	GO:0046112	nucleobase biosynthetic process	2/100	15/23355	0.00183779	0.0422444	0.035501	11821/14450	2
ES_entry_down_immediate	GO:1904814	regulation of protein localization to chromosome, telomeric region	2/100	15/23355	0.00183779	0.0422444	0.035501	12468/21454	2
ES_entry_down_immediate	GO:0006611	protein export from nucleus	4/100	125/23355	0.00206349	0.0456758	0.0383847	56637/97112/55948/70579	4
ES_entry_down_immediate	GO:0006913	nucleocytoplasmic transport	6/100	307/23355	0.00208295	0.0456758	0.0383847	56637/233726/16646/97112/55948/70579	6
ES_entry_down_immediate	GO:0051169	nuclear transport	6/100	307/23355	0.00208295	0.0456758	0.0383847	56637/233726/16646/97112/55948/70579	6
ES_entry_down_immediate	GO:0070200	establishment of protein localization to telomere	2/100	16/23355	0.00209448	0.0456758	0.0383847	12468/21454	2
ES_entry_down_immediate	GO:0042278	purine nucleoside metabolic process	3/100	60/23355	0.00218374	0.0470195	0.0395139	269378/11821/18950	3
ES_entry_down_immediate	GO:0032984	protein-containing complex disassembly	5/100	215/23355	0.00234032	0.048512	0.0407682	80986/217207/101612/19230/22388	5
ES_entry_down_immediate	GO:0046827	positive regulation of protein export from nucleus	2/100	17/23355	0.00236714	0.048512	0.0407682	56637/55948	2
ES_entry_down_immediate	GO:0098760	response to interleukin-7	2/100	17/23355	0.00236714	0.048512	0.0407682	108147/15510	2
ES_entry_down_immediate	GO:0098761	cellular response to interleukin-7	2/100	17/23355	0.00236714	0.048512	0.0407682	108147/15510	2
ES_entry_down_immediate	GO:0009119	ribonucleoside metabolic process	3/100	62/23355	0.00239861	0.0485719	0.0408185	269378/11821/18950	3
ES_entry_down_immediate	GO:0032434	regulation of proteasomal ubiquitin-dependent protein catabolic process	4/100	133/23355	0.00258438	0.0496396	0.0417157	108143/107995/56637/193740	4
ES_entry_down_immediate	GO:0017038	protein immediateport	5/100	220/23355	0.00258461	0.0496396	0.0417157	17713/15510/233726/16646/67952	5
ES_entry_down_immediate	GO:0009064	glutamine family amino acid metabolic process	3/100	64/23355	0.00262614	0.0496396	0.0417157	11898/14584/236539	3
ES_entry_down_immediate	GO:0006144	purine nucleobase metabolic process	2/100	18/23355	0.00265561	0.0496396	0.0417157	11821/14450	2
ES_entry_down_immediate	GO:0030011	maintenance of cell polarity	2/100	18/23355	0.00265561	0.0496396	0.0417157	56637/22388	2
ES_entry_down_immediate	GO:0030150	protein immediateport into mitochondrial matrix	2/100	18/23355	0.00265561	0.0496396	0.0417157	17713/67952	2
ES_entry_down_immediate	GO:1905244	regulation of modification of synaptic structure	2/100	18/23355	0.00265561	0.0496396	0.0417157	108100/56637	2
ES_entry_down_adaptive	GO:0002181	cytoplasmic translation	21/212	92/23355	7.7783e-24	1.65911e-20	1.44103e-20	234734/105638/13494/13629/67204/26905/13669/54709/98221/225363/19896/19946/57808/54217/20005/16898/66481/54127/20090/16785/69082	21
ES_entry_down_adaptive	GO:0022613	ribonucleoprotein complex biogenesis	34/212	408/23355	6.71614e-23	7.16276e-20	6.22126e-20	77591/56200/67204/26905/13669/14791/15516/224092/353258/67619/18813/71340/67045/110954/19896/19942/27367/57808/19989/27176/20044/20055/20085/16898/66481/20088/54127/20103/20116/16785/107094/20815/20901/195434	34
ES_entry_down_adaptive	GO:0034660	ncRNA metabolic process	34/212	445/23355	1.09668e-21	7.79739e-19	6.77248e-19	234734/27267/226414/77591/56200/105638/14791/107508/85305/107045/52686/70223/67619/18813/97541/104458/71340/67045/19896/19942/57808/19989/27176/20044/20055/20085/66481/20088/54127/20116/107094/20226/195434/107271	34
ES_entry_down_adaptive	GO:0042254	ribosome biogenesis	28/212	294/23355	1.53325e-20	8.17605e-18	7.10136e-18	77591/56200/14791/224092/353258/67619/18813/71340/67045/110954/19896/19942/27367/57808/19989/27176/20044/20055/20085/16898/66481/20088/54127/20103/20116/16785/107094/195434	28
ES_entry_down_adaptive	GO:0006364	rRNA processing	21/212	207/23355	3.25307e-16	1.38776e-13	1.20535e-13	77591/56200/14791/67619/18813/71340/67045/19896/19942/57808/19989/27176/20044/20055/20085/66481/20088/54127/20116/107094/195434	21
ES_entry_down_adaptive	GO:0016072	rRNA metabolic process	21/212	216/23355	7.74972e-16	2.75502e-13	2.39289e-13	77591/56200/14791/67619/18813/71340/67045/19896/19942/57808/19989/27176/20044/20055/20085/66481/20088/54127/20116/107094/195434	21
ES_entry_down_adaptive	GO:0042274	ribosomal small subunit biogenesis	14/212	73/23355	3.8615e-15	1.17665e-12	1.02199e-12	353258/67619/71340/67045/20044/20055/20085/16898/66481/20088/54127/20103/20116/16785	14
ES_entry_down_adaptive	GO:0006457	protein folding	18/212	158/23355	5.95366e-15	1.58739e-12	1.37874e-12	12461/12462/12464/12465/12466/12469/12539/15502/56354/27055/15516/15481/209586/56330/68833/67199/109054/54673	18
ES_entry_down_adaptive	GO:0034470	ncRNA processing	24/212	355/23355	2.26188e-14	5.36066e-12	4.65604e-12	234734/77591/56200/105638/14791/52686/67619/18813/71340/67045/19896/19942/57808/19989/27176/20044/20055/20085/66481/20088/54127/20116/107094/195434	24
ES_entry_down_adaptive	GO:0006418	tRNA aminoacylation for protein translation	11/212	40/23355	4.87679e-14	1.04022e-11	9.03489e-12	234734/27267/226414/107508/85305/107045/70223/97541/104458/20226/107271	11
ES_entry_down_adaptive	GO:0043039	tRNA aminoacylation	11/212	43/23355	1.1849e-13	2.29764e-11	1.99563e-11	234734/27267/226414/107508/85305/107045/70223/97541/104458/20226/107271	11
ES_entry_down_adaptive	GO:0043038	amino acid activation	11/212	44/23355	1.56741e-13	2.78607e-11	2.41986e-11	234734/27267/226414/107508/85305/107045/70223/97541/104458/20226/107271	11
ES_entry_down_adaptive	GO:0006413	translational initiation	13/212	104/23355	1.16229e-11	1.90706e-09	1.65639e-09	67204/26905/13669/27979/16341/53356/68135/54709/223691/98221/208643/226982/16898	13
ES_entry_down_adaptive	GO:0006520	cellular amino acid metabolic process	17/212	244/23355	1.01435e-10	1.50991e-08	1.31144e-08	234734/27053/12035/27267/226414/107508/14287/14660/229363/85305/107045/70223/107272/97541/104458/20226/107271	17
ES_entry_down_adaptive	GO:1904851	positive regulation of establishment of protein localization to telomere	6/212	10/23355	1.06182e-10	1.50991e-08	1.31144e-08	12461/12462/12464/12465/12466/12469	6
ES_entry_down_adaptive	GO:0070203	regulation of establishment of protein localization to telomere	6/212	11/23355	2.31835e-10	3.09065e-08	2.68441e-08	12461/12462/12464/12465/12466/12469	6
ES_entry_down_adaptive	GO:0070202	regulation of establishment of protein localization to chromosome	6/212	12/23355	4.60166e-10	5.77373e-08	5.01482e-08	12461/12462/12464/12465/12466/12469	6
ES_entry_down_adaptive	GO:0030490	maturation of SSU-rRNA	9/212	49/23355	5.29477e-10	6.2743e-08	5.44959e-08	67619/71340/67045/20044/20055/20085/66481/54127/20116	9
ES_entry_down_adaptive	GO:0022618	ribonucleoprotein complex assembly	14/212	171/23355	5.81512e-10	6.52824e-08	5.67014e-08	67204/26905/13669/15516/110954/27367/20044/20085/16898/54127/20103/16785/20815/20901	14
ES_entry_down_adaptive	GO:1904816	positive regulation of protein localization to chromosome, telomeric region	6/212	13/23355	8.48137e-10	9.04538e-08	7.85643e-08	12461/12462/12464/12465/12466/12469	6
ES_entry_down_adaptive	GO:0071826	ribonucleoprotein complex subunit organization	14/212	178/23355	9.86073e-10	1.00157e-07	8.69919e-08	67204/26905/13669/15516/110954/27367/20044/20085/16898/54127/20103/16785/20815/20901	14
ES_entry_down_adaptive	GO:1904814	regulation of protein localization to chromosome, telomeric region	6/212	15/23355	2.43649e-09	2.36229e-07	2.05178e-07	12461/12462/12464/12465/12466/12469	6
ES_entry_down_adaptive	GO:0006399	tRNA metabolic process	13/212	161/23355	2.88073e-09	2.67156e-07	2.3204e-07	234734/27267/226414/105638/107508/85305/107045/52686/70223/97541/104458/20226/107271	13
ES_entry_down_adaptive	GO:0006417	regulation of translation	18/212	350/23355	3.75206e-09	3.30098e-07	2.86709e-07	234734/105638/13629/26905/27979/16341/208643/226982/107508/225363/140486/64602/207214/18813/110954/27050/76846/27058	18
ES_entry_down_adaptive	GO:0070200	establishment of protein localization to telomere	6/212	16/23355	3.86894e-09	3.30098e-07	2.86709e-07	12461/12462/12464/12465/12466/12469	6
ES_entry_down_adaptive	GO:0072594	establishment of protein localization to organelle	19/212	433/23355	1.79406e-08	1.47182e-06	1.27836e-06	12461/12462/12464/12465/12466/12469/12534/15502/15516/15525/15481/70572/16211/56330/54673/20813/66661/27058/67890	19
ES_entry_down_adaptive	GO:0000028	ribosomal small subunit assembly	6/212	21/23355	2.52418e-08	1.9941e-06	1.73199e-06	20044/20085/16898/54127/20103/16785	6
ES_entry_down_adaptive	GO:0034248	regulation of cellular amide metabolic process	18/212	409/23355	4.13655e-08	3.15117e-06	2.73697e-06	234734/105638/13629/26905/27979/16341/208643/226982/107508/225363/140486/64602/207214/18813/110954/27050/76846/27058	18
ES_entry_down_adaptive	GO:0070199	establishment of protein localization to chromosome	6/212	24/23355	6.12027e-08	4.50156e-06	3.90986e-06	12461/12462/12464/12465/12466/12469	6
ES_entry_down_adaptive	GO:0002183	cytoplasmic translational initiation	6/212	25/23355	7.99222e-08	5.68247e-06	4.93555e-06	67204/26905/13669/54709/98221/16898	6
ES_entry_down_adaptive	GO:0042255	ribosome assembly	8/212	64/23355	1.15569e-07	7.95187e-06	6.90665e-06	110954/27367/20044/20085/16898/54127/20103/16785	8
ES_entry_down_adaptive	GO:1901998	toxin transport	7/212	45/23355	1.55742e-07	1.03812e-05	9.01662e-06	12461/12462/12464/12465/12466/12469/15502	7
ES_entry_down_adaptive	GO:0070198	protein localization to chromosome, telomeric region	6/212	29/23355	2.07973e-07	1.30473e-05	1.13323e-05	12461/12462/12464/12465/12466/12469	6
ES_entry_down_adaptive	GO:0071353	cellular response to interleukin-4	6/212	29/23355	2.07973e-07	1.30473e-05	1.13323e-05	17025/14104/15516/23918/27367/16898	6
ES_entry_down_adaptive	GO:0019081	viral translation	5/212	16/23355	2.36714e-07	1.44261e-05	1.25298e-05	229663/13669/27979/53356/223691	5
ES_entry_down_adaptive	GO:0007339	binding of sperm to zona pellucida	7/212	49/23355	2.85884e-07	1.69386e-05	1.47121e-05	11674/12461/12462/12464/12465/12466/12469	7
ES_entry_down_adaptive	GO:0070670	response to interleukin-4	6/212	31/23355	3.17516e-07	1.83043e-05	1.58984e-05	17025/14104/15516/23918/27367/16898	6
ES_entry_down_adaptive	GO:0032212	positive regulation of telomere maintenance via telomerase	6/212	32/23355	3.87842e-07	2.17702e-05	1.89087e-05	12461/12462/12464/12465/12466/12469	6
ES_entry_down_adaptive	GO:1903363	negative regulation of cellular protein catabolic process	8/212	78/23355	5.49136e-07	3.00335e-05	2.60858e-05	17025/12306/68135/93739/15516/68833/65019/56207	8
ES_entry_down_adaptive	GO:0035036	sperm-egg recognition	7/212	56/23355	7.31434e-07	3.90037e-05	3.38769e-05	11674/12461/12462/12464/12465/12466/12469	7
ES_entry_down_adaptive	GO:1904358	positive regulation of telomere maintenance via telomere lengthening	6/212	36/23355	8.0879e-07	4.20768e-05	3.65461e-05	12461/12462/12464/12465/12466/12469	6
ES_entry_down_adaptive	GO:0006278	RNA-dependent DNA biosynthetic process	7/212	60/23355	1.1812e-06	5.85932e-05	5.08915e-05	12461/12462/12464/12465/12466/12469/15516	7
ES_entry_down_adaptive	GO:0007004	telomere maintenance via telomerase	7/212	60/23355	1.1812e-06	5.85932e-05	5.08915e-05	12461/12462/12464/12465/12466/12469/15516	7
ES_entry_down_adaptive	GO:0006450	regulation of translational fidelity	4/212	10/23355	1.32792e-06	6.4374e-05	5.59125e-05	234734/26905/20103/76846	4
ES_entry_down_adaptive	GO:1903051	negative regulation of proteolysis involved in cellular protein catabolic process	7/212	67/23355	2.5207e-06	0.000119481	0.000103776	17025/68135/93739/15516/68833/65019/56207	7
ES_entry_down_adaptive	GO:0010833	telomere maintenance via telomere lengthening	7/212	74/23355	4.94353e-06	0.000229229	0.000199099	12461/12462/12464/12465/12466/12469/15516	7
ES_entry_down_adaptive	GO:0009988	cell-cell recognition	7/212	75/23355	5.41079e-06	0.000240442	0.000208838	11674/12461/12462/12464/12465/12466/12469	7
ES_entry_down_adaptive	GO:2000573	positive regulation of DNA biosynthetic process	7/212	75/23355	5.41079e-06	0.000240442	0.000208838	12461/12462/12464/12465/12466/12469/15516	7
ES_entry_down_adaptive	GO:0032210	regulation of telomere maintenance via telomerase	6/212	50/23355	5.93602e-06	0.000258398	0.000224434	12461/12462/12464/12465/12466/12469	6
ES_entry_down_adaptive	GO:0050821	protein stabilization	10/212	181/23355	6.44198e-06	0.000274815	0.000238692	12461/12462/12464/12465/12466/12469/12539/15516/68833/65019	10
ES_entry_down_adaptive	GO:0032206	positive regulation of telomere maintenance	6/212	51/23355	6.67689e-06	0.000279251	0.000242546	12461/12462/12464/12465/12466/12469	6
ES_entry_down_adaptive	GO:1903829	positive regulation of cellular protein localization	12/212	272/23355	7.78891e-06	0.000319495	0.0002775	76709/12461/12462/12464/12465/12466/12469/12534/15516/70572/56330/54673	12
ES_entry_down_adaptive	GO:1904951	positive regulation of establishment of protein localization	13/212	325/23355	9.34394e-06	0.000376049	0.00032662	76709/12461/12462/12464/12465/12466/12469/12534/15516/70572/56330/67045/54673	13
ES_entry_down_adaptive	GO:2000278	regulation of DNA biosynthetic process	8/212	119/23355	1.33671e-05	0.000527999	0.000458597	12461/12462/12464/12465/12466/12469/22791/15516	8
ES_entry_down_adaptive	GO:0000462	maturation of SSU-rRNA from tricistronic rRNA transcript (SSU-rRNA, 5.8S rRNA, LSU-rRNA)	5/212	35/23355	1.52886e-05	0.000592921	0.000514985	20044/20055/20085/66481/20116	5
ES_entry_down_adaptive	GO:1904356	regulation of telomere maintenance via telomere lengthening	6/212	59/23355	1.57264e-05	0.000593075	0.00051512	12461/12462/12464/12465/12466/12469	6
ES_entry_down_adaptive	GO:0031647	regulation of protein stability	12/212	292/23355	1.58487e-05	0.000593075	0.00051512	66408/12461/12462/12464/12465/12466/12469/12539/15516/15481/68833/65019	12
ES_entry_down_adaptive	GO:0031330	negative regulation of cellular catabolic process	11/212	246/23355	1.65165e-05	0.000607409	0.000527569	17025/12306/68135/208643/93739/15516/140486/18458/68833/65019/56207	11
ES_entry_down_adaptive	GO:0042177	negative regulation of protein catabolic process	8/212	124/23355	1.80522e-05	0.000652633	0.000566849	17025/12306/68135/93739/15516/68833/65019/56207	8
ES_entry_down_adaptive	GO:0034502	protein localization to chromosome	7/212	93/23355	2.25004e-05	0.00079989	0.00069475	12461/12462/12464/12465/12466/12469/12534	7
ES_entry_down_adaptive	GO:0006913	nucleocytoplasmic transport	12/212	307/23355	2.59719e-05	0.000893516	0.00077607	12534/13680/15516/15481/70572/16211/224092/353258/19330/19387/67045/67890	12
ES_entry_down_adaptive	GO:0051169	nuclear transport	12/212	307/23355	2.59719e-05	0.000893516	0.00077607	12534/13680/15516/15481/70572/16211/224092/353258/19330/19387/67045/67890	12
ES_entry_down_adaptive	GO:0009127	purine nucleoside monophosphate biosynthetic process	4/212	20/23355	2.85283e-05	0.000950793	0.000825818	229363/23917/23918/67054	4
ES_entry_down_adaptive	GO:0009168	purine ribonucleoside monophosphate biosynthetic process	4/212	20/23355	2.85283e-05	0.000950793	0.000825818	229363/23917/23918/67054	4
ES_entry_down_adaptive	GO:1903008	organelle disassembly	7/212	98/23355	3.16247e-05	0.00103778	0.000901367	329015/12539/12534/93739/67443/12421/67890	7
ES_entry_down_adaptive	GO:0051054	positive regulation of DNA metabolic process	10/212	220/23355	3.49448e-05	0.00112935	0.000980906	11745/12461/12462/12464/12465/12466/12469/15516/66991/27050	10
ES_entry_down_adaptive	GO:0032388	positive regulation of intracellular transport	9/212	181/23355	4.31129e-05	0.00137254	0.00119213	12306/76709/12534/13660/15516/70572/56330/67045/54673	9
ES_entry_down_adaptive	GO:0042273	ribosomal large subunit biogenesis	6/212	72/23355	4.9445e-05	0.00155097	0.00134711	110954/19896/27367/57808/19989/27176	6
ES_entry_down_adaptive	GO:0009156	ribonucleoside monophosphate biosynthetic process	4/212	24/23355	6.08116e-05	0.00187987	0.00163277	229363/23917/23918/67054	4
ES_entry_down_adaptive	GO:1901799	negative regulation of proteasomal protein catabolic process	5/212	49/23355	8.10063e-05	0.00246838	0.00214393	17025/68135/93739/15516/56207	5
ES_entry_down_adaptive	GO:0032204	regulation of telomere maintenance	6/212	81/23355	9.59849e-05	0.0028836	0.00250457	12461/12462/12464/12465/12466/12469	6
ES_entry_down_adaptive	GO:0061709	reticulophagy	3/212	11/23355	0.000115311	0.0033693	0.00292643	329015/12421/67890	3
ES_entry_down_adaptive	GO:0075522	IRES-dependent viral translational initiation	3/212	11/23355	0.000115311	0.0033693	0.00292643	229663/13669/27979	3
ES_entry_down_adaptive	GO:2000059	negative regulation of ubiquitin-dependent protein catabolic process	5/212	53/23355	0.000118374	0.00341205	0.00296356	68135/15516/68833/65019/56207	5
ES_entry_down_adaptive	GO:0009124	nucleoside monophosphate biosynthetic process	4/212	29/23355	0.000131178	0.0037307	0.00324033	229363/23917/23918/67054	4
ES_entry_down_adaptive	GO:0009895	negative regulation of catabolic process	11/212	310/23355	0.000133194	0.00373818	0.00324683	17025/12306/68135/208643/93739/15516/140486/18458/68833/65019/56207	11
ES_entry_down_adaptive	GO:0000723	telomere maintenance	7/212	124/23355	0.000141088	0.00390833	0.00339461	12461/12462/12464/12465/12466/12469/15516	7
ES_entry_down_adaptive	GO:0061077	chaperone-mediated protein folding	5/212	56/23355	0.000154131	0.00420808	0.00365495	12461/56354/15481/56330/68833	5
ES_entry_down_adaptive	GO:0032200	telomere organization	7/212	126/23355	0.000155855	0.00420808	0.00365495	12461/12462/12464/12465/12466/12469/15516	7
ES_entry_down_adaptive	GO:0071897	DNA biosynthetic process	8/212	170/23355	0.000168263	0.00448631	0.00389662	12461/12462/12464/12465/12466/12469/22791/15516	8
ES_entry_down_adaptive	GO:0033157	regulation of intracellular protein transport	9/212	220/23355	0.000191129	0.00494876	0.00429828	76709/12534/15516/70572/56330/19387/67045/54673/67890	9
ES_entry_down_adaptive	GO:0001731	formation of translation preinitiation complex	3/212	13/23355	0.000197208	0.00494876	0.00429828	67204/26905/16898	3
ES_entry_down_adaptive	GO:0046037	GMP metabolic process	3/212	13/23355	0.000197208	0.00494876	0.00429828	229363/23917/23918	3
ES_entry_down_adaptive	GO:1901070	guanosine-containing compound biosynthetic process	3/212	13/23355	0.000197208	0.00494876	0.00429828	229363/23917/23918	3
ES_entry_down_adaptive	GO:1903332	regulation of protein folding	3/212	13/23355	0.000197208	0.00494876	0.00429828	15481/56330/68833	3
ES_entry_down_adaptive	GO:0032386	regulation of intracellular transport	11/212	326/23355	0.000206147	0.00511293	0.00444087	12306/76709/12534/13660/15516/70572/56330/19387/67045/54673/67890	11
ES_entry_down_adaptive	GO:0022411	cellular component disassembly	12/212	385/23355	0.000222022	0.00544336	0.00472786	76709/329015/12539/12534/13191/225363/93739/15481/67443/12421/65019/67890	12
ES_entry_down_adaptive	GO:0006084	acetyl-CoA metabolic process	4/212	34/23355	0.000247205	0.0059919	0.00520431	107476/104112/14104/208715	4
ES_entry_down_adaptive	GO:0061912	selective autophagy	5/212	63/23355	0.000269412	0.00645681	0.00560811	329015/12539/67443/12421/67890	5
ES_entry_down_adaptive	GO:0019080	viral gene expression	5/212	65/23355	0.000311987	0.0073941	0.0064222	229663/13669/27979/53356/223691	5
ES_entry_down_adaptive	GO:0090316	positive regulation of intracellular protein transport	7/212	142/23355	0.000324823	0.0076137	0.00661293	76709/12534/15516/70572/56330/67045/54673	7
ES_entry_down_adaptive	GO:0006458	'de novo' protein folding	4/212	37/23355	0.000344639	0.00782037	0.00679244	12461/56354/15481/54673	4
ES_entry_down_adaptive	GO:0009167	purine ribonucleoside monophosphate metabolic process	4/212	37/23355	0.000344639	0.00782037	0.00679244	229363/23917/23918/67054	4
ES_entry_down_adaptive	GO:0051084	'de novo' posttranslational protein folding	4/212	37/23355	0.000344639	0.00782037	0.00679244	12461/56354/15481/54673	4
ES_entry_down_adaptive	GO:0000054	ribosomal subunit export from nucleus	3/212	16/23355	0.000378453	0.00829866	0.00720786	224092/353258/67045	3
ES_entry_down_adaptive	GO:0033750	ribosome localization	3/212	16/23355	0.000378453	0.00829866	0.00720786	224092/353258/67045	3
ES_entry_down_adaptive	GO:0009126	purine nucleoside monophosphate metabolic process	4/212	38/23355	0.000382464	0.00829866	0.00720786	229363/23917/23918/67054	4
ES_entry_down_adaptive	GO:0000422	autophagy of mitochondrion	5/212	68/23355	0.00038517	0.00829866	0.00720786	329015/12539/93739/67443/12421	5
ES_entry_down_adaptive	GO:0061726	mitochondrion disassembly	5/212	68/23355	0.00038517	0.00829866	0.00720786	329015/12539/93739/67443/12421	5
ES_entry_down_adaptive	GO:0090150	establishment of protein localization to membrane	9/212	247/23355	0.000447462	0.00954436	0.00828982	76709/20336/15525/17938/56330/54673/20813/66661/27058	9
ES_entry_down_adaptive	GO:0071428	rRNA-containing ribonucleoprotein complex export from nucleus	3/212	17/23355	0.000456483	0.00964037	0.00837321	224092/353258/67045	3
ES_entry_down_adaptive	GO:0006448	regulation of translational elongation	3/212	18/23355	0.000544124	0.0110569	0.00960356	234734/105638/27058	3
ES_entry_down_adaptive	GO:0006614	SRP-dependent cotranslational protein targeting to membrane	3/212	18/23355	0.000544124	0.0110569	0.00960356	20813/66661/27058	3
ES_entry_down_adaptive	GO:0051131	chaperone-mediated protein complex assembly	3/212	18/23355	0.000544124	0.0110569	0.00960356	12461/15516/15525	3
ES_entry_down_adaptive	GO:0007338	single fertilization	7/212	155/23355	0.000550258	0.0110569	0.00960356	11674/12461/12462/12464/12465/12466/12469	7
ES_entry_down_adaptive	GO:0009165	nucleotide biosynthetic process	8/212	203/23355	0.00055466	0.0110569	0.00960356	104112/11674/229363/23917/23918/85305/67054/20135	8
ES_entry_down_adaptive	GO:0009566	fertilization	8/212	203/23355	0.00055466	0.0110569	0.00960356	11674/12461/12462/12464/12465/12466/12469/56449	8
ES_entry_down_adaptive	GO:0006414	translational elongation	5/212	74/23355	0.000569628	0.0112502	0.0097714	234734/105638/13627/13629/27058	5
ES_entry_down_adaptive	GO:0006613	cotranslational protein targeting to membrane	3/212	19/23355	0.000641837	0.01256	0.0109091	20813/66661/27058	3
ES_entry_down_adaptive	GO:1901293	nucleoside phosphate biosynthetic process	8/212	208/23355	0.000650668	0.012617	0.0109586	104112/11674/229363/23917/23918/85305/67054/20135	8
ES_entry_down_adaptive	GO:0009117	nucleotide metabolic process	12/212	440/23355	0.000730644	0.0136743	0.0118769	107476/104112/11674/14104/229363/208715/23917/23918/16434/85305/67054/20135	12
ES_entry_down_adaptive	GO:0051052	regulation of DNA metabolic process	11/212	379/23355	0.00073068	0.0136743	0.0118769	11745/12461/12462/12464/12465/12466/12469/22791/15516/66991/27050	11
ES_entry_down_adaptive	GO:0006541	glutamine metabolic process	3/212	20/23355	0.000750068	0.0136743	0.0118769	27053/14660/229363	3
ES_entry_down_adaptive	GO:0009163	nucleoside biosynthetic process	3/212	20/23355	0.000750068	0.0136743	0.0118769	229363/23917/23918	3
ES_entry_down_adaptive	GO:0042451	purine nucleoside biosynthetic process	3/212	20/23355	0.000750068	0.0136743	0.0118769	229363/23917/23918	3
ES_entry_down_adaptive	GO:0042455	ribonucleoside biosynthetic process	3/212	20/23355	0.000750068	0.0136743	0.0118769	229363/23917/23918	3
ES_entry_down_adaptive	GO:0046129	purine ribonucleoside biosynthetic process	3/212	20/23355	0.000750068	0.0136743	0.0118769	229363/23917/23918	3
ES_entry_down_adaptive	GO:0016032	viral process	10/212	322/23355	0.000759159	0.0137228	0.011919	229663/13669/27979/53356/223691/225363/15516/15481/18458/20815	10
ES_entry_down_adaptive	GO:0006612	protein targeting to membrane	6/212	119/23355	0.000771923	0.0138362	0.0120176	76709/20336/17938/20813/66661/27058	6
ES_entry_down_adaptive	GO:0051204	protein insertion into mitochondrial membrane	3/212	21/23355	0.000869248	0.0153107	0.0132983	15525/56330/54673	3
ES_entry_down_adaptive	GO:0006753	nucleoside phosphate metabolic process	12/212	449/23355	0.000870603	0.0153107	0.0132983	107476/104112/11674/14104/229363/208715/23917/23918/16434/85305/67054/20135	12
ES_entry_down_adaptive	GO:0046822	regulation of nucleocytoplasmic transport	6/212	122/23355	0.000879233	0.0153107	0.0132983	12534/15516/70572/19387/67045/67890	6
ES_entry_down_adaptive	GO:0031668	cellular response to extracellular stimmediateulus	8/212	218/23355	0.000882898	0.0153107	0.0132983	27053/208643/93739/64602/107045/16828/67443/54673	8
ES_entry_down_adaptive	GO:1904589	regulation of protein immediateport	5/212	82/23355	0.00091002	0.0155858	0.0135371	12534/15516/70572/56330/67890	5
ES_entry_down_adaptive	GO:0046394	carboxylic acid biosynthetic process	9/212	273/23355	0.000913371	0.0155858	0.0135371	107476/104112/27053/12035/16592/14104/14660/16828/107272	9
ES_entry_down_adaptive	GO:0044403	biological process involved in symbiotic interaction	11/212	390/23355	0.000922153	0.0156107	0.0135588	12306/229663/13669/27979/53356/223691/225363/15516/15481/18458/20815	11
ES_entry_down_adaptive	GO:0017038	protein immediateport	8/212	220/23355	0.000936472	0.0157283	0.0136609	12534/15516/15525/15481/70572/16211/56330/67890	8
ES_entry_down_adaptive	GO:0006605	protein targeting	9/212	275/23355	0.000961351	0.01602	0.0139143	76709/20336/15525/15481/17938/56330/20813/66661/27058	9
ES_entry_down_adaptive	GO:0051259	protein complex oligomerization	8/212	222/23355	0.000992621	0.0164129	0.0142555	107476/17025/13660/14660/232087/15469/20135/20514	8
ES_entry_down_adaptive	GO:0009161	ribonucleoside monophosphate metabolic process	4/212	49/23355	0.00101561	0.0165422	0.0143678	229363/23917/23918/67054	4
ES_entry_down_adaptive	GO:0051170	immediateport into nucleus	7/212	172/23355	0.00101595	0.0165422	0.0143678	12534/15516/15481/70572/16211/19330/67890	7
ES_entry_down_adaptive	GO:0009150	purine ribonucleotide metabolic process	10/212	335/23355	0.00102481	0.0165599	0.0143832	107476/104112/11674/14104/229363/208715/23917/23918/16434/67054	10
ES_entry_down_adaptive	GO:0016053	organic acid biosynthetic process	9/212	280/23355	0.00109031	0.0174859	0.0151875	107476/104112/27053/12035/16592/14104/14660/16828/107272	9
ES_entry_down_adaptive	GO:0071496	cellular response to external stimmediateulus	9/212	281/23355	0.00111771	0.0177915	0.015453	27053/12798/208643/93739/64602/107045/16828/67443/54673	9
ES_entry_down_adaptive	GO:1901659	glycosyl compound biosynthetic process	3/212	23/23355	0.00114211	0.0180453	0.0156733	229363/23917/23918	3
ES_entry_down_adaptive	GO:0045727	positive regulation of translation	6/212	130/23355	0.00122194	0.0191647	0.0166456	13629/26905/16341/208643/207214/76846	6
ES_entry_down_adaptive	GO:0007033	vacuole organization	7/212	178/23355	0.00123935	0.0192959	0.0167596	12306/329015/93739/15481/67443/12421/54673	7
ES_entry_down_adaptive	GO:0006403	RNA localization	7/212	180/23355	0.0013218	0.0203402	0.0176666	12461/12464/13680/140486/224092/353258/67045	7
ES_entry_down_adaptive	GO:0033044	regulation of chromosome organization	9/212	288/23355	0.0013255	0.0203402	0.0176666	12461/12462/12464/12465/12466/12469/66991/67045/68612	9
ES_entry_down_adaptive	GO:0008652	cellular amino acid biosynthetic process	4/212	54/23355	0.00146336	0.0219846	0.0190949	27053/12035/14660/107272	4
ES_entry_down_adaptive	GO:0090151	establishment of protein localization to mitochondrial membrane	3/212	25/23355	0.00146358	0.0219846	0.0190949	15525/56330/54673	3
ES_entry_down_adaptive	GO:1903747	regulation of establishment of protein localization to mitochondrion	3/212	25/23355	0.00146358	0.0219846	0.0190949	15502/56330/54673	3
ES_entry_down_adaptive	GO:0009259	ribonucleotide metabolic process	10/212	354/23355	0.00154597	0.0230598	0.0200287	107476/104112/11674/14104/229363/208715/23917/23918/16434/67054	10
ES_entry_down_adaptive	GO:0000045	autophagosome assembly	5/212	93/23355	0.00159963	0.0236944	0.02058	329015/93739/67443/12421/54673	5
ES_entry_down_adaptive	GO:0031669	cellular response to nutrient levels	7/212	189/23355	0.00174729	0.0255567	0.0221975	27053/208643/93739/64602/107045/67443/54673	7
ES_entry_down_adaptive	GO:0006163	purine nucleotide metabolic process	10/212	360/23355	0.00174931	0.0255567	0.0221975	107476/104112/11674/14104/229363/208715/23917/23918/16434/67054	10
ES_entry_down_adaptive	GO:0009152	purine ribonucleotide biosynthetic process	6/212	141/23355	0.00184974	0.0268099	0.0232859	104112/11674/229363/23917/23918/67054	6
ES_entry_down_adaptive	GO:0060249	anatomical structure homeostasis	11/212	426/23355	0.00186023	0.0268099	0.0232859	107476/11674/12461/12462/12464/12465/12466/12469/13191/15516/20901	11
ES_entry_down_adaptive	GO:0009123	nucleoside monophosphate metabolic process	4/212	58/23355	0.0019086	0.0273225	0.0237312	229363/23917/23918/67054	4
ES_entry_down_adaptive	GO:0019693	ribose phosphate metabolic process	10/212	365/23355	0.00193486	0.0275137	0.0238972	107476/104112/11674/14104/229363/208715/23917/23918/16434/67054	10
ES_entry_down_adaptive	GO:1903362	regulation of cellular protein catabolic process	8/212	247/23355	0.00194995	0.0275447	0.0239241	17025/12306/68135/93739/15516/68833/65019/56207	8
ES_entry_down_adaptive	GO:1905037	autophagosome organization	5/212	98/23355	0.00201545	0.0280978	0.0244045	329015/93739/67443/12421/54673	5
ES_entry_down_adaptive	GO:2001243	negative regulation of intrinsic apoptotic signaling pathway	5/212	98/23355	0.00201545	0.0280978	0.0244045	15502/15201/54673/22070/56449	5
ES_entry_down_adaptive	GO:1904591	positive regulation of protein immediateport	4/212	59/23355	0.00203304	0.0281192	0.0244231	12534/15516/70572/56330	4
ES_entry_down_adaptive	GO:0010458	exit from mitosis	3/212	28/23355	0.00204335	0.0281192	0.0244231	12577/68612/77891	3
ES_entry_down_adaptive	GO:0051099	positive regulation of binding	7/212	196/23355	0.00214632	0.0292041	0.0253654	12306/105638/16341/208643/15516/15525/67443	7
ES_entry_down_adaptive	GO:0090407	organophosphate biosynthetic process	11/212	434/23355	0.00214958	0.0292041	0.0253654	104112/11674/16592/229363/208715/23917/23918/85305/67054/20135/54673	11
ES_entry_down_adaptive	GO:0017148	negative regulation of translation	6/212	146/23355	0.0022048	0.0297648	0.0258524	208643/107508/140486/64602/27050/27058	6
ES_entry_down_adaptive	GO:0031116	positive regulation of microtubule polymerization	3/212	29/23355	0.00226399	0.0303716	0.0263795	13191/13494/27050	3
ES_entry_down_adaptive	GO:0000470	maturation of LSU-rRNA	3/212	30/23355	0.00249885	0.0333127	0.028934	19896/19989/27176	3
ES_entry_down_adaptive	GO:0009260	ribonucleotide biosynthetic process	6/212	150/23355	0.00252404	0.0334396	0.0290442	104112/11674/229363/23917/23918/67054	6
ES_entry_down_adaptive	GO:0072521	purine-containing compound metabolic process	10/212	381/23355	0.00263805	0.0347343	0.0301687	107476/104112/11674/14104/229363/208715/23917/23918/16434/67054	10
ES_entry_down_adaptive	GO:0009064	glutamine family amino acid metabolic process	4/212	64/23355	0.00274008	0.0358564	0.0311433	27053/14287/14660/229363	4
ES_entry_down_adaptive	GO:0016236	macroautophagy	7/212	207/23355	0.00291158	0.0378683	0.0328908	329015/12539/93739/67443/12421/54673/67890	7
ES_entry_down_adaptive	GO:0046390	ribose phosphate biosynthetic process	6/212	157/23355	0.00316471	0.0409111	0.0355336	104112/11674/229363/23917/23918/67054	6
ES_entry_down_adaptive	GO:0070972	protein localization to endoplasmic reticulum	4/212	67/23355	0.00323649	0.041587	0.0361206	93739/20813/66661/27058	4
ES_entry_down_adaptive	GO:0031112	positive regulation of microtubule polymerization or depolymerization	3/212	33/23355	0.00329168	0.0417926	0.0362993	13191/13494/27050	3
ES_entry_down_adaptive	GO:0051973	positive regulation of telomerase activity	3/212	33/23355	0.00329168	0.0417926	0.0362993	12461/12464/15516	3
ES_entry_down_adaptive	GO:0034250	positive regulation of cellular amide metabolic process	6/212	159/23355	0.00336823	0.0423906	0.0368186	13629/26905/16341/208643/207214/76846	6
ES_entry_down_adaptive	GO:0006164	purine nucleotide biosynthetic process	6/212	160/23355	0.00347357	0.0423906	0.0368186	104112/11674/229363/23917/23918/67054	6
ES_entry_down_adaptive	GO:1903050	regulation of proteolysis involved in cellular protein catabolic process	7/212	214/23355	0.00349755	0.0423906	0.0368186	17025/68135/93739/15516/68833/65019/56207	7
ES_entry_down_adaptive	GO:0006183	GTP biosynthetic process	2/212	10/23355	0.00351764	0.0423906	0.0368186	23917/23918	2
ES_entry_down_adaptive	GO:0006995	cellular response to nitrogen starvation	2/212	10/23355	0.00351764	0.0423906	0.0368186	93739/67443	2
ES_entry_down_adaptive	GO:0043562	cellular response to nitrogen levels	2/212	10/23355	0.00351764	0.0423906	0.0368186	93739/67443	2
ES_entry_down_adaptive	GO:1902415	regulation of mRNA binding	2/212	10/23355	0.00351764	0.0423906	0.0368186	16341/208643	2
ES_entry_down_adaptive	GO:1903749	positive regulation of establishment of protein localization to mitochondrion	2/212	10/23355	0.00351764	0.0423906	0.0368186	56330/54673	2
ES_entry_down_adaptive	GO:2000234	positive regulation of rRNA processing	2/212	10/23355	0.00351764	0.0423906	0.0368186	71340/67045	2
ES_entry_down_adaptive	GO:0071426	ribonucleoprotein complex export from nucleus	4/212	70/23355	0.00379091	0.045427	0.0394559	13680/224092/353258/67045	4
ES_entry_down_adaptive	GO:0046824	positive regulation of nucleocytoplasmic transport	4/212	71/23355	0.00398913	0.0472712	0.0410577	12534/15516/70572/67045	4
ES_entry_down_adaptive	GO:0071166	ribonucleoprotein complex localization	4/212	71/23355	0.00398913	0.0472712	0.0410577	13680/224092/353258/67045	4
ES_entry_down_adaptive	GO:0072522	purine-containing compound biosynthetic process	6/212	165/23355	0.00403745	0.0475794	0.0413254	104112/11674/229363/23917/23918/67054	6
ES_entry_down_adaptive	GO:0000184	nuclear-transcribed mRNA catabolic process, nonsense-mediated decay	3/212	36/23355	0.00422263	0.0494883	0.0429834	16341/225363/18458	3
ES_entry_down_adaptive	GO:1905907	negative regulation of amyloid fibril formation	2/212	11/23355	0.00427371	0.0498133	0.0432657	67199/109054	2

## Sheet: GO_BP_TS_entry
Cluster	ID	Description	GeneRatio	BgRatio	pvalue	p.adjust	qvalue	geneID	Count
TS_entry_up	GO:0007015	actin filament organization	68/566	445/23355	1.58021e-34	7.17259e-31	4.86207e-31	11465/109711/60595/66713/11845/102098/54324/67771/70420/108100/66898/12927/109624/12332/12333/12488/56699/68178/23789/13169/13383/22350/218952/192176/227753/23897/16332/544963/16419/107351/18826/65970/17118/26936/56717/77579/17912/17913/17919/17973/17974/114774/54132/208177/233977/217124/18753/18759/19303/218397/11848/11852/56212/19878/20971/71774/66616/20411/20410/20740/20742/20779/16765/225115/…	68
TS_entry_up	GO:0032970	regulation of actin filament-based process	57/566	411/23355	8.49017e-27	1.92684e-23	1.30615e-23	11465/66713/75547/11845/102098/54324/67771/70420/108100/66898/12332/12333/12488/56699/68178/23789/12978/13039/13169/13383/13511/109620/218952/192176/227753/23897/16202/29875/544963/16480/107351/65970/56717/17886/17913/17973/17974/93742/208177/233977/18753/19303/218397/11848/11852/56212/19878/20971/66616/20410/20740/20742/109552/16765/225115/50875/22323	57
TS_entry_up	GO:0022604	regulation of cell morphogenesis	51/566	328/23355	2.03991e-26	3.08638e-23	2.09216e-23	60595/66713/16952/102098/108100/12927/56699/23789/12929/12978/66515/13132/13169/13383/13430/68813/22350/218952/224014/192176/15212/16202/20403/107351/29806/110829/11426/17257/27418/17454/77579/17886/17919/18223/74143/18472/140570/14083/19303/11848/11852/56212/68585/54338/26941/70834/20692/20779/229707/110253/70450	51
TS_entry_up	GO:1902903	regulation of supramolecular fiber organization	54/566	380/23355	5.93564e-26	6.73546e-23	4.56575e-23	11465/66713/75547/11820/11845/102098/54324/67771/70420/108100/66898/67886/12332/12333/56699/68178/75786/23789/12955/13169/13383/26903/72205/218952/192176/227753/23897/544963/107351/65970/17755/17257/56717/17913/17973/17974/101706/208177/233977/18753/19303/218397/11848/19878/20971/66616/20410/20740/20742/16765/20257/225115/50875/22323	54
TS_entry_up	GO:0032956	regulation of actin cytoskeleton organization	51/566	364/23355	2.85457e-24	2.59138e-21	1.75661e-21	11465/66713/75547/11845/102098/54324/67771/70420/108100/66898/12332/12333/12488/56699/68178/23789/12978/13039/13169/13383/218952/192176/227753/23897/16202/29875/544963/107351/65970/56717/17913/17973/17974/208177/233977/18753/19303/218397/11848/11852/56212/19878/20971/66616/20410/20740/20742/16765/225115/50875/22323	51
TS_entry_up	GO:0051017	actin filament bundle assembly	35/566	169/23355	1.02806e-22	7.77729e-20	5.27198e-20	11465/109711/60595/102098/54324/108100/66898/109624/68178/23789/22350/218952/192176/16419/18826/65970/17118/56717/77579/17912/114774/54132/208177/233977/19303/11848/19878/20971/71774/20411/20410/20779/16765/110253/22793	35
TS_entry_up	GO:0110053	regulation of actin filament organization	43/566	276/23355	1.83472e-22	1.08396e-19	7.34781e-20	11465/66713/11845/102098/54324/67771/70420/108100/66898/12332/12333/56699/68178/23789/13169/13383/218952/192176/227753/23897/544963/107351/65970/56717/17913/17973/17974/208177/233977/18753/19303/218397/11848/19878/20971/66616/20410/20740/20742/16765/225115/50875/22323	43
TS_entry_up	GO:0061572	actin filament bundle organization	35/566	172/23355	1.91048e-22	1.08396e-19	7.34781e-20	11465/109711/60595/102098/54324/108100/66898/109624/68178/23789/22350/218952/192176/16419/18826/65970/17118/56717/77579/17912/114774/54132/208177/233977/19303/11848/19878/20971/71774/20411/20410/20779/16765/110253/22793	35
TS_entry_up	GO:1990778	protein localization to cell periphery	47/566	367/23355	8.83186e-21	4.4542e-18	3.01936e-18	74205/11461/11651/11845/11931/108058/12550/67300/13132/13138/329877/13383/13649/13660/98878/105504/22350/192176/14251/14252/74105/16412/16480/16573/16854/93730/17919/18195/101706/53328/18720/56460/233977/217124/18759/19328/54189/56212/75695/19878/20334/26941/67826/20411/20742/20908/65114	47
TS_entry_up	GO:0043254	regulation of protein-containing complex assembly	51/566	441/23355	1.79833e-20	8.16261e-18	5.53317e-18	66713/11845/54324/67771/70420/108100/66898/67886/71902/12332/12333/56699/67177/75786/23789/12955/69601/13169/13383/72205/218952/227753/23897/544963/107351/18826/16854/17755/17257/56717/17913/17973/17974/101706/18753/110157/218397/11848/20616/66616/20740/20742/20779/16765/20257/225115/22042/50875/22323/71732/65114	51
TS_entry_up	GO:0072659	protein localization to plasma membrane	42/566	296/23355	2.22311e-20	9.17336e-18	6.21832e-18	74205/11461/11651/11845/11931/108058/12550/67300/13132/329877/13383/13649/13660/98878/105504/22350/192176/14251/14252/74105/16412/16480/16573/16854/17919/18195/53328/18720/56460/233977/217124/18759/19328/56212/75695/19878/20334/26941/20411/20742/20908/65114	42
TS_entry_up	GO:0032271	regulation of protein polymerization	37/566	228/23355	4.16331e-20	1.57477e-17	1.06749e-17	66713/11845/67771/70420/108100/66898/67886/12332/12333/56699/75786/23789/13169/13383/72205/227753/23897/544963/107351/17755/17257/56717/17913/17973/17974/101706/18753/218397/11848/66616/20740/20742/16765/20257/225115/50875/22323	37
TS_entry_up	GO:0051258	protein polymerization	41/566	295/23355	1.39117e-19	4.85731e-17	3.29261e-17	66713/11845/67771/70420/108100/66898/67886/12332/12333/56699/75608/75786/23789/13169/13383/13430/72205/227753/23897/544963/107351/17755/17257/56717/17913/17973/17974/83431/101706/74143/18753/218397/11848/66616/20740/20742/16765/20257/225115/50875/22323	41
TS_entry_up	GO:0032535	regulation of cellular component size	48/566	417/23355	3.05688e-19	9.91085e-17	6.71824e-17	66713/11651/11845/67771/70420/108100/66898/12332/12333/56699/23789/13169/13383/13430/22350/227753/23897/15441/16202/544963/71955/107351/65970/17755/56717/17913/17919/17973/17974/83431/18472/18753/218397/12421/11848/74370/68585/20353/20496/20499/26941/66616/20740/20742/225115/50875/22368/22323	48
TS_entry_up	GO:0150115	cell-substrate junction organization	24/566	99/23355	1.16095e-17	3.41879e-15	2.31749e-15	11465/109711/11845/13518/226352/218952/29875/232227/16402/16410/110829/11426/212307/208177/18720/18810/14083/19303/20971/20874/20411/20779/21894/22330	24
TS_entry_up	GO:0007163	establishment or maintenance of cell polarity	34/566	224/23355	1.20513e-17	3.41879e-15	2.31749e-15	11461/66713/27494/11845/67771/75786/12929/12385/13383/53310/22350/14252/227753/16202/16412/107351/110829/217325/16905/11426/17755/17886/83431/101706/18472/93742/18571/54132/18759/11848/11852/56212/26941/20616	34
TS_entry_up	GO:1903829	positive regulation of cellular protein localization	37/566	272/23355	1.79366e-17	4.78906e-15	3.24635e-15	74205/11651/11845/12465/12488/12550/67177/13383/209200/13649/22350/218952/192176/29875/16412/16480/16573/16854/16886/17913/17919/101706/53328/217124/18753/18759/56212/19878/68585/235406/20411/20742/20779/20908/22042/108989/72565	37
TS_entry_up	GO:0031589	cell-substrate adhesion	42/566	358/23355	2.83633e-17	6.87049e-15	4.65729e-15	11465/109711/60595/12927/12929/13132/13138/13430/68813/226352/218952/192176/72007/16202/29875/16402/16403/16410/16412/16419/16480/107351/110829/11426/27418/208177/18720/14083/19303/218397/11848/20163/20971/20874/20411/20410/20779/110253/70450/22288/22330/22793	42
TS_entry_up	GO:0010256	endomembrane system organization	46/566	429/23355	2.87595e-17	6.87049e-15	4.65729e-15	11666/15463/11651/71782/99371/71435/109168/70369/108100/66898/67886/75608/67300/66515/235567/13430/26903/14251/27277/227753/66508/224640/16905/77579/17886/226101/83431/17988/23970/18472/18753/68585/26941/235406/66616/20742/77053/223697/104015/103694/208263/240832/320714/70675/71732/20479	46
TS_entry_up	GO:0034329	cell junction assembly	46/566	432/23355	3.77342e-17	8.56378e-15	5.80511e-15	11461/11465/109711/60595/11820/11845/12550/12929/12385/12388/13169/13383/13518/226352/218952/14251/29875/16402/16410/16412/16480/110829/54135/11426/17257/17913/93742/18571/56376/208177/18720/109333/56460/18810/140570/14083/19303/11848/19878/20971/20874/20411/20779/21894/22330/65114	46
TS_entry_up	GO:0051495	positive regulation of cytoskeleton organization	33/566	221/23355	6.05105e-17	1.30789e-14	8.86577e-15	66713/11845/54324/67771/70420/108100/66898/56699/75786/23789/13383/13424/218952/192176/227753/23897/544963/17755/17257/56717/17913/17973/17974/101706/19303/11848/19878/20971/66616/20410/20257/22323/20479	33
TS_entry_up	GO:0030833	regulation of actin filament polymerization	29/566	172/23355	1.72594e-16	3.56092e-14	2.41384e-14	66713/11845/67771/70420/108100/66898/12332/12333/56699/23789/13169/13383/227753/23897/544963/107351/56717/17913/17973/17974/18753/218397/11848/66616/20740/20742/225115/50875/22323	29
TS_entry_up	GO:1902905	positive regulation of supramolecular fiber organization	31/566	203/23355	2.82021e-16	5.56562e-14	3.77276e-14	66713/11820/11845/54324/67771/70420/108100/66898/56699/75786/23789/13383/218952/192176/227753/544963/17755/17257/56717/17913/17973/17974/101706/19303/11848/19878/20971/66616/20410/20257/22323	31
TS_entry_up	GO:0008064	regulation of actin polymerization or depolymerization	30/566	190/23355	3.35365e-16	6.34258e-14	4.29943e-14	66713/11845/67771/70420/108100/66898/12332/12333/56699/23789/13169/13383/227753/23897/544963/107351/65970/56717/17913/17973/17974/18753/218397/11848/66616/20740/20742/225115/50875/22323	30
TS_entry_up	GO:0010810	regulation of cell-substrate adhesion	32/566	221/23355	4.49674e-16	8.16428e-14	5.5343e-14	11465/60595/12927/12929/13132/13138/13430/68813/226352/218952/192176/16202/29875/16402/16403/16412/16480/107351/110829/11426/208177/14083/218397/11848/20163/20971/20874/20779/110253/70450/22288/22330	32
TS_entry_up	GO:1904375	regulation of protein localization to cell periphery	26/566	139/23355	4.68018e-16	8.17051e-14	5.53853e-14	74205/11461/11651/11845/108058/12550/67300/13132/13138/13383/13649/22350/16412/16573/16854/93730/17919/101706/53328/233977/217124/18759/56212/20411/20742/20908	26
TS_entry_up	GO:0030832	regulation of actin filament length	30/566	193/23355	5.21806e-16	8.77214e-14	5.94635e-14	66713/11845/67771/70420/108100/66898/12332/12333/56699/23789/13169/13383/227753/23897/544963/107351/65970/56717/17913/17973/17974/18753/218397/11848/66616/20740/20742/225115/50875/22323	30
TS_entry_up	GO:0051656	establishment of organelle localization	42/566	399/23355	1.40442e-15	2.27667e-13	1.54328e-13	60595/66713/71435/12560/67177/234852/75608/54161/13383/13430/13424/225898/22350/16412/16573/16886/217325/17096/17755/17257/77579/17886/17912/17913/17919/83431/101706/18472/93742/56273/14083/56715/26941/20616/69150/20911/77053/223697/104015/57752/70450/20479	42
TS_entry_up	GO:0007264	small GTPase mediated signal transduction	44/566	439/23355	1.75005e-15	2.73914e-13	1.85677e-13	75547/27494/11845/99371/228359/16801/69632/102098/54324/73341/108100/108058/12488/56699/68178/69601/13169/329877/13430/68813/224014/13998/14251/232227/16412/20403/107351/212307/18176/18220/56715/78255/72065/11848/11852/56212/19878/66922/20163/68585/56392/20779/70527/16765	44
TS_entry_up	GO:0030041	actin filament polymerization	29/566	188/23355	1.98755e-15	3.00716e-13	2.03845e-13	66713/11845/67771/70420/108100/66898/12332/12333/56699/23789/13169/13383/227753/23897/544963/107351/56717/17913/17973/17974/18753/218397/11848/66616/20740/20742/225115/50875/22323	29
TS_entry_up	GO:1903076	regulation of protein localization to plasma membrane	23/566	113/23355	3.40813e-15	4.99017e-13	3.38268e-13	74205/11461/11651/11845/108058/12550/67300/13132/13383/13649/22350/16412/16573/16854/17919/53328/233977/217124/18759/56212/20411/20742/20908	23
TS_entry_up	GO:0031334	positive regulation of protein-containing complex assembly	32/566	239/23355	4.42431e-15	6.2756e-13	4.25403e-13	66713/11845/54324/67771/70420/108100/66898/71902/56699/67177/75786/23789/69601/13383/218952/227753/544963/18826/16854/17755/17257/56717/17913/17973/17974/101706/11848/20616/66616/20779/22042/22323	32
TS_entry_up	GO:0007044	cell-substrate junction assembly	21/566	93/23355	5.98485e-15	8.23188e-13	5.58013e-13	11465/109711/13518/226352/218952/29875/16402/16410/110829/11426/208177/18720/18810/14083/19303/20971/20874/20411/20779/21894/22330	21
TS_entry_up	GO:0001667	ameboidal-type cell migration	43/566	439/23355	8.38375e-15	1.11923e-12	7.5869e-13	11651/27494/16952/11745/11845/12927/23789/69601/68813/226352/14275/14775/15289/16002/16202/29875/232227/16410/16412/16480/107351/11426/212307/17257/56717/17886/18472/54132/18720/320795/109333/234779/14083/104831/19303/11848/11852/19878/68585/20971/20353/20692/20779	43
TS_entry_up	GO:0008154	actin polymerization or depolymerization	30/566	215/23355	1.04608e-14	1.35661e-12	9.19603e-13	66713/11845/67771/70420/108100/66898/12332/12333/56699/23789/13169/13383/227753/23897/544963/107351/65970/56717/17913/17973/17974/18753/218397/11848/66616/20740/20742/225115/50875/22323	30
TS_entry_up	GO:0010631	epithelial cell migration	35/566	304/23355	2.39518e-14	3.01993e-12	2.04711e-12	11651/27494/16952/11745/11845/12927/23789/69601/68813/226352/14775/15289/16002/232227/16410/16412/16480/107351/11426/212307/17257/56717/17886/320795/109333/234779/14083/104831/19303/11848/11852/19878/68585/20692/20779	35
TS_entry_up	GO:0090132	epithelium migration	35/566	306/23355	2.9206e-14	3.57088e-12	2.42058e-12	11651/27494/16952/11745/11845/12927/23789/69601/68813/226352/14775/15289/16002/232227/16410/16412/16480/107351/11426/212307/17257/56717/17886/320795/109333/234779/14083/104831/19303/11848/11852/19878/68585/20692/20779	35
TS_entry_up	GO:0045216	cell-cell junction organization	29/566	208/23355	2.9895e-14	3.57088e-12	2.42058e-12	11461/11465/60595/12550/12978/12385/12388/13383/13511/109620/218952/192176/16412/16480/110829/54135/17913/18223/93742/18571/109333/56460/18759/104831/71323/11848/19878/21873/22330	29
TS_entry_up	GO:1904377	positive regulation of protein localization to cell periphery	18/566	69/23355	3.48674e-14	4.03436e-12	2.73476e-12	74205/11651/11845/13383/13649/22350/16412/16573/16854/17919/101706/53328/217124/18759/56212/20411/20742/20908	18
TS_entry_up	GO:0090130	tissue migration	35/566	308/23355	3.55529e-14	4.03436e-12	2.73476e-12	11651/27494/16952/11745/11845/12927/23789/69601/68813/226352/14775/15289/16002/232227/16410/16412/16480/107351/11426/212307/17257/56717/17886/320795/109333/234779/14083/104831/19303/11848/11852/19878/68585/20692/20779	35
TS_entry_up	GO:1905475	regulation of protein localization to membrane	28/566	195/23355	3.9249e-14	4.34515e-12	2.94544e-12	74205/11461/11651/11845/108058/12550/67300/12929/13132/13138/13383/13649/22350/227753/16412/16573/16854/93730/17913/17919/53328/233977/217124/18759/56212/20411/20742/20908	28
TS_entry_up	GO:0045785	positive regulation of cell adhesion	42/566	442/23355	4.93423e-14	5.3325e-12	3.61473e-12	16952/12333/12550/12929/13132/13138/330817/13430/68813/26903/226352/218952/192176/14251/14252/16002/16202/29875/16402/16403/16410/16412/16480/110829/17973/17974/114774/18950/27205/14083/104831/15170/19697/11848/20163/20971/20779/20908/22042/110253/70450/22288	42
TS_entry_up	GO:0010769	regulation of cell morphogenesis involved in differentiation	22/566	116/23355	6.38734e-14	6.74235e-12	4.57042e-12	60595/66713/108100/12927/12929/66515/13132/13169/13430/68813/218952/192176/16202/107351/110829/17919/18223/74143/18472/14083/110253/70450	22
TS_entry_up	GO:1903078	positive regulation of protein localization to plasma membrane	17/566	62/23355	7.29141e-14	7.52175e-12	5.09875e-12	74205/11651/11845/13383/13649/22350/16412/16573/16854/17919/53328/217124/18759/56212/20411/20742/20908	17
TS_entry_up	GO:0010639	negative regulation of organelle organization	37/566	359/23355	1.39215e-13	1.40422e-11	9.51873e-12	11651/102098/70420/67886/12332/12333/67177/68178/75608/23789/13430/26903/72205/14775/227753/107351/65970/16886/16905/17755/98956/74143/320595/208177/233977/18753/20740/20742/20779/16765/20257/225115/22042/50875/216810/108989/26949	37
TS_entry_up	GO:0006898	receptor-mediated endocytosis	30/566	245/23355	3.51069e-13	3.46414e-11	2.34823e-11	11772/11820/12488/74325/67300/13132/13169/235567/13430/13858/22350/14251/232227/16410/16412/20403/16976/27418/18195/93742/234779/19063/56715/19707/12492/20616/56440/66616/104015/22042	30
TS_entry_up	GO:0007265	Ras protein signal transduction	36/566	352/23355	3.78191e-13	3.65236e-11	2.47582e-11	75547/11845/99371/16801/69632/102098/54324/73341/108100/108058/56699/69601/13169/329877/13430/224014/13998/14251/232227/16412/20403/107351/212307/18176/56715/78255/72065/11848/56212/19878/66922/20163/68585/56392/70527/16765	36
TS_entry_up	GO:0007160	cell-matrix adhesion	28/566	218/23355	6.63603e-13	6.2752e-11	4.25375e-11	11465/109711/13138/226352/218952/16202/29875/16403/16410/16412/16419/16480/110829/11426/27418/208177/18720/14083/19303/218397/11848/20971/20874/20411/20779/22288/22330/22793	28
TS_entry_up	GO:0032273	positive regulation of protein polymerization	22/566	130/23355	7.28883e-13	6.75184e-11	4.57685e-11	66713/11845/67771/70420/108100/66898/56699/75786/23789/13383/227753/544963/17755/17257/56717/17913/17973/17974/101706/11848/66616/22323	22
TS_entry_up	GO:0031032	actomyosin structure organization	27/566	208/23355	1.33232e-12	1.20948e-10	8.19869e-11	11465/75547/102098/54324/68178/13007/226352/218952/16412/16419/56717/77579/17886/18571/54132/208177/233977/19303/11848/19878/20971/20411/20410/20779/16765/50875/22793	27
TS_entry_up	GO:0042176	regulation of protein catabolic process	37/566	390/23355	1.73824e-12	1.54703e-10	1.04868e-10	11651/11820/70369/27061/12550/13010/99375/13132/69601/26903/13649/22350/192176/56458/93739/14775/193740/105689/18195/53312/68833/59029/19188/14083/19359/19697/56736/56440/55988/235406/66616/22215/71472/30940/71732/65114/100494	37
TS_entry_up	GO:0016197	endosomal transport	28/566	229/23355	2.24999e-12	1.96398e-10	1.33132e-10	78618/11736/11845/228359/67166/234852/75608/67300/13660/98878/13858/111173/20403/66508/80877/17919/104831/19707/56440/55988/235406/69150/69178/66616/70834/80743/65114/20479	28
TS_entry_up	GO:0051056	regulation of small GTPase mediated signal transduction	30/566	273/23355	5.84329e-12	5.00428e-10	3.39224e-10	75547/27494/11845/99371/16801/69632/102098/54324/73341/108058/12488/68178/69601/329877/13430/224014/13998/14251/232227/16412/20403/107351/212307/56715/78255/68585/56392/20779/70527/16765	30
TS_entry_up	GO:0030100	regulation of endocytosis	27/566	228/23355	1.18904e-11	9.99456e-10	6.77499e-10	60595/11736/11820/71435/12488/75786/13132/13430/98878/14251/232227/16410/16412/16854/16976/27418/18195/23970/93742/234779/19063/56715/20616/55988/235406/20779/104015	27
TS_entry_up	GO:0048041	focal adhesion assembly	17/566	83/23355	1.25442e-11	1.03524e-09	7.01755e-10	11465/109711/226352/218952/29875/16410/110829/11426/208177/18720/14083/19303/20971/20874/20411/20779/22330	17
TS_entry_up	GO:0034446	substrate adhesion-dependent cell spreading	19/566	108/23355	1.33186e-11	1.07952e-09	7.31773e-10	60595/12927/12929/13132/13430/68813/218952/192176/72007/16202/16410/107351/110829/14083/19303/11848/20779/110253/70450	19
TS_entry_up	GO:0007229	integrin-mediated signaling pathway	18/566	96/23355	1.50932e-11	1.2019e-09	8.14727e-10	12927/12385/13132/218952/192176/16202/16402/16403/16410/16412/16419/110829/14083/19303/11848/20779/21894/22793	18
TS_entry_up	GO:0030838	positive regulation of actin filament polymerization	18/566	97/23355	1.81208e-11	1.41811e-09	9.61291e-10	66713/11845/67771/70420/108100/66898/56699/23789/13383/227753/544963/56717/17913/17973/17974/11848/66616/22323	18
TS_entry_up	GO:0070507	regulation of microtubule cytoskeleton organization	22/566	153/23355	2.10586e-11	1.62008e-09	1.0982e-09	67886/234852/75608/75786/67300/13518/13424/26903/72205/225898/193740/17755/212307/17257/101706/18472/208177/11848/16765/20257/108989/20479	22
TS_entry_up	GO:0010770	positive regulation of cell morphogenesis involved in differentiation	18/566	98/23355	2.17053e-11	1.642e-09	1.11306e-09	66713/108100/12929/66515/13132/13169/13430/68813/218952/192176/16202/110829/17919/18223/74143/18472/110253/70450	18
TS_entry_up	GO:0010720	positive regulation of cell development	34/566	368/23355	2.92433e-11	2.16311e-09	1.4663e-09	66713/108100/12929/66515/13132/13138/13169/13430/68813/13649/218952/192176/16202/71955/110829/17096/17755/56717/17919/83431/18223/74143/18472/140570/18759/14083/19697/68585/20616/20732/104015/110253/22368/70450	34
TS_entry_up	GO:0030038	contractile actin filament bundle assembly	19/566	113/23355	3.04379e-11	2.16311e-09	1.4663e-09	11465/102098/54324/68178/218952/16419/56717/54132/208177/233977/19303/11848/19878/20971/20411/20410/20779/16765/22793	19
TS_entry_up	GO:0043149	stress fiber assembly	19/566	113/23355	3.04379e-11	2.16311e-09	1.4663e-09	11465/102098/54324/68178/218952/16419/56717/54132/208177/233977/19303/11848/19878/20971/20411/20410/20779/16765/22793	19
TS_entry_up	GO:0032886	regulation of microtubule-based process	28/566	255/23355	3.04999e-11	2.16311e-09	1.4663e-09	11747/67886/234852/75608/75786/67300/13518/13424/26903/72205/225898/193740/11426/17755/212307/17257/98956/101706/18472/18571/208177/11848/19878/16765/20257/57752/108989/20479	28
TS_entry_up	GO:1902904	negative regulation of supramolecular fiber organization	23/566	172/23355	3.36287e-11	2.34832e-09	1.59185e-09	102098/70420/67886/12332/12333/68178/23789/12955/26903/72205/227753/107351/65970/17755/208177/233977/18753/20740/20742/16765/20257/225115/50875	23
TS_entry_up	GO:0071375	cellular response to peptide hormone stimulus	28/566	257/23355	3.67368e-11	2.52649e-09	1.71263e-09	229709/11651/11747/66898/12927/329877/56458/16002/16332/107351/17913/17973/83431/98415/74143/18753/18759/14083/19303/19328/19697/19878/69178/320706/20411/20779/67043/22628	28
TS_entry_up	GO:0150116	regulation of cell-substrate junction organization	15/566	68/23355	6.6044e-11	4.47423e-09	3.03294e-09	11465/11845/226352/218952/29875/232227/110829/11426/212307/208177/14083/20971/20874/20779/22330	15
TS_entry_up	GO:0010811	positive regulation of cell-substrate adhesion	20/566	133/23355	7.54198e-11	5.03427e-09	3.41257e-09	12929/13132/13138/13430/68813/226352/218952/192176/16202/29875/16402/16403/16412/16480/110829/20163/20971/110253/70450/22288	20
TS_entry_up	GO:1900024	regulation of substrate adhesion-dependent cell spreading	14/566	58/23355	7.82832e-11	5.14967e-09	3.4908e-09	60595/12927/12929/13132/13430/68813/218952/192176/16202/107351/110829/14083/110253/70450	14
TS_entry_up	GO:0043434	response to peptide hormone	32/566	342/23355	8.14585e-11	5.282e-09	3.5805e-09	229709/11651/16952/11747/66898/12927/12333/329877/56458/16002/16332/107351/56717/17913/17973/83431/98415/74143/18799/18753/18759/14083/19303/19328/19697/19878/69178/320706/20411/20779/67043/22628	32
TS_entry_up	GO:0150105	protein localization to cell-cell junction	10/566	24/23355	9.33367e-11	5.96698e-09	4.04482e-09	11461/11465/60595/102098/68178/109620/192176/54135/21873/22330	10
TS_entry_up	GO:0031532	actin cytoskeleton reorganization	18/566	107/23355	1.00043e-10	6.3069e-09	4.27524e-09	16952/108100/66898/12927/12488/12550/12978/13039/22350/192176/227753/23897/544963/27418/17886/18720/11848/20740	18
TS_entry_up	GO:1902414	protein localization to cell junction	20/566	136/23355	1.14051e-10	7.09149e-09	4.80709e-09	11461/11465/60595/102098/108100/68178/13138/13383/53310/109620/218952/192176/16573/16593/54135/67826/20908/21873/22330/65114	20
TS_entry_up	GO:1905477	positive regulation of protein localization to membrane	18/566	109/23355	1.37488e-10	8.43323e-09	5.71661e-09	74205/11651/11845/13383/13649/22350/16412/16573/16854/17913/17919/53328/217124/18759/56212/20411/20742/20908	18
TS_entry_up	GO:0008360	regulation of cell shape	21/566	154/23355	1.66623e-10	1.0084e-08	6.83565e-09	16952/102098/108100/56699/12978/13383/22350/218952/224014/15212/29806/27418/77579/17886/140570/14083/19303/11848/11852/56212/26941	21
TS_entry_up	GO:0051494	negative regulation of cytoskeleton organization	22/566	172/23355	2.16535e-10	1.29323e-08	8.76637e-09	102098/70420/67886/12332/12333/68178/23789/26903/72205/227753/107351/65970/17755/208177/233977/18753/20740/20742/16765/20257/225115/50875	22
TS_entry_up	GO:0046578	regulation of Ras protein signal transduction	26/566	242/23355	2.51735e-10	1.48393e-08	1.00591e-08	75547/11845/99371/16801/69632/102098/54324/73341/108058/69601/329877/13430/224014/13998/14251/232227/16412/20403/107351/212307/56715/78255/68585/56392/70527/16765	26
TS_entry_up	GO:0034504	protein localization to nucleus	29/566	301/23355	3.18447e-10	1.85311e-08	1.25617e-08	11651/11820/12488/12550/12385/209200/218952/192176/14469/15191/75751/16480/16886/16905/103468/218210/229603/18753/19386/20779/77053/223697/22042/212999/208263/240832/108989/56338/72565	29
TS_entry_up	GO:1901653	cellular response to peptide	29/566	303/23355	3.72368e-10	2.13946e-08	1.45027e-08	229709/11651/11747/11820/66898/12927/329877/56458/16002/16332/107351/17913/17973/83431/98415/74143/18753/18759/14083/19303/19328/19697/19878/69178/320706/20411/20779/67043/22628	29
TS_entry_up	GO:0097581	lamellipodium organization	16/566	89/23355	3.95437e-10	2.24361e-08	1.52087e-08	226251/66713/73341/67771/23789/13430/224014/16412/107351/56717/17973/17974/19303/56440/20779/22330	16
TS_entry_up	GO:0007009	plasma membrane organization	18/566	117/23355	4.57674e-10	2.56467e-08	1.73851e-08	11666/11651/108100/66898/13430/26903/14251/227753/77579/17886/226101/17988/23970/18753/26941/235406/66616/20742	18
TS_entry_up	GO:0000281	mitotic cytokinesis	14/566	68/23355	7.61416e-10	4.16394e-08	2.8226e-08	234852/75608/66515/77579/18571/11848/11852/19878/235406/66616/20742/70527/16765/20479	14
TS_entry_up	GO:0031122	cytoplasmic microtubule organization	14/566	68/23355	7.61416e-10	4.16394e-08	2.8226e-08	67886/269713/13383/13518/13424/22350/668225/16886/101706/18472/11848/20874/57752/20479	14
TS_entry_up	GO:0061640	cytoskeleton-dependent cytokinesis	16/566	93/23355	7.802e-10	4.21587e-08	2.8578e-08	66713/234852/75608/66515/71955/77579/18571/11848/11852/19878/235406/66616/20742/70527/16765/20479	16
TS_entry_up	GO:0010632	regulation of epithelial cell migration	25/566	240/23355	1.06917e-09	5.70938e-08	3.87021e-08	11651/27494/16952/11745/11845/12927/69601/68813/226352/16002/232227/16480/11426/212307/17257/56717/234779/14083/104831/11848/11852/19878/68585/20692/20779	25
TS_entry_up	GO:0032869	cellular response to insulin stimulus	23/566	205/23355	1.17176e-09	6.18443e-08	4.19222e-08	11651/66898/12927/329877/56458/16002/16332/107351/17913/17973/83431/98415/74143/18753/18759/19328/19697/69178/320706/20411/20779/67043/22628	23
TS_entry_up	GO:1901652	response to peptide	33/566	406/23355	1.58191e-09	8.25321e-08	5.59459e-08	229709/11651/16952/11747/11820/66898/12927/12333/329877/56458/16002/16332/107351/56717/17913/17973/83431/98415/74143/18799/18753/18759/14083/19303/19328/19697/19878/69178/320706/20411/20779/67043/22628	33
TS_entry_up	GO:0032386	regulation of intracellular transport	29/566	326/23355	2.04529e-09	1.05495e-07	7.15117e-08	228359/27061/12550/12955/13132/235567/13424/13660/66753/22350/192176/16480/16573/18826/17755/17257/17913/83431/18220/101706/218210/17931/18753/104831/55988/20779/108989/72565/71732	29
TS_entry_up	GO:0030048	actin filament-based movement	18/566	129/23355	2.31963e-09	1.18301e-07	8.01927e-08	60595/108058/13383/13511/109620/226352/192176/227753/16480/77579/17886/17904/17912/17913/17919/93742/109552/223697	18
TS_entry_up	GO:0006887	exocytosis	32/566	391/23355	2.37348e-09	1.19703e-07	8.11426e-08	16952/11745/99371/111173/69940/66482/211446/105504/75914/93692/217325/17096/77579/17886/17919/18195/18571/52055/19328/216363/56715/107767/20971/67826/69150/20908/20911/104015/320714/70450/71732/20479	32
TS_entry_up	GO:1902850	microtubule cytoskeleton organization involved in mitosis	19/566	145/23355	2.45271e-09	1.22339e-07	8.29296e-08	234852/75608/75786/67300/13424/225898/192176/193740/16412/17257/83431/101706/18472/11848/66711/16765/57752/108989/20479	19
TS_entry_up	GO:0016358	dendrite development	28/566	309/23355	2.57811e-09	1.26338e-07	8.56404e-08	66713/11820/11845/108100/67886/12929/66515/69601/13169/16202/29875/232227/16412/17755/17257/56717/17919/17974/18223/74143/18472/56376/217124/11848/19878/231380/22215/22629	28
TS_entry_up	GO:0031346	positive regulation of cell projection organization	34/566	436/23355	2.58855e-09	1.26338e-07	8.56404e-08	66713/108100/56699/23789/66515/69601/13169/13430/13660/192176/16202/29875/71955/16403/16412/17096/17755/56717/17919/17973/83431/18223/74143/18472/353047/140570/18759/68585/12492/20616/20779/223255/20257/22368	34
TS_entry_up	GO:0030865	cortical cytoskeleton organization	13/566	63/23355	2.99671e-09	1.44703e-07	9.80894e-08	109711/11845/13383/22350/217325/18472/18571/11848/11852/56212/19878/229707/21894	13
TS_entry_up	GO:0007051	spindle organization	21/566	181/23355	3.36942e-09	1.60987e-07	1.09128e-07	234852/75608/75786/67300/13383/13424/225898/22350/192176/193740/16886/212307/17257/17886/101706/11848/66711/16765/57752/108989/20479	21
TS_entry_up	GO:0050808	synapse organization	36/566	486/23355	3.44452e-09	1.62861e-07	1.10398e-07	11461/109711/66713/11820/11845/108100/12550/75608/75786/12929/69601/13138/13169/111173/192176/17257/77579/17919/17988/74143/18472/56376/53328/140570/233977/67533/19024/14083/11848/19878/20616/20411/20692/22215/22288/65114	36
TS_entry_up	GO:0016050	vesicle organization	26/566	279/23355	5.34353e-09	2.50044e-07	1.69497e-07	15463/11736/16952/11767/99371/12488/75608/235567/13430/26903/216238/16573/66508/18472/18571/18759/20971/20334/69608/67826/20616/235406/20908/104015/71732/20479	26
TS_entry_up	GO:0032868	response to insulin	24/566	241/23355	5.65978e-09	2.6214e-07	1.77696e-07	11651/66898/12927/329877/56458/16002/16332/107351/56717/17913/17973/83431/98415/74143/18753/18759/19328/19697/69178/320706/20411/20779/67043/22628	24
TS_entry_up	GO:0022411	cellular component disassembly	31/566	385/23355	6.22482e-09	2.85399e-07	1.93462e-07	11845/329015/67886/12332/26903/14251/93739/227753/232227/15944/16573/16593/18826/65970/17755/67443/212307/83431/18195/18472/56273/12421/20740/20742/16765/20257/225115/104015/50875/80743/20479	31
TS_entry_up	GO:0001952	regulation of cell-matrix adhesion	17/566	123/23355	7.4874e-09	3.39853e-07	2.30375e-07	11465/13138/226352/218952/16202/29875/16480/110829/11426/208177/14083/218397/20971/20874/20779/22288/22330	17
TS_entry_up	GO:0031529	ruffle organization	12/566	56/23355	7.72756e-09	3.47281e-07	2.35411e-07	11845/23789/12978/13169/16332/107351/65970/56717/83431/18720/353047/56212	12
TS_entry_up	GO:0043112	receptor metabolic process	21/566	191/23355	8.8885e-09	3.95538e-07	2.68123e-07	11820/99371/12333/67300/13132/13430/209200/13858/22350/14251/232227/16412/66508/16976/27418/18195/93742/234779/56440/104015/22042	21
TS_entry_up	GO:0016482	cytosolic transport	19/566	157/23355	9.36389e-09	4.12648e-07	2.79721e-07	66713/11736/67300/13132/235567/13858/111173/22350/192176/16573/17257/104831/56440/55988/69178/70834/20779/71732/65114	19
TS_entry_up	GO:0008286	insulin receptor signaling pathway	17/566	126/23355	1.08555e-08	4.73782e-07	3.21162e-07	11651/66898/12927/56458/16002/16332/107351/17973/83431/98415/74143/18753/19697/69178/320706/20411/20779	17
TS_entry_up	GO:0048193	Golgi vesicle transport	25/566	269/23355	1.11224e-08	4.7627e-07	3.22848e-07	74205/11736/99371/27061/54161/13430/13858/69940/66482/105504/75914/93739/74105/27277/17912/18195/18759/54189/20334/69608/56440/55988/20742/103694/320714	25
TS_entry_up	GO:0048588	developmental cell growth	25/566	269/23355	1.11224e-08	4.7627e-07	3.22848e-07	75547/11820/108058/13169/13430/16202/29875/71955/16412/20403/17755/17257/56717/17919/83431/18472/56376/68585/20353/54338/70834/106628/22368/22284/22330	25
TS_entry_up	GO:0000910	cytokinesis	19/566	160/23355	1.28243e-08	5.44016e-07	3.68771e-07	66713/11744/234852/75608/66515/71955/77579/17886/18571/109333/11848/11852/19878/235406/66616/20742/70527/16765/20479	19
TS_entry_up	GO:0098876	vesicle-mediated transport to the plasma membrane	15/566	98/23355	1.39347e-08	5.85645e-07	3.9699e-07	74205/99371/13430/69940/66482/105504/75914/74105/17919/18195/54189/67826/20742/20908/65114	15
TS_entry_up	GO:0042060	wound healing	29/566	357/23355	1.58769e-08	6.61148e-07	4.48171e-07	11465/16952/11747/23789/109620/13518/26903/13649/14066/218952/192176/14775/15289/16412/107351/17096/11426/56717/77579/17886/226101/93742/208177/18810/18753/14083/15170/20971/20496	29
TS_entry_up	GO:0007043	cell-cell junction assembly	18/566	148/23355	2.12283e-08	8.68066e-07	5.88434e-07	11461/11465/60595/12550/12385/12388/13383/16412/16480/54135/17913/93742/18571/109333/56460/11848/19878/22330	18
TS_entry_up	GO:0030010	establishment of cell polarity	18/566	148/23355	2.12283e-08	8.68066e-07	5.88434e-07	27494/11845/12929/14252/227753/16412/107351/217325/16905/17755/17886/83431/101706/18472/93742/18759/11848/26941	18
TS_entry_up	GO:1902115	regulation of organelle assembly	21/566	201/23355	2.19863e-08	8.87216e-07	6.01415e-07	54324/234852/75608/234594/13430/13424/225898/22350/227753/193740/18826/16886/74302/101706/18571/11848/20971/20779/108989/71732/20479	21
TS_entry_up	GO:0031623	receptor internalization	17/566	132/23355	2.20875e-08	8.87216e-07	6.01415e-07	11820/67300/13132/13430/13858/22350/14251/232227/16412/16976/27418/18195/93742/234779/56440/104015/22042	17
TS_entry_up	GO:0007052	mitotic spindle organization	16/566	118/23355	2.72984e-08	1.08691e-06	7.3678e-07	234852/75608/75786/67300/13424/225898/192176/193740/17257/101706/11848/66711/16765/57752/108989/20479	16
TS_entry_up	GO:0051893	regulation of focal adhesion assembly	12/566	63/23355	3.16486e-08	1.23839e-06	8.39464e-07	11465/226352/218952/29875/110829/11426/208177/14083/20971/20874/20779/22330	12
TS_entry_up	GO:0090109	regulation of cell-substrate junction assembly	12/566	63/23355	3.16486e-08	1.23839e-06	8.39464e-07	11465/226352/218952/29875/110829/11426/208177/14083/20971/20874/20779/22330	12
TS_entry_up	GO:0048259	regulation of receptor-mediated endocytosis	16/566	120/23355	3.48027e-08	1.35017e-06	9.15234e-07	11820/12488/13132/13430/14251/232227/16410/16976/27418/18195/93742/234779/19063/56715/20616/104015	16
TS_entry_up	GO:0051271	negative regulation of cellular component movement	26/566	306/23355	3.57989e-08	1.37705e-06	9.33455e-07	66082/109711/60595/11651/11792/12550/29876/23789/12385/69601/13138/16202/16480/107351/17257/208177/14083/104831/56715/72065/11848/11852/26941/259302/223255/50875	26
TS_entry_up	GO:0006907	pinocytosis	8/566	23/23355	4.02953e-08	1.53698e-06	1.04187e-06	60595/11736/13132/13430/98878/19063/235406/69178	8
TS_entry_up	GO:0010634	positive regulation of epithelial cell migration	18/566	155/23355	4.38606e-08	1.65903e-06	1.1246e-06	11651/27494/16952/11745/11845/12927/68813/226352/16002/232227/212307/56717/234779/11852/19878/68585/20692/20779	18
TS_entry_up	GO:1900026	positive regulation of substrate adhesion-dependent cell spreading	10/566	42/23355	4.72867e-08	1.77384e-06	1.20243e-06	12929/13132/13430/68813/218952/192176/16202/110829/110253/70450	10
TS_entry_up	GO:0045931	positive regulation of mitotic cell cycle	16/566	123/23355	4.96267e-08	1.84636e-06	1.25159e-06	11651/16952/11792/11820/108058/67177/99375/13649/15289/16906/17257/18472/109333/74370/50875/20479	16
TS_entry_up	GO:0050769	positive regulation of neurogenesis	25/566	291/23355	5.28771e-08	1.9513e-06	1.32272e-06	66713/108100/66515/13138/13169/13649/16202/71955/17096/17755/56717/17919/83431/18223/74143/18472/140570/18759/14083/19697/68585/20616/20732/104015/22368	25
TS_entry_up	GO:0110020	regulation of actomyosin structure organization	15/566	108/23355	5.34559e-08	1.95675e-06	1.32642e-06	11465/75547/102098/54324/68178/218952/56717/208177/233977/19303/11848/19878/20971/20410/16765	15
TS_entry_up	GO:0030705	cytoskeleton-dependent intracellular transport	20/566	195/23355	6.47501e-08	2.35121e-06	1.59381e-06	60595/11820/71435/67166/54161/13518/13424/14252/16573/16593/17755/17257/17912/17913/17919/83431/18472/56273/77053/223697	20
TS_entry_up	GO:0006997	nucleus organization	16/566	126/23355	7.00021e-08	2.52174e-06	1.70941e-06	15463/71782/234852/75608/224640/16905/72787/83431/103468/218210/18472/68585/77053/223697/208263/20479	16
TS_entry_up	GO:0032984	protein-containing complex disassembly	21/566	215/23355	7.09951e-08	2.53738e-06	1.72001e-06	67886/12332/26903/227753/15944/16573/16593/65970/17755/67443/18195/56273/20740/20742/16765/20257/225115/104015/50875/80743/20479	21
TS_entry_up	GO:0030307	positive regulation of cell growth	20/566	197/23355	7.67324e-08	2.721e-06	1.84448e-06	11651/13169/13649/16202/71955/20403/17755/17257/56717/17919/83431/18472/14083/11848/74370/68585/54338/106628/22368/74996	20
TS_entry_up	GO:0032231	regulation of actin filament bundle assembly	15/566	111/23355	7.76287e-08	2.73145e-06	1.85156e-06	11465/102098/54324/68178/218952/192176/56717/208177/233977/19303/11848/19878/20971/20410/16765	15
TS_entry_up	GO:0051492	regulation of stress fiber assembly	14/566	96/23355	7.93805e-08	2.7716e-06	1.87878e-06	11465/102098/54324/68178/218952/56717/208177/233977/19303/11848/19878/20971/20410/16765	14
TS_entry_up	GO:0061842	microtubule organizing center localization	9/566	34/23355	8.26906e-08	2.86514e-06	1.94218e-06	67771/13383/22350/16573/83431/18472/93742/77053/223697	9
TS_entry_up	GO:0043542	endothelial cell migration	21/566	218/23355	9.00668e-08	3.09707e-06	2.0994e-06	11651/27494/16952/11745/12927/23789/69601/14775/15289/16002/16410/16412/16480/17257/17886/14083/19303/11848/11852/19878/20692	21
TS_entry_up	GO:0010976	positive regulation of neuron projection development	21/566	220/23355	1.05292e-07	3.5934e-06	2.43585e-06	66713/108100/69601/13169/13660/192176/29875/16403/16412/17096/56717/17973/83431/74143/18472/140570/18759/68585/12492/223255/20257	21
TS_entry_up	GO:0006892	post-Golgi vesicle-mediated transport	14/566	99/23355	1.17942e-07	3.99506e-06	2.70812e-06	74205/11736/99371/13430/13858/69940/66482/105504/75914/74105/17912/18195/54189/20742	14
TS_entry_up	GO:0048268	clathrin coat assembly	7/566	18/23355	1.19409e-07	4.01481e-06	2.72151e-06	11764/216705/74325/67300/13132/13858/20616	7
TS_entry_up	GO:0090169	regulation of spindle assembly	8/566	26/23355	1.20412e-07	4.01874e-06	2.72417e-06	234852/75608/13424/225898/193740/101706/108989/20479	8
TS_entry_up	GO:0099173	postsynapse organization	20/566	203/23355	1.2599e-07	4.17423e-06	2.82958e-06	11461/109711/66713/11820/11845/108100/75608/75786/12929/13169/77579/17919/17988/74143/18472/56376/19878/20411/22215/65114	20
TS_entry_up	GO:0060236	regulation of mitotic spindle organization	9/566	36/23355	1.42144e-07	4.67531e-06	3.16924e-06	234852/75608/67300/13424/225898/193740/101706/108989/20479	9
TS_entry_up	GO:0050773	regulation of dendrite development	16/566	133/23355	1.50209e-07	4.90502e-06	3.32495e-06	66713/11845/108100/67886/12929/66515/69601/13169/16202/29875/17919/18223/74143/18472/11848/22629	16
TS_entry_up	GO:1903362	regulation of cellular protein catabolic process	22/566	247/23355	1.78211e-07	5.77787e-06	3.91663e-06	11651/70369/27061/13132/69601/22350/93739/14775/193740/53312/68833/59029/19188/14083/19359/56736/22215/71472/30940/71732/65114/100494	22
TS_entry_up	GO:0048015	phosphatidylinositol-mediated signaling	18/566	170/23355	1.81613e-07	5.84638e-06	3.96307e-06	11651/12978/69601/13649/69940/22350/14254/227753/23897/107650/18799/72469/14083/15170/26941/70527/104015/22215	18
TS_entry_up	GO:0051647	nucleus localization	9/566	37/23355	1.83821e-07	5.87581e-06	3.98302e-06	13424/56717/77579/18472/14083/26941/77053/223697/57752	9
TS_entry_up	GO:2000641	regulation of early endosome to late endosome transport	7/566	19/23355	1.85118e-07	5.87587e-06	3.98306e-06	13132/235567/22350/104831/55988/20779/71732	7
TS_entry_up	GO:1901992	positive regulation of mitotic cell cycle phase transition	13/566	88/23355	1.97679e-07	6.23102e-06	4.22381e-06	11651/16952/11792/11820/108058/67177/99375/13649/16906/17257/74370/50875/20479	13
TS_entry_up	GO:0031345	negative regulation of cell projection organization	20/566	209/23355	2.02923e-07	6.35088e-06	4.30506e-06	11845/70369/23789/13132/13430/192176/16332/16412/107351/16886/18472/18753/14083/216363/11848/68585/20353/20257/22215/22629	20
TS_entry_up	GO:1903036	positive regulation of response to wounding	12/566	74/23355	2.0428e-07	6.35088e-06	4.30506e-06	11465/16952/218952/192176/15289/16412/107351/56717/83431/14083/68585/223255	12
TS_entry_up	GO:0006893	Golgi to plasma membrane transport	11/566	61/23355	2.14602e-07	6.62637e-06	4.4918e-06	74205/99371/13430/69940/66482/105504/75914/74105/18195/54189/20742	11
TS_entry_up	GO:0048017	inositol lipid-mediated signaling	18/566	173/23355	2.36603e-07	7.25636e-06	4.91886e-06	11651/12978/69601/13649/69940/22350/14254/227753/23897/107650/18799/72469/14083/15170/26941/70527/104015/22215	18
TS_entry_up	GO:0007346	regulation of mitotic cell cycle	31/566	453/23355	2.51278e-07	7.65469e-06	5.18887e-06	226250/11651/16952/11792/11820/108058/66440/67177/99375/66515/13383/13649/15289/16002/29875/16906/17257/18472/109333/19188/15170/74370/26941/50875/216810/108989/100683/74996/20479/22629/72611	31
TS_entry_up	GO:0043087	regulation of GTPase activity	25/566	318/23355	2.90138e-07	8.77957e-06	5.95139e-06	27494/228359/54324/12929/69601/218952/13998/29875/544963/232227/16403/16412/110829/212307/56717/83431/18472/18720/140570/218397/56212/20163/66616/16765/66687	25
TS_entry_up	GO:0032506	cytokinetic process	9/566	39/23355	2.99899e-07	9.01486e-06	6.11088e-06	11744/234852/75608/17886/18571/11848/235406/66616/20479	9
TS_entry_up	GO:0009896	positive regulation of catabolic process	31/566	457/23355	3.04362e-07	9.0888e-06	6.161e-06	11666/11651/11820/27061/234594/99375/13132/69601/209200/22350/56458/15289/193740/15944/17454/18195/53312/18753/14083/19328/56736/19878/56440/235406/66616/20773/74735/71732/65114/78781/100494	31
TS_entry_up	GO:1903649	regulation of cytoplasmic transport	8/566	29/23355	3.10269e-07	9.20463e-06	6.23953e-06	13132/235567/22350/17257/104831/55988/20779/71732	8
TS_entry_up	GO:0042063	gliogenesis	26/566	343/23355	3.41243e-07	1.00578e-05	6.81786e-06	11651/16952/11820/75786/12929/12978/69601/13138/13649/15212/16202/17096/17257/56717/17988/18472/93742/18759/14083/19697/11848/68585/20732/77053/223697/104015	26
TS_entry_up	GO:0031331	positive regulation of cellular catabolic process	28/566	389/23355	3.48879e-07	1.02165e-05	6.92546e-06	11666/11651/11820/27061/234594/13132/69601/209200/22350/56458/15289/193740/15944/17454/53312/18753/14083/19328/56736/19878/235406/66616/20773/74735/71732/65114/78781/100494	28
TS_entry_up	GO:1900180	regulation of protein localization to nucleus	16/566	142/23355	3.72772e-07	1.08462e-05	7.35232e-06	11651/11820/12488/12550/12385/209200/218952/192176/16480/16886/229603/18753/20779/22042/108989/72565	16
TS_entry_up	GO:0090224	regulation of spindle organization	9/566	40/23355	3.78706e-07	1.09487e-05	7.42178e-06	234852/75608/67300/13424/225898/193740/101706/108989/20479	9
TS_entry_up	GO:0001558	regulation of cell growth	30/566	439/23355	4.04471e-07	1.16196e-05	7.87654e-06	11651/12929/12955/13132/69601/13169/13430/13649/16202/71955/20403/66508/17755/17257/56717/17919/83431/18472/217124/19063/14083/11848/74370/68585/20353/54338/70834/106628/22368/74996	30
TS_entry_up	GO:0046626	regulation of insulin receptor signaling pathway	12/566	79/23355	4.27065e-07	1.21153e-05	8.21257e-06	66898/16002/16332/107351/17973/98415/74143/18753/19697/69178/20411/20779	12
TS_entry_up	GO:1900076	regulation of cellular response to insulin stimulus	12/566	79/23355	4.27065e-07	1.21153e-05	8.21257e-06	16002/16332/107351/17913/17973/98415/74143/18753/19697/69178/20411/20779	12
TS_entry_up	GO:1900182	positive regulation of protein localization to nucleus	13/566	94/23355	4.34383e-07	1.22464e-05	8.30141e-06	11651/12488/12550/209200/218952/192176/16480/16886/18753/20779/22042/108989/72565	13
TS_entry_up	GO:0000302	response to reactive oxygen species	19/566	200/23355	4.56775e-07	1.27982e-05	8.67546e-06	11651/11671/16952/11792/12927/12333/12955/13649/56458/93692/14775/16410/114774/54683/18753/19697/11852/20779/223255	19
TS_entry_up	GO:0090068	positive regulation of cell cycle process	22/566	261/23355	4.61439e-07	1.28495e-05	8.71027e-06	11651/16952/11792/11820/108058/67177/99375/69601/13424/13649/16002/16906/17257/101706/109333/11848/19878/74370/50875/108989/71472/20479	22
TS_entry_up	GO:0007266	Rho protein signal transduction	18/566	181/23355	4.6545e-07	1.28822e-05	8.73242e-06	75547/16801/69632/102098/54324/73341/108100/56699/224014/13998/14251/16412/20403/107351/11848/56212/19878/16765	18
TS_entry_up	GO:0006998	nuclear envelope organization	9/566	41/23355	4.74861e-07	1.3063e-05	8.85499e-06	71782/75608/224640/16905/83431/18472/77053/223697/208263	9
TS_entry_up	GO:0043624	cellular protein complex disassembly	16/566	145/23355	4.96455e-07	1.35748e-05	9.20189e-06	67886/12332/26903/227753/65970/17755/18195/56273/20740/20742/16765/20257/225115/104015/50875/20479	16
TS_entry_up	GO:0007097	nuclear migration	8/566	31/23355	5.46408e-07	1.48512e-05	1.00671e-05	13424/77579/18472/14083/26941/77053/223697/57752	8
TS_entry_up	GO:0031333	negative regulation of protein-containing complex assembly	16/566	147/23355	5.98395e-07	1.61673e-05	1.09593e-05	12332/12333/12955/72205/227753/107351/18753/110157/20740/20742/20779/16765/20257/225115/50875/65114	16
TS_entry_up	GO:0071346	cellular response to interferon-gamma	14/566	113/23355	6.24055e-07	1.67609e-05	1.13617e-05	11465/66713/12332/56699/286940/14469/227753/15944/16573/17913/52055/19328/20911/22793	14
TS_entry_up	GO:0099072	regulation of postsynaptic membrane neurotransmitter receptor levels	13/566	97/23355	6.29074e-07	1.67963e-05	1.13857e-05	12388/13138/13383/53310/13430/13858/14252/232227/18759/67826/20908/104015/65114	13
TS_entry_up	GO:0150117	positive regulation of cell-substrate junction organization	8/566	32/23355	7.13153e-07	1.89298e-05	1.28319e-05	11845/226352/218952/29875/232227/110829/212307/20971	8
TS_entry_up	GO:0032272	negative regulation of protein polymerization	12/566	83/23355	7.39697e-07	1.9441e-05	1.31784e-05	12332/12333/72205/227753/107351/18753/20740/20742/16765/20257/225115/50875	12
TS_entry_up	GO:0045927	positive regulation of growth	24/566	312/23355	7.40976e-07	1.9441e-05	1.31784e-05	11651/13169/13383/13649/22350/16002/16202/71955/20403/17755/17257/56717/17919/83431/18472/19035/14083/11848/74370/68585/54338/106628/22368/74996	24
TS_entry_up	GO:0070849	response to epidermal growth factor	9/566	44/23355	9.00699e-07	2.34958e-05	1.59271e-05	11651/13132/69601/13649/29875/19248/218397/67043/108989	9
TS_entry_up	GO:0022407	regulation of cell-cell adhesion	29/566	432/23355	9.0712e-07	2.35281e-05	1.5949e-05	11651/16952/11898/12333/12550/330817/13383/226352/17075/14251/14252/16002/16403/16854/17096/17973/17974/114774/18950/27205/18753/14083/104831/15170/19697/11848/20971/20779/22042	29
TS_entry_up	GO:0051642	centrosome localization	8/566	33/23355	9.21481e-07	2.37648e-05	1.61094e-05	13383/22350/16573/83431/18472/93742/77053/223697	8
TS_entry_up	GO:1903828	negative regulation of cellular protein localization	14/566	117/23355	9.57712e-07	2.45596e-05	1.66482e-05	11820/11845/12550/67177/67300/12385/13132/66753/93730/229603/233977/19878/235406/65114	14
TS_entry_up	GO:0050803	regulation of synapse structure or activity	22/566	273/23355	9.87084e-07	2.51706e-05	1.70624e-05	66713/11820/11845/108100/75608/69601/13138/13169/13430/17257/77579/17919/74143/18472/56376/53328/14083/11848/20616/20692/22215/65114	22
TS_entry_up	GO:0007409	axonogenesis	31/566	483/23355	9.96281e-07	2.52632e-05	1.71251e-05	226251/11461/11820/12978/13138/13169/13430/13518/14251/16202/71955/16412/16573/17755/105689/77579/17919/83431/18223/18472/140570/14083/56212/68585/20353/20616/16765/22368/22284/22323/22330	31
TS_entry_up	GO:0031098	stress-activated protein kinase signaling cascade	21/566	252/23355	1.01103e-06	2.54948e-05	1.72821e-05	11651/11820/12955/13132/69601/13383/13649/74155/22350/224014/56458/16906/17096/26407/17966/18472/14083/12421/11848/20353/70834	21
TS_entry_up	GO:0018108	peptidyl-tyrosine phosphorylation	24/566	318/23355	1.04072e-06	2.60986e-05	1.76914e-05	11820/12978/12388/53310/13649/98878/74155/14254/232431/23897/16002/29875/16402/16412/17096/56717/68833/18753/14083/15170/19303/72065/218397/20779	24
TS_entry_up	GO:0071902	positive regulation of protein serine/threonine kinase activity	22/566	274/23355	1.04941e-06	2.61719e-05	1.77411e-05	75547/11651/11820/54324/12929/12978/13132/69601/13649/218952/224014/14254/16202/29875/26407/18753/19303/11848/74370/70834/20779/67043	22
TS_entry_up	GO:0030032	lamellipodium assembly	11/566	71/23355	1.05605e-06	2.61934e-05	1.77557e-05	226251/66713/73341/13430/224014/16412/56717/17973/17974/19303/22330	11
TS_entry_up	GO:2000146	negative regulation of cell motility	23/566	297/23355	1.12101e-06	2.76536e-05	1.87455e-05	66082/11651/11792/12550/29876/23789/12385/69601/13138/16202/16480/107351/17257/208177/14083/104831/56715/72065/11848/11852/26941/259302/223255	23
TS_entry_up	GO:1901989	positive regulation of cell cycle phase transition	13/566	102/23355	1.13045e-06	2.77358e-05	1.88012e-05	11651/16952/11792/11820/108058/67177/99375/13649/16906/17257/74370/50875/20479	13
TS_entry_up	GO:0018212	peptidyl-tyrosine modification	24/566	321/23355	1.22912e-06	2.99944e-05	2.03323e-05	11820/12978/12388/53310/13649/98878/74155/14254/232431/23897/16002/29875/16402/16412/17096/56717/68833/18753/14083/15170/19303/72065/218397/20779	24
TS_entry_up	GO:0045860	positive regulation of protein kinase activity	29/566	439/23355	1.25413e-06	3.03884e-05	2.05993e-05	75547/11651/11820/54324/12929/12978/13132/69601/13138/13383/53310/13649/218952/224014/14254/16202/29875/26407/18753/14083/19303/110157/11848/74370/20971/66616/70834/20779/67043	29
TS_entry_up	GO:0060560	developmental growth involved in morphogenesis	22/566	277/23355	1.25865e-06	3.03884e-05	2.05993e-05	11820/13169/13430/226352/16202/29875/71955/16412/20403/17755/17257/17919/83431/18472/68585/20353/20496/54338/70834/22368/22284/22330	22
TS_entry_up	GO:0008361	regulation of cell size	19/566	214/23355	1.28144e-06	3.06128e-05	2.07515e-05	11651/13169/13430/16202/71955/17755/56717/17919/83431/18472/12421/11848/74370/68585/20353/20496/20499/26941/22368	19
TS_entry_up	GO:1903050	regulation of proteolysis involved in cellular protein catabolic process	19/566	214/23355	1.28144e-06	3.06128e-05	2.07515e-05	11651/70369/27061/13132/69601/93739/14775/193740/53312/68833/59029/19188/14083/19359/56736/22215/71472/30940/100494	19
TS_entry_up	GO:0045862	positive regulation of proteolysis	25/566	345/23355	1.30937e-06	3.11164e-05	2.10928e-05	11651/11820/27061/12388/13132/69601/14066/227753/193740/71955/17096/17886/53312/114774/19188/14083/11848/56736/19878/53890/235406/66616/20779/72565/100494	25
TS_entry_up	GO:0050767	regulation of neurogenesis	29/566	443/23355	1.50379e-06	3.55506e-05	2.40986e-05	66713/108100/12385/66515/13138/13169/13649/16202/71955/17096/17755/17257/56717/17919/83431/18223/74143/18472/140570/18759/14083/19697/68585/20353/20616/20732/104015/22368/22629	29
TS_entry_up	GO:1904951	positive regulation of establishment of protein localization	24/566	325/23355	1.52904e-06	3.59602e-05	2.43762e-05	74205/11820/11845/54324/27061/12465/12488/12550/13649/69940/22350/192176/93692/16480/16573/77579/17913/18753/104831/20779/109552/108989/72565/65114	24
TS_entry_up	GO:0048639	positive regulation of developmental growth	19/566	218/23355	1.69193e-06	3.9586e-05	2.68341e-05	11651/13169/13383/22350/16002/16202/71955/20403/17755/17257/56717/17919/83431/18472/19035/68585/54338/106628/22368	19
TS_entry_up	GO:0050807	regulation of synapse organization	21/566	261/23355	1.77942e-06	4.14195e-05	2.8077e-05	66713/11820/11845/108100/75608/69601/13138/13169/17257/77579/17919/74143/18472/56376/53328/14083/11848/20616/20692/22215/65114	21
TS_entry_up	GO:0033572	transferrin transport	5/566	10/23355	1.87158e-06	4.33423e-05	2.93803e-05	228359/67300/13430/17912/22042	5
TS_entry_up	GO:0051962	positive regulation of nervous system development	25/566	352/23355	1.88188e-06	4.33597e-05	2.93921e-05	66713/108100/66515/13138/13169/13649/16202/71955/17096/17755/56717/17919/83431/18223/74143/18472/140570/18759/14083/19697/68585/20616/20732/104015/22368	25
TS_entry_up	GO:0002064	epithelial cell development	21/566	262/23355	1.89156e-06	4.33626e-05	2.93941e-05	12550/29876/224796/226352/22350/14155/192176/286940/14775/18472/93742/26433/72065/75695/19878/68585/26941/20779/21873/110253/22330	21
TS_entry_up	GO:0030336	negative regulation of cell migration	22/566	284/23355	1.90318e-06	4.34098e-05	2.94261e-05	66082/11651/11792/12550/29876/23789/69601/13138/16202/16480/107351/17257/208177/14083/104831/56715/72065/11848/11852/26941/259302/223255	22
TS_entry_up	GO:0042177	negative regulation of protein catabolic process	14/566	124/23355	1.94028e-06	4.38156e-05	2.97012e-05	70369/13010/69601/26903/13649/192176/93739/105689/68833/19697/55988/71472/30940/65114	14
TS_entry_up	GO:0051261	protein depolymerization	14/566	124/23355	1.94028e-06	4.38156e-05	2.97012e-05	67886/12332/26903/227753/65970/17755/20740/20742/16765/20257/225115/104015/50875/20479	14
TS_entry_up	GO:1990138	neuron projection extension	18/566	200/23355	1.99953e-06	4.49301e-05	3.04567e-05	13169/13430/16202/29875/16412/20403/17755/17257/17919/83431/18472/68585/20353/54338/70834/22368/22284/22330	18
TS_entry_up	GO:0050730	regulation of peptidyl-tyrosine phosphorylation	21/566	263/23355	2.0101e-06	4.4945e-05	3.04667e-05	11820/12978/12388/53310/13649/98878/74155/232431/23897/16002/29875/16402/16412/17096/56717/68833/18753/15170/72065/218397/20779	21
TS_entry_up	GO:0045732	positive regulation of protein catabolic process	19/566	221/23355	2.07448e-06	4.61572e-05	3.12885e-05	11651/11820/27061/99375/13132/69601/22350/56458/193740/18195/53312/14083/56736/56440/235406/66616/71732/65114/100494	19
TS_entry_up	GO:0032388	positive regulation of intracellular transport	17/566	181/23355	2.13966e-06	4.73751e-05	3.21141e-05	27061/12550/13132/13424/13660/22350/192176/16480/16573/17257/17913/101706/18753/104831/108989/72565/71732	17
TS_entry_up	GO:0051222	positive regulation of protein transport	23/566	309/23355	2.20402e-06	4.85633e-05	3.29195e-05	74205/11820/11845/54324/27061/12488/12550/13649/69940/22350/192176/93692/16480/16573/77579/17913/18753/104831/20779/109552/108989/72565/65114	23
TS_entry_up	GO:0040013	negative regulation of locomotion	24/566	332/23355	2.21977e-06	4.86742e-05	3.29947e-05	66082/11651/11792/12550/29876/23789/12385/69601/13138/16202/16480/107351/17257/208177/14083/104831/56715/72065/11848/11852/20353/26941/259302/223255	24
TS_entry_up	GO:0043297	apical junction assembly	12/566	93/23355	2.55419e-06	5.57377e-05	3.77828e-05	60595/12550/12385/13383/16412/17913/93742/18571/109333/11848/19878/22330	12
TS_entry_up	GO:0010970	transport along microtubule	16/566	165/23355	2.79964e-06	6.08018e-05	4.12156e-05	11820/71435/67166/54161/13518/13424/14252/16573/16593/17755/17257/83431/18472/56273/77053/223697	16
TS_entry_up	GO:0060996	dendritic spine development	14/566	128/23355	2.83922e-06	6.13677e-05	4.15992e-05	66713/11845/108100/13169/232227/17257/56717/17919/17974/74143/18472/56376/231380/22215	14
TS_entry_up	GO:1901222	regulation of NIK/NF-kappaB signaling	12/566	94/23355	2.8644e-06	6.16185e-05	4.17692e-05	60595/11820/12333/13649/93692/15289/16202/110829/18569/19697/11848/72565	12
TS_entry_up	GO:0030866	cortical actin cytoskeleton organization	8/566	38/23355	2.91736e-06	6.24619e-05	4.23409e-05	11845/13383/22350/217325/18571/19878/229707/21894	8
TS_entry_up	GO:0007162	negative regulation of cell adhesion	22/566	293/23355	3.17115e-06	6.75768e-05	4.58081e-05	60595/11651/16952/11898/12927/12550/13383/226352/17075/107351/16854/114774/208177/140570/27205/18753/14083/15170/218397/11848/20971/20779	22
TS_entry_up	GO:0032456	endocytic recycling	9/566	51/23355	3.32424e-06	7.0508e-05	4.77951e-05	78618/11845/228359/13660/98878/13858/104831/55988/69150	9
TS_entry_up	GO:0045787	positive regulation of cell cycle	25/566	365/23355	3.58992e-06	7.57891e-05	5.1375e-05	11651/16952/11792/11820/108058/67177/99375/69601/13424/13649/15289/16002/16906/17257/101706/18472/109333/11848/19878/74370/20779/50875/108989/71472/20479	25
TS_entry_up	GO:0038061	NIK/NF-kappaB signaling	13/566	113/23355	3.64097e-06	7.65109e-05	5.18643e-05	60595/11651/11820/12333/13649/93692/15289/16202/110829/18569/19697/11848/72565	13
TS_entry_up	GO:0034599	cellular response to oxidative stress	21/566	274/23355	3.84087e-06	8.03396e-05	5.44596e-05	11666/11651/16952/11792/11820/70369/12927/12333/13649/56458/93692/14775/50868/114774/54683/18753/19697/11852/20779/223255/72565	21
TS_entry_up	GO:0035088	establishment or maintenance of apical/basal cell polarity	9/566	52/23355	3.93441e-06	8.15447e-05	5.52765e-05	13383/53310/22350/16202/93742/18571/18759/11848/26941	9
TS_entry_up	GO:0061245	establishment or maintenance of bipolar cell polarity	9/566	52/23355	3.93441e-06	8.15447e-05	5.52765e-05	13383/53310/22350/16202/93742/18571/18759/11848/26941	9
TS_entry_up	GO:0032418	lysosome localization	11/566	81/23355	4.01917e-06	8.25476e-05	5.59563e-05	67166/66508/17096/17886/83431/353047/56715/69150/70834/20911/70450	11
TS_entry_up	GO:1901880	negative regulation of protein depolymerization	11/566	81/23355	4.01917e-06	8.25476e-05	5.59563e-05	67886/12332/26903/227753/65970/17755/20740/20742/20257/225115/50875	11
TS_entry_up	GO:1901673	regulation of mitotic spindle assembly	6/566	19/23355	4.09117e-06	8.36479e-05	5.67022e-05	234852/75608/225898/193740/108989/20479	6
TS_entry_up	GO:1903034	regulation of response to wounding	16/566	170/23355	4.13195e-06	8.41027e-05	5.70105e-05	11465/16952/11747/218952/192176/15289/16412/107351/56717/83431/208177/18753/14083/68585/20496/223255	16
TS_entry_up	GO:0045765	regulation of angiogenesis	22/566	298/23355	4.1704e-06	8.45064e-05	5.72842e-05	27494/11745/12827/69601/14066/14254/15289/16002/16402/16412/16480/16854/17257/18176/68833/19303/11852/107702/19878/68585/20496/20692	22
TS_entry_up	GO:1903532	positive regulation of secretion by cell	24/566	346/23355	4.52269e-06	9.12378e-05	6.18472e-05	11845/12488/13132/13649/69940/66482/22350/93692/16573/16854/77579/17919/18571/18799/104831/68585/20971/20496/69150/109552/20911/70450/65114/20479	24
TS_entry_up	GO:1901224	positive regulation of NIK/NF-kappaB signaling	10/566	67/23355	4.62872e-06	9.28811e-05	6.29611e-05	60595/11820/13649/93692/15289/16202/110829/18569/19697/11848	10
TS_entry_up	GO:1900078	positive regulation of cellular response to insulin stimulus	7/566	29/23355	4.64508e-06	9.28811e-05	6.29611e-05	16002/17913/98415/74143/69178/20411/20779	7
TS_entry_up	GO:0050000	chromosome localization	11/566	83/23355	5.1225e-06	0.000101978	6.91278e-05	66713/67177/234852/75608/13424/225898/16905/83431/101706/77053/20479	11
TS_entry_up	GO:1901342	regulation of vasculature development	22/566	302/23355	5.1673e-06	0.000102421	6.94278e-05	27494/11745/12827/69601/14066/14254/15289/16002/16402/16412/16480/16854/17257/18176/68833/19303/11852/107702/19878/68585/20496/20692	22
TS_entry_up	GO:0045022	early endosome to late endosome transport	8/566	41/23355	5.34704e-06	0.000105066	7.12208e-05	13132/235567/22350/192176/104831/55988/20779/71732	8
TS_entry_up	GO:0071364	cellular response to epidermal growth factor stimulus	8/566	41/23355	5.34704e-06	0.000105066	7.12208e-05	11651/13132/69601/13649/29875/19248/218397/67043	8
TS_entry_up	GO:0051047	positive regulation of secretion	26/566	398/23355	5.41928e-06	0.000106026	7.18718e-05	74205/11845/12488/13132/13649/69940/66482/22350/93692/16573/16854/67443/77579/17919/18571/18799/104831/68585/20971/20496/69150/109552/20911/70450/65114/20479	26
TS_entry_up	GO:1990776	response to angiotensin	6/566	20/23355	5.72502e-06	0.000111527	7.56008e-05	229709/12333/18753/19697/19878/20779	6
TS_entry_up	GO:0072384	organelle transport along microtubule	11/566	84/23355	5.76717e-06	0.000111868	7.5832e-05	71435/54161/13424/16573/17755/17257/83431/18472/56273/77053/223697	11
TS_entry_up	GO:1901888	regulation of cell junction assembly	18/566	216/23355	5.93573e-06	0.000114648	7.77162e-05	11465/11820/11845/226352/218952/14251/29875/110829/11426/17913/56376/208177/14083/19878/20971/20874/20779/22330	18
TS_entry_up	GO:0051896	regulation of protein kinase B signaling	16/566	175/23355	6.00659e-06	0.000115525	7.83107e-05	13138/13383/13649/14066/218952/14775/23897/16002/16202/16412/224640/56717/14083/68585/26941/20779	16
TS_entry_up	GO:0006914	autophagy	27/566	426/23355	6.25775e-06	0.000119344	8.08996e-05	11651/329015/75608/67300/56458/93739/15289/15944/50868/67443/74302/170749/56717/17966/353047/14083/19328/12421/74370/233789/320706/20773/74735/71732/80743/20479/217695	27
TS_entry_up	GO:0061919	process utilizing autophagic mechanism	27/566	426/23355	6.25775e-06	0.000119344	8.08996e-05	11651/329015/75608/67300/56458/93739/15289/15944/50868/67443/74302/170749/56717/17966/353047/14083/19328/12421/74370/233789/320706/20773/74735/71732/80743/20479/217695	27
TS_entry_up	GO:0034341	response to interferon-gamma	14/566	137/23355	6.33435e-06	0.0001203	8.15473e-05	11465/66713/12332/56699/286940/14469/227753/15944/16573/17913/52055/19328/20911/22793	14
TS_entry_up	GO:0050775	positive regulation of dendrite morphogenesis	9/566	55/23355	6.3747e-06	0.000120561	8.17247e-05	66713/108100/66515/13169/16202/17919/18223/74143/18472	9
TS_entry_up	GO:0048638	regulation of developmental growth	26/566	403/23355	6.77052e-06	0.000127516	8.64391e-05	11651/11820/13169/13383/13430/22350/16002/16202/71955/20403/17755/17257/56717/17919/83431/18472/19035/14083/68585/20353/54338/70834/106628/22368/211652/52357	26
TS_entry_up	GO:0051052	regulation of DNA metabolic process	25/566	379/23355	6.92994e-06	0.000129597	8.78495e-05	66713/11651/11745/108058/12465/67177/99375/209200/13649/232210/15289/16905/26407/17257/98956/59125/98415/18950/18753/233789/20779/20024/22042/14897/22284	25
TS_entry_up	GO:0033627	cell adhesion mediated by integrin	10/566	70/23355	6.9381e-06	0.000129597	8.78495e-05	12929/16402/16403/16410/16412/16419/17096/27205/14083/15170	10
TS_entry_up	GO:0017038	protein import	18/566	220/23355	7.65699e-06	0.000142439	9.65548e-05	11651/11820/54324/12550/192176/75751/16480/16905/103468/218210/56273/18753/19386/235406/212999/108989/56338/72565	18
TS_entry_up	GO:0098927	vesicle-mediated transport between endosomal compartments	8/566	43/23355	7.77661e-06	0.000144074	9.76628e-05	13132/235567/22350/192176/104831/55988/20779/71732	8
TS_entry_up	GO:0031109	microtubule polymerization or depolymerization	13/566	122/23355	8.54304e-06	0.00015763	0.000106852	67886/75786/12955/13518/26903/72205/17755/212307/17257/83431/101706/16765/20257	13
TS_entry_up	GO:0099111	microtubule-based transport	17/566	201/23355	8.81187e-06	0.000161932	0.000109768	11820/71435/67166/54161/13518/13424/14252/16573/16593/17755/17257/83431/18472/56273/26941/77053/223697	17
TS_entry_up	GO:0030953	astral microtubule organization	5/566	13/23355	8.99754e-06	0.000164015	0.000111181	13383/22350/16886/101706/57752	5
TS_entry_up	GO:1903651	positive regulation of cytoplasmic transport	5/566	13/23355	8.99754e-06	0.000164015	0.000111181	13132/22350/17257/104831/71732	5
TS_entry_up	GO:0006979	response to oxidative stress	26/566	410/23355	9.18081e-06	0.000166687	0.000112992	11666/11651/11671/16952/11792/11820/70369/12927/12333/12955/13010/13649/56458/93692/14775/16410/50868/114774/54683/18753/19697/11852/20779/223255/56338/72565	26
TS_entry_up	GO:0061136	regulation of proteasomal protein catabolic process	16/566	181/23355	9.23543e-06	0.00016701	0.000113211	11651/70369/27061/13132/69601/93739/14775/193740/53312/59029/19188/19359/56736/71472/30940/100494	16
TS_entry_up	GO:0071800	podosome assembly	6/566	22/23355	1.05749e-05	0.000190473	0.000129116	54324/13169/227753/18826/11848/20779	6
TS_entry_up	GO:0097178	ruffle assembly	8/566	45/23355	1.10781e-05	0.00019875	0.000134726	11845/13169/16332/107351/83431/18720/353047/56212	8
TS_entry_up	GO:0045807	positive regulation of endocytosis	13/566	125/23355	1.11491e-05	0.000199236	0.000135056	60595/11736/11820/75786/13132/13430/14251/16412/93742/234779/19063/20616/104015	13
TS_entry_up	GO:0031110	regulation of microtubule polymerization or depolymerization	11/566	90/23355	1.13338e-05	0.000201728	0.000136745	67886/75786/13518/26903/72205/17755/212307/17257/101706/16765/20257	11
TS_entry_up	GO:1901990	regulation of mitotic cell cycle phase transition	20/566	271/23355	1.13775e-05	0.000201728	0.000136745	11651/16952/11792/11820/108058/66440/67177/99375/13383/13649/16906/17257/19188/15170/74370/50875/108989/74996/20479/72611	20
TS_entry_up	GO:0002090	regulation of receptor internalization	10/566	74/23355	1.15215e-05	0.000202588	0.000137328	11820/13132/14251/232227/16976/27418/18195/93742/234779/104015	10
TS_entry_up	GO:1902117	positive regulation of organelle assembly	10/566	74/23355	1.15215e-05	0.000202588	0.000137328	54324/234594/13424/18826/101706/18571/11848/20971/20779/20479	10
TS_entry_up	GO:0001954	positive regulation of cell-matrix adhesion	9/566	59/23355	1.15599e-05	0.000202588	0.000137328	13138/226352/218952/16202/29875/16480/110829/20971/22288	9
TS_entry_up	GO:0043491	protein kinase B signaling	17/566	206/23355	1.21808e-05	0.000212649	0.000144148	11651/13138/13383/13649/14066/218952/14775/23897/16002/16202/16412/224640/56717/14083/68585/26941/20779	17
TS_entry_up	GO:0043242	negative regulation of protein-containing complex disassembly	11/566	91/23355	1.26143e-05	0.000219372	0.000148705	67886/12332/26903/227753/65970/17755/20740/20742/20257/225115/50875	11
TS_entry_up	GO:0106027	neuron projection organization	12/566	109/23355	1.35279e-05	0.000234364	0.000158868	11666/66713/11820/108100/75786/13169/17919/74143/18472/56376/22215/65114	12
TS_entry_up	GO:0031579	membrane raft organization	6/566	23/23355	1.4015e-05	0.000240962	0.000163341	13383/14251/14252/227753/23970/19063	6
TS_entry_up	GO:0036010	protein localization to endosome	6/566	23/23355	1.4015e-05	0.000240962	0.000163341	11845/209200/22350/23970/19878/65114	6
TS_entry_up	GO:0034614	cellular response to reactive oxygen species	14/566	147/23355	1.42919e-05	0.000244797	0.00016594	11651/16952/11792/12927/12333/13649/56458/93692/114774/54683/18753/19697/11852/20779	14
TS_entry_up	GO:0045834	positive regulation of lipid metabolic process	15/566	168/23355	1.55119e-05	0.000264693	0.000179427	11666/66082/74205/11651/16952/11820/13132/14254/16002/17096/56717/18984/18753/20411/20779	15
TS_entry_up	GO:0010498	proteasomal protein catabolic process	28/566	475/23355	1.61969e-05	0.000275347	0.000186649	11651/70369/27061/12488/66440/99375/13132/69601/66753/226144/244373/76577/93739/14775/193740/53312/59029/19188/19359/56736/81004/217069/22209/63958/67812/71472/30940/100494	28
TS_entry_up	GO:0038127	ERBB signaling pathway	12/566	112/23355	1.78555e-05	0.000302411	0.000204995	226250/11651/12927/69601/13649/74155/232431/29875/14083/19248/68585/20779	12
TS_entry_up	GO:0008090	retrograde axonal transport	6/566	24/23355	1.83052e-05	0.000307731	0.000208601	13518/13424/16573/17257/83431/18472	6
TS_entry_up	GO:0046628	positive regulation of insulin receptor signaling pathway	6/566	24/23355	1.83052e-05	0.000307731	0.000208601	16002/98415/74143/69178/20411/20779	6
TS_entry_up	GO:0071900	regulation of protein serine/threonine kinase activity	26/566	427/23355	1.8611e-05	0.000311717	0.000211303	11461/75547/11651/11820/54324/12929/12978/13132/69601/13649/218952/224014/14254/16202/16332/29875/17096/26407/18753/15170/19303/11848/74370/70834/20779/67043	26
TS_entry_up	GO:1901879	regulation of protein depolymerization	11/566	95/23355	1.90759e-05	0.000318328	0.000215785	67886/12332/26903/227753/65970/17755/20740/20742/20257/225115/50875	11
TS_entry_up	GO:0035303	regulation of dephosphorylation	15/566	171/23355	1.91502e-05	0.000318398	0.000215832	71782/53310/29875/26936/74302/170749/114774/17931/66849/217124/52036/18753/19878/20779/217695	15
TS_entry_up	GO:0014812	muscle cell migration	12/566	113/23355	1.95444e-05	0.000323766	0.000219471	16952/11792/67771/108058/23789/68813/14066/16202/29875/14083/11848/20779	12
TS_entry_up	GO:0051403	stress-activated MAPK cascade	18/566	236/23355	1.99288e-05	0.000328934	0.000222974	11651/11820/12955/13132/69601/13383/13649/22350/224014/56458/16906/26407/17966/18472/14083/12421/20353/70834	18
TS_entry_up	GO:0051764	actin crosslink formation	5/566	15/23355	2.01659e-05	0.000331641	0.000224809	109711/108100/66898/192176/17118	5
TS_entry_up	GO:0051225	spindle assembly	12/566	114/23355	2.13708e-05	0.000350188	0.000237381	234852/75608/67300/13424/225898/192176/193740/212307/101706/11848/108989/20479	12
TS_entry_up	GO:0062197	cellular response to chemical stress	22/566	331/23355	2.17423e-05	0.000354994	0.000240639	11666/11651/16952/11792/11820/70369/12927/12333/26903/13649/56458/93692/14775/50868/114774/54683/18753/19697/11852/20779/223255/72565	22
TS_entry_up	GO:0016311	dephosphorylation	24/566	381/23355	2.24606e-05	0.000365408	0.000247698	71782/80281/53310/16332/29875/26936/74302/170749/17973/114774/19046/17931/66849/217124/52036/18753/19248/104831/15170/19878/70470/20779/104015/217695	24
TS_entry_up	GO:0070252	actin-mediated cell contraction	11/566	97/23355	2.32647e-05	0.000377077	0.000255608	108058/13383/13511/109620/226352/192176/227753/16480/17904/93742/109552	11
TS_entry_up	GO:0010927	cellular component assembly involved in morphogenesis	12/566	115/23355	2.3344e-05	0.000377077	0.000255608	11465/15463/75547/75786/13007/13138/16202/16412/77579/18472/208177/50875	12
TS_entry_up	GO:0006470	protein dephosphorylation	18/566	239/23355	2.35996e-05	0.000379011	0.000256919	71782/80281/26936/74302/170749/17973/114774/19046/17931/66849/217124/52036/18753/19248/104831/15170/19878/70470	18
TS_entry_up	GO:0072594	establishment of protein localization to organelle	26/566	433/23355	2.36308e-05	0.000379011	0.000256919	11651/27061/12465/12550/75608/13430/13858/192176/14275/75751/232227/16480/16905/11426/103468/218210/56273/18753/19386/12492/67398/104015/212999/108989/56338/72565	26
TS_entry_up	GO:0009895	negative regulation of catabolic process	21/566	310/23355	2.51481e-05	0.000401927	0.000272453	11651/70369/75608/13010/69601/26903/13649/192176/93739/56717/105689/68833/56460/14083/19697/233789/55988/230753/71472/30940/65114	21
TS_entry_up	GO:0019216	regulation of lipid metabolic process	23/566	359/23355	2.54412e-05	0.000405185	0.000274662	11666/66082/74205/11651/16952/11820/13132/69601/226144/244373/14254/16002/66508/54135/17096/74302/170749/56717/18984/18753/20411/20779/81004	23
TS_entry_up	GO:0140029	exocytic process	11/566	98/23355	2.56419e-05	0.000405222	0.000274687	111173/75914/17096/19328/67826/69150/20908/20911/104015/70450/71732	11
TS_entry_up	GO:0099637	neurotransmitter receptor transport	9/566	65/23355	2.58534e-05	0.000405222	0.000274687	13430/13858/232227/16573/17919/67826/20908/104015/65114	9
TS_entry_up	GO:0008088	axo-dendritic transport	10/566	81/23355	2.58899e-05	0.000405222	0.000274687	11820/67166/13518/13424/14252/16573/16593/17257/83431/18472	10
TS_entry_up	GO:0014015	positive regulation of gliogenesis	10/566	81/23355	2.58899e-05	0.000405222	0.000274687	13138/13649/17096/56717/18759/14083/19697/68585/20732/104015	10
TS_entry_up	GO:0051303	establishment of chromosome localization	10/566	81/23355	2.58899e-05	0.000405222	0.000274687	66713/67177/234852/75608/13424/225898/83431/101706/77053/20479	10
TS_entry_up	GO:0042692	muscle cell differentiation	25/566	410/23355	2.6225e-05	0.000409056	0.000277286	11465/75547/11651/108058/13007/26903/13660/14200/14251/14775/16002/16412/16905/17257/56717/77579/17886/226101/18569/56376/20353/70834/50875/212999/106628	25
TS_entry_up	GO:0051897	positive regulation of protein kinase B signaling	12/566	117/23355	2.7771e-05	0.000431687	0.000292627	13649/14066/218952/14775/23897/16002/16202/16412/56717/14083/68585/20779	12
TS_entry_up	GO:0014909	smooth muscle cell migration	11/566	99/23355	2.82261e-05	0.000435776	0.000295399	11792/67771/108058/23789/68813/14066/16202/29875/14083/11848/20779	11
TS_entry_up	GO:0046889	positive regulation of lipid biosynthetic process	11/566	99/23355	2.82261e-05	0.000435776	0.000295399	11666/66082/74205/11651/16952/13132/16002/56717/18984/18753/20411	11
TS_entry_up	GO:0090136	epithelial cell-cell adhesion	5/566	16/23355	2.87482e-05	0.000441742	0.000299443	12385/109620/16419/20725/22330	5
TS_entry_up	GO:0034332	adherens junction organization	8/566	51/23355	2.88072e-05	0.000441742	0.000299443	11461/12550/109620/218952/18223/104831/71323/22330	8
TS_entry_up	GO:0032233	positive regulation of actin filament bundle assembly	9/566	66/23355	2.93001e-05	0.000447788	0.000303541	54324/218952/192176/56717/19303/11848/19878/20971/20410	9
TS_entry_up	GO:0051051	negative regulation of transport	28/566	492/23355	3.04201e-05	0.000463346	0.000314087	11651/16952/11747/228359/108058/12955/80281/26903/66753/16410/16854/16976/17755/56717/218210/23970/114774/52055/56715/74370/26941/55988/235406/109552/108989/65114/20479/230734	28
TS_entry_up	GO:0043409	negative regulation of MAPK cascade	15/566	178/23355	3.07159e-05	0.000466285	0.00031608	11651/13132/69601/13138/13383/74155/22350/56458/16332/224640/17096/18472/18753/15170/26941	15
TS_entry_up	GO:0090257	regulation of muscle system process	18/566	244/23355	3.10715e-05	0.00046887	0.000317832	11931/109624/108058/13383/68813/13511/109620/74155/56458/16480/16905/56717/114774/14083/11848/19878/109552/106628	18
TS_entry_up	GO:2000249	regulation of actin cytoskeleton reorganization	7/566	38/23355	3.10928e-05	0.00046887	0.000317832	108100/66898/12488/12978/13039/23897/544963	7
TS_entry_up	GO:0050900	leukocyte migration	23/566	364/23355	3.15765e-05	0.000474589	0.000321709	11651/16952/11820/54324/12333/12929/12978/26903/14254/16403/16412/16854/17096/114774/27205/19035/14083/56715/11848/56212/68585/66711/20496	23
TS_entry_up	GO:0071559	response to transforming growth factor beta	17/566	222/23355	3.19996e-05	0.00047936	0.000324943	12827/12929/13132/13430/226352/218952/14275/16419/170749/170676/14083/19303/19878/56440/20779/22284/22793	17
TS_entry_up	GO:0035023	regulation of Rho protein signal transduction	13/566	138/23355	3.22836e-05	0.000482023	0.000326748	75547/16801/69632/102098/54324/73341/224014/13998/14251/16412/20403/107351/16765	13
TS_entry_up	GO:0044403	biological process involved in symbiotic interaction	24/566	390/23355	3.27009e-05	0.000486654	0.000329887	75608/12978/99375/13138/216238/13858/66482/14469/14775/227753/15944/71955/16410/98415/18571/109333/19035/19878/20732/74735/217069/80743/20479/78781	24
TS_entry_up	GO:0090307	mitotic spindle assembly	9/566	67/23355	3.31284e-05	0.000491404	0.000333107	234852/75608/67300/225898/192176/193740/11848/108989/20479	9
TS_entry_up	GO:0097061	dendritic spine organization	11/566	101/23355	3.40753e-05	0.000502169	0.000340404	66713/11820/108100/75786/13169/17919/74143/18472/56376/22215/65114	11
TS_entry_up	GO:2001237	negative regulation of extrinsic apoptotic signaling pathway	11/566	101/23355	3.40753e-05	0.000502169	0.000340404	12385/13132/14775/16403/16410/16854/16905/110157/12421/19697/20779	11
TS_entry_up	GO:0051650	establishment of vesicle localization	14/566	159/23355	3.45779e-05	0.000507926	0.000344307	60595/12560/13430/13424/16573/16886/17257/17912/17913/17919/83431/18472/20616/104015	14
TS_entry_up	GO:0048675	axon extension	13/566	139/23355	3.48406e-05	0.000510133	0.000345803	13169/13430/16202/16412/17755/17919/83431/18472/68585/20353/22368/22284/22330	13
TS_entry_up	GO:0030837	negative regulation of actin filament polymerization	9/566	68/23355	3.73718e-05	0.000543697	0.000368555	12332/12333/227753/107351/18753/20740/20742/225115/50875	9
TS_entry_up	GO:0050772	positive regulation of axonogenesis	11/566	102/23355	3.73724e-05	0.000543697	0.000368555	13169/16202/71955/17755/17919/83431/18472/140570/68585/20616/22368	11
TS_entry_up	GO:0008544	epidermis development	21/566	319/23355	3.82563e-05	0.00055376	0.000375376	11651/11671/16952/12560/29876/224796/13039/109620/13649/74155/286940/50868/101706/18472/26433/19697/19878/26941/110253/56338/170644	21
TS_entry_up	GO:0021795	cerebral cortex cell migration	8/566	53/23355	3.84301e-05	0.00055376	0.000375376	69601/13649/83431/18472/11848/68585/77053/223697	8
TS_entry_up	GO:0031113	regulation of microtubule polymerization	8/566	53/23355	3.84301e-05	0.00055376	0.000375376	67886/75786/72205/17755/17257/101706/16765/20257	8
TS_entry_up	GO:0042542	response to hydrogen peroxide	12/566	121/23355	3.88555e-05	0.000558117	0.00037833	16952/11792/12333/12955/93692/14775/114774/18753/19697/11852/20779/223255	12
TS_entry_up	GO:0036120	cellular response to platelet-derived growth factor stimulus	5/566	17/23355	3.99163e-05	0.000571546	0.000387432	23789/29875/218397/20779/67043	5
TS_entry_up	GO:0007173	epidermal growth factor receptor signaling pathway	11/566	103/23355	4.09407e-05	0.00058437	0.000396126	226250/11651/12927/69601/13649/74155/232431/29875/14083/19248/20779	11
TS_entry_up	GO:0034394	protein localization to cell surface	9/566	69/23355	4.2066e-05	0.00059855	0.000405738	11651/11845/12550/192176/74105/52055/235406/20908/22330	9
TS_entry_up	GO:0120192	tight junction assembly	10/566	86/23355	4.38044e-05	0.000619662	0.000420049	11465/60595/12550/13383/16412/54135/17913/93742/18571/19878	10
TS_entry_up	GO:0051146	striated muscle cell differentiation	21/566	322/23355	4.38228e-05	0.000619662	0.000420049	11465/75547/11651/108058/13007/26903/13660/14200/14251/14775/16002/16412/16905/56717/77579/17886/226101/56376/70834/50875/106628	21
TS_entry_up	GO:0051235	maintenance of location	21/566	324/23355	4.79252e-05	0.000675566	0.000457944	11651/71435/108058/26903/13660/192176/14667/227753/15212/16410/50868/17096/26936/18472/234779/11520/15170/109552/77053/223697/217695	21
TS_entry_up	GO:0019058	viral life cycle	17/566	231/23355	5.2793e-05	0.000741881	0.000502897	75608/216238/13858/227753/71955/16410/98415/18571/109333/19035/19878/20732/74735/217069/80743/20479/78781	17
TS_entry_up	GO:0036119	response to platelet-derived growth factor	5/566	18/23355	5.41696e-05	0.000752648	0.000510196	23789/29875/218397/20779/67043	5
TS_entry_up	GO:0071801	regulation of podosome assembly	5/566	18/23355	5.41696e-05	0.000752648	0.000510196	54324/227753/18826/11848/20779	5
TS_entry_up	GO:1904385	cellular response to angiotensin	5/566	18/23355	5.41696e-05	0.000752648	0.000510196	229709/18753/19697/19878/20779	5
TS_entry_up	GO:0048284	organelle fusion	13/566	145/23355	5.42225e-05	0.000752648	0.000510196	11736/16952/26903/216238/16573/74143/67826/20908/22042/26949/70675/71732/80743	13
TS_entry_up	GO:0043406	positive regulation of MAP kinase activity	16/566	210/23355	5.76311e-05	0.000792515	0.000537221	75547/11820/54324/12929/13132/69601/13649/224014/14254/16202/29875/26407/18753/19303/70834/20779	16
TS_entry_up	GO:0051496	positive regulation of stress fiber assembly	8/566	56/23355	5.7793e-05	0.000792515	0.000537221	54324/218952/56717/19303/11848/19878/20971/20410	8
TS_entry_up	GO:0051653	spindle localization	8/566	56/23355	5.7793e-05	0.000792515	0.000537221	66713/13424/16412/217325/17886/83431/101706/18472	8
TS_entry_up	GO:0090303	positive regulation of wound healing	8/566	56/23355	5.7793e-05	0.000792515	0.000537221	11465/16952/218952/15289/16412/107351/56717/14083	8
TS_entry_up	GO:0051701	biological process involved in interaction with host	13/566	146/23355	5.82303e-05	0.000796106	0.000539655	75608/13138/13858/66482/227753/15944/71955/16410/20732/74735/217069/80743/20479	13
TS_entry_up	GO:0031503	protein-containing complex localization	18/566	257/23355	6.12165e-05	0.0008343	0.000565545	13138/13383/53310/13430/13858/211446/22350/69823/232227/16573/17919/72787/103468/67826/20908/104015/108989/65114	18
TS_entry_up	GO:1901987	regulation of cell cycle phase transition	20/566	305/23355	6.13916e-05	0.0008343	0.000565545	11651/16952/11792/11820/108058/66440/67177/99375/13383/13649/16906/17257/19188/15170/74370/50875/108989/74996/20479/72611	20
TS_entry_up	GO:0001837	epithelial to mesenchymal transition	13/566	147/23355	6.2493e-05	0.000845822	0.000573356	66515/13132/69601/13138/226352/218952/192176/56717/114774/18569/208177/68585/106628	13
TS_entry_up	GO:0003158	endothelium development	12/566	127/23355	6.26121e-05	0.000845822	0.000573356	29876/66515/22350/14775/26433/72065/11848/11852/19878/68585/21873/22330	12
TS_entry_up	GO:0006606	protein import into nucleus	14/566	168/23355	6.33188e-05	0.000852831	0.000578107	11651/12550/192176/75751/16480/16905/103468/218210/18753/19386/212999/108989/56338/72565	14
TS_entry_up	GO:0002934	desmosome organization	4/566	10/23355	6.38122e-05	0.000856934	0.000580888	13511/109620/16480/56460	4
TS_entry_up	GO:0014910	regulation of smooth muscle cell migration	10/566	90/23355	6.49132e-05	0.000869147	0.000589167	11792/108058/23789/68813/14066/16202/29875/14083/11848/20779	10
TS_entry_up	GO:0044772	mitotic cell cycle phase transition	23/566	383/23355	6.88907e-05	0.000919691	0.000623429	11651/16952/11792/11820/108058/66440/67177/75608/99375/13383/13649/16412/16906/17257/320595/19188/15170/74370/50875/108989/74996/20479/72611	23
TS_entry_up	GO:0048814	regulation of dendrite morphogenesis	10/566	91/23355	7.13698e-05	0.00094615	0.000641365	66713/108100/66515/13169/16202/17919/18223/74143/18472/22629	10
TS_entry_up	GO:0120193	tight junction organization	10/566	91/23355	7.13698e-05	0.00094615	0.000641365	11465/60595/12550/13383/16412/54135/17913/93742/18571/19878	10
TS_entry_up	GO:0072583	clathrin-dependent endocytosis	7/566	43/23355	7.1498e-05	0.00094615	0.000641365	11772/74325/67300/13132/13430/20403/20616	7
TS_entry_up	GO:0046777	protein autophosphorylation	17/566	237/23355	7.25791e-05	0.000956591	0.000648442	108058/12978/12388/13649/74155/14254/29875/17096/17169/56717/18753/14083/72065/20874/233789/20779/223255	17
TS_entry_up	GO:0043244	regulation of protein-containing complex disassembly	12/566	129/23355	7.29193e-05	0.000956591	0.000648442	67886/12332/26903/227753/15944/65970/17755/20740/20742/20257/225115/50875	12
TS_entry_up	GO:0061041	regulation of wound healing	12/566	129/23355	7.29193e-05	0.000956591	0.000648442	11465/16952/11747/218952/15289/16412/107351/56717/208177/18753/14083/20496	12
TS_entry_up	GO:0001885	endothelial cell development	9/566	74/23355	7.37053e-05	0.000961345	0.000651665	29876/22350/14775/26433/72065/19878/68585/21873/22330	9
TS_entry_up	GO:0099518	vesicle cytoskeletal trafficking	9/566	74/23355	7.37053e-05	0.000961345	0.000651665	60595/13424/16573/17257/17912/17913/17919/83431/18472	9
TS_entry_up	GO:0098657	import into cell	18/566	261/23355	7.46604e-05	0.000969367	0.000657103	74205/11461/11651/11931/13383/13430/13858/14251/14275/232227/16412/114774/18753/20496/20499/17254/104015/22368	18
TS_entry_up	GO:0010761	fibroblast migration	8/566	58/23355	7.47474e-05	0.000969367	0.000657103	11651/16202/29875/16412/54132/18720/14083/20971	8
TS_entry_up	GO:0003012	muscle system process	24/566	412/23355	7.7476e-05	0.00100189	0.000679149	75547/11931/109624/108058/13383/68813/13511/109620/74155/192176/56458/227753/16480/16905/56717/17904/114774/56376/14083/11848/19878/109552/50875/106628	24
TS_entry_up	GO:0051170	import into nucleus	14/566	172/23355	8.16821e-05	0.00105328	0.000713986	11651/12550/192176/75751/16480/16905/103468/218210/18753/19386/212999/108989/56338/72565	14
TS_entry_up	GO:0043405	regulation of MAP kinase activity	19/566	287/23355	8.20982e-05	0.00105565	0.00071559	75547/11820/54324/12929/13132/69601/13649/224014/14254/16202/16332/29875/17096/26407/18753/15170/19303/70834/20779	19
TS_entry_up	GO:0045197	establishment or maintenance of epithelial cell apical/basal polarity	7/566	44/23355	8.32643e-05	0.00106762	0.000723704	13383/53310/16202/93742/18571/11848/26941	7
TS_entry_up	GO:1904591	positive regulation of protein import	8/566	59/23355	8.46592e-05	0.00108026	0.000732276	11820/54324/12550/192176/16480/18753/108989/72565	8
TS_entry_up	GO:0060828	regulation of canonical Wnt signaling pathway	17/566	240/23355	8.47265e-05	0.00108026	0.000732276	11820/12550/12560/12388/13132/69601/13649/14275/56458/16202/107351/29806/26941/20779/81004/74996/65114	17
TS_entry_up	GO:0033044	regulation of chromosome organization	19/566	288/23355	8.59595e-05	0.00109291	0.000740851	11820/12465/66440/67177/22083/16905/26407/17257/98956/59125/101706/320595/76246/53890/20874/233789/20779/108989/66317	19
TS_entry_up	GO:0052126	movement in host environment	11/566	112/23355	8.85837e-05	0.00112313	0.000761335	75608/13858/66482/227753/71955/16410/20732/74735/217069/80743/20479	11
TS_entry_up	GO:0071560	cellular response to transforming growth factor beta stimulus	16/566	218/23355	8.97549e-05	0.00113481	0.000769252	12827/12929/13132/13430/226352/218952/14275/16419/170749/170676/14083/19303/56440/20779/22284/22793	16
TS_entry_up	GO:0001890	placenta development	14/566	174/23355	9.24881e-05	0.00116612	0.000790476	11651/12550/13039/66515/13649/207304/16002/16410/217325/26407/170676/18799/72469/20732	14
TS_entry_up	GO:2001233	regulation of apoptotic signaling pathway	23/566	391/23355	9.39488e-05	0.00118126	0.000800736	11651/70369/27061/72567/12385/13132/69601/14155/14775/16403/16410/16854/16905/17973/17974/74143/18753/110157/12421/19697/26941/20779/74996	23
TS_entry_up	GO:0045766	positive regulation of angiogenesis	14/566	175/23355	9.83422e-05	0.00122968	0.000833563	11745/14066/14254/15289/16002/16402/16412/16480/16854/18176/68833/19303/11852/68585	14
TS_entry_up	GO:1904018	positive regulation of vasculature development	14/566	175/23355	9.83422e-05	0.00122968	0.000833563	11745/14066/14254/15289/16002/16402/16412/16480/16854/18176/68833/19303/11852/68585	14
TS_entry_up	GO:0051054	positive regulation of DNA metabolic process	16/566	220/23355	9.99001e-05	0.00124573	0.000844442	66713/11651/11745/108058/12465/209200/13649/232210/26407/17257/59125/18950/18753/20779/22042/22284	16
TS_entry_up	GO:0061025	membrane fusion	13/566	154/23355	0.000100668	0.00125187	0.000848603	11736/16952/13430/26903/216238/14275/16573/226101/74143/67826/20908/70675/71732	13
TS_entry_up	GO:0009913	epidermal cell differentiation	15/566	198/23355	0.000103844	0.00128783	0.000872981	16952/12560/29876/224796/109620/74155/286940/50868/101706/18472/19878/26941/110253/56338/170644	15
TS_entry_up	GO:0050856	regulation of T cell receptor signaling pathway	7/566	46/23355	0.000111537	0.00137947	0.0009351	13709/22350/16854/114774/15170/19697/22284	7
TS_entry_up	GO:0043401	steroid hormone mediated signaling pathway	11/566	115/23355	0.000112534	0.00138802	0.000940891	75547/234594/13132/11848/56736/20779/94186/24074/22215/71732/22629	11
TS_entry_up	GO:0043393	regulation of protein binding	16/566	223/23355	0.000116999	0.00143918	0.000975577	11461/11651/11820/109624/13132/209200/26903/226352/14251/16976/67443/17169/17257/56273/66849/20779	16
TS_entry_up	GO:0007033	vacuole organization	14/566	178/23355	0.000117878	0.00144218	0.000977605	329015/75608/93739/15212/15944/66508/67443/74302/56717/19063/12421/71732/80743/65114	14
TS_entry_up	GO:0051648	vesicle localization	14/566	178/23355	0.000117878	0.00144218	0.000977605	60595/12560/13430/13424/16573/16886/17257/17912/17913/17919/83431/18472/20616/104015	14
TS_entry_up	GO:0090150	establishment of protein localization to membrane	17/566	247/23355	0.000120258	0.00146235	0.00099128	74205/75608/14275/74105/11426/17913/17919/18195/93742/216363/56715/75695/67826/20742/67398/20908/65114	17
TS_entry_up	GO:0051058	negative regulation of small GTPase mediated signal transduction	8/566	62/23355	0.000121137	0.00146235	0.00099128	12488/68178/69601/16412/107351/56715/70527/16765	8
TS_entry_up	GO:0034143	regulation of toll-like receptor 4 signaling pathway	5/566	21/23355	0.000121138	0.00146235	0.00099128	11845/69601/15289/17096/69368	5
TS_entry_up	GO:0060252	positive regulation of glial cell proliferation	5/566	21/23355	0.000121138	0.00146235	0.00099128	13649/17096/56717/18759/14083	5
TS_entry_up	GO:0099515	actin filament-based transport	5/566	21/23355	0.000121138	0.00146235	0.00099128	60595/17912/17913/17919/223697	5
TS_entry_up	GO:0044262	cellular carbohydrate metabolic process	19/566	296/23355	0.000123095	0.00146536	0.000993319	11651/26903/56458/15289/16002/17257/56717/226101/18799/19046/66849/19386/12421/12492/320706/20411/20779/104015/216558	19
TS_entry_up	GO:0005977	glycogen metabolic process	9/566	79/23355	0.000123324	0.00146536	0.000993319	11651/15289/16002/56717/19046/66849/12421/20411/216558	9
TS_entry_up	GO:0006073	cellular glucan metabolic process	9/566	79/23355	0.000123324	0.00146536	0.000993319	11651/15289/16002/56717/19046/66849/12421/20411/216558	9
TS_entry_up	GO:0030433	ubiquitin-dependent ERAD pathway	9/566	79/23355	0.000123324	0.00146536	0.000993319	27061/66753/226144/244373/76577/217069/63958/67812/71472	9
TS_entry_up	GO:0044042	glucan metabolic process	9/566	79/23355	0.000123324	0.00146536	0.000993319	11651/15289/16002/56717/19046/66849/12421/20411/216558	9
TS_entry_up	GO:0046785	microtubule polymerization	9/566	79/23355	0.000123324	0.00146536	0.000993319	67886/75786/72205/17755/17257/83431/101706/16765/20257	9
TS_entry_up	GO:0030835	negative regulation of actin filament depolymerization	7/566	47/23355	0.000128346	0.00151642	0.00102793	12332/227753/65970/20740/20742/225115/50875	7
TS_entry_up	GO:0032881	regulation of polysaccharide metabolic process	7/566	47/23355	0.000128346	0.00151642	0.00102793	11651/67300/15289/16002/56717/19046/20411	7
TS_entry_up	GO:0016032	viral process	20/566	322/23355	0.000128623	0.00151642	0.00102793	75608/12978/99375/13138/216238/13858/227753/71955/16410/98415/18571/109333/19035/19878/20732/74735/217069/80743/20479/78781	20
TS_entry_up	GO:0052548	regulation of endopeptidase activity	21/566	348/23355	0.000131667	0.00154828	0.00104953	11651/11820/27061/12550/12955/14066/14775/227753/17096/114774/18984/19188/11848/19878/20708/20725/20706/93806/20779/72565/74996	21
TS_entry_up	GO:0050854	regulation of antigen receptor-mediated signaling pathway	8/566	63/23355	0.000135851	0.00159335	0.00108008	13709/22350/16854/17096/114774/15170/19697/22284	8
TS_entry_up	GO:2001252	positive regulation of chromosome organization	14/566	181/23355	0.000140692	0.00164588	0.00111569	11820/12465/67177/22083/16905/26407/17257/59125/101706/76246/53890/20874/108989/66317	14
TS_entry_up	GO:0140014	mitotic nuclear division	18/566	275/23355	0.000144505	0.00167558	0.00113582	71782/66440/67177/234852/75608/67300/66515/225898/192176/193740/16002/83431/101706/11848/216810/108989/20479/22629	18
TS_entry_up	GO:0014745	negative regulation of muscle adaptation	4/566	12/23355	0.000144707	0.00167558	0.00113582	74155/56458/16905/56717	4
TS_entry_up	GO:0035331	negative regulation of hippo signaling	4/566	12/23355	0.000144707	0.00167558	0.00113582	29806/17169/211652/52357	4
TS_entry_up	GO:0098911	regulation of ventricular cardiac muscle cell action potential	4/566	12/23355	0.000144707	0.00167558	0.00113582	13383/13511/109620/16480	4
TS_entry_up	GO:0003382	epithelial cell morphogenesis	7/566	48/23355	0.000147152	0.00169955	0.00115207	12550/29876/226352/286940/93742/26433/75695	7
TS_entry_up	GO:0048008	platelet-derived growth factor receptor signaling pathway	8/566	64/23355	0.000152007	0.00175117	0.00118706	12927/14066/93692/16332/29875/26941/20779/56338	8
TS_entry_up	GO:0098901	regulation of cardiac muscle cell action potential	5/566	22/23355	0.000153656	0.00176568	0.0011969	108058/13383/13511/109620/16480	5
TS_entry_up	GO:0070302	regulation of stress-activated protein kinase signaling cascade	14/566	183/23355	0.000157942	0.00181035	0.00122718	11651/11820/69601/13383/13649/22350/56458/16906/17096/26407/17966/18472/12421/20353	14
TS_entry_up	GO:0060998	regulation of dendritic spine development	9/566	82/23355	0.000164692	0.00187837	0.00127329	66713/11845/108100/13169/17257/56717/74143/18472/22215	9
TS_entry_up	GO:0014020	primary neural tube formation	11/566	120/23355	0.000164704	0.00187837	0.00127329	14312/14275/207304/269593/74143/140570/19878/20971/20353/20732/22323	11
TS_entry_up	GO:0007041	lysosomal transport	10/566	101/23355	0.000171973	0.00195635	0.00132615	11736/209200/193740/19328/11852/12492/71732/80743/65114/20479	10
TS_entry_up	GO:0060326	cell chemotaxis	19/566	304/23355	0.000173704	0.00197111	0.00133615	16952/11820/54324/12927/23789/12929/12978/26903/14254/15289/16854/17096/18720/19035/18753/14083/56212/66711/20496	19
TS_entry_up	GO:0048813	dendrite morphogenesis	14/566	185/23355	0.00017699	0.00200339	0.00135803	66713/108100/66515/13169/16202/16412/17919/18223/74143/18472/56376/19878/22215/22629	14
TS_entry_up	GO:0043588	skin development	18/566	280/23355	0.000180712	0.00204042	0.00138314	11651/16952/12560/29876/13039/109620/13649/74155/286940/16403/16480/54135/101706/19697/19878/16765/56338/170644	18
TS_entry_up	GO:0043161	proteasome-mediated ubiquitin-dependent protein catabolic process	23/566	409/23355	0.000182057	0.00205052	0.00138998	11651/70369/27061/12488/66440/99375/13132/66753/226144/244373/76577/193740/53312/59029/19359/56736/81004/217069/22209/63958/67812/71472/100494	23
TS_entry_up	GO:1901136	carbohydrate derivative catabolic process	12/566	142/23355	0.000182653	0.00205214	0.00139108	11666/110446/245847/13010/13039/14667/15212/110173/56174/18950/18753/56045	12
TS_entry_up	GO:0036503	ERAD pathway	10/566	102/23355	0.000186603	0.00209134	0.00141765	27061/66753/226144/244373/76577/217069/63958/67812/71472/30940	10
TS_entry_up	GO:0010977	negative regulation of neuron projection development	13/566	164/23355	0.000189283	0.00211615	0.00143447	11845/70369/13132/192176/16332/107351/18472/14083/11848/68585/20353/20257/22215	13
TS_entry_up	GO:0050860	negative regulation of T cell receptor signaling pathway	5/566	23/23355	0.000192445	0.00214095	0.00145128	13709/22350/16854/114774/15170	5
TS_entry_up	GO:1902410	mitotic cytokinetic process	5/566	23/23355	0.000192445	0.00214095	0.00145128	234852/75608/18571/11848/20479	5
TS_entry_up	GO:0007034	vacuolar transport	12/566	143/23355	0.000195087	0.00215975	0.00146403	11736/234852/75608/209200/193740/19328/11852/12492/71732/80743/65114/20479	12
TS_entry_up	GO:0046488	phosphatidylinositol metabolic process	12/566	143/23355	0.000195087	0.00215975	0.00146403	12978/56077/16332/74302/170749/107650/18720/18799/234779/233789/104015/234729	12
TS_entry_up	GO:0055001	muscle cell development	15/566	210/23355	0.000198854	0.0021961	0.00148867	11465/75547/108058/13007/26903/14200/14775/16412/16905/56717/77579/226101/56376/50875/106628	15
TS_entry_up	GO:0003300	cardiac muscle hypertrophy	10/566	103/23355	0.000202266	0.00222836	0.00151054	75547/108058/74155/56458/16905/56717/56376/14083/19878/106628	10
TS_entry_up	GO:0051549	positive regulation of keratinocyte migration	4/566	13/23355	0.000205023	0.00224241	0.00152005	11845/232227/212307/56717	4
TS_entry_up	GO:0099159	regulation of modification of postsynaptic structure	4/566	13/23355	0.000205023	0.00224241	0.00152005	108100/77579/17919/11848	4
TS_entry_up	GO:1903729	regulation of plasma membrane organization	4/566	13/23355	0.000205023	0.00224241	0.00152005	13430/227753/17886/18753	4
TS_entry_up	GO:1903364	positive regulation of cellular protein catabolic process	12/566	144/23355	0.000208235	0.00227207	0.00154016	11651/27061/13132/69601/22350/193740/53312/14083/56736/71732/65114/100494	12
TS_entry_up	GO:0198738	cell-cell signaling by wnt	24/566	440/23355	0.000209434	0.00227966	0.00154531	11820/12550/12560/12388/22083/13132/69601/13649/218952/14275/56458/16202/107351/29806/11426/104831/76246/26941/20729/20779/81004/74996/65114/66317	24
TS_entry_up	GO:0030111	regulation of Wnt signaling pathway	19/566	309/23355	0.000213898	0.00232269	0.00157448	11820/12550/12560/12388/13132/69601/13649/14275/56458/16202/107351/29806/11426/26941/20729/20779/81004/74996/65114	19
TS_entry_up	GO:0051293	establishment of spindle localization	7/566	51/23355	0.000217337	0.0023544	0.00159597	13424/16412/217325/17886/83431/101706/18472	7
TS_entry_up	GO:0030522	intracellular receptor signaling pathway	15/566	212/23355	0.000220436	0.00238228	0.00161487	60595/234594/12929/13132/230073/19697/11848/56736/20779/94186/24074/22215/71732/22629/78781	15
TS_entry_up	GO:0022029	telencephalon cell migration	8/566	68/23355	0.000233274	0.00250908	0.00170082	69601/13649/83431/18472/11848/68585/77053/223697	8
TS_entry_up	GO:0034121	regulation of toll-like receptor signaling pathway	8/566	68/23355	0.000233274	0.00250908	0.00170082	11820/11845/69601/14251/15289/17096/68585/69368	8
TS_entry_up	GO:0018105	peptidyl-serine phosphorylation	20/566	337/23355	0.00023518	0.00252359	0.00171066	11651/11820/108058/13649/23897/16202/17169/56717/17973/17974/320795/109333/18753/18759/110157/19878/74370/233789/20779/22042	20
TS_entry_up	GO:0014013	regulation of gliogenesis	11/566	125/23355	0.000236107	0.00252757	0.00171336	13138/13649/17096/17257/56717/18759/14083/19697/68585/20732/104015	11
TS_entry_up	GO:0032409	regulation of transporter activity	18/566	287/23355	0.000244639	0.00261274	0.00177109	11461/229709/66395/11820/11931/108058/80281/13383/13430/26903/93692/16412/16573/234779/18753/26941/109552/22629	18
TS_entry_up	GO:0007032	endosome organization	7/566	52/23355	0.00024596	0.00261455	0.00177232	99371/235567/66508/235406/104015/71732/20479	7
TS_entry_up	GO:0045104	intermediate filament cytoskeleton organization	7/566	52/23355	0.00024596	0.00261455	0.00177232	15463/109620/13518/11426/83431/18810/110157	7
TS_entry_up	GO:0009306	protein secretion	22/566	392/23355	0.000256716	0.00272251	0.0018455	16952/11747/11845/12488/54161/13649/69940/22350/93692/16573/217325/77579/18472/104831/52055/19328/110157/74370/20496/20501/109552/65114	22
TS_entry_up	GO:0086003	cardiac muscle cell contraction	8/566	69/23355	0.00025835	0.00272826	0.0018494	108058/13383/13511/109620/192176/227753/16480/109552	8
TS_entry_up	GO:0001738	morphogenesis of a polarized epithelium	9/566	87/23355	0.000259062	0.00272826	0.0018494	11461/11465/12388/13132/53310/105504/18472/11848/26941	9
TS_entry_up	GO:2001057	reactive nitrogen species metabolic process	9/566	87/23355	0.000259062	0.00272826	0.0018494	11651/11820/11898/51793/13430/56717/18984/54683/19878	9
TS_entry_up	GO:0035592	establishment of protein localization to extracellular region	22/566	393/23355	0.000265928	0.0027941	0.00189403	16952/11747/11845/12488/54161/13649/69940/22350/93692/16573/217325/77579/18472/104831/52055/19328/110157/74370/20496/20501/109552/65114	22
TS_entry_up	GO:0007030	Golgi organization	11/566	127/23355	0.000271217	0.00284308	0.00192723	71435/109168/70369/67886/67300/66515/13430/27277/103694/320714/70675	11
TS_entry_up	GO:0014897	striated muscle hypertrophy	10/566	107/23355	0.000276413	0.00288064	0.0019527	75547/108058/74155/56458/16905/56717/56376/14083/19878/106628	10
TS_entry_up	GO:0043666	regulation of phosphoprotein phosphatase activity	7/566	53/23355	0.000277541	0.00288064	0.0019527	26936/114774/17931/66849/217124/52036/19878	7
TS_entry_up	GO:0045103	intermediate filament-based process	7/566	53/23355	0.000277541	0.00288064	0.0019527	15463/109620/13518/11426/83431/18810/110157	7
TS_entry_up	GO:0001778	plasma membrane repair	4/566	14/23355	0.000281545	0.00288064	0.0019527	26903/77579/17886/226101	4
TS_entry_up	GO:0006999	nuclear pore organization	4/566	14/23355	0.000281545	0.00288064	0.0019527	72787/103468/218210/68585	4
TS_entry_up	GO:0071803	positive regulation of podosome assembly	4/566	14/23355	0.000281545	0.00288064	0.0019527	54324/18826/11848/20779	4
TS_entry_up	GO:0021799	cerebral cortex radially oriented cell migration	6/566	38/23355	0.000281568	0.00288064	0.0019527	69601/83431/18472/68585/77053/223697	6
TS_entry_up	GO:0070873	regulation of glycogen metabolic process	6/566	38/23355	0.000281568	0.00288064	0.0019527	11651/15289/16002/56717/19046/20411	6
TS_entry_up	GO:1900087	positive regulation of G1/S transition of mitotic cell cycle	6/566	38/23355	0.000281568	0.00288064	0.0019527	11651/16952/11792/99375/13649/74370	6
TS_entry_up	GO:0035304	regulation of protein dephosphorylation	9/566	88/23355	0.000282483	0.00288064	0.0019527	71782/26936/114774/17931/66849/217124/52036/18753/19878	9
TS_entry_up	GO:0002685	regulation of leukocyte migration	15/566	217/23355	0.000283453	0.00288064	0.0019527	11651/16952/11820/12333/12929/12978/26903/16854/17096/114774/14083/56715/11848/56212/68585	15
TS_entry_up	GO:0045861	negative regulation of proteolysis	20/566	342/23355	0.000284874	0.00288064	0.0019527	11651/11820/70369/12550/12955/13010/93739/14775/68833/18984/20708/20725/20706/93806/55988/20732/20779/71472/30940/74996	20
TS_entry_up	GO:0052547	regulation of peptidase activity	23/566	422/23355	0.000285085	0.00288064	0.0019527	11651/11820/27061/12550/12955/13010/14066/14775/227753/17096/114774/18984/19188/11848/19878/20708/20725/20706/93806/20732/20779/72565/74996	23
TS_entry_up	GO:0060537	muscle tissue development	25/566	477/23355	0.000285197	0.00288064	0.0019527	75547/108058/13007/13383/13511/109620/26903/14200/286940/14251/14775/16002/16412/224640/16905/56717/77579/17904/18176/56376/11848/225115/106628/63958/71472	25
TS_entry_up	GO:0010594	regulation of endothelial cell migration	13/566	171/23355	0.000285413	0.00288064	0.0019527	11651/27494/16952/11745/12927/69601/16002/16480/17257/11848/11852/19878/20692	13
TS_entry_up	GO:0048488	synaptic vesicle endocytosis	8/566	70/23355	0.000285589	0.00288064	0.0019527	11461/11465/11845/67300/13430/20403/20616/104015	8
TS_entry_up	GO:0140238	presynaptic endocytosis	8/566	70/23355	0.000285589	0.00288064	0.0019527	11461/11465/11845/67300/13430/20403/20616/104015	8
TS_entry_up	GO:0022408	negative regulation of cell-cell adhesion	14/566	194/23355	0.000289277	0.00291138	0.00197353	11651/16952/11898/12550/13383/226352/17075/16854/114774/27205/18753/14083/15170/20971	14
TS_entry_up	GO:0010640	regulation of platelet-derived growth factor receptor signaling pathway	5/566	25/23355	0.000291941	0.00292521	0.0019829	14066/93692/16332/26941/20779	5
TS_entry_up	GO:1904376	negative regulation of protein localization to cell periphery	5/566	25/23355	0.000291941	0.00292521	0.0019829	12550/67300/13132/93730/233977	5
TS_entry_up	GO:0030518	intracellular steroid hormone receptor signaling pathway	10/566	108/23355	0.000298137	0.00298071	0.00202053	234594/13132/11848/56736/20779/94186/24074/22215/71732/22629	10
TS_entry_up	GO:0031647	regulation of protein stability	18/566	292/23355	0.000301622	0.00300893	0.00203966	11931/70369/12465/12955/12388/192176/14251/14252/227753/16905/68833/19035/68585/20779/71472/74996/22284/65114	18
TS_entry_up	GO:0022409	positive regulation of cell-cell adhesion	17/566	267/23355	0.000302782	0.00301387	0.00204301	16952/12333/12550/330817/14251/14252/16002/16403/17973/17974/114774/18950/27205/104831/19697/11848/22042	17
TS_entry_up	GO:0044770	cell cycle phase transition	23/566	424/23355	0.000304819	0.00302156	0.00204822	11651/16952/11792/11820/108058/66440/67177/75608/99375/13383/13649/16412/16906/17257/320595/19188/15170/74370/50875/108989/74996/20479/72611	23
TS_entry_up	GO:0050731	positive regulation of peptidyl-tyrosine phosphorylation	14/566	195/23355	0.000304885	0.00302156	0.00204822	11820/12978/12388/53310/98878/23897/16002/29875/16402/16412/17096/56717/218397/20779	14
TS_entry_up	GO:0006112	energy reserve metabolic process	9/566	89/23355	0.000307629	0.00303549	0.00205766	11651/15289/16002/56717/19046/66849/12421/20411/216558	9
TS_entry_up	GO:0070301	cellular response to hydrogen peroxide	9/566	89/23355	0.000307629	0.00303549	0.00205766	16952/11792/12333/93692/114774/18753/19697/11852/20779	9
TS_entry_up	GO:0061387	regulation of extent of cell growth	11/566	129/23355	0.00031063	0.00305846	0.00207323	13169/13430/16202/71955/17755/17919/83431/18472/68585/20353/22368	11
TS_entry_up	GO:0034113	heterotypic cell-cell adhesion	7/566	54/23355	0.000312299	0.00306823	0.00207986	13511/109620/14251/16402/16410/16412/16480	7
TS_entry_up	GO:0010611	regulation of cardiac muscle hypertrophy	8/566	71/23355	0.00031513	0.0030827	0.00208966	108058/74155/56458/16905/56717/14083/19878/106628	8
TS_entry_up	GO:0021885	forebrain cell migration	8/566	71/23355	0.00031513	0.0030827	0.00208966	69601/13649/83431/18472/11848/68585/77053/223697	8
TS_entry_up	GO:0014896	muscle hypertrophy	10/566	109/23355	0.000321268	0.00313599	0.00212579	75547/108058/74155/56458/16905/56717/56376/14083/19878/106628	10
TS_entry_up	GO:2000008	regulation of protein localization to cell surface	6/566	39/23355	0.000326015	0.0031755	0.00215257	11651/11845/12550/52055/235406/20908	6
TS_entry_up	GO:0061458	reproductive system development	25/566	482/23355	0.000333127	0.00323782	0.00219481	11651/16952/12550/12929/13039/66515/13383/13649/14155/192176/207304/16002/16410/217325/26407/103468/170676/18799/72469/109135/15170/20708/20732/20779/22215	25
TS_entry_up	GO:0071692	protein localization to extracellular region	22/566	400/23355	0.000338962	0.00328749	0.00222849	16952/11747/11845/12488/54161/13649/69940/22350/93692/16573/217325/77579/18472/104831/52055/19328/110157/74370/20496/20501/109552/65114	22
TS_entry_up	GO:0001935	endothelial cell proliferation	12/566	152/23355	0.000343348	0.00331587	0.00224772	11651/13383/26903/14066/14254/15289/16002/56717/18176/68833/74370/20692	12
TS_entry_up	GO:0062013	positive regulation of small molecule metabolic process	12/566	152/23355	0.000343348	0.00331587	0.00224772	11666/11651/16952/11820/13132/56458/15289/16002/18799/18984/20411/20779	12
TS_entry_up	GO:0021987	cerebral cortex development	10/566	110/23355	0.000345879	0.00332615	0.00225469	12929/69601/13649/83431/18472/11848/68585/77053/223697/57752	10
TS_entry_up	GO:0043255	regulation of carbohydrate biosynthetic process	10/566	110/23355	0.000345879	0.00332615	0.00225469	11651/67300/56458/16002/56717/18799/19046/19386/320706/20411	10
TS_entry_up	GO:0045773	positive regulation of axon extension	7/566	55/23355	0.000350463	0.00334895	0.00227015	13169/16202/17755/17919/83431/18472/22368	7
TS_entry_up	GO:0061001	regulation of dendritic spine morphogenesis	7/566	55/23355	0.000350463	0.00334895	0.00227015	66713/108100/13169/74143/18472/56376/22215	7
TS_entry_up	GO:2000649	regulation of sodium ion transmembrane transporter activity	7/566	55/23355	0.000350463	0.00334895	0.00227015	11931/108058/13430/93692/16573/26941/22629	7
TS_entry_up	GO:0021801	cerebral cortex radial glia guided migration	5/566	26/23355	0.000354296	0.00337139	0.00228535	69601/18472/68585/77053/223697	5
TS_entry_up	GO:0022030	telencephalon glial cell migration	5/566	26/23355	0.000354296	0.00337139	0.00228535	69601/18472/68585/77053/223697	5
TS_entry_up	GO:0060491	regulation of cell projection assembly	14/566	198/23355	0.000356114	0.00338159	0.00229227	66713/11845/56699/13430/107351/16886/56717/83431/353047/27205/18753/216363/56212/20779	14
TS_entry_up	GO:0099175	regulation of postsynapse organization	10/566	111/23355	0.000372042	0.00352444	0.0023891	66713/11820/108100/75608/13169/74143/18472/56376/22215/65114	10
TS_entry_up	GO:0006109	regulation of carbohydrate metabolic process	14/566	199/23355	0.000374749	0.00352444	0.0023891	11651/11820/67300/56458/15289/16002/56717/18799/19046/19386/12492/320706/20411/20779	14
TS_entry_up	GO:0032885	regulation of polysaccharide biosynthetic process	6/566	40/23355	0.000375774	0.00352444	0.0023891	11651/67300/16002/56717/19046/20411	6
TS_entry_up	GO:0048680	positive regulation of axon regeneration	4/566	15/23355	0.000376592	0.00352444	0.0023891	192176/83431/68585/223255	4
TS_entry_up	GO:0051547	regulation of keratinocyte migration	4/566	15/23355	0.000376592	0.00352444	0.0023891	11845/232227/212307/56717	4
TS_entry_up	GO:1903543	positive regulation of exosomal secretion	4/566	15/23355	0.000376592	0.00352444	0.0023891	17919/18571/20971/20479	4
TS_entry_up	GO:2000811	negative regulation of anoikis	4/566	15/23355	0.000376592	0.00352444	0.0023891	16402/16412/14083/20779	4
TS_entry_up	GO:0050852	T cell receptor signaling pathway	11/566	132/23355	0.000378727	0.00353712	0.0023977	12929/13709/22350/16854/18176/114774/234779/15170/19697/268749/22284	11
TS_entry_up	GO:0050678	regulation of epithelial cell proliferation	21/566	377/23355	0.000388386	0.00361988	0.0024538	11651/12550/12560/13039/13132/69601/13383/26903/13649/74155/14066/14254/14775/16002/110829/56717/18176/68833/74370/68585/20692	21
TS_entry_up	GO:0030834	regulation of actin filament depolymerization	7/566	56/23355	0.000392273	0.00364862	0.00247329	12332/227753/65970/20740/20742/225115/50875	7
TS_entry_up	GO:0050708	regulation of protein secretion	18/566	299/23355	0.000400627	0.003718	0.00252031	16952/11747/11845/12488/13649/69940/22350/93692/16573/217325/77579/104831/52055/74370/20496/20501/109552/65114	18
TS_entry_up	GO:0051346	negative regulation of hydrolase activity	22/566	405/23355	0.00040137	0.003718	0.00252031	11651/27494/16952/11820/12955/13010/69601/53310/14775/26936/18984/217124/19878/20708/20725/20706/93806/20616/20732/20779/74996/217695	22
TS_entry_up	GO:0014743	regulation of muscle hypertrophy	8/566	74/23355	0.000419029	0.0038658	0.0026205	108058/74155/56458/16905/56717/14083/19878/106628	8
TS_entry_up	GO:0060997	dendritic spine morphogenesis	8/566	74/23355	0.000419029	0.0038658	0.0026205	66713/108100/13169/17919/74143/18472/56376/22215	8
TS_entry_up	GO:0007179	transforming growth factor beta receptor signaling pathway	13/566	178/23355	0.000420454	0.00387107	0.00262408	13132/13430/218952/14275/16419/170749/170676/14083/19303/56440/20779/22284/22793	13
TS_entry_up	GO:0048285	organelle fission	25/566	490/23355	0.000424647	0.00388168	0.00263126	66713/71782/66440/67177/234852/75608/67300/66515/13430/225898/192176/193740/16002/72787/83431/101706/74143/11848/20729/77053/216810/108989/65114/20479/22629	25
TS_entry_up	GO:0010971	positive regulation of G2/M transition of mitotic cell cycle	5/566	27/23355	0.000426217	0.00388168	0.00263126	11820/108058/16906/17257/20479	5
TS_entry_up	GO:0038083	peptidyl-tyrosine autophosphorylation	5/566	27/23355	0.000426217	0.00388168	0.00263126	12388/13649/29875/14083/20779	5
TS_entry_up	GO:0051894	positive regulation of focal adhesion assembly	5/566	27/23355	0.000426217	0.00388168	0.00263126	226352/218952/29875/110829/20971	5
TS_entry_up	GO:0061003	positive regulation of dendritic spine morphogenesis	5/566	27/23355	0.000426217	0.00388168	0.00263126	66713/108100/13169/74143/18472	5
TS_entry_up	GO:0006644	phospholipid metabolic process	20/566	353/23355	0.000427591	0.00388168	0.00263126	66082/74205/68262/12978/56077/15212/16332/17257/74302/170749/107650/18720/66857/18799/234779/18753/233789/20773/104015/234729	20
TS_entry_up	GO:0007159	leukocyte cell-cell adhesion	20/566	353/23355	0.000427591	0.00388168	0.00263126	11651/16952/11898/12333/330817/13383/14252/16002/16402/16412/16854/17973/17974/114774/18950/15170/19697/11848/20971/22042	20
TS_entry_up	GO:0001843	neural tube closure	10/566	113/23355	0.000429327	0.0038819	0.00263142	14312/14275/207304/74143/140570/19878/20971/20353/20732/22323	10
TS_entry_up	GO:0045446	endothelial cell differentiation	10/566	113/23355	0.000429327	0.0038819	0.00263142	29876/66515/22350/14775/26433/72065/19878/68585/21873/22330	10
TS_entry_up	GO:0014037	Schwann cell differentiation	6/566	41/23355	0.000431275	0.00388404	0.00263287	11651/13138/16202/17988/93742/19697	6
TS_entry_up	GO:0051693	actin filament capping	6/566	41/23355	0.000431275	0.00388404	0.00263287	12332/227753/20740/20742/225115/50875	6
TS_entry_up	GO:0001841	neural tube formation	11/566	135/23355	0.000458937	0.00411555	0.0027898	14312/14275/207304/269593/74143/140570/19878/20971/20353/20732/22323	11
TS_entry_up	GO:0042982	amyloid precursor protein metabolic process	8/566	75/23355	0.000459273	0.00411555	0.0027898	11820/13383/14252/17096/114774/19697/19878/68585	8
TS_entry_up	GO:0030516	regulation of axon extension	10/566	114/23355	0.000460608	0.00411555	0.0027898	13169/13430/16202/17755/17919/83431/18472/68585/20353/22368	10
TS_entry_up	GO:0060606	tube closure	10/566	114/23355	0.000460608	0.00411555	0.0027898	14312/14275/207304/74143/140570/19878/20971/20353/20732/22323	10
TS_entry_up	GO:0002028	regulation of sodium ion transport	9/566	94/23355	0.000462752	0.00411849	0.00279179	229709/11651/11931/108058/13430/93692/16573/26941/22629	9
TS_entry_up	GO:0062207	regulation of pattern recognition receptor signaling pathway	9/566	94/23355	0.000462752	0.00411849	0.00279179	11820/11845/69601/14251/15289/17096/68585/69368/78781	9
TS_entry_up	GO:0070663	regulation of leukocyte proliferation	16/566	252/23355	0.000465031	0.00413067	0.00280005	16952/12978/330817/13383/16002/16854/17096/17973/17974/114774/320795/18950/14083/15170/20971/22042	16
TS_entry_up	GO:0032872	regulation of stress-activated MAPK cascade	13/566	180/23355	0.000467785	0.00414702	0.00281113	11651/11820/69601/13383/13649/22350/56458/16906/26407/17966/18472/12421/20353	13
TS_entry_up	GO:0043547	positive regulation of GTPase activity	15/566	228/23355	0.00047867	0.00423525	0.00287094	54324/12929/218952/232227/16403/16412/110829/212307/83431/18720/218397/56212/20163/66616/66687	15
TS_entry_up	GO:0016055	Wnt signaling pathway	23/566	438/23355	0.00047988	0.00423769	0.00287259	11820/12550/12560/12388/22083/13132/69601/13649/218952/14275/56458/16202/107351/29806/11426/76246/26941/20729/20779/81004/74996/65114/66317	23
TS_entry_up	GO:0030177	positive regulation of Wnt signaling pathway	11/566	136/23355	0.000488645	0.00427704	0.00289927	12560/13132/13649/16202/107351/11426/20729/20779/81004/74996/65114	11
TS_entry_up	GO:0006044	N-acetylglucosamine metabolic process	4/566	16/23355	0.00049254	0.00427704	0.00289927	245847/54342/15212/56174	4
TS_entry_up	GO:0070572	positive regulation of neuron projection regeneration	4/566	16/23355	0.00049254	0.00427704	0.00289927	192176/83431/68585/223255	4
TS_entry_up	GO:0072673	lamellipodium morphogenesis	4/566	16/23355	0.00049254	0.00427704	0.00289927	23789/107351/56440/20779	4
TS_entry_up	GO:0098974	postsynaptic actin cytoskeleton organization	4/566	16/23355	0.00049254	0.00427704	0.00289927	11461/13169/77579/19878	4
TS_entry_up	GO:0099188	postsynaptic cytoskeleton organization	4/566	16/23355	0.00049254	0.00427704	0.00289927	11461/13169/77579/19878	4
TS_entry_up	GO:1903541	regulation of exosomal secretion	4/566	16/23355	0.00049254	0.00427704	0.00289927	17919/18571/20971/20479	4
TS_entry_up	GO:0050821	protein stabilization	13/566	181/23355	0.000493096	0.00427704	0.00289927	11931/70369/12465/12955/12388/192176/14251/14252/68833/19035/68585/71472/22284	13
TS_entry_up	GO:0005976	polysaccharide metabolic process	10/566	115/23355	0.000493758	0.00427704	0.00289927	11651/67300/15289/16002/56717/19046/66849/12421/20411/216558	10
TS_entry_up	GO:0016579	protein deubiquitination	10/566	115/23355	0.000493758	0.00427704	0.00289927	229603/59029/53890/70527/100683/71472/30940/74996/22284/70675	10
TS_entry_up	GO:0043954	cellular component maintenance	8/566	76/23355	0.000502597	0.00434531	0.00294554	11820/11845/75786/12978/111173/218952/71323/65114	8
TS_entry_up	GO:0034976	response to endoplasmic reticulum stress	16/566	254/23355	0.000506925	0.0043744	0.00296527	11820/27061/69601/66753/226144/244373/76577/14251/17973/17974/74143/217069/63958/67812/71472/30940	16
TS_entry_up	GO:0098900	regulation of action potential	7/566	59/23355	0.000542105	0.0046691	0.00316503	108058/13383/13511/109620/192176/16480/114774	7
TS_entry_up	GO:0021543	pallium development	12/566	160/23355	0.000546296	0.00468608	0.00317654	12929/69601/13649/83431/18472/11848/68585/77053/223697/57752/231380/22284	12
TS_entry_up	GO:0006913	nucleocytoplasmic transport	18/566	307/23355	0.000547174	0.00468608	0.00317654	229709/75547/11651/12550/192176/69823/75751/16480/16905/103468/218210/17931/18753/19386/212999/108989/56338/72565	18
TS_entry_up	GO:0051169	nuclear transport	18/566	307/23355	0.000547174	0.00468608	0.00317654	229709/75547/11651/12550/192176/69823/75751/16480/16905/103468/218210/17931/18753/19386/212999/108989/56338/72565	18
TS_entry_up	GO:0016236	macroautophagy	14/566	207/23355	0.000556197	0.00475178	0.00322108	329015/75608/93739/15944/67443/74302/56717/17966/19328/12421/233789/20773/80743/217695	14
TS_entry_up	GO:0051090	regulation of DNA-binding transcription factor activity	22/566	415/23355	0.000556939	0.00475178	0.00322108	11651/11745/11746/11820/54324/69601/230073/192176/14251/14252/16480/50868/56273/18759/19697/268749/24058/109552/52440/22042/74735/217069	22
TS_entry_up	GO:0010765	positive regulation of sodium ion transport	6/566	43/23355	0.000561313	0.00478011	0.00324029	229709/11651/11931/13430/93692/16573	6
TS_entry_up	GO:0030216	keratinocyte differentiation	10/566	117/23355	0.000566009	0.00480208	0.00325518	16952/12560/29876/109620/74155/286940/101706/19878/56338/170644	10
TS_entry_up	GO:2000045	regulation of G1/S transition of mitotic cell cycle	10/566	117/23355	0.000566009	0.00480208	0.00325518	11651/16952/11792/99375/13383/13649/19188/15170/74370/72611	10
TS_entry_up	GO:0048762	mesenchymal cell differentiation	15/566	232/23355	0.00057375	0.0048514	0.00328861	66515/13132/69601/13138/226352/218952/192176/14275/56717/114774/18569/208177/68585/20353/106628	15
TS_entry_up	GO:0009314	response to radiation	22/566	416/23355	0.000575057	0.0048514	0.00328861	11651/16952/11820/75786/12955/67068/13649/14775/16412/26407/17257/56717/98415/18950/19046/18753/19697/11852/72565/22209/63958/74996	22
TS_entry_up	GO:0000082	G1/S transition of mitotic cell cycle	13/566	184/23355	0.000576097	0.0048514	0.00328861	11651/16952/11792/108058/99375/13383/13649/16412/320595/19188/15170/74370/72611	13
TS_entry_up	GO:0035148	tube formation	13/566	184/23355	0.000576097	0.0048514	0.00328861	14312/12550/69601/14275/207304/269593/74143/140570/19878/20971/20353/20732/22323	13
TS_entry_up	GO:0051668	localization within membrane	9/566	97/23355	0.000583273	0.00490273	0.0033234	12929/13383/53310/192176/227753/16412/72787/75695/20411	9
TS_entry_up	GO:0031023	microtubule organizing center organization	11/566	139/23355	0.000587584	0.00492984	0.00334178	234852/75608/75786/98956/83431/18472/18571/17931/19878/20501/20479	11
TS_entry_up	GO:0030042	actin filament depolymerization	7/566	60/23355	0.000601073	0.00503371	0.00341219	12332/227753/65970/20740/20742/225115/50875	7
TS_entry_up	GO:0016331	morphogenesis of embryonic epithelium	13/566	185/23355	0.000606262	0.00506781	0.00343531	14312/226352/14275/207304/217325/269593/74143/140570/19878/20971/20353/20732/22323	13
TS_entry_up	GO:0018209	peptidyl-serine modification	20/566	363/23355	0.0006077	0.0050705	0.00343713	11651/11820/108058/13649/23897/16202/17169/56717/17973/17974/320795/109333/18753/18759/110157/19878/74370/233789/20779/22042	20
TS_entry_up	GO:2000058	regulation of ubiquitin-dependent protein catabolic process	12/566	162/23355	0.00061041	0.00508376	0.00344612	11651/70369/27061/13132/193740/53312/68833/14083/19359/56736/22215/100494	12
TS_entry_up	GO:1902275	regulation of chromatin organization	14/566	209/23355	0.000611742	0.00508552	0.00344731	11820/70472/22083/16002/16905/17257/320595/76246/53890/20874/24074/108989/14897/66317	14
TS_entry_up	GO:2001234	negative regulation of apoptotic signaling pathway	15/566	234/23355	0.000627041	0.0051765	0.00350898	11651/70369/12385/13132/14775/16403/16410/16854/16905/74143/110157/12421/19697/20779/74996	15
TS_entry_up	GO:0035330	regulation of hippo signaling	4/566	17/23355	0.000631809	0.0051765	0.00350898	29806/17169/211652/52357	4
TS_entry_up	GO:0051014	actin filament severing	4/566	17/23355	0.000631809	0.0051765	0.00350898	12332/227753/17886/225115	4
TS_entry_up	GO:0061952	midbody abscission	4/566	17/23355	0.000631809	0.0051765	0.00350898	234852/75608/18571/20479	4
TS_entry_up	GO:0098760	response to interleukin-7	4/566	17/23355	0.000631809	0.0051765	0.00350898	12929/15191/15289/19359	4
TS_entry_up	GO:0098761	cellular response to interleukin-7	4/566	17/23355	0.000631809	0.0051765	0.00350898	12929/15191/15289/19359	4
TS_entry_up	GO:2000651	positive regulation of sodium ion transmembrane transporter activity	4/566	17/23355	0.000631809	0.0051765	0.00350898	11931/13430/93692/16573	4
TS_entry_up	GO:2001044	regulation of integrin-mediated signaling pathway	4/566	17/23355	0.000631809	0.0051765	0.00350898	12385/13132/192176/110829	4
TS_entry_up	GO:0016601	Rac protein signal transduction	6/566	44/23355	0.000636795	0.00519703	0.0035229	11845/108058/13169/13430/56212/68585	6
TS_entry_up	GO:0046890	regulation of lipid biosynthetic process	13/566	186/23355	0.000637749	0.00519703	0.0035229	11666/66082/74205/11651/16952/13132/226144/244373/16002/56717/18984/18753/20411	13
TS_entry_up	GO:0050770	regulation of axonogenesis	13/566	186/23355	0.000637749	0.00519703	0.0035229	13169/16202/71955/17755/17919/83431/18472/140570/14083/68585/20353/20616/22368	13
TS_entry_up	GO:0001666	response to hypoxia	14/566	210/23355	0.000641234	0.00521606	0.0035358	11651/11931/108058/12955/14254/15441/29806/17257/56717/19155/110157/19878/68585/71472	14
TS_entry_up	GO:0071383	cellular response to steroid hormone stimulus	12/566	163/23355	0.000644763	0.00523538	0.0035489	75547/16952/234594/13132/11848/56736/20779/94186/24074/22215/71732/22629	12
TS_entry_up	GO:0043534	blood vessel endothelial cell migration	10/566	119/23355	0.000646792	0.00524248	0.00355371	11651/27494/16952/14775/16002/16412/16480/17257/17886/11848	10
TS_entry_up	GO:0010506	regulation of autophagy	16/566	260/23355	0.000652588	0.00528003	0.00357916	11651/75608/56458/15289/15944/50868/74302/170749/56717/14083/19328/74370/233789/320706/20773/74735	16
TS_entry_up	GO:0010676	positive regulation of cellular carbohydrate metabolic process	7/566	61/23355	0.000665021	0.005352	0.00362795	11651/56458/15289/16002/18799/20411/20779	7
TS_entry_up	GO:0032387	negative regulation of intracellular transport	7/566	61/23355	0.000665021	0.005352	0.00362795	228359/12955/66753/17755/218210/55988/108989	7
TS_entry_up	GO:0048260	positive regulation of receptor-mediated endocytosis	7/566	61/23355	0.000665021	0.005352	0.00362795	11820/13132/13430/93742/234779/19063/104015	7
TS_entry_up	GO:0060562	epithelial tube morphogenesis	21/566	393/23355	0.00066626	0.00535248	0.00362828	14312/29876/13138/13383/14254/14275/207304/16202/269593/74143/140570/19303/11848/11852/19878/20971/20353/20496/20732/20779/22323	21
TS_entry_up	GO:0048608	reproductive structure development	24/566	478/23355	0.000687657	0.00551462	0.00373818	11651/16952/12550/12929/13039/66515/13383/13649/14155/192176/207304/16002/16410/217325/26407/103468/170676/18799/72469/15170/20708/20732/20779/22215	24
TS_entry_up	GO:0050858	negative regulation of antigen receptor-mediated signaling pathway	5/566	30/23355	0.000708649	0.005634	0.00381911	13709/22350/16854/114774/15170	5
TS_entry_up	GO:0070633	transepithelial transport	5/566	30/23355	0.000708649	0.005634	0.00381911	11461/11465/229709/20496/54338	5
TS_entry_up	GO:0120033	negative regulation of plasma membrane bounded cell projection assembly	5/566	30/23355	0.000708649	0.005634	0.00381911	13430/107351/16886/18753/216363	5
TS_entry_up	GO:1902751	positive regulation of cell cycle G2/M phase transition	5/566	30/23355	0.000708649	0.005634	0.00381911	11820/108058/16906/17257/20479	5
TS_entry_up	GO:0036465	synaptic vesicle recycling	8/566	80/23355	0.000710212	0.005634	0.00381911	11461/11465/11845/67300/13430/20403/20616/104015	8
TS_entry_up	GO:0140056	organelle localization by membrane tethering	8/566	80/23355	0.000710212	0.005634	0.00381911	229709/105504/75914/18195/19328/20908/20911/71732	8
TS_entry_up	GO:1903037	regulation of leukocyte cell-cell adhesion	18/566	314/23355	0.000711232	0.005634	0.00381911	11651/16952/11898/12333/330817/13383/14252/16002/16854/17973/17974/114774/18950/15170/19697/11848/20971/22042	18
TS_entry_up	GO:2001236	regulation of extrinsic apoptotic signaling pathway	12/566	165/23355	0.000718345	0.00567302	0.00384556	12385/13132/14155/14775/16403/16410/16854/16905/110157/12421/19697/20779	12
TS_entry_up	GO:0005978	glycogen biosynthetic process	6/566	45/23355	0.000719907	0.00567302	0.00384556	11651/16002/56717/19046/20411/216558	6
TS_entry_up	GO:0009250	glucan biosynthetic process	6/566	45/23355	0.000719907	0.00567302	0.00384556	11651/16002/56717/19046/20411/216558	6
TS_entry_up	GO:0045921	positive regulation of exocytosis	9/566	100/23355	0.000728348	0.00572959	0.0038839	66482/93692/17919/18571/20971/69150/20911/70450/20479	9
TS_entry_up	GO:0051098	regulation of binding	21/566	396/23355	0.000734165	0.005756	0.00390181	11461/11651/11820/109624/67177/13132/208266/209200/26903/226352/14251/16976/67443/17169/17257/98415/56273/66849/20779/109552/16765	21
TS_entry_up	GO:0010812	negative regulation of cell-substrate adhesion	7/566	62/23355	0.000734242	0.005756	0.00390181	60595/12927/107351/208177/218397/11848/20779	7
TS_entry_up	GO:0010675	regulation of cellular carbohydrate metabolic process	12/566	166/23355	0.000757693	0.0059296	0.00401948	11651/56458/15289/16002/56717/18799/19046/19386/12492/320706/20411/20779	12
TS_entry_up	GO:0014706	striated muscle tissue development	23/566	453/23355	0.000759458	0.00593319	0.00402192	75547/108058/13511/109620/26903/14200/286940/14251/14775/16002/16412/224640/16905/56717/77579/17904/18176/56376/11848/225115/106628/63958/71472	23
TS_entry_up	GO:0030011	maintenance of cell polarity	4/566	18/23355	0.000796849	0.00620394	0.00420545	67771/18571/54132/26941	4
TS_entry_up	GO:1905244	regulation of modification of synaptic structure	4/566	18/23355	0.000796849	0.00620394	0.00420545	108100/77579/17919/11848	4
TS_entry_up	GO:0051310	metaphase plate congression	7/566	63/23355	0.000809041	0.00625105	0.00423739	67177/234852/75608/13424/225898/101706/20479	7
TS_entry_up	GO:0060999	positive regulation of dendritic spine development	7/566	63/23355	0.000809041	0.00625105	0.00423739	66713/108100/13169/17257/56717/74143/18472	7
TS_entry_up	GO:0098930	axonal transport	7/566	63/23355	0.000809041	0.00625105	0.00423739	67166/13518/13424/16573/17257/83431/18472	7
TS_entry_up	GO:0010907	positive regulation of glucose metabolic process	6/566	46/23355	0.000811163	0.00625105	0.00423739	11651/56458/15289/16002/20411/20779	6
TS_entry_up	GO:0045806	negative regulation of endocytosis	6/566	46/23355	0.000811163	0.00625105	0.00423739	16410/16854/16976/23970/56715/235406	6
TS_entry_up	GO:1902991	regulation of amyloid precursor protein catabolic process	6/566	46/23355	0.000811163	0.00625105	0.00423739	11820/14252/17096/19697/19878/68585	6
TS_entry_up	GO:0005979	regulation of glycogen biosynthetic process	5/566	31/23355	0.000828255	0.00632904	0.00429025	11651/16002/56717/19046/20411	5
TS_entry_up	GO:0010962	regulation of glucan biosynthetic process	5/566	31/23355	0.000828255	0.00632904	0.00429025	11651/16002/56717/19046/20411	5
TS_entry_up	GO:0022011	myelination in peripheral nervous system	5/566	31/23355	0.000828255	0.00632904	0.00429025	11651/13138/16202/17988/93742	5
TS_entry_up	GO:0032292	peripheral nervous system axon ensheathment	5/566	31/23355	0.000828255	0.00632904	0.00429025	11651/13138/16202/17988/93742	5
TS_entry_up	GO:1905476	negative regulation of protein localization to membrane	5/566	31/23355	0.000828255	0.00632904	0.00429025	12550/67300/13132/93730/233977	5
TS_entry_up	GO:0045913	positive regulation of carbohydrate metabolic process	8/566	82/23355	0.000837243	0.00637625	0.00432226	11651/11820/56458/15289/16002/18799/20411/20779	8
TS_entry_up	GO:1904589	regulation of protein import	8/566	82/23355	0.000837243	0.00637625	0.00432226	11820/54324/12550/192176/16480/18753/108989/72565	8
TS_entry_up	GO:0060070	canonical Wnt signaling pathway	17/566	293/23355	0.000866683	0.00658941	0.00446675	11820/12550/12560/12388/13132/69601/13649/14275/56458/16202/107351/29806/26941/20779/81004/74996/65114	17
TS_entry_up	GO:0008347	glial cell migration	7/566	64/23355	0.000889729	0.00675275	0.00457747	12929/69601/15212/18472/68585/77053/223697	7
TS_entry_up	GO:0000723	telomere maintenance	10/566	124/23355	0.000891142	0.00675275	0.00457747	11792/12465/193740/16905/26407/98956/59125/67241/233789/20779	10
TS_entry_up	GO:0061351	neural precursor cell proliferation	13/566	193/23355	0.000899167	0.00678648	0.00460034	12385/192176/56458/16202/110829/17096/18223/18472/140570/11848/20163/20732/57752	13
TS_entry_up	GO:0014066	regulation of phosphatidylinositol 3-kinase signaling	9/566	103/23355	0.000901575	0.00678648	0.00460034	69601/13649/14254/23897/14083/15170/26941/70527/22215	9
TS_entry_up	GO:0032091	negative regulation of protein binding	9/566	103/23355	0.000901575	0.00678648	0.00460034	11461/11651/13132/26903/226352/16976/17257/56273/66849	9
TS_entry_up	GO:0035418	protein localization to synapse	9/566	103/23355	0.000901575	0.00678648	0.00460034	108100/13138/13383/53310/16573/16593/67826/20908/65114	9
TS_entry_up	GO:0042147	retrograde transport, endosome to Golgi	8/566	83/23355	0.000907262	0.00681798	0.00462169	11736/67300/111173/56440/55988/69178/70834/65114	8
TS_entry_up	GO:0010824	regulation of centrosome duplication	6/566	47/23355	0.000911087	0.00683541	0.00463351	234852/75608/98956/18571/19878/20479	6
TS_entry_up	GO:0051497	negative regulation of stress fiber assembly	5/566	32/23355	0.000962278	0.00719568	0.00487772	102098/68178/208177/233977/16765	5
TS_entry_up	GO:1903859	regulation of dendrite extension	5/566	32/23355	0.000962278	0.00719568	0.00487772	20403/17257/68585/54338/70834	5
TS_entry_up	GO:0044264	cellular polysaccharide metabolic process	9/566	104/23355	0.000966238	0.00720157	0.00488171	11651/15289/16002/56717/19046/66849/12421/20411/216558	9
TS_entry_up	GO:0055006	cardiac cell development	9/566	104/23355	0.000966238	0.00720157	0.00488171	75547/108058/14200/16905/56717/77579/18569/56376/106628	9
TS_entry_up	GO:0061951	establishment of protein localization to plasma membrane	7/566	65/23355	0.000976628	0.00725518	0.00491805	74205/74105/17919/18195/75695/20742/65114	7
TS_entry_up	GO:1902305	regulation of sodium ion transmembrane transport	7/566	65/23355	0.000976628	0.00725518	0.00491805	11931/108058/13430/93692/16573/26941/22629	7
TS_entry_up	GO:0046209	nitric oxide metabolic process	8/566	84/23355	0.000981896	0.00726309	0.00492341	11651/11820/11898/51793/13430/56717/18984/19878	8
TS_entry_up	GO:0070830	bicellular tight junction assembly	8/566	84/23355	0.000981896	0.00726309	0.00492341	60595/12550/13383/16412/17913/93742/18571/19878	8
TS_entry_up	GO:0071674	mononuclear cell migration	12/566	171/23355	0.000982493	0.00726309	0.00492341	11651/16952/11820/54324/12929/12978/14254/16854/17096/14083/11848/20496	12
TS_entry_up	GO:0030050	vesicle transport along actin filament	4/566	19/23355	0.000990127	0.00728393	0.00493754	60595/17912/17913/17919	4
TS_entry_up	GO:0051546	keratinocyte migration	4/566	19/23355	0.000990127	0.00728393	0.00493754	11845/232227/212307/56717	4
TS_entry_up	GO:0097320	plasma membrane tubulation	4/566	19/23355	0.000990127	0.00728393	0.00493754	13430/23970/235406/66616	4
TS_entry_up	GO:0000280	nuclear division	22/566	434/23355	0.00100092	0.00735142	0.00498329	66713/71782/66440/67177/234852/75608/67300/66515/225898/192176/193740/16002/72787/83431/101706/11848/20729/77053/216810/108989/20479/22629	22
TS_entry_up	GO:0032200	telomere organization	10/566	126/23355	0.00100801	0.00739154	0.00501049	11792/12465/193740/16905/26407/98956/59125/67241/233789/20779	10
TS_entry_up	GO:0031111	negative regulation of microtubule polymerization or depolymerization	6/566	48/23355	0.00102022	0.00743304	0.00503862	67886/26903/72205/17755/16765/20257	6
TS_entry_up	GO:0045429	positive regulation of nitric oxide biosynthetic process	6/566	48/23355	0.00102022	0.00743304	0.00503862	11651/11820/11898/51793/13430/56717	6
TS_entry_up	GO:1902743	regulation of lamellipodium organization	6/566	48/23355	0.00102022	0.00743304	0.00503862	66713/23789/13430/107351/56717/20779	6
TS_entry_up	GO:1902808	positive regulation of cell cycle G1/S phase transition	6/566	48/23355	0.00102022	0.00743304	0.00503862	11651/16952/11792/99375/13649/74370	6
TS_entry_up	GO:0120032	regulation of plasma membrane bounded cell projection assembly	13/566	196/23355	0.00103596	0.00753558	0.00510813	66713/11845/56699/13430/107351/16886/56717/83431/353047/27205/18753/216363/56212	13
TS_entry_up	GO:0031330	negative regulation of cellular catabolic process	15/566	246/23355	0.00104352	0.00757849	0.00513722	11651/70369/75608/13010/69601/93739/56717/68833/56460/14083/233789/230753/71472/30940/65114	15
TS_entry_up	GO:0022406	membrane docking	8/566	85/23355	0.00106136	0.00769573	0.00521669	229709/105504/75914/18195/19328/20908/20911/71732	8
TS_entry_up	GO:0042326	negative regulation of phosphorylation	21/566	408/23355	0.00106912	0.00773412	0.00524271	11461/11651/71782/12929/69601/74155/232431/16202/16332/17096/56717/17973/17974/93742/320795/18753/15170/56715/11848/70834/24074	21
TS_entry_up	GO:0048278	vesicle docking	7/566	66/23355	0.00107007	0.00773412	0.00524271	105504/75914/18195/19328/20908/20911/71732	7
TS_entry_up	GO:0048545	response to steroid hormone	14/566	222/23355	0.00110009	0.00793852	0.00538127	75547/16952/11898/234594/13132/15289/11848/56736/20779/94186/24074/22215/71732/22629	14
TS_entry_up	GO:0031112	positive regulation of microtubule polymerization or depolymerization	5/566	33/23355	0.00111176	0.00798464	0.00541253	75786/17755/17257/101706/20257	5
TS_entry_up	GO:0044319	wound healing, spreading of cells	5/566	33/23355	0.00111176	0.00798464	0.00541253	218952/192176/56717/93742/208177	5
TS_entry_up	GO:0090505	epiboly involved in wound healing	5/566	33/23355	0.00111176	0.00798464	0.00541253	218952/192176/56717/93742/208177	5
TS_entry_up	GO:0010823	negative regulation of mitochondrion organization	6/566	49/23355	0.00113912	0.00815529	0.00552821	11651/14775/16905/74143/22042/26949	6
TS_entry_up	GO:1904407	positive regulation of nitric oxide metabolic process	6/566	49/23355	0.00113912	0.00815529	0.00552821	11651/11820/11898/51793/13430/56717	6
TS_entry_up	GO:0001933	negative regulation of protein phosphorylation	19/566	355/23355	0.00115847	0.00828075	0.00561325	11461/11651/12929/69601/74155/232431/16202/16332/17096/56717/17973/17974/93742/320795/18753/15170/56715/70834/24074	19
TS_entry_up	GO:0070972	protein localization to endoplasmic reticulum	7/566	67/23355	0.00117038	0.00835276	0.00566207	27061/75608/14275/93739/11426/68585/67398	7
TS_entry_up	GO:0098739	import across plasma membrane	12/566	175/23355	0.00120001	0.00855078	0.0057963	11651/11931/13383/14275/16412/114774/18753/20496/20499/17254/26941/22368	12
TS_entry_up	GO:0007098	centrosome cycle	10/566	129/23355	0.0012066	0.00857079	0.00580986	234852/75608/75786/98956/83431/18571/17931/19878/20501/20479	10
TS_entry_up	GO:0060048	cardiac muscle contraction	10/566	129/23355	0.0012066	0.00857079	0.00580986	11931/108058/13383/13511/109620/192176/227753/16480/56717/109552	10
TS_entry_up	GO:0070875	positive regulation of glycogen metabolic process	4/566	20/23355	0.00121412	0.00858392	0.00581877	11651/15289/16002/20411	4
TS_entry_up	GO:0090201	negative regulation of release of cytochrome c from mitochondria	4/566	20/23355	0.00121412	0.00858392	0.00581877	11651/14775/16905/74143	4
TS_entry_up	GO:1990182	exosomal secretion	4/566	20/23355	0.00121412	0.00858392	0.00581877	17919/18571/20971/20479	4
TS_entry_up	GO:0022898	regulation of transmembrane transporter activity	16/566	276/23355	0.00122638	0.00865717	0.00586841	11461/229709/66395/11820/11931/108058/13383/13430/26903/93692/16412/16573/234779/26941/109552/22629	16
TS_entry_up	GO:0002790	peptide secretion	22/566	441/23355	0.00122831	0.00865728	0.00586849	16952/11747/11845/12488/54161/13649/69940/22350/93692/16573/217325/77579/18472/104831/52055/19328/110157/74370/20496/20501/109552/65114	22
TS_entry_up	GO:0006936	muscle contraction	17/566	303/23355	0.00124927	0.00879138	0.00595939	11931/109624/108058/13383/68813/13511/109620/192176/227753/16480/56717/17904/114774/11848/19878/109552/50875	17
TS_entry_up	GO:0016042	lipid catabolic process	18/566	330/23355	0.00125126	0.00879178	0.00595966	11666/19299/66082/110446/11651/14667/15212/114664/56717/18472/66857/18799/72469/234779/19063/18753/81004/22629	18
TS_entry_up	GO:0042129	regulation of T cell proliferation	12/566	176/23355	0.00126021	0.00884096	0.005993	16952/330817/13383/16002/16854/17973/17974/114774/18950/15170/20971/22042	12
TS_entry_up	GO:0010595	positive regulation of endothelial cell migration	9/566	108/23355	0.00126357	0.00885083	0.0059997	11651/27494/16952/11745/12927/16002/11852/19878/20692	9
TS_entry_up	GO:0008333	endosome to lysosome transport	6/566	50/23355	0.00126834	0.00887059	0.00601309	209200/19328/11852/71732/80743/20479	6
TS_entry_up	GO:0014044	Schwann cell development	5/566	34/23355	0.00127777	0.00889542	0.00602992	11651/13138/16202/17988/93742	5
TS_entry_up	GO:0090504	epiboly	5/566	34/23355	0.00127777	0.00889542	0.00602992	218952/192176/56717/93742/208177	5
TS_entry_up	GO:0099563	modification of synaptic structure	5/566	34/23355	0.00127777	0.00889542	0.00602992	108100/77579/17919/53328/11848	5
TS_entry_up	GO:0050673	epithelial cell proliferation	22/566	443/23355	0.00130091	0.00904262	0.0061297	11651/12550/12560/13039/13132/69601/13383/26903/13649/74155/14066/14254/14775/15289/16002/110829/56717/18176/68833/74370/68585/20692	22
TS_entry_up	GO:0048732	gland development	23/566	473/23355	0.00134507	0.0093353	0.0063281	16952/11845/109900/12333/12550/12929/12388/13138/13649/14155/14775/16002/78908/110829/54135/110157/12421/19697/68585/20496/26941/20779/22215	23
TS_entry_up	GO:1903426	regulation of reactive oxygen species biosynthetic process	9/566	109/23355	0.00134838	0.00934394	0.00633396	11666/11651/11820/11898/51793/13430/56717/11848/19878	9
TS_entry_up	GO:0010906	regulation of glucose metabolic process	10/566	131/23355	0.00135589	0.00938171	0.00635956	11651/56458/15289/16002/56717/19046/19386/320706/20411/20779	10
TS_entry_up	GO:0022612	gland morphogenesis	11/566	154/23355	0.00136681	0.00944283	0.00640099	12333/12550/12388/13138/13649/14155/110829/68585/20496/26941/20779	11
TS_entry_up	GO:0045428	regulation of nitric oxide biosynthetic process	7/566	69/23355	0.00139303	0.00959478	0.00650399	11651/11820/11898/51793/13430/56717/19878	7
TS_entry_up	GO:0046847	filopodium assembly	7/566	69/23355	0.00139303	0.00959478	0.00650399	11845/22350/224014/16403/217124/18753/216363	7
TS_entry_up	GO:0044843	cell cycle G1/S phase transition	13/566	203/23355	0.00142394	0.0097928	0.00663823	11651/16952/11792/108058/99375/13383/13649/16412/320595/19188/15170/74370/72611	13
TS_entry_up	GO:0035051	cardiocyte differentiation	12/566	179/23355	0.001456	0.00999816	0.00677743	75547/108058/13649/14200/14275/16412/16905/56717/77579/18569/56376/106628	12
TS_entry_up	GO:1990089	response to nerve growth factor	5/566	35/23355	0.00146139	0.0100049	0.00678202	78618/11651/11845/13660/20257	5
TS_entry_up	GO:1990090	cellular response to nerve growth factor stimulus	5/566	35/23355	0.00146139	0.0100049	0.00678202	78618/11651/11845/13660/20257	5
TS_entry_up	GO:0035020	regulation of Rac protein signal transduction	4/566	21/23355	0.00147129	0.0100273	0.00679718	11845/108058/13430/68585	4
TS_entry_up	GO:0097734	extracellular exosome biogenesis	4/566	21/23355	0.00147129	0.0100273	0.00679718	17919/18571/20971/20479	4
TS_entry_up	GO:2000209	regulation of anoikis	4/566	21/23355	0.00147129	0.0100273	0.00679718	16402/16412/14083/20779	4
TS_entry_up	GO:0010038	response to metal ion	16/566	281/23355	0.00147603	0.0100445	0.00680887	229709/11651/11744/11747/11820/11898/12550/29876/13649/227753/29875/17257/18799/234779/20496/22042	16
TS_entry_up	GO:0021537	telencephalon development	15/566	255/23355	0.00149154	0.0101349	0.0068701	12929/12978/69601/13649/77579/83431/18223/18472/11848/68585/77053/223697/57752/231380/22284	15
TS_entry_up	GO:0010612	regulation of cardiac muscle adaptation	3/566	10/23355	0.00149613	0.0101357	0.00687069	74155/56458/16905	3
TS_entry_up	GO:1902946	protein localization to early endosome	3/566	10/23355	0.00149613	0.0101357	0.00687069	209200/22350/19878	3
TS_entry_up	GO:0032677	regulation of interleukin-8 production	7/566	70/23355	0.00151608	0.0102556	0.00695191	226250/16952/11746/230073/14066/229603/19697	7
TS_entry_up	GO:0090174	organelle membrane fusion	9/566	111/23355	0.00153174	0.0103461	0.00701326	11736/16952/26903/216238/16573/67826/20908/70675/71732	9
TS_entry_up	GO:0044409	entry into host	8/566	90/23355	0.00153916	0.0103807	0.00703677	13858/66482/227753/16410/20732/74735/217069/80743	8
TS_entry_up	GO:0045010	actin nucleation	6/566	52/23355	0.00156011	0.0104754	0.00710091	66713/67771/70420/23789/227753/544963	6
TS_entry_up	GO:0046605	regulation of centrosome cycle	6/566	52/23355	0.00156011	0.0104754	0.00710091	234852/75608/98956/18571/19878/20479	6
TS_entry_up	GO:0061028	establishment of endothelial barrier	6/566	52/23355	0.00156011	0.0104754	0.00710091	22350/72065/19878/68585/21873/22330	6
TS_entry_up	GO:0001824	blastocyst development	11/566	157/23355	0.00159562	0.0106508	0.00721982	11931/12550/234594/232791/22083/83431/76246/68585/66711/81004/22209	11
TS_entry_up	GO:0001838	embryonic epithelial tube formation	11/566	157/23355	0.00159562	0.0106508	0.00721982	14312/14275/207304/269593/74143/140570/19878/20971/20353/20732/22323	11
TS_entry_up	GO:0002221	pattern recognition receptor signaling pathway	11/566	157/23355	0.00159562	0.0106508	0.00721982	11820/11845/69601/230073/14251/15289/17096/19697/68585/69368/78781	11
TS_entry_up	GO:0050714	positive regulation of protein secretion	11/566	157/23355	0.00159562	0.0106508	0.00721982	11845/12488/13649/69940/22350/93692/16573/77579/104831/109552/65114	11
TS_entry_up	GO:0099003	vesicle-mediated transport in synapse	15/566	257/23355	0.0016104	0.0107336	0.00727598	11461/11465/11845/67300/13430/13858/111173/232227/20403/17919/67826/20616/20908/104015/65114	15
TS_entry_up	GO:0002791	regulation of peptide secretion	18/566	338/23355	0.00163197	0.0108615	0.00736265	16952/11747/11845/12488/13649/69940/22350/93692/16573/217325/77579/104831/52055/74370/20496/20501/109552/65114	18
TS_entry_up	GO:0007018	microtubule-based movement	20/566	394/23355	0.00163994	0.0108985	0.00738774	66713/11747/11820/71435/67166/54161/13518/13424/67068/14252/16573/16593/17755/17257/83431/18472/56273/26941/77053/223697	20
TS_entry_up	GO:0080164	regulation of nitric oxide metabolic process	7/566	71/23355	0.00164743	0.0109323	0.00741065	11651/11820/11898/51793/13430/56717/19878	7
TS_entry_up	GO:0035329	hippo signaling	5/566	36/23355	0.00166372	0.0109922	0.00745124	27494/29806/17169/211652/52357	5
TS_entry_up	GO:0090075	relaxation of muscle	5/566	36/23355	0.00166372	0.0109922	0.00745124	11931/108058/227753/114774/109552	5
TS_entry_up	GO:1902745	positive regulation of lamellipodium organization	5/566	36/23355	0.00166372	0.0109922	0.00745124	66713/23789/13430/56717/20779	5
TS_entry_up	GO:0050670	regulation of lymphocyte proliferation	14/566	232/23355	0.00166879	0.0109936	0.00745224	16952/330817/13383/16002/16854/17096/17973/17974/114774/320795/18950/15170/20971/22042	14
TS_entry_up	GO:2000116	regulation of cysteine-type endopeptidase activity	14/566	232/23355	0.00166879	0.0109936	0.00745224	11651/11820/27061/12550/12955/14066/14775/227753/114774/18984/11848/20779/72565/74996	14
TS_entry_up	GO:0005996	monosaccharide metabolic process	15/566	258/23355	0.00167274	0.0110037	0.00745906	11651/56458/15289/16002/16332/17159/73744/56717/19046/19386/54338/320706/20411/20779/102448	15
TS_entry_up	GO:0043281	regulation of cysteine-type endopeptidase activity involved in apoptotic process	13/566	207/23355	0.00169524	0.0111195	0.00753753	11651/11820/27061/12550/12955/14066/14775/227753/18984/11848/20779/72565/74996	13
TS_entry_up	GO:2000377	regulation of reactive oxygen species metabolic process	13/566	207/23355	0.00169524	0.0111195	0.00753753	11666/11651/11820/11898/12955/51793/13430/13649/56458/56717/18753/11848/19878	13
TS_entry_up	GO:0014065	phosphatidylinositol 3-kinase signaling	10/566	135/23355	0.00169962	0.0111322	0.00754614	11651/69601/13649/14254/23897/14083/15170/26941/70527/22215	10
TS_entry_up	GO:0009416	response to light stimulus	17/566	312/23355	0.00170758	0.0111682	0.00757055	11651/11820/75786/67068/13649/14775/16412/26407/17257/56717/19046/18753/19697/72565/22209/63958/74996	17
TS_entry_up	GO:0042307	positive regulation of protein import into nucleus	6/566	53/23355	0.00172384	0.0112583	0.00763164	12550/192176/16480/18753/108989/72565	6
TS_entry_up	GO:0097191	extrinsic apoptotic signaling pathway	14/566	233/23355	0.00173712	0.0113287	0.00767936	12385/13132/69601/14155/14775/16403/16410/16854/16905/110157/12421/19697/19878/20779	14
TS_entry_up	GO:0098877	neurotransmitter receptor transport to plasma membrane	4/566	22/23355	0.0017641	0.0114881	0.00778744	17919/67826/20908/65114	4
TS_entry_up	GO:0097120	receptor localization to synapse	7/566	72/23355	0.00178747	0.0116237	0.0078793	13138/13383/53310/16573/67826/20908/65114	7
TS_entry_up	GO:0070646	protein modification by small protein removal	10/566	136/23355	0.00179573	0.011644	0.00789313	229603/59029/53890/70527/100683/71472/30940/74996/22284/70675	10
TS_entry_up	GO:1902806	regulation of cell cycle G1/S phase transition	10/566	136/23355	0.00179573	0.011644	0.00789313	11651/16952/11792/99375/13383/13649/19188/15170/74370/72611	10
TS_entry_up	GO:0060249	anatomical structure homeostasis	21/566	426/23355	0.00181408	0.0117462	0.0079624	11792/12465/12560/75608/12978/13649/193740/16410/16412/16905/26407/98956/59125/353047/54683/20496/67241/233789/20779/22042/21873	21
TS_entry_up	GO:0001892	embryonic placenta development	9/566	114/23355	0.0018438	0.0119217	0.00808132	11651/13649/207304/16002/16410/217325/18799/72469/20732	9
TS_entry_up	GO:0032944	regulation of mononuclear cell proliferation	14/566	235/23355	0.00188077	0.0121417	0.00823049	16952/330817/13383/16002/16854/17096/17973/17974/114774/320795/18950/15170/20971/22042	14
TS_entry_up	GO:0032232	negative regulation of actin filament bundle assembly	5/566	37/23355	0.00188586	0.0121417	0.00823049	102098/68178/208177/233977/16765	5
TS_entry_up	GO:0086004	regulation of cardiac muscle cell contraction	5/566	37/23355	0.00188586	0.0121417	0.00823049	13383/13511/109620/16480/109552	5
TS_entry_up	GO:0001936	regulation of endothelial cell proliferation	10/566	137/23355	0.00189619	0.0121828	0.0082583	11651/26903/14066/14254/16002/56717/18176/68833/74370/20692	10
TS_entry_up	GO:0001938	positive regulation of endothelial cell proliferation	8/566	93/23355	0.00189886	0.0121828	0.0082583	11651/26903/14066/16002/56717/18176/68833/74370	8
TS_entry_up	GO:0035272	exocrine system development	6/566	54/23355	0.00190029	0.0121828	0.0082583	12550/12388/13138/13649/16002/78908	6
TS_entry_up	GO:0010876	lipid localization	23/566	488/23355	0.0020077	0.0128433	0.00870608	11666/19299/74205/11651/16952/50770/13132/26903/13660/14667/15212/16410/16412/66508/65970/76303/100273/11520/18753/12492/20496/20479/217695	23
TS_entry_up	GO:0001765	membrane raft assembly	3/566	11/23355	0.0020203	0.0128433	0.00870608	14251/14252/23970	3
TS_entry_up	GO:0001767	establishment of lymphocyte polarity	3/566	11/23355	0.0020203	0.0128433	0.00870608	14252/227753/17886	3
TS_entry_up	GO:0001768	establishment of T cell polarity	3/566	11/23355	0.0020203	0.0128433	0.00870608	14252/227753/17886	3
TS_entry_up	GO:0055015	ventricular cardiac muscle cell development	3/566	11/23355	0.0020203	0.0128433	0.00870608	14200/16905/77579	3
TS_entry_up	GO:1902959	regulation of aspartic-type endopeptidase activity involved in amyloid precursor protein catabolic process	3/566	11/23355	0.0020203	0.0128433	0.00870608	11820/17096/19878	3
TS_entry_up	GO:0036293	response to decreased oxygen levels	14/566	237/23355	0.00203414	0.0129132	0.00875348	11651/11931/108058/12955/14254/15441/29806/17257/56717/19155/110157/19878/68585/71472	14
TS_entry_up	GO:0009755	hormone-mediated signaling pathway	11/566	162/23355	0.00204599	0.0129703	0.00879215	75547/234594/13132/11848/56736/20779/94186/24074/22215/71732/22629	11
TS_entry_up	GO:0046580	negative regulation of Ras protein signal transduction	6/566	55/23355	0.00209006	0.0131168	0.00889148	69601/16412/107351/56715/70527/16765	6
TS_entry_up	GO:0045056	transcytosis	4/566	23/23355	0.00209497	0.0131168	0.00889148	67300/16976/20779/65114	4
TS_entry_up	GO:0046931	pore complex assembly	4/566	23/23355	0.00209497	0.0131168	0.00889148	72787/103468/218210/68585	4
TS_entry_up	GO:0140112	extracellular vesicle biogenesis	4/566	23/23355	0.00209497	0.0131168	0.00889148	17919/18571/20971/20479	4
TS_entry_up	GO:1902307	positive regulation of sodium ion transmembrane transport	4/566	23/23355	0.00209497	0.0131168	0.00889148	11931/13430/93692/16573	4
TS_entry_up	GO:1903077	negative regulation of protein localization to plasma membrane	4/566	23/23355	0.00209497	0.0131168	0.00889148	12550/67300/13132/233977	4
TS_entry_up	GO:1904996	positive regulation of leukocyte adhesion to vascular endothelial cell	4/566	23/23355	0.00209497	0.0131168	0.00889148	12333/114774/19697/11848	4
TS_entry_up	GO:0007422	peripheral nervous system development	7/566	74/23355	0.00209511	0.0131168	0.00889148	11651/11671/13138/16202/17988/93742/19697	7
TS_entry_up	GO:0051298	centrosome duplication	7/566	74/23355	0.00209511	0.0131168	0.00889148	234852/75608/75786/98956/18571/19878/20479	7
TS_entry_up	GO:0034142	toll-like receptor 4 signaling pathway	5/566	38/23355	0.00212894	0.0132373	0.00897315	11845/69601/15289/17096/69368	5
TS_entry_up	GO:0034331	cell junction maintenance	5/566	38/23355	0.00212894	0.0132373	0.00897315	11845/12978/111173/218952/71323	5
TS_entry_up	GO:0043304	regulation of mast cell degranulation	5/566	38/23355	0.00212894	0.0132373	0.00897315	17096/56715/69150/20911/70450	5
TS_entry_up	GO:0051294	establishment of spindle orientation	5/566	38/23355	0.00212894	0.0132373	0.00897315	16412/217325/83431/101706/18472	5
TS_entry_up	GO:0060674	placenta blood vessel development	5/566	38/23355	0.00212894	0.0132373	0.00897315	11651/217325/18799/72469/20732	5
TS_entry_up	GO:0032412	regulation of ion transmembrane transporter activity	15/566	265/23355	0.00216807	0.0134438	0.00911313	229709/66395/11820/11931/108058/13383/13430/26903/93692/16412/16573/234779/26941/109552/22629	15
TS_entry_up	GO:0051348	negative regulation of transferase activity	15/566	265/23355	0.00216807	0.0134438	0.00911313	11461/11651/70369/69601/209200/74155/232431/16202/16332/17096/320795/18753/15170/20779/24074	15
TS_entry_up	GO:1905269	positive regulation of chromatin organization	9/566	117/23355	0.00220473	0.0136525	0.00925456	11820/22083/16905/17257/76246/53890/20874/108989/66317	9
TS_entry_up	GO:0031056	regulation of histone modification	11/566	164/23355	0.00225284	0.0139314	0.00944363	11820/22083/16002/16905/17257/76246/53890/20874/24074/14897/66317	11
TS_entry_up	GO:0032637	interleukin-8 production	7/566	75/23355	0.00226351	0.0139783	0.00947544	226250/16952/11746/230073/14066/229603/19697	7
TS_entry_up	GO:0017157	regulation of exocytosis	14/566	240/23355	0.00228352	0.0140827	0.00954623	16952/66482/93692/17096/17919/18195/18571/19328/56715/20971/69150/20911/70450/20479	14
TS_entry_up	GO:0014009	glial cell proliferation	6/566	56/23355	0.00229379	0.0141078	0.0095632	12978/13649/17096/56717/18759/14083	6
TS_entry_up	GO:0086001	cardiac muscle cell action potential	6/566	56/23355	0.00229379	0.0141078	0.0095632	108058/13383/13511/109620/192176/16480	6
TS_entry_up	GO:2000177	regulation of neural precursor cell proliferation	9/566	118/23355	0.00233679	0.0143528	0.00972927	12385/192176/56458/16202/110829/17096/11848/20163/20732	9
TS_entry_up	GO:0007249	I-kappaB kinase/NF-kappaB signaling	13/566	215/23355	0.00236677	0.0145173	0.00984078	75547/11651/69601/111173/229603/19697/11848/268749/19878/22042/74735/217069/78781	13
TS_entry_up	GO:0010613	positive regulation of cardiac muscle hypertrophy	5/566	39/23355	0.00239407	0.0146254	0.0099141	108058/56717/14083/19878/106628	5
TS_entry_up	GO:0033144	negative regulation of intracellular steroid hormone receptor signaling pathway	5/566	39/23355	0.00239407	0.0146254	0.0099141	234594/13132/11848/94186/71732	5
TS_entry_up	GO:0086065	cell communication involved in cardiac conduction	5/566	39/23355	0.00239407	0.0146254	0.0099141	13511/109620/192176/16480/109552	5
TS_entry_up	GO:0001649	osteoblast differentiation	13/566	216/23355	0.00246424	0.0149861	0.0101586	11651/114584/13877/218952/14200/72007/16002/16202/29806/16905/17966/67399/14083	13
TS_entry_up	GO:0051651	maintenance of location in cell	13/566	216/23355	0.00246424	0.0149861	0.0101586	11651/71435/108058/227753/16410/17096/26936/18472/234779/15170/109552/77053/223697	13
TS_entry_up	GO:0031954	positive regulation of protein autophosphorylation	4/566	24/23355	0.00246631	0.0149861	0.0101586	12388/29875/72065/20779	4
TS_entry_up	GO:0061162	establishment of monopolar cell polarity	4/566	24/23355	0.00246631	0.0149861	0.0101586	17755/18759/11848/26941	4
TS_entry_up	GO:0018107	peptidyl-threonine phosphorylation	9/566	119/23355	0.00247506	0.0150191	0.010181	11651/11820/108058/56717/93742/320795/18753/19878/74370	9
TS_entry_up	GO:0062012	regulation of small molecule metabolic process	18/566	352/23355	0.00253386	0.0153554	0.0104089	11666/11651/16952/11820/13132/226144/244373/56458/15289/16002/56717/18799/18984/19046/19386/320706/20411/20779	18
TS_entry_up	GO:0007178	transmembrane receptor protein serine/threonine kinase signaling pathway	19/566	381/23355	0.00258121	0.0156215	0.0105893	13132/13430/218952/14275/16202/16419/224640/170749/101706/18569/170676/14083/19303/56440/20742/20779/20024/22284/22793	19
TS_entry_up	GO:0000271	polysaccharide biosynthetic process	7/566	77/23355	0.00263145	0.0158416	0.0107385	11651/67300/16002/56717/19046/20411/216558	7
TS_entry_up	GO:0034109	homotypic cell-cell adhesion	7/566	77/23355	0.00263145	0.0158416	0.0107385	13511/109620/16480/17096/18753/15170/21873	7
TS_entry_up	GO:0043502	regulation of muscle adaptation	8/566	98/23355	0.00264242	0.0158416	0.0107385	108058/74155/56458/16905/56717/14083/19878/106628	8
TS_entry_up	GO:0055013	cardiac muscle cell development	8/566	98/23355	0.00264242	0.0158416	0.0107385	75547/108058/14200/16905/56717/77579/56376/106628	8
TS_entry_up	GO:0039702	viral budding via host ESCRT complex	3/566	12/23355	0.0026455	0.0158416	0.0107385	75608/18571/20479	3
TS_entry_up	GO:0072697	protein localization to cell cortex	3/566	12/23355	0.0026455	0.0158416	0.0107385	22350/101706/217124	3
TS_entry_up	GO:1905245	regulation of aspartic-type peptidase activity	3/566	12/23355	0.0026455	0.0158416	0.0107385	11820/17096/19878	3
TS_entry_up	GO:1905668	positive regulation of protein localization to endosome	3/566	12/23355	0.0026455	0.0158416	0.0107385	209200/22350/19878	3
TS_entry_up	GO:0001763	morphogenesis of a branching structure	14/566	244/23355	0.0026548	0.0158763	0.010762	12550/29876/13138/13383/14155/14254/16202/217325/17257/19303/68585/20496/20732/20779	14
TS_entry_up	GO:0001881	receptor recycling	5/566	40/23355	0.0026824	0.0159274	0.0107967	99371/13132/13858/66508/18195	5
TS_entry_up	GO:0014742	positive regulation of muscle hypertrophy	5/566	40/23355	0.0026824	0.0159274	0.0107967	108058/56717/14083/19878/106628	5
TS_entry_up	GO:0033006	regulation of mast cell activation involved in immune response	5/566	40/23355	0.0026824	0.0159274	0.0107967	17096/56715/69150/20911/70450	5
TS_entry_up	GO:0043551	regulation of phosphatidylinositol 3-kinase activity	5/566	40/23355	0.0026824	0.0159274	0.0107967	11820/69601/14254/17096/20779	5
TS_entry_up	GO:0060251	regulation of glial cell proliferation	5/566	40/23355	0.0026824	0.0159274	0.0107967	13649/17096/56717/18759/14083	5
TS_entry_up	GO:0006650	glycerophospholipid metabolic process	15/566	271/23355	0.0026844	0.0159274	0.0107967	66082/74205/12978/56077/16332/17257/74302/170749/107650/18720/18799/234779/233789/104015/234729	15
TS_entry_up	GO:0072175	epithelial tube formation	11/566	168/23355	0.00271742	0.0161023	0.0109153	14312/14275/207304/269593/74143/140570/19878/20971/20353/20732/22323	11
TS_entry_up	GO:0002275	myeloid cell activation involved in immune response	8/566	99/23355	0.0028152	0.0166383	0.0112786	11745/26903/15289/17096/56715/69150/20911/70450	8
TS_entry_up	GO:0045185	maintenance of protein location	8/566	99/23355	0.0028152	0.0166383	0.0112786	11651/192176/227753/50868/26936/109552/77053/223697	8
TS_entry_up	GO:0033143	regulation of intracellular steroid hormone receptor signaling pathway	7/566	78/23355	0.00283181	0.0166713	0.011301	234594/13132/11848/56736/20779/94186/71732	7
TS_entry_up	GO:1903363	negative regulation of cellular protein catabolic process	7/566	78/23355	0.00283181	0.0166713	0.011301	70369/69601/93739/68833/71472/30940/65114	7
TS_entry_up	GO:1905897	regulation of response to endoplasmic reticulum stress	7/566	78/23355	0.00283181	0.0166713	0.011301	11820/27061/17973/17974/74143/71472/30940	7
TS_entry_up	GO:0001829	trophectodermal cell differentiation	4/566	25/23355	0.00288048	0.0168269	0.0114064	12550/234594/232791/22083	4
TS_entry_up	GO:0010954	positive regulation of protein processing	4/566	25/23355	0.00288048	0.0168269	0.0114064	12388/227753/17886/20779	4
TS_entry_up	GO:0032878	regulation of establishment or maintenance of cell polarity	4/566	25/23355	0.00288048	0.0168269	0.0114064	14252/227753/107351/217325	4
TS_entry_up	GO:0044331	cell-cell adhesion mediated by cadherin	4/566	25/23355	0.00288048	0.0168269	0.0114064	12550/12388/17075/14251	4
TS_entry_up	GO:0061339	establishment or maintenance of monopolar cell polarity	4/566	25/23355	0.00288048	0.0168269	0.0114064	17755/18759/11848/26941	4
TS_entry_up	GO:0071108	protein K48-linked deubiquitination	4/566	25/23355	0.00288048	0.0168269	0.0114064	229603/71472/30940/70675	4
TS_entry_up	GO:0033157	regulation of intracellular protein transport	13/566	220/23355	0.00288762	0.016847	0.01142	27061/12550/66753/192176/16480/16573/18826/17913/83431/18220/18753/108989/72565	13
TS_entry_up	GO:0072593	reactive oxygen species metabolic process	16/566	301/23355	0.00294325	0.0171495	0.0116251	11666/11651/11820/11898/12955/51793/13430/13649/56458/14775/56717/18984/54683/18753/11848/19878	16
TS_entry_up	GO:0034764	positive regulation of transmembrane transport	14/566	247/23355	0.0029647	0.0172302	0.0116798	11651/11931/13430/192176/93692/16412/16573/234779/18753/18759/218397/26941/20411/109552	14
TS_entry_up	GO:0034767	positive regulation of ion transmembrane transport	14/566	247/23355	0.0029647	0.0172302	0.0116798	11651/11931/13430/192176/93692/16412/16573/234779/18753/18759/218397/26941/20411/109552	14
TS_entry_up	GO:2001242	regulation of intrinsic apoptotic signaling pathway	11/566	170/23355	0.00297711	0.0172802	0.0117137	11651/70369/27061/72567/14775/17973/17974/74143/26941/20779/74996	11
TS_entry_up	GO:0032781	positive regulation of ATPase activity	5/566	41/23355	0.00299506	0.0173154	0.0117376	11931/13430/208263/240832/78781	5
TS_entry_up	GO:0007528	neuromuscular junction development	6/566	59/23355	0.00299516	0.0173154	0.0117376	11820/12929/67533/19024/20411/22288	6
TS_entry_up	GO:0035924	cellular response to vascular endothelial growth factor stimulus	6/566	59/23355	0.00299516	0.0173154	0.0117376	11651/16952/69601/14254/17913/19697	6
TS_entry_up	GO:0097529	myeloid leukocyte migration	13/566	221/23355	0.00300226	0.0173154	0.0117376	16952/11820/54324/12978/26903/14254/16854/17096/114774/19035/14083/56212/68585	13
TS_entry_up	GO:2001020	regulation of response to DNA damage stimulus	13/566	221/23355	0.00300226	0.0173154	0.0117376	66713/72567/99375/209200/13649/14155/15289/18950/18753/233789/226830/14897/74996	13
TS_entry_up	GO:0009411	response to UV	10/566	146/23355	0.00302013	0.0173964	0.0117925	11651/13649/14775/26407/18753/19697/72565/22209/63958/74996	10
TS_entry_up	GO:0002263	cell activation involved in immune response	16/566	302/23355	0.00304047	0.0174655	0.0118393	16952/11745/11820/26903/232210/15289/18826/16854/17096/56717/234779/56715/69150/20911/22042/70450	16
TS_entry_up	GO:0060191	regulation of lipase activity	7/566	79/23355	0.00304366	0.0174655	0.0118393	16952/14254/18799/18984/19063/11848/20616	7
TS_entry_up	GO:0070373	negative regulation of ERK1 and ERK2 cascade	7/566	79/23355	0.00304366	0.0174655	0.0118393	13132/69601/13383/74155/22350/17096/26941	7
TS_entry_up	GO:0043500	muscle adaptation	9/566	123/23355	0.00309435	0.0177116	0.0120061	108058/74155/56458/227753/16905/56717/14083/19878/106628	9
TS_entry_up	GO:1903052	positive regulation of proteolysis involved in cellular protein catabolic process	9/566	123/23355	0.00309435	0.0177116	0.0120061	11651/27061/13132/69601/193740/53312/14083/56736/100494	9
TS_entry_up	GO:0021915	neural tube development	12/566	197/23355	0.00322701	0.0184476	0.012505	14312/14275/207304/269593/74143/26433/140570/19878/20971/20353/20732/22323	12
TS_entry_up	GO:0070371	ERK1 and ERK2 cascade	17/566	332/23355	0.00324822	0.0185455	0.0125714	11820/108058/12929/12978/13132/69601/13383/13649/74155/22350/218952/15289/16410/17096/15170/26941/20779	17
TS_entry_up	GO:0042987	amyloid precursor protein catabolic process	6/566	60/23355	0.00326117	0.018585	0.0125982	11820/14252/17096/19697/19878/68585	6
TS_entry_up	GO:0010921	regulation of phosphatase activity	9/566	124/23355	0.00326678	0.018585	0.0125982	53310/26936/114774/17931/66849/217124/52036/19878/217695	9
TS_entry_up	GO:0006809	nitric oxide biosynthetic process	7/566	80/23355	0.00326742	0.018585	0.0125982	11651/11820/11898/51793/13430/56717/19878	7
TS_entry_up	GO:0046627	negative regulation of insulin receptor signaling pathway	5/566	42/23355	0.00333318	0.0189254	0.0128289	16332/107351/17973/18753/19697	5
TS_entry_up	GO:0099010	modification of postsynaptic structure	4/566	26/23355	0.00333978	0.0189254	0.0128289	108100/77579/17919/11848	4
TS_entry_up	GO:1902993	positive regulation of amyloid precursor protein catabolic process	4/566	26/23355	0.00333978	0.0189254	0.0128289	11820/17096/19697/19878	4
TS_entry_up	GO:0010635	regulation of mitochondrial fusion	3/566	13/23355	0.00337764	0.0189741	0.012862	74143/22042/26949	3
TS_entry_up	GO:0038166	angiotensin-activated signaling pathway	3/566	13/23355	0.00337764	0.0189741	0.012862	229709/19878/20779	3
TS_entry_up	GO:0043471	regulation of cellular carbohydrate catabolic process	3/566	13/23355	0.00337764	0.0189741	0.012862	15289/19046/12492	3
TS_entry_up	GO:0048548	regulation of pinocytosis	3/566	13/23355	0.00337764	0.0189741	0.012862	60595/11736/19063	3
TS_entry_up	GO:0051639	actin filament network formation	3/566	13/23355	0.00337764	0.0189741	0.012862	109711/67771/18826	3
TS_entry_up	GO:0070831	basement membrane assembly	3/566	13/23355	0.00337764	0.0189741	0.012862	13138/208177/26433	3
TS_entry_up	GO:1905666	regulation of protein localization to endosome	3/566	13/23355	0.00337764	0.0189741	0.012862	209200/22350/19878	3
TS_entry_up	GO:0031058	positive regulation of histone modification	8/566	102/23355	0.00338683	0.0189788	0.0128651	11820/22083/16905/17257/76246/53890/20874/66317	8
TS_entry_up	GO:2000060	positive regulation of ubiquitin-dependent protein catabolic process	8/566	102/23355	0.00338683	0.0189788	0.0128651	11651/27061/13132/193740/53312/14083/56736/100494	8
TS_entry_up	GO:0016570	histone modification	21/566	450/23355	0.00345826	0.0193552	0.0131203	11820/22385/22083/208266/209200/16002/16905/17257/320595/320795/18753/76246/53890/20874/226830/24074/81004/14897/100683/22209/66317	21
TS_entry_up	GO:0032204	regulation of telomere maintenance	7/566	81/23355	0.0035035	0.0195842	0.0132755	12465/16905/26407/98956/59125/233789/20779	7
TS_entry_up	GO:0002011	morphogenesis of an epithelial sheet	6/566	61/23355	0.00354439	0.0197884	0.0134139	13138/218952/192176/56717/93742/208177	6
TS_entry_up	GO:0030258	lipid modification	14/566	253/23355	0.0036737	0.0204692	0.0138754	11666/19299/110446/11651/56077/16332/66508/74302/170749/56717/107650/18984/233789/104015	14
TS_entry_up	GO:0003298	physiological muscle hypertrophy	5/566	43/23355	0.00369789	0.0204692	0.0138754	75547/108058/56717/56376/106628	5
TS_entry_up	GO:0003301	physiological cardiac muscle hypertrophy	5/566	43/23355	0.00369789	0.0204692	0.0138754	75547/108058/56717/56376/106628	5
TS_entry_up	GO:0031062	positive regulation of histone methylation	5/566	43/23355	0.00369789	0.0204692	0.0138754	22083/16905/17257/76246/66317	5
TS_entry_up	GO:0061049	cell growth involved in cardiac muscle cell development	5/566	43/23355	0.00369789	0.0204692	0.0138754	75547/108058/56717/56376/106628	5
TS_entry_up	GO:0062208	positive regulation of pattern recognition receptor signaling pathway	5/566	43/23355	0.00369789	0.0204692	0.0138754	14251/15289/68585/69368/78781	5
TS_entry_up	GO:0097484	dendrite extension	5/566	43/23355	0.00369789	0.0204692	0.0138754	20403/17257/68585/54338/70834	5
TS_entry_up	GO:0006900	vesicle budding from membrane	6/566	62/23355	0.00384547	0.0210352	0.0142591	75608/13430/18759/20334/69608/20616	6
TS_entry_up	GO:0014911	positive regulation of smooth muscle cell migration	6/566	62/23355	0.00384547	0.0210352	0.0142591	108058/68813/14066/29875/14083/20779	6
TS_entry_up	GO:0006891	intra-Golgi vesicle-mediated transport	4/566	27/23355	0.00384649	0.0210352	0.0142591	54161/93739/27277/18195	4
TS_entry_up	GO:0007020	microtubule nucleation	4/566	27/23355	0.00384649	0.0210352	0.0142591	75786/72205/17257/83431	4
TS_entry_up	GO:0014912	negative regulation of smooth muscle cell migration	4/566	27/23355	0.00384649	0.0210352	0.0142591	11792/23789/16202/11848	4
TS_entry_up	GO:0032928	regulation of superoxide anion generation	4/566	27/23355	0.00384649	0.0210352	0.0142591	11651/11820/13649/18753	4
TS_entry_up	GO:0034629	cellular protein-containing complex localization	4/566	27/23355	0.00384649	0.0210352	0.0142591	13383/211446/22350/72787	4
TS_entry_up	GO:0060716	labyrinthine layer blood vessel development	4/566	27/23355	0.00384649	0.0210352	0.0142591	11651/217325/18799/72469	4
TS_entry_up	GO:1901071	glucosamine-containing compound metabolic process	4/566	27/23355	0.00384649	0.0210352	0.0142591	245847/54342/15212/56174	4
TS_entry_up	GO:1903319	positive regulation of protein maturation	4/566	27/23355	0.00384649	0.0210352	0.0142591	12388/227753/17886/20779	4
TS_entry_up	GO:0007254	JNK cascade	11/566	176/23355	0.003878	0.021182	0.0143586	11651/11820/13132/69601/13649/224014/16906/18472/14083/12421/70834	11
TS_entry_up	GO:0010001	glial cell differentiation	14/566	255/23355	0.00393865	0.0214874	0.0145656	11651/11820/75786/13138/13649/16202/17257/56717/17988/93742/19697/11848/68585/20732	14
TS_entry_up	GO:0019915	lipid storage	7/566	83/23355	0.0040144	0.0218744	0.014828	26903/13660/14667/15212/16410/11520/217695	7
TS_entry_up	GO:0070665	positive regulation of leukocyte proliferation	10/566	152/23355	0.00402688	0.0218991	0.0148447	16952/12978/330817/16002/17096/17973/17974/18950/14083/22042	10
TS_entry_up	GO:0001889	liver development	9/566	128/23355	0.00403341	0.0218991	0.0148447	16952/11845/109900/13649/110829/54135/12421/19697/68585	9
TS_entry_up	GO:0018210	peptidyl-threonine modification	9/566	128/23355	0.00403341	0.0218991	0.0148447	11651/11820/108058/56717/93742/320795/18753/19878/74370	9
TS_entry_up	GO:0006906	vesicle fusion	8/566	105/23355	0.0040446	0.0219336	0.0148681	11736/16952/26903/216238/16573/67826/20908/71732	8
TS_entry_up	GO:0006040	amino sugar metabolic process	5/566	44/23355	0.00409034	0.0220762	0.0149647	245847/54342/15212/56174/227620	5
TS_entry_up	GO:0033628	regulation of cell adhesion mediated by integrin	5/566	44/23355	0.00409034	0.0220762	0.0149647	12929/17096/27205/14083/15170	5
TS_entry_up	GO:0046326	positive regulation of glucose import	5/566	44/23355	0.00409034	0.0220762	0.0149647	11651/18753/18759/218397/20411	5
TS_entry_up	GO:0086002	cardiac muscle cell action potential involved in contraction	5/566	44/23355	0.00409034	0.0220762	0.0149647	13383/13511/109620/192176/16480	5
TS_entry_up	GO:1903428	positive regulation of reactive oxygen species biosynthetic process	6/566	63/23355	0.0041651	0.0224364	0.0152089	11651/11820/11898/51793/13430/56717	6
TS_entry_up	GO:0070372	regulation of ERK1 and ERK2 cascade	16/566	312/23355	0.00416697	0.0224364	0.0152089	11820/108058/12929/12978/13132/69601/13383/13649/74155/22350/218952/15289/17096/15170/26941/20779	16
TS_entry_up	GO:0009226	nucleotide-sugar biosynthetic process	3/566	14/23355	0.00422203	0.0225191	0.015265	12764/54342/227620	3
TS_entry_up	GO:0010642	negative regulation of platelet-derived growth factor receptor signaling pathway	3/566	14/23355	0.00422203	0.0225191	0.015265	93692/16332/26941	3
TS_entry_up	GO:0045792	negative regulation of cell size	3/566	14/23355	0.00422203	0.0225191	0.015265	11651/56717/11848	3
TS_entry_up	GO:0046479	glycosphingolipid catabolic process	3/566	14/23355	0.00422203	0.0225191	0.015265	14667/15212/18753	3
TS_entry_up	GO:0046886	positive regulation of hormone biosynthetic process	3/566	14/23355	0.00422203	0.0225191	0.015265	13132/16002/18984	3
TS_entry_up	GO:0051984	positive regulation of chromosome segregation	3/566	14/23355	0.00422203	0.0225191	0.015265	67177/101706/67241	3
TS_entry_up	GO:0086069	bundle of His cell to Purkinje myocyte communication	3/566	14/23355	0.00422203	0.0225191	0.015265	13511/109620/16480	3
TS_entry_up	GO:1900025	negative regulation of substrate adhesion-dependent cell spreading	3/566	14/23355	0.00422203	0.0225191	0.015265	60595/12927/107351	3
TS_entry_up	GO:1904062	regulation of cation transmembrane transport	18/566	370/23355	0.0042734	0.0227664	0.0154326	66395/11651/11820/11931/108058/13383/13430/26903/192176/93692/16412/16573/17096/234779/15170/26941/109552/22629	18
TS_entry_up	GO:0090263	positive regulation of canonical Wnt signaling pathway	8/566	106/23355	0.00428442	0.0227983	0.0154542	12560/13649/16202/107351/20779/81004/74996/65114	8
TS_entry_up	GO:0061515	myeloid cell development	7/566	84/23355	0.00429009	0.0228018	0.0154566	11820/18472/230257/15170/20779/21873/50875	7
TS_entry_up	GO:0035987	endodermal cell differentiation	4/566	28/23355	0.0044028	0.0233189	0.0158071	22083/16402/16410/76246	4
TS_entry_up	GO:0086005	ventricular cardiac muscle cell action potential	4/566	28/23355	0.0044028	0.0233189	0.0158071	13383/13511/109620/16480	4
TS_entry_up	GO:2000178	negative regulation of neural precursor cell proliferation	4/566	28/23355	0.0044028	0.0233189	0.0158071	12385/16202/110829/20732	4
TS_entry_up	GO:0070613	regulation of protein processing	6/566	64/23355	0.00450393	0.0238031	0.0161354	12550/12388/227753/17886/55988/20779	6
TS_entry_up	GO:0006509	membrane protein ectodomain proteolysis	5/566	45/23355	0.00451165	0.0238031	0.0161354	11820/13138/17886/235406/66616	5
TS_entry_up	GO:1903115	regulation of actin filament-based movement	5/566	45/23355	0.00451165	0.0238031	0.0161354	13383/13511/109620/16480/109552	5
TS_entry_up	GO:1903311	regulation of mRNA metabolic process	14/566	259/23355	0.0045152	0.0238031	0.0161354	229709/11792/234594/269061/22083/105559/171170/17454/56717/56460/230257/19878/230753/78781	14
TS_entry_up	GO:1901800	positive regulation of proteasomal protein catabolic process	8/566	107/23355	0.00453503	0.0238799	0.0161874	11651/27061/13132/69601/193740/53312/56736/100494	8
TS_entry_up	GO:0006403	RNA localization	11/566	180/23355	0.00459086	0.0241459	0.0163677	75786/14251/69823/229279/17913/72787/55989/103468/218210/19386/108989	11
TS_entry_up	GO:0051091	positive regulation of DNA-binding transcription factor activity	14/566	260/23355	0.00466952	0.0245312	0.0166289	11651/11745/11820/54324/230073/14251/14252/16480/18759/19697/268749/22042/74735/217069	14
TS_entry_up	GO:0061008	hepaticobiliary system development	9/566	131/23355	0.00469547	0.0246105	0.0166827	16952/11845/109900/13649/110829/54135/12421/19697/68585	9
TS_entry_up	GO:1903409	reactive oxygen species biosynthetic process	9/566	131/23355	0.00469547	0.0246105	0.0166827	11666/11651/11820/11898/51793/13430/56717/11848/19878	9
TS_entry_up	GO:0060485	mesenchyme development	15/566	288/23355	0.00472246	0.0247235	0.0167593	66515/13132/69601/13138/226352/218952/192176/14275/56717/114774/18569/208177/68585/20353/106628	15
TS_entry_up	GO:0015909	long-chain fatty acid transport	6/566	65/23355	0.00486264	0.0253988	0.017217	11666/19299/74205/11651/16952/11520	6
TS_entry_up	GO:0062237	protein localization to postsynapse	6/566	65/23355	0.00486264	0.0253988	0.017217	13138/13383/16573/67826/20908/65114	6
TS_entry_up	GO:0046718	viral entry into host cell	7/566	86/23355	0.00488412	0.0254816	0.0172732	13858/227753/16410/20732/74735/217069/80743	7
TS_entry_up	GO:0016569	covalent chromatin modification	21/566	464/23355	0.00489536	0.025511	0.0172931	11820/22385/22083/208266/209200/16002/16905/17257/320595/320795/18753/76246/53890/20874/226830/24074/81004/14897/100683/22209/66317	21
TS_entry_up	GO:0006904	vesicle docking involved in exocytosis	5/566	46/23355	0.00496293	0.0257154	0.0174317	75914/19328/20908/20911/71732	5
TS_entry_up	GO:0031952	regulation of protein autophosphorylation	5/566	46/23355	0.00496293	0.0257154	0.0174317	12388/74155/29875/72065/20779	5
TS_entry_up	GO:0032873	negative regulation of stress-activated MAPK cascade	5/566	46/23355	0.00496293	0.0257154	0.0174317	11651/13383/22350/56458/18472	5
TS_entry_up	GO:0070303	negative regulation of stress-activated protein kinase signaling cascade	5/566	46/23355	0.00496293	0.0257154	0.0174317	11651/13383/22350/56458/18472	5
TS_entry_up	GO:1900077	negative regulation of cellular response to insulin stimulus	5/566	46/23355	0.00496293	0.0257154	0.0174317	16332/107351/17973/18753/19697	5
TS_entry_up	GO:0001919	regulation of receptor recycling	4/566	29/23355	0.00501086	0.0257872	0.0174803	13132/13858/66508/18195	4
TS_entry_up	GO:0031116	positive regulation of microtubule polymerization	4/566	29/23355	0.00501086	0.0257872	0.0174803	75786/17755/17257/101706	4
TS_entry_up	GO:0034123	positive regulation of toll-like receptor signaling pathway	4/566	29/23355	0.00501086	0.0257872	0.0174803	14251/15289/68585/69368	4
TS_entry_up	GO:0046856	phosphatidylinositol dephosphorylation	4/566	29/23355	0.00501086	0.0257872	0.0174803	16332/74302/170749/104015	4
TS_entry_up	GO:1900027	regulation of ruffle assembly	4/566	29/23355	0.00501086	0.0257872	0.0174803	107351/83431/353047/56212	4
TS_entry_up	GO:1904994	regulation of leukocyte adhesion to vascular endothelial cell	4/566	29/23355	0.00501086	0.0257872	0.0174803	12333/114774/19697/11848	4
TS_entry_up	GO:0006937	regulation of muscle contraction	10/566	157/23355	0.00505396	0.0259795	0.0176107	11931/109624/13383/68813/13511/109620/16480/114774/11848/109552	10
TS_entry_up	GO:0006469	negative regulation of protein kinase activity	12/566	209/23355	0.00516811	0.0262487	0.0177931	11461/11651/69601/74155/232431/16202/16332/17096/320795/18753/15170/24074	12
TS_entry_up	GO:0032434	regulation of proteasomal ubiquitin-dependent protein catabolic process	9/566	133/23355	0.00518176	0.0262487	0.0177931	11651/70369/27061/13132/193740/53312/19359/56736/100494	9
TS_entry_up	GO:0010771	negative regulation of cell morphogenesis involved in differentiation	3/566	15/23355	0.00518339	0.0262487	0.0177931	60595/12927/107351	3
TS_entry_up	GO:0019377	glycolipid catabolic process	3/566	15/23355	0.00518339	0.0262487	0.0177931	14667/15212/18753	3
TS_entry_up	GO:0023035	CD40 signaling pathway	3/566	15/23355	0.00518339	0.0262487	0.0177931	16402/16412/268749	3
TS_entry_up	GO:0030007	cellular potassium ion homeostasis	3/566	15/23355	0.00518339	0.0262487	0.0177931	11931/108058/20496	3
TS_entry_up	GO:0031115	negative regulation of microtubule polymerization	3/566	15/23355	0.00518339	0.0262487	0.0177931	72205/16765/20257	3
TS_entry_up	GO:0032717	negative regulation of interleukin-8 production	3/566	15/23355	0.00518339	0.0262487	0.0177931	16952/11746/229603	3
TS_entry_up	GO:0033147	negative regulation of intracellular estrogen receptor signaling pathway	3/566	15/23355	0.00518339	0.0262487	0.0177931	234594/94186/71732	3
TS_entry_up	GO:0051645	Golgi localization	3/566	15/23355	0.00518339	0.0262487	0.0177931	71435/54161/26941	3
TS_entry_up	GO:0055119	relaxation of cardiac muscle	3/566	15/23355	0.00518339	0.0262487	0.0177931	11931/108058/227753	3
TS_entry_up	GO:0070661	leukocyte proliferation	17/566	348/23355	0.00518701	0.0262487	0.0177931	16952/12978/330817/13383/16002/16854/17096/17973/17974/114774/320795/18950/18753/14083/15170/20971/22042	17
TS_entry_up	GO:0010959	regulation of metal ion transport	15/566	291/23355	0.00518728	0.0262487	0.0177931	66395/11651/11931/108058/13383/26903/16854/17096/114774/234779/15170/11848/67887/109552/22368	15
TS_entry_up	GO:0070482	response to oxygen levels	15/566	291/23355	0.00518728	0.0262487	0.0177931	11651/11931/108058/12955/14254/56458/15441/29806/17257/56717/19155/110157/19878/68585/71472	15
TS_entry_up	GO:0003015	heart process	13/566	236/23355	0.0052143	0.026356	0.0178659	75547/11931/108058/13383/13511/109620/192176/14775/227753/16480/56717/20779/109552	13
TS_entry_up	GO:0071675	regulation of mononuclear cell migration	8/566	110/23355	0.00535476	0.0270359	0.0183267	11651/11820/12929/12978/16854/17096/14083/11848	8
TS_entry_up	GO:0035265	organ growth	12/566	210/23355	0.00536462	0.0270556	0.0183401	75547/11651/108058/16002/56717/56376/18984/14083/106628/22215/211652/52357	12
TS_entry_up	GO:0055002	striated muscle cell development	9/566	134/23355	0.00543909	0.0273409	0.0185335	11465/75547/13007/26903/14775/16412/77579/226101/50875	9
TS_entry_up	GO:1905039	carboxylic acid transmembrane transport	9/566	134/23355	0.00543909	0.0273409	0.0185335	11666/19299/11651/14275/16412/18753/20501/54338/17254	9
TS_entry_up	GO:0007080	mitotic metaphase plate congression	5/566	47/23355	0.00544529	0.0273409	0.0185335	67177/234852/75608/225898/20479	5
TS_entry_up	GO:0060135	maternal process involved in female pregnancy	5/566	47/23355	0.00544529	0.0273409	0.0185335	11651/12550/13039/56717/22209	5
TS_entry_up	GO:0032436	positive regulation of proteasomal ubiquitin-dependent protein catabolic process	7/566	88/23355	0.005538	0.0277757	0.0188282	11651/27061/13132/193740/53312/56736/100494	7
TS_entry_up	GO:0060538	skeletal muscle organ development	12/566	211/23355	0.00556703	0.0278905	0.018906	13138/26903/286940/14251/14775/16002/224640/17904/18176/11848/225115/71472	12
TS_entry_up	GO:0030239	myofibril assembly	6/566	67/23355	0.00564237	0.0281746	0.0190987	11465/75547/13007/16412/77579/50875	6
TS_entry_up	GO:0055117	regulation of cardiac muscle contraction	6/566	67/23355	0.00564237	0.0281746	0.0190987	11931/13383/13511/109620/16480/109552	6
TS_entry_up	GO:1903317	regulation of protein maturation	6/566	67/23355	0.00564237	0.0281746	0.0190987	12550/12388/227753/17886/55988/20779	6
TS_entry_up	GO:2000379	positive regulation of reactive oxygen species metabolic process	8/566	111/23355	0.00565169	0.0281901	0.0191092	11651/11820/11898/51793/13430/13649/56717/18753	8
TS_entry_up	GO:0043552	positive regulation of phosphatidylinositol 3-kinase activity	4/566	30/23355	0.00567274	0.0282331	0.0191383	11820/14254/17096/20779	4
TS_entry_up	GO:0071711	basement membrane organization	4/566	30/23355	0.00567274	0.0282331	0.0191383	13138/16412/208177/26433	4
TS_entry_up	GO:1903825	organic acid transmembrane transport	9/566	135/23355	0.0057062	0.0283685	0.0192301	11666/19299/11651/14275/16412/18753/20501/54338/17254	9
TS_entry_up	GO:0002793	positive regulation of peptide secretion	11/566	186/23355	0.00585114	0.0290573	0.019697	11845/12488/13649/69940/22350/93692/16573/77579/104831/109552/65114	11
TS_entry_up	GO:0061756	leukocyte adhesion to vascular endothelial cell	5/566	48/23355	0.00595983	0.0295647	0.0200409	12333/16412/114774/19697/11848	5
TS_entry_up	GO:0019318	hexose metabolic process	13/566	241/23355	0.00619007	0.0306733	0.0207924	11651/56458/15289/16002/16332/17159/73744/56717/19046/19386/320706/20411/20779	13
TS_entry_up	GO:0001771	immunological synapse formation	3/566	16/23355	0.00626589	0.0307802	0.0208649	13383/16854/17974	3
TS_entry_up	GO:0006620	posttranslational protein targeting to endoplasmic reticulum membrane	3/566	16/23355	0.00626589	0.0307802	0.0208649	75608/14275/11426	3
TS_entry_up	GO:0014067	negative regulation of phosphatidylinositol 3-kinase signaling	3/566	16/23355	0.00626589	0.0307802	0.0208649	69601/26941/70527	3
TS_entry_up	GO:0043217	myelin maintenance	3/566	16/23355	0.00626589	0.0307802	0.0208649	11666/11651/17988	3
TS_entry_up	GO:0051044	positive regulation of membrane protein ectodomain proteolysis	3/566	16/23355	0.00626589	0.0307802	0.0208649	11820/235406/66616	3
TS_entry_up	GO:0071731	response to nitric oxide	3/566	16/23355	0.00626589	0.0307802	0.0208649	12927/56458/16410	3
TS_entry_up	GO:0090148	membrane fission	3/566	16/23355	0.00626589	0.0307802	0.0208649	75608/13430/74143	3
TS_entry_up	GO:0098885	modification of postsynaptic actin cytoskeleton	3/566	16/23355	0.00626589	0.0307802	0.0208649	108100/77579/11848	3
TS_entry_up	GO:0002224	toll-like receptor signaling pathway	8/566	113/23355	0.00628301	0.0308309	0.0208993	11820/11845/69601/14251/15289/17096/68585/69368	8
TS_entry_up	GO:0001832	blastocyst growth	4/566	31/23355	0.00639044	0.0311895	0.0211423	22083/83431/76246/66711	4
TS_entry_up	GO:0002092	positive regulation of receptor internalization	4/566	31/23355	0.00639044	0.0311895	0.0211423	11820/13132/93742/234779	4
TS_entry_up	GO:0009225	nucleotide-sugar metabolic process	4/566	31/23355	0.00639044	0.0311895	0.0211423	12764/54342/227620/216558	4
TS_entry_up	GO:0043276	anoikis	4/566	31/23355	0.00639044	0.0311895	0.0211423	16402/16412/14083/20779	4
TS_entry_up	GO:1901889	negative regulation of cell junction assembly	4/566	31/23355	0.00639044	0.0311895	0.0211423	208177/14083/19878/20779	4
TS_entry_up	GO:0032147	activation of protein kinase activity	13/566	242/23355	0.00640163	0.0312105	0.0211566	11820/12929/13132/69601/13383/13649/224014/26407/18753/19303/110157/70834/20779	13
TS_entry_up	GO:0002366	leukocyte activation involved in immune response	15/566	298/23355	0.00641685	0.0312177	0.0211615	16952/11745/26903/232210/15289/18826/16854/17096/56717/234779/56715/69150/20911/22042/70450	15
TS_entry_up	GO:0097193	intrinsic apoptotic signaling pathway	15/566	298/23355	0.00641685	0.0312177	0.0211615	11651/70369/27061/72567/69601/14775/17973/17974/74143/18950/26941/20779/223255/72565/74996	15
TS_entry_up	GO:0042098	T cell proliferation	12/566	215/23355	0.00643812	0.0312876	0.0212089	16952/330817/13383/16002/16854/17973/17974/114774/18950/15170/20971/22042	12
TS_entry_up	GO:0014888	striated muscle adaptation	5/566	49/23355	0.00650764	0.0315677	0.0213987	74155/56458/227753/16905/56717	5
TS_entry_up	GO:0033692	cellular polysaccharide biosynthetic process	6/566	69/23355	0.00650967	0.0315677	0.0213987	11651/16002/56717/19046/20411/216558	6
TS_entry_up	GO:0043467	regulation of generation of precursor metabolites and energy	9/566	138/23355	0.00656857	0.0318193	0.0215693	11666/11651/11820/15289/16002/56717/19046/11848/20411	9
TS_entry_up	GO:1903321	negative regulation of protein modification by small protein conjugation or removal	7/566	91/23355	0.00663889	0.0321257	0.021777	11651/70369/209200/26903/56717/19697/14897	7
TS_entry_up	GO:0010466	negative regulation of peptidase activity	13/566	244/23355	0.00684199	0.0330733	0.0224193	11651/11820/12955/13010/14775/18984/20708/20725/20706/93806/20732/20779/74996	13
TS_entry_up	GO:0050885	neuromuscular process controlling balance	6/566	70/23355	0.00697781	0.0336939	0.02284	11820/224796/14667/15212/77579/18472	6
TS_entry_up	GO:0007059	chromosome segregation	16/566	330/23355	0.00704602	0.0339871	0.0230388	66713/67166/66440/67177/234852/75608/13424/225898/72787/83431/101706/67241/77053/108989/22284/20479	16
TS_entry_up	GO:0030520	intracellular estrogen receptor signaling pathway	5/566	50/23355	0.00708978	0.0340535	0.0230838	234594/20779/94186/24074/71732	5
TS_entry_up	GO:0032210	regulation of telomere maintenance via telomerase	5/566	50/23355	0.00708978	0.0340535	0.0230838	12465/26407/98956/59125/20779	5
TS_entry_up	GO:0047496	vesicle transport along microtubule	5/566	50/23355	0.00708978	0.0340535	0.0230838	13424/16573/17257/83431/18472	5
TS_entry_up	GO:1902930	regulation of alcohol biosynthetic process	5/566	50/23355	0.00708978	0.0340535	0.0230838	13132/226144/244373/18799/18984	5
TS_entry_up	GO:0010950	positive regulation of endopeptidase activity	10/566	165/23355	0.00711246	0.0341263	0.0231331	11820/27061/14066/227753/17096/114774/19188/11848/19878/72565	10
TS_entry_up	GO:0000132	establishment of mitotic spindle orientation	4/566	32/23355	0.00716589	0.0342739	0.0232332	16412/83431/101706/18472	4
TS_entry_up	GO:0060117	auditory receptor cell development	4/566	32/23355	0.00716589	0.0342739	0.0232332	224796/18472/26941/110253	4
TS_entry_up	GO:0070536	protein K63-linked deubiquitination	4/566	32/23355	0.00716589	0.0342739	0.0232332	229603/59029/70527/30940	4
TS_entry_up	GO:0019751	polyol metabolic process	8/566	116/23355	0.00732849	0.0350147	0.0237354	26903/16332/17257/226101/18799/234779/20773/104015	8
TS_entry_up	GO:0001764	neuron migration	11/566	192/23355	0.00736904	0.0351511	0.0238278	12550/12929/69601/192176/77579/215690/83431/18472/140570/14083/22284	11
TS_entry_up	GO:0000045	autophagosome assembly	7/566	93/23355	0.00745811	0.0351511	0.0238278	329015/75608/93739/15944/67443/74302/12421	7
TS_entry_up	GO:0043113	receptor clustering	6/566	71/23355	0.00746985	0.0351511	0.0238278	12929/13383/53310/192176/227753/20411	6
TS_entry_up	GO:0046824	positive regulation of nucleocytoplasmic transport	6/566	71/23355	0.00746985	0.0351511	0.0238278	12550/192176/16480/18753/108989/72565	6
TS_entry_up	GO:0001921	positive regulation of receptor recycling	3/566	17/23355	0.00747319	0.0351511	0.0238278	13132/13858/18195	3
TS_entry_up	GO:0006359	regulation of transcription by RNA polymerase III	3/566	17/23355	0.00747319	0.0351511	0.0238278	56717/54683/74370	3
TS_entry_up	GO:0032957	inositol trisphosphate metabolic process	3/566	17/23355	0.00747319	0.0351511	0.0238278	16332/18799/234779	3
TS_entry_up	GO:0036035	osteoclast development	3/566	17/23355	0.00747319	0.0351511	0.0238278	18472/20779/21873	3
TS_entry_up	GO:0044794	positive regulation by host of viral process	3/566	17/23355	0.00747319	0.0351511	0.0238278	12978/98415/19035	3
TS_entry_up	GO:0046755	viral budding	3/566	17/23355	0.00747319	0.0351511	0.0238278	75608/18571/20479	3
TS_entry_up	GO:0051571	positive regulation of histone H3-K4 methylation	3/566	17/23355	0.00747319	0.0351511	0.0238278	22083/76246/66317	3
TS_entry_up	GO:0055012	ventricular cardiac muscle cell differentiation	3/566	17/23355	0.00747319	0.0351511	0.0238278	14200/16905/77579	3
TS_entry_up	GO:0071360	cellular response to exogenous dsRNA	3/566	17/23355	0.00747319	0.0351511	0.0238278	230073/14251/78781	3
TS_entry_up	GO:0098814	spontaneous synaptic transmission	3/566	17/23355	0.00747319	0.0351511	0.0238278	11820/16412/20496	3
TS_entry_up	GO:1901077	regulation of relaxation of muscle	3/566	17/23355	0.00747319	0.0351511	0.0238278	108058/114774/109552	3
TS_entry_up	GO:0030099	myeloid cell differentiation	19/566	422/23355	0.00761565	0.0357841	0.0242569	109711/11820/12978/22083/99375/13132/23897/15289/17096/56717/17886/18472/230257/15170/20779/22042/21873/50875/66317	19
TS_entry_up	GO:0030595	leukocyte chemotaxis	12/566	220/23355	0.00767465	0.036024	0.0244195	16952/11820/54324/12978/26903/14254/16854/17096/19035/14083/66711/20496	12
TS_entry_up	GO:0006941	striated muscle contraction	10/566	167/23355	0.00771633	0.0361823	0.0245268	11931/108058/13383/13511/109620/192176/227753/16480/56717/109552	10
TS_entry_up	GO:0090316	positive regulation of intracellular protein transport	9/566	142/23355	0.00786998	0.0368647	0.0249894	27061/12550/192176/16480/16573/17913/18753/108989/72565	9
TS_entry_up	GO:0043535	regulation of blood vessel endothelial cell migration	7/566	94/23355	0.00789465	0.0369421	0.0250419	11651/27494/16952/16002/16480/17257/11848	7
TS_entry_up	GO:0019076	viral release from host cell	4/566	33/23355	0.00800094	0.0370953	0.0251457	75608/71955/217069/20479	4
TS_entry_up	GO:0035890	exit from host	4/566	33/23355	0.00800094	0.0370953	0.0251457	75608/71955/217069/20479	4
TS_entry_up	GO:0035891	exit from host cell	4/566	33/23355	0.00800094	0.0370953	0.0251457	75608/71955/217069/20479	4
TS_entry_up	GO:0048641	regulation of skeletal muscle tissue development	4/566	33/23355	0.00800094	0.0370953	0.0251457	14251/16002/18176/71472	4
TS_entry_up	GO:0055075	potassium ion homeostasis	4/566	33/23355	0.00800094	0.0370953	0.0251457	11931/108058/20496/20499	4
TS_entry_up	GO:0090322	regulation of superoxide metabolic process	4/566	33/23355	0.00800094	0.0370953	0.0251457	11651/11820/13649/18753	4
TS_entry_up	GO:0098884	postsynaptic neurotransmitter receptor internalization	4/566	33/23355	0.00800094	0.0370953	0.0251457	13430/13858/232227/104015	4
TS_entry_up	GO:0140239	postsynaptic endocytosis	4/566	33/23355	0.00800094	0.0370953	0.0251457	13430/13858/232227/104015	4
TS_entry_up	GO:1905898	positive regulation of response to endoplasmic reticulum stress	4/566	33/23355	0.00800094	0.0370953	0.0251457	11820/27061/17973/17974	4
TS_entry_up	GO:0051100	negative regulation of binding	10/566	168/23355	0.00803272	0.0372046	0.0252198	11461/11651/13132/26903/226352/16976/17257/56273/66849/109552	10
TS_entry_up	GO:0055007	cardiac muscle cell differentiation	9/566	143/23355	0.00822405	0.0380519	0.0257942	75547/108058/14200/16412/16905/56717/77579/56376/106628	9
TS_entry_up	GO:0018023	peptidyl-lysine trimethylation	5/566	52/23355	0.00836128	0.0384907	0.0260916	22083/16905/17257/76246/66317	5
TS_entry_up	GO:0043268	positive regulation of potassium ion transport	5/566	52/23355	0.00836128	0.0384907	0.0260916	11931/13383/13430/192176/16573	5
TS_entry_up	GO:0043550	regulation of lipid kinase activity	5/566	52/23355	0.00836128	0.0384907	0.0260916	11820/69601/14254/17096/20779	5
TS_entry_up	GO:0045124	regulation of bone resorption	5/566	52/23355	0.00836128	0.0384907	0.0260916	12978/13649/16410/353047/22042	5
TS_entry_up	GO:0090279	regulation of calcium ion import	5/566	52/23355	0.00836128	0.0384907	0.0260916	11651/26903/16854/114774/22368	5
TS_entry_up	GO:0006612	protein targeting to membrane	8/566	119/23355	0.00849996	0.0390174	0.0264486	75608/14275/11426/17913/93742/216363/56715/67398	8
TS_entry_up	GO:0021782	glial cell development	8/566	119/23355	0.00849996	0.0390174	0.0264486	11651/11820/75786/13138/13649/16202/17988/93742	8
TS_entry_up	GO:1903039	positive regulation of leukocyte cell-cell adhesion	12/566	223/23355	0.00850147	0.0390174	0.0264486	16952/12333/330817/14252/16002/17973/17974/114774/18950/19697/11848/22042	12
TS_entry_up	GO:0002886	regulation of myeloid leukocyte mediated immunity	6/566	73/23355	0.00852821	0.0390611	0.0264783	230073/17096/56715/69150/20911/70450	6
TS_entry_up	GO:1903961	positive regulation of anion transmembrane transport	6/566	73/23355	0.00852821	0.0390611	0.0264783	11651/16412/18753/18759/218397/20411	6
TS_entry_up	GO:0007611	learning or memory	15/566	308/23355	0.00856888	0.0392078	0.0265777	11820/75786/13649/14667/16002/16402/16412/17159/17257/56717/18472/53328/19063/104015/231380	15
TS_entry_up	GO:0006281	DNA repair	21/566	489/23355	0.00867906	0.039672	0.0268923	66713/11792/99375/208266/209200/13649/232210/15289/193740/98415/18950/59029/19359/56045/67241/233789/14897/100683/22209/74996/70675	21
TS_entry_up	GO:0051924	regulation of calcium ion transport	14/566	280/23355	0.00876163	0.0399816	0.0271022	66395/11651/11931/108058/26903/16854/17096/114774/234779/15170/11848/67887/109552/22368	14
TS_entry_up	GO:0005980	glycogen catabolic process	3/566	18/23355	0.00880846	0.0399816	0.0271022	15289/19046/12421	3
TS_entry_up	GO:0009251	glucan catabolic process	3/566	18/23355	0.00880846	0.0399816	0.0271022	15289/19046/12421	3
TS_entry_up	GO:0045725	positive regulation of glycogen biosynthetic process	3/566	18/23355	0.00880846	0.0399816	0.0271022	11651/16002/20411	3
TS_entry_up	GO:0060192	negative regulation of lipase activity	3/566	18/23355	0.00880846	0.0399816	0.0271022	16952/18984/20616	3
TS_entry_up	GO:1900016	negative regulation of cytokine production involved in inflammatory response	3/566	18/23355	0.00880846	0.0399816	0.0271022	11666/68038/18569	3
TS_entry_up	GO:2000369	regulation of clathrin-dependent endocytosis	3/566	18/23355	0.00880846	0.0399816	0.0271022	13132/13430/20616	3
TS_entry_up	GO:0010717	regulation of epithelial to mesenchymal transition	7/566	96/23355	0.00882387	0.0400115	0.0271225	13132/69601/13138/218952/56717/114774/208177	7
TS_entry_up	GO:0044275	cellular carbohydrate catabolic process	4/566	34/23355	0.00889736	0.0402643	0.0272939	15289/19046/12421/12492	4
TS_entry_up	GO:0090218	positive regulation of lipid kinase activity	4/566	34/23355	0.00889736	0.0402643	0.0272939	11820/14254/17096/20779	4
TS_entry_up	GO:0042552	myelination	10/566	171/23355	0.00904202	0.0408045	0.02766	11666/11651/75786/13138/13383/15212/16202/56717/17988/93742	10
TS_entry_up	GO:0010828	positive regulation of glucose transmembrane transport	5/566	53/23355	0.00905267	0.0408045	0.02766	11651/18753/18759/218397/20411	5
TS_entry_up	GO:0031103	axon regeneration	5/566	53/23355	0.00905267	0.0408045	0.02766	192176/14275/83431/68585/223255	5
TS_entry_up	GO:0043303	mast cell degranulation	5/566	53/23355	0.00905267	0.0408045	0.02766	17096/56715/69150/20911/70450	5
TS_entry_up	GO:0061138	morphogenesis of a branching epithelium	12/566	225/23355	0.00909024	0.0408772	0.0277094	12550/29876/13138/13383/14155/14254/16202/217325/19303/20496/20732/20779	12
TS_entry_up	GO:0007492	endoderm development	6/566	74/23355	0.00909584	0.0408772	0.0277094	22083/13132/226352/16402/16410/76246	6
TS_entry_up	GO:1901184	regulation of ERBB signaling pathway	6/566	74/23355	0.00909584	0.0408772	0.0277094	226250/69601/74155/232431/19248/68585	6
TS_entry_up	GO:0006333	chromatin assembly or disassembly	10/566	172/23355	0.00939916	0.0421986	0.0286051	22385/14312/15289/15441/75751/320595/53890/108989/170644/21429	10
TS_entry_up	GO:0046486	glycerolipid metabolic process	17/566	371/23355	0.00953577	0.0427696	0.0289922	66082/74205/12978/56077/14775/16332/17257/74302/170749/107650/18720/18799/234779/233789/104015/81004/234729	17
TS_entry_up	GO:0051092	positive regulation of NF-kappaB transcription factor activity	9/566	147/23355	0.00976263	0.0436064	0.0295594	11820/14251/14252/18759/19697/268749/22042/74735/217069	9
TS_entry_up	GO:0019221	cytokine-mediated signaling pathway	17/566	372/23355	0.00977614	0.0436064	0.0295594	60595/11651/12978/22083/14066/16202/15944/110829/18223/18472/15170/56715/19697/56045/24058/20779/21873	17
TS_entry_up	GO:0002448	mast cell mediated immunity	5/566	54/23355	0.00978251	0.0436064	0.0295594	17096/56715/69150/20911/70450	5
TS_entry_up	GO:0007019	microtubule depolymerization	5/566	54/23355	0.00978251	0.0436064	0.0295594	67886/26903/17755/16765/20257	5
TS_entry_up	GO:0043300	regulation of leukocyte degranulation	5/566	54/23355	0.00978251	0.0436064	0.0295594	17096/56715/69150/20911/70450	5
TS_entry_up	GO:0046822	regulation of nucleocytoplasmic transport	8/566	122/23355	0.00980625	0.0436064	0.0295594	12550/192176/16480/218210/17931/18753/108989/72565	8
TS_entry_up	GO:1905037	autophagosome organization	7/566	98/23355	0.0098309	0.0436064	0.0295594	329015/75608/93739/15944/67443/74302/12421	7
TS_entry_up	GO:0015849	organic acid transport	15/566	313/23355	0.00984133	0.0436064	0.0295594	11666/19299/74205/11651/16952/14275/16412/217325/11520/18753/20496/20501/54338/17254/26941	15
TS_entry_up	GO:0007519	skeletal muscle tissue development	11/566	200/23355	0.00985128	0.0436064	0.0295594	26903/286940/14251/14775/16002/224640/17904/18176/11848/225115/71472	11
TS_entry_up	GO:0016051	carbohydrate biosynthetic process	11/566	200/23355	0.00985128	0.0436064	0.0295594	11651/67300/56458/16002/56717/18799/19046/19386/320706/20411/216558	11
TS_entry_up	GO:0006356	regulation of transcription by RNA polymerase I	4/566	35/23355	0.00985684	0.0436064	0.0295594	192176/56717/320595/21429	4
TS_entry_up	GO:0007026	negative regulation of microtubule depolymerization	4/566	35/23355	0.00985684	0.0436064	0.0295594	67886/26903/17755/20257	4
TS_entry_up	GO:0090162	establishment of epithelial cell polarity	4/566	35/23355	0.00985684	0.0436064	0.0295594	11845/93742/11848/26941	4
TS_entry_up	GO:1901976	regulation of cell cycle checkpoint	4/566	35/23355	0.00985684	0.0436064	0.0295594	67177/99375/14155/108989	4
TS_entry_up	GO:0007272	ensheathment of neurons	10/566	174/23355	0.0101457	0.04467	0.0302804	11666/11651/75786/13138/13383/15212/16202/56717/17988/93742	10
TS_entry_up	GO:0008366	axon ensheathment	10/566	174/23355	0.0101457	0.04467	0.0302804	11666/11651/75786/13138/13383/15212/16202/56717/17988/93742	10
TS_entry_up	GO:0010952	positive regulation of peptidase activity	10/566	174/23355	0.0101457	0.04467	0.0302804	11820/27061/14066/227753/17096/114774/19188/11848/19878/72565	10
TS_entry_up	GO:0006525	arginine metabolic process	3/566	19/23355	0.0102744	0.04467	0.0302804	109900/11898/51793	3
TS_entry_up	GO:0007252	I-kappaB phosphorylation	3/566	19/23355	0.0102744	0.04467	0.0302804	11651/69601/111173	3
TS_entry_up	GO:0014072	response to isoquinoline alkaloid	3/566	19/23355	0.0102744	0.04467	0.0302804	17257/56717/217124	3
TS_entry_up	GO:0015919	peroxisomal membrane transport	3/566	19/23355	0.0102744	0.04467	0.0302804	11666/19299/56273	3
TS_entry_up	GO:0032011	ARF protein signal transduction	3/566	19/23355	0.0102744	0.04467	0.0302804	99371/232227/212307	3
TS_entry_up	GO:0032012	regulation of ARF protein signal transduction	3/566	19/23355	0.0102744	0.04467	0.0302804	99371/232227/212307	3
TS_entry_up	GO:0032352	positive regulation of hormone metabolic process	3/566	19/23355	0.0102744	0.04467	0.0302804	13132/16002/18984	3
TS_entry_up	GO:0035313	wound healing, spreading of epidermal cells	3/566	19/23355	0.0102744	0.04467	0.0302804	218952/56717/208177	3
TS_entry_up	GO:0044247	cellular polysaccharide catabolic process	3/566	19/23355	0.0102744	0.04467	0.0302804	15289/19046/12421	3
TS_entry_up	GO:0045540	regulation of cholesterol biosynthetic process	3/566	19/23355	0.0102744	0.04467	0.0302804	226144/244373/18984	3
TS_entry_up	GO:0060712	spongiotrophoblast layer development	3/566	19/23355	0.0102744	0.04467	0.0302804	11651/207304/16002	3
TS_entry_up	GO:0106118	regulation of sterol biosynthetic process	3/566	19/23355	0.0102744	0.04467	0.0302804	226144/244373/18984	3
TS_entry_up	GO:1904292	regulation of ERAD pathway	3/566	19/23355	0.0102744	0.04467	0.0302804	27061/71472/30940	3
TS_entry_up	GO:2000010	positive regulation of protein localization to cell surface	3/566	19/23355	0.0102744	0.04467	0.0302804	11651/235406/20908	3
TS_entry_up	GO:2000251	positive regulation of actin cytoskeleton reorganization	3/566	19/23355	0.0102744	0.04467	0.0302804	108100/66898/23897	3
TS_entry_up	GO:0007632	visual behavior	6/566	76/23355	0.0103112	0.0447015	0.0303017	11820/75786/67068/16412/17257/56717	6
TS_entry_up	GO:0042306	regulation of protein import into nucleus	6/566	76/23355	0.0103112	0.0447015	0.0303017	12550/192176/16480/18753/108989/72565	6
TS_entry_up	GO:0043299	leukocyte degranulation	6/566	76/23355	0.0103112	0.0447015	0.0303017	11745/17096/56715/69150/20911/70450	6
TS_entry_up	GO:0032092	positive regulation of protein binding	7/566	99/23355	0.0103647	0.0448478	0.0304009	11820/109624/209200/226352/14251/67443/17169	7
TS_entry_up	GO:0090630	activation of GTPase activity	7/566	99/23355	0.0103647	0.0448478	0.0304009	54324/12929/83431/18720/218397/56212/66687	7
TS_entry_up	GO:0002279	mast cell activation involved in immune response	5/566	55/23355	0.0105518	0.045527	0.0308613	17096/56715/69150/20911/70450	5
TS_entry_up	GO:0032481	positive regulation of type I interferon production	5/566	55/23355	0.0105518	0.045527	0.0308613	230073/14251/15289/234779/78781	5
TS_entry_up	GO:0045687	positive regulation of glial cell differentiation	5/566	55/23355	0.0105518	0.045527	0.0308613	13138/56717/19697/68585/20732	5
TS_entry_up	GO:0002040	sprouting angiogenesis	8/566	124/23355	0.0107564	0.0463658	0.0314299	11651/16952/14254/15289/16402/16412/11848/68585	8
TS_entry_up	GO:0032728	positive regulation of interferon-beta production	4/566	36/23355	0.010881	0.0467697	0.0317037	230073/14251/15289/78781	4
TS_entry_up	GO:0040001	establishment of mitotic spindle localization	4/566	36/23355	0.010881	0.0467697	0.0317037	16412/83431/101706/18472	4
TS_entry_up	GO:0048679	regulation of axon regeneration	4/566	36/23355	0.010881	0.0467697	0.0317037	192176/83431/68585/223255	4
TS_entry_up	GO:0036473	cell death in response to oxidative stress	7/566	100/23355	0.0109193	0.0468456	0.0317551	11820/70369/93692/14775/114774/223255/72565	7
TS_entry_up	GO:0042102	positive regulation of T cell proliferation	7/566	100/23355	0.0109193	0.0468456	0.0317551	16952/330817/16002/17973/17974/18950/22042	7
TS_entry_up	GO:0043507	positive regulation of JUN kinase activity	6/566	77/23355	0.0109602	0.0468881	0.0317839	54324/13132/69601/224014/26407/70834	6
TS_entry_up	GO:0051057	positive regulation of small GTPase mediated signal transduction	6/566	77/23355	0.0109602	0.0468881	0.0317839	75547/108058/212307/68585/56392/20779	6
TS_entry_up	GO:0061097	regulation of protein tyrosine kinase activity	6/566	77/23355	0.0109602	0.0468881	0.0317839	11820/12978/53310/74155/232431/72065	6
TS_entry_up	GO:0006869	lipid transport	19/566	438/23355	0.0110283	0.0471351	0.0319514	11666/19299/74205/11651/16952/50770/13132/14667/16410/16412/66508/65970/76303/100273/11520/18753/12492/20496/20479	19
TS_entry_up	GO:0031497	chromatin assembly	9/566	150/23355	0.011052	0.0471919	0.0319899	14312/15289/15441/75751/320595/53890/108989/170644/21429	9
TS_entry_up	GO:0002548	monocyte chemotaxis	5/566	56/23355	0.0113614	0.048331	0.0327621	16952/11820/14254/16854/17096	5
TS_entry_up	GO:0006826	iron ion transport	5/566	56/23355	0.0113614	0.048331	0.0327621	228359/67300/13430/17912/22042	5
TS_entry_up	GO:0035306	positive regulation of dephosphorylation	5/566	56/23355	0.0113614	0.048331	0.0327621	71782/114774/17931/18753/20779	5
TS_entry_up	GO:0052372	modulation by symbiont of entry into host	5/566	56/23355	0.0113614	0.048331	0.0327621	66482/227753/16410/74735/217069	5
TS_entry_up	GO:0033673	negative regulation of kinase activity	12/566	232/23355	0.0114043	0.0484681	0.0328549	11461/11651/69601/74155/232431/16202/16332/17096/320795/18753/15170/24074	12
TS_entry_up	GO:0046434	organophosphate catabolic process	9/566	151/23355	0.0115089	0.0488671	0.0331254	11666/66082/110446/66857/234779/18950/18753/56045/104015	9
TS_entry_up	GO:0008625	extrinsic apoptotic signaling pathway via death domain receptors	6/566	78/23355	0.0116375	0.049321	0.0334331	69601/14155/14775/16854/110157/19878	6
TS_entry_up	GO:0045453	bone resorption	6/566	78/23355	0.0116375	0.049321	0.0334331	12978/13649/16410/353047/20779/22042	6
TS_entry_up	GO:0046651	lymphocyte proliferation	15/566	320/23355	0.0118684	0.0497625	0.0337324	16952/330817/13383/16002/16854/17096/17973/17974/114774/320795/18950/18753/15170/20971/22042	15
TS_entry_up	GO:0010763	positive regulation of fibroblast migration	3/566	20/23355	0.0118733	0.0497625	0.0337324	11651/16412/14083	3
TS_entry_up	GO:0030220	platelet formation	3/566	20/23355	0.0118733	0.0497625	0.0337324	109711/17886/15170	3
TS_entry_up	GO:0030889	negative regulation of B cell proliferation	3/566	20/23355	0.0118733	0.0497625	0.0337324	17096/114774/320795	3
TS_entry_up	GO:0033962	P-body assembly	3/566	20/23355	0.0118733	0.0497625	0.0337324	234594/13424/29806	3
TS_entry_up	GO:0046514	ceramide catabolic process	3/566	20/23355	0.0118733	0.0497625	0.0337324	14667/15212/18753	3
TS_entry_up	GO:0080182	histone H3-K4 trimethylation	3/566	20/23355	0.0118733	0.0497625	0.0337324	22083/76246/66317	3
TS_entry_up	GO:0090030	regulation of steroid hormone biosynthetic process	3/566	20/23355	0.0118733	0.0497625	0.0337324	13132/16002/18984	3
TS_entry_up	GO:0098969	neurotransmitter receptor transport to postsynaptic membrane	3/566	20/23355	0.0118733	0.0497625	0.0337324	67826/20908/65114	3
TS_entry_up	GO:0150146	cell junction disassembly	3/566	20/23355	0.0118733	0.0497625	0.0337324	11845/232227/212307	3
TS_entry_up	GO:1903909	regulation of receptor clustering	3/566	20/23355	0.0118733	0.0497625	0.0337324	12929/227753/20411	3
TS_entry_up	GO:2000114	regulation of establishment of cell polarity	3/566	20/23355	0.0118733	0.0497625	0.0337324	14252/227753/107351	3
TS_entry_up	GO:0007435	salivary gland morphogenesis	4/566	37/23355	0.0119713	0.0499428	0.0338546	12550/12388/13138/13649	4
TS_entry_up	GO:0016572	histone phosphorylation	4/566	37/23355	0.0119713	0.0499428	0.0338546	22385/320795/18753/20874	4
TS_entry_up	GO:0033146	regulation of intracellular estrogen receptor signaling pathway	4/566	37/23355	0.0119713	0.0499428	0.0338546	234594/20779/94186/71732	4
TS_entry_up	GO:0071709	membrane assembly	4/566	37/23355	0.0119713	0.0499428	0.0338546	14251/14252/23970/20742	4
TS_entry_up	GO:0098751	bone cell development	4/566	37/23355	0.0119713	0.0499428	0.0338546	18472/15170/20779/21873	4
TS_entry_down	GO:0022613	ribonucleoprotein complex biogenesis	57/567	408/23355	6.33765e-27	1.60065e-23	1.32224e-23	53414/12729/67040/56200/71986/227674/52513/218629/208144/192119/66254/13669/57837/56095/216766/14645/237107/69237/57444/17089/67920/94061/118451/50529/69902/110109/67842/59050/67459/18813/64934/67045/110954/22121/268449/68193/27367/67671/19989/27176/66229/11837/20054/20085/16898/66481/57294/54127/20103/20116/16785/66409/67996/20901/21357/104662/195434	57
TS_entry_down	GO:0042254	ribosome biogenesis	49/567	294/23355	8.71099e-27	1.60065e-23	1.32224e-23	53414/67040/56200/71986/227674/52513/218629/208144/66254/57837/56095/14645/237107/69237/57444/17089/67920/94061/118451/50529/69902/110109/67842/59050/67459/18813/64934/67045/110954/268449/68193/27367/67671/19989/27176/66229/11837/20054/20085/16898/66481/57294/54127/20103/20116/16785/66409/104662/195434	49
TS_entry_down	GO:0034660	ncRNA metabolic process	58/567	445/23355	8.57044e-26	1.04988e-22	8.67269e-23	234734/224805/53414/27267/67040/56200/52513/94223/208144/192119/66254/68626/107508/56095/353172/231413/69237/105148/57444/85305/16549/28036/107045/102436/83557/17089/67920/94061/69163/69902/70223/110109/67842/59050/67459/18813/64934/78697/67010/67045/19989/27176/66229/20054/20085/66481/54127/20116/66409/28088/56463/21357/110960/104662/195434/22321/70120/70650	58
TS_entry_down	GO:0032543	mitochondrial translation	26/567	76/23355	2.916e-23	2.67907e-20	2.21309e-20	224805/52469/353172/28030/320806/102436/72416/94063/69163/74600/66407/68565/118451/66292/218506/79044/232536/121022/66416/83485/69956/108037/66399/233870/67267/70120	26
TS_entry_down	GO:0140053	mitochondrial gene expression	29/567	108/23355	2.05109e-22	1.50755e-19	1.24533e-19	224805/52469/68626/353172/28030/320806/102436/72416/94063/69163/74600/66407/68565/118451/66292/218506/79044/232536/121022/66416/83485/69956/108037/21379/68550/66399/233870/67267/70120	29
TS_entry_down	GO:0006520	cellular amino acid metabolic process	40/567	244/23355	8.78317e-22	5.37969e-19	4.44397e-19	234734/224805/66885/104923/56454/212647/214579/12035/12036/12040/69719/27267/107869/69219/107508/353172/26912/104174/14661/14645/14719/227095/105148/56357/85305/107045/102436/108156/70223/18242/26432/231327/107272/209027/69051/108037/110960/22117/22321/70120	40
TS_entry_down	GO:0034470	ncRNA processing	44/567	355/23355	6.17352e-19	3.2411e-16	2.67736e-16	234734/224805/53414/67040/56200/52513/94223/208144/192119/66254/68626/56095/231413/69237/57444/28036/83557/17089/67920/94061/69163/69902/110109/67842/59050/67459/18813/64934/78697/67045/19989/27176/66229/20054/20085/66481/54127/20116/66409/28088/21357/104662/195434/70650	44
TS_entry_down	GO:0042255	ribosome assembly	21/567	64/23355	1.32588e-18	6.09074e-16	5.03135e-16	71986/218629/208144/57837/118451/50529/69902/110109/110954/268449/68193/27367/67671/11837/20054/20085/16898/57294/54127/20103/16785	21
TS_entry_down	GO:0006091	generation of precursor metabolites and energy	45/567	404/23355	1.60324e-17	6.54655e-15	5.40788e-15	11429/11639/11676/11946/11947/11949/11957/57423/12359/268697/12534/67914/66445/235339/15275/15277/15925/67834/66383/16828/17685/66416/68375/66495/227197/17993/17995/72900/18115/18293/108155/69089/67041/18641/18655/12034/22113/18746/66945/67680/108037/20916/68550/68015/67267	45
TS_entry_down	GO:0016072	rRNA metabolic process	32/567	216/23355	2.40225e-16	8.82828e-14	7.29274e-14	53414/67040/56200/52513/208144/192119/66254/56095/69237/57444/17089/67920/94061/69902/110109/67842/59050/67459/18813/64934/67045/19989/27176/66229/20054/20085/66481/54127/20116/66409/104662/195434	32
TS_entry_down	GO:0042273	ribosomal large subunit biogenesis	20/567	72/23355	3.50653e-16	1.1715e-13	9.67735e-14	71986/56095/69237/67920/94061/69902/110109/59050/67459/64934/110954/268449/68193/27367/67671/19989/27176/66229/11837/66409	20
TS_entry_down	GO:0006364	rRNA processing	31/567	207/23355	5.20454e-16	1.59389e-13	1.31666e-13	53414/67040/56200/52513/208144/66254/56095/69237/57444/17089/67920/94061/69902/110109/67842/59050/67459/18813/64934/67045/19989/27176/66229/20054/20085/66481/54127/20116/66409/104662/195434	31
TS_entry_down	GO:0009117	nucleotide metabolic process	44/567	440/23355	2.02661e-15	5.72907e-13	4.73258e-13	52538/107476/66885/104112/14081/60525/11637/56248/11639/11676/11946/11947/11949/11957/57423/69719/235339/110074/14104/353172/15275/15277/208715/23917/23918/85305/73724/108156/192156/18293/108155/11545/228026/18641/18655/18746/68603/231327/20133/20135/20280/20916/22247/22271	44
TS_entry_down	GO:0006753	nucleoside phosphate metabolic process	44/567	449/23355	4.22701e-15	1.10959e-12	9.16593e-13	52538/107476/66885/104112/14081/60525/11637/56248/11639/11676/11946/11947/11949/11957/57423/69719/235339/110074/14104/353172/15275/15277/208715/23917/23918/85305/73724/108156/192156/18293/108155/11545/228026/18641/18655/18746/68603/231327/20133/20135/20280/20916/22247/22271	44
TS_entry_down	GO:0046034	ATP metabolic process	33/567	256/23355	5.30559e-15	1.29987e-12	1.07378e-12	11637/56248/11639/11676/11946/11947/11949/11957/57423/268697/12534/67914/66445/15275/15277/66383/16828/17685/66416/68375/227197/17995/72900/18293/108155/11545/18641/18655/18746/66945/108037/68550/67267	33
TS_entry_down	GO:0022618	ribonucleoprotein complex assembly	27/567	171/23355	1.08042e-14	2.4816e-12	2.04996e-12	12729/71986/218629/192119/13669/57837/216766/50529/69902/110109/110954/22121/268449/68193/27367/67671/11837/20054/20085/16898/57294/54127/20103/16785/67996/20901/21357	27
TS_entry_down	GO:0071826	ribonucleoprotein complex subunit organization	27/567	178/23355	2.98122e-14	6.4447e-12	5.32374e-12	12729/71986/218629/192119/13669/57837/216766/50529/69902/110109/110954/22121/268449/68193/27367/67671/11837/20054/20085/16898/57294/54127/20103/16785/67996/20901/21357	27
TS_entry_down	GO:0072521	purine-containing compound metabolic process	39/567	381/23355	3.95236e-14	8.0694e-12	6.66585e-12	52538/107476/66885/104112/14081/60525/11637/56248/11639/11676/11946/11947/11949/11957/57423/235339/14104/15275/15277/208715/23917/23918/99982/73724/108156/192156/106821/18293/108155/11545/228026/18641/18655/18746/68603/231327/20280/108037/20916	39
TS_entry_down	GO:0019693	ribose phosphate metabolic process	38/567	365/23355	4.94838e-14	9.5712e-12	7.90643e-12	52538/107476/66885/104112/14081/60525/11637/56248/11639/11676/11946/11947/11949/11957/57423/69719/235339/14104/15275/15277/208715/23917/23918/73724/192156/18293/108155/11545/228026/18641/18655/18746/68603/231327/20280/20916/22247/22271	38
TS_entry_down	GO:0009259	ribonucleotide metabolic process	37/567	354/23355	9.51424e-14	1.74824e-11	1.44416e-11	52538/107476/66885/104112/14081/60525/11637/56248/11639/11676/11946/11947/11949/11957/57423/69719/235339/14104/15275/15277/208715/23917/23918/73724/192156/18293/108155/11545/228026/18641/18655/18746/68603/20280/20916/22247/22271	37
TS_entry_down	GO:0006119	oxidative phosphorylation	21/567	107/23355	1.21067e-13	2.11868e-11	1.75017e-11	11639/11946/11947/11949/11957/57423/268697/12534/67914/66445/66383/17685/66416/68375/227197/17995/72900/66945/108037/68550/67267	21
TS_entry_down	GO:0006163	purine nucleotide metabolic process	36/567	360/23355	7.79533e-13	1.30217e-10	1.07568e-10	52538/107476/66885/104112/14081/60525/11637/56248/11639/11676/11946/11947/11949/11957/57423/235339/14104/15275/15277/208715/23917/23918/73724/108156/192156/18293/108155/11545/228026/18641/18655/18746/68603/231327/20280/20916	36
TS_entry_down	GO:0042274	ribosomal small subunit biogenesis	17/567	73/23355	1.40038e-12	2.23756e-10	1.84837e-10	53414/208144/57837/50529/67842/67045/67671/20054/20085/16898/66481/57294/54127/20103/20116/16785/104662	17
TS_entry_down	GO:0009150	purine ribonucleotide metabolic process	34/567	335/23355	2.25629e-12	3.45494e-10	2.85401e-10	52538/107476/66885/104112/14081/60525/11637/56248/11639/11676/11946/11947/11949/11957/57423/235339/14104/15275/15277/208715/23917/23918/73724/192156/18293/108155/11545/228026/18641/18655/18746/68603/20280/20916	34
TS_entry_down	GO:0009165	nucleotide biosynthetic process	26/567	203/23355	4.94761e-12	7.27299e-10	6.00796e-10	104112/14081/60525/11637/56248/11639/11946/11947/11949/11957/57423/69719/235339/110074/353172/23917/23918/85305/108156/11545/228026/18746/231327/20133/20135/22247	26
TS_entry_down	GO:0006418	tRNA aminoacylation for protein translation	13/567	40/23355	5.86462e-12	8.28941e-10	6.84759e-10	234734/224805/27267/107508/353172/105148/85305/107045/102436/70223/110960/22321/70120	13
TS_entry_down	GO:0045333	cellular respiration	23/567	159/23355	6.71353e-12	9.13785e-10	7.54846e-10	11429/12359/268697/12534/67914/66445/235339/15925/67834/66383/66416/68375/227197/17993/17995/72900/18293/69089/66945/67680/108037/20916/68015	23
TS_entry_down	GO:0006417	regulation of translation	34/567	350/23355	7.69906e-12	1.0105e-09	8.34741e-10	234734/53872/52469/13418/13629/56347/26987/208643/107508/26383/14359/216766/16549/73158/83557/72416/26417/218506/83485/18813/18746/69956/78697/110954/22121/67671/27050/76846/230784/108037/21357/68015/66399/67267	34
TS_entry_down	GO:1901293	nucleoside phosphate biosynthetic process	26/567	208/23355	8.67567e-12	1.09942e-09	9.0819e-10	104112/14081/60525/11637/56248/11639/11946/11947/11949/11957/57423/69719/235339/110074/353172/23917/23918/85305/108156/11545/228026/18746/231327/20133/20135/22247	26
TS_entry_down	GO:0016053	organic acid biosynthetic process	30/567	280/23355	1.16301e-11	1.42468e-09	1.17688e-09	107476/11370/104112/60525/104923/56454/12035/12036/69719/107869/76267/14104/14661/14645/14719/16828/79464/223722/108156/270685/70316/18746/26432/107272/209027/69051/108037/93759/106529/22235	30
TS_entry_down	GO:0043039	tRNA aminoacylation	13/567	43/23355	1.66761e-11	1.97693e-09	1.63307e-09	234734/224805/27267/107508/353172/105148/85305/107045/102436/70223/110960/22321/70120	13
TS_entry_down	GO:0000028	ribosomal small subunit assembly	10/567	21/23355	1.82368e-11	2.09439e-09	1.7301e-09	57837/50529/67671/20054/20085/16898/57294/54127/20103/16785	10
TS_entry_down	GO:0043038	amino acid activation	13/567	44/23355	2.31489e-11	2.57795e-09	2.12955e-09	234734/224805/27267/107508/353172/105148/85305/107045/102436/70223/110960/22321/70120	13
TS_entry_down	GO:0008652	cellular amino acid biosynthetic process	14/567	54/23355	2.80275e-11	3.02945e-09	2.50252e-09	104923/56454/12035/12036/107869/14661/14645/14719/108156/26432/107272/209027/69051/108037	14
TS_entry_down	GO:0046394	carboxylic acid biosynthetic process	29/567	273/23355	3.17435e-11	3.25659e-09	2.69015e-09	107476/11370/104112/60525/104923/56454/12035/12036/107869/76267/14104/14661/14645/14719/16828/79464/223722/108156/270685/70316/18746/26432/107272/209027/69051/108037/93759/106529/22235	29
TS_entry_down	GO:0034248	regulation of cellular amide metabolic process	36/567	409/23355	3.19012e-11	3.25659e-09	2.69015e-09	234734/53872/12367/52469/13418/13629/56347/26987/208643/107508/26383/14359/216766/16549/73158/83557/72416/26417/218506/83485/18813/228026/18746/69956/78697/110954/22121/67671/27050/76846/230784/108037/21357/68015/66399/67267	36
TS_entry_down	GO:1901605	alpha-amino acid metabolic process	23/567	172/23355	3.48326e-11	3.45973e-09	2.85796e-09	66885/104923/56454/212647/214579/12036/69719/107869/69219/26912/104174/14661/14645/14719/108156/18242/26432/231327/107272/209027/69051/108037/22117	23
TS_entry_down	GO:0140014	mitotic nuclear division	29/567	275/23355	3.79316e-11	3.66838e-09	3.03032e-09	268697/76707/76499/69654/13494/105988/110033/71819/16571/100502766/208628/17345/68298/78658/54392/215387/68501/71521/12034/18817/233406/56742/19385/67045/68193/14211/21335/72119/68612	29
TS_entry_down	GO:0090407	organophosphate biosynthetic process	37/567	434/23355	4.25978e-11	4.01402e-09	3.31584e-09	104112/14081/60525/11637/56248/11639/11946/11947/11949/11957/57423/69719/12716/235339/110074/110196/353172/208715/319554/55980/23917/23918/85305/108156/192156/11545/228026/84095/18746/18803/68603/231327/20133/20135/20280/68971/22247	37
TS_entry_down	GO:0000470	maturation of LSU-rRNA	11/567	30/23355	5.64058e-11	5.18229e-09	4.28091e-09	56095/69237/67920/94061/110109/59050/64934/19989/27176/66229/66409	11
TS_entry_down	GO:0002181	cytoplasmic translation	17/567	92/23355	7.28869e-11	6.53315e-09	5.39681e-09	234734/218629/13494/13629/13669/83557/18746/22121/66480/68028/68193/67671/11837/16898/66481/54127/16785	17
TS_entry_down	GO:0006637	acyl-CoA metabolic process	16/567	85/23355	1.97805e-10	1.65212e-08	1.36476e-08	52538/107476/66885/104112/14081/60525/235339/14104/208715/73724/192156/18293/228026/68603/20280/20916	16
TS_entry_down	GO:0035383	thioester metabolic process	16/567	85/23355	1.97805e-10	1.65212e-08	1.36476e-08	52538/107476/66885/104112/14081/60525/235339/14104/208715/73724/192156/18293/228026/68603/20280/20916	16
TS_entry_down	GO:0043648	dicarboxylic acid metabolic process	16/567	85/23355	1.97805e-10	1.65212e-08	1.36476e-08	104112/56454/212647/214579/14661/14645/14719/67834/108156/270685/18242/18293/66945/67680/108037/20916	16
TS_entry_down	GO:0044282	small molecule catabolic process	30/567	316/23355	2.34633e-10	1.91617e-08	1.58288e-08	52538/66885/11370/110460/212647/214579/12035/12036/12040/109857/69219/93747/13177/26912/104174/14661/14719/227095/15275/55980/56357/16828/18242/67041/18641/231327/20280/230784/108037/22271	30
TS_entry_down	GO:1901607	alpha-amino acid biosynthetic process	13/567	55/23355	5.06769e-10	4.04865e-08	3.34445e-08	104923/56454/69719/107869/14661/14645/14719/108156/26432/107272/209027/69051/108037	13
TS_entry_down	GO:0007059	chromosome segregation	30/567	330/23355	6.67966e-10	5.22292e-08	4.31448e-08	57261/268697/108000/69654/218977/105988/381280/110033/71819/16571/208628/17345/68298/78658/54392/215387/68501/71521/12034/18817/233406/56742/67045/27050/11740/14211/66442/21335/21973/68612	30
TS_entry_down	GO:0000819	sister chromatid segregation	22/567	184/23355	8.28318e-10	6.34181e-08	5.23875e-08	268697/69654/105988/110033/71819/16571/208628/68298/78658/54392/215387/68501/71521/12034/18817/233406/56742/67045/14211/21335/21973/68612	22
TS_entry_down	GO:0006790	sulfur compound metabolic process	28/567	294/23355	8.73835e-10	6.55376e-08	5.41383e-08	52538/107476/66885/104112/14081/60525/104923/107869/235339/13433/66071/14104/30926/208715/15526/66383/79464/73724/108156/192156/18293/228026/68603/20280/20916/211389/22117/22235	28
TS_entry_down	GO:0000070	mitotic sister chromatid segregation	20/567	154/23355	1.12765e-09	8.28826e-08	6.84664e-08	268697/69654/105988/110033/71819/16571/208628/68298/78658/54392/215387/68501/71521/18817/233406/56742/67045/14211/21335/68612	20
TS_entry_down	GO:0016054	organic acid catabolic process	23/567	211/23355	2.13453e-09	1.53811e-07	1.27058e-07	52538/66885/11370/110460/212647/214579/12035/12036/12040/69219/93747/13177/26912/104174/14661/14719/227095/56357/18242/231327/20280/230784/108037	23
TS_entry_down	GO:0015980	energy derivation by oxidation of organic compounds	25/567	250/23355	2.58883e-09	1.82961e-07	1.51138e-07	11429/12359/268697/12534/67914/66445/235339/15925/67834/66383/16828/66416/68375/227197/17993/17995/72900/18293/69089/22113/66945/67680/108037/20916/68015	25
TS_entry_down	GO:0033865	nucleoside bisphosphate metabolic process	16/567	102/23355	3.25886e-09	2.17751e-07	1.79877e-07	52538/107476/66885/104112/14081/60525/235339/14104/208715/73724/192156/18293/228026/68603/20280/20916	16
TS_entry_down	GO:0033875	ribonucleoside bisphosphate metabolic process	16/567	102/23355	3.25886e-09	2.17751e-07	1.79877e-07	52538/107476/66885/104112/14081/60525/235339/14104/208715/73724/192156/18293/228026/68603/20280/20916	16
TS_entry_down	GO:0034032	purine nucleoside bisphosphate metabolic process	16/567	102/23355	3.25886e-09	2.17751e-07	1.79877e-07	52538/107476/66885/104112/14081/60525/235339/14104/208715/73724/192156/18293/228026/68603/20280/20916	16
TS_entry_down	GO:0007051	spindle organization	21/567	181/23355	3.4758e-09	2.28099e-07	1.88425e-07	268697/76707/76499/69654/192119/218977/13494/105988/231123/71819/16571/100502766/18817/233406/56742/19385/27050/66442/21335/72119/22154	21
TS_entry_down	GO:0072522	purine-containing compound biosynthetic process	20/567	165/23355	3.82656e-09	2.46712e-07	2.038e-07	104112/14081/60525/11637/56248/11639/11946/11947/11949/11957/57423/235339/23917/23918/108156/11545/228026/18746/231327/108037	20
TS_entry_down	GO:0009260	ribonucleotide biosynthetic process	19/567	150/23355	4.4848e-09	2.84166e-07	2.3474e-07	104112/14081/60525/11637/56248/11639/11946/11947/11949/11957/57423/69719/235339/23917/23918/11545/228026/18746/22247	19
TS_entry_down	GO:0006084	acetyl-CoA metabolic process	10/567	34/23355	5.10191e-09	3.17788e-07	2.62514e-07	52538/107476/104112/60525/235339/14104/208715/192156/228026/68603	10
TS_entry_down	GO:0006839	mitochondrial transport	22/567	205/23355	6.38927e-09	3.91343e-07	3.23275e-07	52538/11946/11947/11949/11957/57423/17713/15277/15510/70478/69089/66865/73078/59040/14057/13358/11739/11740/30055/30058/67952/22117	22
TS_entry_down	GO:0000280	nuclear division	33/567	434/23355	8.66272e-09	5.21893e-07	4.31118e-07	268697/66197/76707/76499/69654/13494/105988/110033/71819/16571/100502766/208628/17345/68298/78658/54392/215387/68501/71521/12034/18817/233406/19183/23997/56742/19385/67045/68193/14211/21335/21973/72119/68612	33
TS_entry_down	GO:0046390	ribose phosphate biosynthetic process	19/567	157/23355	9.6334e-09	5.71012e-07	4.71693e-07	104112/14081/60525/11637/56248/11639/11946/11947/11949/11957/57423/69719/235339/23917/23918/11545/228026/18746/22247	19
TS_entry_down	GO:0000027	ribosomal large subunit assembly	9/567	28/23355	1.25874e-08	7.34265e-07	6.06551e-07	71986/69902/110109/110954/268449/68193/27367/67671/11837	9
TS_entry_down	GO:0006164	purine nucleotide biosynthetic process	19/567	160/23355	1.31918e-08	7.57499e-07	6.25744e-07	104112/14081/60525/11637/56248/11639/11946/11947/11949/11957/57423/235339/23917/23918/108156/11545/228026/18746/231327	19
TS_entry_down	GO:0022900	electron transport chain	14/567	84/23355	1.40494e-08	7.94331e-07	6.5617e-07	268697/12534/67914/66445/66383/66416/68375/66495/227197/17993/17995/72900/66945/67680	14
TS_entry_down	GO:0007005	mitochondrion organization	35/567	489/23355	1.43059e-08	7.96578e-07	6.58025e-07	52538/52469/65111/66092/17713/15277/15510/76614/74142/66734/70478/17827/68375/70316/66495/227197/17993/595136/108155/69089/11545/18673/12034/66865/73078/68927/59040/230784/11739/11740/30055/30058/67952/67267/27377	35
TS_entry_down	GO:0009064	glutamine family amino acid metabolic process	12/567	64/23355	3.8846e-08	2.13073e-06	1.76012e-06	56454/212647/214579/69719/69219/14661/14645/14719/18242/231327/209027/69051	12
TS_entry_down	GO:0009063	cellular amino acid catabolic process	13/567	79/23355	5.41199e-08	2.92486e-06	2.41613e-06	212647/214579/12040/69219/26912/104174/14661/14719/227095/56357/18242/231327/108037	13
TS_entry_down	GO:0006457	protein folding	18/567	158/23355	6.06828e-08	3.20622e-06	2.64854e-06	268390/12464/81489/56709/13418/14228/14232/27055/17713/22027/15526/15510/15528/15505/19038/64136/21454/68015	18
TS_entry_down	GO:0009152	purine ribonucleotide biosynthetic process	17/567	141/23355	6.10708e-08	3.20622e-06	2.64854e-06	104112/14081/60525/11637/56248/11639/11946/11947/11949/11957/57423/235339/23917/23918/11545/228026/18746	17
TS_entry_down	GO:0022904	respiratory electron transport chain	13/567	80/23355	6.32048e-08	3.27151e-06	2.70248e-06	268697/12534/67914/66445/66383/66416/68375/227197/17993/17995/72900/66945/67680	13
TS_entry_down	GO:0009201	ribonucleoside triphosphate biosynthetic process	12/567	67/23355	6.63888e-08	3.35379e-06	2.77045e-06	56248/11639/11946/11947/11949/11957/57423/69719/23917/23918/11545/18746	12
TS_entry_down	GO:0006260	DNA replication	23/567	253/23355	6.66195e-08	3.35379e-06	2.77045e-06	81702/217578/12534/68964/56200/22791/69237/16881/50927/18392/18393/26429/18538/71521/19687/19718/69263/106344/72151/68275/20133/20135/218973	23
TS_entry_down	GO:1902652	secondary alcohol metabolic process	17/567	145/23355	9.24695e-08	4.59224e-06	3.79349e-06	11370/11429/238055/12359/13070/14137/110196/110611/208715/67834/16835/66234/192156/67963/18194/68603/20280	17
TS_entry_down	GO:0046395	carboxylic acid catabolic process	20/567	203/23355	1.29611e-07	6.35093e-06	5.24628e-06	52538/11370/110460/212647/214579/12040/69219/93747/13177/26912/104174/14661/14719/227095/56357/18242/231327/20280/230784/108037	20
TS_entry_down	GO:0006281	DNA repair	33/567	489/23355	1.47883e-07	7.15094e-06	5.90714e-06	71702/26383/14886/99982/110033/16881/17685/17688/68501/66911/11545/18538/71521/103554/19360/19687/19718/69263/106344/72151/51869/108937/68275/27050/67788/93759/14211/72931/228140/252870/218973/545085/24128	33
TS_entry_down	GO:0048285	organelle fission	33/567	490/23355	1.55016e-07	7.3985e-06	6.11165e-06	268697/66197/76707/76499/69654/13494/105988/110033/71819/16571/100502766/208628/17345/68298/78658/54392/215387/68501/71521/12034/18817/233406/19183/23997/56742/19385/67045/68193/14211/21335/21973/72119/68612	33
TS_entry_down	GO:0098813	nuclear chromosome segregation	23/567	267/23355	1.77287e-07	8.35295e-06	6.90008e-06	268697/108000/69654/105988/110033/71819/16571/208628/68298/78658/54392/215387/68501/71521/12034/18817/233406/56742/67045/14211/21335/21973/68612	23
TS_entry_down	GO:0007052	mitotic spindle organization	15/567	118/23355	1.80823e-07	8.4117e-06	6.94861e-06	268697/76707/76499/69654/218977/13494/71819/16571/100502766/18817/233406/56742/66442/21335/72119	15
TS_entry_down	GO:0042773	ATP synthesis coupled electron transport	11/567	62/23355	2.59761e-07	1.19328e-05	9.85723e-06	268697/12534/67914/66445/66383/66416/68375/227197/17995/72900/66945	11
TS_entry_down	GO:0009060	aerobic respiration	12/567	76/23355	2.81609e-07	1.27767e-05	1.05544e-05	11429/12359/235339/15925/67834/17993/18293/69089/66945/67680/108037/20916	12
TS_entry_down	GO:0009142	nucleoside triphosphate biosynthetic process	12/567	77/23355	3.26327e-07	1.4625e-05	1.20812e-05	56248/11639/11946/11947/11949/11957/57423/69719/23917/23918/11545/18746	12
TS_entry_down	GO:0009141	nucleoside triphosphate metabolic process	14/567	108/23355	3.62853e-07	1.59129e-05	1.31451e-05	11637/56248/11639/11946/11947/11949/11957/57423/69719/110074/23917/23918/11545/18746	14
TS_entry_down	GO:0009206	purine ribonucleoside triphosphate biosynthetic process	11/567	64/23355	3.63722e-07	1.59129e-05	1.31451e-05	56248/11639/11946/11947/11949/11957/57423/23917/23918/11545/18746	11
TS_entry_down	GO:0006323	DNA packaging	19/567	197/23355	3.71326e-07	1.60544e-05	1.3262e-05	54343/268697/12534/192119/13433/13436/107435/15201/381280/23942/50927/68298/78658/54392/215387/103554/93759/14211/21973	19
TS_entry_down	GO:0006399	tRNA metabolic process	17/567	161/23355	4.23592e-07	1.80929e-05	1.49459e-05	234734/224805/27267/68626/107508/353172/231413/105148/85305/107045/102436/70223/78697/28088/110960/22321/70120	17
TS_entry_down	GO:0009145	purine nucleoside triphosphate biosynthetic process	11/567	65/23355	4.28321e-07	1.80929e-05	1.49459e-05	56248/11639/11946/11947/11949/11957/57423/23917/23918/11545/18746	11
TS_entry_down	GO:0071103	DNA conformation change	21/567	239/23355	4.36577e-07	1.8232e-05	1.50608e-05	54343/268697/12534/192119/13433/13436/107435/15201/381280/23942/50927/68298/78658/54392/215387/103554/19360/68275/93759/14211/21973	21
TS_entry_down	GO:0009083	branched-chain amino acid catabolic process	6/567	14/23355	5.07377e-07	2.07509e-05	1.71416e-05	66885/12035/12036/12040/227095/56357	6
TS_entry_down	GO:1902850	microtubule cytoskeleton organization involved in mitosis	16/567	145/23355	5.08186e-07	2.07509e-05	1.71416e-05	16800/268697/76707/76499/69654/218977/13494/71819/16571/100502766/18817/233406/56742/66442/21335/72119	16
TS_entry_down	GO:1901606	alpha-amino acid catabolic process	11/567	67/23355	5.88575e-07	2.37694e-05	1.9635e-05	66885/212647/12036/69219/26912/104174/14661/14719/18242/231327/108037	11
TS_entry_down	GO:0009199	ribonucleoside triphosphate metabolic process	12/567	82/23355	6.5895e-07	2.63222e-05	2.17438e-05	56248/11639/11946/11947/11949/11957/57423/69719/23917/23918/11545/18746	12
TS_entry_down	GO:0033044	regulation of chromosome organization	23/567	288/23355	6.7785e-07	2.6786e-05	2.2127e-05	54343/268697/12464/68964/13433/13436/237107/99982/208628/26417/68501/108155/11545/18817/19360/51869/67045/93759/21335/21454/21973/68612/218973	23
TS_entry_down	GO:0006099	tricarboxylic acid cycle	8/567	32/23355	7.22689e-07	2.8254e-05	2.33397e-05	11429/235339/67834/17993/18293/66945/67680/20916	8
TS_entry_down	GO:0008203	cholesterol metabolic process	15/567	132/23355	7.88355e-07	3.04969e-05	2.51924e-05	11370/238055/12359/13070/14137/110196/110611/208715/16835/66234/192156/67963/18194/68603/20280	15
TS_entry_down	GO:0071897	DNA biosynthetic process	17/567	170/23355	9.16133e-07	3.50707e-05	2.89707e-05	12464/68964/22791/237107/16881/26417/67459/18538/18673/19360/19718/69263/106344/72151/68275/93759/21454	17
TS_entry_down	GO:0042775	mitochondrial ATP synthesis coupled electron transport	10/567	58/23355	1.20297e-06	4.55764e-05	3.76491e-05	268697/12534/67914/66445/66383/66416/68375/17995/72900/66945	10
TS_entry_down	GO:0009144	purine nucleoside triphosphate metabolic process	12/567	88/23355	1.43135e-06	5.36757e-05	4.43396e-05	11637/56248/11639/11946/11947/11949/11957/57423/23917/23918/11545/18746	12
TS_entry_down	GO:0016125	sterol metabolic process	15/567	141/23355	1.83316e-06	6.80194e-05	5.61884e-05	11370/238055/12359/13070/14137/110196/110611/208715/16835/66234/192156/67963/18194/68603/20280	15
TS_entry_down	GO:0006560	proline metabolic process	5/567	10/23355	1.88788e-06	6.80194e-05	5.61884e-05	56454/212647/18242/209027/69051	5
TS_entry_down	GO:1900262	regulation of DNA-directed DNA polymerase activity	5/567	10/23355	1.88788e-06	6.80194e-05	5.61884e-05	18538/19718/69263/106344/72151	5
TS_entry_down	GO:1900264	positive regulation of DNA-directed DNA polymerase activity	5/567	10/23355	1.88788e-06	6.80194e-05	5.61884e-05	18538/19718/69263/106344/72151	5
TS_entry_down	GO:0009081	branched-chain amino acid metabolic process	6/567	17/23355	1.96492e-06	7.01075e-05	5.79134e-05	66885/12035/12036/12040/227095/56357	6
TS_entry_down	GO:0051052	regulation of DNA metabolic process	26/567	379/23355	2.30561e-06	8.14724e-05	6.73015e-05	12464/68964/22791/13433/13804/237107/99982/26417/17685/17688/66911/67459/11545/18538/19360/19718/69263/106344/72151/51869/108937/27050/93759/21454/252870/545085	26
TS_entry_down	GO:0006695	cholesterol biosynthetic process	9/567	49/23355	2.37769e-06	8.16638e-05	6.74596e-05	238055/14137/110196/208715/66234/192156/18194/68603/20280	9
TS_entry_down	GO:0030490	maturation of SSU-rRNA	9/567	49/23355	2.37769e-06	8.16638e-05	6.74596e-05	53414/208144/67842/67045/20085/66481/54127/20116/104662	9
TS_entry_down	GO:1902653	secondary alcohol biosynthetic process	9/567	49/23355	2.37769e-06	8.16638e-05	6.74596e-05	238055/14137/110196/208715/66234/192156/18194/68603/20280	9
TS_entry_down	GO:0070129	regulation of mitochondrial translation	7/567	27/23355	2.78877e-06	9.48958e-05	7.83901e-05	52469/72416/218506/83485/108037/66399/67267	7
TS_entry_down	GO:0072655	establishment of protein localization to mitochondrion	12/567	94/23355	2.91675e-06	9.834e-05	8.12353e-05	17713/15275/15277/15510/15505/70478/69089/66865/73078/30055/30058/67952	12
TS_entry_down	GO:0009205	purine ribonucleoside triphosphate metabolic process	11/567	79/23355	3.18277e-06	0.000106333	8.78383e-05	56248/11639/11946/11947/11949/11957/57423/23917/23918/11545/18746	11
TS_entry_down	GO:0045727	positive regulation of translation	14/567	130/23355	3.48487e-06	0.000115377	9.53092e-05	52469/13629/56347/208643/14359/73158/83557/26417/218506/83485/18746/76846/21357/67267	14
TS_entry_down	GO:0006536	glutamate metabolic process	7/567	28/23355	3.64082e-06	0.000119464	9.86854e-05	56454/212647/214579/14661/14645/14719/18242	7
TS_entry_down	GO:0051225	spindle assembly	13/567	114/23355	4.0977e-06	0.000133266	0.000110086	76707/76499/192119/13494/231123/71819/16571/100502766/18817/233406/27050/72119/22154	13
TS_entry_down	GO:0070585	protein localization to mitochondrion	12/567	99/23355	5.05828e-06	0.000163063	0.000134701	17713/15275/15277/15510/15505/70478/69089/66865/73078/30055/30058/67952	12
TS_entry_down	GO:0006754	ATP biosynthetic process	9/567	54/23355	5.52563e-06	0.00017658	0.000145867	56248/11639/11946/11947/11949/11957/57423/11545/18746	9
TS_entry_down	GO:0006401	RNA catabolic process	20/567	258/23355	5.63142e-06	0.000178409	0.000147378	229663/69305/13207/192119/26383/14359/231413/77134/57444/16549/73158/83557/72416/69902/17876/59092/67010/56463/21379/24128	20
TS_entry_down	GO:0016126	sterol biosynthetic process	9/567	55/23355	6.4659e-06	0.000203096	0.00016777	238055/14137/110196/208715/66234/192156/18194/68603/20280	9
TS_entry_down	GO:1990542	mitochondrial transmembrane transport	11/567	86/23355	7.39362e-06	0.000230267	0.000190216	11946/11947/11949/11957/57423/17713/15510/14057/13358/67952/22117	11
TS_entry_down	GO:0034250	positive regulation of cellular amide metabolic process	15/567	159/23355	8.15339e-06	0.000251796	0.000208	12367/52469/13629/56347/208643/14359/73158/83557/26417/218506/83485/18746/76846/21357/67267	15
TS_entry_down	GO:0007076	mitotic chromosome condensation	5/567	13/23355	9.07495e-06	0.00027792	0.00022958	68298/78658/54392/215387/14211	5
TS_entry_down	GO:0062125	regulation of mitochondrial gene expression	7/567	32/23355	9.51367e-06	0.000288948	0.00023869	52469/72416/218506/83485/108037/66399/67267	7
TS_entry_down	GO:0009123	nucleoside monophosphate metabolic process	9/567	58/23355	1.01514e-05	0.000305789	0.000252602	11637/56248/11639/110074/23917/23918/231327/22247/22271	9
TS_entry_down	GO:0006120	mitochondrial electron transport, NADH to ubiquinone	6/567	22/23355	1.06816e-05	0.000319145	0.000263635	67914/66383/66416/68375/17995/72900	6
TS_entry_down	GO:0000959	mitochondrial RNA metabolic process	8/567	45/23355	1.12207e-05	0.000329888	0.000272509	224805/68626/353172/231413/72416/21379/68550/70120	8
TS_entry_down	GO:0030261	chromosome condensation	8/567	45/23355	1.12207e-05	0.000329888	0.000272509	268697/12534/68298/78658/54392/215387/14211/21973	8
TS_entry_down	GO:0009084	glutamine family amino acid biosynthetic process	5/567	14/23355	1.38347e-05	0.000403513	0.000333328	56454/14661/14645/209027/69051	5
TS_entry_down	GO:0009065	glutamine family amino acid catabolic process	6/567	23/23355	1.41559e-05	0.00040963	0.000338381	212647/69219/14661/14719/18242/231327	6
TS_entry_down	GO:0043462	regulation of ATPase activity	9/567	61/23355	1.54979e-05	0.000444959	0.000367565	11603/268390/11933/81489/108671/17685/17688/69089/93759	9
TS_entry_down	GO:0000462	maturation of SSU-rRNA from tricistronic rRNA transcript (SSU-rRNA, 5.8S rRNA, LSU-rRNA)	7/567	35/23355	1.78448e-05	0.000508369	0.000419946	53414/208144/67842/20085/66481/20116/104662	7
TS_entry_down	GO:0051304	chromosome separation	11/567	95/23355	1.93886e-05	0.000548102	0.000452768	268697/105988/208628/78658/215387/68501/18817/67045/21335/21973/68612	11
TS_entry_down	GO:0042776	mitochondrial ATP synthesis coupled proton transport	5/567	15/23355	2.03379e-05	0.000570549	0.000471311	11946/11947/11949/11957/57423	5
TS_entry_down	GO:0009161	ribonucleoside monophosphate metabolic process	8/567	49/23355	2.15584e-05	0.000600206	0.00049581	11637/56248/11639/23917/23918/231327/22247/22271	8
TS_entry_down	GO:0070507	regulation of microtubule cytoskeleton organization	14/567	153/23355	2.29333e-05	0.000633683	0.000523463	11603/16800/69697/80986/76707/76499/13494/14228/15505/18817/56742/27050/21335/72119	14
TS_entry_down	GO:0000463	maturation of LSU-rRNA from tricistronic rRNA transcript (SSU-rRNA, 5.8S rRNA, LSU-rRNA)	5/567	16/23355	2.89924e-05	0.000793677	0.000655629	56095/69237/64934/19989/66229	5
TS_entry_down	GO:0051054	positive regulation of DNA metabolic process	17/567	220/23355	2.91555e-05	0.000793677	0.000655629	12464/13804/26417/17685/67459/11545/18538/19360/19718/69263/106344/72151/51869/27050/93759/21454/252870	17
TS_entry_down	GO:2000278	regulation of DNA biosynthetic process	12/567	119/23355	3.34788e-05	0.000900962	0.000744253	12464/68964/22791/237107/26417/67459/18538/19718/69263/106344/72151/21454	12
TS_entry_down	GO:0090307	mitotic spindle assembly	9/567	67/23355	3.35869e-05	0.000900962	0.000744253	76707/76499/13494/71819/16571/100502766/18817/233406/72119	9
TS_entry_down	GO:0031647	regulation of protein stability	20/567	292/23355	3.4202e-05	0.000910814	0.000752392	65973/54343/11933/213539/12367/12464/233824/13200/237107/69237/15510/103425/18673/12034/18817/65019/93759/67955/21454/252870	20
TS_entry_down	GO:0008380	RNA splicing	24/567	393/23355	3.79963e-05	0.00100458	0.000829848	71702/12729/69305/67040/13207/14359/216766/231413/15382/117198/16549/28036/59092/20020/11758/19383/68272/67010/28088/57317/20384/67996/20901/70650	24
TS_entry_down	GO:0034655	nucleobase-containing compound catabolic process	23/567	373/23355	4.73084e-05	0.00124185	0.00102585	229663/69305/13207/192119/110074/13804/26383/14359/231413/77134/57444/16549/73158/83557/72416/69902/17876/59092/67010/56463/21379/22271/24128	23
TS_entry_down	GO:0032886	regulation of microtubule-based process	18/567	255/23355	5.65988e-05	0.00147518	0.0012186	11603/16800/69697/12009/80986/76707/76499/13494/14228/15505/100502766/18817/56742/59040/27050/93759/21335/72119	18
TS_entry_down	GO:0018126	protein hydroxylation	6/567	29/23355	5.88544e-05	0.00151252	0.00124944	65973/14230/18451/18452/18822/26432	6
TS_entry_down	GO:0071353	cellular response to interleukin-4	6/567	29/23355	5.88544e-05	0.00151252	0.00124944	14104/23918/27367/11837/16898/22143	6
TS_entry_down	GO:0017148	negative regulation of translation	13/567	146/23355	5.92803e-05	0.00151288	0.00124974	53872/26987/208643/107508/26383/14359/16549/73158/83557/78697/22121/27050/230784	13
TS_entry_down	GO:0044272	sulfur compound biosynthetic process	10/567	89/23355	5.98328e-05	0.00151645	0.00125269	104112/14081/60525/104923/107869/235339/79464/108156/228026/22235	10
TS_entry_down	GO:0031110	regulation of microtubule polymerization or depolymerization	10/567	90/23355	6.58717e-05	0.00165807	0.00136968	16800/69697/80986/76707/76499/13494/14228/56742/27050/72119	10
TS_entry_down	GO:1903311	regulation of mRNA metabolic process	18/567	259/23355	6.91769e-05	0.00172942	0.00142861	268697/67040/13207/192119/26383/14359/77134/16549/73158/28036/17876/59092/11758/68927/67010/57317/67996/21379	18
TS_entry_down	GO:0006979	response to oxidative stress	24/567	410/23355	7.38381e-05	0.00183348	0.00151457	11669/12367/12359/12460/13070/13804/67305/15505/15925/79464/16881/74142/26417/17876/11545/228026/11758/69675/209027/69051/27050/230784/93759/68015	24
TS_entry_down	GO:0006414	translational elongation	9/567	74/23355	7.47054e-05	0.00184256	0.00152208	234734/13627/66656/67160/13629/28030/69163/66399/233870	9
TS_entry_down	GO:0006275	regulation of DNA replication	11/567	110/23355	7.63498e-05	0.00187057	0.00154521	81702/12534/68964/69237/26429/18538/71521/19718/69263/106344/72151	11
TS_entry_down	GO:0006397	mRNA processing	26/567	466/23355	8.26025e-05	0.00200895	0.00165952	268697/71702/12729/69305/67040/13207/14359/216766/231413/15382/16549/28036/59092/11758/68927/19383/68272/67010/225283/57317/20384/67996/20901/21379/24128/70650	26
TS_entry_down	GO:2000573	positive regulation of DNA biosynthetic process	9/567	75/23355	8.30912e-05	0.00200895	0.00165952	12464/26417/67459/18538/19718/69263/106344/72151/21454	9
TS_entry_down	GO:0006734	NADH metabolic process	6/567	31/23355	8.7542e-05	0.00207559	0.00171457	14571/15275/67834/16828/18293/18641	6
TS_entry_down	GO:0008299	isoprenoid biosynthetic process	6/567	31/23355	8.7542e-05	0.00207559	0.00171457	14137/110196/208715/319554/192156/68603	6
TS_entry_down	GO:0070670	response to interleukin-4	6/567	31/23355	8.7542e-05	0.00207559	0.00171457	14104/23918/27367/11837/16898/22143	6
TS_entry_down	GO:0031055	chromatin remodeling at centromere	4/567	11/23355	9.90295e-05	0.00233291	0.00192713	192119/15201/381280/50927	4
TS_entry_down	GO:0019439	aromatic compound catabolic process	24/567	419/23355	0.000103106	0.00241348	0.00199369	229663/69305/13207/192119/110074/13804/13849/26383/14359/231413/77134/57444/16549/73158/83557/72416/69902/17876/59092/67010/56463/21379/22271/24128	24
TS_entry_down	GO:0051085	chaperone cofactor-dependent protein refolding	6/567	32/23355	0.000105549	0.00245501	0.00202799	81489/56709/15526/15528/15505/64136	6
TS_entry_down	GO:0000302	response to reactive oxygen species	15/567	200/23355	0.000118441	0.00273755	0.0022614	12367/12359/12460/13070/13804/15505/16881/26417/11545/11758/209027/27050/230784/93759/68015	15
TS_entry_down	GO:0044270	cellular nitrogen compound catabolic process	23/567	399/23355	0.000130149	0.00298937	0.00246941	229663/69305/13207/192119/110074/13804/26383/14359/231413/77134/57444/16549/73158/83557/72416/69902/17876/59092/67010/56463/21379/22271/24128	23
TS_entry_down	GO:0046700	heterocycle catabolic process	23/567	400/23355	0.000135025	0.0030821	0.00254601	229663/69305/13207/192119/110074/13804/26383/14359/231413/77134/57444/16549/73158/83557/72416/69902/17876/59092/67010/56463/21379/22271/24128	23
TS_entry_down	GO:0097193	intrinsic apoptotic signaling pathway	19/567	298/23355	0.000137423	0.00311746	0.00257523	11669/12367/12608/13207/13663/15201/15505/12282/117198/99982/17685/17688/11545/228026/68606/27050/93759/22070/68015	19
TS_entry_down	GO:0006066	alcohol metabolic process	20/567	324/23355	0.00014307	0.00321093	0.00265244	11370/11429/238055/12359/13070/13849/14137/110196/110611/208715/67834/55980/16835/66234/192156/67963/18194/18803/68603/20280	20
TS_entry_down	GO:0050821	protein stabilization	14/567	181/23355	0.00014329	0.00321093	0.00265244	54343/11933/213539/12464/233824/69237/15510/103425/18673/12034/65019/67955/21454/252870	14
TS_entry_down	GO:0035999	tetrahydrofolate interconversion	4/567	12/23355	0.000145695	0.00324502	0.0026806	108156/270685/17768/108037	4
TS_entry_down	GO:0031111	negative regulation of microtubule polymerization or depolymerization	7/567	48/23355	0.000148761	0.00329335	0.00272052	16800/69697/80986/76707/76499/14228/72119	7
TS_entry_down	GO:0009069	serine family amino acid metabolic process	6/567	34/23355	0.000150333	0.00330822	0.00273281	107869/104174/108156/107272/108037/22117	6
TS_entry_down	GO:0015985	energy coupled proton transport, down electrochemical gradient	5/567	22/23355	0.000154928	0.003369	0.00278301	11946/11947/11949/11957/57423	5
TS_entry_down	GO:0015986	ATP synthesis coupled proton transport	5/567	22/23355	0.000154928	0.003369	0.00278301	11946/11947/11949/11957/57423	5
TS_entry_down	GO:0072594	establishment of protein localization to organelle	24/567	433/23355	0.000169386	0.00362133	0.00299145	11640/67979/12464/12534/13207/13663/17713/15275/15277/15510/15505/70572/16647/70478/17999/69089/12034/66865/73078/66661/21454/30055/30058/67952	24
TS_entry_down	GO:0010257	NADH dehydrogenase complex assembly	7/567	49/23355	0.000169961	0.00362133	0.00299145	68375/70316/66495/227197/17993/595136/69089	7
TS_entry_down	GO:0032981	mitochondrial respiratory chain complex I assembly	7/567	49/23355	0.000169961	0.00362133	0.00299145	68375/70316/66495/227197/17993/595136/69089	7
TS_entry_down	GO:0006338	chromatin remodeling	13/567	162/23355	0.000170473	0.00362133	0.00299145	54343/217578/207165/192119/13433/13436/15201/381280/23942/50927/103554/19231/93759	13
TS_entry_down	GO:0000460	maturation of 5.8S rRNA	6/567	35/23355	0.000177744	0.00373263	0.00308339	56095/67920/67842/59050/64934/66481	6
TS_entry_down	GO:0007026	negative regulation of microtubule depolymerization	6/567	35/23355	0.000177744	0.00373263	0.00308339	16800/69697/80986/76707/76499/72119	6
TS_entry_down	GO:0006090	pyruvate metabolic process	11/567	121/23355	0.000180014	0.00375882	0.00310503	11676/235339/15275/15277/16828/18293/108155/228026/18641/18655/18746	11
TS_entry_down	GO:0046031	ADP metabolic process	10/567	102/23355	0.000189272	0.0039298	0.00324627	11637/56248/11676/15275/15277/18293/108155/18641/18655/18746	10
TS_entry_down	GO:0033108	mitochondrial respiratory chain complex assembly	9/567	84/23355	0.000200849	0.00414673	0.00342547	52469/68375/70316/66495/227197/17993/595136/69089/67267	9
TS_entry_down	GO:0034982	mitochondrial protein processing	4/567	13/23355	0.000206415	0.00419036	0.00346151	70478/66865/73078/27377	4
TS_entry_down	GO:0043650	dicarboxylic acid biosynthetic process	4/567	13/23355	0.000206415	0.00419036	0.00346151	14661/14719/108156/270685	4
TS_entry_down	GO:0051573	negative regulation of histone H3-K9 methylation	4/567	13/23355	0.000206415	0.00419036	0.00346151	13433/13436/99982/93759	4
TS_entry_down	GO:0006631	fatty acid metabolic process	23/567	412/23355	0.000207523	0.00419036	0.00346151	52538/107476/66885/11370/110460/104112/264895/14081/60525/93747/13177/13849/76267/14104/56357/79464/223722/70316/228026/20280/230784/93759/106529	23
TS_entry_down	GO:0006261	DNA-dependent DNA replication	12/567	144/23355	0.000211627	0.00424988	0.00351068	217578/56200/16881/18392/26429/18538/19718/69263/106344/72151/68275/218973	12
TS_entry_down	GO:0000723	telomere maintenance	11/567	124/23355	0.000223403	0.00446198	0.00368589	12464/68964/237107/26417/68501/11545/18538/19360/51869/68275/21454	11
TS_entry_down	GO:0051053	negative regulation of DNA metabolic process	11/567	125/23355	0.0002397	0.00476161	0.0039334	68964/22791/237107/17685/17688/66911/11545/19360/51869/108937/27050	11
TS_entry_down	GO:0006458	'de novo' protein folding	6/567	37/23355	0.000244327	0.00477608	0.00394535	81489/56709/15526/15528/15505/64136	6
TS_entry_down	GO:0009167	purine ribonucleoside monophosphate metabolic process	6/567	37/23355	0.000244327	0.00477608	0.00394535	11637/56248/11639/23917/23918/231327	6
TS_entry_down	GO:0051084	'de novo' posttranslational protein folding	6/567	37/23355	0.000244327	0.00477608	0.00394535	81489/56709/15526/15528/15505/64136	6
TS_entry_down	GO:0032200	telomere organization	11/567	126/23355	0.000256991	0.00496987	0.00410543	12464/68964/237107/26417/68501/11545/18538/19360/51869/68275/21454	11
TS_entry_down	GO:0034249	negative regulation of cellular amide metabolic process	13/567	169/23355	0.000258795	0.00496987	0.00410543	53872/26987/208643/107508/26383/14359/16549/73158/83557/78697/22121/27050/230784	13
TS_entry_down	GO:0009135	purine nucleoside diphosphate metabolic process	10/567	106/23355	0.00025965	0.00496987	0.00410543	11637/56248/11676/15275/15277/18293/108155/18641/18655/18746	10
TS_entry_down	GO:0009179	purine ribonucleoside diphosphate metabolic process	10/567	106/23355	0.00025965	0.00496987	0.00410543	11637/56248/11676/15275/15277/18293/108155/18641/18655/18746	10
TS_entry_down	GO:0009132	nucleoside diphosphate metabolic process	11/567	127/23355	0.000275323	0.00524254	0.00433068	11637/56248/11639/11676/15275/15277/18293/108155/18641/18655/18746	11
TS_entry_down	GO:0009126	purine nucleoside monophosphate metabolic process	6/567	38/23355	0.000284243	0.00535688	0.00442513	11637/56248/11639/23917/23918/231327	6
TS_entry_down	GO:0031114	regulation of microtubule depolymerization	6/567	38/23355	0.000284243	0.00535688	0.00442513	16800/69697/80986/76707/76499/72119	6
TS_entry_down	GO:1901992	positive regulation of mitotic cell cycle phase transition	9/567	88/23355	0.000286163	0.00536556	0.00443231	81702/57261/268697/12534/208643/28036/68501/12034/68612	9
TS_entry_down	GO:0016458	gene silencing	18/567	293/23355	0.000321	0.0059882	0.00494664	67040/13207/94223/192119/13433/26987/208643/14359/107435/15201/99982/83557/69163/51869/93759/56463/21357/218973	18
TS_entry_down	GO:0043484	regulation of RNA splicing	12/567	151/23355	0.000328374	0.00609482	0.00503472	67040/13207/14359/231413/28036/59092/20020/11758/67010/57317/20384/67996	12
TS_entry_down	GO:0070828	heterochromatin organization	7/567	55/23355	0.000354204	0.00649817	0.00536791	54343/192119/13433/13436/15201/93759/218973	7
TS_entry_down	GO:0035384	thioester biosynthetic process	5/567	26/23355	0.000357178	0.00649817	0.00536791	104112/14081/60525/235339/228026	5
TS_entry_down	GO:0051570	regulation of histone H3-K9 methylation	5/567	26/23355	0.000357178	0.00649817	0.00536791	13433/13436/99982/51869/93759	5
TS_entry_down	GO:0071616	acyl-CoA biosynthetic process	5/567	26/23355	0.000357178	0.00649817	0.00536791	104112/14081/60525/235339/228026	5
TS_entry_down	GO:0009185	ribonucleoside diphosphate metabolic process	10/567	111/23355	0.000377232	0.00676348	0.00558708	11637/56248/11676/15275/15277/18293/108155/18641/18655/18746	10
TS_entry_down	GO:0009070	serine family amino acid biosynthetic process	4/567	15/23355	0.000379123	0.00676348	0.00558708	107869/108156/107272/108037	4
TS_entry_down	GO:0031054	pre-miRNA processing	4/567	15/23355	0.000379123	0.00676348	0.00558708	192119/83557/69163/21357	4
TS_entry_down	GO:0072350	tricarboxylic acid metabolic process	4/567	15/23355	0.000379123	0.00676348	0.00558708	104112/11429/14661/67834	4
TS_entry_down	GO:0006635	fatty acid beta-oxidation	8/567	73/23355	0.0003862	0.00685644	0.00566387	52538/11370/110460/93747/13177/56357/20280/230784	8
TS_entry_down	GO:0061077	chaperone-mediated protein folding	7/567	56/23355	0.000396445	0.0070045	0.00578618	81489/56709/14228/15526/15528/15505/64136	7
TS_entry_down	GO:0010833	telomere maintenance via telomere lengthening	8/567	74/23355	0.000423957	0.00741924	0.00612878	12464/68964/237107/26417/11545/19360/68275/21454	8
TS_entry_down	GO:2001021	negative regulation of response to DNA damage stimulus	8/567	74/23355	0.000423957	0.00741924	0.00612878	99982/66911/59092/51869/108937/27050/93759/22070	8
TS_entry_down	GO:0032781	positive regulation of ATPase activity	6/567	41/23355	0.000435325	0.00757813	0.00626003	268390/11933/81489/108671/17685/17688	6
TS_entry_down	GO:0046165	alcohol biosynthetic process	11/567	134/23355	0.00043716	0.00757813	0.00626003	238055/13849/14137/110196/208715/66234/192156/18194/18803/68603/20280	11
TS_entry_down	GO:0006626	protein targeting to mitochondrion	8/567	75/23355	0.000464657	0.00801697	0.00662254	17713/15510/70478/66865/73078/30055/30058/67952	8
TS_entry_down	GO:0044772	mitotic cell cycle phase transition	21/567	383/23355	0.000488681	0.00839207	0.0069324	81702/57261/268697/12534/108000/66197/76707/76499/68964/208643/208628/28036/50927/68501/18392/12034/18817/67045/68193/21335/68612	21
TS_entry_down	GO:2001252	positive regulation of chromosome organization	13/567	181/23355	0.000501304	0.0085688	0.00707839	54343/268697/12464/13433/13436/99982/26417/68501/108155/19360/51869/93759/21454	13
TS_entry_down	GO:0010458	exit from mitosis	5/567	28/23355	0.000512717	0.00872331	0.00720602	76707/76499/12034/68193/68612	5
TS_entry_down	GO:0007091	metaphase/anaphase transition of mitotic cell cycle	7/567	59/23355	0.000547811	0.00927744	0.00766377	268697/208628/68501/18817/67045/21335/68612	7
TS_entry_down	GO:0043467	regulation of generation of precursor metabolites and energy	11/567	138/23355	0.000561036	0.00945783	0.00781278	11639/268697/12534/15925/66383/108155/12034/22113/108037/68015/67267	11
TS_entry_down	GO:0006694	steroid biosynthetic process	12/567	161/23355	0.000586629	0.00984412	0.00813189	238055/13070/14137/110196/208715/66234/192156/18194/68603/20280/93759/106529	12
TS_entry_down	GO:0009124	nucleoside monophosphate biosynthetic process	5/567	29/23355	0.000607272	0.00996477	0.00823155	110074/23917/23918/231327/22247	5
TS_entry_down	GO:0034508	centromere complex assembly	5/567	29/23355	0.000607272	0.00996477	0.00823155	192119/218977/15201/381280/50927	5
TS_entry_down	GO:0006278	RNA-dependent DNA biosynthetic process	7/567	60/23355	0.000607376	0.00996477	0.00823155	12464/68964/237107/26417/19360/68275/21454	7
TS_entry_down	GO:0007004	telomere maintenance via telomerase	7/567	60/23355	0.000607376	0.00996477	0.00823155	12464/68964/237107/26417/19360/68275/21454	7
TS_entry_down	GO:0010965	regulation of mitotic sister chromatid separation	7/567	60/23355	0.000607376	0.00996477	0.00823155	268697/208628/68501/18817/67045/21335/68612	7
TS_entry_down	GO:1901361	organic cyclic compound catabolic process	23/567	446/23355	0.000629992	0.0102899	0.00850011	229663/69305/13207/192119/110074/13804/26383/14359/231413/77134/57444/16549/73158/83557/72416/69902/17876/59092/67010/56463/21379/22271/24128	23
TS_entry_down	GO:0031507	heterochromatin assembly	6/567	44/23355	0.000642705	0.0104511	0.00863326	54343/192119/13433/13436/15201/93759	6
TS_entry_down	GO:0046785	microtubule polymerization	8/567	79/23355	0.000660346	0.0106906	0.00883115	69697/76707/76499/13494/14228/56742/27050/72119	8
TS_entry_down	GO:1900180	regulation of protein localization to nucleus	11/567	142/23355	0.000712919	0.011331	0.00936017	11640/12534/13663/14645/70572/28036/67459/108155/11545/230784/93759	11
TS_entry_down	GO:0010586	miRNA metabolic process	5/567	30/23355	0.000714312	0.011331	0.00936017	67040/192119/16549/83557/56463	5
TS_entry_down	GO:0090502	RNA phosphodiester bond hydrolysis, endonucleolytic	5/567	30/23355	0.000714312	0.011331	0.00936017	192119/68626/67842/66481/104662	5
TS_entry_down	GO:2000637	positive regulation of gene silencing by miRNA	5/567	30/23355	0.000714312	0.011331	0.00936017	13207/26987/208643/14359/83557	5
TS_entry_down	GO:0006006	glucose metabolic process	14/567	212/23355	0.000715977	0.011331	0.00936017	235339/14571/15275/15277/16828/108155/228026/18641/18655/22113/18746/230784/93759/252870	14
TS_entry_down	GO:0031397	negative regulation of protein ubiquitination	8/567	80/23355	0.000718403	0.011331	0.00936017	213539/237107/69237/117198/18230/108155/65019/27050	8
TS_entry_down	GO:0008631	intrinsic apoptotic signaling pathway in response to oxidative stress	6/567	45/23355	0.000726563	0.0114108	0.00942603	11669/15505/11545/228026/93759/68015	6
TS_entry_down	GO:0044784	metaphase/anaphase transition of cell cycle	7/567	62/23355	0.000741887	0.0116019	0.00958389	268697/208628/68501/18817/67045/21335/68612	7
TS_entry_down	GO:0042542	response to hydrogen peroxide	10/567	121/23355	0.000746862	0.0116302	0.00960727	12367/12359/13070/13804/15505/16881/209027/27050/93759/68015	10
TS_entry_down	GO:0031109	microtubule polymerization or depolymerization	10/567	122/23355	0.00079626	0.0123471	0.0101995	16800/69697/80986/76707/76499/13494/14228/56742/27050/72119	10
TS_entry_down	GO:0070131	positive regulation of mitochondrial translation	4/567	18/23355	0.000802122	0.0123857	0.0102314	52469/218506/83485/67267	4
TS_entry_down	GO:0051306	mitotic sister chromatid separation	7/567	63/23355	0.000817435	0.0125353	0.010355	268697/208628/68501/18817/67045/21335/68612	7
TS_entry_down	GO:0009262	deoxyribonucleotide metabolic process	6/567	46/23355	0.000818632	0.0125353	0.010355	11637/56248/110074/20133/20135/22271	6
TS_entry_down	GO:0060148	positive regulation of posttranscriptional gene silencing	5/567	31/23355	0.000834845	0.0127305	0.0105162	13207/26987/208643/14359/83557	5
TS_entry_down	GO:0050684	regulation of mRNA processing	11/567	145/23355	0.000848021	0.0128169	0.0105876	268697/67040/13207/14359/28036/59092/11758/68927/67010/57317/67996	11
TS_entry_down	GO:0007006	mitochondrial membrane organization	9/567	102/23355	0.000850974	0.0128169	0.0105876	52538/66092/15277/76614/69089/59040/11739/11740/30055	9
TS_entry_down	GO:1901989	positive regulation of cell cycle phase transition	9/567	102/23355	0.000850974	0.0128169	0.0105876	81702/57261/268697/12534/208643/28036/68501/12034/68612	9
TS_entry_down	GO:0072330	monocarboxylic acid biosynthetic process	13/567	192/23355	0.00087098	0.0130647	0.0107923	107476/11370/104112/60525/76267/14104/16828/79464/223722/70316/18746/93759/106529	13
TS_entry_down	GO:0006633	fatty acid biosynthetic process	11/567	146/23355	0.000897511	0.0134079	0.0110758	107476/11370/104112/60525/76267/14104/79464/223722/70316/93759/106529	11
TS_entry_down	GO:0045069	regulation of viral genome replication	8/567	83/23355	0.000917624	0.0136529	0.0112782	69550/13207/192119/57444/73158/20853/21357/21973	8
TS_entry_down	GO:0006413	translational initiation	9/567	104/23355	0.00097824	0.0144961	0.0119747	218629/20918/13669/56347/26987/208643/73158/22121/16898	9
TS_entry_down	GO:0051983	regulation of chromosome segregation	8/567	84/23355	0.000993074	0.0145463	0.0120162	268697/208628/17345/68501/18817/67045/21335/68612	8
TS_entry_down	GO:0006085	acetyl-CoA biosynthetic process	4/567	19/23355	0.000996645	0.0145463	0.0120162	104112/60525/235339/228026	4
TS_entry_down	GO:2000765	regulation of cytoplasmic translation	4/567	19/23355	0.000996645	0.0145463	0.0120162	13629/83557/18746/22121	4
TS_entry_down	GO:0050792	regulation of viral process	12/567	171/23355	0.00099746	0.0145463	0.0120162	69550/13207/192119/192231/57444/16647/73158/28036/19360/20853/21357/21973	12
TS_entry_down	GO:0097549	chromatin organization involved in negative regulation of transcription	10/567	126/23355	0.0010215	0.0148379	0.0122571	54343/192119/13433/13436/107435/15201/99982/51869/93759/218973	10
TS_entry_down	GO:0006402	mRNA catabolic process	14/567	220/23355	0.00102566	0.0148398	0.0122587	229663/69305/13207/192119/26383/14359/77134/16549/73158/69902/17876/59092/21379/24128	14
TS_entry_down	GO:0051150	regulation of smooth muscle cell differentiation	5/567	33/23355	0.00112053	0.0161488	0.01334	81702/107869/13433/71973/93759	5
TS_entry_down	GO:0051321	meiotic cell cycle	18/567	327/23355	0.00115195	0.0165367	0.0136604	66197/76499/192119/105988/17345/17688/68298/78658/215387/18817/19183/23997/19360/67010/68275/14211/21973/195434	18
TS_entry_down	GO:0033045	regulation of sister chromatid segregation	7/567	67/23355	0.00118235	0.0168416	0.0139123	268697/208628/68501/18817/67045/21335/68612	7
TS_entry_down	GO:1905818	regulation of chromosome separation	7/567	67/23355	0.00118235	0.0168416	0.0139123	268697/208628/68501/18817/67045/21335/68612	7
TS_entry_down	GO:0006165	nucleoside diphosphate phosphorylation	9/567	107/23355	0.00119768	0.0168639	0.0139306	11639/11676/15275/15277/18293/108155/18641/18655/18746	9
TS_entry_down	GO:0043488	regulation of mRNA stability	9/567	107/23355	0.00119768	0.0168639	0.0139306	192119/26383/14359/77134/16549/73158/17876/59092/21379	9
TS_entry_down	GO:0048024	regulation of mRNA splicing, via spliceosome	9/567	107/23355	0.00119768	0.0168639	0.0139306	67040/13207/14359/28036/59092/11758/67010/57317/67996	9
TS_entry_down	GO:0006541	glutamine metabolic process	4/567	20/23355	0.00122207	0.0170118	0.0140528	69719/14661/14645/231327	4
TS_entry_down	GO:0009067	aspartate family amino acid biosynthetic process	4/567	20/23355	0.00122207	0.0170118	0.0140528	104923/14719/108156/26432	4
TS_entry_down	GO:0046653	tetrahydrofolate metabolic process	4/567	20/23355	0.00122207	0.0170118	0.0140528	108156/270685/17768/108037	4
TS_entry_down	GO:0035196	production of miRNAs involved in gene silencing by miRNA	6/567	50/23355	0.00127984	0.0177126	0.0146318	13207/94223/192119/83557/69163/21357	6
TS_entry_down	GO:0090181	regulation of cholesterol metabolic process	5/567	34/23355	0.0012878	0.0177126	0.0146318	11370/238055/110196/16835/20280	5
TS_entry_down	GO:0000375	RNA splicing, via transesterification reactions	16/567	277/23355	0.00129652	0.0177126	0.0146318	71702/12729/69305/67040/13207/14359/216766/15382/28036/59092/11758/67010/57317/20384/67996/20901	16
TS_entry_down	GO:0000377	RNA splicing, via transesterification reactions with bulged adenosine as nucleophile	16/567	277/23355	0.00129652	0.0177126	0.0146318	71702/12729/69305/67040/13207/14359/216766/15382/28036/59092/11758/67010/57317/20384/67996/20901	16
TS_entry_down	GO:0000398	mRNA splicing, via spliceosome	16/567	277/23355	0.00129652	0.0177126	0.0146318	71702/12729/69305/67040/13207/14359/216766/15382/28036/59092/11758/67010/57317/20384/67996/20901	16
TS_entry_down	GO:2001251	negative regulation of chromosome organization	8/567	88/23355	0.00134596	0.0182526	0.0150778	268697/68964/237107/208628/11545/18817/19360/21973	8
TS_entry_down	GO:0010639	negative regulation of organelle organization	19/567	359/23355	0.00134597	0.0182526	0.0150778	52538/16800/69697/268697/80986/76707/76499/68964/14228/66092/237107/100502766/208628/11545/18817/19360/11740/21973/72119	19
TS_entry_down	GO:0044728	DNA methylation or demethylation	8/567	89/23355	0.00144812	0.0195656	0.0161625	54343/13433/13436/26383/15201/23942/11545/252870	8
TS_entry_down	GO:0046939	nucleotide phosphorylation	9/567	110/23355	0.00145524	0.0195898	0.0161824	11639/11676/15275/15277/18293/108155/18641/18655/18746	9
TS_entry_down	GO:0006346	DNA methylation-dependent heterochromatin assembly	4/567	21/23355	0.00148087	0.0197367	0.0163038	54343/13433/13436/15201	4
TS_entry_down	GO:0044403	biological process involved in symbiotic interaction	20/567	390/23355	0.00148448	0.0197367	0.0163038	69550/229663/13207/192119/13669/192231/15510/15894/57444/16647/73158/28036/18673/12034/19360/20853/67955/21357/21454/21973	20
TS_entry_down	GO:0006450	regulation of translational fidelity	3/567	10/23355	0.00150375	0.0197367	0.0163038	234734/20103/76846	3
TS_entry_down	GO:0010216	maintenance of DNA methylation	3/567	10/23355	0.00150375	0.0197367	0.0163038	13433/15201/252870	3
TS_entry_down	GO:0072321	chaperone-mediated protein transport	3/567	10/23355	0.00150375	0.0197367	0.0163038	30055/30058/30057	3
TS_entry_down	GO:0140374	antiviral innate immune response	3/567	10/23355	0.00150375	0.0197367	0.0163038	11640/18673/12034	3
TS_entry_down	GO:2000767	positive regulation of cytoplasmic translation	3/567	10/23355	0.00150375	0.0197367	0.0163038	13629/83557/18746	3
TS_entry_down	GO:0006403	RNA localization	12/567	180/23355	0.00154931	0.0202623	0.016738	12464/15382/16549/72416/67842/170722/67045/20054/20853/21454/67952/22117	12
TS_entry_down	GO:0031050	dsRNA processing	6/567	52/23355	0.00157414	0.0204415	0.016886	13207/94223/192119/83557/69163/21357	6
TS_entry_down	GO:0070918	production of small RNA involved in gene silencing by RNA	6/567	52/23355	0.00157414	0.0204415	0.016886	13207/94223/192119/83557/69163/21357	6
TS_entry_down	GO:1901796	regulation of signal transduction by p53 class mediator	7/567	71/23355	0.00166404	0.0211744	0.0174914	13207/192231/99982/110109/59092/65019/93759	7
TS_entry_down	GO:1903321	negative regulation of protein modification by small protein conjugation or removal	8/567	91/23355	0.00167086	0.0211744	0.0174914	213539/237107/69237/117198/18230/108155/65019/27050	8
TS_entry_down	GO:0006284	base-excision repair	5/567	36/23355	0.00167666	0.0211744	0.0174914	16881/11545/18538/68275/27050	5
TS_entry_down	GO:0033866	nucleoside bisphosphate biosynthetic process	5/567	36/23355	0.00167666	0.0211744	0.0174914	104112/14081/60525/235339/228026	5
TS_entry_down	GO:0034030	ribonucleoside bisphosphate biosynthetic process	5/567	36/23355	0.00167666	0.0211744	0.0174914	104112/14081/60525/235339/228026	5
TS_entry_down	GO:0034033	purine nucleoside bisphosphate biosynthetic process	5/567	36/23355	0.00167666	0.0211744	0.0174914	104112/14081/60525/235339/228026	5
TS_entry_down	GO:0051567	histone H3-K9 methylation	5/567	36/23355	0.00167666	0.0211744	0.0174914	13433/13436/99982/51869/93759	5
TS_entry_down	GO:0060236	regulation of mitotic spindle organization	5/567	36/23355	0.00167666	0.0211744	0.0174914	13494/18817/56742/21335/72119	5
TS_entry_down	GO:0031113	regulation of microtubule polymerization	6/567	53/23355	0.00173928	0.0218899	0.0180825	69697/76499/13494/14228/56742/27050	6
TS_entry_down	GO:0044770	cell cycle phase transition	21/567	424/23355	0.00175079	0.0219231	0.0181099	81702/57261/268697/12534/108000/66197/76707/76499/68964/208643/208628/28036/50927/68501/18392/12034/18817/67045/68193/21335/68612	21
TS_entry_down	GO:0008637	apoptotic mitochondrial changes	9/567	113/23355	0.00175556	0.0219231	0.0181099	52538/65111/66092/15277/15510/227197/59040/11739/11740	9
TS_entry_down	GO:0007346	regulation of mitotic cell cycle	22/567	453/23355	0.00175982	0.0219231	0.0181099	81702/57261/268697/12534/108000/66197/68964/218977/208643/208628/28036/17345/17685/68501/18392/12034/18817/19360/67045/68193/93759/68612	22
TS_entry_down	GO:0051098	regulation of binding	20/567	396/23355	0.00177648	0.022056	0.0182197	11603/213539/57261/12716/59022/56347/208643/237107/69237/381280/15925/99982/28036/26417/67459/11545/22113/18817/93759/242466	20
TS_entry_down	GO:0043903	regulation of biological process involved in symbiotic interaction	12/567	184/23355	0.00186482	0.0230748	0.0190613	69550/13207/192119/192231/57444/16647/73158/28036/19360/20853/21357/21973	12
TS_entry_down	GO:0009066	aspartate family amino acid metabolic process	5/567	37/23355	0.00190047	0.0234369	0.0193604	104923/26912/14719/108156/26432	5
TS_entry_down	GO:0007019	microtubule depolymerization	6/567	54/23355	0.00191723	0.02344	0.0193629	16800/69697/80986/76707/76499/72119	6
TS_entry_down	GO:0060966	regulation of gene silencing by RNA	6/567	54/23355	0.00191723	0.02344	0.0193629	13207/26987/208643/14359/83557/21357	6
TS_entry_down	GO:0006096	glycolytic process	8/567	93/23355	0.00191984	0.02344	0.0193629	11676/15275/15277/18293/108155/18641/18655/18746	8
TS_entry_down	GO:0000380	alternative mRNA splicing, via spliceosome	7/567	73/23355	0.00195594	0.0238016	0.0196617	67040/13207/14359/15382/67010/67996/20901	7
TS_entry_down	GO:1900038	negative regulation of cellular response to hypoxia	3/567	11/23355	0.00203052	0.0246276	0.020344	69219/12282/108155	3
TS_entry_down	GO:0006757	ATP generation from ADP	8/567	94/23355	0.00205484	0.0247591	0.0204526	11676/15275/15277/18293/108155/18641/18655/18746	8
TS_entry_down	GO:1902600	proton transmembrane transport	8/567	94/23355	0.00205484	0.0247591	0.0204526	11946/11947/11949/11957/57423/18115/12034/11739	8
TS_entry_down	GO:0019079	viral genome replication	9/567	116/23355	0.00210355	0.0252399	0.0208498	69550/13207/192119/57444/73158/18673/20853/21357/21973	9
TS_entry_down	GO:0039529	RIG-I signaling pathway	4/567	23/23355	0.00210848	0.0252399	0.0208498	81702/18673/12034/14479	4
TS_entry_down	GO:0018208	peptidyl-proline modification	5/567	38/23355	0.00214535	0.0255979	0.0211455	14230/14228/18451/18452/19038	5
TS_entry_down	GO:0008202	steroid metabolic process	17/567	319/23355	0.00219502	0.0261058	0.0215651	11370/238055/12359/13070/14137/110196/110611/208715/16835/66234/192156/67963/18194/68603/20280/93759/106529	17
TS_entry_down	GO:0071824	protein-DNA complex subunit organization	13/567	213/23355	0.0022149	0.0261728	0.0216205	54343/207165/192119/218977/74197/107435/15201/381280/50927/19181/103554/19231/65019	13
TS_entry_down	GO:1903046	meiotic cell cycle process	13/567	213/23355	0.0022149	0.0261728	0.0216205	66197/192119/105988/17688/68298/78658/215387/18817/19183/23997/19360/14211/21973	13
TS_entry_down	GO:1905269	positive regulation of chromatin organization	9/567	117/23355	0.00223103	0.026279	0.0217082	54343/268697/13433/13436/99982/26417/108155/51869/93759	9
TS_entry_down	GO:0034401	chromatin organization involved in regulation of transcription	10/567	140/23355	0.00225365	0.0264606	0.0218582	54343/192119/13433/13436/107435/15201/99982/51869/93759/218973	10
TS_entry_down	GO:0030071	regulation of mitotic metaphase/anaphase transition	6/567	56/23355	0.00231409	0.0270711	0.0223625	268697/208628/68501/18817/67045/68612	6
TS_entry_down	GO:0006302	double-strand break repair	14/567	240/23355	0.00232038	0.0270711	0.0223625	99982/16881/17685/68501/66911/11545/19360/51869/108937/68275/67788/72931/228140/545085	14
TS_entry_down	GO:0019318	hexose metabolic process	14/567	241/23355	0.00241025	0.0278647	0.0230181	235339/14571/15275/15277/16828/108155/228026/18641/18655/22113/18746/230784/93759/252870	14
TS_entry_down	GO:0006220	pyrimidine nucleotide metabolic process	5/567	39/23355	0.00241244	0.0278647	0.0230181	56248/69719/110074/22247/22271	5
TS_entry_down	GO:0030521	androgen receptor signaling pathway	5/567	39/23355	0.00241244	0.0278647	0.0230181	67040/13207/14228/18673/93759	5
TS_entry_down	GO:0016032	viral process	17/567	322/23355	0.00241873	0.0278647	0.0230181	69550/229663/13207/192119/13669/192231/15894/57444/16647/73158/28036/18673/12034/19360/20853/21357/21973	17
TS_entry_down	GO:0000466	maturation of 5.8S rRNA from tricistronic rRNA transcript (SSU-rRNA, 5.8S rRNA, LSU-rRNA)	4/567	24/23355	0.00248213	0.0282409	0.0233288	56095/67842/64934/66481	4
TS_entry_down	GO:0006298	mismatch repair	4/567	24/23355	0.00248213	0.0282409	0.0233288	17685/17688/18538/68275	4
TS_entry_down	GO:0009156	ribonucleoside monophosphate biosynthetic process	4/567	24/23355	0.00248213	0.0282409	0.0233288	23917/23918/231327/22247	4
TS_entry_down	GO:0043486	histone exchange	4/567	24/23355	0.00248213	0.0282409	0.0233288	381280/50927/103554/19231	4
TS_entry_down	GO:0009062	fatty acid catabolic process	8/567	97/23355	0.00250505	0.0284138	0.0234716	52538/11370/110460/93747/13177/56357/20280/230784	8
TS_entry_down	GO:0030199	collagen fibril organization	6/567	57/23355	0.00253426	0.0286566	0.0236722	234407/14230/338366/18451/69675/12406	6
TS_entry_down	GO:0043487	regulation of RNA stability	9/567	120/23355	0.00265071	0.0296568	0.0244984	192119/26383/14359/77134/16549/73158/17876/59092/21379	9
TS_entry_down	GO:0000012	single strand break repair	3/567	12/23355	0.00265879	0.0296568	0.0244984	11545/93759/14211	3
TS_entry_down	GO:0006534	cysteine metabolic process	3/567	12/23355	0.00265879	0.0296568	0.0244984	107869/108156/22117	3
TS_entry_down	GO:1901298	regulation of hydrogen peroxide-mediated programmed cell death	3/567	12/23355	0.00265879	0.0296568	0.0244984	13804/15505/68015	3
TS_entry_down	GO:0043502	regulation of muscle adaptation	8/567	98/23355	0.00267113	0.0296568	0.0244984	11640/110196/30926/14886/17993/11545/93759/11739	8
TS_entry_down	GO:2001243	negative regulation of intrinsic apoptotic signaling pathway	8/567	98/23355	0.00267113	0.0296568	0.0244984	15201/15505/12282/117198/99982/93759/22070/68015	8
TS_entry_down	GO:0006730	one-carbon metabolic process	5/567	40/23355	0.00270289	0.0297399	0.0245671	108156/270685/17768/14057/108037	5
TS_entry_down	GO:0090224	regulation of spindle organization	5/567	40/23355	0.00270289	0.0297399	0.0245671	13494/18817/56742/21335/72119	5
TS_entry_down	GO:1901031	regulation of response to reactive oxygen species	5/567	40/23355	0.00270289	0.0297399	0.0245671	13804/15505/209027/230784/68015	5
TS_entry_down	GO:1901990	regulation of mitotic cell cycle phase transition	15/567	271/23355	0.0027293	0.0299408	0.0247331	81702/57261/268697/12534/108000/68964/208643/208628/28036/68501/18392/12034/18817/67045/68612	15
TS_entry_down	GO:0002183	cytoplasmic translational initiation	4/567	25/23355	0.00289885	0.0316121	0.0261136	218629/13669/22121/16898	4
TS_entry_down	GO:0006760	folic acid-containing compound metabolic process	4/567	25/23355	0.00289885	0.0316121	0.0261136	108156/270685/17768/108037	4
TS_entry_down	GO:0022411	cellular component disassembly	19/567	385/23355	0.00295143	0.0320903	0.0265087	16800/65973/69697/12534/80986/76707/76499/192119/13804/320806/15277/226519/66734/12034/18817/65019/67474/21973/72119	19
TS_entry_down	GO:0072593	reactive oxygen species metabolic process	16/567	301/23355	0.0029943	0.0324536	0.0268088	11669/12359/12460/69219/13627/15277/15510/15894/16549/227197/17993/108155/11758/69675/230784/93759	16
TS_entry_down	GO:2001242	regulation of intrinsic apoptotic signaling pathway	11/567	170/23355	0.00301725	0.0324536	0.0268088	13663/15201/15505/12282/117198/99982/11545/27050/93759/22070/68015	11
TS_entry_down	GO:1902099	regulation of metaphase/anaphase transition of cell cycle	6/567	59/23355	0.00302134	0.0324536	0.0268088	268697/208628/68501/18817/67045/68612	6
TS_entry_down	GO:1904356	regulation of telomere maintenance via telomere lengthening	6/567	59/23355	0.00302134	0.0324536	0.0268088	12464/68964/237107/26417/11545/21454	6
TS_entry_down	GO:0036473	cell death in response to oxidative stress	8/567	100/23355	0.003029	0.0324536	0.0268088	11669/13804/15505/11545/228026/209027/93759/68015	8
TS_entry_down	GO:0051262	protein tetramerization	7/567	79/23355	0.00307345	0.0328341	0.0271231	107476/66834/107869/69089/20133/20135/108037	7
TS_entry_down	GO:0045931	positive regulation of mitotic cell cycle	9/567	123/23355	0.00313058	0.0333475	0.0275472	81702/57261/268697/12534/208643/28036/68501/12034/68612	9
TS_entry_down	GO:0051604	protein maturation	16/567	303/23355	0.00319455	0.0339306	0.0280289	65973/213539/12367/20340/30926/70478/70316/108155/11545/18655/69617/66865/73078/20720/12406/27377	16
TS_entry_down	GO:0031061	negative regulation of histone methylation	4/567	26/23355	0.00336097	0.0353394	0.0291927	13433/13436/99982/93759	4
TS_entry_down	GO:0046039	GTP metabolic process	4/567	26/23355	0.00336097	0.0353394	0.0291927	56248/11639/23917/23918	4
TS_entry_down	GO:0001731	formation of translation preinitiation complex	3/567	13/23355	0.00339451	0.0353394	0.0291927	218629/22121/16898	3
TS_entry_down	GO:0009263	deoxyribonucleotide biosynthetic process	3/567	13/23355	0.00339451	0.0353394	0.0291927	110074/20133/20135	3
TS_entry_down	GO:0016246	RNA interference	3/567	13/23355	0.00339451	0.0353394	0.0291927	192119/69163/21357	3
TS_entry_down	GO:0070831	basement membrane assembly	3/567	13/23355	0.00339451	0.0353394	0.0291927	76707/76499/16777	3
TS_entry_down	GO:1904816	positive regulation of protein localization to chromosome, telomeric region	3/567	13/23355	0.00339451	0.0353394	0.0291927	12464/237107/21454	3
TS_entry_down	GO:0006304	DNA modification	8/567	102/23355	0.00342312	0.0354365	0.0292729	54343/13433/13436/26383/15201/23942/11545/252870	8
TS_entry_down	GO:0031058	positive regulation of histone modification	8/567	102/23355	0.00342312	0.0354365	0.0292729	268697/13433/13436/99982/26417/108155/51869/93759	8
TS_entry_down	GO:0009116	nucleoside metabolic process	7/567	81/23355	0.00353754	0.0364159	0.0300819	56248/11639/23917/23918/106821/22247/22271	7
TS_entry_down	GO:0032204	regulation of telomere maintenance	7/567	81/23355	0.00353754	0.0364159	0.0300819	12464/68964/237107/26417/11545/19360/21454	7
TS_entry_down	GO:0015931	nucleobase-containing compound transport	12/567	199/23355	0.00355084	0.0364506	0.0301106	15382/16549/72416/67842/170722/67045/20054/11739/11740/20853/67952/22117	12
TS_entry_down	GO:0071456	cellular response to hypoxia	8/567	103/23355	0.00363451	0.0372057	0.0307343	52538/11639/69219/12282/108155/228026/18655/93759	8
TS_entry_down	GO:1901617	organic hydroxy compound biosynthetic process	13/567	226/23355	0.00368656	0.0376336	0.0310878	238055/13849/14137/110196/208715/16828/66234/192156/18194/18803/68603/20280/93759	13
TS_entry_down	GO:0031062	positive regulation of histone methylation	5/567	43/23355	0.00372575	0.0378236	0.0312448	13433/13436/108155/51869/93759	5
TS_entry_down	GO:0055023	positive regulation of cardiac muscle tissue growth	5/567	43/23355	0.00372575	0.0378236	0.0312448	268697/12534/110196/93759/11739	5
TS_entry_down	GO:0009218	pyrimidine ribonucleotide metabolic process	4/567	27/23355	0.00387076	0.0388663	0.0321061	56248/69719/22247/22271	4
TS_entry_down	GO:0039528	cytoplasmic pattern recognition receptor signaling pathway in response to virus	4/567	27/23355	0.00387076	0.0388663	0.0321061	81702/18673/12034/14479	4
TS_entry_down	GO:0051307	meiotic chromosome separation	4/567	27/23355	0.00387076	0.0388663	0.0321061	105988/78658/215387/21973	4
TS_entry_down	GO:1902175	regulation of oxidative stress-induced intrinsic apoptotic signaling pathway	4/567	27/23355	0.00387076	0.0388663	0.0321061	15505/11545/93759/68015	4
TS_entry_down	GO:0006002	fructose 6-phosphate metabolic process	3/567	14/23355	0.00424298	0.0420295	0.0347191	15275/15277/18641	3
TS_entry_down	GO:0006007	glucose catabolic process	3/567	14/23355	0.00424298	0.0420295	0.0347191	15275/16828/18641	3
TS_entry_down	GO:0010421	hydrogen peroxide-mediated programmed cell death	3/567	14/23355	0.00424298	0.0420295	0.0347191	13804/15505/68015	3
TS_entry_down	GO:0043248	proteasome assembly	3/567	14/23355	0.00424298	0.0420295	0.0347191	23997/19185/56088	3
TS_entry_down	GO:0050667	homocysteine metabolic process	3/567	14/23355	0.00424298	0.0420295	0.0347191	107869/108156/22117	3
TS_entry_down	GO:1903900	regulation of viral life cycle	10/567	153/23355	0.00426991	0.0421826	0.0348455	69550/13207/192119/57444/16647/73158/19360/20853/21357/21973	10
TS_entry_down	GO:0045070	positive regulation of viral genome replication	4/567	28/23355	0.00443044	0.0435542	0.0359786	73158/20853/21357/21973	4
TS_entry_down	GO:0005996	monosaccharide metabolic process	14/567	258/23355	0.00443246	0.0435542	0.0359786	235339/14571/15275/15277/16828/108155/228026/18641/18655/22113/18746/230784/93759/252870	14
TS_entry_down	GO:0031396	regulation of protein ubiquitination	12/567	205/23355	0.00450046	0.0441045	0.0364332	213539/237107/69237/117198/99982/18230/108155/18817/65019/16898/27050/545085	12
TS_entry_down	GO:0050657	nucleic acid transport	10/567	155/23355	0.00467776	0.0455989	0.0376677	15382/16549/72416/67842/170722/67045/20054/20853/67952/22117	10
TS_entry_down	GO:0050658	RNA transport	10/567	155/23355	0.00467776	0.0455989	0.0376677	15382/16549/72416/67842/170722/67045/20054/20853/67952/22117	10
TS_entry_down	GO:0061013	regulation of mRNA catabolic process	9/567	131/23355	0.00474904	0.0460494	0.0380398	192119/26383/14359/77134/16549/73158/17876/59092/21379	9
TS_entry_down	GO:0090305	nucleic acid phosphodiester bond hydrolysis	9/567	131/23355	0.00474904	0.0460494	0.0380398	192119/68626/13804/57444/67842/19360/66481/104662/24128	9
TS_entry_down	GO:2001234	negative regulation of apoptotic signaling pathway	13/567	234/23355	0.00493129	0.0476907	0.0393957	52538/107869/66092/15201/15505/12282/15894/117198/99982/93759/11740/22070/68015	13
TS_entry_down	GO:0060421	positive regulation of heart growth	5/567	46/23355	0.0049998	0.0481001	0.0397339	268697/12534/110196/93759/11739	5
TS_entry_down	GO:0061647	histone H3-K9 modification	5/567	46/23355	0.0049998	0.0481001	0.0397339	13433/13436/99982/51869/93759	5
TS_entry_down	GO:0031047	gene silencing by RNA	11/567	182/23355	0.00504929	0.0484494	0.0400224	67040/13207/94223/192119/26987/208643/14359/83557/69163/56463/21357	11
TS_entry_down	GO:0019395	fatty acid oxidation	8/567	109/23355	0.0051229	0.0488338	0.0403399	52538/11370/110460/93747/13177/56357/20280/230784	8
TS_entry_down	GO:0000097	sulfur amino acid biosynthetic process	3/567	15/23355	0.00520894	0.0488338	0.0403399	104923/107869/108156	3
TS_entry_down	GO:0000478	endonucleolytic cleavage involved in rRNA processing	3/567	15/23355	0.00520894	0.0488338	0.0403399	67842/66481/104662	3
TS_entry_down	GO:0000479	endonucleolytic cleavage of tricistronic rRNA transcript (SSU-rRNA, 5.8S rRNA, LSU-rRNA)	3/567	15/23355	0.00520894	0.0488338	0.0403399	67842/66481/104662	3
TS_entry_down	GO:0010172	embryonic body morphogenesis	3/567	15/23355	0.00520894	0.0488338	0.0403399	76707/76499/234366	3
TS_entry_down	GO:0046112	nucleobase biosynthetic process	3/567	15/23355	0.00520894	0.0488338	0.0403399	69719/108037/22247	3
TS_entry_down	GO:0061051	positive regulation of cell growth involved in cardiac muscle cell development	3/567	15/23355	0.00520894	0.0488338	0.0403399	110196/93759/11739	3
TS_entry_down	GO:0097468	programmed cell death in response to reactive oxygen species	3/567	15/23355	0.00520894	0.0488338	0.0403399	13804/15505/68015	3
TS_entry_down	GO:1904814	regulation of protein localization to chromosome, telomeric region	3/567	15/23355	0.00520894	0.0488338	0.0403399	12464/237107/21454	3
TS_entry_down	GO:0051236	establishment of RNA localization	10/567	158/23355	0.0053463	0.049994	0.0412983	15382/16549/72416/67842/170722/67045/20054/20853/67952/22117	10
