# Supplementary material for: FOXO1-mediated lipid metabolism maintains mammalian embryos in dormancy
Source: Nat Cell Biol. 2024 Jan 4;26(2):181–93. doi: 10.1038/s41556-023-01325-3 (PMC10866708; doi:10.1038/s41556-023-01325-3)
Supplement: Supplementary file 7 — Extended datasets. [file 41556_2023_1325_MOESM7_ESM.xlsx]

## Sheet: protein concentration normal.
Significant	-LOG(P-value)	Difference	Metabolite	HMDB ID	KEGG ID	paused/Ctrl IS + PROTEIN normalized average	paused / Ctrl CELL NUMBER mormalization	Symbol color	Symbol type	Symbol size	Show label	Student's T-test Significant paused_ctrl	Student's T-test significant	-Log Student's T-test p-value paused_ctrl	Student's T-test q-value paused_ctrl	Student's T-test Difference paused_ctrl	Student's T-test Test statistic paused_ctrl	ES-1_ctrl	ES-2_ctrl	ES-3_ctrl	ES-1_paused	ES-2_paused	ES-3_paused
+	3.43589	1.17949	Decanoyl-L-carnitine	HMDB0000651	C03299	2.39	1.23	Color2 [DarkGray]	1	4		+	paused_ctrl	3.43589	0.00606186	1.17949	11.1632	14.3718	14.2949	14.2732	15.6297	15.5537	15.2949
+	4.62711	2.50024	C20:3			5.5	2.85	Color2 [DarkGray]	1	4		+	paused_ctrl	4.62711	0.00169127	2.50024	22.3807	13.6883	13.8533	13.5142	16.2913	16.1497	16.1155
+	3.75924	2.20986	3-hydroxytetradecanoyl carnitine	HMDB0061640		4.57	2.66	Color2 [DarkGray]	1	4		+	paused_ctrl	3.75924	0.00569846	2.20986	13.5026	14.7419	14.4383	14.1984	16.624	16.624	16.7602
+	2.5553	2.81771	Linoleyl carnitine			7.37	2.93	Color2 [DarkGray]	1	4		+	paused_ctrl	2.5553	0.0173652	2.81771	6.56561	14.0189	13.4512	14.3786	17.2696	16.8965	16.1357
+	2.65679	1.43668	Tetradecadienylcarnitine			2.64	1.15	Color2 [DarkGray]	1	4		+	paused_ctrl	2.65679	0.0157954	1.43668	6.98991	15.3987	15.755	16.0596	17.1556	17.0532	17.3145
+	1.99239	2.22832	3-hydroxyhexadecanoyl carnitine	HMDB0061642		3.55	1.46	Color2 [DarkGray]	1	4		+	paused_ctrl	1.99239	0.0396213	2.22832	4.58086	15.5049	14.7731	15.7287	17.3321	18.3277	17.0319
+	3.46172	3.1391	Linoelaidyl carnitine			9.1	4.27	Color2 [DarkGray]	1	4		+	paused_ctrl	3.46172	0.00606186	3.1391	11.3348	14.0532	14.4448	15.0058	17.6731	17.6168	17.6311
+	3.64089	2.14783	3-hydroxyoctanoyl carnitine	HMDB0061634		4.1	1.91	Color2 [DarkGray]	1	4		+	paused_ctrl	3.64089	0.00569846	2.14783	12.5966	15.2251	15.5356	15.6883	17.4893	17.83	17.5731
+	3.08352	2.14853	3-Hydroxy-11Z-octadecenoylcarnitine	HMDB0013339		4.25	2.29	Color2 [DarkGray]	1	4		+	paused_ctrl	3.08352	0.00987416	2.14853	9.05287	15.6964	15.5567	15.4956	17.3836	18.1655	17.6453
+	2.41829	1.29623	L-Octanoylcarnitine		C02838	2.15	1.13	Color2 [DarkGray]	1	4		+	paused_ctrl	2.41829	0.0210417	1.29623	6.02798	16.3769	16.3056	16.253	18.0319	17.4087	17.3836
+	3.79756	2.62742	C18-OH			5.85	2.93	Color2 [DarkGray]	1	4		+	paused_ctrl	3.79756	0.00569846	2.62742	13.8093	15.5746	15.2023	15.6183	17.8423	18.3145	18.1206
+	2.67982	2.17253	Pentadecanoylcarnitine	HMDB0062517		4.88	1.8	Color2 [DarkGray]	1	4		+	paused_ctrl	2.67982	0.0157954	2.17253	7.08947	16.1337	16.2475	16.8361	18.5356	18.2279	18.9714
+	2.86714	0.957515	Ceramide (d18:2/16:0)	n/a		1.99	0.99	Color2 [DarkGray]	1	4		+	paused_ctrl	2.86714	0.0126933	0.957515	7.94684	18.417	18.7273	18.5011	19.6453	19.4933	19.3794
+	1.99482	1.11401	2-Aminobenzoic acid	HMDB01123	C00108	1.91	0.97	Color2 [DarkGray]	1	4		+	paused_ctrl	1.99482	0.0396213	1.11401	4.58828	18.2419	18.3408	18.3145	19.8876	19.2489	19.1028
+	4.83458	2.13577	Ceramide (d18:1/19:0)	n/a		4.29	2.18	Color2 [DarkGray]	1	4		+	paused_ctrl	4.83458	0.00169127	2.13577	25.2376	17.2326	17.0951	17.1457	19.4395	19.2466	19.1946
+	3.05556	2.29706	Heptadecanoyl carnitine			5.13	2.44	Color2 [DarkGray]	1	4		+	paused_ctrl	3.05556	0.009957	2.29706	8.90241	16.9658	17.4334	17.5356	19.8018	19.2302	19.7939
+	2.11302	0.754097	Kynurenic acid	HMDB00715	C01717	1.65	0.85	Color2 [DarkGray]	1	4		+	paused_ctrl	2.11302	0.0331473	0.754097	4.95953	19.0743	19.5165	19.3189	19.9229	20.2066	20.0426
+	2.33322	1.23251	Tetradecanoylcarnitine			2.07	1.06	Color2 [DarkGray]	1	4		+	paused_ctrl	2.33322	0.0232142	1.23251	5.7131	19.1704	18.6347	19.1825	20.4375	20.0292	20.2185
+	2.1943	1.00736	N-Acetyl-L-methionine	HMDB11745	C02712	2.02	0.98	Color2 [DarkGray]	1	4		+	paused_ctrl	2.1943	0.0293378	1.00736	5.22788	18.4456	19.0506	18.7731	19.8936	19.615	19.7828
+	2.88301	1.56836	9-Hexadecenoylcarnitine	HMDB0013207		3.25	1.17	Color2 [DarkGray]	1	4		+	paused_ctrl	2.88301	0.0126933	1.56836	8.02359	18.7796	18.7667	19.29	20.6886	20.4775	20.3752
+	3.12404	1.61769	trans-Hexadec-2-enoyl carnitine	HMDB0006317		2.7	1.3	Color2 [DarkGray]	1	4		+	paused_ctrl	3.12404	0.00987416	1.61769	9.27505	19.2809	19.0372	19.3645	21.1332	20.714	20.6886
+	1.81879	2.00952	dCMP	HMDB01202	C00239	4.98	2.26	Color2 [DarkGray]	1	4		+	paused_ctrl	1.81879	0.0494428	2.00952	4.07362	18.3321	18.6662	19.856	20.654	20.9812	21.2477
+	2.34811	2.18001	Ceramide (d18:1/25:1)	n/a		4.65	2.24	Color2 [DarkGray]	1	4		+	paused_ctrl	2.34811	0.0232142	2.18001	5.76721	18.1507	19.2627	18.724	20.9388	20.5261	21.2125
+	2.80045	2.27161	Ceramide (d18:1/21:0)	n/a		3.99	1.85	Color2 [DarkGray]	1	4		+	paused_ctrl	2.80045	0.0141832	2.27161	7.63158	19.2877	19.6575	19.8636	22.3645	21.654	21.6051
+	2.93594	1.60633	Ceramide (d18:1/18:0)	HMDB04950		3.03	1.69	Color2 [DarkGray]	1	4		+	paused_ctrl	2.93594	0.0124585	1.60633	8.2844	20.0156	20.0292	19.6096	21.6409	21.2185	21.6141
+	2.52674	1.00618	Ceramide (d18:1/16:0)	HMDB04949		1.99	0.97	Color2 [DarkGray]	1	4		+	paused_ctrl	2.52674	0.0173652	1.00618	6.45032	21.6141	21.5498	21.6929	22.895	22.3752	22.6051
+	1.99687	1.3378	Glycerol 3-phosphate	HMDB00126	C00093	2.67	1.23	Color2 [DarkGray]	1	4		+	paused_ctrl	1.99687	0.0396213	1.3378	4.59453	21.265	21.7056	21.9916	23.1238	22.5983	23.2535
+	2.3429	0.952817	L-Asparagine	HMDB00168	C00152	1.78	1.03	Color2 [DarkGray]	1	4		+	paused_ctrl	2.3429	0.0232142	0.952817	5.74826	22.2273	22.0756	21.8538	23.2535	22.9098	22.8519
+	4.7922	2.11406	Stearoylcarnitine			4.34	2.31	Color2 [DarkGray]	1	4		+	paused_ctrl	4.7922	0.00169127	2.11406	24.6263	21.2593	21.2707	21.1143	23.3778	23.1916	23.417
+	3.67981	1.74081	Elaidic carnitine			3.72	1.41	Color2 [DarkGray]	1	4		+	paused_ctrl	3.67981	0.00569846	1.74081	12.8879	21.5069	21.5117	21.8876	23.4425	23.2821	23.4041
+	2.66866	1.72588	Vaccenyl carnitine	HMDB0006351		3.45	1.21	Color2 [DarkGray]	1	4		+	paused_ctrl	2.66866	0.0157954	1.72588	7.04107	21.4775	21.3211	22.0592	23.2679	23.2273	23.5404
+	3.08267	1.75439	Oleoylcarnitine	HMDB0005065		3.73	1.37	Color2 [DarkGray]	1	4		+	paused_ctrl	3.08267	0.00987416	1.75439	9.04823	21.5915	21.6096	22.0854	23.3376	23.5045	23.7077
+	3.43934	1.81531	11Z-Octadecenylcarnitine	HMDB0013338		3.37	1.41	Color2 [DarkGray]	1	4		+	paused_ctrl	3.43934	0.00606186	1.81531	11.186	21.6276	21.4972	21.8764	23.3778	23.3511	23.7182
+	2.62857	1.85151	Palmitoylcarnitine		C02990	3.74	1.41	Color2 [DarkGray]	1	4		+	paused_ctrl	2.62857	0.0159342	1.85151	6.86961	21.4874	21.5356	21.9882	23.9316	23.1916	23.4425
+	2.03856	1.53583	Sphingomyelin (d18:0/26:0)	n/a		2.97	1.51	Color2 [DarkGray]	1	4		+	paused_ctrl	2.03856	0.038575	1.53583	4.72314	21.953	22.8346	22.4874	24.2463	24.0609	23.5754
+	1.87056	1.28745	L-Glycine	HMDB00123	C00037	2.12	1.25	Color2 [DarkGray]	1	4		+	paused_ctrl	1.87056	0.0445621	1.28745	4.22049	22.1976	22.9298	23.0139	24.275	23.7182	24.0105
+	1.87532	1.7176	Citric acid	HMDB00094	C00158	3.21	1.55	Color2 [DarkGray]	1	4		+	paused_ctrl	1.87532	0.0445621	1.7176	4.23419	21.9985	23.3101	22.8858	24.5754	24.5696	24.2021
+	1.88503	1.80684	Ceramide (d18:1/23:0)	HMDB00950		3.24	1.2	Color2 [DarkGray]	1	4		+	paused_ctrl	1.88503	0.0444706	1.80684	4.26219	21.3752	22.0122	21.4476	23.1441	22.9548	24.1565
+	1.8874	1.02663	Pyridoxal	HMDB01545	C00250	1.73	0.93	Color2 [DarkGray]	1	4		+	paused_ctrl	1.8874	0.0444706	1.02663	4.26906	23.5045	23.5285	22.9951	24.2961	24.1253	24.6865
+	2.01421	2.93589	Fructose 6-phosphate	HMDB00124	C00085	10.76	4.29	Color2 [DarkGray]	1	4		+	paused_ctrl	2.01421	0.0396213	2.93589	4.6477	21.6497	22.9742	21.7955	25.8118	25.2207	24.1946
+	2.28256	0.882027	L-Lysine	HMDB00182	C00047	2.06	1.01	Color2 [DarkGray]	1	4		+	paused_ctrl	2.28256	0.0254932	0.882027	5.53214	23.7182	23.2821	23.2506	24.317	24.2021	24.3778
+	2.74855	1.52638	Sphingomyelin (d18:1/26:0)	HMDB11698		2.92	1.34	Color2 [DarkGray]	1	4		+	paused_ctrl	2.74855	0.0153443	1.52638	7.39399	23.1472	23.5638	23.6431	25.1214	25.1095	24.7024
+	2.60683	1.29368	Ceramide (d18:1/20:0)	HMDB04951		2.84	1.03	Color2 [DarkGray]	1	4		+	paused_ctrl	2.60683	0.0161099	1.29368	6.77819	23.7286	23.8191	24.239	25.3273	25.3342	25.0062
+	2.62496	2.49115	Flavin Mononucleotide	HMDB01520	C00061	5.82	2.82	Color2 [DarkGray]	1	4		+	paused_ctrl	2.62496	0.0159342	2.49115	6.85436	21.9707	22.44	23.1976	24.9847	24.9406	25.1565
+	2.34849	1.33682	L-Serine	HMDB00187	C00065	2.14	1.23	Color2 [DarkGray]	1	4		+	paused_ctrl	2.34849	0.0232142	1.33682	5.7686	24.7594	24.7695	24.5522	26.4692	25.8528	25.7695
+	2.18749	0.846582	L-Threonine	HMDB00167	C00188	1.65	0.87	Color2 [DarkGray]	1	4		+	paused_ctrl	2.18749	0.0293378	0.846582	5.20498	24.4923	24.5754	24.4362	25.6622	25.2096	25.1719
+	1.95412	1.47588	Acetylcarnitine		C02571	2.91	1.3	Color2 [DarkGray]	1	4		+	paused_ctrl	1.95412	0.0411994	1.47588	4.46537	24.6918	25.0732	24.1174	26.3273	26.2335	25.7492
+	1.93393	1.72369	Ethanolamine	HMDB00149	C00189	2.84	1.57	Color2 [DarkGray]	1	4		+	paused_ctrl	1.93393	0.0424288	1.72369	4.40528	24.3778	25.1946	25.1214	27.1214	26.632	26.1115
+	2.18335	1.0861	Sphingomyelin (C12, IS)			1.95	0.99	Color2 [DarkGray]	1	4		+	paused_ctrl	2.18335	0.0293378	1.0861	5.19108	24.6811	25.3778	25.1795	26.2225	26.143	26.1312
+	2.66822	1.64269	5'-Methylthioadenosine	HMDB01173	C00170	2.97	1.43	Color2 [DarkGray]	1	4		+	paused_ctrl	2.66822	0.0157954	1.64269	7.03919	24.6811	25.452	25.228	26.8019	26.8142	26.673
+	2.88682	1.32047	Ceramide (d18:1/22:0)	HMDB04952		2.52	1.2	Color2 [DarkGray]	1	4		+	paused_ctrl	2.88682	0.0126933	1.32047	8.04211	24.6595	24.9628	25.0317	26.3494	26.2944	25.9716
+	2.53659	3.10301	Adenosine triphosphate	HMDB00538	C00002	9.86	5.59	Color2 [DarkGray]	1	4		+	paused_ctrl	2.53659	0.0173652	3.10301	6.48987	23.7796	24.5225	25.1908	27.8741	27.8264	27.1015
+	3.10049	1.75987	L-Methionine	HMDB00696	C00073	3.41	1.59	Color2 [DarkGray]	1	4		+	paused_ctrl	3.10049	0.00987416	1.75987	9.14533	25.1293	24.7645	25.2426	26.965	26.8974	26.5536
+	1.92624	1.05124	Sphingomyelin (d18:1/12:0)	HMDB12096		1.8	0.96	Color2 [DarkGray]	1	4		+	paused_ctrl	1.92624	0.0424662	1.05124	4.38258	26.3153	27.0813	26.9428	27.9203	27.7895	27.7833
+	2.52456	1.66445	L-Glutamine	HMDB00641	C00064	3.06	1.39	Color2 [DarkGray]	1	4		+	paused_ctrl	2.52456	0.0173652	1.66445	6.44157	26.0995	26.4138	26.143	27.7581	27.5463	28.3452
+	2.17481	1.21388	Sphingomyelin (d18:1/18:1(9Z)), Sphingomyelin (d18:1/18:1(11Z))	HMDB12101, HMDB12100		2.37	1.05	Color2 [DarkGray]	1	4		+	paused_ctrl	2.17481	0.0293378	1.21388	5.16254	27.3828	28.1604	27.6798	29.0762	28.9231	28.8653
+	4.12201	1.23743	L-Leucine	HMDB00687	C00123	2.35	1.18	Color2 [DarkGray]	1	4		+	paused_ctrl	4.12201	0.0040585	1.23743	16.6901	28.249	28.2891	28.3109	29.6441	29.5222	29.3951
+	3.44628	1.40603	L-Tryptophan	HMDB00929	C00078	2.69	1.23	Color2 [DarkGray]	1	4		+	paused_ctrl	3.44628	0.00606186	1.40603	11.232	27.509	27.6998	27.8504	29.2054	29.1263	28.9456
+	2.49574	1.48067	Pyridoxine	HMDB00239	C00314	2.71	1.3	Color2 [DarkGray]	1	4		+	paused_ctrl	2.49574	0.0180683	1.48067	6.32709	27.9977	27.6527	28.0813	29.7014	29.4374	29.0349
+	3.11995	1.48494	L-Isoleucine	HMDB00172	C00407	2.84	1.39	Color2 [DarkGray]	1	4		+	paused_ctrl	3.11995	0.00987416	1.48494	9.25239	28.7988	29.1628	29.099	30.6285	30.611	30.2759
+	1.91445	1.72006	Sphingomyelin (d18:1/24:1(15Z))	HMDB12107		2.97	1.43	Color2 [DarkGray]	1	4		+	paused_ctrl	1.91445	0.0429199	1.72006	4.34789	27.8264	29.1507	28.726	30.2979	30.393	30.1724
+	3.62244	1.1279	L-Phenylalanine	HMDB00159	C00079	2.33	0.97	Color2 [DarkGray]	1	4		+	paused_ctrl	3.62244	0.00569846	1.1279	12.4607	28.965	29.0003	29.2239	30.2422	30.2193	30.1115
+	1.98632	1.74063	L-Tyrosine	HMDB00158	C00082	2.67	1.55	Color2 [DarkGray]	1	4		+	paused_ctrl	1.98632	0.0396213	1.74063	4.56241	27.3153	28.4154	28.4274	29.94	29.8324	29.6075
+	2.67752	1.35204	L-Valine	HMDB00883	C00183	2.44	1.2	Color2 [DarkGray]	1	4		+	paused_ctrl	2.67752	0.0157954	1.35204	7.07947	28.9732	29.4174	29.4862	30.7849	30.7047	30.4433
+	2.18795	2.05873	Sphingomyelin (d18:0/16:1(9Z)(OH))	HMDB13463		4.31	2.19	Color2 [DarkGray]	1	4		+	paused_ctrl	2.18795	0.0293378	2.05873	5.2065	28.066	29.3787	28.6075	30.94	30.7129	30.5754
+	1.97018	1.81215	Sphingomyelin (d18:0/18:1(9Z)), Sphingomyelin (d18:0/18:1(11Z))	HMDB12089, HMDB12088		4.16	1.91	Color2 [DarkGray]	1	4		+	paused_ctrl	1.97018	0.0404005	1.81215	4.51356	30.5389	31.8497	30.9746	33.0316	33.0592	32.7088
+	1.33909	1.08578	Lactose	HMDB00186	C00243	1.99	1.02	Color2 [DarkGray]	1	4				1.33909	0.0946931	1.08578	2.86269	13.0967	12.5887	12.9694	14.5746	13.9658	13.3718
	0.335861	0.494223	N-formyl-L-methionine	HMDB01015	C03145	2.03	1.03	Color2 [DarkGray]	1	4				0.335861	0.522184	0.494223	0.813727	14.8037	13.7628	14.0276	15.3615	15.049	13.6662
	1.09866	0.288454	Ribitol	HMDB00508	C00474	1.24	0.61	Color2 [DarkGray]	1	4				1.09866	0.133834	0.288454	2.33656	13.5142	13.6662	13.2877	13.8238	13.6662	13.8435
	0.789003	1.19265	trans-2-Dodecenoylcarnitine	HMDB0013326		2.41	1.4	Color2 [DarkGray]	1	4				0.789003	0.228425	1.19265	1.70941	14.3021	14.2586	13.2718	15.9454	15.5265	13.9385
	0.020883	0.178651	Uric acid	HMDB00289	C00366	2.2	1.14	Color2 [DarkGray]	1	4				0.020883	0.957506	0.178651	0.0626473	10.0362	15.8846	13.9012	8.9629	16.3547	15.0405
	1.26041	0.746566	Cyclic AMP	HMDB00058	C00575	1.83	0.7	Color2 [DarkGray]	1	4				1.26041	0.104499	0.746566	2.68572	14.2137	15.0276	14.2949	15.4608	15.1713	15.1437
+	1.79768	2.41617	3-hydroxydodecanoyl carnitine	HMDB0061638		3.72	1.92	Color2 [DarkGray]	1	4				1.79768	0.0511313	2.41617	4.01473	12.0802	13.4893	13.1405	14.7628	16.1596	15.0362
	0.0614746	0.13728	C24			1.3	0.44	Color2 [DarkGray]	1	4				0.0614746	0.888678	0.13728	0.177133	14.1517	13.5864	15.8386	14.5265	14.0868	15.3752
	0.687344	0.477662	Glutaryl carnitine (C5DC)			1.2	0.69	Color2 [DarkGray]	1	4				0.687344	0.274327	0.477662	1.51054	15.8163	15.5805	15.1713	16.4987	15.8361	15.6662
	1.35842	0.518347	Hydroxypyruvic acid	HMDB01352	C00168	1.42	0.72	Color2 [DarkGray]	1	4				1.35842	0.0932607	0.518347	2.90697	15.8386	16.0232	15.6211	16.582	16.3426	16.1135
+	1.30676	1.09778	C22:1			1.99	0.98	Color2 [DarkGray]	1	4				1.30676	0.0991511	1.09778	2.78935	13.6773	14.2213	14.8337	15.2099	15.0659	15.7498
+	1.58648	2.37746	3-Hydroxy-9-hexadecenoylcarnitine	HMDB0013333		4.76	2.29	Color2 [DarkGray]	1	4				1.58648	0.0647828	2.37746	3.45596	14.8287	12.7524	13.8918	16.1417	16.8113	15.6523
+	1.36199	1.52929	cis-Aconitic acid	HMDB00072	C00417	2.33	1.09	Color2 [DarkGray]	1	4				1.36199	0.0932607	1.52929	2.91518	15.3581	15.5951	14.0532	16.582	16.8727	16.1397
	0.751322	1.10938	C22			3.06	1.04	Color2 [DarkGray]	1	4				0.751322	0.242782	1.10938	1.63549	13.92	13.8238	15.7018	15.5326	15.1115	16.1297
	0.477909	0.583923	Taurochenodesoxycholic acid	HMDB00951	C05465	1.15	0.6	Color2 [DarkGray]	1	4				0.477909	0.399647	0.583923	1.10091	14.6937	15.24	15.24	14.9012	15.435	16.5893
	0.972059	1.71396	3-hydroxydecanoyl carnitine	HMDB0061636		5.76	2.7	Color2 [DarkGray]	1	4				0.972059	0.16615	1.71396	2.07483	14.6269	16.3581	15.0058	17.8238	17.528	15.7808
	0.390922	0.844766	2-trans,4-cis-Decadienoylcarnitine	HMDB0013325		1.66	0.91	Color2 [DarkGray]	1	4				0.390922	0.467385	0.844766	0.926739	13.3987	14.3092	14.8775	15.049	13.6439	16.4269
+	1.34125	1.57466	Uric acid	HMDB00289	C00366	2.42	1.23	Color2 [DarkGray]	1	4				1.34125	0.0946931	1.57466	2.86762	15.0868	16.448	15.7987	18.1104	17.0743	16.8727
+	1.4179	0.8776	Xanthine	HMDB00292	C00385	1.58	0.79	Color2 [DarkGray]	1	4				1.4179	0.0855588	0.8776	3.04531	16.6937	16.92	15.9815	17.5204	17.3581	17.3495
	1.01205	1.07415	Deoxyuridine triphosphate	HMDB01191	C00460	1.71	0.7	Color2 [DarkGray]	1	4				1.01205	0.158422	1.07415	2.15656	16.3286	16.8606	15.2696	17.5657	17.0102	17.1053
+	1.44727	1.10651	Succinylcarnitine (C4DC)	HMDB0061717		2.11	1.02	Color2 [DarkGray]	1	4				1.44727	0.080806	1.10651	3.11482	16.2326	16.4893	15.7911	17.7667	17.3056	16.7602
+	1.68636	1.02904	Heptanoylcarnitine			1.75	1.02	Color2 [DarkGray]	1	4				1.68636	0.059023	1.02904	3.71359	16.3954	16.1115	15.601	17.3667	16.92	16.9083
	1.11468	1.14608	trans-2-Tetradecenoylcarnitine	HMDB0013329		2.32	1.27	Color2 [DarkGray]	1	4				1.11468	0.130004	1.14608	2.37034	17.3495	17.1357	16.734	18.3538	18.92	17.3836
	0.9542	1.27543	cis-5-Tetradecenoylcarnitine	HMDB0002014		2.25	1.19	Color2 [DarkGray]	1	4				0.9542	0.171879	1.27543	2.03859	17.5049	17.6311	17.0319	19.6971	18.6731	17.624
	0.0268823	0.0546316	Uridine diphosphate-N-acetylglucosamine	HMDB00290	C00043	1.2	0.61	Color2 [DarkGray]	1	4				0.0268823	0.948804	0.0546316	0.0801364	19.0479	18.0847	18.1104	19.5582	18.3752	17.4736
+	1.59142	0.482503	Allantoin	HMDB00462	C01551	1.38	0.68	Color2 [DarkGray]	1	4				1.59142	0.0647828	0.482503	3.46845	16.8484	17.1155	16.734	17.2877	17.5432	17.3145
	1.13209	-0.807057	Adipoyl carnitine (C6DC)	HMDB0061677		0.53	0.24	Color2 [DarkGray]	1	4				1.13209	0.125887	-0.807057	-2.40723	19.185	19.5564	18.4415	18.3752	18.2558	18.1307
	1.39682	0.54591	Fumaric acid	HMDB00134	C00122	1.53	0.67	Color2 [DarkGray]	1	4				1.39682	0.087092	0.54591	2.99592	18.0585	18.3962	17.786	18.6731	18.6697	18.5356
	0.693955	-0.90906	Hydroxyvalerylcarnitine	HMDB0013132		0.51	0.2	Color2 [DarkGray]	1	4				0.693955	0.271871	-0.90906	-1.52343	19.8346	20.3857	19.5356	20.0156	18.8576	18.1556
	0.901268	0.925783	4-Hydroxybenzoic acid	HMDB00500	C00156	2.66	1.13	Color2 [DarkGray]	1	4				0.901268	0.190056	0.925783	1.93201	17.4004	17.8606	17.3667	17.5731	19.0238	18.8081
	0.372433	-0.49228	C8:2			0.64	0.31	Color2 [DarkGray]	1	4				0.372433	0.485118	-0.49228	-0.889081	18.83	17.9431	18.0691	17.4334	17.1946	18.7373
	0.605135	1.07098	Ceramide (d18:0/19:0)	n/a		2.66	1.46	Color2 [DarkGray]	1	4				0.605135	0.316314	1.07098	1.35039	17.2326	16.1946	14.9293	17.6096	16.3286	17.6311
	0.853116	0.778081	C10-DC-OH			1.59	0.54	Color2 [DarkGray]	1	4				0.853116	0.206325	0.778081	1.83602	16.5326	15.8823	17.2137	17.1946	17.0951	17.6731
+	1.61081	0.974218	Inositol	HMDB00211	C00137	1.96	0.97	Color2 [DarkGray]	1	4				1.61081	0.0633502	0.974218	3.51769	16.977	17.805	17.5582	18.5694	18.1655	18.528
+	1.20817	1.18321	Phosphatidylserine	HMDB14291	n/a	3.13	1.09	Color2 [DarkGray]	1	4				1.20817	0.114766	1.18321	2.5709	16.9882	18.1946	16.7987	18.6697	18.6382	18.2232
	1.13575	0.802055	Arachidyl carnitine			1.85	0.78	Color2 [DarkGray]	1	4				1.13575	0.125887	0.802055	2.41501	17.1357	17.4415	18.0372	18.3277	17.9992	18.6937
+	1.67812	0.737285	Sorbitol	HMDB00247	C00794	1.61	0.77	Color2 [DarkGray]	1	4				1.67812	0.0593621	0.737285	3.6919	17.1357	16.9083	17.1457	17.8175	17.4736	18.1104
	0.604433	0.785994	Chenodeoxyglycocholic acid	HMDB06898	C05462	1.04	0.6	Color2 [DarkGray]	1	4				0.604433	0.316314	0.785994	1.34902	15.8894	17.392	17.4496	17.3836	17.4496	18.2558
	0.0508129	-0.390207	Methylmalonic acid	HMDB00202	C02170	0.88	0.45	Color2 [DarkGray]	1	4				0.0508129	0.906448	-0.390207	-0.147891	15.1115	21.3857	19.7422	14.7207	20.7955	19.5526
	0.860426	1.04819	Ceramide (d18:0/21:0)	n/a		2.11	1.16	Color2 [DarkGray]	1	4				0.860426	0.204477	1.04819	1.85054	17.5878	16.9658	16.0889	18.0426	17.2512	18.4933
	1.15628	0.649996	3-Dehydrocarnitine		C02636	1.68	0.67	Color2 [DarkGray]	1	4				1.15628	0.123886	0.649996	2.45885	19.4835	19.9316	19.2279	20.2302	20.4676	19.895
	0.987959	0.812688	Ceramide (d18:2/23:0)	n/a		1.56	0.85	Color2 [DarkGray]	1	4				0.987959	0.163737	0.812688	2.10723	18.417	19.1002	19.5545	19.7406	20.2185	19.5507
+	1.29096	1.68004	3-hydroxybutyrylcarnitine	HMDB0062735		4.84	1.74	Color2 [DarkGray]	1	4				1.29096	0.100414	1.68004	2.75382	18.2967	19.5356	18.0691	20.85	20.5731	19.5185
+	1.40621	1.20188	Ceramide (d18:2/20:0)	n/a		1.75	0.84	Color2 [DarkGray]	1	4				1.40621	0.0869873	1.20188	3.01787	18.4456	18.9431	19.1206	19.7455	20.7223	19.647
	0.292173	0.313876	Serotonin	HMDB00259	C00780	1.18	0.4	Color2 [DarkGray]	1	4				0.292173	0.574423	0.313876	0.7219	18.6382	18.5768	19.3365	18.8757	18.7373	19.8802
	1.18208	0.603362	L-Hexanoylcarnitine	HMDB0000705		1.58	0.77	Color2 [DarkGray]	1	4				1.18208	0.120829	0.603362	2.51432	19.0319	19.2945	18.9054	20.0426	19.3123	19.6869
+	1.15685	1.73047	5-Thymidylic acid	HMDB01227	C00364	6.34	2.38	Color2 [DarkGray]	1	4				1.15685	0.123886	1.73047	2.46006	16.9992	17.0532	18.8392	18.6417	19.719	19.7223
+	1.22762	1.41699	Malonyl carnitine (C3DC)			3	1.02	Color2 [DarkGray]	1	4				1.22762	0.110692	1.41699	2.61341	15.3373	16.0971	14.464	16.92	16.1869	17.0426
+	1.60641	1.21003	Ceramide (d18:1/14:0)	HMDB11773		2.69	1.39	Color2 [DarkGray]	1	4				1.60641	0.0633502	1.21003	3.50647	18.7173	19.0453	18.8545	20.5261	19.4334	20.2877
	0.847626	1.2977	Uridine	HMDB00296	C00299	3.43	1.24	Color2 [DarkGray]	1	4				0.847626	0.206325	1.2977	1.82513	17.9714	19.9287	17.6869	19.7157	19.7488	20.0156
	0.779587	0.745344	Biliverdin	HMDB01008	C00500	1.63	0.79	Color2 [DarkGray]	1	4				0.779587	0.231916	0.745344	1.6909	19.7504	20.0292	19.5165	21.2593	19.8253	20.4476
	0.981896	0.814398	Ceramide (d18:2/22:0)	n/a		1.83	0.69	Color2 [DarkGray]	1	4				0.981896	0.164236	0.814398	2.09486	19.4933	19.6364	20.1457	20.5069	21.1825	20.0292
+	1.24016	1.13107	S-Adenosylhomocysteine	HMDB00939	C00021	1.89	1.12	Color2 [DarkGray]	1	4				1.24016	0.108487	1.13107	2.64095	17.4004	18.4211	18.5657	18.8423	19.5951	19.343
	0.540377	0.945107	Biotin	HMDB00030	C00120	1.28	0.65	Color2 [DarkGray]	1	4				0.540377	0.351352	0.945107	1.22389	17.9601	19.9742	19.5375	19.4087	19.8965	21.002
+	1.66169	1.21087	Oxidized glutathione	HMDB03337	C00127	2.17	1.06	Color2 [DarkGray]	1	4				1.66169	0.0608495	1.21087	3.6489	19.7844	20.2066	19.9459	21.7715	21.0756	20.7223
	0.556354	0.872466	Ceramide (d18:1/23:1)	n/a		2.36	1.11	Color2 [DarkGray]	1	4				0.556354	0.341229	0.872466	1.25517	20.1206	20.4375	20.002	22.0592	21.3645	19.7537
	0.606689	1.11901	Thiamine monophosphate	HMDB02666	C01081	1.76	0.9	Color2 [DarkGray]	1	4				0.606689	0.316314	1.11901	1.35342	19.6645	19.7764	17.7667	20.4775	19.1994	20.8876
+	1.28925	1.28374	Ceramide (d18:1/26:0)	HMDB04955		2.36	1.29	Color2 [DarkGray]	1	4				1.28925	0.100414	1.28374	2.74999	18.9171	19.6347	19.7373	20.8727	19.9742	21.2933
	0.266083	0.277178	Ceramide (d18:2/24:0)	n/a		1.01	0.52	Color2 [DarkGray]	1	4				0.266083	0.594769	0.277178	0.665924	19.8144	20.4067	20.7715	20.417	21.2125	20.1946
	1.06584	0.826138	Taurine	HMDB00251	C00245	1.95	0.94	Color2 [DarkGray]	1	4				1.06584	0.14212	0.826138	2.26784	20.1079	20.8727	20.5069	21.7348	20.7634	21.4676
	0.269708	0.210051	Beta-Alanine	HMDB00056	C00099	1.08	0.57	Color2 [DarkGray]	1	4				0.269708	0.594769	0.210051	0.67376	20.343	20.9951	21.2125	21.1015	20.7471	21.3321
	0.128154	0.419509	N-Acetylputrescine	HMDB02064	C02714	1.04	0.37	Color2 [DarkGray]	1	4				0.128154	0.78461	0.419509	0.349315	22.1976	23.1285	20.0156	23.5045	22.2535	20.8423
	0.116843	-0.258943	CDP-choline	HMDB01413	C00307	0.56	0.22	Color2 [DarkGray]	1	4				0.116843	0.801386	-0.258943	-0.321242	21.502	22.0459	21.1886	22.848	20.654	20.4576
	0.148444	0.293089	Ceramide (d18:0/23:0)	HMDB11767		1.32	0.73	Color2 [DarkGray]	1	4				0.148444	0.756212	0.293089	0.398692	20.5638	20.002	18.8392	20.3962	19.0612	20.8269
+	1.45016	0.761182	Gluconic acid	HMDB00625	C00257	1.73	0.77	Color2 [DarkGray]	1	4				1.45016	0.080806	0.761182	3.1217	20.4375	21.2302	20.8269	21.6141	21.7265	21.4375
	0.449414	-0.168813	Succinic acid	HMDB00254	C00042	0.83	0.42	Color2 [DarkGray]	1	4				0.449414	0.418567	-0.168813	-1.04432	22.1916	22.3962	22.0459	22.2933	21.9316	21.9024
	0.13179	-0.214975	Protoporphyrin IX	HMDB00241	C02191	1.26	0.45	Color2 [DarkGray]	1	4				0.13179	0.781901	-0.214975	-0.358253	21.6186	22.8614	21.5213	22.4118	21.9495	20.9951
+	1.77369	1.86219	Ceramide (d18:1/26:1)	n/a		4.78	2.06	Color2 [DarkGray]	1	4				1.77369	0.0524692	1.86219	3.94852	19.3581	20.3645	19.6937	21.953	20.9388	22.1111
	0.187245	0.216933	Ceramide (d18:0/20:0)	HMDB11764		1.42	0.78	Color2 [DarkGray]	1	4				0.187245	0.702004	0.216933	0.490049	21.1519	20.1457	19.8965	20.6453	20.2185	20.9812
	0.267765	0.211468	Thiamine pyrophosphate	HMDB01372	C00068	1.11	0.65	Color2 [DarkGray]	1	4				0.267765	0.594769	0.211468	0.669562	21.8651	21.8191	21.6006	22.5045	21.4476	21.9672
	0.0870604	-0.702025	L-Lactic acid	HMDB00190	C00186	1.33	0.68	Color2 [DarkGray]	1	4				0.0870604	0.849978	-0.702025	-0.245223	18.7569	23.4676	22.3538	15.8918	23.8191	22.7614
+	1.53017	0.960234	Acetylcholine	HMDB00895	C01996	1.95	0.81	Color2 [DarkGray]	1	4				1.53017	0.0689408	0.960234	3.31557	20.6453	21.1581	20.654	22.2419	21.4775	21.6186
	0.265834	-0.324022	Butyryl-L-carnitine	HMDB0002013	C02862	0.57	0.33	Color2 [DarkGray]	1	4				0.265834	0.594769	-0.324022	-0.665387	22.3857	23.5869	23.7286	23.3645	22.7915	22.5731
	0.633124	2.07225	Deoxyadenosine	HMDB00101	C00559	2.07	1.2	Color2 [DarkGray]	1	4				0.633124	0.30327	2.07225	1.40492	17.0102	19.9742	21.5869	20.9388	21.0224	22.8269
+	1.60767	1.73771	Xanthosine	HMDB00299	C01762	2.41	1.16	Color2 [DarkGray]	1	4				1.60767	0.0633502	1.73771	3.50968	19.7056	20.2066	20.2535	21.4726	21.2006	22.7056
	0.0144764	0.0177987	Ceramide (d18:0/16:0)	HMDB11760		1.12	0.61	Color2 [DarkGray]	1	4				0.0144764	0.967216	0.0177987	0.0437289	22.4825	21.8876	21.2243	22.0459	21.5165	22.0854
	0.217926	0.479342	Inosine	HMDB00195	C00294	2.83	1.03	Color2 [DarkGray]	1	4				0.217926	0.657426	0.479342	0.55986	21.6843	23.7182	21.4874	21.8307	23.3101	23.1871
	0.172906	0.17521	Propionyl-L-carnitine	HMDB0000824	C03017	1.23	0.62	Color2 [DarkGray]	1	4				0.172906	0.71835	0.17521	0.45672	22.2764	22.7471	23.4676	23.2679	22.7013	23.0476
	0.448222	0.771435	Ceramide (d18:0/18:0)	HMDB11761		1.79	0.98	Color2 [DarkGray]	1	4				0.448222	0.418567	0.771435	1.04194	22.4015	21.5823	20.265	22.4196	21.4067	22.7369
	0.538723	0.424759	L-Carnitine		C00318	1.26	0.55	Color2 [DarkGray]	1	4				0.538723	0.351352	0.424759	1.22065	22.8442	23.2679	22.5754	23.867	23.1795	22.9152
	0.590049	0.672553	2-Methylbutyroylcarnitine			1.97	0.82	Color2 [DarkGray]	1	4				0.590049	0.323142	0.672553	1.32098	21.6886	21.9777	22.4092	22.9601	21.7955	23.3376
	0.0956503	0.314389	Deoxyguanosine	HMDB00085	C00330	1.11	0.64	Color2 [DarkGray]	1	4				0.0956503	0.837377	0.314389	0.267482	20.2066	21.8987	22.7389	20.2989	22.0459	23.4425
	0.0735531	-0.117474	Ceramide (d18:0/24:0)	HMDB11768		1.13	0.62	Color2 [DarkGray]	1	4				0.0735531	0.868439	-0.117474	-0.209627	23.1946	22.5045	21.9637	22.68	21.5961	23.0342
	0.872191	0.709286	Ceramide (d18:1/25:0)	HMDB04957		1.3	0.66	Color2 [DarkGray]	1	4				0.872191	0.200394	0.709286	1.87395	21.632	22.5117	22.2006	22.5189	22.5754	23.3778
	0.990429	0.550009	Valerylcarnitine	HMDB0013128		1.3	0.63	Color2 [DarkGray]	1	4				0.990429	0.163737	0.550009	2.11227	22.5638	22.976	23.0592	23.8093	23.0886	23.3511
+	1.0833	1.74743	5-Hydroxyindoleacetic acid	HMDB00763	C05635	2.98	1.54	Color2 [DarkGray]	1	4				1.0833	0.137576	1.74743	2.30432	20.5356	22.5823	22.2361	22.7098	24.0772	23.8093
	1.17449	0.686336	Riboflavin	HMDB00244	C00255	1.61	0.63	Color2 [DarkGray]	1	4				1.17449	0.121918	0.686336	2.49795	22.7594	23.2535	22.3239	23.4425	23.3778	23.5754
	0.842597	0.961388	N-Acetyl-D-glucosamine	HMDB00215	C00140	2.07	1.05	Color2 [DarkGray]	1	4				0.842597	0.207327	0.961388	1.81516	21.8876	23.654	22.6276	23.9225	23.6757	23.4551
	0.450007	0.721455	N-Acetylglutamine	HMDB06029	n/a	1.23	0.44	Color2 [DarkGray]	1	4				0.450007	0.418567	0.721455	1.0455	23.2679	24.0609	22.3936	24.945	23.5638	23.3778
	0.826277	-1.18759	NAD	HMDB00902	C00003	0.42	0.18	Color2 [DarkGray]	1	4				0.826277	0.213418	-1.18759	-1.78287	25.824	26.2926	25.8552	26.0169	24.5926	23.7995
+	1.1507	2.22743	UMP	HMDB00288	C00105	4.6	1.82	Color2 [DarkGray]	1	4				1.1507	0.123886	2.22743	2.44691	22.4651	23.5522	22.6006	26.6865	24.8044	23.8093
	0.244346	0.493998	N-Acetylglutamine	HMDB06029	n/a	2.7	1.06	Color2 [DarkGray]	1	4				0.244346	0.621766	0.493998	0.618527	22.0325	24.2096	22.2419	23.6757	22.5309	23.7594
	0.902358	1.00993	dCTP	HMDB00998	C00458	1.75	0.89	Color2 [DarkGray]	1	4				0.902358	0.190056	1.00993	1.93419	23.1472	24.391	24.0854	25.5075	24.8997	24.2463
	1.00534	0.810369	Guanine	HMDB00132	C00242	1.89	0.94	Color2 [DarkGray]	1	4				1.00534	0.159678	0.810369	2.14279	24.2021	24.3778	23.5522	25.1527	25.1214	24.2891
	0.0325197	-0.0530669	Ceramide (d18:0/22:0)	HMDB11765		1.12	0.62	Color2 [DarkGray]	1	4				0.0325197	0.940985	-0.0530669	-0.0963789	24.1253	23.4676	22.8895	23.632	22.6387	24.0526
	0.416214	0.245986	Sphingomyelin (d18:0/12:0)	HMDB12084		1.15	0.54	Color2 [DarkGray]	1	4				0.416214	0.44571	0.245986	0.977846	23.8093	24.2679	24.654	24.4676	24.3975	24.604
	0.288353	0.278386	N-Acetyl-L-glutamic_acid	HMDB01138	C00624	1.28	0.47	Color2 [DarkGray]	1	4				0.288353	0.57648	0.278386	0.713762	24.0359	24.9628	23.9406	25.019	24.3578	24.3975
	0.874311	1.53169	Sphingosine 1-phosphate	HMDB00277	C06124	4.69	1.78	Color2 [DarkGray]	1	4				0.874311	0.200394	1.53169	1.87817	22.9899	23.632	22.6074	25.5075	23.0999	25.217
	0.435302	0.793423	Dimethyl-L-arginine	HMDB01539	C03626	1.79	1.04	Color2 [DarkGray]	1	4				0.435302	0.428863	0.793423	1.01614	22.3376	23.7182	24.976	24.141	24.558	24.7129
	0.33929	0.438932	Hippuric acid	HMDB00714	C01586	1.15	0.58	Color2 [DarkGray]	1	4				0.33929	0.520819	0.438932	0.820846	23.4298	24.848	24.141	24.141	24.3376	25.2571
+	1.75677	0.801442	L-Arginine	HMDB00517	C00062	2.03	1.03	Color2 [DarkGray]	1	4				1.75677	0.0537738	0.801442	3.90228	25.0772	24.5165	24.4676	25.5667	25.3645	25.5345
+	1.70221	1.62324	Ceramide (d18:1/24:0)	HMDB04956		2.45	1.37	Color2 [DarkGray]	1	4				1.70221	0.0576758	1.62324	3.75555	23.5045	24.1174	24.2821	26.2891	25.0772	25.4073
	0.803749	1.38482	Uracil	HMDB00300	C00106	4.21	1.51	Color2 [DarkGray]	1	4				0.803749	0.222252	1.38482	1.73842	23.2679	25.5869	23.1519	25.2891	25.3376	25.5345
	0.682611	0.717464	L-Norleucine	HMDB01645	C01933	2.09	0.75	Color2 [DarkGray]	1	4				0.682611	0.275621	0.717464	1.50131	25.654	26.6865	25.6486	27.2803	26.726	26.1352
+	1.64595	1.63653	Sphingomyelin (d18:0/24:1(15Z)(OH)), Sphingomyelin (d18:1/25:0)	HMDB13469, n/a		3.15	1.63	Color2 [DarkGray]	1	4				1.64595	0.0622543	1.63653	3.60799	23.5285	25.0732	24.2961	25.7846	26.0711	25.9517
+	1.53695	1.57569	Ceramide (d18:1/24:1)	HMDB04953		3.5	1.81	Color2 [DarkGray]	1	4				1.53695	0.068619	1.57569	3.3323	23.2961	24.2891	23.8385	25.8647	24.6431	25.6431
	0.850253	0.450104	Sphingomyelin (d18:0/14:0)	HMDB12085		1.54	0.65	Color2 [DarkGray]	1	4				0.850253	0.206325	0.450104	1.83034	25.8312	26.2096	25.5696	26.4504	26.5105	25.9998
	0.980248	1.52597	N-Acetylaspartylglutamic acid	HMDB01067	C12270	3.39	2	Color2 [DarkGray]	1	4				0.980248	0.164236	1.52597	2.0915	23.155	24.0854	25.3031	26.2891	24.989	25.8433
+	1.77917	1.84143	Sphingomyelin (d18:0/20:2(11Z,14Z))	HMDB13465		2.75	1.62	Color2 [DarkGray]	1	4				1.77917	0.0524692	1.84143	3.9636	23.417	24.7492	24.8044	26.3153	25.9738	26.2058
	0.694508	1.16995	N-Acetyl-L-aspartic acid	HMDB00812	C01042	1.29	0.71	Color2 [DarkGray]	1	4				0.694508	0.271871	1.16995	1.5245	22.4825	24.5225	24.7796	24.8904	24.8142	25.5898
+	1.63879	1.10698	Adenosine monophosphate	HMDB00045	C00020	2.18	1.12	Color2 [DarkGray]	1	4				1.63879	0.0622543	1.10698	3.58948	24.918	25.4105	25.8167	26.7517	26.1814	26.533
	0.512614	0.973917	Guanosine	HMDB00133	C00387	3.32	1.2	Color2 [DarkGray]	1	4				0.512614	0.371026	0.973917	1.16939	24.1719	26.2732	23.9672	25.0526	25.902	26.3795
+	1.29278	1.36286	Sphingomyelin (d19:1/24:1(15Z))	HMDB11699		1.99	1.14	Color2 [DarkGray]	1	4				1.29278	0.100414	1.36286	2.75791	24.48	25.9271	25.8881	26.533	26.965	26.8858
+	1.7249	2.0182	Sphingomyelin (d18:1/26:1(17Z)), Sphingomyelin (d18:0/26:1(17Z))	n/a, HMDB13461		4.69	2.26	Color2 [DarkGray]	1	4				1.7249	0.0563894	2.0182	3.81613	24.8336	26.4073	25.3545	27.5826	27.976	27.0914
	0.583843	0.917394	Adenosine	HMDB00050	C00212	2.33	1.19	Color2 [DarkGray]	1	4				0.583843	0.325887	0.917394	1.30887	25.239	27.4314	26.2714	26.632	27.4938	27.5682
	0.0846519	0.344702	Cytidine	HMDB00089	C00475	0.6	0.31	Color2 [DarkGray]	1	4				0.0846519	0.850596	0.344702	0.23893	23.4298	26.8974	25.6944	24.391	24.9584	27.7064
	0.396543	0.74667	Hypoxanthine	HMDB00157	C00262	1.88	0.64	Color2 [DarkGray]	1	4				0.396543	0.463856	0.74667	0.938135	27.6181	28.3745	27.0296	28.524	29.5682	27.17
	1.04639	1.27361	Sphingomyelin (d18:0/23:0)	HMDB12093		2.4	1.41	Color2 [DarkGray]	1	4				1.04639	0.147496	1.27361	2.2274	25.4583	26.5165	27.341	27.3828	27.9705	27.7833
+	1.31608	1.28246	Sphingomyelin (d18:0/22:1(13Z)(OH))	HMDB13466		1.95	1.06	Color2 [DarkGray]	1	4				1.31608	0.0979601	1.28246	2.81041	25.5374	26.9203	26.8019	27.4862	27.8564	27.7645
+	1.54497	1.24301	Sphingomyelin (d18:0/22:2(13Z,16Z)(OH))	HMDB13467		3.14	1.07	Color2 [DarkGray]	1	4				1.54497	0.0681126	1.24301	3.35214	26.6998	27.726	26.673	28.3536	28.4551	28.019
+	1.34879	1.25089	Sphingomyelin (d18:1/23:0)	HMDB12105		1.98	1.09	Color2 [DarkGray]	1	4				1.34879	0.0944166	1.25089	2.88488	25.6486	26.9428	26.8504	27.4938	27.8682	27.8324
+	1.61631	1.57856	Sphingomyelin (d18:0/22:3(10Z,13Z,16Z))	HMDB13468		2.58	1.31	Color2 [DarkGray]	1	4				1.61631	0.0633502	1.57856	3.53171	25.9517	27.3578	27.0609	28.5573	28.4274	28.1214
	0.677044	1.10311	Sphingomyelin (d18:0/24:0)	HMDB12094		1.96	1.14	Color2 [DarkGray]	1	4				0.677044	0.277464	1.10311	1.49047	25.5105	27.0401	27.7958	27.2979	28.0084	28.3494
+	1.72059	1.14094	Choline	HMDB00097	C00114	1.9	0.92	Color2 [DarkGray]	1	4				1.72059	0.0563894	1.14094	3.80458	27.2714	27.5315	26.6998	28.6458	28.1984	28.0813
	0.173719	0.1806	Pantothenic acid	HMDB00210	C00864	1.04	0.41	Color2 [DarkGray]	1	4				0.173719	0.71835	0.1806	0.458621	28.5052	29.0634	28.0864	29.2692	28.5573	28.3704
+	1.71792	1.12487	Thiamine	HMDB00235	C00378	2.45	1.15	Color2 [DarkGray]	1	4				1.71792	0.0563894	1.12487	3.79742	27.8623	28.5165	28.2308	29.588	29.5222	28.8741
+	1.39921	1.37605	Sphingomyelin (d17:1/24:1(15Z))	HMDB11696		1.92	1.12	Color2 [DarkGray]	1	4				1.39921	0.087092	1.37605	3.0015	26.5711	27.9146	27.8974	28.6424	29.0243	28.8445
+	1.13429	1.34009	Sphingomyelin (d17:1/24:0)	HMDB11695		2.31	1.36	Color2 [DarkGray]	1	4				1.13429	0.125887	1.34009	2.41192	26.6998	27.7958	28.5352	28.7549	29.2957	29.0003
+	1.47303	0.682327	Sphingomyelin (d18:1/14:0)	HMDB12097		1.65	0.75	Color2 [DarkGray]	1	4				1.47303	0.0777908	0.682327	3.17646	28.6492	29.3388	28.9841	29.7942	29.7047	29.5203
+	1.63518	1.26708	L-Glutamic acid	HMDB00148	C00025	2.14	1.06	Color2 [DarkGray]	1	4				1.63518	0.0622543	1.26708	3.58016	28.6424	28.8741	27.9539	30.1483	29.7405	29.3828
+	1.56664	0.735785	Sphingomyelin (d18:0/14:1(9Z)(OH))	HMDB13462		1.8	0.72	Color2 [DarkGray]	1	4				1.56664	0.06627	0.735785	3.4061	28.4473	29.114	28.6527	29.5014	29.3088	29.611
	0.663711	1.04228	Sphingomyelin (d18:1/24:0)	HMDB11697		1.85	1.08	Color2 [DarkGray]	1	4				0.663711	0.28437	1.04228	1.46449	26.9316	28.4823	29.1459	28.6964	29.3704	29.6198
	0.696252	0.555459	Betaine	HMDB00043	C00719	1.4	0.71	Color2 [DarkGray]	1	4				0.696252	0.271871	0.555459	1.5279	28.4354	29.6814	29.104	29.5898	29.7292	29.5682
	0.759074	0.871438	Sphingomyelin (d18:0/24:1(15Z))	HMDB12095		1.58	0.92	Color2 [DarkGray]	1	4				0.759074	0.241564	0.871438	1.65067	27.7581	29.0427	29.217	29.0375	29.7031	29.8916
	0.911875	1.06744	Sphingomyelin (d18:1/20:0)	HMDB12102		1.5	0.83	Color2 [DarkGray]	1	4				0.911875	0.18812	1.06744	1.95327	28.5052	29.8519	30.1604	30.4433	30.9677	30.3088
+	1.1701	1.1762	L-Proline	HMDB00162	C00148	2.68	1.46	Color2 [DarkGray]	1	4				1.1701	0.122121	1.1762	2.4885	29.1483	29.7453	30.1604	31.2924	31.1664	30.1239
+	1.55955	1.50088	Sphingomyelin (d18:1/22:1(13Z))	HMDB12104		2.11	1.15	Color2 [DarkGray]	1	4				1.55955	0.0666034	1.50088	3.3884	28.0914	29.4113	29.4053	30.4823	30.5664	30.362
	0.571553	0.605564	Creatine	HMDB00064	C00300	1.64	0.65	Color2 [DarkGray]	1	4				0.571553	0.331388	0.605564	1.28487	30.5573	31.1115	30.0609	31.7613	31.2647	30.5203
+	1.31871	1.30055	Niacinamide	HMDB01406	C00153	2.18	1.11	Color2 [DarkGray]	1	4				1.31871	0.0979601	1.30055	2.81635	28.6595	30.1604	29.6646	30.5664	30.7849	31.0349
	0.571783	0.501389	Sphingomyelin (d18:0/16:0)	HMDB10168		1.82	0.62	Color2 [DarkGray]	1	4				0.571783	0.331388	0.501389	1.28532	31.196	31.9848	30.8829	32.0544	32.08	31.4334
	0.613805	0.757448	Sphingomyelin (d18:0/18:0)	HMDB12087		1.38	0.81	Color2 [DarkGray]	1	4				0.613805	0.315156	0.757448	1.36729	29.7676	31.225	31.5343	31.3982	31.7088	31.6923
	0.753886	0.790164	Sphingomyelin (d18:1/22:0), Sphingomyelin (d18:0/22:1(13Z))	HMDB12103, HMDB12092		1.27	0.75	Color2 [DarkGray]	1	4				0.753886	0.242782	0.790164	1.6405	30.6544	31.9712	32.1084	32.1694	32.6154	32.3196
+	1.26025	1.23992	Sphingomyelin (d18:0/22:0)	HMDB12091		1.77	0.91	Color2 [DarkGray]	1	4				1.26025	0.104499	1.23992	2.68535	30.7692	32.1753	31.978	32.686	33.1559	32.8004
	0.593774	0.625237	Sphingomyelin (d18:1/18:0)	HMDB01348		1.24	0.72	Color2 [DarkGray]	1	4				0.593774	0.322267	0.625237	1.32824	31.4967	32.8195	32.9312	32.8478	33.1407	33.1346
+	1.26782	0.87079	Sphingomyelin (d18:1/16:0)	HMDB10169		2.03	0.95	Color2 [DarkGray]	1	4				1.26782	0.104499	0.87079	2.70217	32.0084	33.0592	32.3905	33.4943	33.4083	33.1679
	0.824231	0.860107	Sphingomyelin (d18:0/20:0)	HMDB12090		1.24	0.68	Color2 [DarkGray]	1	4				0.824231	0.213418	0.860107	1.77883	31.5109	32.9312	32.8645	33.1739	33.5754	33.1377
	0.449758	0.468592	Sphingomyelin (d16:1/24:1(15Z))	HMDB11694		1.03	0.61	Color2 [DarkGray]	1	4				0.449758	0.418567	0.468592	1.04501	32.4159	33.5978	33.715	33.4581	34.0349	33.6415
+	1.56701	1.12236	Choline	HMDB00097	C00114	1.85	0.94	Color2 [DarkGray]	1	4				1.56701	0.06627	1.12236	3.40704	33.1161	33.3033	32.3956	34.3956	34.0017	33.7849
	1.14951	0.879828	Sphingomyelin (d18:0/16:1(9Z))	HMDB13464		2.01	1.02	Color2 [DarkGray]	1	4				1.14951	0.123886	0.879828	2.44436	33.6307	34.78	34.1529	35.2443	35.1641	34.7946

## Sheet: Cell number  normal.  p vs ctrl
Significant	-Log(P-value)	p_value	Difference_log2FC	Metabolite	HMDB ID	KEGG ID	paused/Ctrl IS + PROTEIN normalized average	paused / Ctrl CELL NUMBER mormalization	Symbol color	Symbol type	Symbol size	Show label	Student's T-test Significant IS_paused_IS_ctrl	Student's T-test significant	-Log Student's T-test p-value IS_paused_IS_ctrl	Student's T-test q-value IS_paused_IS_ctrl	Student's T-test Difference IS_paused_IS_ctrl	Student's T-test Test statistic IS_paused_IS_ctrl	IS ES-1_ctrl	IS ES-2_ctrl	IS ES-3_ctrl	IS ES-1_paused	IS ES-2_paused	IS ES-3_paused
	3.63326	0.000232668	0.543425	5'-Methylthioadenosine	HMDB01173	C00170	2.97	1.43	Color2 [DarkGray]	1	4			0.000232668	3.63326	0.0500236	0.543425	12.5402	24.6811	24.7645	24.7286	25.2499	25.3376	25.217
	3.15897	0.00069347	2.04282	Linoelaidyl carnitine			9.1	4.27	Color2 [DarkGray]	1	4			0.00069347	3.15897	0.074548	2.04282	9.47062	14.0532	13.7628	14.5018	16.1196	16.1457	16.1811
	2.61581	0.00242207	1.40331	C20:3			5.5	2.85	Color2 [DarkGray]	1	4			0.00242207	2.61581	0.147925	1.40331	6.81584	13.6883	13.1627	13.0137	14.7366	14.6773	14.6607
	2.44267	0.00360857	1.05346	3-hydroxyoctanoyl carnitine	HMDB0061634		4.1	1.91	Color2 [DarkGray]	1	4			0.00360857	2.44267	0.147925	1.05346	6.1208	15.2251	14.8435	15.1869	15.9385	16.3598	16.1176
	2.41678	0.00383021	1.20093	Heptadecanoyl carnitine			5.13	2.44	Color2 [DarkGray]	1	4			0.00383021	2.41678	0.147925	1.20093	6.02225	16.9658	16.7471	17.0319	18.2466	17.7602	18.3408
	2.36975	0.00426825	-1.26604	Succinic acid	HMDB00254	C00042	0.83	0.42	Color2 [DarkGray]	1	4			0.00426825	2.36975	0.147925	-1.26604	-5.84661	22.1916	21.7056	21.5451	20.7389	20.4576	20.4476
	2.23762	0.00578598	2.00433	Adenosine triphosphate	HMDB00538	C00002	9.86	5.59	Color2 [DarkGray]	1	4			0.00578598	2.23762	0.147925	2.00433	5.37551	23.7796	23.8385	24.6918	26.3187	26.3528	25.6513
	2.21707	0.00606636	-0.41599	Sphingomyelin (d18:1/14:0)	HMDB12097		1.65	0.75	Color2 [DarkGray]	1	4			0.00606636	2.21707	0.147925	-0.41599	-5.30507	28.6492	28.6492	28.4862	28.2399	28.2308	28.066
	2.1473	0.00712364	-1.90264	Adipoyl carnitine (C6DC)	HMDB0061677		0.53	0.24	Color2 [DarkGray]	1	4			0.00712364	2.1473	0.147925	-1.90264	-5.07136	19.185	18.8697	17.9431	16.8238	16.786	16.68
	2.04256	0.00906661	1.17289	Ceramide (d18:1/21:0)	n/a		3.99	1.85	Color2 [DarkGray]	1	4			0.00906661	2.04256	0.147925	1.17289	4.73559	19.2877	18.9686	19.3645	20.8113	20.1825	20.1457
	2.01867	0.00957922	1.39113	Flavin Mononucleotide	HMDB01520	C00061	5.82	2.82	Color2 [DarkGray]	1	4			0.00957922	2.01867	0.147925	1.39113	4.66145	21.9707	21.7512	22.6992	23.4298	23.4676	23.6971
	2.00104	0.0099761	-0.848053	Sphingomyelin (d18:0/12:0)	HMDB12084		1.15	0.54	Color2 [DarkGray]	1	4			0.0099761	2.00104	0.147925	-0.848053	-4.60727	23.8093	23.5754	24.1488	22.9116	22.9243	23.1534
	1.95649	0.0110538	0.960384	Sphingomyelin (d18:0/16:1(9Z)(OH))	HMDB13463		4.31	2.19	Color2 [DarkGray]	1	4			0.0110538	1.95649	0.147925	0.960384	4.47245	28.066	28.6898	28.1115	29.3848	29.2422	29.1214
	1.95166	0.0111774	-1.42494	Butyryl-L-carnitine	HMDB0002013	C02862	0.57	0.33	Color2 [DarkGray]	1	4			0.0111774	1.95166	0.147925	-1.42494	-4.45801	22.3857	22.9024	23.2302	21.8073	21.3156	21.1206
	1.94961	0.0112302	1.08247	Ceramide (d18:1/25:1)	n/a		4.65	2.24	Color2 [DarkGray]	1	4			0.0112302	1.94961	0.147925	1.08247	4.4519	18.1507	18.5731	18.2232	19.3878	19.0479	19.7586
	1.9331	0.0116654	1.52783	C18-OH			5.85	2.93	Color2 [DarkGray]	1	4			0.0116654	1.9331	0.147925	1.52783	4.40284	15.5746	14.5142	15.1196	16.2895	16.8361	16.6662
	1.93195	0.0116964	1.01499	Stearoylcarnitine			4.34	2.31	Color2 [DarkGray]	1	4			0.0116964	1.93195	0.147925	1.01499	4.39943	21.2593	20.5823	20.6186	21.8269	21.7182	21.9601
	1.87903	0.0132121	-0.0107536	Sphingomyelin (C12, IS)			1.95	0.99	Color2 [DarkGray]	1	4			0.0132121	1.87903	0.157811	-0.0107536	-4.24487	24.6811	24.6865	24.6811	24.6703	24.6703	24.6757
	1.84647	0.0142407	1.03714	Ceramide (d18:1/19:0)	n/a		4.29	2.18	Color2 [DarkGray]	1	4			0.0142407	1.84647	0.161144	1.03714	4.1517	17.2326	16.4021	16.6523	17.8846	17.7731	17.7406
	1.81801	0.0152052	-0.888721	Beta-Alanine	HMDB00056	C00099	1.08	0.57	Color2 [DarkGray]	1	4			0.0152052	1.81801	0.163456	-0.888721	-4.07142	20.343	20.3101	20.714	19.5451	19.2741	19.8817
	1.65135	0.0223179	-0.81104	Ribitol	HMDB00508	C00474	1.24	0.61	Color2 [DarkGray]	1	4			0.0223179	1.65135	0.21919	-0.81104	-3.62198	13.5142	12.9784	12.7936	12.2674	12.1923	12.3934
	1.6492	0.0224287	-2.28311	NAD	HMDB00902	C00003	0.42	0.18	Color2 [DarkGray]	1	4			0.0224287	1.6492	0.21919	-2.28311	-3.6164	25.824	25.604	25.3545	24.4614	23.1206	22.3511
	1.61708	0.0241501	-2.00571	Hydroxyvalerylcarnitine	HMDB0013132		0.51	0.2	Color2 [DarkGray]	1	4			0.0241501	1.61708	0.22534	-2.00571	-3.53369	19.8346	19.7005	19.0346	18.4616	17.3836	16.7073
	1.58545	0.0259744	1.84031	Fructose 6-phosphate	HMDB00124	C00085	10.76	4.29	Color2 [DarkGray]	1	4			0.0259744	1.58545	0.22534	1.84031	3.45337	21.6497	22.2849	21.2933	24.2607	23.7492	22.7389
	1.57837	0.0264018	1.72318	Linoleyl carnitine			7.37	2.93	Color2 [DarkGray]	1	4			0.0264018	1.57837	0.22534	1.72318	3.43552	14.0189	12.7628	13.8727	15.7126	15.4285	14.6828
	1.5525	0.0280219	-0.339041	Gluconic acid	HMDB00625	C00257	1.73	0.77	Color2 [DarkGray]	1	4			0.0280219	1.5525	0.22534	-0.339041	-3.37084	20.4375	20.5451	20.3321	20.0559	20.2535	19.9882
	1.53357	0.0292702	1.07676	Pentadecanoylcarnitine	HMDB0062517		4.88	1.8	Color2 [DarkGray]	1	4			0.0292702	1.53357	0.22534	1.07676	3.32396	16.1337	15.5597	16.3339	16.977	16.7602	17.5204
	1.53244	0.0293466	0.643002	L-Tyrosine	HMDB00158	C00082	2.67	1.55	Color2 [DarkGray]	1	4			0.0293466	1.53244	0.22534	0.643002	3.32116	27.3153	27.726	27.9259	28.3828	28.3578	28.1556
	1.48805	0.0325053	1.11734	3-hydroxytetradecanoyl carnitine	HMDB0061640		4.57	2.66	Color2 [DarkGray]	1	4			0.0325053	1.48805	0.240987	1.11734	3.2127	14.7419	13.7419	13.6991	15.0701	15.1556	15.3092
	1.46302	0.0344337	0.619953	Sphingomyelin (d18:1/24:1(15Z))	HMDB12107		2.97	1.43	Color2 [DarkGray]	1	4			0.0344337	1.46302	0.246613	0.619953	3.15242	27.8264	28.4629	28.2262	28.7389	28.9203	28.7162
	1.42734	0.0373818	-0.542285	Betaine	HMDB00043	C00719	1.4	0.71	Color2 [DarkGray]	1	4			0.0373818	1.42734	0.246613	-0.542285	-3.06756	28.4354	28.9923	28.604	28.0349	28.2535	28.1164
	1.3981	0.039985	0.646807	Elaidic carnitine			3.72	1.41	Color2 [DarkGray]	1	4			0.039985	1.3981	0.246613	0.646807	2.99891	21.5069	20.8191	21.3857	21.8839	21.8152	21.953
	1.39	0.0407377	0.714486	Sphingomyelin (d18:0/18:1(9Z)), Sphingomyelin (d18:0/18:1(11Z))	HMDB12089, HMDB12088		4.16	1.91	Color2 [DarkGray]	1	4			0.0407377	1.39	0.246613	0.714486	2.98003	30.5389	31.1604	30.4727	31.4775	31.5844	31.2535
	1.38562	0.0411514	-0.611607	Allantoin	HMDB00462	C01551	1.38	0.68	Color2 [DarkGray]	1	4			0.0411514	1.38562	0.246613	-0.611607	-2.96983	16.8484	16.4219	16.2363	15.7366	16.0722	15.863
	1.38452	0.0412554	0.620161	Citric acid	HMDB00094	C00158	3.21	1.55	Color2 [DarkGray]	1	4			0.0412554	1.38452	0.246613	0.620161	2.96728	21.9985	22.6186	22.3857	23.0207	23.0935	22.7492
	1.38412	0.0412934	-0.91994	Propionyl-L-carnitine	HMDB0000824	C03017	1.23	0.62	Color2 [DarkGray]	1	4			0.0412934	1.38412	0.246613	-0.91994	-2.96635	22.2764	22.0559	22.9619	21.714	21.2243	21.5961
	1.36563	0.0430893	1.05063	3-Hydroxy-11Z-octadecenoylcarnitine	HMDB0013339		4.25	2.29	Color2 [DarkGray]	1	4			0.0430893	1.36563	0.246673	1.05063	2.92358	15.6964	14.8679	14.997	15.8287	16.6937	16.1908
	1.35524	0.0441327	0.385765	L-Isoleucine	HMDB00172	C00407	2.84	1.39	Color2 [DarkGray]	1	4			0.0441327	1.35524	0.246673	0.385765	2.89967	28.7988	28.4746	28.6005	29.0711	29.1337	28.8264
	1.34925	0.0447454	0.426771	Sphingomyelin (d18:1/26:0)	HMDB11698		2.92	1.34	Color2 [DarkGray]	1	4			0.0447454	1.34925	0.246673	0.426771	2.88593	23.1472	22.8764	23.141	23.5638	23.632	23.2492
	1.28208	0.0522295	-0.364626	Sphingomyelin (d18:0/14:1(9Z)(OH))	HMDB13462		1.8	0.72	Color2 [DarkGray]	1	4			0.0522295	1.28208	0.280379	-0.364626	-2.73396	28.4473	28.4274	28.1556	27.9484	27.8324	28.1556
	1.25522	0.0555621	0.743699	Sphingomyelin (d18:0/20:2(11Z,14Z))	HMDB13465		2.75	1.62	Color2 [DarkGray]	1	4			0.0555621	1.25522	0.280379	0.743699	2.67421	23.417	24.0609	24.3031	24.7594	24.4984	24.7543
	1.25252	0.0559087	1.32002	3-hydroxydodecanoyl carnitine	HMDB0061638		3.72	1.92	Color2 [DarkGray]	1	4			0.0559087	1.25252	0.280379	1.32002	2.66823	12.0802	12.8057	12.6393	13.2107	14.6883	13.5864
	1.2438	0.0570428	-0.818034	N-Acetyl-L-glutamic_acid	HMDB01138	C00624	1.28	0.47	Color2 [DarkGray]	1	4			0.0570428	1.2438	0.280379	-0.818034	-2.64898	24.0359	24.275	23.4425	23.4676	22.8858	22.9459
	1.24117	0.0573895	-0.547155	Valerylcarnitine	HMDB0013128		1.3	0.63	Color2 [DarkGray]	1	4			0.0573895	1.24117	0.280379	-0.547155	-2.64318	22.5638	22.2877	22.5592	22.2564	21.6141	21.8987
	1.23148	0.058684	0.751506	Palmitoylcarnitine		C02990	3.74	1.41	Color2 [DarkGray]	1	4			0.058684	1.23148	0.280379	0.751506	2.62187	21.4874	20.85	21.4923	22.3778	21.7182	21.9882
	1.21321	0.0612049	0.717138	11Z-Octadecenylcarnitine	HMDB0013338		3.37	1.41	Color2 [DarkGray]	1	4			0.0612049	1.21321	0.286066	0.717138	2.58189	21.6276	20.8113	21.3752	21.8269	21.8764	22.2621
	1.20158	0.0628661	-1.31331	Protoporphyrin IX	HMDB00241	C02191	1.26	0.45	Color2 [DarkGray]	1	4			0.0628661	1.20158	0.287579	-1.31331	-2.55657	21.6186	22.1734	21.0224	20.8576	20.4775	19.5394
	1.18678	0.0650461	-0.340775	Kynurenic acid	HMDB00715	C01717	1.65	0.85	Color2 [DarkGray]	1	4			0.0650461	1.18678	0.288219	-0.340775	-2.52447	19.0743	18.8269	18.8175	18.3709	18.734	18.5915
	1.18252	0.0656871	0.661083	Oleoylcarnitine	HMDB0005065		3.73	1.37	Color2 [DarkGray]	1	4			0.0656871	1.18252	0.288219	0.661083	2.51527	21.5915	20.9171	21.5869	21.7836	22.0359	22.2593
	1.15452	0.070062	-0.552882	Fumaric acid	HMDB00134	C00122	1.53	0.67	Color2 [DarkGray]	1	4			0.070062	1.15452	0.292005	-0.552882	-2.45507	18.0585	17.7073	17.2877	17.1155	17.1946	17.0847
	1.14998	0.0707985	-0.647536	Sphingomyelin (d18:0/14:0)	HMDB12085		1.54	0.65	Color2 [DarkGray]	1	4			0.0707985	1.14998	0.292005	-0.647536	-2.44536	25.8312	25.5195	25.0691	24.895	25.0359	24.5463
	1.14476	0.0716537	-0.91595	Pantothenic acid	HMDB00210	C00864	1.04	0.41	Color2 [DarkGray]	1	4			0.0716537	1.14476	0.292005	-0.91595	-2.43422	28.5052	28.3745	27.5826	27.7129	27.0813	26.9203
	1.14277	0.0719827	-0.578658	Hydroxypyruvic acid	HMDB01352	C00168	1.42	0.72	Color2 [DarkGray]	1	4			0.0719827	1.14277	0.292005	-0.578658	-2.42998	15.8386	15.3339	15.1196	15.0276	14.8679	14.6607
	1.13236	0.0737298	0.922958	Sphingomyelin (d18:1/26:1(17Z)), Sphingomyelin (d18:0/26:1(17Z))	n/a, HMDB13461		4.69	2.26	Color2 [DarkGray]	1	4			0.0737298	1.13236	0.293554	0.922958	2.40781	24.8336	25.7182	24.8528	26.0275	26.5029	25.6431
	1.11768	0.0762648	0.437352	Sphingomyelin (d18:0/26:0)	n/a		2.97	1.51	Color2 [DarkGray]	1	4			0.0762648	1.11768	0.298126	0.437352	2.37667	21.953	22.1457	21.9882	22.6929	22.5823	22.1238
	1.09878	0.0796558	-0.883253	Thiamine pyrophosphate	HMDB01372	C00068	1.11	0.65	Color2 [DarkGray]	1	4			0.0796558	1.09878	0.305362	-0.883253	-2.33681	21.8651	21.1269	21.1015	20.953	19.9742	20.5165
	1.08628	0.081983	0.62557	Ethanolamine	HMDB00149	C00189	2.84	1.57	Color2 [DarkGray]	1	4			0.081983	1.08628	0.305362	0.62557	2.31055	24.3778	24.5045	24.6209	25.5638	25.1565	24.6595
	1.07995	0.083186	-1.59186	C8:2			0.64	0.31	Color2 [DarkGray]	1	4			0.083186	1.07995	0.305362	-1.59186	-2.2973	18.83	17.2604	17.5657	15.8775	15.7153	17.2877
	1.07677	0.083797	-0.822201	Ceramide (d18:2/24:0)	n/a		1.01	0.52	Color2 [DarkGray]	1	4			0.083797	1.07677	0.305362	-0.822201	-2.29065	19.8144	19.714	20.2764	18.8636	19.7373	18.7373
	1.03831	0.0915556	0.256361	L-Valine	HMDB00883	C00183	2.44	1.2	Color2 [DarkGray]	1	4			0.0915556	1.03831	0.328074	0.256361	2.21069	28.9732	28.7292	28.9869	29.2331	29.2331	28.9923
	0.975099	0.105901	-0.62445	Sphingomyelin (d16:1/24:1(15Z))	HMDB11694		1.03	0.61	Color2 [DarkGray]	1	4			0.105901	0.975099	0.363581	-0.62445	-2.08102	32.4159	32.9063	33.2135	31.9081	32.5641	32.1901
	0.954493	0.111047	0.662699	L-Methionine	HMDB00696	C00073	3.41	1.59	Color2 [DarkGray]	1	4			0.111047	0.954493	0.363581	0.662699	2.03918	25.1293	24.0772	24.7441	25.4138	25.4234	25.1015
	0.931055	0.117205	0.340199	Tetradecadienylcarnitine			2.64	1.15	Color2 [DarkGray]	1	4			0.117205	0.931055	0.363581	0.340199	1.99184	15.3987	15.0659	15.5597	15.601	15.5834	15.8606
	0.925848	0.118618	0.310781	L-Tryptophan	HMDB00929	C00078	2.69	1.23	Color2 [DarkGray]	1	4			0.118618	0.925848	0.363581	0.310781	1.98135	27.509	27.0084	27.3494	27.6527	27.6527	27.4938
	0.925244	0.118783	0.912613	dCMP	HMDB01202	C00239	4.98	2.26	Color2 [DarkGray]	1	4			0.118783	0.925244	0.363581	0.912613	1.98013	18.3321	17.977	19.356	19.0951	19.5107	19.7971
	0.924254	0.119055	-0.671248	L-Carnitine		C00318	1.26	0.55	Color2 [DarkGray]	1	4			0.119055	0.924254	0.363581	-0.671248	-1.97814	22.8442	22.5777	22.0756	22.3156	21.7056	21.4626
	0.916964	0.12107	0.630888	Vaccenyl carnitine	HMDB0006351		3.45	1.21	Color2 [DarkGray]	1	4			0.12107	0.916964	0.363581	0.630888	1.96349	21.4775	20.6276	21.5592	21.7098	21.7553	22.0918
	0.915877	0.121373	0.761538	Ceramide (d18:1/26:1)	n/a		4.78	2.06	Color2 [DarkGray]	1	4			0.121373	0.915877	0.363581	0.761538	1.9613	19.3581	19.6766	19.1946	20.3962	19.4636	20.654
	0.913736	0.121973	0.538668	Sphingomyelin (d18:0/24:1(15Z)(OH)), Sphingomyelin (d18:1/25:0)	HMDB13469, n/a		3.15	1.63	Color2 [DarkGray]	1	4			0.121973	0.913736	0.363581	0.538668	1.957	23.5285	24.3844	23.7995	24.2317	24.5983	24.4984
	0.910867	0.122782	0.569515	L-Glutamine	HMDB00641	C00064	3.06	1.39	Color2 [DarkGray]	1	4			0.122782	0.910867	0.363581	0.569515	1.95125	26.0995	25.7234	25.6431	26.204	26.0732	26.8974
	0.909739	0.123101	0.479651	Sphingomyelin (d18:0/22:3(10Z,13Z,16Z))	HMDB13468		2.58	1.31	Color2 [DarkGray]	1	4			0.123101	0.909739	0.363581	0.479651	1.94898	25.9517	26.673	26.5609	26.9977	26.9539	26.673
	0.905571	0.124288	-0.348875	Cyclic AMP	HMDB00058	C00575	1.83	0.7	Color2 [DarkGray]	1	4			0.124288	0.905571	0.363581	-0.348875	-1.94063	14.2137	14.3373	13.7936	13.9106	13.6991	13.6883
	0.901983	0.125319	-1.0744	Ceramide (d18:0/16:0)	HMDB11760		1.12	0.61	Color2 [DarkGray]	1	4			0.125319	0.901983	0.363581	-1.0744	-1.93344	22.4825	21.1946	20.7223	20.4972	20.0426	20.6364
	0.900806	0.125659	0.471752	9-Hexadecenoylcarnitine	HMDB0013207		3.25	1.17	Color2 [DarkGray]	1	4			0.125659	0.900806	0.363581	0.471752	1.93108	18.7796	18.0743	18.7892	19.1307	19.0047	18.9229
	0.896777	0.12683	1.1279	3-hydroxyhexadecanoyl carnitine	HMDB0061642		3.55	1.46	Color2 [DarkGray]	1	4			0.12683	0.896777	0.363581	1.1279	1.92302	15.5049	14.0868	15.2288	15.7783	16.8484	15.5775
	0.868378	0.135401	-0.494804	L-Hexanoylcarnitine	HMDB0000705		1.58	0.77	Color2 [DarkGray]	1	4			0.135401	0.868378	0.383043	-0.494804	-1.86635	19.0319	18.606	18.4046	18.4893	17.8361	18.2326
	0.824714	0.149722	0.523144	trans-Hexadec-2-enoyl carnitine	HMDB0006317		2.7	1.3	Color2 [DarkGray]	1	4			0.149722	0.824714	0.413003	0.523144	1.77978	19.2809	18.3452	18.8636	19.5823	19.2396	19.2372
	0.824391	0.149834	-1.21419	Ceramide (d18:0/24:0)	HMDB11768		1.13	0.62	Color2 [DarkGray]	1	4			0.149834	0.824391	0.413003	-1.21419	-1.77914	23.1946	21.8152	21.4626	21.1269	20.1206	21.5823
	0.806968	0.155967	-1.35553	CDP-choline	HMDB01413	C00307	0.56	0.22	Color2 [DarkGray]	1	4			0.155967	0.806968	0.424466	-1.35553	-1.74477	21.502	21.3538	20.6886	21.2933	19.1825	19.002
	0.79429	0.160587	0.70919	Ceramide (d18:1/23:0)	HMDB00950		3.24	1.2	Color2 [DarkGray]	1	4			0.160587	0.79429	0.428676	0.70919	1.7198	21.3752	21.3266	20.9459	21.5915	21.4825	22.7013
	0.789597	0.162331	-1.15062	Ceramide (d18:0/22:0)	HMDB11765		1.12	0.62	Color2 [DarkGray]	1	4			0.162331	0.789597	0.428676	-1.15062	-1.71057	24.1253	22.7796	22.3884	22.0789	21.1642	22.5983
	0.786495	0.163495	-0.594264	Sphingomyelin (d18:0/16:0)	HMDB10168		1.82	0.62	Color2 [DarkGray]	1	4			0.163495	0.786495	0.428676	-0.594264	-1.70448	31.196	31.2979	30.3828	30.5014	30.611	29.9814
	0.780785	0.165659	0.508448	Ceramide (d18:1/18:0)	HMDB04950		3.03	1.69	Color2 [DarkGray]	1	4			0.165659	0.780785	0.429117	0.508448	1.69326	20.0156	19.3343	19.1104	20.0821	19.7455	20.1581
	0.752258	0.176906	-0.781986	Serotonin	HMDB00259	C00780	1.18	0.4	Color2 [DarkGray]	1	4			0.176906	0.752258	0.447606	-0.781986	-1.63732	18.6382	17.8846	18.8361	17.3233	17.2604	18.4293
	0.752124	0.17696	-0.448664	3-Dehydrocarnitine		C02636	1.68	0.67	Color2 [DarkGray]	1	4			0.17696	0.752124	0.447606	-0.448664	-1.63706	19.4835	19.2442	18.7273	18.6766	18.9909	18.4415
	0.73051	0.18599	0.403914	Sphingomyelin (d18:1/22:1(13Z))	HMDB12104		2.11	1.15	Color2 [DarkGray]	1	4			0.18599	0.73051	0.464975	0.403914	1.59478	28.0914	28.7227	28.906	28.9287	29.0914	28.9117
	0.709067	0.195404	-0.47137	Sphingomyelin (d18:1/18:0)	HMDB01348		1.24	0.72	Color2 [DarkGray]	1	4			0.195404	0.709067	0.479715	-0.47137	-1.5529	31.4967	32.13	32.4309	31.2924	31.6671	31.6839
	0.706972	0.196349	-0.658667	Hippuric acid	HMDB00714	C01586	1.15	0.58	Color2 [DarkGray]	1	4			0.196349	0.706972	0.479715	-0.658667	-1.54882	23.4298	24.1565	23.6431	22.5869	22.867	23.7995
	0.690893	0.203754	0.529309	Ceramide (d18:1/24:0)	HMDB04956		2.45	1.37	Color2 [DarkGray]	1	4			0.203754	0.690893	0.492216	0.529309	1.51746	23.5045	23.4298	23.7796	24.7338	23.6096	23.9584
	0.677812	0.209985	-0.619366	Glutaryl carnitine (C5DC)			1.2	0.69	Color2 [DarkGray]	1	4			0.209985	0.677812	0.498829	-0.619366	-1.49196	15.8163	14.8918	14.6718	14.9431	14.365	14.2137
	0.672196	0.212718	1.28273	3-Hydroxy-9-hexadecenoylcarnitine	HMDB0013333		4.76	2.29	Color2 [DarkGray]	1	4			0.212718	0.672196	0.498829	1.28273	1.48102	14.8287	12.0634	13.3853	14.5864	15.3408	14.1984
	0.670699	0.213452	0.220407	Ceramide (d18:1/22:0)	HMDB04952		2.52	1.2	Color2 [DarkGray]	1	4			0.213452	0.670699	0.498829	0.220407	1.4781	24.6595	24.275	24.5345	24.7945	24.8191	24.5165
	0.643522	0.227236	-0.881367	Ceramide (d18:0/20:0)	HMDB11764		1.42	0.78	Color2 [DarkGray]	1	4			0.227236	0.643522	0.525331	-0.881367	-1.42517	21.1519	19.4556	19.3983	19.0951	18.7406	19.5261
	0.624516	0.237402	-0.224947	Sphingomyelin (d18:1/16:0)	HMDB10169		2.03	0.95	Color2 [DarkGray]	1	4			0.237402	0.624516	0.540479	-0.224947	-1.38816	32.0084	32.3698	31.8901	31.94	31.9365	31.717
	0.621936	0.238816	-0.408525	Riboflavin	HMDB00244	C00255	1.61	0.63	Color2 [DarkGray]	1	4			0.238816	0.621936	0.540479	-0.408525	-1.38313	22.7594	22.5638	21.823	21.8876	21.9061	22.1269
	0.600827	0.250711	-1.03924	Uridine diphosphate-N-acetylglucosamine	HMDB00290	C00043	1.2	0.61	Color2 [DarkGray]	1	4			0.250711	0.600827	0.561488	-1.03924	-1.34199	19.0479	17.392	17.6096	18.0047	16.9083	16.0189
	0.595782	0.25364	1.12354	UMP	HMDB00288	C00105	4.6	1.82	Color2 [DarkGray]	1	4			0.25364	0.595782	0.562192	1.12354	1.33216	22.4651	22.867	22.1015	25.1293	23.3239	22.3511
	0.589137	0.257551	0.640481	Xanthosine	HMDB00299	C01762	2.41	1.16	Color2 [DarkGray]	1	4			0.257551	0.589137	0.565035	0.640481	1.3192	19.7056	19.5185	19.7537	19.92	19.7257	21.2535
	0.56991	0.26921	0.478492	Ceramide (d18:1/24:1)	HMDB04953		3.5	1.81	Color2 [DarkGray]	1	4			0.26921	0.56991	0.579637	0.478492	1.28166	23.2961	23.5983	23.3376	24.3101	23.1704	24.1871
	0.569282	0.269599	0.117891	Sphingomyelin (d18:1/18:1(9Z)), Sphingomyelin (d18:1/18:1(11Z))	HMDB12101, HMDB12100		2.37	1.05	Color2 [DarkGray]	1	4			0.269599	0.569282	0.579637	0.117891	1.28044	27.3828	27.4707	27.1795	27.524	27.4473	27.4154
	0.561506	0.27447	-0.386564	Ceramide (d18:1/25:0)	HMDB04957		1.3	0.66	Color2 [DarkGray]	1	4			0.27447	0.561506	0.584267	-0.386564	-1.26524	21.632	21.823	21.7013	20.9672	21.1015	21.928
	0.526656	0.297402	-0.962797	C24			1.3	0.44	Color2 [DarkGray]	1	4			0.297402	0.526656	0.626877	-0.962797	-1.19698	14.1517	12.9031	15.3408	12.973	12.6143	13.92
	0.517301	0.303877	0.47658	Uric acid	HMDB00289	C00366	2.42	1.23	Color2 [DarkGray]	1	4			0.303877	0.517301	0.634307	0.47658	1.17861	15.0868	15.7602	15.2985	16.5552	15.5981	15.4219
	0.504714	0.312814	-0.0456072	Sphingomyelin (d18:1/12:0)	HMDB12096		1.8	0.96	Color2 [DarkGray]	1	4			0.312814	0.504714	0.646682	-0.0456072	-1.15384	26.3153	26.3926	26.4394	26.3679	26.3153	26.3273
	0.489934	0.323642	-0.21391	Sphingomyelin (d18:0/16:1(9Z))	HMDB13464		2.01	1.02	Color2 [DarkGray]	1	4			0.323642	0.489934	0.658792	-0.21391	-1.12469	33.6307	34.0911	33.6522	33.6944	33.6944	33.3436
	0.48565	0.326851	0.382743	Pyridoxine	HMDB00239	C00314	2.71	1.3	Color2 [DarkGray]	1	4			0.326851	0.48565	0.658792	0.382743	1.11623	27.9977	26.965	27.5826	28.1459	27.965	27.5826
	0.476101	0.334117	0.189315	L-Glycine	HMDB00123	C00037	2.12	1.25	Color2 [DarkGray]	1	4			0.334117	0.476101	0.658792	0.189315	1.09734	22.1976	22.239	22.5141	22.7182	22.239	22.5615
	0.475198	0.334813	-0.356542	Sorbitol	HMDB00247	C00794	1.61	0.77	Color2 [DarkGray]	1	4			0.334813	0.475198	0.658792	-0.356542	-1.09555	17.1357	16.2175	16.6382	16.2659	16.0036	16.6523
	0.474543	0.335318	0.580352	3-hydroxybutyrylcarnitine	HMDB0062735		4.84	1.74	Color2 [DarkGray]	1	4			0.335318	0.474543	0.658792	0.580352	1.09425	18.2967	18.8454	17.5731	19.2922	19.1002	18.0638
	0.469711	0.33907	-0.492906	Creatine	HMDB00064	C00300	1.64	0.65	Color2 [DarkGray]	1	4			0.33907	0.469711	0.658792	-0.492906	-1.08467	30.5573	30.4234	29.5664	30.2077	29.7895	29.0711
	0.468367	0.34012	-0.250677	L-Threonine	HMDB00167	C00188	1.65	0.87	Color2 [DarkGray]	1	4			0.34012	0.468367	0.658792	-0.250677	-1.08201	24.4923	23.8858	23.9406	24.1095	23.7389	23.7182
	0.459266	0.347324	0.377663	Acetylcarnitine		C02571	2.91	1.3	Color2 [DarkGray]	1	4			0.347324	0.459266	0.661275	0.377663	1.06393	24.6918	24.3844	23.6209	24.7745	24.7594	24.2961
	0.458759	0.347729	-0.0879593	N-Acetyl-L-methionine	HMDB11745	C02712	2.02	0.98	Color2 [DarkGray]	1	4			0.347729	0.458759	0.661275	-0.0879593	-1.06292	18.4456	18.3624	18.2696	18.3408	18.1407	18.3321
	0.455151	0.35063	0.653534	5-Hydroxyindoleacetic acid	HMDB00763	C05635	2.98	1.54	Color2 [DarkGray]	1	4			0.35063	0.455151	0.661275	0.653534	1.05575	20.5356	21.8913	21.7348	21.1581	22.6051	22.3592
	0.433917	0.368199	-0.126056	Inositol	HMDB00211	C00137	1.96	0.97	Color2 [DarkGray]	1	4			0.368199	0.433917	0.680692	-0.126056	-1.01337	16.977	17.1155	17.0638	17.0102	16.6937	17.0743
	0.428436	0.372876	0.241968	Glycerol 3-phosphate	HMDB00126	C00093	2.67	1.23	Color2 [DarkGray]	1	4			0.372876	0.428436	0.680692	0.241968	1.00239	21.265	21.0156	21.4923	21.5685	21.1269	21.8034
	0.418654	0.381369	-0.383813	L-Norleucine	HMDB01645	C01933	2.09	0.75	Color2 [DarkGray]	1	4			0.381369	0.418654	0.680692	-0.383813	-0.982754	25.654	26.002	25.1488	25.726	25.2463	24.6811
	0.417707	0.382202	-0.138897	Ceramide (d18:2/16:0)	n/a		1.99	0.99	Color2 [DarkGray]	1	4			0.382202	0.417707	0.680692	-0.138897	-0.980848	18.417	18.0372	17.9992	18.0899	18.0211	17.9258
	0.413437	0.385978	0.277422	Sphingomyelin (d17:1/24:1(15Z))	HMDB11696		1.92	1.12	Color2 [DarkGray]	1	4			0.385978	0.413437	0.680692	0.277422	0.972256	26.5711	27.2262	27.3992	27.0914	27.5463	27.391
	0.413337	0.386067	-0.513517	Taurochenodesoxycholic acid	HMDB00951	C05465	1.15	0.6	Color2 [DarkGray]	1	4			0.386067	0.413337	0.680692	-0.513517	-0.972054	14.6937	14.5507	14.7419	13.3443	13.9658	15.1357
	0.408803	0.390119	-0.802369	Ceramide (d18:0/23:0)	HMDB11767		1.32	0.73	Color2 [DarkGray]	1	4			0.390119	0.408803	0.680692	-0.802369	-0.962916	20.5638	19.3056	18.3408	18.8423	17.5878	19.3731
	0.407707	0.391104	-0.266586	Taurine	HMDB00251	C00245	1.95	0.94	Color2 [DarkGray]	1	4			0.391104	0.407707	0.680692	-0.266586	-0.960705	20.1079	20.1825	20.002	20.1825	19.2945	20.0156
	0.406929	0.391806	-0.283392	Ceramide (d18:2/23:0)	n/a		1.56	0.85	Color2 [DarkGray]	1	4			0.391806	0.406929	0.680692	-0.283392	-0.959135	18.417	18.4129	19.0559	18.185	18.7504	18.1002
	0.406066	0.392585	-0.304052	Sphingomyelin (d18:1/22:0), Sphingomyelin (d18:0/22:1(13Z))	HMDB12103, HMDB12092		1.27	0.75	Color2 [DarkGray]	1	4			0.392585	0.406066	0.680692	-0.304052	-0.957393	30.6544	31.2814	31.6066	30.6198	31.1422	30.8682
	0.399565	0.398506	-0.292316	Arachidyl carnitine			1.85	0.78	Color2 [DarkGray]	1	4			0.398506	0.399565	0.68543	-0.292316	-0.944254	17.1357	16.7471	17.5356	16.7731	16.5265	17.2419
	0.378135	0.418663	0.631953	5-Thymidylic acid	HMDB01227	C00364	6.34	2.38	Color2 [DarkGray]	1	4			0.418663	0.378135	0.712044	0.631953	0.900724	16.9992	16.365	18.3408	17.0847	18.2466	18.2696
	0.376128	0.420603	-0.606893	N-Acetylglutamine	HMDB06029	n/a	2.7	1.06	Color2 [DarkGray]	1	4			0.420603	0.376128	0.712044	-0.606893	-0.896629	22.0325	23.5285	21.743	22.1174	21.0559	22.3101
	0.367132	0.429406	0.193889	Ceramide (d18:1/20:0)	HMDB04951		2.84	1.03	Color2 [DarkGray]	1	4			0.429406	0.367132	0.719528	0.193889	0.878233	23.7286	23.1301	23.7389	23.7695	23.8576	23.5522
	0.364801	0.431717	-0.341818	Sphingomyelin (d18:0/18:0)	HMDB12087		1.38	0.81	Color2 [DarkGray]	1	4			0.431717	0.364801	0.719528	-0.341818	-0.873456	29.7676	30.5389	31.0349	29.843	30.2308	30.2422
	0.359464	0.437055	0.617839	3-hydroxydecanoyl carnitine	HMDB0061636		5.76	2.7	Color2 [DarkGray]	1	4			0.437055	0.359464	0.722821	0.617839	0.862499	14.6269	15.669	14.508	16.2696	16.0575	14.3304
	0.355736	0.440822	-0.424792	2-Methylbutyroylcarnitine			1.97	0.82	Color2 [DarkGray]	1	4			0.440822	0.355736	0.723487	-0.424792	-0.854831	21.6886	21.2877	21.9098	21.4067	20.3211	21.8839
	0.35025	0.446427	-0.60546	N-formyl-L-methionine	HMDB01015	C03145	2.03	1.03	Color2 [DarkGray]	1	4			0.446427	0.35025	0.727135	-0.60546	-0.843522	14.8037	13.0751	13.5265	13.8037	13.5746	12.2107
	0.339305	0.457821	0.266254	Sphingomyelin (d19:1/24:1(15Z))	HMDB11699		1.99	1.14	Color2 [DarkGray]	1	4			0.457821	0.339305	0.740086	0.266254	0.820876	24.48	25.239	25.3877	24.9803	25.4953	25.4298
	0.329723	0.468033	0.239676	L-Serine	HMDB00187	C00065	2.14	1.23	Color2 [DarkGray]	1	4			0.468033	0.329723	0.750949	0.239676	0.800955	24.7594	24.0772	24.0526	24.9134	24.3778	24.317
	0.323845	0.474411	-0.617893	Inosine	HMDB00195	C00294	2.83	1.03	Color2 [DarkGray]	1	4			0.474411	0.323845	0.75461	-0.617893	-0.788685	21.6843	23.0309	20.9882	20.2764	21.8385	21.7348
	0.321177	0.477335	-0.349039	Biliverdin	HMDB01008	C00500	1.63	0.79	Color2 [DarkGray]	1	4			0.477335	0.321177	0.75461	-0.349039	-0.783103	19.7504	19.3343	19.0184	19.7073	18.3495	18.9992
	0.312518	0.486947	-0.235188	Sphingomyelin (d18:0/20:0)	HMDB12090		1.24	0.68	Color2 [DarkGray]	1	4			0.486947	0.312518	0.764187	-0.235188	-0.764935	31.5109	32.2422	32.3646	31.6198	32.1084	31.6839
	0.304405	0.496129	0.434363	cis-Aconitic acid	HMDB00072	C00417	2.33	1.09	Color2 [DarkGray]	1	4			0.496129	0.304405	0.77034	0.434363	0.747835	15.3581	14.906	13.5507	15.0276	15.4021	14.6883
	0.299362	0.501924	-0.294104	L-Arginine	HMDB00517	C00062	2.03	1.03	Color2 [DarkGray]	1	4			0.501924	0.299362	0.77034	-0.294104	-0.737165	25.0772	23.8288	23.9672	24.0105	23.895	24.0854
	0.294917	0.507088	0.976008	Deoxyadenosine	HMDB00101	C00559	2.07	1.2	Color2 [DarkGray]	1	4			0.507088	0.294917	0.77034	0.976008	0.727734	17.0102	19.2832	21.0886	19.3878	19.547	21.3752
	0.29254	0.509871	0.141228	L-Leucine	HMDB00687	C00123	2.35	1.18	Color2 [DarkGray]	1	4			0.509871	0.29254	0.77034	0.141228	0.72268	28.249	27.604	27.8081	28.0914	28.0505	27.9428
	0.287118	0.516276	-0.312596	Chenodeoxyglycocholic acid	HMDB06898	C05462	1.04	0.6	Color2 [DarkGray]	1	4			0.516276	0.287118	0.77034	-0.312596	-0.711127	15.8894	16.7073	16.9431	15.8263	15.977	16.7987
	0.285554	0.518138	-0.279648	Ceramide (d18:2/22:0)	n/a		1.83	0.69	Color2 [DarkGray]	1	4			0.518138	0.285554	0.77034	-0.279648	-0.707788	19.4933	18.9459	19.647	18.9545	19.7123	18.5805
	0.285268	0.51848	-0.781311	Deoxyguanosine	HMDB00085	C00330	1.11	0.64	Color2 [DarkGray]	1	4			0.51848	0.285268	0.77034	-0.781311	-0.707176	20.2066	21.2066	22.239	18.7504	20.5731	21.9847
	0.284388	0.519532	0.203074	Niacinamide	HMDB01406	C00153	2.18	1.11	Color2 [DarkGray]	1	4			0.519532	0.284388	0.77034	0.203074	0.705295	28.6595	29.4688	29.1652	29.0084	29.3153	29.579
	0.275346	0.530462	-0.289394	Guanine	HMDB00132	C00242	1.89	0.94	Color2 [DarkGray]	1	4			0.530462	0.275346	0.777991	-0.289394	-0.685907	24.2021	23.6865	23.0576	23.5983	23.6431	22.8365
	0.274146	0.531929	0.430301	N-Acetylaspartylglutamic acid	HMDB01067	C12270	3.39	2	Color2 [DarkGray]	1	4			0.531929	0.274146	0.777991	0.430301	0.683325	23.155	23.391	24.8044	24.7338	23.5165	24.391
	0.26882	0.538493	0.198549	L-Octanoylcarnitine		C02838	2.15	1.13	Color2 [DarkGray]	1	4			0.538493	0.26882	0.782271	0.198549	0.671841	16.3769	15.6154	15.755	16.4752	15.9362	15.9316
	0.262221	0.546738	0.185355	Sphingomyelin (d18:0/22:1(13Z)(OH))	HMDB13466		1.95	1.06	Color2 [DarkGray]	1	4			0.546738	0.262221	0.788918	0.185355	0.657556	25.5374	26.2335	26.3049	25.9338	26.3828	26.3153
	0.256582	0.553884	-1.80219	L-Lactic acid	HMDB00190	C00186	1.33	0.68	Color2 [DarkGray]	1	4			0.553884	0.256582	0.7939	-1.80219	-0.645298	18.7569	22.7836	21.8538	14.3373	22.3403	21.3101
	0.243354	0.571013	-0.21853	Xanthine	HMDB00292	C00385	1.58	0.79	Color2 [DarkGray]	1	4			0.571013	0.243354	0.811003	-0.21853	-0.616347	16.6937	16.2288	15.4799	15.968	15.8846	15.8942
	0.24126	0.573772	-0.315735	C10-DC-OH			1.59	0.54	Color2 [DarkGray]	1	4			0.573772	0.24126	0.811003	-0.315735	-0.611739	16.5326	15.1946	16.7073	15.6439	15.624	16.2194
	0.23621	0.580484	-0.214704	L-Lysine	HMDB00182	C00047	2.06	1.01	Color2 [DarkGray]	1	4			0.580484	0.23621	0.811003	-0.214704	-0.600591	23.7182	22.5892	22.7512	22.7655	22.7265	22.9225
	0.23227	0.585773	0.318746	Malonyl carnitine (C3DC)			3	1.02	Color2 [DarkGray]	1	4			0.585773	0.23227	0.811003	0.318746	0.591865	15.3373	15.4087	13.9658	15.3718	14.7099	15.5864
	0.231572	0.586717	-1.48655	Methylmalonic acid	HMDB00202	C02170	0.88	0.45	Color2 [DarkGray]	1	4			0.586717	0.231572	0.811003	-1.48655	-0.590315	15.1115	20.6971	19.2442	13.1674	19.3255	18.1002
	0.229358	0.589715	0.155374	Sphingomyelin (d18:1/23:0)	HMDB12105		1.98	1.09	Color2 [DarkGray]	1	4			0.589715	0.229358	0.811003	0.155374	0.585397	25.6486	26.2535	26.3494	25.9406	26.3959	26.3811
	0.222404	0.599233	-0.679656	N-Acetylputrescine	HMDB02064	C02714	1.04	0.37	Color2 [DarkGray]	1	4			0.599233	0.222404	0.811003	-0.679656	-0.569892	22.1976	22.44	19.5204	21.9495	20.7796	19.3899
	0.222053	0.599718	-0.755308	Cytidine	HMDB00089	C00475	0.6	0.31	Color2 [DarkGray]	1	4			0.599718	0.222053	0.811003	-0.755308	-0.569105	23.4298	26.2114	25.1946	22.8346	23.48	26.2553
	0.218064	0.605252	-0.371133	N-Acetylglutamine	HMDB06029	n/a	1.23	0.44	Color2 [DarkGray]	1	4			0.605252	0.218064	0.811003	-0.371133	-0.560168	23.2679	23.3645	21.895	23.391	22.0951	21.928
	0.216549	0.607367	-0.223886	Sphingomyelin (d18:0/24:1(15Z))	HMDB12095		1.58	0.92	Color2 [DarkGray]	1	4			0.607367	0.216549	0.811003	-0.223886	-0.556766	27.7581	28.3536	28.7162	27.4862	28.2308	28.4394
	0.214584	0.610122	0.23962	Sphingomyelin (d17:1/24:0)	HMDB11695		2.31	1.36	Color2 [DarkGray]	1	4			0.610122	0.214584	0.811003	0.23962	0.552345	26.6998	27.1115	28.0349	27.1984	27.8203	27.5463
	0.213625	0.61147	0.440233	Sphingosine 1-phosphate	HMDB00277	C06124	4.69	1.78	Color2 [DarkGray]	1	4			0.61147	0.213625	0.811003	0.440233	0.550187	22.9899	22.937	22.1079	23.9584	21.6276	23.7695
	0.211228	0.614854	-0.136686	Acetylcholine	HMDB00895	C01996	1.95	0.81	Color2 [DarkGray]	1	4			0.614854	0.211228	0.811003	-0.136686	-0.544782	20.6453	20.4676	20.1581	20.6886	20.002	20.1704
	0.197929	0.633973	0.143033	Sphingomyelin (d18:0/22:2(13Z,16Z)(OH))	HMDB13467		3.14	1.07	Color2 [DarkGray]	1	4			0.633973	0.197929	0.831124	0.143033	0.51458	26.6998	27.0401	26.1757	26.8019	26.976	26.5667
	0.187767	0.648983	0.14074	Sphingomyelin (d18:0/22:0)	HMDB12091		1.77	0.91	Color2 [DarkGray]	1	4			0.648983	0.187767	0.845644	0.14074	0.491252	30.7692	31.4871	31.4775	31.13	31.6798	31.3463
	0.178129	0.663546	0.188645	Ceramide (d18:1/26:0)	HMDB04955		2.36	1.29	Color2 [DarkGray]	1	4			0.663546	0.178129	0.856121	0.188645	0.468915	18.9171	18.9459	19.2372	19.3189	18.5049	19.8423
	0.177187	0.664987	-0.140786	L-Asparagine	HMDB00168	C00152	1.78	1.03	Color2 [DarkGray]	1	4			0.664987	0.177187	0.856121	-0.140786	-0.46672	22.2273	21.3857	21.3538	21.7056	21.4375	21.4015
	0.174228	0.669534	-0.3036	Dimethyl-L-arginine	HMDB01539	C03626	1.79	1.04	Color2 [DarkGray]	1	4			0.669534	0.174228	0.856844	-0.3036	-0.459811	22.3376	23.0275	24.4738	22.5892	23.0854	23.2535
	0.168841	0.677889	-0.349765	Hypoxanthine	HMDB00157	C00262	1.88	0.64	Color2 [DarkGray]	1	4			0.677889	0.168841	0.862403	-0.349765	-0.447183	27.6181	27.6865	26.527	26.965	28.0965	25.7208
	0.162822	0.687351	0.17123	L-Glutamic acid	HMDB00148	C00025	2.14	1.06	Color2 [DarkGray]	1	4			0.687351	0.162822	0.868403	0.17123	0.432985	28.6424	28.1842	27.4551	28.5969	28.267	27.9316
	0.160721	0.690683	0.289485	Uracil	HMDB00300	C00106	4.21	1.51	Color2 [DarkGray]	1	4			0.690683	0.160721	0.868403	0.289485	0.428008	23.2679	24.895	22.6518	23.7389	23.867	24.0772
	0.144512	0.716949	-0.1332	N-Acetyl-D-glucosamine	HMDB00215	C00140	2.07	1.05	Color2 [DarkGray]	1	4			0.716949	0.144512	0.888254	-0.1332	-0.389216	21.8876	22.9601	22.1269	22.3725	22.2006	22.002
	0.142329	0.720561	0.176326	Sphingomyelin (d18:0/23:0)	HMDB12093		2.4	1.41	Color2 [DarkGray]	1	4			0.720561	0.142329	0.888254	0.176326	0.383937	25.4583	25.8264	26.8385	25.8264	26.4984	26.3273
	0.140108	0.724255	0.111667	Oxidized glutathione	HMDB03337	C00127	2.17	1.06	Color2 [DarkGray]	1	4			0.724255	0.140108	0.888254	0.111667	0.378552	19.7844	19.5204	19.4516	20.2185	19.5988	19.2741
	0.13943	0.725388	-0.325174	Ceramide (d18:0/18:0)	HMDB11761		1.79	0.98	Color2 [DarkGray]	1	4			0.725388	0.13943	0.888254	-0.325174	-0.376903	22.4015	20.895	19.7634	20.8651	19.9316	21.2877
	0.138388	0.727129	0.137729	Tetradecanoylcarnitine			2.07	1.06	Color2 [DarkGray]	1	4			0.727129	0.138388	0.888254	0.137729	0.374371	19.1704	17.9488	18.6835	18.8876	18.5582	18.7699
	0.130056	0.741215	-0.0896657	Ceramide (d18:1/16:0)	HMDB04949		1.99	0.97	Color2 [DarkGray]	1	4			0.741215	0.130056	0.891089	-0.0896657	-0.353995	21.6141	20.8576	21.1946	21.343	20.9024	21.1519
	0.122613	0.754027	-0.170227	4-Hydroxybenzoic acid	HMDB00500	C00156	2.66	1.13	Color2 [DarkGray]	1	4			0.754027	0.122613	0.891089	-0.170227	-0.335614	17.4004	17.1752	16.8606	16.0167	17.5507	17.3581
	0.122467	0.754281	0.0819807	Decanoyl-L-carnitine	HMDB0000651	C03299	2.39	1.23	Color2 [DarkGray]	1	4			0.754281	0.122467	0.891089	0.0819807	0.33525	14.3718	13.6096	13.7731	14.0785	14.0785	13.8435
	0.121427	0.75609	-0.917166	Uric acid	HMDB00289	C00366	2.2	1.14	Color2 [DarkGray]	1	4			0.75609	0.121427	0.891089	-0.917166	-0.332667	10.0362	15.1946	13.3987	7.40939	14.8823	13.5864
	0.121108	0.756645	0.202711	Uridine	HMDB00296	C00299	3.43	1.24	Color2 [DarkGray]	1	4			0.756645	0.121108	0.891089	0.202711	0.331874	17.9714	19.2396	17.185	18.1605	18.2741	18.5694
	0.120186	0.758252	-0.18143	Adenosine	HMDB00050	C00212	2.33	1.19	Color2 [DarkGray]	1	4			0.758252	0.120186	0.891089	-0.18143	-0.329583	25.239	26.7389	25.772	25.0732	26.019	26.1135
	0.119981	0.758611	-0.22408	Ceramide (d18:1/23:1)	n/a		2.36	1.11	Color2 [DarkGray]	1	4			0.758611	0.119981	0.891089	-0.22408	-0.329071	20.1206	19.7439	19.5049	20.5069	19.8891	18.3012
	0.1177	0.762606	0.109329	Ceramide (d18:1/14:0)	HMDB11773		2.69	1.39	Color2 [DarkGray]	1	4			0.762606	0.1177	0.891089	0.109329	0.323382	18.7173	18.3581	18.3581	18.9714	17.9601	18.83
	0.106116	0.78322	-0.253549	2-trans,4-cis-Decadienoylcarnitine	HMDB0013325		1.66	0.91	Color2 [DarkGray]	1	4			0.78322	0.106116	0.910229	-0.253549	-0.294228	13.3987	13.6211	14.3786	13.4893	12.1737	14.9748
	0.102998	0.788864	0.105364	Ceramide (d18:2/20:0)	n/a		1.75	0.84	Color2 [DarkGray]	1	4			0.788864	0.102998	0.911859	0.105364	0.286301	18.4456	18.2512	18.6204	18.1898	19.2489	18.1946
	0.0996392	0.794988	0.176362	cis-5-Tetradecenoylcarnitine	HMDB0002014		2.25	1.19	Color2 [DarkGray]	1	4			0.794988	0.0996392	0.914024	0.176362	0.277723	17.5049	16.9431	16.5296	18.1407	17.1946	16.1713
	0.0841791	0.823798	-0.152652	Biotin	HMDB00030	C00120	1.28	0.65	Color2 [DarkGray]	1	4			0.823798	0.0841791	0.935564	-0.152652	-0.237692	17.9601	19.2832	19.0372	17.8545	18.4211	19.547
	0.0835971	0.824903	-0.0883478	dCTP	HMDB00998	C00458	1.75	0.89	Color2 [DarkGray]	1	4			0.824903	0.0835971	0.935564	-0.0883478	-0.236167	23.1472	23.7077	23.5869	23.9495	23.4298	22.7975
	0.0826114	0.826777	0.0863221	Phosphatidylserine	HMDB14291	n/a	3.13	1.09	Color2 [DarkGray]	1	4			0.826777	0.0826114	0.935564	0.0863221	0.233581	16.9882	17.5049	16.3021	17.1155	17.1655	16.7731
	0.0711588	0.84887	-0.0704625	Pyridoxal	HMDB01545	C00250	1.73	0.93	Color2 [DarkGray]	1	4			0.84887	0.0711588	0.951919	-0.0704625	-0.203237	23.5045	22.8423	22.4947	22.7451	22.6518	23.2332
	0.070537	0.850086	0.0799395	L-Proline	HMDB00162	C00148	2.68	1.46	Color2 [DarkGray]	1	4			0.850086	0.070537	0.951919	0.0799395	0.201573	29.1483	29.0557	29.6595	29.7405	29.6931	28.6697
	0.0593723	0.872223	-0.0700026	Heptanoylcarnitine			1.75	1.02	Color2 [DarkGray]	1	4			0.872223	0.0593723	0.971648	-0.0700026	-0.17141	16.3954	15.4219	15.0992	15.8138	15.4415	15.4512
	0.0556461	0.879739	-0.120743	Guanosine	HMDB00133	C00387	3.32	1.2	Color2 [DarkGray]	1	4			0.879739	0.0556461	0.974969	-0.120743	-0.161215	24.1719	25.5841	23.4676	23.5045	24.4298	24.9271
	0.0532256	0.884656	0.0297902	L-Phenylalanine	HMDB00159	C00079	2.33	0.97	Color2 [DarkGray]	1	4			0.884656	0.0532256	0.97539	0.0297902	0.154556	28.965	28.3109	28.726	28.6865	28.7453	28.6595
	0.0476287	0.896131	0.0292098	Thiamine	HMDB00235	C00378	2.45	1.15	Color2 [DarkGray]	1	4			0.896131	0.0476287	0.980391	0.0292098	0.13905	27.8623	27.8264	27.7325	28.0349	28.0505	27.4234
	0.046573	0.898312	0.046442	Choline	HMDB00097	C00114	1.9	0.92	Color2 [DarkGray]	1	4			0.898312	0.046573	0.980391	0.046442	0.136107	27.2714	26.8385	26.2002	27.0914	26.726	26.632
	0.043281	0.905147	0.0932719	trans-2-Dodecenoylcarnitine	HMDB0013326		2.41	1.4	Color2 [DarkGray]	1	4			0.905147	0.043281	0.982861	0.0932719	0.126895	14.3021	13.5746	12.7731	14.392	14.0532	12.4843
	0.0399958	0.91202	0.0710494	N-Acetyl-L-aspartic acid	HMDB00812	C01042	1.29	0.71	Color2 [DarkGray]	1	4			0.91202	0.0399958	0.985348	0.0710494	0.117645	22.4825	23.8385	24.2821	23.3376	23.3376	24.141
	0.0362577	0.919903	0.0335712	S-Adenosylhomocysteine	HMDB00939	C00021	1.89	1.12	Color2 [DarkGray]	1	4			0.919903	0.0362577	0.988896	0.0335712	0.10705	17.4004	17.734	18.0638	17.2877	18.1206	17.8906
	0.0305444	0.932085	-0.0528615	Sphingomyelin (d18:1/24:0)	HMDB11697		1.85	1.08	Color2 [DarkGray]	1	4			0.932085	0.0305444	0.994024	-0.0528615	-0.0907082	26.9316	27.7895	28.6458	27.141	27.8974	28.17
	0.0283013	0.936912	0.0467873	trans-2-Tetradecenoylcarnitine	HMDB0013329		2.32	1.27	Color2 [DarkGray]	1	4			0.936912	0.0283013	0.994024	0.0467873	0.0842418	17.3495	16.4512	16.2307	16.7987	17.4415	15.9316
	0.0244634	0.945228	-0.0287418	Sphingomyelin (d18:1/20:0)	HMDB12102		1.5	0.83	Color2 [DarkGray]	1	4			0.945228	0.0244634	0.994024	-0.0287418	-0.0731107	28.5052	29.1628	29.6561	28.8858	29.4957	28.8564
	0.0231077	0.948183	-0.0477517	Ceramide (d18:0/21:0)	n/a		2.11	1.16	Color2 [DarkGray]	1	4			0.948183	0.0231077	0.994024	-0.0477517	-0.0691577	17.5878	16.2805	15.5893	16.4909	15.7808	17.0426
	0.0213614	0.952004	0.0245724	Choline	HMDB00097	C00114	1.85	0.94	Color2 [DarkGray]	1	4			0.952004	0.0213614	0.994024	0.0245724	0.0640497	33.1161	32.6198	31.8974	32.8441	32.5273	32.3356
	0.0211485	0.95247	0.0173543	2-Aminobenzoic acid	HMDB01123	C00108	1.91	0.97	Color2 [DarkGray]	1	4			0.95247	0.0211485	0.994024	0.0173543	0.0634258	18.2419	17.6523	17.8113	18.3321	17.7731	17.6523
	0.0175438	0.960409	0.0121517	Adenosine monophosphate	HMDB00045	C00020	2.18	1.12	Color2 [DarkGray]	1	4			0.960409	0.0175438	0.994024	0.0121517	0.0528186	24.918	24.7234	25.317	25.2058	24.7077	25.0813
	0.0149518	0.966158	-0.0232547	Deoxyuridine triphosphate	HMDB01191	C00460	1.71	0.7	Color2 [DarkGray]	1	4			0.966158	0.0149518	0.994024	-0.0232547	-0.0451416	16.3286	16.1733	14.7731	16.0145	15.5356	15.6551
	0.00975292	0.977793	-0.0272137	Ceramide (d18:0/19:0)	n/a		2.66	1.46	Color2 [DarkGray]	1	4			0.977793	0.00975292	0.994024	-0.0272137	-0.0296143	17.2326	15.5049	14.4318	16.0532	14.8533	16.1811
	0.00896718	0.979564	0.0240339	Thiamine monophosphate	HMDB02666	C01081	1.76	0.9	Color2 [DarkGray]	1	4			0.979564	0.00896718	0.994024	0.0240339	0.0272522	19.6645	19.0873	17.2696	18.9287	17.7273	19.4375
	0.00825931	0.981162	0.00950273	Succinylcarnitine (C4DC)	HMDB0061717		2.11	1.02	Color2 [DarkGray]	1	4			0.981162	0.00825931	0.994024	0.00950273	0.0251207	16.2326	15.8012	15.2913	16.2118	15.8361	15.3056
	0.00761719	0.982614	-0.0108722	Lactose	HMDB00186	C00243	1.99	1.02	Color2 [DarkGray]	1	4			0.982614	0.00761719	0.994024	-0.0108722	-0.0231843	13.0967	11.8994	12.4691	13.0189	12.4919	11.9218
	0.00666211	0.984777	0.013717	C22			3.06	1.04	Color2 [DarkGray]	1	4			0.984777	0.00666211	0.994024	0.013717	0.0202991	13.92	13.1325	15.2023	13.9748	13.6439	14.6773
	0.00419888	0.990378	0.00792948	Sphingomyelin (d18:0/24:0)	HMDB12094		1.96	1.14	Color2 [DarkGray]	1	4			0.990378	0.00419888	0.994827	0.00792948	0.0128294	25.5105	26.3477	27.2979	25.7466	26.5359	26.8974
	0.00225245	0.994827	0.00230726	C22:1			1.99	0.98	Color2 [DarkGray]	1	4			0.994827	0.00225245	0.994827	0.00230726	0.00689746	13.6773	13.5265	14.3373	13.6551	13.5981	14.2949

## Sheet: Cell_number_norm_sign_p ctr
Significant	-Log(P-value)	p_value	Difference_log2FC	Metabolite	HMDB ID	KEGG ID	paused/Ctrl IS + PROTEIN normalized average	paused / Ctrl CELL NUMBER mormalization	Symbol color	Symbol type	Symbol size	Show label	Student's T-test Significant IS_paused_IS_ctrl	Student's T-test significant	-Log Student's T-test p-value IS_paused_IS_ctrl	Student's T-test q-value IS_paused_IS_ctrl	Student's T-test Difference IS_paused_IS_ctrl	Student's T-test Test statistic IS_paused_IS_ctrl	IS ES-1_ctrl	IS ES-2_ctrl	IS ES-3_ctrl	IS ES-1_paused	IS ES-2_paused	IS ES-3_paused
	3.63326	0.000232668	0.543425	5'-Methylthioadenosine	HMDB01173	C00170	2.97	1.43	Color2 [DarkGray]	1	4			0.000232668	3.63326	0.0500236	0.543425	12.5402	24.6811	24.7645	24.7286	25.2499	25.3376	25.217
	3.15897	0.00069347	2.04282	Linoelaidyl carnitine			9.1	4.27	Color2 [DarkGray]	1	4			0.00069347	3.15897	0.074548	2.04282	9.47062	14.0532	13.7628	14.5018	16.1196	16.1457	16.1811
	2.61581	0.00242207	1.40331	C20:3			5.5	2.85	Color2 [DarkGray]	1	4			0.00242207	2.61581	0.147925	1.40331	6.81584	13.6883	13.1627	13.0137	14.7366	14.6773	14.6607
	2.44267	0.00360857	1.05346	3-hydroxyoctanoyl carnitine	HMDB0061634		4.1	1.91	Color2 [DarkGray]	1	4			0.00360857	2.44267	0.147925	1.05346	6.1208	15.2251	14.8435	15.1869	15.9385	16.3598	16.1176
	2.41678	0.00383021	1.20093	Heptadecanoyl carnitine			5.13	2.44	Color2 [DarkGray]	1	4			0.00383021	2.41678	0.147925	1.20093	6.02225	16.9658	16.7471	17.0319	18.2466	17.7602	18.3408
	2.36975	0.00426825	-1.26604	Succinic acid	HMDB00254	C00042	0.83	0.42	Color2 [DarkGray]	1	4			0.00426825	2.36975	0.147925	-1.26604	-5.84661	22.1916	21.7056	21.5451	20.7389	20.4576	20.4476
	2.23762	0.00578598	2.00433	Adenosine triphosphate	HMDB00538	C00002	9.86	5.59	Color2 [DarkGray]	1	4			0.00578598	2.23762	0.147925	2.00433	5.37551	23.7796	23.8385	24.6918	26.3187	26.3528	25.6513
	2.21707	0.00606636	-0.41599	Sphingomyelin (d18:1/14:0)	HMDB12097		1.65	0.75	Color2 [DarkGray]	1	4			0.00606636	2.21707	0.147925	-0.41599	-5.30507	28.6492	28.6492	28.4862	28.2399	28.2308	28.066
	2.1473	0.00712364	-1.90264	Adipoyl carnitine (C6DC)	HMDB0061677		0.53	0.24	Color2 [DarkGray]	1	4			0.00712364	2.1473	0.147925	-1.90264	-5.07136	19.185	18.8697	17.9431	16.8238	16.786	16.68
	2.04256	0.00906661	1.17289	Ceramide (d18:1/21:0)	n/a		3.99	1.85	Color2 [DarkGray]	1	4			0.00906661	2.04256	0.147925	1.17289	4.73559	19.2877	18.9686	19.3645	20.8113	20.1825	20.1457
	2.01867	0.00957922	1.39113	Flavin Mononucleotide	HMDB01520	C00061	5.82	2.82	Color2 [DarkGray]	1	4			0.00957922	2.01867	0.147925	1.39113	4.66145	21.9707	21.7512	22.6992	23.4298	23.4676	23.6971
	2.00104	0.0099761	-0.848053	Sphingomyelin (d18:0/12:0)	HMDB12084		1.15	0.54	Color2 [DarkGray]	1	4			0.0099761	2.00104	0.147925	-0.848053	-4.60727	23.8093	23.5754	24.1488	22.9116	22.9243	23.1534
	1.95649	0.0110538	0.960384	Sphingomyelin (d18:0/16:1(9Z)(OH))	HMDB13463		4.31	2.19	Color2 [DarkGray]	1	4			0.0110538	1.95649	0.147925	0.960384	4.47245	28.066	28.6898	28.1115	29.3848	29.2422	29.1214
	1.95166	0.0111774	-1.42494	Butyryl-L-carnitine	HMDB0002013	C02862	0.57	0.33	Color2 [DarkGray]	1	4			0.0111774	1.95166	0.147925	-1.42494	-4.45801	22.3857	22.9024	23.2302	21.8073	21.3156	21.1206
	1.94961	0.0112302	1.08247	Ceramide (d18:1/25:1)	n/a		4.65	2.24	Color2 [DarkGray]	1	4			0.0112302	1.94961	0.147925	1.08247	4.4519	18.1507	18.5731	18.2232	19.3878	19.0479	19.7586
	1.9331	0.0116654	1.52783	C18-OH			5.85	2.93	Color2 [DarkGray]	1	4			0.0116654	1.9331	0.147925	1.52783	4.40284	15.5746	14.5142	15.1196	16.2895	16.8361	16.6662
	1.93195	0.0116964	1.01499	Stearoylcarnitine			4.34	2.31	Color2 [DarkGray]	1	4			0.0116964	1.93195	0.147925	1.01499	4.39943	21.2593	20.5823	20.6186	21.8269	21.7182	21.9601
	1.87903	0.0132121	-0.0107536	Sphingomyelin (C12, IS)			1.95	0.99	Color2 [DarkGray]	1	4			0.0132121	1.87903	0.157811	-0.0107536	-4.24487	24.6811	24.6865	24.6811	24.6703	24.6703	24.6757
	1.84647	0.0142407	1.03714	Ceramide (d18:1/19:0)	n/a		4.29	2.18	Color2 [DarkGray]	1	4			0.0142407	1.84647	0.161144	1.03714	4.1517	17.2326	16.4021	16.6523	17.8846	17.7731	17.7406
	1.81801	0.0152052	-0.888721	Beta-Alanine	HMDB00056	C00099	1.08	0.57	Color2 [DarkGray]	1	4			0.0152052	1.81801	0.163456	-0.888721	-4.07142	20.343	20.3101	20.714	19.5451	19.2741	19.8817
	1.65135	0.0223179	-0.81104	Ribitol	HMDB00508	C00474	1.24	0.61	Color2 [DarkGray]	1	4			0.0223179	1.65135	0.21919	-0.81104	-3.62198	13.5142	12.9784	12.7936	12.2674	12.1923	12.3934
	1.6492	0.0224287	-2.28311	NAD	HMDB00902	C00003	0.42	0.18	Color2 [DarkGray]	1	4			0.0224287	1.6492	0.21919	-2.28311	-3.6164	25.824	25.604	25.3545	24.4614	23.1206	22.3511
	1.61708	0.0241501	-2.00571	Hydroxyvalerylcarnitine	HMDB0013132		0.51	0.2	Color2 [DarkGray]	1	4			0.0241501	1.61708	0.22534	-2.00571	-3.53369	19.8346	19.7005	19.0346	18.4616	17.3836	16.7073
	1.58545	0.0259744	1.84031	Fructose 6-phosphate	HMDB00124	C00085	10.76	4.29	Color2 [DarkGray]	1	4			0.0259744	1.58545	0.22534	1.84031	3.45337	21.6497	22.2849	21.2933	24.2607	23.7492	22.7389
	1.57837	0.0264018	1.72318	Linoleyl carnitine			7.37	2.93	Color2 [DarkGray]	1	4			0.0264018	1.57837	0.22534	1.72318	3.43552	14.0189	12.7628	13.8727	15.7126	15.4285	14.6828
	1.5525	0.0280219	-0.339041	Gluconic acid	HMDB00625	C00257	1.73	0.77	Color2 [DarkGray]	1	4			0.0280219	1.5525	0.22534	-0.339041	-3.37084	20.4375	20.5451	20.3321	20.0559	20.2535	19.9882
	1.53357	0.0292702	1.07676	Pentadecanoylcarnitine	HMDB0062517		4.88	1.8	Color2 [DarkGray]	1	4			0.0292702	1.53357	0.22534	1.07676	3.32396	16.1337	15.5597	16.3339	16.977	16.7602	17.5204
	1.53244	0.0293466	0.643002	L-Tyrosine	HMDB00158	C00082	2.67	1.55	Color2 [DarkGray]	1	4			0.0293466	1.53244	0.22534	0.643002	3.32116	27.3153	27.726	27.9259	28.3828	28.3578	28.1556
	1.48805	0.0325053	1.11734	3-hydroxytetradecanoyl carnitine	HMDB0061640		4.57	2.66	Color2 [DarkGray]	1	4			0.0325053	1.48805	0.240987	1.11734	3.2127	14.7419	13.7419	13.6991	15.0701	15.1556	15.3092
	1.46302	0.0344337	0.619953	Sphingomyelin (d18:1/24:1(15Z))	HMDB12107		2.97	1.43	Color2 [DarkGray]	1	4			0.0344337	1.46302	0.246613	0.619953	3.15242	27.8264	28.4629	28.2262	28.7389	28.9203	28.7162
	1.42734	0.0373818	-0.542285	Betaine	HMDB00043	C00719	1.4	0.71	Color2 [DarkGray]	1	4			0.0373818	1.42734	0.246613	-0.542285	-3.06756	28.4354	28.9923	28.604	28.0349	28.2535	28.1164
	1.3981	0.039985	0.646807	Elaidic carnitine			3.72	1.41	Color2 [DarkGray]	1	4			0.039985	1.3981	0.246613	0.646807	2.99891	21.5069	20.8191	21.3857	21.8839	21.8152	21.953
	1.39	0.0407377	0.714486	Sphingomyelin (d18:0/18:1(9Z)), Sphingomyelin (d18:0/18:1(11Z))	HMDB12089, HMDB12088		4.16	1.91	Color2 [DarkGray]	1	4			0.0407377	1.39	0.246613	0.714486	2.98003	30.5389	31.1604	30.4727	31.4775	31.5844	31.2535
	1.38562	0.0411514	-0.611607	Allantoin	HMDB00462	C01551	1.38	0.68	Color2 [DarkGray]	1	4			0.0411514	1.38562	0.246613	-0.611607	-2.96983	16.8484	16.4219	16.2363	15.7366	16.0722	15.863
	1.38452	0.0412554	0.620161	Citric acid	HMDB00094	C00158	3.21	1.55	Color2 [DarkGray]	1	4			0.0412554	1.38452	0.246613	0.620161	2.96728	21.9985	22.6186	22.3857	23.0207	23.0935	22.7492
	1.38412	0.0412934	-0.91994	Propionyl-L-carnitine	HMDB0000824	C03017	1.23	0.62	Color2 [DarkGray]	1	4			0.0412934	1.38412	0.246613	-0.91994	-2.96635	22.2764	22.0559	22.9619	21.714	21.2243	21.5961
	1.36563	0.0430893	1.05063	3-Hydroxy-11Z-octadecenoylcarnitine	HMDB0013339		4.25	2.29	Color2 [DarkGray]	1	4			0.0430893	1.36563	0.246673	1.05063	2.92358	15.6964	14.8679	14.997	15.8287	16.6937	16.1908
	1.35524	0.0441327	0.385765	L-Isoleucine	HMDB00172	C00407	2.84	1.39	Color2 [DarkGray]	1	4			0.0441327	1.35524	0.246673	0.385765	2.89967	28.7988	28.4746	28.6005	29.0711	29.1337	28.8264
	1.34925	0.0447454	0.426771	Sphingomyelin (d18:1/26:0)	HMDB11698		2.92	1.34	Color2 [DarkGray]	1	4			0.0447454	1.34925	0.246673	0.426771	2.88593	23.1472	22.8764	23.141	23.5638	23.632	23.2492

## Sheet: Cell_num_norm_sign_log2FC.75
Significant	-Log(P-value)	p_value	Difference_log2FC	Metabolite	HMDB ID	KEGG ID	paused/Ctrl IS + PROTEIN normalized average	paused / Ctrl CELL NUMBER mormalization	Symbol color	Symbol type	Symbol size	Show label	Student's T-test Significant IS_paused_IS_ctrl	Student's T-test significant	-Log Student's T-test p-value IS_paused_IS_ctrl	Student's T-test q-value IS_paused_IS_ctrl	Student's T-test Difference IS_paused_IS_ctrl	Student's T-test Test statistic IS_paused_IS_ctrl	IS ES-1_ctrl	IS ES-2_ctrl	IS ES-3_ctrl	IS ES-1_paused	IS ES-2_paused	IS ES-3_paused
	1.6492	0.0224287	-2.28311	NAD	HMDB00902	C00003	0.42	0.18	Color2 [DarkGray]	1	4			0.0224287	1.6492	0.21919	-2.28311	-3.6164	25.824	25.604	25.3545	24.4614	23.1206	22.3511
	1.61708	0.0241501	-2.00571	Hydroxyvalerylcarnitine	HMDB0013132		0.51	0.2	Color2 [DarkGray]	1	4			0.0241501	1.61708	0.22534	-2.00571	-3.53369	19.8346	19.7005	19.0346	18.4616	17.3836	16.7073
	2.1473	0.00712364	-1.90264	Adipoyl carnitine (C6DC)	HMDB0061677		0.53	0.24	Color2 [DarkGray]	1	4			0.00712364	2.1473	0.147925	-1.90264	-5.07136	19.185	18.8697	17.9431	16.8238	16.786	16.68
	1.95166	0.0111774	-1.42494	Butyryl-L-carnitine	HMDB0002013	C02862	0.57	0.33	Color2 [DarkGray]	1	4			0.0111774	1.95166	0.147925	-1.42494	-4.45801	22.3857	22.9024	23.2302	21.8073	21.3156	21.1206
	2.36975	0.00426825	-1.26604	Succinic acid	HMDB00254	C00042	0.83	0.42	Color2 [DarkGray]	1	4			0.00426825	2.36975	0.147925	-1.26604	-5.84661	22.1916	21.7056	21.5451	20.7389	20.4576	20.4476
	1.38412	0.0412934	-0.91994	Propionyl-L-carnitine	HMDB0000824	C03017	1.23	0.62	Color2 [DarkGray]	1	4			0.0412934	1.38412	0.246613	-0.91994	-2.96635	22.2764	22.0559	22.9619	21.714	21.2243	21.5961
	1.81801	0.0152052	-0.888721	Beta-Alanine	HMDB00056	C00099	1.08	0.57	Color2 [DarkGray]	1	4			0.0152052	1.81801	0.163456	-0.888721	-4.07142	20.343	20.3101	20.714	19.5451	19.2741	19.8817
	2.00104	0.0099761	-0.848053	Sphingomyelin (d18:0/12:0)	HMDB12084		1.15	0.54	Color2 [DarkGray]	1	4			0.0099761	2.00104	0.147925	-0.848053	-4.60727	23.8093	23.5754	24.1488	22.9116	22.9243	23.1534
	1.65135	0.0223179	-0.81104	Ribitol	HMDB00508	C00474	1.24	0.61	Color2 [DarkGray]	1	4			0.0223179	1.65135	0.21919	-0.81104	-3.62198	13.5142	12.9784	12.7936	12.2674	12.1923	12.3934
	1.95649	0.0110538	0.960384	Sphingomyelin (d18:0/16:1(9Z)(OH))	HMDB13463		4.31	2.19	Color2 [DarkGray]	1	4			0.0110538	1.95649	0.147925	0.960384	4.47245	28.066	28.6898	28.1115	29.3848	29.2422	29.1214
	1.93195	0.0116964	1.01499	Stearoylcarnitine			4.34	2.31	Color2 [DarkGray]	1	4			0.0116964	1.93195	0.147925	1.01499	4.39943	21.2593	20.5823	20.6186	21.8269	21.7182	21.9601
	1.84647	0.0142407	1.03714	Ceramide (d18:1/19:0)	n/a		4.29	2.18	Color2 [DarkGray]	1	4			0.0142407	1.84647	0.161144	1.03714	4.1517	17.2326	16.4021	16.6523	17.8846	17.7731	17.7406
	1.36563	0.0430893	1.05063	3-Hydroxy-11Z-octadecenoylcarnitine	HMDB0013339		4.25	2.29	Color2 [DarkGray]	1	4			0.0430893	1.36563	0.246673	1.05063	2.92358	15.6964	14.8679	14.997	15.8287	16.6937	16.1908
	2.44267	0.00360857	1.05346	3-hydroxyoctanoyl carnitine	HMDB0061634		4.1	1.91	Color2 [DarkGray]	1	4			0.00360857	2.44267	0.147925	1.05346	6.1208	15.2251	14.8435	15.1869	15.9385	16.3598	16.1176
	1.53357	0.0292702	1.07676	Pentadecanoylcarnitine	HMDB0062517		4.88	1.8	Color2 [DarkGray]	1	4			0.0292702	1.53357	0.22534	1.07676	3.32396	16.1337	15.5597	16.3339	16.977	16.7602	17.5204
	1.94961	0.0112302	1.08247	Ceramide (d18:1/25:1)	n/a		4.65	2.24	Color2 [DarkGray]	1	4			0.0112302	1.94961	0.147925	1.08247	4.4519	18.1507	18.5731	18.2232	19.3878	19.0479	19.7586
	1.48805	0.0325053	1.11734	3-hydroxytetradecanoyl carnitine	HMDB0061640		4.57	2.66	Color2 [DarkGray]	1	4			0.0325053	1.48805	0.240987	1.11734	3.2127	14.7419	13.7419	13.6991	15.0701	15.1556	15.3092
	2.04256	0.00906661	1.17289	Ceramide (d18:1/21:0)	n/a		3.99	1.85	Color2 [DarkGray]	1	4			0.00906661	2.04256	0.147925	1.17289	4.73559	19.2877	18.9686	19.3645	20.8113	20.1825	20.1457
	2.41678	0.00383021	1.20093	Heptadecanoyl carnitine			5.13	2.44	Color2 [DarkGray]	1	4			0.00383021	2.41678	0.147925	1.20093	6.02225	16.9658	16.7471	17.0319	18.2466	17.7602	18.3408
	2.01867	0.00957922	1.39113	Flavin Mononucleotide	HMDB01520	C00061	5.82	2.82	Color2 [DarkGray]	1	4			0.00957922	2.01867	0.147925	1.39113	4.66145	21.9707	21.7512	22.6992	23.4298	23.4676	23.6971
	2.61581	0.00242207	1.40331	C20:3			5.5	2.85	Color2 [DarkGray]	1	4			0.00242207	2.61581	0.147925	1.40331	6.81584	13.6883	13.1627	13.0137	14.7366	14.6773	14.6607
	1.9331	0.0116654	1.52783	C18-OH			5.85	2.93	Color2 [DarkGray]	1	4			0.0116654	1.9331	0.147925	1.52783	4.40284	15.5746	14.5142	15.1196	16.2895	16.8361	16.6662
	1.57837	0.0264018	1.72318	Linoleyl carnitine			7.37	2.93	Color2 [DarkGray]	1	4			0.0264018	1.57837	0.22534	1.72318	3.43552	14.0189	12.7628	13.8727	15.7126	15.4285	14.6828
	1.58545	0.0259744	1.84031	Fructose 6-phosphate	HMDB00124	C00085	10.76	4.29	Color2 [DarkGray]	1	4			0.0259744	1.58545	0.22534	1.84031	3.45337	21.6497	22.2849	21.2933	24.2607	23.7492	22.7389
	2.23762	0.00578598	2.00433	Adenosine triphosphate	HMDB00538	C00002	9.86	5.59	Color2 [DarkGray]	1	4			0.00578598	2.23762	0.147925	2.00433	5.37551	23.7796	23.8385	24.6918	26.3187	26.3528	25.6513
	3.15897	0.00069347	2.04282	Linoelaidyl carnitine			9.1	4.27	Color2 [DarkGray]	1	4			0.00069347	3.15897	0.074548	2.04282	9.47062	14.0532	13.7628	14.5018	16.1196	16.1457	16.1811
