# Supplementary material for: FOXO1-mediated lipid metabolism maintains mammalian embryos in dormancy
Source: Nat Cell Biol. 2024 Jan 4;26(2):181–93. doi: 10.1038/s41556-023-01325-3 (PMC10866708; doi:10.1038/s41556-023-01325-3)
Supplement: Supplementary file 8 — Extended datasets. [file 41556_2023_1325_MOESM8_ESM.xlsx]

## Sheet: reduced KSOM composition
Component	Final concentration	Manufacturer and cat. #
NaCl	5.55 g/L	Sigma Aldrich, cat. # S5886
KCl	0.19 g/L	Sigma Aldrich, cat. # P5405
KH2PO4	0.05 g/L	Sigma Aldrich, cat. # P5655
MgSO4•7H2O	0.05 g/L	Roth, cat. # P027.1
Glucose	0.036 g/L	Sigma Aldrich, cat. # G8270
Penicillin G	0.06 g/L	Sigma Aldrich, cat. # P3032
Streptomycin	0.05 g/L	Sigma Aldrich, cat. # S9137
Sodium lactate	1.87 g/L	Sigma Aldrich, cat. # L7900
NaHCO3	2.1 g/L	Sigma Aldrich, cat. # S5761
Sodium pyruvate	0.022 g/L	Sigma Aldrich, cat. # P5280
EDTA	0.0029 g/L	Thermo Fisher Scientific, cat. # 15575020
CaCl2•2H2O	0.25 g/L	Sigma Aldrich, cat. # C7902
Bovine serum albumin fraction V	1 g/L	Thermo Fisher Scientific, cat. # 15260037

## Sheet: supplements
Supplement	Concentration	Solvent	Manufacturer and cat. #
Valeryl-L-carnitine	1 mM	Ethanol	Cayman, cat. # 26563
Adipoyl-L-carnitine	1 mM	Ethanol	Sigma Aldrich, cat. # 91926
Butyryl-L-carnitine	1 mM	Ethanol	Sigma Aldrich, cat. # 42623
Propionyl-L-carnitine	1 mM	Ethanol	Sigma Aldrich, cat. # 42602
L-Carnitine hydrochloride	1 mM	H2O	Sigma Aldrich, cat. # C0283
Valeric acid	1 mM	H2O	Sigma Aldrich, cat. # 44344
Hexanoic acid	1 mM	H2O	Sigma Aldrich, cat. # 153745
Butyric acid	1 mM	H2O	Sigma Aldrich, cat. # W222119
Proprionic acid	1 mM	H2O	Sigma Aldrich, cat. # W292400
L-leucine	1 mM	H2O	Sigma Aldrich, cat. # L8912
L-valine	1 mM	H2O	Sigma Aldrich, cat. # V0513
L-isoleucine	1 mM	H2O	Sigma Aldrich, cat. # I7403
L-glutamine	1 mM	H2O	Sigma Aldrich, cat. # G8540
Grassofermata	10 µM	DMSO	Cayman, cat. # 26202
L-Ascorbic acid 2-phosphate sesquimagnesium salt hydrate	10 µM	H2O	Sigma Aldrich, cat. # A8960
(+)-Etomoxir (sodium salt)	50 µM	DMSO	Cayman Chemicals/Biomol, cat. # Cay11969-10
Orlistat	25 µM	Ethanol	Sigma Aldrich, cat. # O4139
alpha-ketoglutaric acid	0.15 mM	H2O	Merck, cat. # K1128
AS1842856 (FoxO1 inhibitor)	25 mM	DMSO	Sigma, cat.# 344355
