# Supplementary material for: FOXO1-mediated lipid metabolism maintains mammalian embryos in dormancy
Source: Nat Cell Biol. 2024 Jan 4;26(2):181–93. doi: 10.1038/s41556-023-01325-3 (PMC10866708; doi:10.1038/s41556-023-01325-3)
Supplement: Supplementary file 9 — Extended datasets. [file 41556_2023_1325_MOESM9_ESM.xlsx]

## Sheet: DataS5
Protein.Group	Protein.Ids	Protein.Names	ID	name	LFQ.D5mTORi+Cpt1i_rep1	LFQ.D5mTORi+Cpt1i_rep2	LFQ.D5mTORi+Cpt1i_rep3	LFQ.D5mTORi+Cpt1i_rep4	LFQ.D5mTORi+Cpt1i_rep5	LFQ.D5mTORi+Cpt1i_rep6	LFQ.D5mTORi_rep1	LFQ.D5mTORi_rep2	LFQ.D5mTORi_rep3	LFQ.D5mTORi_rep6	LFQ.D5mTORi+c_rep1	LFQ.D5mTORi+c_rep2	LFQ.D5mTORi+c_rep3	LFQ.D5mTORi+c_rep4	LFQ.D5mTORi+c_rep5	LFQ.D5mTORi+FOXOi_rep1	LFQ.D5mTORi+FOXOi_rep3	LFQ.D5mTORi+FOXOi_rep4	LFQ.D5mTORi+FOXOi_rep5	LFQ.D5mTORi+FOXOi_rep6	LFQ.D5mTORi+FOXOi+c_rep1	LFQ.D5mTORi+FOXOi+c_rep2	LFQ.D5mTORi+FOXOi+c_rep3	LFQ.D5mTORi+FOXOi+c_rep4	LFQ.D5mTORi+FOXOi+c_rep5	LFQ.D5mTORi+FOXOi+c_rep6	LFQ.E4.5_rep1	LFQ.E4.5_rep3	LFQ.E4.5_rep4	LFQ.E4.5_rep5	LFQ.E4.5_rep6
A0A087WNL7;A0A087WNX7;A0A087WP63;A0A087WQ44	A0A087WP63;A0A087WQ44;A0A087WNX7;E9Q9V7;A0A087WNL7;A0A087WQY5	A0A087WNL7_MOUSE;A0A087WNX7_MOUSE;A0A087WP63_MOUSE;A0A087WQ44_MOUSE	Gm42715;Srcap	Gm42715;Srcap	1250.22	1152.53	828.45		593.63	778.42	1269.78		1079.39	1175		1575.56		713.88		768.79	1200.37	1346.77	1545.05	1232.51		1058.73	649.09				1077.01	862.89	757.25	912.45	659.88
A0A087WNY6;A0A087WSH7;Q8R0B4	A0A087WSH7;Q8R0B4;A0A087WNY6	A0A087WNY6_MOUSE;A0A087WSH7_MOUSE;Q8R0B4_MOUSE	Tardbp	Tardbp	718.02					551.79	268.88	426.54	732.31	643.67		351.46	717.86	618.48	812.08	490.01		403.42	485.07	335.34		368.83	619.36	341.25			935.3	987.17	1200.5	1159.19	946.11
A0A087WP14;A0A087WP48;A0A087WP85;A0A087WPW5;A0A087WPX0;A0A087WQD0;A0A087WQF8;A0A087WQG4;A0A087WS04;A0A087WS23;A0A087WS29	A0A087WPX0;A0A087WP48;A0A087WQD0;A0A087WP85;A0A087WS04;A0A087WQG4;A0A087WPW5;A0A087WP14;A0A087WQF8;A0A087WS29;A0A087WS23	A0A087WP14_MOUSE;A0A087WP48_MOUSE;A0A087WP85_MOUSE;A0A087WPW5_MOUSE;A0A087WPX0_MOUSE;A0A087WQD0_MOUSE;A0A087WQF8_MOUSE;A0A087WQG4_MOUSE;A0A087WS04_MOUSE;A0A087WS23_MOUSE;A0A087WS29_MOUSE	Ktn1	Ktn1	2278.27	544.14	2445.44	1828.73	2972.21	2068.8	2111.11	2408.52	1801.25	2216.08	2555.18	2045.7	1607.72	1410.4	1769.42	1953.19	2230.83	1830.19	2568.99	1225.34	2015.17	1720.46	1750.29	2462.48	1630.65	2178.95	1987.04	1684.18	1552.6	1450.49	1813.28
A0A087WP24;A0A087WPF8;A0A087WRJ2;A0A087WSR2;E9QN99	A0A087WRJ2;A0A087WPF8;A0A087WP24;A0A087WSR2;E9QN99	A0A087WP24_MOUSE;A0A087WPF8_MOUSE;A0A087WRJ2_MOUSE;A0A087WSR2_MOUSE;E9QN99_MOUSE	Abhd14b	Abhd14b	27859.2	20336.2	15553.5	25119.6	23440.5	7293.9	21670.9	16710.8	32837.8	5402.06	11726.1	15079.9	20264.4	16915.8	15485	9185.89	8509.82	10362.4	15198.7	18245.5	12221.2	9776.35	14443.1	10491.4	10943.9	15768.3	816.71	3022.23	4238.59	1097.82	4915.23
A0A087WPK3;E9Q9T1;G5E8E1	G5E8E1;A0A087WPK3;E9Q9T1	A0A087WPK3_MOUSE;E9Q9T1_MOUSE;G5E8E1_MOUSE	Lrrfip1	Lrrfip1	1888	1258.07	2165.88	1612.1	2215.14	1999.69	2760.26	2440.82	2474.87	1773.06	3745.83	1671.61	3234.93	2094.52	3817.43	1685.63	1093.26	1548.9	825.06	1714.62	2099.33	2166.96	2399.32	1270.72	1564.24	1887.14	1139.16	1133.22	735.65	1075.24	875.14
A0A087WPL5;E9QNN1	E9QNN1;A0A087WPL5	A0A087WPL5_MOUSE;E9QNN1_MOUSE	Dhx9	Dhx9												5195.92		629.65												1066.06	754.9	1013.6
A0A087WQ94;A0A087WQM0;A0A087WQS0;A0A087WRU0;A0A1D5RM59;A0A6I8MWZ2;E9Q0S6	A0A087WQ94;A0A087WSC8;A0A087WQM0;E9Q0S6;A0A087WRU0;A0A1D5RM59;A0A087WQS0;A0A6I8MWZ2	A0A087WQ94_MOUSE;A0A087WQM0_MOUSE;A0A087WQS0_MOUSE;A0A087WRU0_MOUSE;A0A1D5RM59_MOUSE;A0A6I8MWZ2_MOUSE;E9Q0S6_MOUSE	Tns1	Tns1		4767.12	4232.05	4590.98	4069.05	3464.84	3540.2	3717.79	3318.72	3753.57	3414.05	1279.21	3562.26	2786.96	2923.99		2509.69	3165.64	2906.2	3219.43	4219.38	4254.66	5364.54	5946.16	2868.87	5695.51	2331.8	2605.22		2443.29
A0A087WQH8	A0A087WQH8	A0A087WQH8_MOUSE	Slc35a4	Slc35a4	1930.56	2361.88	479.41				2219.45		1817.53	1354.09	2275.51	3070.71	1313.9		2636.02	675.95	1295.91	1378.53	2152.99		1571.94	1736.3				2600.13	773.02		835.64	470.53
A0A087WRC2	Q9D937;A0A087WRC2;A0A087WQJ5	A0A087WRC2_MOUSE	Gm49416	Gm49416	2733.76	2423.04	2502.83	2194.5	2208.26	3353.77	2841.86	2081.11	2583.86	1737.77	3185.29	1831.54	2539.71	2330.65	2180.76	2951.92	2394.26	2557.34	2302.44	2144.82	2674.91	2422.41	2273.08	2112.08	2141.07	3104.79	3048.97	1618.06	2265.75	1606.62	1956.78
A0A087WRI8;A0A0R4J2B5;G5E8E3	Q8R3Y5;A0A087WRI8;A0A0R4J2B5;G5E8E3	A0A087WRI8_MOUSE;A0A0R4J2B5_MOUSE;G5E8E3_MOUSE	2310022A10Rik	2310022A10Rik	330.26	372	310.6		117.22	235.42	172.9				394.76	240.45		463.15	376.25	223.62		326.77	447.44	143.72	326.89	301.12		323.76	676.29	242.83	143.62	84.6	124.09	345.83
A0A087WRN1;F8WI22	A0A087WRN1;F8WI22	A0A087WRN1_MOUSE;F8WI22_MOUSE	Bclaf1	Bclaf1			333.18		633.27	353.38	499.1				631.62	462.2			543.3	1097.92	822.04		609.86								492.21	509.08	509.64	688.42	983.23
A0A0A0MQL2;E9PUH0	Q80WR5;A0A0A0MQL2;E9PUH0	A0A0A0MQL2_MOUSE;E9PUH0_MOUSE	A430005L14Rik	A430005L14Rik		2061.92	1624.87		2585.76	2392.74	2913.38	2257.59	2226.8	2277.11		3646.42	2985.26	3001.71	2117.87	3457.83	2699.75		2825.61	4150.25	3171.07	2065.73		2551.37	2624.54	2619.77	2700.22		871.54	2428.86	1304.17
A0A0A6YX73;Q8K1M3	A0A0A6YX73;Q8K1M3	A0A0A6YX73_MOUSE;Q8K1M3_MOUSE	Prkar2a	Prkar2a	1928.07	2834.85	2096.62	2235.42	2078.62	3274.91	1913.45	2950.54	2337.95	2411.25	2107.85	2592.81	2564.46	3162.73	2968.69	2053.37	2988.71	1640.79	1604.4	2468.46	3187.61	2579.99	1868.84	3309.52	3170.26	2273.76	2520.95	3337.18	2442.93	3262.66	3978.48
A0A0A6YXL6;A0A0A6YXX3;A0A1D5RM41;E9Q3Y4	A0A0A6YXL6;A0A1D5RM41;A0A0A6YXX3;E9Q3Y4	A0A0A6YXL6_MOUSE;A0A0A6YXX3_MOUSE;A0A1D5RM41_MOUSE;E9Q3Y4_MOUSE	Lrba	Lrba												641.48
A0A0B4J1E2	A0A0B4J1E2	A0A0B4J1E2_MOUSE	Snw1	Snw1	5426.96	4070.71	4266.59	4538.89	4558.37	4656.02	4960.57	4324.3	4909.69	4399.6	4805.45		4426.77	4034.95	3772.14	4862.57	4756.83	5047.53	4250.03	3331.04	4388.87	3551.47	3161.04	3195.83	3312.69		4683.26	4069.7	4426.26	4188.48	4454.1
A0A0B4J1F6	A0A0B4J1F6	A0A0B4J1F6_MOUSE	BC053393	BC053393	7576	6595.27	9080.69	10142.4	7930.65	13939.7	5816.82	9231.05	10088.8	6568.66	4940.57	1479.49	7182.22	6687.39	3856.5	1480.67	2878.4	1687.07	1513.67	2108.09	3441.86	8088.35	5417.54	5463.08	4610.23	4738.15	5958.36	11216.3	9606.29	8309.66	5109.35
A0A0F6AIX5;A0A0F6AIX6;A0A1W2P7C8;A0A1W2P7T7;A0A1W2P820	A0A0F6AIX5;A0A0F6AIX6;A0A1W2P820;A0A1W2P7C8;A0A1W2P7T7	A0A0F6AIX5_MOUSE;A0A0F6AIX6_MOUSE;A0A1W2P7C8_MOUSE;A0A1W2P7T7_MOUSE;A0A1W2P820_MOUSE	Ldah	Ldah										458.49		374.19			281.31				232.66	941.74							331.36	609.27	586.07	327.91
A0A0G2JEY4	Q9CXL3;A0A0G2JEY4	A0A0G2JEY4_MOUSE	3110082I17Rik	3110082I17Rik	2335.29	3408.71	3018.75	2893.58	3031.07	3778.22	1866.14	2199.69	3838.13	3117.71	2609.46	3734.25	2239.25	2774.11	3650.41	3004.34	2963.31	2340.6	2977.41	2776.28	3912.41	3522.17	3577.78	3021.07	2740.68	3932.39	2808.13	3269.09	2751.86	3541.19	2882.61
A0A0G2JFF1	A0A0G2JFF1	A0A0G2JFF1_MOUSE	Ppp1cc	Ppp1cc	1702.3	1681.41	1660.76	790.56	1834.29	1484.25	2025.05	1589.99	1319.44	1596.15	1342.53	1158.26	2098.94	2073.93	1905.81	1761.17	1692.55	1609.84	1147.18	1485.69	999.9	1208.78	1866.65	1977	1988.9	1016.71	1447.86	1840	1539.18	1459.92	1560.39
A0A0G2JFP4	A0A0G2JFP4	A0A0G2JFP4_MOUSE	Frrs1	Frrs1	4400.89	6113.73	4262.2	5396.64	5808.59	2155.32	3791.01	13714.1	4010.74	2999.42	6871.82	5476.77	7080.11	10831.8	4543.14	3916.05	4884.93	5033.51	2528.14	4303.6	4677.93	6206.29	5265.7	6676.92	6553.61	6376.83	5258.56	7247.98	6590.55	4029.71	10170.2
A0A0G2JG52;E9PVP1	A0A0G2JG52;E9PVP1	A0A0G2JG52_MOUSE;E9PVP1_MOUSE	Crybg1	Crybg1							204.89										151.55										672.97	395.79	226.69	207.27	275.11
A0A0J9YU34;A0A0J9YU93	A0A0J9YU93;A0A0J9YU34	A0A0J9YU34_MOUSE;A0A0J9YU93_MOUSE	Ociad2	Ociad2	1803.07	2228.42	1354.68			1200.01	1947.31	1918.95	1766.49	1124.87	2163.9		789.47	985.43	1157.83	1710.42	1412.34	1004.87	1032.12	705.79	1569.56	1230.96	2991.5					1025.58	1189.32	1208.44	1431.14
A0A0J9YUD5;B9EJ54	B9EJ54;A0A0J9YUD5	A0A0J9YUD5_MOUSE;B9EJ54_MOUSE	Nup205	Nup205	2165.14	2517.85	1736.14	2658.48	1988.2	1750.63	2174.19	2202.47	1838.21	1762.62	1900.09	1581.51	1849.34	1492.5	1465.1	1982.71	1345.28	1622.17	1413.77	1903.74	2154.7	1507.01	1665.1	1637.66	1611.73	2130.94	1816.75	1724.88	1755.25	1394.88	1545.53
A0A0J9YUG5;D3Z271;Q8BGM4;Q8BY07	D3Z271;A0A0J9YUG5;Q8BY07;Q8BGM4	A0A0J9YUG5_MOUSE;D3Z271_MOUSE;Q8BGM4_MOUSE;Q8BY07_MOUSE	Mettl27	Mettl27	1805.47	2910.7	1448.73	856.72	1907.36	2096.71	622.61	1109.69	1148.61	1976.84	1235.92	1023.52	1082.78	1373.38	2057.17	350.83	811.13		190.08	687.58	736.71	748.3	595.11		842.79	1340.66	1623.32	1897.24	760.09	1308.44	1443.46
A0A0J9YV76;Q8C2W3	Q8C2W3;A0A0J9YV76	A0A0J9YV76_MOUSE;Q8C2W3_MOUSE	Oas1e	Oas1e	3234.58	2604.55	3316.95	2252.98	2197.74	1685.89	1113.36	1776.17	1977.64	1513.78	3599.65	5893.31	1401.06	2141.38	3395.18	1624.08	2469.97	2706.28	2611.09	1579.68	3793.61	3541.63	3696.94	2688.88	2832.04	4199.09	8320.97	9859.03	8353.4	8407.53	9119.32
A0A0N4SUP2;A0A0N4SWI3;F7D6F6	F7D6F6;A0A0N4SWI3;A0A0N4SUP2	A0A0N4SUP2_MOUSE;A0A0N4SWI3_MOUSE;F7D6F6_MOUSE	D6Ertd527e	D6Ertd527e	1412.77	1835.05	1468.17				1121.3	2372.52		1636.2	2356.96	1452.61	3091.44			1685.59	1257.74	2150.77			1474.54	1758.04	1731.42	1362.6	2059.11		1566.78	1505.19	2119.82	4325.38
A0A0N4SVY0	A0A0N4SVY0	A0A0N4SVY0_MOUSE	Fxyd4	Fxyd4	921.35				579.95		955.09	1126.48	917.6	437.31	565.32			843.05		501.82	382.7					1114.86	694.98	612.3		454.89	864.49	661.89	628.81	1467.32	706.13
A0A0N4SW73	A0A0N4SW73	A0A0N4SW73_MOUSE	Rab11fip5	Rab11fip5	3023.45	2438.27	2933.38	2781.23	2768.35	3901.22	2743.83	3067.64	3531.59	3405.82	3513.96	1850.35	3025.38	5013.19	3857.44	2691.83	2170.57	1759.92	2767.39	2766.32	3449.76	1475.14	2356.77	3341.17	3350.71	2874.87	2624.42	2702.24	4604.53	2884.14	2843.48
A0A0N4SWD7;E9Q6H8	A0A0N4SW19;E9Q6H8;A0A0N4SWD7;A0A0N4SUV0;A0A0N4SUU0	A0A0N4SWD7_MOUSE;E9Q6H8_MOUSE	Plekha5	Plekha5	1840.31	1519.92	1116.17	1576.53	2143.22	1315.08	1334.33	1219.38	974.86	1523.14	1864.99	1218.4	1921.38	1929.92	2287	1335.57	1252.38	1420.62	903.05	1466.66	1640.4	1762.27	2056.78	1701.27	1542.63	1388.16	1252.82	1968.06	2051.23	1122.45	1350.59
A0A0R4IZY9	A0A0R4IZY9	A0A0R4IZY9_MOUSE	Dus3l	Dus3l	3735.35	1561.43	3037.33	1681.78	3233	2365.05	2042.02	3030.87	2713.07	2270.6	1765.69	657.45	1313.27	1416.19	2147.24	2284.05	3161.48	3014.99	2709.43	1792.7	2304.88	1667.49	2605.59	2135.15	2441.48	2531.31	3642.12	3352.5	3161.65	3837.3	4243.84
A0A0R4J083	A0A0R4J083	A0A0R4J083_MOUSE	Acadl	Acadl	53296.1	48740.1	56082.1	43428.1	29520.6	12329.9	30187.3	27037.8	32452.9	25659	22471.8	10738.6	17653.4	34916.8	38315.6	21043.9	32892.7	22187.7	42441.3	40580.5	32762.6	23764.6	38596.8	32751.5	15608.8	22366	20790.2	15540.4	31396.7	15190.6	18916.5
A0A0R4J0B5	A0A0R4J0B5	A0A0R4J0B5_MOUSE	Rusf1	Rusf1	559.66	946.93	1121.87	854.38	774.34	1013.41	712.76	648.92	728.49	1223.7	737.14	668.01	1337.01	1321.49	1370.32	1352.4	600.23	643.81	948.35	826.87	477.55	1014.86	1017.04	994.01	1457.93	1324.29	721.34	666.34	678.96	727.93	786.79
A0A0R4J140;Z4YLI8	A0A0R4J140;Z4YLI8	A0A0R4J140_MOUSE;Z4YLI8_MOUSE	Cluh	Cluh	490.49		894.97			1263.87	589.56	957.52							670	1268.14	1040.07	473.58		761.86	961.14	1030.88		934.96	914.11	620.55	1265.89	454.54		1292.28
A0A0R4J1F8;A0A2K6EDP7	A0A2K6EDP7;A0A0R4J1F8	A0A0R4J1F8_MOUSE;A0A2K6EDP7_MOUSE	Wdhd1	Wdhd1	553.67		478.18	473.5				486.13		472.04	1272.19		507.51	1099.25		1388.07	1334.48	1445.28	503.85	1161.34	439.08	1165.53	1166.06	1127.84	1342.1	723.9	1579.14	1448.78	1664.03	1478.97	1553.94
A0A0R4J1L4	A0A0R4J1L4	A0A0R4J1L4_MOUSE	Ap1m2	Ap1m2												1642.39															419.98
A0A0R4J1Q0;D6RE33;F6V5I7;F6ZJ27;G5E896	A0A0R4J1Q0;F6V5I7;G5E896;F6ZJ27;D6RE33	A0A0R4J1Q0_MOUSE;D6RE33_MOUSE;F6V5I7_MOUSE;F6ZJ27_MOUSE;G5E896_MOUSE	Edc4	Edc4	2523.44	2228.42	3477.08	1749.7	2748.99	3099.08	2469.37	2540.48	1943.16	2079.49	2058.61	778.7	2306.62	1095.72	2298.34	2886.46	2109.72	2802.68	2832.51	2268.06	2518.91	2231.05	2257.2	2386.84	2060.88	2410.28	4521.91	3510.85	4976.33	5256.03	4348.28
A0A0R4J1R7	A0A0R4J1R7	A0A0R4J1R7_MOUSE	Pcbd2	Pcbd2	416.01														307.13						123.73			187.05			277.59	221.73
A0A0R4J1V0	A0A0R4J1V0	A0A0R4J1V0_MOUSE	Pdzk1	Pdzk1		1062.3										2008.41						744.74			1124.63					613.32			747.45
A0A0R4J1Y3;E0CXW7;E9QMF4	E0CXW7;A0A0R4J1Y3;E9QMF4	A0A0R4J1Y3_MOUSE;E0CXW7_MOUSE;E9QMF4_MOUSE	Osgep	Osgep												347.52
A0A0R4J205	A0A0R4J205	A0A0R4J205_MOUSE	Trmt10a	Trmt10a	1709.42	1442.4	1414.18	600.54	2003.22	974.27	1468.61	1304.67	985.51	1755.47	1392.68	973.14	1112.12	912.53	1343.97	1315.02	1822.91	1196.36	1213.36	1630.26	952.26	1659.02	936.84	1088.36	1755.28	1078.32	2650.31	2039.3	1755.03	1771.37	3533.59
A0A0R4J259;G3UXJ6;G3UZ48;G3UZI2	A0A0R4J259;G3UY67;G3UYK7;G3UZI2;G3UZ48;G3UXJ6	A0A0R4J259_MOUSE;G3UXJ6_MOUSE;G3UZ48_MOUSE;G3UZI2_MOUSE	Syncrip	Syncrip				2581.71							935.09					870.37	838.96		1188.88						1176.52			1193.6	1085.16
A0A0U1RNF2;A2RTH5	A0A0U1RNF2;A2RTH5	A0A0U1RNF2_MOUSE;A2RTH5_MOUSE	Lcmt1	Lcmt1	329.5	1017.76					608.9			285.96	1057.69	1807.87		973.29	1022.88	816.36	962.38	643.62	499.56			1224.39			738.8		906.1	592.59	664.73	949.72	845.99
A0A0U1RPA0	A0A0U1RPA0;A0A1L1SV63;A0A1L1SU82	A0A0U1RPA0_MOUSE	Plekha7	Plekha7	2484.43	1868.87	1673.27	2248.44	2158.26	2115.22	1815.1	2833.47	2660.64	1789.79	2044.84	1087.27	2423.13	1785.4	3338.17	2301.92	1714.99	1679.87	1480.75	2608.33	1928.59	2459.45	3218.33	2468.85	2363.32	2538.59	2132.81	1873.67	3006.84	1800.19	1690.22
A0A0U1RPW2;B9EHJ3	B9EHJ3;A0A0U1RPW2	A0A0U1RPW2_MOUSE;B9EHJ3_MOUSE	Tjp1	Tjp1	1609.42	1008.75	777.89		1278.85	1738.63	1111.62		527.63	1159.19	810.06		997.67	474.16	1187.23	653.78	1290.76	1559.01	555.75	753.8	751.03	903.84	790.19	1022.32	1295.16		1472.2	1416.29	962.76	586.48	1297.34
A0A140LHD4;A0A140LHT6;A0A140LI38;E9QPQ8	E9QPQ8;A0A140LI38;A0A140LHD4;A0A140LHT6	A0A140LHD4_MOUSE;A0A140LHT6_MOUSE;A0A140LI38_MOUSE;E9QPQ8_MOUSE	Mrpl48	Mrpl48						504.07		813.75				255.74									572.29				444.33	470.49
A0A140LHP3;A0A140LIP2;A0A140LJD4;F7CKP4	A0A140LHP3;A0A140LJD4;F7CKP4;A0A140LIP2	A0A140LHP3_MOUSE;A0A140LIP2_MOUSE;A0A140LJD4_MOUSE;F7CKP4_MOUSE	Ect2l	Ect2l	2196.73	1812.99					1837.57			2853.38		2974.69					2257.84	2822.19	2493		2680.95	1004.43		1568.24	1773.75	2293.38					905.98
A0A140LIJ2;A0A140LIQ1;A0A140LIQ6	A0A140LIQ1;A0A140LIJ2;A0A140LIQ6	A0A140LIJ2_MOUSE;A0A140LIQ1_MOUSE;A0A140LIQ6_MOUSE	Tacc2	Tacc2
A0A1B0GSN3;A0A1B0GSU0;D3Z0B9	D3Z0B9;A0A1B0GSN3;A0A1B0GSU0	A0A1B0GSN3_MOUSE;A0A1B0GSU0_MOUSE;D3Z0B9_MOUSE	Aldh16a1	Aldh16a1	5601.26	8418.38	7623.17	5214.82	5765.67	7282.66	5921.02	5178.29	6443.56	6995.33	6120.71	2296.14	4461.89	4831.86	4317.52	7948.94	6034.21	7159.56	7437.48	6374.16	7221.5	6743.46	4810.5	8520.26	5507.41	6701.1	3680.62	4088.67	4697.17	3464.54	3501.24
A0A1D5RM83	A0A1D5RM83	A0A1D5RM83_MOUSE	Iqsec1	Iqsec1	638.1	843.08	886.99	755.46	549.59	573.45	345.36	884.18	361.41	582.16	668.67	327.43	890.57	453.99	483.43			404.3	446.44		457.7					379.63	573.42	521.9	831.47	770.34	506.9
A0A1L1SQ51;E9PUM4	E9PUM4;A0A1L1SQ51	A0A1L1SQ51_MOUSE;E9PUM4_MOUSE	Tln2	Tln2	5088.83	5046.51	3752.05	6076	5170.02	3511.29	3882.25	3595.94	4468.29	3052.22	8798.02	3772.34	6690.92	9215.08	9164.55	4014.78	4303.23	3877.66	4728.43	3395.07	6400.95	8918.47	8777.78	5717.17	6210.09	6640.72	3431.87	3746.88	5312.34	4768.32	5307.6
A0A1L1SQI7;G3X915	G3X915;A0A1L1SQI7	A0A1L1SQI7_MOUSE;G3X915_MOUSE	Lysmd2	Lysmd2	1086.64	1134.84	1089.72	1316.51	2191.01	2068.35	1892.58	2008.17	960.56	1116.91		1160.39	816.11	961.2	1857.13	1372.15	1227.43	2036.27	1376.57	1238.62	1369.85	1393.3	1390.59		1831.06	1788.92	2750.37	1843.63	1572.94	1639.77	1224.07
A0A1L1SSF8	Q91V76;A0A1L1SSF8	A0A1L1SSF8_MOUSE	4931406C07Rik	4931406C07Rik	2114.1	2404.13	3217.02	1649.56	2099.9	1966.08	1604.15	1663.86	1792.39	1074.16	1809.37	1830.56	1590.95	1617.81	1402.99	1061.66	1949.25	1790.51	2565.04	1363.22	1704.6	2481.65	2554.19	1910.83	2634.38	2228.37	488.67	677.52	930.17	1254.95	769.42
A0A1W2P7K6	A0A1W2P7K6	A0A1W2P7K6_MOUSE	Rab3ip	Rab3ip						575.62						358.63																275.61
A0A1W2P7W7;Q921G9	A0A1W2P7W7;Q921G9	A0A1W2P7W7_MOUSE;Q921G9_MOUSE	Tjp3	Tjp3	8363.43	8655.34	10194.6	9526.31	9623.41	8678.36	10144.5	9658.54	9849.13	7875.28	10157.4	4051.48	9837.89	8880.8	8392.18	8609.63	5814.53	7194.91	5484.23	7500.18	7267.55	8006.2	8984.33	7641.71	5795.56	6634.35	7223.12	9594.94	6347.67	8256.71	6084.46
A0A1W2P872;D3YVV7	A0A1W2P872;D3YVV7	A0A1W2P872_MOUSE;D3YVV7_MOUSE	Nova2	Nova2	670.15		396.69			575.65		1392.02				296.16	856.84		478.6		193.25		161.45						400.2		549.41			549.36
A0A1W2P8C0	A0A1W2P8C0;Q80UE5;Q80UE4	A0A1W2P8C0_MOUSE	Epb41l2	Epb41l2	3243.37	4480.13	1772.85	2807.89	3124.78	2457.17	2333.27	2756.09	2097.38	2572.27	2200.12	1859.73	2324.71	2745.64	2076.04	2171.17	2198.15	2208.06	3348.92	2322.38	1811.95	2260.15	2622.7	2396.91	2858.1	2140.82	1581.75	1278.49	1659.68	1805.52	1880.91
A0A1Y7VJR6;L7N1W9	A0A1Y7VJR6;L7N1W9	A0A1Y7VJR6_MOUSE;L7N1W9_MOUSE	Nlrp4f	Nlrp4f										235.25																	614.73	1713.13	601.7	1267.57	930.04
A0A1Y7VK00;K7N5X2;Q91VL6	K7N5X2;Q91VL6;A0A1Y7VK00	A0A1Y7VK00_MOUSE;K7N5X2_MOUSE;Q91VL6_MOUSE	Zfp825	Zfp825	520.59	401.59	838.76			1196.74		1584.81	1142.68	738.49	407.39				783.02	879.52	855.5		685.5	1237.59			990.64				878.79	1078.47	802.72	1015.37	646.16
A0A1Y7VP67;E9Q2I4	E9Q2I4;A0A1Y7VP67	A0A1Y7VP67_MOUSE;E9Q2I4_MOUSE	Mideas	Mideas	575.79	848.54	554.97	595.44	397.82		436.63				400.57	124.12		193.94	833.1	738.17	373.08	465.74		778.18	256.02	742.32	352.19		548.57		246.29	340.05		636.1	201.91
A0A286YCV9;E9Q4K7	A0A286YCV9;E9Q4K7	A0A286YCV9_MOUSE;E9Q4K7_MOUSE	Kif13b	Kif13b	3464.98	3576.3	3721.37	3351.37	4272.9	3428.93	3211.85	2976.47	3363.64	3185.09	4532.84	3298.85	4761.95	3600.82	3665.59	4090.14	3899.26	4247.12	4081.63	4713.32	4541.41	4266.74	4015.23	4710.17	4412.5	4520.56	2254.56	2894.13	2220.27	2376.48	1885.29
A0A286YCX6	A0A286YCE0;E9PY51;A0A286YCX6	A0A286YCX6_MOUSE	Trappc8	Trappc8	6302.97	8037.35	6981.82	6917.91	6623.09	9821.54	9078.12	11423.2	8130.24	6264.41	5194.29	11600.5	8013.17	8505.24	8162.39	6862.62	6785.48	6642.67	7098.84	5616.71	5390.49	6457.25	8035.8	7039.09	7169.79	7496.12	5614.23	8893.43	7621.14	8116.88	8387.25
A0A286YDA2	A0A286YDA2	A0A286YDA2_MOUSE	Nolc1	Nolc1						769.95				802.63		643.63			263.32	227.96		960.83									707.16	1020.81	540.58	477.3	1010.99
A0A286YDI8;G3X972	A0A286YDI8;G3X972;A0A286YD08	A0A286YDI8_MOUSE;G3X972_MOUSE	Sec24c	Sec24c	3142.01	3541.08	3622.45	3941.65	4029.62	3254.33	3253.75	3033.26	3077.17	3958.11	3974.66	4426.62	3451.45	4466.61	3609.2	4120.52	4694.21	5223	4942.75	4146.6	5134.53	4436.16	5236.25	4963.59	5015.3	4141.88	3430.06	4506.9	3778.46	3530.05	3460.7
A0A286YDY4;A0A3B2WBE1	A0A286YDY4;A0A3B2WBE1	A0A286YDY4_MOUSE;A0A3B2WBE1_MOUSE	Epb41l3	Epb41l3									236.47		801.45			484.87	351.78
A0A2I3BPN6;E9QAP7	A0A2I3BPN6;E9QAP7	A0A2I3BPN6_MOUSE;E9QAP7_MOUSE	Taf4	Taf4	348.58	631.61			355.78	509.48	564.36		550.5	613.16	529.89	259.74	503.19	910.84		282.43	362.23	380.13	462.93	224.67	589.86			383.97		609.49	715.12	670.07	644.14	484.07	495.41
A0A2I3BQG2;B7ZCC2	A0A2I3BQG2;B7ZCC2;I7HIQ4	A0A2I3BQG2_MOUSE;B7ZCC2_MOUSE	Crybg2	Crybg2	2493	1771.21	3137.86	3047.46	2212.71	2754.77	3392.36	3394.45	2833.63	2869.42	3731.77	4717.58	5372.19	4313.25	2576.73	3040.25	2747.71	3230.36	2955.83	4057.01	3089.42	3779.8	4765.41	3220.67	3870.89	3106.04	2152.53	1709.99	2737.25	2700.17	2143.31
A0A2I3BQS8	A0A2I3BQS8	A0A2I3BQS8_MOUSE		0	691.94						565.96	883.14				286.69	769.9	594.49	846.75	1264.13	1051.43	938.2	950.99		705.42	1055.73	680.7	715.63	565.11		2051.56	1485.11	1561.57	1340.39	1130.85
A0A2I3BRQ7;E9PZM7	E9PZM7;A0A2I3BQU5;A0A2I3BRQ7	A0A2I3BRQ7_MOUSE;E9PZM7_MOUSE	Scaf11	Scaf11	1535.18	1020.57	1358.92	1525.64	2063.98	1617.65	1601.34	1497.18	1263.49	1680.14	1480.46	921.69	1659.24	2065.03	1816.86	2069.23	1620.28	2354.62	1438.96	1690.44	1588.82	1796.3	1767.49	1890.25	1681.86	1542.03	1798.06	1904.19	2458.95	1819	2056.02
A0A2R8VHC0;A0A2R8VHU7	A0A2R8VHC0;A0A2R8VHU7	A0A2R8VHC0_MOUSE;A0A2R8VHU7_MOUSE	Naga	Naga	7492.83	9693.74	10108.8	12685.5	7836.27	10244.8	5338.83	6328.85	5872.5	6276.18	6585.28	6252.02	12205.4	8361.48	7367.87	6085.47	6126.93	5328.35	9544.54	9874.05	6636.02	7918.18	9222.07	6959.21	7498.35	4761.53	3883.6	7293.39	2021.89	7892.51	3926.14
A0A2R8VHH6;Q91V35	Q91V35;A0A2R8VHH6	A0A2R8VHH6_MOUSE;Q91V35_MOUSE	Ptpra	Ptpra	1178.02	1440.07	1139.74	1211.54	1259.5	1822.54	1801.94	869.43	1270.75	1284	1232.64	1013.64	1293.96	1032.95	896.63	914.82	861.38	885.1	874.52	787.64	755.87	1063.55	1114.96	910.88	852.02	1010.24	1052.34	1796.37	1455.01	959.93	782.84
A0A3B2WBC6	A0A3B2WBC6	A0A3B2WBC6_MOUSE	Polr2m	Polr2m	9720.2	11063.6	9363.2	8092.86	12359.6	9875.66	9184.2	12618.7	12184.1	11492	11463	3073.47	7466.17	10705.5	9599.57	10916.1	13191	10819.4	11694.1	11188	9357.94	9031.66	10323	9043.02	9574.18	8798.52	12438.6	12206.7	11502.5	14754.1	14204.4
A0A3B2WCN9	A0A3B2WCN9	A0A3B2WCN9_MOUSE	Tjp2	Tjp2					241.61					575.72								226.94									962.34	719.95	1678.22	917.05	1070.16
A0A3Q4EC89	A0A3Q4EC89	A0A3Q4EC89_MOUSE	Cyp4f14	Cyp4f14
A0A494B9E3;Q9JHF5	Q9JHF5;A0A494B9E3	A0A494B9E3_MOUSE;Q9JHF5_MOUSE	Tcirg1	Tcirg1												838.38			482.57					680.54
A0A494BAW3	A0A494BAW3	A0A494BAW3_MOUSE	Ltbp3	Ltbp3	1800.15	3014.62	2056.41		3964.99	2678.75	2240.13	3515.94	2881.52	1910.85	2513.65	688.94	4170.08	2444.22	2045.93	1759.42	2052.21	3128.97	1597.63	4588.05	2300.58		3886.71	1269.49		2696.01		1676.13	2642.3	3047.9	2044.4
A0A494BBE3;G3X8R0	A0A494BBE3;G3X8R0	A0A494BBE3_MOUSE;G3X8R0_MOUSE	Reep5	Reep5	3691.62	3229.4	5047.14	4629.59	4434.65	5475.52	4539.76	2954.44	5902.7	4845.68	2481.62	2076.86	2438.2	2599.4	3152.92	3822.85	3153.9	2031.47	3086.28	3857.28	3629.55	4133.28	2662.17	2801.43	3711.63	4018.66	3299.63	5773.77	4462.23	3939.37	4230.87
A0A571BEI2	Q6PIU9;A0A571BEI2	A0A571BEI2_MOUSE	Aak1	Aak1	3518.5	2861.87	3482.44	3670.25	3387.53	3206.39	3700.2	3738.8	3557.33	3338.25	2869.28	1458.57	3627.63	3037.43	3025.74	4193.6	4314.43	4516.45	4429.49	4695	4364.36	4233.07	4051.81	3757.85	3384.87	4351.69	2419.55	2669.55	2989.54	2654.85	2666.42
A0A5F8MPT6;D3YUW7;E9QMC1	D3YUW7;A0A5F8MPT6;E9QMC1	A0A5F8MPT6_MOUSE;D3YUW7_MOUSE;E9QMC1_MOUSE	Cgn	Cgn	487.59						882.96					979.89				331.64					441.68		414.8		360.51		435.3	664.02	697.53	742.33	533.05
A0A5H1ZRL3	A0A5H1ZRL3	A0A5H1ZRL3_MOUSE	Nelfb	Nelfb		1218.49	614.33	710.97		1424.49					1488.13	724.23	1817.57	983.43	1674.99	423.2		381.44	411.02		1070.73		411.53			557.22	1742.5	1301.53	526.58	656.86
A0A668KLE1	A0A668KLE1;A0A0R4J169;A0A0G2JEP4;A0A0G2JDR6;A0A0G2JGZ1;A0A0G2JFV5;E9QN52;A0A1L1SQW1;A0A1L1SVG1;A0A1L1SSC0;A0A0G2JEF6	A0A668KLE1_MOUSE	Lrrfip2	Lrrfip2	1120.63		588.1	861.06	743.92	1427.24	639.05		878.57	882.21	862.71	497.51	1259.99	990.53	845.52	1535.88	902.47	2008.99	1585	1535.66	1186.32	1709.49	1948.02	1257.19	1341.64	923.66	1346.65	1204.51	1404.75	1159.64	1146.24
A0A7N9VR94	A0A7N9VR94	A0A7N9VR94_MOUSE	Ahnak2	Ahnak2	1225.5	509.47	1267.9	785.29		1245.64				229.91		399.59			788.05	1393.2	2084.93	1529.08	1629.89	1675.04	2110.21	535.56	368.98	1277.2	1312.68	918.15
A1L317	A1L317	K1C24_MOUSE	Krt24	Krt24	2035.7	2166.2	1824.03	4889.19	19152.1	5094.1	2424.35	4187.17	1917.79	4847.63	2321.92		2022.51	4525.09	1898.43		1353.81	2252.25	1661.35	2439.36	2489.02	1646.84	10036.5		6060	1615.4	1738.05	11825.2	2919.46	97128.2	6102.88
A2A432	A2A432;E9PXY1;J3QJX0	CUL4B_MOUSE	Cul4b	Cul4b	2703.12	2873.84	2624.27	2535.3	2823.42	3697.25	2664.18	2858.72	3446.63	3021.97	2896.63	4253.35	2569.1	3617.11	2835.52	2697.61	3323.67	3378.12	2978.94	3588.4	2368.31	2924.95	2719.99	2561.82	3766.49	2583.22	2683.67	2547.45	2614.45	2773.06	2269.41
A2A468;Q05BA5	Q05BA5;A2A468	A2A468_MOUSE;Q05BA5_MOUSE	Ncoa3	Ncoa3	5800.32	5544.62	4238.29	6511.38	5277	3655.63	3876.23	6411.16	4923.97	6402.73	5987.97	1914.44	4119.56	4728.43	7307.34	3295.51	3604.52	8555.23	4449.24	2919.02	5103.6	5462.57	4918.03	4079.9	4257.83	5258.48	3033.28	3465.9	4889.42	3056.75	5128.96
A2A483;E9Q8D1;Q3U1M7;Q3UH28	E9Q8D1;A2A485;Q3U1M7;Q3UH28;A2A483	A2A483_MOUSE;E9Q8D1_MOUSE;Q3U1M7_MOUSE;Q3UH28_MOUSE	Zmynd8	Zmynd8	3027.07	2116.03	3201.31	2179.29	3036.15	2407.68	2679.45	2916.96	2641.17	3020.05	2858.33	2663.3	2863.76	3455.72	3212.75	2838.11	2308.87	2288.39	2999.1	2336.06	3117.03	3468.15	2779.96	3143.4	3155.92	3319.55	2521.76	2371.27	2428.82	2259.46	1974.6
A2A4P0	A2A4P0;A2A4N9	DHX8_MOUSE	Dhx8	Dhx8		620.71		337.67	121.23			768.91	376.61	239.89	298.08	606.64		162.17		178.99	273.75	295	214.92		207.04	275.59	380.38			415.99	334.52	179.48		125.3
A2A5N3	A2A5N3	A2A5N3_MOUSE	Pabpc1l	Pabpc1l								574.92		310.87									190.99	241.91											334.87
A2A5R2	A2A5R2	BIG2_MOUSE	Arfgef2	Arfgef2												338.13	399.91				396.2
A2A654;A2A655;E9Q6A7	A2A655;E9Q6A7;A2A654	A2A654_MOUSE;A2A655_MOUSE;E9Q6A7_MOUSE	Bptf	Bptf			676.6	905.29	618.64	581.68	285.64	469.31	916.22	711.93	695.11	277.15	597.88	1102.7	1125.37	750.64	715.1	871.38	506.85	469.05	644.84	791.15		434.93	777.26	412.85	382.53	1094.31	1000.71	1458.46	1506.9
A2A6A1	A2A6A1	GPTC8_MOUSE	Gpatch8	Gpatch8	839.26	929.91	1048.26	1136.18	1525.41	961.32	836.47	774.47	1701.52	1029.17	976.16	407.76	521.59	528.98	1037.21	1559.87	1184.89	1419.45	897.48	1178.36	979.99	845.48	938.85	1086.51	980.43	1243.9	1310.65	848.92	867.95	1124.06	1168.93
A2A6J4	A2A6J4	A2A6J4_MOUSE	Lsp1	Lsp1	24197.9	22528.3	26571.7	19584.3	19300.8	24695.5	25120.7	24698.2	21449.7	22671.4	23492.6	10127.5	25663.7	27225.3	24315.4	33489.5	28811.8	25383.1	31439	27503.7	31555.7	31188.1	35191.9	27108.7	30730.9	26510.3	27946.7	18818.8	18167.9	20161.1	14671.8
A2A716;F8VQM4	F8VQM4;A2A716	A2A716_MOUSE;F8VQM4_MOUSE	Osbpl7	Osbpl7	550.88		650.85			525.76			417.71		413.46				581.62			749.98	461.29	1048.88	757.87	655.54		841.08		616.53	277.82
A2A7B5	A2A7B5	A2A7B5_MOUSE	Prdm2	Prdm2	233.29	760.16	1059.06		712.4	1128.19	1184.65	1235.56	822.47	915.47	507.21	1158.2		571	1040.18			605.98	402.5		593.31	316.44		853.32	610.89	602.54	677.6	574.94	486.33	711.57	332.16
A2A7S8	A2A7S8	K1522_MOUSE	Kiaa1522	Kiaa1522	2189.01	2059.6	2313.16	2283.7	2838.22	2668.56	2166.35	2782.33	2314.21	1971.46	2028.78	1478.21	2676.83	2319.53	1810.27	2239.63	2039.39	2514.13	2289.17	2430.69	2124.65	3170.35	2175.09	2373.34	2591.62	1966.44	2006	2828.27	2805.44	2832.02	2013.56
A2A8L5	A2A8L5;Q64487;B0V2N1;F6S1X8;Q5SPA9;E9Q7I7;G3UY75;G3UX60;G3UYU6;G3UWK6;F6Y3V0;B9EJA3;E9PVW8	PTPRF_MOUSE	Ptprf	Ptprf	2833.64	5967.42	3560.11	5350.39	5092.57	6569.8	3329.21	3632.86	3378.68	3172.29	3236.58	1010.45	2108.98	3169.99	3348.07	3054.14	3487.49	3222	2897.46	3079.57	2793.54	1899.63	2599.13	2959.65	2631.19	2711.87	2200.88	2578.69	2707.78	2169.49	2600.3
A2A8U2	A2A8U2	TM201_MOUSE	Tmem201	Tmem201	1814.68	2434.67	1572	2909.09	2873.78	2306.2	2320.4	1738.08	2701.29	1913.31	1982.29	1902.55	2017.49	1853.05	1786.72	1539.32	1389.21	1582.14	1935.42	2130.49	1875.92	1177.01	2395.36	1655.27	1571.23	2421.66	1572.24	1279.77	952.59	832.57	1242.55
A2A8Z1	A2A8Z1;E9Q6C1;F6UHR6;A0A0A6YXH3;E9PXZ2;Q5FWX7	OSBL9_MOUSE	Osbpl9	Osbpl9	293.19	1096.3	529.93	1878.94	1077.6	737.14	1522.37	668.35	1011.51	1113.91	1598.55	1824.7	936.55	1088.73	1609.72	781.4	1318.44	981.85	1165	615.46	878.47	1862.36	1086.11	984.99	1251.34	954.44	1017.33	855.92	1029.89	508.27	849.44
A2AAE1	A2AAE1;A2AB97;F6RPM4;F6YAT5	K1109_MOUSE	Kiaa1109	Kiaa1109	837.15	846.07		987.22	783.89	1019.83	743.63		1617.95	800.55			1021.48	1084.89	1382.23	793.81	503.33	1105.98		1391.73	724.58		1433.79	786.02	806.47	620.94	1032.74		698.27	497.14	1110.39
A2AB59	A2AB59	RHG27_MOUSE	Arhgap27	Arhgap27	1109.56	1630.62	1347.95	1333.12	2061.2	2377.84	968.51	1439.07	1307.76	1539.95		372		2432.71	1840.17	2162.69	1459.53	1121.56	1091.35	1608.75	1935.7	1165.64	1308.81	2207.49	1227.03	887.27	1218.7	334.86	1083.55	662.53	1358.51
A2ABV5	A2ABV5;A2BDN7	MED14_MOUSE	Med14	Med14			1559.47		1332.85		1439.34	810.88	792.95			870.79		1032.14	1723.99	1301.63	1094.86			1856.79	1538.86		1195.25	878.87		1019.54		673.83			850.73
A2ADA5	A2ADA5	PUSL1_MOUSE	Pusl1	Pusl1			358.29						242.95		314.64			465.84	447.12		269.53	241.82	191.33	160.32	137.22				347.48		344.77	326.86		249.78	235.32
A2ADY9	A2ADY9	DDI2_MOUSE	Ddi2	Ddi2	11503.7	14696.8	12123.5	12339.2	13181.6	13414.9	9447.24	8003.34	9021.43	9243.03	9734.65	9110.1	7632.34	8783.09	9439.24	7472.55	6496.44	7027.63	6420.38	6064.26	8893.97	9120.19	7030.46	7956.66	6949.58	9090.46	7910.96	7794.23	9553.32	8509.32	9159.61
A2AEV7	A2AEV7;A0A5H1ZRM7	CC120_MOUSE	Ccdc120	Ccdc120													374.99								649.11										563.63
A2AEY4	A2AEY4	MA7D3_MOUSE	Map7d3	Map7d3	2528.77	2318.8	1148.61				1996.67	2307.2	1760.01	908.28		1018.57	2231.09	2158.41	2192.55	1948.51		2393.69		1007.21		2527.99	2345.06	1231.62	1984.06		1252.55	1445.4		1428.11	671.49
A2AFQ2;Q99N15	A2AFQ2;Q99N15	A2AFQ2_MOUSE;Q99N15_MOUSE	Hsd17b10	Hsd17b10	6778.8	4810.15	5004.96	5052.21	4180.8	6033.26	5372.76	4578.45	4103.68	5534.33	4400.91	4377.33	5313.3	5548.67	5645.95	6479.12	5866.33	6282.78	4871.98	5077.46	6838.12	5701.55	6637.2	6263.02	6700.66	7123.53	6473.25	6902.29	5736.72	6191.06	5662.7
A2AFR3	A2AFR3;A0A589MR22;A0A571BG68	FRPD4_MOUSE	Frmpd4	Frmpd4		18882.4	7488.17	7820.89		10952.4			1385.86			631.08					10455.7	9744.15	580.38	5639.45		966.09	1115.7	11337	11688.5	3828.86	2646.85
A2AGL3	E9Q401;A2AGL3;E9PZQ0;A0A1L1SQG7;A0A140LJF7;A0A140LJK7;Q80ZZ5;F6U7V1;K3W4M2;E9PW34	RYR3_MOUSE	Ryr3	Ryr3	18340.5	29963.3	15117	16408.8	18155.4	20008.7	15792.7	14710.4	17455.9	13474.6	20893.7	7026.62	15785.2	18799.4	17613.8	20256.8	17448.5	19340.3	19190.7	14543.3	23036.6	17827.8	20349.9	19658.5	20525.7	16725.2	12140.6	8834.91	15104.6	12698.7	11446.4
A2AGT5	A2AGT5;K3W4R5;A0A0R4J0K2;Z4YL78	CKAP5_MOUSE	Ckap5	Ckap5	495.76	546.95	416.14	896.2	727.92	890.16	680.34	743.37	766.6	723.63	1114.22	1305.61	602.5	812.52	828.78	619.34	853.74	912.28	688.05	831.79	1103.34	882.69	1055.35	760.75	1027.97	883.97	769.57	656.57	1012.17	911.49	1135.3
A2AI08	A2AI08	TPRN_MOUSE	Tprn	Tprn	2813.53	2373.01	3742.66	3450.24	3430.38	2656.18	2964.31	3597.69	3684.93	2979.92	4285.26	2500.59	5681.85	4135.4	4045.35	3038.99	2871.07	2739.44	2605.66	2823.1	3679.77	4129.12	4426.96	4017.69	3167.62	4019.22	3244.73	2630.43	2883.73	3316.02	2689
A2AJ72	Q3TIX6;A2AJ72;F7AM43;A0A0A6YVV5	A2AJ72_MOUSE	Fubp3	Fubp3	23013.5	19835.1	20924.2	21544.5	21444.4	21671.8	21345.2	20603.9	22530.2	24176.1	22211.9	17489.3	22391.9	22650.4	23667.5	21159.7	19515.7	19412.5	19537.7	20346	19591.4	21642.9	23477.4	21288.5	20737.5	20179.3	22782.9	23291	27200.5	27062.1	26432.5
A2AJ88	A2AJ88;B0R011	PLPL7_MOUSE	Pnpla7	Pnpla7	1622.16	670	412.42	1057.1	1001.31	662.46	567.37		733.4	572.29	518.23	420.68	384.89		743.46	898.64	483.55	1099.8	676.07	462.71	1115.11	1345.07	417.71	900.88	539.31	1551.02	191.85	244.75
A2AJI0	A2AJI0;A8Y5P4;A2AJI1	MA7D1_MOUSE	Map7d1	Map7d1	2205.96	2523.61	1993.87	1990.27		1972.88	2248.24	1673.34	1640.32	1480.63	2731.02	2277.72	2067.87	2148.8	3373.64	2514.3	1980.64	1402	1495.68	1710.62	1751.33	1286.42	1640.61	1216.35	1707.55	1386	968.15	1733.83	1567.39	1036.18	1724.28
A2AJK6	A2AJK6	CHD7_MOUSE	Chd7	Chd7		33865.3	18327.2	29522.8				22501.8	21032.1	19286.7	22304.8	5235.96		22518.6		19921.4	18044.5	18917.3		24761.1	18546.6		23294.1		23268.5	18390.4	12068	11410.1		15642.2	12215.8
A2AJL3	A2AJL3;D6RG41;A2AJL4	FGGY_MOUSE	Fggy	Fggy
A2AJT4	A2AJT4;A2AJT5	PNISR_MOUSE	Pnisr	Pnisr	785.65		1052.64	1161.39	975.21	935.68	1123.33	403.67	499.69		1266.43	664.5		623.05	607.53	788.73	884.16	1355.13	1067.77	649.5	1128.84	594.97	526.15	800.32	990.58	1519.88	855.35	1156.59	472.55	644.08	1194.37
A2ALH2;Q8CBC7;Q8JZY1	Q8JZY1;A2ALH2;Q8CBC7	A2ALH2_MOUSE;Q8CBC7_MOUSE;Q8JZY1_MOUSE	Ftsj1	Ftsj1	352.36		321.55								336.26			213.76	325.22	755.95	640.59		538.02			357.36	721.61	263.94			109.33	164.75		429.81	562.51
A2ALU4	A2ALU4;A7TU71	SHRM2_MOUSE	Shroom2	Shroom2	2083.16	2862.49	2113	2080.06	2035.04	2466.54	1701.64	1408.89	1501.39	2326.68	1738.89	1454.14	2713.96	2438.64	2048.1	1693.7	2204.38	2091.14	2139.72	2099.12	2595.93	2659.05	2747.12	3121.92	2555.31	3662.71	1514.45	1251.86	1550.66	1340.81	1273.87
A2AM29	A2AM29;Q3UIA3;E9PXP8;Q9D2P1	AF9_MOUSE	Mllt3	Mllt3	2080.04	5071.61	2033.18	5291.86	4635.04	2372.77	3602.83	5269.27	4248.37	4476.19	4634.13	1815.89	4635.19	3086.51	4076.05	3688.09	3358.22	3197.41	2057.34	3599.21	4698.98	4625.27	5615.14	3119.33	3696.96	4477.47	2753.24	2840.6	4331.01	4499.92	3346.09
A2AMW0	A2AMW0	A2AMW0_MOUSE	Capzb	Capzb	2808.49	3309.53	3517.4	3296.66	2954.02	2969.68	3420.9	4064.11	3759.31	3545.94	4446.08	11070.6	3956.72	3300.75	3969.95	3132.52	2682.3	3298.51	3342.14	3187.27	3169.63	3013.49	2488.84	3079.41	3033.31	2673.69	4345.48	3931.38	3866.87	4821.15	2762.09
A2AN08	A2AN08	UBR4_MOUSE	Ubr4	Ubr4	2089.06	2145.05	2330.41	2677.46	3113.33	1427.59	2629.62	2798.26	1847.65	1549.86	2324.39	2962.47	2046.4	2828.4	1708.01	1295.52	2684.46	1890.37	2361.07	1976.4	1939.99	2138.54	2327.41	1984.82	2173.87	1490.23	2456.06	1561.72	2024.26	2212.71	2045.18
A2AN61	A2AN61;F7AT58;Q3UUV0;Q8VEH2	A2AN61_MOUSE	Ciz1	Ciz1	2010.7	1654.11	1045.52	2041.5	831.28	1598.96	903.24	1260.71	1268.24	2185.41	1007.08	621.48	1251.18	1109.22	1134.56	1009.76	1036.86	1061.96	1183.73	1520.44	428.96	869.23	903.04	785.97	1563.03	1341.27	972.7	517.12	1284.1	1753.8	923.21
A2ANY6;J3QMC5	A2ANY6;J3QMC5	A2ANY6_MOUSE;J3QMC5_MOUSE	Mdn1	Mdn1	318.96	478.39	397.34	632.78			730.33		422.44	375.95	432.32	443.25			382.16	222.57	657.54	752.65	428.75			429.99	835.09	813.73	494.75	753.66	565.56	694.76	727.19	662.66	717.48
A2AP18	A2AP18;H3BK11	PLCH2_MOUSE	Plch2	Plch2	1535.07	905.91		581.93	1650.46	1175.15	1565.86	493.92	749.97	813.88						1063.06	1521.27	1195.69	1126.66	1175.91	637.15			802.81		433.82	647.6	632.66		386.53	349.15
A2APB8	A2APB8	TPX2_MOUSE	Tpx2	Tpx2		382.92					476.24	616.52	289.82	881.03	576.33	395.9		631.07	459.51	531.32	476.63	601.49		357.82		439.6		268.08	419.58		1003.47	1411.01	1578.1	1494.66	1588.79
A2APV2	Q6ZPF4;A2APV2;D3Z7A7;F8VPR2;A2AQW2;E9PXE6	FMNL2_MOUSE	Fmnl2	Fmnl2	1568.61	1886.86	1824.69	2241.86	1533.83	1703.15	917.71	924.93	1327.4	1178.61	855.3	880.6	826.04	1340.54	1189.55	599.52	1610.67	400.32	597.9		918.79	1640.95	1455.52	899.12	858.78	929.1	956.07	1066	776.97	292.97	943.35
A2APY7	A2APY7	NDUF5_MOUSE	Ndufaf5	Ndufaf5	1419	895.93	966.49			1303.52	1293.91	896.43	1192.63		1169.39		1207.69	1494.91	1230.02	1331.47	1326.99	1506.83	1577.32	1218.84	1086.41	1237.89	1293.34	1555.45	1070.42	1015.94	1543.72	1138.22	868.83	1343.15	767.13
A2AQ19	A2AQ19	RTF1_MOUSE	Rtf1	Rtf1	3051.22	3240.75	2859.42	2708.26	3154.88	3170.81	3752	3889.02	3375.41	3452.11	3176.97	1946.07	2560.83	2977.67	3340.03	3200.53	3688.55	3727.93	3215.74	3820.07	2749.12	2677.88	2917.98	3405.81	3034.05	3431.16	3792.42	3637.06	3234.45	3153.89	3568.62
A2AQ25	A2AQ25;D3Z781;E9QAU4	SKT_MOUSE	Skt	Skt	1193.41	1286.21	1086.01	1749.69	1333.07	1236.05	1563.33	1940.23	1549.71	1986.37	1192.67	1075.15	1633.69	1758.95	1828.49	2068.5	2434.68	1970.33	1571.02	1803.17	742.71	1331.41	1379.87	965.36	1402.52	1174.11	2328.17	1880.71	2407.82	3184.47	2205.62
A2AQM9;A2AQN0;Q5XJV5	Q5XJV5;A2AQM9;A2AQN0	A2AQM9_MOUSE;A2AQN0_MOUSE;Q5XJV5_MOUSE	Ncoa6	Ncoa6			292.16				329.11	689.34		378.51		278.21		648.01		536.12	317.63	362.49	795.39			87.26		408.87		200.64	439.98
A2AR02	A2AR02;A2AR01	PPIG_MOUSE	Ppig	Ppig			1317.2		1088.28	1491.48			1131.09			1237.92	797.97	1045.99	984.82	595.61	394.84	354.31			611.48		742.92	706.69			1242.02	934.87	1340.68	692.06	1305.26
A2ARV4	A2ARV4	LRP2_MOUSE	Lrp2	Lrp2	2617.47	2586.56	1534.18	2209.07	12390.7	1312.55	5036.64	6649.13	8006.33	7711.39	9126.03	19128.4	13891.9	20289.7	9390.31	2949.31	2236.09	2674.89	2025.06	2284.46	2604.08	2679.05	2540.99	3383.17	4035.42	1146.28	4933.57	3547.62	5513.21	6943.22	4698.5
A2ASQ1	A2ASQ1;M0QWP1;Z4YK85;Z4YJS5	AGRIN_MOUSE	Agrn	Agrn	878.02	1770.53	334.04	1480.42	941.46	170.54	982.8	1347.26	943.68	722.11	610.15	401.85	584.32	703.88	1333.28	1610.74	1604.61	1093.14	1173	1094.47	790.83	715.48	808.25		915.66	538.45	526.56	477.89	557.11	1211.42	728.69
A2ASS6	A2ASS6;A0A5K1VVQ9;E9Q8N1;E9Q8K5;A0A5K1VVQ1	TITIN_MOUSE	Ttn	Ttn	2794.03	3394.87	4291.1	3360.95	5009.06	5319.74	3533.06	3771.5	3077.3	3585.5	3845.69	2036.26	3333.88	3695.64	3448.5	3401.17	3063.66	3771.12	3259.25	2581.65	3184.72	3234.48	4183.41	3169.93	4580.91	3427.21	3071.25	4475.14	3364.05	5898.83	2843.19
A2AT37	A2AT37;F6Q3G7	RENT2_MOUSE	Upf2	Upf2	1030.51	907.82	575.42	988.85		694.06	1012.48	1064.89	1141.28	933.34	734.57	638.35	1148.24	1532.42	626.36	880.21	1150.01	1269.35	1472.87	1202.61	1071.89	815.02	763.43	1017.1	989.42	474.77	1151.27	875.06	882.73	1538.21	865.89
A2ATU0	A2ATU0	DHTK1_MOUSE	Dhtkd1	Dhtkd1								645.22	1132.58	990.19		322.82	1075.8	783.5		1345.47	914.73	1302.91	933.65	967.59	980.47	796.91	1004.28	2505.87	1445.5	900.24	703.92	428.32	471.27
A2AUA2;Q7TQZ3	A2AUA2;Q7TQZ3	A2AUA2_MOUSE;Q7TQZ3_MOUSE	Olfr1251;Olfr1253	Olfr1251;Olfr1253												901.39
A2AUK7	A2AUK7;A0A2R8VHB6;A2AUK8	A2AUK7_MOUSE	Epb41l1	Epb41l1	5085.5	5287.38	4241.08	5845.5	4534.4	5130.24	4158.35	4278.9	4336.65	4132.34	2570.61	1675.78	1704.28	2673.28	3936.07	3396.55	3087.15	3344.62	2877.36	3386.64	3840.12	3794.08	3555.5	4690.76	4863.56	4534.2	3054.26	3460.15	3951.66	4262.45	3550.82
A2AWA9	A2AWA9;A2AWA7	RBGP1_MOUSE	Rabgap1	Rabgap1		999.47	782.66	769.12	828.91	1137.98	1138.32		1063.18	788.86	744.27	1334.66		1108.47	1139.12	1214.54	979.85	912.02	1052.52		872.54	1059.83		1221.19		777.05	586.78	661.93	1023.5	764.82	1016.27
A2AWL7	A2AWL7;E9QLG3;H7BX50	MGAP_MOUSE	Mga	Mga		1438.43	803.44		523.25	453.74	862.85			1274.06	872.76	874.13		785.45	1090.86	1259.75	933.41	969.4	1459.72	883.05		1074.22	781.81	798.99	990	809.05	1649.28	1889.18	2406.13	1855.56	2201.8
A2BDX3	A2BDX3	MOCS3_MOUSE	Mocs3	Mocs3	26739.5	31096.9	29737.1	37702.3	38233.3	20723.8	38447	47467.1	30174.7	39836.8	27615.2	15256.4	28574.5	27744.3	32302.3	35964.8	46816.4	43863.3	40791.4	51502.7	28872.9	29579.7	46998.2	29768.7	31006.7	27905.2	44482	54059.9	46495.5	30124.7	44095.8
A2BE28	A2BE28	LAS1L_MOUSE	Las1l	Las1l	2140.32	2350.3	1702.72	1647.6	2284.47	1833.88	2052.23	1749.61	2426.5	2607.36	1586.44	1521.9	2425.53	2219.59	1732.96	2010.97	2503.78	2382.63	2246.18	1886.22	1962.97	1786.07	1902.2	1901.97	1698.87	1733.41	2472.04	2393.67	2341.03	2837.37	2778.85
A2BFL2	A2BFL2;F8WHU3;A0A217FL76;A0A1Y7VNL1	ZY11A_MOUSE	Zyg11a	Zyg11a	1563.39			2772.1	2049.82		3479.71	3471.55				778.26	2916.62	2575.66	1251.61	2050.09	2198.59		1932.29	2920.75	1504.25	2313.33	2883.63	1842.43	3520.52		1054.73		1170.01		1608.25
A2BH40	A2BH40;E9QAQ7	ARI1A_MOUSE	Arid1a	Arid1a	1506.9		1221.07		951.97	1426.62	1132.22	1564.51	1037.61	1481.87	1025.09	1083.69	1073.6	1092.39	1067.53	1038.43	837.72	1261.74	1276.04	923.48	893.64	943.49	1113.46	975.17	1369.14	1134.22	1743.39	1854.01	1831.5	1683.72	1875.97
A2RSY6	A2RSY6;A0A0R4J0U8	TRM1L_MOUSE	Trmt1l	Trmt1l	589.44	418.29	497.21			448.57	972.81	460.44	1068.18	383.85	1006.67	717.73	499.45	394.68	970.75	848.79		648.91	1201.74	740.61	603	527.08	746.42	206.03	693.45		1016.83	338.81	370.98	572.78	414.56
A2TJV2	A2TJV2	PALM3_MOUSE	Palm3	Palm3	1044.06	693.29	608.64	825.6		605.48	1425.2	700.81	991.65	1657.73	866.45	1164.54	2032.1	1283.01	2300.41	1578.66	666.37	774.35	1635.64	441.96	617.01	2065.01	1217.3	614.39	1407.53	1134.46	1106.32	2635.31	2055.03	2316.98	2646.4
A3KFU5;A3KFU8;Q6PHQ9;Q91YZ8	A3KFU5;Q6PHQ9;A3KFU8;Q91YZ8	A3KFU5_MOUSE;A3KFU8_MOUSE;Q6PHQ9_MOUSE;Q91YZ8_MOUSE	Pabpc4	Pabpc4	11139	11394.8	13770.1	11486.7	10363.4	14059.6	11084.9	14892.1	11062.1	13410.7	16116.7	15459.1	14462.9	18223.5	17924.8	11802.5	14701.2	14437	12850.3	13132.1	14839.9	12638.8	13131.5	14635.7	14707.6	12469.4	18350.7	13298.6	14295.4	15814.4	12909.6
A3KGF7	A3KGF7;E9PYI3	PLCB2_MOUSE	Plcb2	Plcb2	1288.49	1598.25	799.27	2713.53	1245.57	1849.31	534.95	3097.29	654.2	1101.78	961.78		2017.63		1162.01	1381.2	1957.59	1193.29	1488.42	681.33	1300.9	1856.38	2368.27	1238.66	1672.5	2175.5
A3KGV1	A3KGV1;V9GXZ0;A3KGW0;A3KGV9	ODFP2_MOUSE	Odf2	Odf2		1078.83		1096.85			552.53	1202.82	445.07	263.26	1122.83	165.07	337.74	776.02	1112	528.94	243.65	527.58	115.71	522.13		1070.11	1092.89	773.72		561.01	319.67	537.84	456.55	183.31	767.16
A6H5Y3	A6H5Y3	METH_MOUSE	Mtr	Mtr	2651.02	3897.62	2801.4	3875.66	2968.35	2906.36	3172.43	3018.07	3885.11	2687.76	3537.89	2044.63	4319.81	3153.18	4323.12	3290.38	2914.02	3293.98	4380.21	3465.34	3333.63	4218.05	3924.21	4065.55	4870.09	3483.61	2589.43	2194.53	4447.45	3154.84	3449.79
A6H5Z3	A6H5Z3	EXC6B_MOUSE	Exoc6b	Exoc6b	515.11	773.76	505	596.7	531.32	632.81	669.96	795.41	1138.3	378.9	780.59	1414.89	731.24	396.18		706.24	1120.33	1113.09	674.3	615.79	829.83	875.13	856.26	743.98	842.31	537.77	538.98	382.8		341.07	464.37
A6H611	A6H611;A0A286YDC5	MIPEP_MOUSE	Mipep	Mipep	447.83						290.05	475.76		416.47					1081.27		409.27	722.48	470.63		423.56		987.94			390.22	465.95	852.66	839.43	806.25	574.09
A6H619	A6H619	PHRF1_MOUSE	Phrf1	Phrf1	1342.95		1443.79		1852.97	1010.16	1982.57	1059.23	2180.29	1206.46	1821.27	893.31	955.26	1153.64	1101.29	1377.57	1352.01	2303.07	1895.25	1413.03	1088.16	2398.77	1653.62	1278.39	1981.16		1280.18	777.81	1690.97	874.2	1095.45
A6H630	A6H630	ARMT1_MOUSE	Armt1	Armt1												242.51																308.93		380.03
A6H8H2	A6H8H2;E9Q449	DEN4C_MOUSE	Dennd4c	Dennd4c	2774.35		2205.77	607.29	2486.33	2985.62	2226.47	1118.28	2381.55	1783.93	1783.99	1136.45	2707.06	1839.46	2608.99	2015.6	1640.04	820.28	1842.3	1997.33	1827.31	2151.85	2044.95	1189.91	2222.69	1366.53	1625.64	1558.38	1924.51	1503.23	1383.62
A6PWS5	A6PWS5	A6PWS5_MOUSE	Gsn	Gsn	4495.08	4702.13	7869.15	6190.73	3341.94	6315.05	3701.08	3329.76	4621.76	4016.53	4249.19	3580.03	3133.92	4637.07	2771.91	2917.79	4326.21	3157.3	4765.24	4226.72	5018.39	3481.72	2646.38	2130.28	2801.25	2733.68	2462.79	3079.41	804.94	1316.79	1214.69
A6X935	A6X935;A0A2K6EDJ7;E9PVD2;E9Q5L2	ITIH4_MOUSE	Itih4	Itih4								662.59
A8C756	A8C756	THADA_MOUSE	Thada	Thada	1107.93	1644.42	614.86	1761.96	697.29	851.81	1568.56		1137.38	1933.52	1135.13	840.31	2146	774.29	865.56	2001.86	751.28	1705.63	916.86	1161.09	1857.37	1487.11	1339.98	712.24	1872.06	769.94	864.23	1146.87	1077.18	744.27	1261.75
B1AUN2	B1AUN2;B1AUN3;Q3UKV0	B1AUN2_MOUSE	Eif2b3	Eif2b3	3537.25	5287.02	3644.04	3520.71	3385.74	5213.41	2873.9	3930.37	4580.73	4017.49	4615.03	3855.48	4032.2	4126.07	4040.98	5139.38	3741.58	4709.89	4516.66	4145.44	4678.28	4906.69	5848.3	4486.28	4873.56	4263.16	4198.57	5386.41	5244.89	4390.99	5180.9
B1AV60;B9EJX2	B1AV60;B9EJX2	B1AV60_MOUSE;B9EJX2_MOUSE	Nhs	Nhs		6168.4		7568.29			3139.02	6401.5	6294.58	5811.48	3976.31			7643.18	8552.01	4008.04		8047.57		4629.24	4584.52	6005.16	3323.92	6424.43		5721.95		3797.98	6918.8	4678.7	8347.87
B1AVH7	B1AVH7	TBD2A_MOUSE	Tbc1d2	Tbc1d2	513.61	714.58	537.58	1094.47	819.51	916.12	858.64	552.4	538.06	280.63	885.62	302.53	766.4			838.29	527.52	697.29			420.56	780.88	247.6	462.94	312.01	874.09	262.98	351.19		456.48	279.73
B1AWN6	B1AWN6;A9JQD3;A0A5H1ZRM8	SCN2A_MOUSE	Scn2a	Scn2a	2906.64						1096.4									2385.41					1946.7					983.14				1345.41
B1AXP6	B1AXP6	TOM5_MOUSE	Tomm5	Tomm5												1950.92
B1AY10	B1AY10	NFX1_MOUSE	Nfx1	Nfx1	1251.9		1122.94		1085.17	2098.58	1387.92			1266.82	1104.13	907.33		1643.49	1179.93	2090.72	2115.5	1007.21	1141.1	1365.18	1389.86	1371.26	1803.51	766.47	1540.17	1902.43	1157.81		2099.82	1732.02
B1AY13	B1AY13;E9PV45	UBP24_MOUSE	Usp24	Usp24	833.92	1532.36	1426.82	1086.51	1329.62	1224.6	983.68	1383.03	1182.48	1391.4	1293.93	317.05	1326.43		592.08	852.62	1365.8	1300.66	1169.03	1280.1	1018.54	1154.3	583.71	1208.32	1152.23	1237.3	1023.17	1118.66	833.39		770.71
B1AZI6	B1AZI6;E9Q5E2	THOC2_MOUSE	Thoc2	Thoc2	3214.34	4294.8	2835.5	3769.34	2528.75	2632.8	4144.84	4224.58	3418.07	3516.57	3814.48	5667.45	3980.98	4571.02	2702.52	3936.77	5551.95	4354.69	4100.73	3998.53	3512.64	4189.37	2895.69	3729.98	4957.9	3599.61	3407.05	3442.57	3972.81	4617.14	4711.34
B1AZP2	B1AZP2;E9PUF2;B7ZNS2	DLGP4_MOUSE	Dlgap4	Dlgap4	657.4	913.14	1023.02	714.09	720.31	764.64	972.23	1010.7	1161.84	928.67	1459.83	1347.34		719.13	757.83	638	690.47	417.09	955.03	1199.49	1157.19	1541.47	961.17	990.98	694.62	898.05	881.52	1037.17	437.26	866.41	460.48
B1B0V2	B1B0V2	EZHIP_MOUSE	Ezhip	Ezhip	36867.8	41084.2	37259.8	53706.8	32284.8	39598.2	27775.6	22753.3	31243.9	31407.1	28216.3	16349.8	26987.1	28783.3	32512.7	20453.6	24508.9	18590.4	27737.6	17478.1	29754.1	40427.9	33467.1	31845.7	18681.6	34006.6	42046	53221.8	36765.2	55550	34360.2
B1B1A0	B1B1A0;A0A0A0MQK6;D3YW39	LMBL4_MOUSE	L3mbtl4	L3mbtl4
B2KF05	B2RRD7;B2KF05;E9PXP1;Q80XK2;A0A0N4SUT9;A0A0N4SUS4;A0A0N4SVG7;Q3U109;A0A6E0G4U3;A0A3B2WD05;A0A3B2WD39;A0A3B2W3T2	BRPF3_MOUSE	Brpf3	Brpf3							480.72	242.91	552.6	773.89		510.47			943.76	415.98					411.9			334.14			431.65	304.72	549.98		342.71
B2KF50	A0A3B2WCQ2;B2KF50	B2KF50_MOUSE	Uhrf1bp1	Uhrf1bp1	694.85		2591.58	1653.71			1526.75		3039.13			577.77				2542.84	2226.09	3069.95		2137.17	1080		1777.45	2395.73
B2RPU2	B2RPU2	PLHD1_MOUSE	Plekhd1	Plekhd1	1083.41	1173.17	1656.4	1733.12	1800.4	1471.37	1068.42	1983.09	1377.02	1080.35	313.22		863.58		804.41	1446.45	1048.09	831.05	1055.74	618.23	943.16	593.2	955.5	839.64		931.56	1536.7	941.19	465.3	859.24	463.73
B2RPY5	B2RPY5;A0A140T8Q9	GP161_MOUSE	Gpr161	Gpr161	359.79							383.26			611.43		1001.66						950.87	887.29			988.69		384.34	649.94	773.57	837.43	943.75	1137.44	1790.2
B2RQC6	B2RQC6;F6S3Z3;E9QAI5;G3UWN2	PYR1_MOUSE	Cad	Cad	4116.68	3218.6	4569.43	3129.71	3800.91	3808.18	4043.01	4505.33	3892.69	4681.01	3626.28	6741.86	2773.33	3768.97	4095.18	4838.25	5196.43	4648.94	4787.69	4442.59	4138.65	4565.31	4248.18	5012.39	4084.14	4121.6	4028.6	4206.28	3993.09	2951.36	4544.37
B2RQG2	B2RQG2	B2RQG2_MOUSE	Phf3	Phf3	1721.6	1660.18	1599.52	1098.1	894.81	1351.44	1577.87	1667.08	1668.73	2044.81	1585.17	1313.9	967.75	1286.25	1767.68	1728.77	1844.89	1911.86	1775.36	1460.71	1299.63	949.1	1251.41	1270.64	1522.55	1388.37	1573.98	1437.12	1808.42	1815.42	1689.21
B2RRE7	B2RRE7;A0A0R4J260	OTUD4_MOUSE	Otud4	Otud4	1799.14	2851.2	2220.5	2399.93	2235.82	1649.9	2689.63	2365.56	1575.9	1937	1525.86	1880.08	1548.26	1948.56	1584.84	2023.03	1737.15	2006.79	1864.35	2407.23	2205	1666.92	1386.94	2159.54	2174.23	1765.13	1995.48	1845.96	2325.7	1659.27	1774.44
B2RUR8	B2RUR8	OTU7B_MOUSE	Otud7b	Otud7b												394.31
B2RX14	B2RX14;A2A8R7;A0A0A0MQJ6	TUT4_MOUSE	Tut4	Tut4		792.67		1260.21	670.63					623.03			683.78			654.4	517.59		403.44				885.67	609.18	1295.09		237.86			413.48	504.17
B2RXC1	B2RXC1	TPC11_MOUSE	Trappc11	Trappc11			180.95			337.14		490.57	1070.59			1709.74	449.26		923.17					326.86				606.09			383.97
B2RXC6	Q7TSI4;B2RXC6	B2RXC6_MOUSE	Polr3a	Polr3a							416.18				570.09	675.73				582.42		686.22	202.17	408.84						385.26	268.72
B2RXQ2;B2RXW8	B2RXQ2;B2RXW8	B2RXQ2_MOUSE;B2RXW8_MOUSE	Ppfia1	Ppfia1	2194.64	1844.24	2822.41	2330.38	2436.94	2078.88	2298.78	2232.41	2327.36	2092.48	2635.66	1358.52	2126.38	2431.37	2791.39	1923.84	1826.24	1980.64	1829.57	1596.64	2064.58	2352.93	2320.92	2084.43	1528.94	2184.12	2118.89	2916.11	2476.75	2157.74	2408.27
B2RXS3;F8VQ70;Q8BIZ8	Q8BIZ8;F8VQ70;B2RXS3	B2RXS3_MOUSE;F8VQ70_MOUSE;Q8BIZ8_MOUSE	Scaper	Scaper		1168.13		1206.95	789.93	529.18		435.81	753.58		750.72	713.91	870.79	751.74	1117.62			1025.67				1079.35		744.18				706.31	1028.03		1013.85
B2RXS4	B2RXS4	PLXB2_MOUSE	Plxnb2	Plxnb2	1746	1767.46	1556.89	2272.22	1831.07	2462.14	2605.92	2231.85	3048.7	1927.84	2117.31	1114.69	1602.2	2696.67	1701.79	2679.2	3174.14	3517.45	3336.16	2560.95	2020.13	2705.51	1760.45	2158.63	2939.28	3267.52	1377.48	1421.05	1165.68	2207.17	1213.81
B2RXT3;E9Q7L0	E9Q7L0;B2RXT3	B2RXT3_MOUSE;E9Q7L0_MOUSE	Ogdhl	Ogdhl	5058.77	3863.27	3258.02	5449.76	3393.14	4176.76	3437.8	4083.83	4394.61	4932.94	4151.87	4181.33	5354.47	5605.86	4778.77	3964.9	3496.46	3409.65	3181.18	4904.47	5832.34	5859.34	4275.54	5881.72	6830.72	5426.62	5676.7	5189.83	4088.75	5339.44	3898.7
B2RY53	B2RY53	B2RY53_MOUSE	Gm6133	Gm6133			547.49			654.87							449.98		816.22	670.04		918.17			471.96		949.99	738.46		612.7	2010.88	1775.97	1393.17	1763.93	1796.49
B2RY56	B2RY56	RBM25_MOUSE	Rbm25	Rbm25	7222.05	7232.14	7625.16	6822.44	7238.42	6943.77	8377.51	7693.92	8288.33	8758.32	7489.91	7176.57	8500.99	8188.16	8137.47	9802.29	7855.24	8376.68	7357.19	8216.91	7065.85	6887.41	6670.92	7213.7	7879.71	6580.69	10992.9	10673.6	9202.62	8836.39	10370.8
B7ZMP1	B7ZMP1	XPP3_MOUSE	Xpnpep3	Xpnpep3		592.48	548.13			1146.13	627.19	703.32		818.8	752.97	546.55	826.27	747.9		1359.12	799.56	969.65	859.07	185.99	1201.2	579.69	715.51		1139.29	789.7	901.35	946.25	677.59	1074.82	878.06
B8JJ66;B8JJ67;B8JJ69;F6X1P1	B8JJ66;B8JJ69;F6X1P1;B8JJ67	B8JJ66_MOUSE;B8JJ67_MOUSE;B8JJ69_MOUSE;F6X1P1_MOUSE	2310061I04Rik	2310061I04Rik	637.01	516.65		869.9	1085.13	1120.06	236.91		301.95	505.91	729.62	163.99	658.46	1173.65		781.27	377.24	512.9	723.26		447.31	1306.63	605.58		958.39	560.25	1507.99	1314.64	595.86	792.62	1416.5
B8JJD3;B8JJD5;B8JJD6;B8JJD8;F7DAL6	B8JJD3;B8JJD5;B8JJD8;B8JJD6;F7DAL6	B8JJD3_MOUSE;B8JJD5_MOUSE;B8JJD6_MOUSE;B8JJD8_MOUSE;F7DAL6_MOUSE	Fance	Fance					732.49	1282.93										985.31		836.48	462.4					515.12							760.66
B8ZXI1	B8ZXI1;A0A5F8MPN7;A0A5F8MPV7;Z4YJE9;A0A5F8MPK7	QTRT2_MOUSE	Qtrt2	Qtrt2	779.33	1102.95	775.86	1112.45	899.64	773.09			588.92	948.84	768.33	484.32	1111.13	962.57	864.47	948.65	1232.15	1419.35	1496.94	2098.56	1084.03	1247.71	1592.32	1264.04	1252.59	1588.58	895.59	971.05	1214.83	1053.85	1226.75
B9EJ86	B9EJ86;A0A0R4J150;A0A5F8MPC5	OSBL8_MOUSE	Osbpl8	Osbpl8	1415.05	724.42	679.27	792.9	838.07	365.79	570.66	1369.72	917.33	692.21	766.8	1481.99	1011.1	381.18	896.12	867.2	760.37	819	990.25	743.25	578.9	1128.75	1460.6	696.62	563.45	774.9	706.9	935.06		912.45	533.09
B9EJI9	B9EJI9	T229A_MOUSE	Tmem229a	Tmem229a	2396.62	1244.49	1929.07	3441.14	3057.04	2969.51	2378.9	3636.46		1507.36	2586.73	1745.93	2406.68		3011.22	2470.21	1879.79	2347.22	2056.57	1834.29	2173.08	4176.24	2243.43	2514.04	5411.1		2059.16	2517.62	2473.22	2099.2	1963.72
B9EJR8	B9EJR8	DAAF5_MOUSE	Dnaaf5	Dnaaf5	1377.34	1950.39	1622.68	2825.38	2154.51	1207.92	1982.92	2144.79	3002.44	2338.6	3280.94	2470.03	2931.39	3313.65	2454.78	2673.99	1527.27	2139.21	1946.51	2125.63	1575.4	2199.32	1150.87	2905.37	1619.81	2642.11	2455.13	2534.99	2587.65	2681.69	2354.96
B9EKS2;Q3UI14	Q3UI14;B9EKS2	B9EKS2_MOUSE;Q3UI14_MOUSE	Kdm3b	Kdm3b	1192.77	1278.1	1070.98	1061.34	1900.28	1330.97	1620.21	1892.99	1188.12	1202.2	1134.1	1293.78	1222.88	1403.54		1144.72	1645.19	1156.85	1217.21	1256.72	872.71	976.15	1316.02	1221.06	1452.39	997.2	1606.57	1502.96	1055.67	1499.6	1425.4
C0HK79;C0HK80	C0HK80;C0HK79	ARXS1_MOUSE;ARXS2_MOUSE	Arxes1;Arxes2	Arxes1;Arxes2												489.56
C0HKC8;C0HKC9	C0HKC8;C0HKC9	SMK3A_MOUSE;SMK3B_MOUSE	Smok3a;Smok3b	Smok3a;Smok3b	1158.61		1949.22	2019.58	2058.51	1628.1		2338.78	2213.74		2221.61	1093.81			1717.53	1375.86	1823.97			1572.91	1547.96	1405.23	1594.07	1609.6	1594.13			1577.24	1367.85	1861.6	1806.76
C0HKD8;C0HKD9	C0HKD8;C0HKD9	MFA1A_MOUSE;MFA1B_MOUSE	Mfap1a;Mfap1b	Mfap1a;Mfap1b	3751.56	3640.09	3296.1	3060.3	3246.4	3230.74	3397.7	2479.45	3395.24	3578.97	3808.57	2383.26	3263.32	3770.88	3676.62	3683.27	3533.38	3592.56	3028.49	3480.39	3670.78	3368.55	3724.12	4153.39	2745.34	3993.02	3860.51	3782.97	3987.19	3609.84	4207.97
C0HKE1;C0HKE2;C0HKE3;C0HKE4;C0HKE5;C0HKE6;C0HKE7;C0HKE8;C0HKE9;Q8BFU2;Q8CGP5;Q8CGP6;Q8CGP7;Q8R1M2	C0HKE1;C0HKE9;C0HKE4;C0HKE8;C0HKE5;Q8CGP7;Q8R1M2;C0HKE7;C0HKE2;Q8CGP6;C0HKE6;C0HKE3;Q8BFU2;Q8CGP5;A0A0N4SV66;Q8CGP4	H2A1B_MOUSE;H2A1C_MOUSE;H2A1D_MOUSE;H2A1E_MOUSE;H2A1F_MOUSE;H2A1G_MOUSE;H2A1H_MOUSE;H2A1I_MOUSE;H2A1K_MOUSE;H2A1N_MOUSE;H2A1O_MOUSE;H2A1P_MOUSE;H2A3_MOUSE;H2AJ_MOUSE	H2ac11;H2ac12;H2ac13;H2ac15;H2ac4;H2ac6;H2ac7;H2ac8;H2aj;H2aw;Hist1h2af;Hist1h2an;Hist1h2ao;Hist1h2ap	H2ac11;H2ac12;H2ac13;H2ac15;H2ac4;H2ac6;H2ac7;H2ac8;H2aj;H2aw;Hist1h2af;Hist1h2an;Hist1h2ao;Hist1h2ap	14961.9	17418.1	12207.6	13406.2	18278.5	17338.1	17540.1	15380.1	19859.6	14059.8	20242	8110.6	16869.9	16584.9	16055.4	16809.7	13196.2	14614.6	11806	13965.2	17318.9	15267.2	12574.6	13751.1	15074.2	20852.3	14104.7	9467.51	7944.01	8049.48	10555.8
C0HKG5;C0HKG6	C0HKG5;C0HKG6;A0A338P7E3;A0A338P711	RNT2A_MOUSE;RNT2B_MOUSE	Rnaset2a;Rnaset2b	Rnaset2a;Rnaset2b			551.95		436.12			1197.28	1042.71		910.21	1622.71	1199.96		842.15		612.29	973.18		577.09		618.85	1109.5	598.87	771.72	665.79	1458.55	1990.39	1213.26	1210.45	1797.9
D3YTQ3	D3YTQ3	D3YTQ3_MOUSE	Hnrnpdl	Hnrnpdl	551.09		484.62	590.48				330.38		279.59	746.16	337.85	948.74		1025.63	405.94	262.49	450.11		624.97		348.88	515.97	988.34		419.17	633.68	630.84	703.25	926.48	963.09
D3YUD2;D3Z7L2	D3Z7L2;D3YUD2	D3YUD2_MOUSE;D3Z7L2_MOUSE	Afdn	Afdn	979.11	1014.17	1159.41	1086.86	1057.8	595.36	926.46		657.18	697.42		328.05	1200.72	1088.75	1225.4		570.49	598		1087.51	663.86	727.67	770.24	1018.54	1368.26	563.24	1277.44	892.1	1029.65	1137.54	621.28
D3YUJ3;E9Q226	D3YUJ3;E9Q226	D3YUJ3_MOUSE;E9Q226_MOUSE	Ccnyl1	Ccnyl1			287.68			305.76	340.92					205.8	1008.41	305.9	405.64	399.51	361.5	389.59	356.48		332.35		532.67	135.36	276.32	330.39	600.47	364.34	567.92
D3YV69	D3YV69	D3YV69_MOUSE	Rab6a	Rab6a	432.23	1250.59	565.55	951.61		1550.8	624.86	1091.46	616.29	916.23	614.1	487.21	1267.93	475.83	728.7		783.07	648.45	1468.85	935.52	566.56	846.35	1118.87		1022.72	340.5		1212.03	1873.99	1095.46	1426.66
D3YWJ4;D6RGU2	Q6DG52;D6RGU2;D3YWJ4	D3YWJ4_MOUSE;D6RGU2_MOUSE	Fntb	Fntb																240.7															370.15
D3YWN7;E9QMU3	E9QMU3;D3YWN7	D3YWN7_MOUSE;E9QMU3_MOUSE	Map7	Map7			350.76		626.75			1362.46				1917.13		311.27	389.19	287.33		704.47	335.51			619.98		236.62	870.53	588.1			870.06
D3YWR8	Q8K039;D3YWR8	D3YWR8_MOUSE	1110059G10Rik	1110059G10Rik	1630.5	2080.53	1658.32	2406.73	2227	1846.5	1676.17	3217.06	2672.81	2628.91	2868.59	500.62	2548.15	4158.03	3829.49	2272.45	1965.9	2412.67	2272.79	2056.1	1599.73	3230.66	2022.72	2562.05	2256.01	2499.48	1938.99	2422.2	1548.05	2918.31	2190.13
D3YWS8	D3YWS8	D3YWS8_MOUSE	Leng8	Leng8												163.72																		199.98
D3YWT1;D3Z3N4	D3Z3N4;D3YWT1	D3YWT1_MOUSE;D3Z3N4_MOUSE	Hnrnph3	Hnrnph3	8676.23	10562.6	7171.21	10195.6	8013.26	8383.67	6410.08	5802.39	8589.43	7347.47	7449.24	6192.77	8986.25	8961.33	6662.52	5659.38	5291.36	5276.62	7149.54	5363.15	7720.72	6352.69	8940.22	7201.36	7139.84	6608.28	8350.86	10147.9	11721.9	8862.31	10970.9
D3YWX2;F6YTL8	F6YTL8;D3YWX2	D3YWX2_MOUSE;F6YTL8_MOUSE	Ylpm1	Ylpm1	619.65		843.58		588.84	426.91	726.54	873.39		754.83	630	221.98			477.56		644.55	884.33	1222.51		672.19	703.57	572.75	463.27	812.57		868.01	603.19	637.47		856.5
D3YX49;E9Q1A5;E9QAR1;E9QAR4;E9QAR6	E9QAR4;E9QAR1;E9Q1A5;D3YX49;E9QAR6	D3YX49_MOUSE;E9Q1A5_MOUSE;E9QAR1_MOUSE;E9QAR4_MOUSE;E9QAR6_MOUSE	Zfp384	Zfp384	729.66	866.92	659.9	575.57	892.03	656.79	643.38	790.67		667.75	465.66		354.86	483.45	569.21	739.18	882.95	745.14	527.24	863.41	635.96	899.91		656.94		1023.63	801		779.9	568.9
D3YXK1	D3YXK1	SAMD1_MOUSE	Samd1	Samd1	833.46	954.58	1028.59	695.45	1150.43	1061.43	1007.31	1421.28	1204.06	1231.9	944.82	591.03	739.64	1386.93	1408.72	982.66	1014.73	1042.96	851.82	1060.45	794.64	958.57	1060.97	809.69	1130.72	1031.33	1037.87	849.86	1612.86	996.86	1414.53
D3YXK2	D3YXK2;S4R1M2	SAFB1_MOUSE	Safb	Safb	9419.81	10618.5	9886.91	9486.2	9754.52	10971.5	12621.6	10711.6	10897.9	12212	8684.57	6853.91	7944.12	10334.3	11304	11640.7	10940.1	10880.6	11227.1	9731.17	10066.7	11720	11527.9	10930.9	11372.9	9776.22	10972.5	10339.7	11423.8	11183	11658.5
D3YZ18	D3YZ18	D3YZ18_MOUSE	Hmgb1	Hmgb1			2602.56	2911.25		3024.36			1923.11	1885.73			1578.36	2076.64	1668.16	1862.86		3461.26	2532.63	1896.21	2981.75	1760.19	1560.44				3758.33		1201.11	2253.19	3148.36
D3YZP9	D3YZP9	CCDC6_MOUSE	Ccdc6	Ccdc6	2651.79	2834.91	3446.44	4717.95	4156.91	3173.56	2516.14	3849.67	3208.39	2957.71	3058.57	1148.9	2853.19	3331.95	3628.21	3413.2	3048.76	2815.83	2746.79	3345.93	3466.71	4101.33	2779.7	3832.64	3376.62	2603.71	3752.4	3641.32	3735.25	4021.55	2607.43
D3YZZ5;E9Q7G1	D3YZZ5;E9Q7G1	D3YZZ5_MOUSE;E9Q7G1_MOUSE	Tmed7	Tmed7	1757.06	1597.42	1756.8	1312.09	1414.06	2252.39	1322.03	849.89	1966.56	1865.62	2315.74	2334.96	1383.12	2327.09	2113.89	1233.11	1408.1	1218.89	793.46	1765.12	888.91	1209.08	1295.01	1600.4	1267.1	1034.27	1737.21	1885.84	2126.53	1932.13	1976.6
D3Z0M9	D3Z0M9	D3Z0M9_MOUSE	Ddx23	Ddx23	4891.47	5352.4	5531.4	5797.45	6480.18	5565.79	5375.11	5903.55	5917.35	5169.74	5299.11	6068.07	5831.71	5847.87	5685.35	6660.52	6658.61	6606.41	5933.9	7235.28	6344.38	6538.71	6162.35	6546.56	6361.27	5985.9	5201.2	4685.65	4361.51	5247.53	5253.44
D3Z286	D3Z286	D3Z286_MOUSE	Tmppe	Tmppe	1150.77	1314	1185.17	1398.92	1112.82	1995.39	2046.05	2721.99	2413.15	2338.15	1703.3	1699.77	2029.91	1664.73	1312.33	2133.83	1726.43	1360.06	1657.93	2377.18	697.94	1006.07	1361.34	1419.97	1369.9	1332.76	1115.81	1470.99	1053.62	1807.02	774.56
D3Z2N7;E9Q3X0	E9Q3X0;D3Z2N7	D3Z2N7_MOUSE;E9Q3X0_MOUSE	Mvp	Mvp			1852.48	1059.3	942.34	1114.29	1191.9	1475.3	1082.75	3162.8	791.44	1335.55	1387.14	388.26	1804.93	1107.43	1348.74	1581.58	1077.33	1332.64	1801.12	1343.92			1695.38	1621.29	2040.69	1589.76	1190.67	969.45	978.82
D3Z4S3	D3Z4S3	PTRD1_MOUSE	Ptrhd1	Ptrhd1		110.76	691.45		704.54	439.71	924.91	654.52	265.64	757.34	995	224.19	582.82			446.06		837.33	417.77	538.26	557.21	682.47	514.29				609.29	921.05	1028.11	534.92	376.66
D3Z4W5;Q9D9G7	Q9D9G7;D3Z4W5	D3Z4W5_MOUSE;Q9D9G7_MOUSE	1700074P13Rik	1700074P13Rik		408.44	491.83	878.41	714.67	620.85	737.03		1909.9	1377.99	1464.13	4257.09	820.8	1603.08	732.96	623.97	798.55		691.02	605.57				1144.92		1176.42	2627.72	7472.11	3417.62	8404.55	4232.34
D3Z624;E0CZ22	E0CZ22;D3Z624	D3Z624_MOUSE;E0CZ22_MOUSE	Mroh1	Mroh1												807.03
D3Z656	D3Z656	D3Z656_MOUSE	Synj1	Synj1	724.81		265.38	733.35		425.56	835.29	985.46	285.65	696.25	1080.27	382.88	758.38	471	942.97		381.33	297.61	406.38	392.66			359.54			549.41	761.81	1076.88	532.34	763.95	1089.17
D3Z6G3	D3Z6G3	D3Z6G3_MOUSE	Mapre3	Mapre3	438.25	404.15	917.47	387.44	1016.08	357.58	630.22	209.86	531.98	987.82	664.22		771.94	477.6		648.63	782.93	319.16	441.25	481.54	803.21	1178.49	392.68	1053.71	618.69	505.33	510.72	546.26	481.63	521.62	409.49
D3Z6I8;E9Q7Q3	D3Z6I8;E9Q7Q3;D3Z2H9	D3Z6I8_MOUSE;E9Q7Q3_MOUSE	Tpm3	Tpm3	91377.4	87320.6	91866.6	94866.4	83792.1	79606.5	87396	86139.3	85905.6	92913.7	84731	70345	76173.2	72056.1	88577.5	56706.4	72220.9	67747.1	72497.2	73445.3	83949.2	84948.5	81980.2	81657.5	84759	87258	59763.4	66377.9	64086	72831.6	71552.6
D3Z6Q9	D3Z6Q9;A0A5F8MQ05;S4R1B8;S4R270;S4R2J8	BIN2_MOUSE	Bin2	Bin2	4641.93	2882.66	3618.69	3168.9	3741.64	3369.42	3304.49	3934.69	2913.75	3594.54	2612.16	2286.55	1845.76	2947.65	2477.13	4103.88	4806.68	5691.77	5113.36	4323.28	4816.24	2848.03	3226.72	3558.65	3325.3	4477.43	3438.15	3664.84	2486.42	2953.46	2368.35
D3Z7P3	D3Z7P3;D3Z7P4	GLSK_MOUSE	Gls	Gls		1460.08	1932.23	2143.13	1225.57	1186.67		2588.84	1065.75	475.14	1417.21	1804.26	1530.11	1224.62	1186.26	954.32	1661.22	1316.39	963.17	1396.26	1063.95	1642.74	2023.12		1704.82	1337.15	3227.73	3379.03	3842.19	1981.56	3857.58
D3Z7Q2	D3Z7Q2	SIM20_MOUSE	Smim20	Smim20	1824.07	1029.61	2265.08	2061.61	2091.02	2118.83	2364	2506.1	2542.69	2005.19	892.04	1097.01	952.52	1647.36	1399.92	3705.52	2443.02	2749.9	1791.44	3080.95	1579.88	1862	1344.95	2084.44	2120.25	2335.5	3169.27	3092.39	2482.94	1952.54	2642.62
D6RCI4;F6XV67	Q9CWU4;D6RCI4;F6XV67	D6RCI4_MOUSE;F6XV67_MOUSE	2410004B18Rik	2410004B18Rik			533.23		494.05	365.45	457.04				449.7	1506.1	395.54		560.48				422.01	455.17	317.13						861.79	384.93		441.69	601.27
D6RE34;Q3U466	D6RE34;Q3U466	D6RE34_MOUSE;Q3U466_MOUSE	Cln6	Cln6	369.48		745.93	655.62	547.33	421.55	592.14		292.58	518.06	480.87	994.65	906.91	673.69	329.15		251.65	361.59		827.96	363.11		729.8	498.21		1045.93	328.77	490.33	822.48		705.63
D6RJ58	D6RJ58	D6RJ58_MOUSE	Ccdc92	Ccdc92			754.64			751.19	1040.04									882.63			1006.2			1078.77	559.77				729.26	369.34			369.34
D6RJK5;E9PVU6;E9PX60;E9PX67;E9PX88;E9PX90;E9PXV8;E9Q5C2;E9Q5C3;E9Q708;E9Q7C7;E9Q7E8;E9Q7T0;E9QK53	D6RJK5;E9QK53;E9Q708;E9Q7E6;E9PXV8;E9Q700;E9PX88;E9PX90;E9Q7T0;E9Q5C3;E9PX67;E9Q7C7;E9Q7E8;E9Q5C2;E9PX60;E9PVU6	D6RJK5_MOUSE;E9PVU6_MOUSE;E9PX60_MOUSE;E9PX67_MOUSE;E9PX88_MOUSE;E9PX90_MOUSE;E9PXV8_MOUSE;E9Q5C2_MOUSE;E9Q5C3_MOUSE;E9Q708_MOUSE;E9Q7C7_MOUSE;E9Q7E8_MOUSE;E9Q7T0_MOUSE;E9QK53_MOUSE	Fgfr2	Fgfr2			516.73		384.49							774.53		173.13	477.16	260.4		302.26	561.43						803.37		339.05		747.81	528.61	573.74
E0CYH0	E0CYH0	E0CYH0_MOUSE	Wtap	Wtap	495.34	754.58				343.44	357.81					163.91	529.32			426.44	352.25	409.21	302.5					368.19			212.46	1023.76		333.64	618.77
E1U8D0	E1U8D0;A2ACV6	SOGA1_MOUSE	Soga1	Soga1	2977.16	1657.15	1172.62	655.47	2584.96	2565.67	2409.48		1749.6	1157.3	624.23	1164.96	941.9	1360.03	1361.03	1391.57	1666.7	1334.66			1489.64	1694.65	656.61	1325.57	2060.77	1248.36	1204.74	907.85	2216.47	954.53	847.8
E9PUR0;E9Q1M6	E9Q1M6;F6RUI8;F7DE17;E9PUR0	E9PUR0_MOUSE;E9Q1M6_MOUSE	Ankhd1	Ankhd1	1661.11	2203.66	2042.83	1614.6	1963.93	1645.84	2159.66	2289.6	1807.02	1982.99	1840.24	1315.01	2018.32	1542.35	1557.25	1980.06	1789.44	2129.28	1983.94	2281.9	2151.5	2264.23	2047.72	2026.8	2965.91	2220.68	1790.42	1978.84	1989.75	2300.49	1814.32
E9PVA8	E9PVA8	GCN1_MOUSE	Gcn1	Gcn1	617.51		1032.57		556.91	760.36	891.4	1405.96	697.42	852.33	1097.81	1883.15	946.77	992.81	1194.31	838.96	994.71	1003.28	1100.68	1337.96	1167.33	880.13	1388.82	1186.03	940.8	718.2	839.91	893.25	897.02	975.34	1003.77
E9PVU0	E9Q174;E9Q3L1;V9GX76;E9PVU0;V9GXM4;E9Q175	E9PVU0_MOUSE	Myo6	Myo6	2093.85	1179.3	1584.97	2108.09	1545.66	681.86	2766.38	2446.31	2609.63	3138.04	3852.85	4570.16	4798.98	6519.13	4568.69	1467.14	1566.46	1206.54	1057.12	1193.6	1820.75	1906.01	2363.11	1707.96	2627.28	1353	1286.18	673.83	496.62	602.39	427.37
E9PVX6	E9PVX6	KI67_MOUSE	Mki67	Mki67							868.21	808.67	996.33	701.47	806.54	622.29	1101.3	1003.96	726.17	581.17				612.83				529.2	556.54		939.44	1110.99	1568.68	1364.88	1270.2
E9PVZ8;E9QAH1	E9PVZ8;E9QAH1	E9PVZ8_MOUSE;E9QAH1_MOUSE	Golgb1	Golgb1	1231.63	842.54	1132.79	1211.49	1153.98	1337.31	1324.44	1002.01	1617.65	1365.1	1218.11	1060.59	1365.97	1987.48	1215.72	1152.95	928.14	1294.53	1155.18	1193.96	1279.77	1221.65	1040.5	1072.79	1211.22	1095.55	1180.25	1017.05	1004.87	1378.93	1118.45
E9PWG6	E9PWG6	E9PWG6_MOUSE	Ncapg	Ncapg							2327.53	2638.38	2080.07	1945.92	2110.76	280.6	2181.98	1740.29	2189.5	1527.22		2463.61	2173.7	3071.54	1835.59	3017.6	896.23	715.42	1815.61	3032.89	1581.87	581.9	2628.06	1820.79	1544.9
E9PWS4	A0A0N4SUR9;E9PWS4	E9PWS4_MOUSE	AU018091	AU018091	718.59	1232.48	1085.47	1087.78		1247.5				507.21		604.24															1587.83	875.81	1065.86	2129.62	988.77
E9PWW9	E9PWW9	E9PWW9_MOUSE	Rsf1	Rsf1	1375.67	2140.89	936.7	1248.39	1684.12	1218.25	1592.9	1402.73	1671.51	1025.96	2247.25	1361.82	1297.97	2252.97	2117.43	842.41	1141.11	1183.84	1149.37	904.59	975.4	878.2	2157.08	954.49	1874.05	1024.32	1427.62	1149.34	1699.91	2024.79	1128.48
E9PX68;E9Q1Q0;E9Q585	E9PX68;E9Q1Q0;E9Q585	E9PX68_MOUSE;E9Q1Q0_MOUSE;E9Q585_MOUSE	Slc4a1ap	Slc4a1ap	1317.89	1003.24	633.57	906.15	965.45	947.93	797.84	789.63	887.75	1541.1	1934.08	1092.24	858.98	896.03	769.25	1205.71	928.57	808.11	855.53	991.14	719.76	1045.98		516.42	1112.79	854.06	1828.75	942.21	1357.35	1178.46	513.05
E9PX95	E9PX95	ABCAH_MOUSE	Abca17	Abca17																						742.99
E9PYD1	E9PYD1;D3Z100;F6ZXW2	E9PYD1_MOUSE	Fam98c	Fam98c	1943.82	1848.23	1436.42	1732.16	2172.34	2000.52	1528.84	982.11	1924.83	1434.54	1681.27	1961.72	1799.74		1643.42	1837.06	1539.5	1826.11	2193.33	1253.37	1279.18	1191.98	1270.26	1839.03	1706.97	1375.6	1770.23	1045.57	1108.01	1416.56
E9PYG6	E9PYG6	E9PYG6_MOUSE	Rasa1	Rasa1	759.58	911.99	719.17	532.04	758.6	305.48	989.96	271.88	220.1	718.16	647.72	1231.16	784.48	768.26	850.92	612.26	438.96	710.41	820.11	782.11	1380.69	877.36	272.58	812.39	967.39	1191.74	936.67	421.23	344.84		318.59
E9PYH6	E9PYH6;Q8CFT2;A0A0U1RNP2	SET1A_MOUSE	Setd1a	Setd1a	1023.45	1714.89	1112.26		737.67	1594.92	1107.3	2397.77	2690.22	1619.52	1294.6	1686.14	1501.12	1712.86	1279.95	1386.46	1411.61	1286.54	1009.63	1807.31	662.93	885.09	1097.6	2019.76	1501.8	728.67	1645.41	1217.19	1260.6	1614.25	2307.84
E9PYI1	E9PYI1	ZN568_MOUSE	Znf568	Znf568	977.1	840.95	829.89	792.41	1055.33	989.61	1334.74	1518.42	927.41	1363.36	845.27	1544.04	1252.07	913.38	866.88	537.56	914.44	189.8	602.52	890.37	1092.22	895.69	1360.06		1099.45	937.73	944.18	590.58	945.59	1224.15	992.87
E9PYI7	E9PYF4;F6VG99;E9PYI7;F6TFN2	E9PYI7_MOUSE	Lmo7	Lmo7	671.72	1574.28	1094.91	3037.9		658.5	1025.74	2362.23	1800.49	1064.65	3727.21	1739.72	5473.74	3923.31	4485.08	1423.91	1602.16	1690.26	2423.54	1940.76	2884.88	2986.92	4197.84	2680.03	3193.58	1576.98	3077.47	2686.9	3278.55	3577.96	2857
E9PYK3	E9PYK3	PARP4_MOUSE	Parp4	Parp4	2440.87	1719.71	2155.33	1486.74	1921.84	2034.21	2493.61	1895.77	3037.75	2600.83	1568.53	1556.93	1902.38	1658.85	1203.12	1581.26	1976.58	2108.79	2070.28	1924.19	1556.23	1531.37	1564.08	1587.64	1881.35	1510.34	1307.13	966.19	1025.08	1490.23	1201.38
E9PYP2	E9PYP2	E9PYP2_MOUSE	Nbeal1	Nbeal1		1640.29				811.34					193.09
E9PZ16	B1B0C7;E9PZ16	E9PZ16_MOUSE	Hspg2	Hspg2	3442.73	4189.33	5429.75	3374.73	6251.35	7450.77	5652.86	7449.58	5001.17	5749.36	3128.23	3374.28	4378.1	5356.67	3434.62	6052.68	5874.81	6632.78	5198.93	5354.56	3312.17	3988.82	4077.56	4535.45	5262.11	3694.67	3886.12	1124.21	2143.09	3324.89	2170.32
E9PZJ8	E9PZJ8	ASCC3_MOUSE	Ascc3	Ascc3		1266.93	545.55									1262.82		369.12		630.36		410.57			417.45	143.38					525.14			336.65	361.13
E9PZM4	E9PZM4	CHD2_MOUSE	Chd2	Chd2											1187.21	1023.33	2409.09	2403.24		1247.31	854.04		1587.27			1780.6									2615.66
E9Q0B6;E9Q3H7	E9Q3H7;E9Q0B6	E9Q0B6_MOUSE;E9Q3H7_MOUSE	Dnah6	Dnah6	836.16	433.08	551.37	1206.52	1325.37	1277.9	388.37	1313.63		554.39			537.24	746.52	926.87	896.31	582.93	799.77		941.46	1165.46	533.05		719.15					828.06	600.54
E9Q0F0	E9Q0F0	E9Q0F0_MOUSE	Krt78	Krt78	14576.3	14059.3	11088	92386	148137	74069.5	1979.21	1936.68	1476.31	4019.47	3003.93	938.39	3434	6131.66	6736.7	2969.74	5242.96	4605.5	4759.69	11885.6	9522.08	5506.17	37094.3	8598.49	10879.8	7879.63	87591.6	40485.7	4986.78	105556	2050.52
E9Q137	E9Q137	TX264_MOUSE	Tex264	Tex264	4269.04	4177.77	2549.85	4478.89	3217.94	3459.18	3053.03	3483.87	3840.23	3530.83	3387.42	5500.54	4473.42	5147.64	5366.72	3171.64	2421.7	2831.97	3431.7	2847.38	2963.97	3253.71	2168.51	3540.36	3277.19	2515.34	4357.61	3290.85	3975.55	4027.94	2724.78
E9Q166	E9Q166	E9Q166_MOUSE	Atad2b	Atad2b	1333.21		962.21	684.12	1369.68	1096.57	955.06		780.4	1285.52	1022.59	2559.63	970.46		1024.29	1093.55	863.98	963.88		736.7		1494.89	752.15	985.29			1092.38	1102.01	1946.67	1472.83	1298.11
E9Q1P8	E9Q1P8	I2BP2_MOUSE	Irf2bp2	Irf2bp2										216.32	431.24								315.37	719.68							227.87
E9Q1Z0	E9Q1Z0	E9Q1Z0_MOUSE	Krt90	Krt90	5184.61	8416.17	4395.88	28734.5	48423.5	29346.1	2969.95		2804.34	5229.27	3382.26		6856.65	4243.93	5371.43	3108.94	2600.6	2509.86	5208.4	11141.7	5293.55	5887.55	24354.8	6977.94	5568.17	5161.52					854.07
E9Q236	E9Q236;E9Q467	MRP4_MOUSE	Abcc4	Abcc4	576.42		638.47						600.48	539.44	743.85	615.77			180.96	609.88	869.85	459.54	1030.16	524.73				296.23	736.68	628.55	541.76	13.48	454.49	691.82	470.57
E9Q238;E9Q944	E9Q944;E9Q238	E9Q238_MOUSE;E9Q944_MOUSE	Kank1	Kank1	374.11	1075.66	866.58		734.65	284.07	1075.13			357.41		312.41	1408.27		234.14	294.53	880.48	453.13	595.39	705.88	473.02	372.11	732.95	1055.25	917.07	670.55		417.84	726.61	479.94	401.79
E9Q2B2	Q5RIN0;E9Q8K6;Q8BK32;Q5RIM6;E9Q2B2;E0CYX5	E9Q2B2_MOUSE	Ncor1	Ncor1	826	432.09	921.16		743.09	615.34	955.54	2392.1	854.8	875.59	638.48	447.14		1207.33	1129.87	752.03	1095.18	711.37	669.57	929	562.61	855.96	456.79	1009.85	1076.93	1062.83	1146.68	1004.45	1162.62	870.57	929.25
E9Q2Z1	E9Q2Z1	CECR2_MOUSE	Cecr2	Cecr2										738.57	460.34		779.33			576.23					404.37		366.71	106		690.53	1666.34		889.97		717.43
E9Q368	E9Q368	E9Q368_MOUSE	Tarbp1	Tarbp1	181			1183.85	1448.18		2365.82	1254.47	1267.52	254.18	802.93	936.62	88.56	1137.25				1158.67		963.19	133.36	821.37	2171.72	1198.46	625.11	1242.27	797.43				537.49
E9Q394	E9Q394;A0A140LIX0;A0A140LJJ5;A0A140LID7	AKP13_MOUSE	Akap13	Akap13	760.6	569.36	733.41	915.83	1293.9	907.95	852.71		343.02		556.89	455.61	899.9	788.53	486.05	361.79		587.8	372.96		575.57	517.09	415.1	586.88			283.67	479.39	359.67	532.56
E9Q3D4	A0A1B0GRY4;E9Q3D4	E9Q3D4_MOUSE	Hsd17b14	Hsd17b14	636.76								776.75								330.24		726.8		1077.55					716.34			989.81	1404.71	472.61
E9Q3E1	E9Q3E1	AL3B2_MOUSE	Aldh3b2	Aldh3b2	9467.99	11395.6	19402.6	11881	15947.7	18592.7	8371		9678.14	9378.29	4141.03	1092.23		7127.99		6364.63	5437.6	4367.47	6252.08	2747.3	3903.65	5518.94		2688.44	8207.12	5950.04	5610.64	7632.87	5370.44	6054.99	4907.66
E9Q3G8	E9Q3G8	E9Q3G8_MOUSE	Nup153	Nup153	5909.52	4596.25	5460.23	5413.9	5774.58	5385.17	6436.81	4974.97	5832.69	6458.96	5164.82	4404.34	5365.75	6645.93	5626.52	6215.16	6662.48	5545.36	6176.31	5675.22	4834.94	5850	5870.33	5202.3	5559.06	5010.25	6282.97	5703.6	5602.75	6304.14	6418.45
E9Q3L2	E9Q3L2;A0A140T8I9	PI4KA_MOUSE	Pi4ka	Pi4ka												632.32
E9Q3S4	E9Q3S4;A0A087WS76;A0A140LHL6	M3K19_MOUSE	Map3k19	Map3k19	40755.8	45758.6	42606.1	43535.6	46523.2	53842.7	22594.8	32468.7	39011.1	38423	37080.3	71856.4	39786.7	36317	41606.9	38704.9	44189.5	44389	40494	38370.8	42910.9	31268.5	29265.8	36109.3	43910	56881.3	66704.2	57232.3	50355.3	53905.6	56890.9
E9Q3Z5	E9Q3Z5	E9Q3Z5_MOUSE	Svil	Svil							139.48	733.24		472.22		116.97	142.61	141.43			230.56										98.73	160.69		113.34
E9Q411	E9Q411	E9Q411_MOUSE	Nbas	Nbas												303.64
E9Q414	E9Q414;E9Q1Y3	APOB_MOUSE	Apob	Apob	3459.4		4463.59	4791.19	2552.96	4496.58	3373.52	4013.27	3164.88	2835.05			2688.41	2597.35	3158.44		2253.13	3062.8		4243.15	4327.14	2676.32	1854.87	3513.11	2580.83	2985.07	2600.02	2152.29	1995.41		2432.37
E9Q4P1	E9Q4P1	WDFY1_MOUSE	Wdfy1	Wdfy1	828.52	1289.84	592.24		752.22	845.22		1273.76			733.12	1840.94		397.95		726.41		739.08	622.83	627.82			926.83		565.92	725.45	839.07	776.65		956.05	1655.79
E9Q4Y8;F6R3T1	E9Q4Y8;F6R3T1	E9Q4Y8_MOUSE;F6R3T1_MOUSE	8030474K03Rik	8030474K03Rik		1949.77	1818.32	1719.18	432.01		964.5	1446.24	2153.57	688.21	1965.86	469.3	3086.55	1613.73	1832.8		1095.87	1013.17			1916.59	2063.17	1748.28		718.98	1260.2		2172.93		677.12
E9Q4Z2	E9Q4Z2	ACACB_MOUSE	Acacb	Acacb	707.72				978.51		1572.93	2067.91		1687.74						1223.55	1820.63	469.95										588.19		247.79
E9Q512;H3BJG4	E9Q512;H3BJG4	E9Q512_MOUSE;H3BJG4_MOUSE	Trip11	Trip11	481.11	753.46								552.25		392.63		548.04	347.24	274.7	145.87				612.69	261.56	889.9	515.78				341.16	484.33	495.4	267.89
E9Q555	E9Q555;A0A171EBL2	RN213_MOUSE	Rnf213	Rnf213	1921.99	2667.95		1962	2254.27	2517.25			1705.45	1361.56	2893.48	362.08	3179.47	1590.88	4751.09	2265.93		2479.91		3913.74	2060.64	2356.51	2966.05	1682.37		2735.67	1691.86	1975.61	2169.17	2599.45	1768.84
E9Q557	E9Q557;E9PZW0	DESP_MOUSE	Dsp	Dsp	9588.98	10274.5	9877.95	14080.6	14897.2	26890.5	7446.52	7534.42	9212.01	8978.27	7531.09	7372.2	11141	8864.6	10941.6	8021.49	8241.17	7822.78	8391.29	7954	8345.59	8746.75	9576.01	8609.09	9796.46	10566	8403.15	8109.49	9060.24	12545.9	7835.52
E9Q5C9	E9Q5C9;A0A286YDA2;A0A286YCD1;A0A286YDZ1;A0A286YDT3;A0A286YDV7	NOLC1_MOUSE	Nolc1	Nolc1	9790.89	8148.48	9126.86	5298.95	9639.55	10087.2	12567.9	12426	10421.2	12437.1	8924.26	9561.04	8882.62	10646.1	10219.7	15514.9	13637.5	13447.2	12415.7	13309.8	10015.2	10618	10661.3	10081.7	11433.8	9443.98	16221.2	17302.6	17208.7	18183.5	16395.4
E9Q5G3	E9Q5G3;A0A1L1SRP4	KIF23_MOUSE	Kif23	Kif23			1096.85				786.49		1009.6	971.98	1941.58	1390.68	1359.86				793.99			2310.06			593.86			846.34	656.63	1200.47		1401.99	647.85
E9Q5J9	E9Q5J9;D3Z2H9	E9Q5J9_MOUSE	Tpm3	Tpm3	11448	17875.4	15122.8	13557.6	12756.8	15730.6	19092.8	13232.3	15177.1	17598	11958.5	22973.5	13989.5	15692.6	14502.2	10880.8	15288.2	13205.8	13608.2	12037.6	17185.2	13440.7	13798.7	17554	16679.5	17963.1	18108	24841	20901.4	29944	24218.5
E9Q5K9	E9Q5K9;D6RG95	YTDC1_MOUSE	Ythdc1	Ythdc1	1677.37		1305.41	1190.06	1450.67	1087.94	1128.8	1226.71	1661.18	1585.02	1241.92	1983.68	936.26	1019.3	1464.21	1134.49	1412.82	1369.12	1439.99	1160.79	1290.95	1148.01	1012.34	1317.43	1582.68	865.71	1472.17	1081.98	1258.75	1617.24	1920.55
E9Q616	E9Q616;A0A494BBD5	E9Q616_MOUSE	Ahnak	Ahnak	62987	69651.3	57876.8	69520.9	70683.9	76556.3	55382.5	49140.8	54344.7	56739.5	34909.7	25853.9	36642.8	22630.2	28645.7	63615.7	67961.9	57032.7	60085.7	65025.1	58821	51033	52499.5	49558.1	51957.1	52204.6	29312.9	30064.5	32574.6	32783.1	28738.1
E9Q623	E9Q623	E9Q623_MOUSE	BC051665	BC051665	398.96					829.94																					1075.64	797.42	1419.93		812.4
E9Q634	E9Q634	MYO1E_MOUSE	Myo1e	Myo1e	3580.5	4180.24	4178.81	7510.21	5528.47	7628.86	5543.29	5884.69	6226.37	4058.58	5928.48	9061.04	2872.84	4078.03	4682.08	2307.9	3008.95	3460.92	2563.15	2943.92	4408.07	4295.16	4313.07	3719.65	2958.29	4876.88	5365.93	4084.67	4690.46	3436.54	4371.5
E9Q6E5;F6RDI8;Q3UIX4	D6RE22;F6RDI8;D3Z4B0;E9Q6E5;Q3UIX4;F6TN80	E9Q6E5_MOUSE;F6RDI8_MOUSE;Q3UIX4_MOUSE	Srsf11	Srsf11	5602.86	5274.17	5370.18	5207.77	5879.65	5919.5	6076.14	4867.54	5019.82	7457.45	6014.65	5215.3	4688.35	7564.58	5807.39	7647.04	6701.95	5909.86	6559.18	6834.46	5746.12	5918.75	5804.8	6747.07	5789.36	5225.23	7459.22	7827.75	8968.12	7636.66	9504.63
E9Q6J5	E9Q6J5	BD1L1_MOUSE	Bod1l	Bod1l	1246.96	1460.5	1053.87		885.42	1147.98	1172.99	1335.47	907.24	867.3	1239.7	892.42	1169.21	1020.81	1340.56	1614.41	1159.74	1645.4	1467.41		1065.1	1168.05	1613.55	1505.61	1382.68	1123.25	1384.98	1968.02	2312.18	1910.53	1915.02
E9Q6L7	E9Q6L7;Q6P8Q0	E9Q6L7_MOUSE	Gsta5	Gsta5	1818.55	560.83	1690.43		1663.26		988.29	475.42	1709.06		952.8	1578.9	1170.57	616.44			267.91									275.57		974.34			728.12
E9Q6R7	A0A1W2P7C0;E9Q6R7;Q61636	E9Q6R7_MOUSE	Utrn	Utrn	2360.02	1999.01	2336.4	2195.05	2066.4	2033.64	1618.07	2080.91	2187.99	1766.46	1086.46	836.05	1240.37	1054.27	1533.26	1749.03	2272.13	1255.63	1499.25	1671.23	1273.88	1939.63	1616.43	1551.46	980.11	1596.65	505.2	1067.68	786.58	1078.36	721
E9Q6U4;Q3UWL8	E9Q4Q8;Q3UWL8;E9Q6U4;Q6P0X1;E9Q8R1	E9Q6U4_MOUSE;Q3UWL8_MOUSE	Pfdn4	Pfdn4	3974.8	3518.68	3677.43	3310.36	3512.08	3289.45	3035.92	3754.54	3695.54	3359.01	3883.23	1985.16	2963.48	2552.35	3539.61	3088.87	3117.74	3514.12	3212.58	3464.35	2913.92	2850.82	3171.53	3593.63	3441.94	3288.33	3434.13	3756.84	3566.18	3935.51	3603.18
E9Q735	E9Q735;G3X9Y5	UBE4A_MOUSE	Ube4a	Ube4a	1082.62	590.2	960.84	1242.56	1554.39	1426.2	1411.59	1069.01	1105.34	938.02	1957.4	1198.77	1249.72	1149.55	1793.19	1219.44	1763.25	1785.01	1730.86	1425.42	1700.81	1678.34	2167.37	1090.18	2607.85	1552.18	1105.43	1036.71	1450.92	1067.1	2007.47
E9Q784	E9Q784;A0A2I3BPQ5	ZC3HD_MOUSE	Zc3h13	Zc3h13	2265.05	1605.08	1406.31		1893.66	1730.55	2736.09	1953.69	1745.67	2265.06	1268.72	1402.55	1232.32	1716.59	1922.32	1362.28	2447.66	1925.08	1630.99	1778.27	1487.42	1902.65	2877.48		2011.9	1355.91	1410.05	1534.16	1951.07	2306.57	2083.28
E9Q7G0	E9Q7G0;F6ZQA3	NUMA1_MOUSE	Numa1	Numa1	11053.7	10723.6	11403.3	13145.4	12698.6	11275.1	11142.9	11186.6	12313.1	10200	11884.9	10432.1	10250.3	11293.4	14193.6	8220.94	7912.5	8115.74	8031.66	7931.68	11169.8	9343.75	9911.99	8090.2	10188.6	11425.2	9633.34	9129.18	9214.66	12674.2	9676.1
E9Q8D0	E9Q8D0	DJC21_MOUSE	Dnajc21	Dnajc21	748.25	662.77	657.58	812.85		677.17	1071.7		786.1	815.71	1014.91	1237.74	1126.85	1187.42	657.51		1096.8	1035.18	885.54	999.74	769.36	483		798.94	1179.49		1067.04	825.48	1273.07	984.33	416.9
E9Q8I7	E9Q8I7	E9Q8I7_MOUSE	Nfxl1	Nfxl1												746.61							606.11
E9Q8I9	E9Q8I9;A0A5F8MPN1;A0A0J9YVH0;A0A0J9YTT8	FRY_MOUSE	Fry	Fry			1207.83								935.71												822.28
E9Q8T1	A0A140LHH8;E9Q8T1;A0A1L1SS37	E9Q8T1_MOUSE	Tacc2	Tacc2	504.61	1646.38		385.66	942.87	664.46		397.27		547.25	274.09	226.15	1022.67	492.22		775.69		1331.98	531.08	1465.12	1198.6	1250.47		580.02				644.28	448.46	447.95	416.09
E9Q8X5	E9Q8X5	E9Q8X5_MOUSE	Zbtb10	Zbtb10	3355.78	3896.24	4661.38	3629.11	4351.38	5042.71	4629.77	4018.57	4869.42	3452	3800.95	3849.62	3178.38	3197.76	2625.72	3628.87	3368.1	4262.04	3496.5	4227.4	2453.11	2353.12	2993.51	3417.29	4235.85	3863.68	4773.7	4260.25	5440.67	5188.1	5285.11
E9Q8Z5;E9Q903;E9Q906	E9Q903;E9Q8Z5;E9Q906	E9Q8Z5_MOUSE;E9Q903_MOUSE;E9Q906_MOUSE	Ctnnd1	Ctnnd1	3359.01	2890.33	2744.57	2809.64	3999.31	3824.13	3896.67	3892.07	3288.94	3102.69	3352.63	1832.5	3187.41	2493.42	3078.94	1589.86	2303.08	2443.02	2736.83	3413.11	2645.72	1876.23	2245.55	3329.47	2146.64	2415.32	4114.66	2861.97	2633.6	2733.43	2215.5
E9Q912	E9Q912	GDS1_MOUSE	Rap1gds1	Rap1gds1	1729.78	2121.11	2283.32	1775.22	1607.83	1137.48	1793.05	1971.02	2961.34	2810.97	2981.09	1779.51	3606.73	2405.49	2654.81	1721.21	1946.3	2909.09	1816.06	1353.43	2052.44	2440.49	3007.94	1200.98	2444.29	1749.95	1459.08	1279.76	2966.31	2125.63	1935.24
E9Q9C7;E9Q9D1;E9Q9D2;E9Q9Q7	E9Q9D2;E9Q9D1;E9Q9C7;E9Q9Q7	E9Q9C7_MOUSE;E9Q9D1_MOUSE;E9Q9D2_MOUSE;E9Q9Q7_MOUSE	Ablim1	Ablim1	1611.07	2077.8	1982.67	2436.03	1485.96	1077.76	3646.15	2820.09		2782.05	2290.84	13688		2273.25	2066.44	1269.56	4660.82	3697.79	2217.92	3726.93	5078.93	5368.49	2431.94	4420.28	5180.28	4001.94
E9Q9D5	E9Q9D5;E9PZU3	RBL2A_MOUSE	Rabl2	Rabl2	1035.01	520.66			898.81		1274.15	1065.34	771.85	869.38	936.91	160.4		1759.2	1132.38	432.73	688.29	853.29	693.66	783.19	1287.02		1133.01	1063.37		720.15	536.05	653.45	356.96		863.51
E9Q9Y2	E9Q9Y2	E9Q9Y2_MOUSE	Ncor1	Ncor1			408.62			211.35				221.91								196.05									230.62	191.69
E9QA16	E9QA16;Q8VCQ8;E9Q0M9;E9QA15;D3Z6I7;E9Q9F3;S4R1T7	E9QA16_MOUSE	Cald1	Cald1	2384.79	3104	713.22	915.73	738.82	731.68	703.36				832.88	427.45	1236.53	328.34	849.28				521.06	678.94	2617.48	514.69			786.2		726.1	589.75	806.59		742.33
E9QAE3	E9QAE3	E9QAE3_MOUSE	Btaf1	Btaf1	1832.83	1915.28	2198.99	1832.69	2206.51	2010.99	3515.84	3018.21	1660	2288.34	3034.27	2184.34	3026.56	2690.08	3008.09	2328.98	1766.57	1951.73	2803.9	2473.51	2811.73	2135.59	4027.94	2923.32	2675.22	3277.55	2673.54	2827.65	4103.91	3283.94	3710.76
E9QAT4	E9QAT4;F7BPW6	SC16A_MOUSE	Sec16a	Sec16a	2690	3068.7	3193.9	2193.99	2327.13	2802.36	2350.71	2917.86	2927.17	3205.06	3531.79	1615.9	2811.1	3283.13	3356.2	3861.82	3683.01	3151.43	3191.79	3443.28	3455.4	2840.46	3556.41	3479.55	3492.36	3214.6	2205.08	2324.95	1665.65	2902.01	2056.95
E9QN31	E9QN31	E9QN31_MOUSE	Nop2	Nop2	2803.36	2697.58	3236.21		4066.06	2892.53	3270.35	3760.23	2768.05	3561.31	3465.76	3801.55	2961.76	2285.38	3653.37	4223.88	4057.32	4883.81	4505.93	3324.98	2199.99	3338.55	2804.43	2634.9	2764.46	5502.36	3537.68	3127.13	3161.37	2777.89	3759.46
F2Z3U3	G5E867;F2Z3X7;F2Z3U3;F2Z4B7	F2Z3U3_MOUSE	Raph1	Raph1	905.65	671.08	1013.24		757.4	711.88	1065.85	678.96		535.91	856.04	409.71	452.04	326.45	944.29	618.81	785.46	743.19	784.15	748.82	958.47	496.62	778.24	762.67	786.6	1116.47	1162.14	1682.19	1186.98	766.07	822.42
F6QCI0;Q8BQ46	Q8BQ46;F6QCI0	F6QCI0_MOUSE;Q8BQ46_MOUSE	Taf15	Taf15	1734.26	2408.58	2016.02	2194.04	2088.71	2883.66	2170.68	1304.65	1152.29	1607.54	1903.12	2739.86	1740.59	2974.99	2015.33	3059.13	2269.45	3387.96	2206.55	2039.07	3582.17	3410.98	3635.39	2832.48	3474.79	2514.62	4288.53	3874.75	4766.94	2999.39	2990.92
F6RDM4	F6RDM4	F6RDM4_MOUSE	Gls	Gls										378.46													352.31				709.49	685.31		328.46	679.76
F6S4K9	F6S4K9	F6S4K9_MOUSE	Epb41	Epb41	4411.49	4657.12	4814.96	6665.06	3550.45	4263.97	3002.72	6146.39	3867.96	4185.18	6324.36	2082.13	6329.35	6207.09	4687	3786.89	3632.96	3427.58	2991.9	4524.46	3734.32	4392.47	4104.28	3891.27	4242.67	5616.45	2510.32	3755.44	7062.36	4472.29	6763.13
F6U529	F6U529	F6U529_MOUSE	Gls	Gls	953.12		1025.75			1210.94	852.79	1169.96	1347.03	950.7	993		397.94	844.64	426.63	942.67	1044.57	1019.36			680.51	483.19	1025.34	395.9	864.22	675.37	1452.91	2438.94	2456.65	1452.05	1297.49
F6VG99	E9PYF4;F6VG99;F6TFN2	F6VG99_MOUSE	Lmo7	Lmo7				811.4			589.79		476.93		1225.94	612.07	1460.53	1296.52	1248.4						1231.86	741.69	739.89	746.48		625.66	1103.69	511.72	669.95	1069.24	973.21
F6ZDS4	F6ZDS4;Q7M739	TPR_MOUSE	Tpr	Tpr	9926.97	8943.68	9279.13	10134.6	10394.2	10584.5	10277.2	8328.92	9285.09	10007	8286.27	5818.59	8500.46	8513.36	8342.2	8926.32	8905.97	8412.92	8189.7	8720.76	8127.4	8573.35	9114.5	8868.86	8812.17	9030.59	8594.87	8619.01	8726.96	8830.58	8956.39
F6ZQA3	F6ZQA3	F6ZQA3_MOUSE	Numa1	Numa1	852.23	556.55	781.23	1254.78	1170.13	849.46	1073.32	730.64	963.84		621.98	550.99	844.86	1109.33	619.04	730.91	715.51	326.87	538.7	790.57	1245.82		272.39	562.73	823.52	875.14	570.2	423.48		893.08	391.03
F7ACR9	F7ACR9	F7ACR9_MOUSE	Macf1	Macf1	2962.44	2975.83	1410.42	1623.5	2445.93	2199.86	1749.84	2133.2	2153.45	1984.65	1265.65	958.95	1925.8	1499.82	2140.47	1482.71	1909.61	943.13	1270.65	1561.57	1536.64	1661.96	1582.54	2661.14	1704.11	1601.96	1943.62	2187.87	2014.33	2229.54	1527.33
F7BJB9	F7BJB9;A0A0J9YU83	MORC3_MOUSE	Morc3	Morc3										299.42		1152.54				375.45
F7BJK1	F7BJK1	F7BJK1_MOUSE	Pcdh1	Pcdh1	750.22		967.89		833.06	605.94			977.45		596.49		658.39	729		2091.96	1577.06	1307.39	948.04	1165.7	1141.22	1773.1	1116.58	1960.31	1389.06	1556.4			885.46	640.9
F7BP55	F7BP55	F7BP55_MOUSE	Ak2	Ak2	787.27		518.83		836.81		630.55	421.93		900.49	783.7	293.11	517.1		691.73	918.43	860.86		873.53	1021.07	899.58	710.43	968.78	1521.65	748.76	971.81	590.69	546.01	821.89
F7CBP1;G3XA17	F7CBP1;G3XA17	F7CBP1_MOUSE;G3XA17_MOUSE	Eif4g2	Eif4g2	1562.28	1490.84	1368.76	1580.11	977.7	3221.73	1004.67	1282.28	1544.7	2049.44	1197.23	2021.19	860.28	1437.99	2547.47	876.89	2377.11	2662.96	1412.83	1385.71	1150.76	948.03	1575.38	717.4	1913.53	1919.8	2350.76	3108.89	4208.98	2303.02	4132.72
F7CW32	F7CW32	F7CW32_MOUSE	Zp1	Zp1		808.7										1448.99								634.51
F7DBQ0;Q3TML0	F7DBQ0;Q3TML0	F7DBQ0_MOUSE;Q3TML0_MOUSE	Pdia6	Pdia6	3617.27	9814.22	3582.65	2697.83	3182.11	3619.86	4547.72	4629.41	3833.69	10299.7	6477.17	3647.76	3935.92	5942.92	9418.95	6106.02	3871.61	5333.16	5588.53	5564.01	5036.25	4535.9	5425.87	5389.53	5471.53	4723	9797.59	5659.47	6736.15	12517	4657.96
F8VPK0	F8VPK0	F8VPK0_MOUSE	Ttc37	Ttc37		412.58							238.66	184.55		583.75
F8VPN4	F8VPN4;F6XXE6	F8VPN4_MOUSE	Agl	Agl	1452.45	2213.88	1755	1089.93	1100.5	1187.42	2249.48	1420.74	2199.63	1934.81	1856.23	2590.63	1509.39	1473.85	1888.27	1579.58	1346.39	1270.86	1816.04	1934.83	1781.16	1752.03	1566.13	1961.52	1609.18	1563.28	784.53	994.93	1037.68	1162.57	1126.27
F8VPU2	F8VPU2;E9Q805	FARP1_MOUSE	Farp1	Farp1	1603.25	2492.87	3172.62	2996.32	2730.18	2663.14	2029.86	2226.02	2443.4	2360.04	2702.52	1651.01	2197.88	1400.33	2810.16	2156.06	3344.38	2111.7	2928.24	1512.07	1507.55	2516.06	2256.33	1616.63	2110.36	2138.94	2508.57	1062.14	989.11	1773.49	1801.57
F8VPU6	F8VPU6	F8VPU6_MOUSE	Usp9y	Usp9y	16118.5	23542.2	18380.5	27462.6	24957	17611.1	20519.1	23581.7	20371.3	14246.9	20650.3	6817.23	21256.3	19796.4	18716.4	16690.7	16582.2	19004.4	11108.7	18268.7	16624.4	18921.8	19107.3	16401	24721.3	21139.7	10889.2	11230.9	12908.3	12291.4	12333.2
F8VPW8	F8VPW8	F8VPW8_MOUSE	Elobl	Elobl	5408.05	4237.42	10217	13541.8	9905.14	8377.83	8561.53	21789.2	8010.51	13734.1	7269.7	3561.13	11411	10598.2	3305.07	7116.36	6507.34	8621.9	2417.14	13525.9	3811.03	1596.43	8101.6	5764.45	3935.77	4492.92	3051.17	14888.8	18413.2	6160.41	13931.7
F8VQC1	F8VQC1	F8VQC1_MOUSE	Srp72	Srp72	1052.79	992.15	754.34	1091.13	856.13	1021.13	1325.86	1041.64	677.27	1362.44	1258.32	1593.97	1225.16	1332.41	939.63	1069.28	1205.99	1583.87	1002.31	1126.28	1008.97	900.7	975.8	745.52	1634.19	1136.27	839.2	763.37	887.57	520.7	882.76
F8VQG7	A0A0J9YUP5;F8VQG7	F8VQG7_MOUSE	N4bp2	N4bp2	1576.81	1925.09	2139.33	1458.68	1773.2	1269.57	1895.31	1464.94	2324.86	1613.47	1993.3	1480.06	2054.43	2173.17	1635.71	1558.39	1411.98	1448.66	1436.52	1309.24	1602.86	1857.79	1555.5	1681.78	1773.72	1425.12	1614.62	1431.25	1358	1378.82	2614.07
F8VQJ3	F8VQJ3	F8VQJ3_MOUSE	Lamc1	Lamc1	5201.64	1729.28	3403.72	3384.22	4443.1	3566.38	6072.16	4485.25	7938.42	4379.78	3109.25	8276.56	3727.42	4729.33	3828.09	2795.42	2689.16	4600.71	3416.13	3605.62	2660.96	4277.07	4089.86	3576.84	2968.69	2177.38	3319.62	2219.99	3205.88	3668.97	2904.35
F8WI04	F8WI04	F8WI04_MOUSE	Pgs1	Pgs1	2176.55		1012.85	2040.58	1530.02	1449.13		2078.37	654.92	1218.33	1205.08	504.49	1237.44	2352.36	1802.89	1995.03	750.94	1165.47	1303.41	802.81	1520.09	1270.03	725.57	714.85	1494.87	987.68		1503.21			1588.93
F8WI30	F8WI30	F8WI30_MOUSE	Snx7	Snx7	1101.47	1326.09	663.7		627.57	848.13	707.78	1544.21	1260.97	1267.41	1762.84	904.38	1647.86	1436.75	1471.55	579.09	654.95		721.16	833.34		800.18	618.62		650.37		678.15	1052.26	720.31	1130.92	783.87
F8WIU1;H7BXB9	Q9D1K7;H7BXB9;F8WIU1	F8WIU1_MOUSE;H7BXB9_MOUSE	1700037H04Rik	1700037H04Rik	373.68							361.4				477.25			236.38	417.13		357.69	501.34					525.18			300.22	285.38		332.07
G3UVU2	G3UVU2	G3UVU2_MOUSE	Sf3a2	Sf3a2	1135.95	1312.69	2316.53	617.34	1795.48	1109.85	1760.96	2218.83	1605.39	2802.59	1703.3	1716.07	1948.25	1785.78	4020.65	1957.55	1462.89	1351.57	1974.8	1459.03	1560.11	1845.11	1070.23	1964.3	1692.55	1312.01	2265.93	1463.02	1311.64	1099.9	932.21
G3UXW9	G3UXW9	G3UXW9_MOUSE	Gps1	Gps1	603.07	1331.52	1089.29	1143.02	1241.58	653.32	595.96	686.68	1216.38	981.3	1227.08	1010.07	1006.88	1134.61	934.56	794.43	1395.19	543.51	1043.01	1067.36	1465.49	721.29	1680.2	693.3	1405.46	1035.22	1457.92	971.06	1639.66	1525.34	1441.32
G3UYN0	G3UYN0	G3UYN0_MOUSE	L1td1	L1td1										1205.88		187.18		644.42	343.39	408.92	256.42	736.79	538.1								1041.15	630.96	957.18	1427.13	859.19
G3X8U3	G3X8U3	G3X8U3_MOUSE	2210016F16Rik	2210016F16Rik	3608.35	3469.98	2499.48	2455.03	2642.61	3188.81	1926.14	2304.35	3566.38	3015.27	4457.57	3561.42	4911.02	3464.21	4065.77	2192.55	2614.07	2673.19	2862.26	1531.34	2636.94	2792.32	2247.22	2809.77	3188.4	3006.64	2985.26	2472.66	3324.31	2554.64	3014.29
G3X8X0	Q05BH3;G3X8X0	G3X8X0_MOUSE	Dhx16	Dhx16	1287.56	1391.44	886.86			1092.67	1014.94			733.98	549.74	1727.67		725.72	1368.21		842.34	657.15	778.75	827.27		889.73		626.25			1074.92	509.78	701.88	822.3	770.09
G3X922	G3X922;D4AFX7	G3X922_MOUSE	Dnajc13	Dnajc13	1224.25	1092.48	1878	1594.66	1465.57	1136.93	1071.42	1296.15	1417.48	1442.51	1524.63	2174.21	1236.31	1353.15	1363.53	791.04	1461.49	1405	1382.49	1606.8	1100.92	1491.74	1691.1	1521.33	1264.11	1247.57	1251.36	922.94	1255.51	583.12	1247.47
G3X9B1	A0A1Y7VNI1;G3X9B1	G3X9B1_MOUSE	Heatr1	Heatr1	5608.37	4399.53	5781.94	5697.35	7123.72	4713.52	6643.03	7617.83	3907.85	6031.67	5938.07	5579.04	5320.9	4606.74	3885.15	7112.29	7018.16	5457.27	6056.7	6744.98	5176.44	5799.99	4968.54	5961.86	6578.83	6126.44	5901	5973.97	10890.1	7054.3	8093.35
G3X9C2	G3X9C2;A0A0A0MQ97	FBX50_MOUSE	Nccrp1	Nccrp1					7447.74	1756.42	434.54	345.35								315.85				461.83	627.69	591.75	1116.31			481.22	751.41	233.24		4434.41
G3X9G7	G3X9G7	ZN809_MOUSE	Zfp809	Zfp809	1563.53	988.92	1772.08		1087.26	971.97	2183.72	1767.7	2184.39	1532.96	1137.85	1200.32	1566.04	1315.8	1583.22	1850.25	1237.13	1813.07	1658.38	1924.05	950.82	1647.29	1398.86	1236.6	699.24	1639.02	2068.48	2583.84	2352.2	2931.74	2294.55
G3X9J0	G3X9J0;S4R2N4;S4R1S0	SI1L3_MOUSE	Sipa1l3	Sipa1l3	215.15					560.03						421.04	422.46	254.72	559.25	613.96	703.1	605.26	604.8	688.45	658.3	818.95	667.38			716.9				378.54	389.79
G3X9J4	G3X9J4	G3X9J4_MOUSE	Relch	Relch	2885.94		4000.81	3565.12	3184.64	3401.17	2022.76	2293.58	1256.28	1532.02	2647.13	2935.59	2707.83	3180.42	3161.6	2760.04	4382.9			3944.79	4052.25	3916.4			3653.98	4276.15		2194.35	2771.21	3363.46
G3X9K3	A2A5R2;G3X9K3	BIG1_MOUSE	Arfgef1	Arfgef1												960.5
G3X9Z4	G3X9Z4;F6UFZ5	G3X9Z4_MOUSE	Pcf11	Pcf11	1175.72		1828.3	4265.37	2291.84	1494.2	1332.7		1028.35	2520.53	1828.95	1008.89	3147.8	1307.03	1277.89	1819.16	1942.43	1911.37	1292.45	1932	2102.23	1949.65	2441.32	2294.05	1596.46	2222.39	1984.62	1572.3	2078.42	1910.57	1524.92
G3XA30	G3XA30	G3XA30_MOUSE	Nsmce4a	Nsmce4a	728.01	250.99	968.33	1352.88	787.67	927.5	708.91	885.85	642.49	806.89	518.6	108.71	554.88	999	534.06	663.36	280.53	869.74	450.23	557.11	435.7	606.93	406.56	1422.49	549.04	519.43	499.16	324.4	1053.42	654.13	614.93
G5DDB7	G5DDB7	G5DDB7_MOUSE	Plcd1	Plcd1	420.27	499.73			784.97	1150	903.73	934.26	888.6	789.78	376.03	631.79	986.71	1075.22	736.88	1028.91	1204.44	1064.62		1217.86	841.23	1553.6	901.19	1771.18	1343.8	1033.26	1552.85	1362.44	1856.95	1613.95	1414.63
G5E829	Q6Q477;G5E829;A0A1W2P7C7;F7AAP4;E9Q828	AT2B1_MOUSE	Atp2b1	Atp2b1	6034.19	4269.86	5769.64	8554.07	6114.99	6559.72	6998.08	7176.15	5544	7374.46	7619.92	7962.76	7521.59	5055.12	9523.63	6190.99	5248.35	5535.23	5032.96	7004.24	4957.28	6204.42	5423.55	5174.56	6032.35	6117.94	5364.03	4872.99	5037.47	5035.8	5205.55
G5E870	G5E870;A0A087WNZ7;A0A087WRV6	TRIPC_MOUSE	Trip12	Trip12	2816.86	3945.72	3871.64	3893.45	4218.95	3764.44	3229.73	4114.69	4337.11	3398.69	3609.96	4386.67	4073.52	4247.91	3451.77	2915	3067.91	3344.92	3531.59	2830.21	1894.02	3049.35	2749.24	2471.98	2803.88	2871.53	3996.92	4224.69	4570.9	4118.98	4523.48
G5E897	G5E897	PLGT3_MOUSE	Poglut3	Poglut3		398.81	377.53		196.26	411.92			815.59	590.84	204.22	284.69	496.54	245.96	507.91	397.24		532.02	327.63		407.95	203.79	281.63	298.18	596.12		485.86	132.15	420.49	446.58	254.22
G5E898	G5E898	G5E898_MOUSE	Ppl	Ppl	454.17	692.93	582.62	710.56		189.63			216.17	233.79	292.84	296.44	508.62			398.5	408.34	484.99	469.18		373.31	304.05	420.01	456.4	453.44	671.25	257.04	279.3	455.62	627.3	269.78
G5E8P1	G5E8P1	BRD1_MOUSE	Brd1	Brd1	719.92	1464.13	976.47	1357.87	1237.01	1117.02	843.58	1111.31	973.75	899.47	1881.51	1718.82	2069.47	1774.76	1957.85		617.77		365.82			990.05					1002.93	751.18	643.07		904.65
G5E8R2	G5E8R2;E9Q456;E9Q455;E9Q453;S4R261;G5E8R0;G5E8R1	G5E8R2_MOUSE	Tpm1	Tpm1	60997.6	54839.2	55067.6	59230.3	57835.3	57194.3	60390.2	49972.9	46495.9	45943.9	47760.5	35286.2	47176.6	39996.1	47600.7	31626.5	33871.7	31513.5	35868.9	36057.8	40425.2	39875.8	41204.8	41359	38812.3	42413.4	27035.5	35939.9	32577.1	33201.7	37285.9
G5E8T3;Q9D104	G5E8T3;Q9D104	G5E8T3_MOUSE;Q9D104_MOUSE	Srp19	Srp19		995.5	1362.09		541.24	595.16	1098.32		1104.31	1039.18	1332.11	1688.32	1509.78	1263.35	1340.04	1200.77	792.58	1642.03	1251.79	955.23	1151.34	966.88	1092.7	1008.4	1072.67	793.61	1244.82	953.52	676.35	934.34	461.51
G5E8V9	E9QAY5;A2RSX9;E9Q3G5;G5E8V9	G5E8V9_MOUSE	Arfip1	Arfip1	3318.84	2315.95	2934.72	2113.98	2725.46	2757.28	2761.65	2315.48	3391.82	2917.7	2735.03	2466.91	2385.13	2582.17	2890.49	1927.16	1953.57	1519.89	2275.52	2229.98	2860.49	2207.17	2288.87	1959.79	1854.85	2177.5	2058.1	2566.09	2634.27	2382	2022.22
G5E8W8	B1AXE7;G5E8W8;A2BI37	G5E8W8_MOUSE	Zfp185	Zfp185	4944.65	3628.32	6126.63	8552.61	3644.89	3231.29	5814.16	5327.34	7001.23	3033.66	8305.68	4431.53	11094.4	9439.35	12550.9	4521.3	5066.98	3958.35	3967.05	4128.63	6982.51	8400.64	8729.31	6486.4	6597.19	6696.2	2071.42	1852.77	2508.16	3565.71	1732.28
G5E924	G5E924	G5E924_MOUSE	Hnrnpl	Hnrnpl	7231.32	6424.99	5651.06	5349.9	6490.36	6530.17	4496.95	4644.37	4599.06	6990.25	7758.11	5401.25	7201.75	8355.6	8543.17	5322.83	5421.47	3949.15	4297.07	6085.06	5480.88	7042.76	5766.78	6189.42	6599.65	6386.31	7095.34	6075.93	6178.38	5894.72	8274.67
H3BK63	H3BK63	H3BK63_MOUSE	Pcgf1	Pcgf1					604				813.51		1554.02	551.11	1979.51			675.82	595.5	866.31				1713.42	2031.41	1015.07			713.83			605.22
J3KMQ6	Q9CYI0;J3KMQ6	J3KMQ6_MOUSE	5730455P16Rik	5730455P16Rik	231.76	835.78		499.55						300.16		39.61	237.03								400.06						145.57		307.58		260.22
J3QM38	J3QM38	J3QM38_MOUSE	Zfp994	Zfp994	1737.8													914.47	1142.88		2220.68	1914.83						1876.3	1543.75				2050.88		1214.41
J3QN89;Q3TJ22	A0A087WNM5;J3QN89;Q3TJ22	J3QN89_MOUSE;Q3TJ22_MOUSE	Aamp	Aamp	1278.11	1338.02	1231.4		743.52	1078.53	631.61		1031.12	857.47	1340.24	1734.06	841.71	727.07	1072.06	842.11	1200.37	1205.38	1385.28	1505.31	1447.55	999.1	1961	1688.59	1887.9	2188.55	1475.78	1586.5	1235.5	1006.34	1837.05
J3QNE4	F7BHM1;J3QNE4	J3QNE4_MOUSE	Ccdc180	Ccdc180			1446					597.83															905.41					557.93
L7N466;Q8R1G5	L7N466;Q8R1G5	L7N466_MOUSE;Q8R1G5_MOUSE	Mthfsl	Mthfsl	247.7	313.54	1013.69			1175.07	973.25			905.47	760.81		727.92		361.58	1394.26	856.43	1650.75			1057.11	865.05		530.07	1738.36	603.16	1311.46	623.24		995.27
O08528	Q91W97;O08528;E9Q5B5	HXK2_MOUSE	Hk2	Hk2	14457.5	17426.1	15716.8	12913.4	12084.1	17643.8	19626.9	16266.1	21053.1	17861.3	19270	23675	21759.4	16636.7	20381.9	18366.6	17428	17761.4	19152.8	22986.8	28057.4	25466.4	20998.6	26622.1	26544.1	19904.7	13815.4	13528.3	10309.9	13730.2	15160.1
O08529	O08529	CAN2_MOUSE	Capn2	Capn2	6464.39	8807.59	9512.58	8921.35	10552	6822.34	5389.04	7604.62	8361.15	7248.06	10469.7	10520.8	8333.28	10041.2	8053.96	9015.01	7962.61	8526.67	8424.22	8243.21	8866.03	8497.71	9532.54	11219	9155.98	8754.61	8072.19	5432.09	7196.87	6090.73	7659.47
O08539	O08539;A0A3Q4EBK4;Q6P1B9	BIN1_MOUSE	Bin1	Bin1	2089.65	1879.24	2110.59		1546.58	2533.42	2456.51	2306.38	2217.38	1630.16	2210.43	1045.93	3665.04	2826.05	2186.53	2107.96	3132.82	1627.99	1518.91	1889.79	3470.88	3200.73	3730.27	2986.94	1335.95	3213.86	1783.03	1042.65	1427.74		842.59
O08547	O08547;E9Q6R3;A0A0G2JF08;D6RES2	SC22B_MOUSE	Sec22b	Sec22b	3649.92	4400.59	3844.18	4089.35	4315.34	3559.61	2271.97	2895.33	3355.47	3460.27	4305.53	2890.22	3966.27	4016.53	3446.67	3292.41	2943.64	3787.9	3752.48	3413.15	4323.47	4032.5	4731.54	3282.55	4450.4	4364.42	2949.43	3138.46	3044.53	3499.13	3131.87
O08550	O08550;F8WJ40;F6W623	KMT2B_MOUSE	Kmt2b	Kmt2b	1040.39	1501.98	1380.7		1289.21	1293.15	1280.73	1910.74	1088.46	1882.47	1092.88	880.87	823.29	1187.18	2064.52	1565.55	871.07	1666.66	1361.35	1238.9	861.7	750.12	1003.31	1398.54	1447.23	1096.13	1499.53	1425.12	1611.5	1213.72	1277.71
O08553;P97427	O08553;P97427;Q6P1J1;Q71H75	DPYL1_MOUSE;DPYL2_MOUSE	Crmp1;Dpysl2	Crmp1;Dpysl2	400.09						292.04		344.65				332.05		337.93	232.55						621.85						727.58
O08579	O08579;I7HJS1;B7FAU5;Q3THM8	EMD_MOUSE	Emd	Emd	10464.7	11869.2	9853.48	11281.9	9512.12	13827.5	10528.1	11109.1	9886.24	11496.6	8386.78	5479.71	11309.8	14522	8857.52	8723.5	10328.1	9215.63	8165.09	10522.4	8310.07	10909.8	6879.43	12430	10926.6	12854.5	9569.66	11076.7	10348.7	13521.9	9980.98
O08580;Q61539	O08580;Q61539;G3UY24;E9QKA2;G5E8P8;A0A668KLU7	ERR1_MOUSE;ERR2_MOUSE	Esrra;Esrrb	Esrra;Esrrb						301.38						294.53			300.23	725.79	423.59	337.24		229.86		547.02			195.35		276.35	179.79
O08582	O08582;A0A2R8W6Z1	GTPB1_MOUSE	Gtpbp1	Gtpbp1	1144.46	828.3	391.21		577.71	745.74	628.99		484.55	678.52	329.1	488.4		526.67	419.15	682.39	768.81	903.78	383.84	913.07	760.31	379.21	447.55	606.56	562.2	1132.73	844.18	725.34	685.05	668.52	1352.23
O08583	O08583	THOC4_MOUSE	Alyref	Alyref	24780.1	22208.2	25060.8	24409	22380.5	20459.1	23141.5	24881.4	21765.8	24414.5	16517.7	12391.7	17908.6	15149.4	21647.8	27288.6	23307.5	27649.5	21158.1	19547.8	21354.3	24612	21281.4	21085.8	25089.4	23796.5	22182.6	24539.6	22001	22860.9	26908.8
O08585	O08585;Q6PFA2;B1AWE1;B1AWD9;B1AWE0;B1AWD8	CLCA_MOUSE	Clta	Clta	20062.6	15948.1	11473.5	11902.1	12023.4	14134.5	16819	11304.3	14356.8	14327.5	15616.9	91954.2	13791.3	15111.9	14275.3	12879.6	11183.2	11722.8	12700.4	8319.13	14315.2	13621.9	9997.44	13322.6	11219.4	12754	11598.4	9448.74	8046.12	8641.86	9477.78
O08600	O08600	NUCG_MOUSE	Endog	Endog	5266.93	2882.32	4943.21	4254.31	4416.26	2975.23	3725.22	5329.41	5487.29	6063.2	4585.7	945.13	4872.04	5123.95	5482.39	5854.63	5285.91	4959.17	5454.2	5993.05	3186.18	4244.36	3289.34	3648.29	3043.23	4644.09	5030.25	5862.73	6738.83	6540.47	5766.85
O08601	O08601	MTP_MOUSE	Mttp	Mttp			126.12						529.77		563.57	1229.51		603.88	210.51
O08605	O08605;A2A8W8	MKNK1_MOUSE	Mknk1	Mknk1	505.33		113.33				330.72		73.9	648.79		311.92	375.61	361.4	86.48			473.83	779.96	464.9	488.71	68.25		481.87			653.21	328.86	1025.43	249.46	627.68
O08638	O08638;E9QPE7;A0A2R8VHF9;A0A338P6K2	MYH11_MOUSE	Myh11	Myh11	5331.97	6302.31	5532.09	7192.71	5251.02	7932.73	6648.87	6298.31	6895.86	5494.36	7267.87	16714.6	8451.87	7853.2	6569.73	4169.99	3265.75	6423.18	4631.93	4446.82	5898.67	5822.15	6837.15	5701.62	5722.58	7329.01	7024.78	6667.38	7921.26	9974.4	5842.21
O08648	O08648	M3K4_MOUSE	Map3k4	Map3k4		1637.66	1119.21	1863.89	1031.73	1355.16						701.25		678.47	1290.02	660.92	1187.46	944.5	1154.36	1582.89	826.18				658.83	1382.36	1266.92	1420.31	1608.74	1403.39	1622.36
O08663	O08663;M0QW69;Q3UI33;Q3TMN1	MAP2_MOUSE	Metap2	Metap2	2169.63	1704.27	2259.14	2266.49	1950.73	1935.26	2019.74	1916.79	1745.73	1886.23	2111.64	2648.79	819.25	2476.27	2035.54	2378.32	2637.88	2340.2	2297.74	2186.43	1755.22	2234.55	1617.7	1837.23	1628.74	2030.76	3943.03	2729.54	2612.4	3209.77	3442.35
O08664	O08664;Q921K9;Q9CXE2;A0A0U1RNU6;D3Z3W8;A0A0J9YV82;D3YYL1;A0A0U1RNX8	BCL7C_MOUSE	Bcl7c	Bcl7c	3078.26	5260.21	5282.41	5250.87	3645.67	5534.02	3315.05	5334.62	3572.25	3711.58	4312.94	4588.48	3579.44		5237.13	2700.65	5094.24	2847.67	5328.85	2987.14	5019.68	4807.36	4280.52	4379.85	4108.14	3507.1	4868.72	5447.56	3469.86	4266.47	4117
O08691	O08691	ARGI2_MOUSE	Arg2	Arg2	2263.91	3627.32	2115.04	1553.84	3909.76		2266.16	2518.68	2404.6	2074.99	6303.53	2528.34	2290.18	1078.19	1642.24	2444.5	1398.19	1971.42	1234.08	2435.21	4418.7	4688.1	5014.97	1450.98	3756.69	626.7	4808.27	5647.2	5210.59	6033.48	3766.08
O08709	O08709;Q6GT24;D3Z0Y2	PRDX6_MOUSE	Prdx6	Prdx6	11388.9	11831	9040.2	8357.44	9128.91	7366.02	10929.2	13026.3	11171.9	14772.4	10636.6	25082.8	11405.7	12466.3	14737.8	10743.4	13053.1	11725.8	10504.4	10668.9	13170	12023.7	9368.73	9854.95	10961.2	8572.59	12307.3	9888.35	12480	15589.2	10513.6
O08715	O08715	AKAP1_MOUSE	Akap1	Akap1	4972.78	3147.02	4090.24	4022.86	3667.85	3626.9	3133.61	4303.33	3236.23	4570.33	3053.03	2539.44	3679.99	3489.23	2742.87	3885.63	4034.95	3424.35	3454.81	5487.02	4193.94	3302.57	3933.2	3787.44	3971.68	3199.83	3317.42	5386.37	5234.6	3350.92	3847.82
O08738	O08738	CASP6_MOUSE	Casp6	Casp6	3119.22	3331.22	5326.14	3135.75	3193.09	2715.81	2504.33	2848.03	3649.25	3298.34	4012.16	2184.59	2947.91	2790.34	3256.79	3826.81	3563.45	2888.16	4727.46	3597.04	3422.69	2617.33	3005.27	3272.09	3203.27	4179.14	2091.39	2246.2	2881.29	2115.03	2594.22
O08746	O08746;A0A2I3BRF3;A0A0A0MQM7;A0A2I3BRV5	MATN2_MOUSE	Matn2	Matn2	660.44	1016.21		2514.32	1999.65	3547.54	474.23		1145.73	2518.98	1618.05	10052.2	2228.02		2722.72	827.15		2818.88	1608.86	2265.71		1296.94	1924.63		1384.08		1706.07	2628.36	2188.18	1983.42
O08749	O08749	DLDH_MOUSE	Dld	Dld	34591.8	33023.7	33159.7	32802.8	28663.4	32167.1	30034.3	24555.8	30418.4	27992	35004.7	31721.8	30098.8	30803.5	33690.3	38374.5	37217.4	35388.1	38461.9	37400.5	42856.5	40469.1	44513.1	40421.3	38108.1	36815.8	32908	36917.9	30166.7	33646.1	29187.4
O08756	O08756;A2AFQ2;Q99N15	HCD2_MOUSE	Hsd17b10	Hsd17b10	10409.9	9990.65	8347.5	11562.1	7988.36	9152.8	10547.8	9530.65	8896.76	11012	12194.8	7228.13	12970	11658.2	13727.9	14869.5	10206.2	10218	11910.8	11647.8	11323	12657.4	12906.4	8272.89	12923.3	13867	11051.5	10478	9347.58	12282.8	11056.6
O08759	O08759	UBE3A_MOUSE	Ube3a	Ube3a	895.26	628.18	1092.92	651.49	1272.79	1278.73	593.12	969.59	1189.31	612.14	1468.76	1676.48	874.46	1433.45	1073.78	1097.82	1301.39	863.35	1653.83	1026.11	1198.9	998.46	1463.29	1201.89	948.34	875.25	855.54	1319.35	1148.58	1165.14	1561.96
O08784	O08784;H3BL37;F6R3V4	TCOF_MOUSE	Tcof1	Tcof1	13414.4	13463.8	13182	12337.2	15056.3	14681	15558.5	13175.5	14216.8	17155.6	11610.7	9568.06	9360.41	11640.4	11456.2	13629.8	13958.6	14865.7	14594.4	13329.2	12238.1	12773.6	10944	12193.3	12523.3	11141.7	16657.5	11356.4	15787	16421.8	13346.2
O08788	O08788;E9Q3M3;E9Q586;D3Z2M9;D3YYG9	DCTN1_MOUSE	Dctn1	Dctn1	23917.4	21976.2	26080.4	21824.6	19343.1	24103.5	22261	23342.7	21970.3	23592.6	23710.6	16812.9	26103.6	24524.9	24460.4	21836.9	22253	20884.5	23817.9	24681.7	23821.6	22727.9	21817.5	20859.1	23610.6	21358.5	16974.7	19289.9	17008.7	17604.9	13143.9
O08795	O08795	GLU2B_MOUSE	Prkcsh	Prkcsh	20375.1	23854.3	20308.8	19856.7	18663.8	20525.1	19644.9	17076.2	18394.2	22338.4	20538.2	15538.5	19869.1	21598.3	18478.8	22854.6	22996.3	21973.3	23808.1	22495.6	19375.4	22316.2	20858.3	18674.5	22417.5	18566.2	17520.5	20495	21359.9	22468.1	19355.7
O08804	F7B9A0;O08804	O08804_MOUSE	Serpinb6b	Serpinb6b			584.08	597.88		1472.26			970.86		2443.75	1035.74	1476.59	1519.53			443.56	394.41		732.78	1300.19	866.88	1521.09					410.17		1013.76
O08807	O08807	PRDX4_MOUSE	Prdx4	Prdx4	82591.8	69960.2	73193.8	76159.9	94374	71084.7	76936	85960.4	75779.3	76420	77509.4	41953.8	78055.3	86840.6	65654.1	71834.2	84067.6	67702.8	78866	71725.6	63617.3	74695.7	68399.3	77672	74974.8	70831.4	80790.3	81841.3	99578.6	113218	88589.8
O08808	O08808;D3Z074;E9PV41;F6XC54;E9PXV7	DIAP1_MOUSE	Diaph1	Diaph1	4706.45	5899.53	4941.64	4928.52	6048.98	5129.13	4623.18	3683.67	4830.39	4810.44	4241.04	4012.89	6002.98	4629.22	3398.12	3766.45	4059.27	4825.61	4362.92	3896.26	4415.7	5283.86	3832.78	3381.47	3953.55	3984.26	3330.43	3420.06	3371.61	2504.16	3268.44
O08810	O08810;G3UZ34;A2AH85	U5S1_MOUSE	Eftud2	Eftud2	7530.24	8091.19	6410.72	8334.92	7602.54	7836.86	7785.14	8859.09	8119.61	8418.58	8808.26	12535.8	7052.39	8233.34	7717.64	8706.69	8057.62	8941.22	8220.89	8112.92	7550.57	8311.8	8570.57	7567.81	8175.69	7936.17	9186.33	7531.66	7844.81	7153.45	8273.65
O08811	O08811;E9Q6K1;F6YA33;D3Z700	ERCC2_MOUSE	Ercc2	Ercc2												481.41
O08856	O08856	ELL_MOUSE	Ell	Ell	822.02										884.37	1069.15								1290.22									245.1	3820.97
O08914	O08914	FAAH1_MOUSE	Faah	Faah												1124															497.85
O08915	O08915	AIP_MOUSE	Aip	Aip	4136.26	4085.3	5763.83	3044.55	3308.1	4028.13	5299.58	3901.18	3119.55	4544.5	4922.16	2488.25	3626.09	3716.42	3030.87	5047.06	5157.3	5014.6	5133.76	4552.64	4530.6	4327.21	4400.97	3276.98	4763.19	3555.37	2642.23	4268.37	3073.15	3078.69	3395.57
O08917	O08917;G3UYU4	FLOT1_MOUSE	Flot1	Flot1	1658.65	1638.3	1825.19	2837.39	2200.92	1206.63	2495.92	2624.12	2569.4	1975.27	1609.97	1085.71	1400.51	1402.06	1647.68	811.08	1337.42	1223.01	1429.88	1514.79	811.14	1098.83	1288.07	692.04	333.53	933.11	1217.99	1673.48	1138.42	1856.52	1107.63
O08970	O08970;A0A0G2JG92;A0A0G2JDW8	TUFT1_MOUSE	Tuft1	Tuft1	2836.52	1865.94	2804.66	2658.39	2113.88	2439.27	1828.38	1813.54	2124.56	2196.39	3186.82	1759.82	3752.83	2011.49	2663.42	1504.26	1149.22	1317.73	1404.34	1094.65	1658.06	1580.47	2386.62	1383.8	1960.11	2105.05	1484.51	1990.52	1610.34	1757.81	1518.05
O08989	O08989;D3Z2V6	RASM_MOUSE	Mras	Mras	2733.26	1310.56	2752.02	4147.35	2633.79	3211.9	1388.52	3284.36	3220.9	1919.17	3450.09	1550.34	3106.89	3535.37	1832.69	1717.63	1488.61	2179.57	2043.39	1413.58	1635.52	2261.99	2349.6	1982.23	1519.57	1738.07	1851.23	2198.09	2006	2607.79	1427.52
O08992	O08992;H3BLG5;Q3TMX0	SDCB1_MOUSE	Sdcbp	Sdcbp	673.93	1755.73	901.82	1753.41	1071.46	1063.99	718.89	1904.21	1560.4	1110.15	845.59	1735.97	1312.85	1351.03	918.66	1024.59	1447.56	1302.31	1163.68	1409.08	965.63	1143.74	1011.4	1528.49	1059.21	932.76	326.51		928.31	929.42
O08997	O08997	ATOX1_MOUSE	Atox1	Atox1	42791.2	41640.9	48039.7	28652.9	35519.7	41760.8	41002.6	42853.1	44965.1	43194.3	38387.2	15160.8	29937	40499.4	36486.7	45442.7	47618.7	44467.3	46766.9	57629.2	46045.5	38463.7	29953.9	39659.9	34342.3	41110.3	24441.7	23703	26600.1	25298.1	21902.5
O09000	O09000;Q05BA5;A2A468	NCOA3_MOUSE	Ncoa3	Ncoa3	1753.94	1357.23	1674.84	1459.12	1690.89	1506.61	1510.13	1910.54	1471	1669.79	1809.75	1227.21	1750.9	2346.86	1598.97	1919.72	2041.67	1770.63	1724.02	1253.14	1718.39	1670.9	1890.87	2115.67	2094.55	2088.48	2360.11	1906.02	2373.79	2505.75	2027.92
O09005	O09005	DEGS1_MOUSE	Degs1	Degs1	1083.75	885.02	1650.74	1456.95	1548.52	1129.38		927.83	1125.01	900.19	1046.51	1838.67	1232.18	1186.69	597.96	1288.25	1141.2	1512.93	1526.66	1376.11	701.56			520.38	1053.77	979.99	2183.11	2182.37	1930.42	1343.01	1252.7
O09012	O09012;D3Z600	PEX5_MOUSE	Pex5	Pex5	2472.63	3748.22	3364.85	2985.7	4153.62	2948.65	2751.71	3220.21	3538.19	3336.91	3266.14	2514.45	4149.28	4878.18	3596.64	3278.22	4027.54	3061.25	4029.77	3260.76	4061.65	4451.75	3950.95	3955.86	4207.06	3201.86	1972.8	1715.73	1662.41	2234.39	2017.96
O09044	O09044;B0R030;Q9D3L3;E9Q8A1;B0R029	SNP23_MOUSE	Snap23	Snap23	7433.12	6573.54	6698.11	7613.46	6282.45	6214.51	6375.39	6956.36	8024.03	7438.03	6880.33	2932.05	9076.68	6668.44	8538.31	6190.4	6073.21	5582.76	5899.79	5429.4	6471.82	7130.71	6661.95	8917.8	7895.6	8175.49	5971.25	6609.93	8233.94	10445.9	8201.03
O09061	O09061;A0A338P7C0	PSB1_MOUSE	Psmb1	Psmb1	8907.23	10715.9	10585.6	8229.12	9316.44	11662.6	5047.37	7039.44	7534.35	8902.45	6629.87	15538.7	7632.41	8074.12	9483.17	8005.34	10971.5	10411.8	11179.1	10060	11629.8	8511.38	8117.6	9917.7	10291.9	10148.3	14915.5	14034.7	14401.2	13714.4	15134.7
O09106	O09106	HDAC1_MOUSE	Hdac1	Hdac1	14067.3	17373.9	18553.4	15118.2	14398.2	20978.6	15309.1	18997.8	16089.6	16712.7	19647.3	22525.9	10273.5	16246.3	17251.6	17511	17381.7	20434.5	17527.8	14731.1	14530.5	15709.1	14055.1	14690.5	18085.5	18779	21826.8	28676.5	21762.2	23775.2	25284.7
O09110	O09110	MP2K3_MOUSE	Map2k3	Map2k3			721.51			1279.74	816.52		661.33	315.47	559.95	530.75			545.18		413.2	568.69	441.88		738.54		276.58	551.32	791.09	463.14		312.04
O09111	O09111	NDUBB_MOUSE	Ndufb11	Ndufb11	18891.4	14638.4	14636.3	14097.2	15650	15827.9	10877.4	10984.6	14779.5	14094.5	10737.9	6476.86	15612	14282.6	11710.1	10583	12611.9	8633.65	8174.05	12969.7	9027.62	11291	12106.1	11526.7	9015.81	10603.8	14303.4	11156.1	10884.2	17176.4	11195.1
O09130	O09130	NF2IP_MOUSE	Nfatc2ip	Nfatc2ip	2771.6	1810.88	1738.69	765.61	2216.06	1810.5	1709.35	1352.57	2890.14	1396.8	1298.44	2912.18	2123.01	1801.27	2447.67	3109.6	4129.35	4707.79	2936.85	3603.99	1587.88	2459.98	1741.93	2642.3	3609.26	2261.28	6492.64	5196.03	5792.18	4295.96	7055.61
O09131	O09131;A0A494BAB1	GSTO1_MOUSE	Gsto1	Gsto1	43760.9	45431.8	54261.9	52214.2	32463.3	58571.1	114630	108860	112377	93987.2	142205	143088	217623	146019	253441	84069	124925	100103	109592	115931	117837	97190.9	70751.4	106323	144968	110270	61656.8	47610.1	101384	81329.4	98623.1
O09159	O09159	MA2B1_MOUSE	Man2b1	Man2b1	1564.33	2067.91	1322.14	2027.57	1201.35	1684.8	1271.96	1817.08	1683.98	1262.62	2296.39	1802.65	3132.74	2947.81	1874.01	1060.3	1531.22	1474.72	1014.86	1590.85	811.81	1213.2	1097.74	1082.7	1486.1	1587.43	1519.7	1236.61	1537.89	1517	1296.26
O09167	O09167;Q9CQM8	RL21_MOUSE	Rpl21	Rpl21	10967.8	15189.1	14059.1	18631.8	14322.6	10127	11474	12713.5	15274.5	10230.2	14124.3	60989.6	10779	15980	11526.7	12689.7	12647	14029.4	14793	16438.9	13813.1	13342.3	11815.5	13487.4	12969.6	19799.2	18920.7	13023.4	9918.14	9083.54	13967.8
O09172	O09172;H3BJA3;F6VNW5	GSH0_MOUSE	Gclm	Gclm	3951.15	3748.08	4571.55	3097.98	3340.82	4655.5	3995.42	4283.32	3996.02	3108.52	7983.35	3404.95	8014.21	7141.67	9054.28	3537.58	3589.47	5178.37	4152.32	3483.59	6608.7	6808.58	5750.37	5083.42	6177.69	5527	3931.95	4782.88	5297.29	5132.97	5119.21
O09174	O09174	AMACR_MOUSE	Amacr	Amacr	82.52														222.91								192.86				201.02	234.99
O35047	O35047;D6RFC4	HOP2_MOUSE	Psmc3ip	Psmc3ip					447.62				719.44			172.58			386.07		474.39			425.81			743.12	336.57			1386.34	877.7	753.72		2072.35
O35054	O35054	CLD4_MOUSE	Cldn4	Cldn4												1749.42															302.51		532.91
O35071	O35071;Q60575;P33173;E9Q9G6;A0A087WQE8;G3UW47;Q6TA13;A2AH75;Q3V3Y9;A0A5F8MPF0;E9Q9B0;E9QAN4	KIF1C_MOUSE	Kif1c	Kif1c	1046.64	1533.12	1655.35	2713.65	1907.17	1767.54	1320.92	1508.26	1503.78	947.8	1630.15	1074.77	1095.47	1227.72	1388.99	960.15	1184.19	990.07	1056.36	1083.44	1211.63		1259.18	1118.5	1140.49	1418.98	850.56	1174.18	1220.1	709.29	908.45
O35075	O35075;A0A338P6T5	VP26C_MOUSE	Vps26c	Vps26c												942.2
O35083	O35083;A0A0R4J263;G3UWV6	PLCA_MOUSE	Agpat1	Agpat1	1359.36	1394.92	1686.16	2083.71	1077.61	1247.9	960.69		2149.17	1204.72	813.73	828.39		1993.81	1532.37	798.36	750.65	1238.11		1685.15	1147.81	2140.18	1159.86	1233.94	956.92	1882.24	447.88	900.54		742.89	910.38
O35114	O35114	SCRB2_MOUSE	Scarb2	Scarb2	780.84		1061.65		1068.95		1280.66	1537.27	1885.92	764.26	1103.16	1391.64	1905.78	828.42	1708.21	1097.36	655.06	1569.72	945.1	1299.85	1140.07	929.76	1054.75	988.98	1082.17	972.45	2409.84	1443.42	2458.29	1950.29	1781.68
O35126	O35126	ATN1_MOUSE	Atn1	Atn1	1573.43	2177.16	2131.36	2011.53	1775.1	2550.93	2489.08	3266.18	2300.05	2462.13	1546.25	951.67	1680.24	2073.65	1724.51	1474.39	1153.2	1601.91	1650.08	1127.14	1456.47	1213.86	2157.13	2678.74	1687.71	1801.12	2535.89	2251.32	3305.87	3023.18	2910.33
O35127	O35127	C10_MOUSE	Grcc10	Grcc10	2544.99	1875.05	1839.72	2307.66	2525.59	1775.26	2648.33	2707.73	2279.22	2240.38	2460.04	1215.31	2461.42	2076.33	2017.88	1978.76	2166.63	2561.22	1594.98	1403.17	1773.47	1933.72	1655.11	2270.1	2162.7	2133.42	1674.74	1224.66	1332.32	1983.36	1634.99
O35129	O35129;F6QPR1;F6Q8V7	PHB2_MOUSE	Phb2	Phb2	31619.2	31227.3	29896.2	28762.4	23236.2	26782	27886	30028.2	31277.7	30307.5	38953.9	26634.8	36170.6	35202	34580.3	34272.4	29422	31955.5	35522.9	30322.4	28964.1	33574.1	32801.6	32496.4	34004.5	32277	29346.5	25265.8	17512.7	23811.1	20922.2
O35130	O35130	NEP1_MOUSE	Emg1	Emg1	1078.58	978.31	826.76	1470.09	721.27	1138.58	707.11	1370.18	997.86	1206.25	814.09	1724.02	1118.87	1035.63	951.39	1725.9	970.85	1008.39	1298.93	1679.58	1216.62	1119.72		688.86	1384.63	1523.39	1470.18	895.78	1115.84	1023.01	720.78
O35134	O35134	RPA1_MOUSE	Polr1a	Polr1a			578.66				312.57			199.62		1456.9		585.77	425.48		314.79							363.36			632.55			393.85	328.97
O35143	O35143;E9PV44	ATIF1_MOUSE	Atp5if1	Atp5if1	21192.8	16181.2	22871.2	11875.5	14471.6	15045.8	26720.2	17569	14625.2	19242.6	22108	23671	17055.6	26557.6	18467.5	22432	20989.1	19787.8	20444.1	21158.3	22601.5	18517.6	14580.4	19311.9	20363.3	16414.5	15422.9	18037.2	12526.1	16677.7	15633.1
O35144	O35144;E9QM06;F6VIR4;D3YZ08	TERF2_MOUSE	Terf2	Terf2												1578.77
O35166	O35166;A2A9I0	GOSR2_MOUSE	Gosr2	Gosr2	1225.33	3223.31	1505.94	2950.52		1170.02	5811.45	10388.3	1253.59	1986.37	1436.11	1163.05	1596.26	1797.53	1407.68	2201.09	2601.57	1449.97	1835.75	3276.82	6010.02	5028.6	2896.04	3024.11	1516.46	2688.68	2287.63	2437.98	1696.88	2862.79	2484.81
O35207	O35207;F2Z4B3	CDKA1_MOUSE	Cdk2ap1	Cdk2ap1												396.36
O35215	O35215;G3UYJ7	DOPD_MOUSE	Ddt	Ddt	10373	9705.18	10142	8103.11	10573.8	7243.74	8950.17	12308.8	7623.68	8855.05	12153.2	17297.5	15493.1	15643.7	12411.5	7297.75	11400.9	9986.81	10653.3	11999.9	9578.94	12438.8	10035.4	9675.32	12428.6	15806.9	10392.7	7530.39	9831.41	11348	10432
O35216	O35216;A0A0G2JGI2;A0A0G2JEV2	CENPA_MOUSE	Cenpa	Cenpa												1402.17
O35218	O35218	CPSF2_MOUSE	Cpsf2	Cpsf2	2289.19	2030.58	2203.25	1678.65	2291.52	3107.08	2462.33	2656.74	2171.01	2875.15	2256.62	1527.93	1768.92	2600.93	2365.67	2261.55	2414.99	2770.87	3009.63	3025.66	2411.91	2818.69	2214.14	2299.99	2765.78	2212.79	3086.43	2986.18	3419.39	3115.45	4096.78
O35226	O35226	PSMD4_MOUSE	Psmd4	Psmd4	18751.1	20021.2	19089.5	16527.3	17376.5	17981.8	18460.1	14979.9	18728.2	18368.7	18073.5	15292.5	16618	18486.5	16716.1	18519.6	19276.7	18645.3	19975.8	17415.4	21143.4	21700.2	21554	20003.8	20420.1	19740.7	21807.3	22257.8	21437.8	20877	21785.4
O35250	O35250;A2AAN0	EXOC7_MOUSE	Exoc7	Exoc7	871.96	826.04	700.36	817.86		376.08			368.85	775.34	265.38	449.16	526.89	398.74	1177.67	512.2	453.28	434.31	555.45	679.92	374.73	857.75	378.66	832.54		799.21	717.29	1035.9	679.49	744.09	1243.8
O35253	O35253;G3UXH8	SMAD7_MOUSE	Smad7	Smad7	3176.1		2118.97			3216.84					2049.6	1066.37	2388.84		1258.36	4362.61	3328.55	2041.4		3298.52	3262.72	3104.87		2478.33	2525.18		2992.55	2901.29	2902.72	2534.58	2466.92
O35286	O35286;A0A0G2JGQ5;A0A0G2JG10;Q497W9	DHX15_MOUSE	Dhx15	Dhx15	5414.14	7469.6	6100.15	7435.97	6174.53	6762.19	8035.47	8253.15	7263.2	7495.05	7404.76	12411.6	7167.37	7504.12	7328.74	9084.95	8651.56	8259.05	8401.88	7957.36	6625.96	8215.34	8051.48	7071.22	8417.98	7000.13	9061.97	9706.17	10126.7	8465.67	9086.71
O35295	O35295	PURB_MOUSE	Purb	Purb	1669.5	2379.7	2277.12	2380.9	2197.14	3010.34	1737.71	1544.48	1545.31	1832.21	1276.92	2465.68	1502.84	2062.16	2343.36	1990.79	1597.14	2041.14	1754.45	2698.91	1621.13	1744.8	2006.99	1917.06	1488.11	1393.75	1509.33	2587.28	1839.29	1613.53	2714.04
O35326	O35326;Q9D8S5	SRSF5_MOUSE	Srsf5	Srsf5	9627.63	7405.14	9244.31	6746.73	9589.08	9522.82	9292.41	10295.5	10149.6	11257.8	9913.47	8360.18	9444.33	11458.8	11627.9	10090.1	9669.84	10547.5	9158.38	8692.64	9549.07	9237.97	8234.82	9772.78	9990.5	7180.66	14448.8	11961.2	9492.83	9120.94	11545.7
O35343	O35343;A0A0B4J1E7;D3YTN1	IMA3_MOUSE	Kpna4	Kpna4	3275.55	4560.62	3191.69	3814.16	4179.24	3433.18	3637.98	4065.34	2528.78	3232.47	3436.54	2621.03	2250.05	3135.21	4155.83	4969.48	3758.49	4170.02	3852.73	3480.02	4882.84	4827.25	4068.09	4070.37	4095.58	3818.54	4209.39	4285.94	5172.32	3257.81	5080.43
O35344	O35344	IMA4_MOUSE	Kpna3	Kpna3	4975.36	5173.32	5097.72	4714.54	6366.89	6921.8	6240.4	4220.84	5680.76	5574.97	5328.45	5306.23	6111.26	5177.9	5415.64	9288.85	7461.91	9829.91	6096.99	8947.41	6154.78	6210.83	5926.08	7673.32	6473.96	5836.86	2773.26	2772.56	4973.92	4182.9	5209.1
O35345	Q60960;O35345;Q4FJZ2	IMA7_MOUSE	Kpna6	Kpna6	1667.49	1246.25	2040.38	889.44	457	1078.35	1782.15	757.03	1351.99	744.55	1013.75	1079.44	2011.03	1325.09	914.92	1841.14	1327.38	1226.07	1462.86	1158.3	1842.17	2062.46	775.2	1320.04	1696.87	1211.47	1255.01	838.59	735.83	1438.87	1330.59
O35350	O35350;A0A494BAC4;A0A494BAS0	CAN1_MOUSE	Capn1	Capn1	10180.1	10539.6	13227.3	11607.1	15836.9	13023.1	14593.9	12470.6	13564	11390.1	13047.5	11979.1	11141.5	11215.4	11217.6	10266.9	13239.5	11751.2	13082.6	14162.6	12511	12427.8	10626.5	11360.1	10565.6	12571.3	6714.01	11429.3	7979.42	6208.33	8573.01
O35381	O35381	AN32A_MOUSE	Anp32a	Anp32a	1122.86	802.34	957.67	1001.32	1069.5	1402.66	841.13	908.73	1473.58	1133.33	1128.68	5639.57	1110.57	1399.2	1311.55	1002.32	1361.13	1274.49	2068.54	1409.4	1757.46	1158.54	1400.94	1186.33	1283.89	1270.56	1452.87	1627.42	2025.56	2105.43	1940.86
O35387	O35387;A0A0G2JE46;A0A0G2JGR0;A0A0G2JDP0	HAX1_MOUSE	Hax1	Hax1	1753.67	837.35	1973.98	831.68	1385.53	1431.78	1637.58	2349.35	1412.41	1886.25	2669.35	887.16	1949.67	1786.3	685.89	2110.94	2369.48	1722.37	1812.69	1153.56	1689.09	1643.15	2356.21	1862.67	1406.02	1630.4	2403.74	2148.39	2797.79	3788.18	3035.34
O35405	O35405	PLD3_MOUSE	Pld3	Pld3	7585.8	6294.82	11136	10270.6	7980.75	9486.46	14856	12044.8	10483.3	6740.54	8135.67	5289.35	8587.34	12117.1	5752.56	9543.73	11061.7	15017.4	10232.2	12911.8	6210.33	7974.9	9059.94	6330.27	6084.81	6183.62	9608.4	10165.3	9164.41	12161.3	6484.37
O35435	O35435;E9Q1V3	PYRD_MOUSE	Dhodh	Dhodh	3512.71	3864.64	3104.77	3182.49	2866.4	3299.74	2731.15	2952.46	3097.37	3303.53	3579.67	1686.75	4238.29	3411.06	3250.5	4726.94	4827.4	4756.08	4574.78	4192.96	4072.22	4826.54	4420.99	4995.96	3171.92	4271.69	5679.13	3768.04	3193.71	4790.44	3927.67
O35450	O35450	FKBPL_MOUSE	Fkbpl	Fkbpl	558.31	770.86	1041.33			736.96	745.93	457.17	1141.95		936.23	553.72	451.96			915.97	879.93	912.69	1101.54	271.62	707.89		648.91	767.8	813.7		215.63	606.79
O35459	O35459;F7B227	ECH1_MOUSE	Ech1	Ech1	2384.37	2227.13	2450.52	2361.61	2557.05	1595.5	1190.86	735.39		788.34	1582.36	822.82	1560.38	1977.44	1513.34	1188.98	885.13	641.59	957.25	666.73	1406.49	1119.45	1128.5	1585.47	1149.41	1282.9	672.79	407.34		665.34	440.07
O35465	O35465;F6WP10	FKBP8_MOUSE	Fkbp8	Fkbp8	3453.54	3392.92	3842.63	3030.64	4671.04	3950.15	2640.98	3197.77	3084.29	4672.4	5000.87	3071.74	6392.91	6281.77	6000.64	3261.38	2965.46	3016.26	3495.96	3795.01	3343.29	3715.86	3703.8	2925.96	3056.12	3248.88	7070.61	5391.22	7675.44	6388.39	6614.03
O35490	O35490	BHMT1_MOUSE	Bhmt	Bhmt	12414.4	23716.1	20649.4	16738.8	11821.8	27382.1	6794.06	5738.08	11124.4	8529.06	6545.61	7482.58	8837.44	11766.9	9386.14	12811.2	17816.5	19211.6	9521.42	11213	18506.3	26333	14784.9	33746.4	18159.8	18569.5	49906.4	29544.7	28393.4	39237	32568.3
O35551	O35551;Q3U983	RABE1_MOUSE	Rabep1	Rabep1	4711.66	4615.08	4390.58	4138.02	3951.49	4843.01	3905.63	3397.7	3717.13	4568.9	2358.33	1926.73	2501.88	2437.29	3133.11	3874.25	4034.41	3834.99	4845.62	3983.9	5629.65	4615.72	3947.86	4919.39	4426.45	4422.36	2059.4	2541.03	1584.91	2033.68	1813.42
O35593	O35593	PSDE_MOUSE	Psmd14	Psmd14	18062.4	22143.4	15858.3	18205.8	22112.2	21482.7	14717	20075.6	21146	21103.9	21858.7	15286.6	20810.7	19969.7	20943.9	17489.8	19316.6	23101.1	19778.1	21053.8	23633.5	22510.8	23290.8	20487.6	22861.6	21713.1	23500	23837	21183.8	23906.8	23204.8
O35598	O35598;E9PYF2	ADA10_MOUSE	Adam10	Adam10	1268.32	4954.66		3283.6	1801.1	3687.03	1031.62	2929.58	3635.6	2566.53	7403.16		2906.14	1985.76	2376.32	1660	1628.73			5770.87			1701.42		1528.55		1856.8		5082.42	1597.37	2238.79
O35609	O35609;E9Q855;Q3UXS0	SCAM3_MOUSE	Scamp3	Scamp3	2002.22	1636.43	1993.51	1409.12	2024.78	1787.36	1796.88	1803.46	1865.4	1879.63	2517.06	3030.74	1938.42	2950.61	2635.54	1611.32	1735.08	1689.77	1798.52	1875.81	1692.68	2019.07	1452.25	1698.77	2071.33	1560.7	1721.82	1611.79	1719.42	1829.02	1773.35
O35613	O35613;Q3UKR0	DAXX_MOUSE	Daxx	Daxx	306.99	540.9	635.92				629.53		1037.22			426.43	1429.05			960.38	579.09	300.18	1032.8	685.01	429.02	767.74	407.14	422.8	483.71		824.86	823.78		1032.63	286.92
O35621	O35621;Q9D6D9;A0A2R8W6J8	PMM1_MOUSE	Pmm1	Pmm1	508.44		421.32					1093.32	503.18		1037.42	1162.26	1146.2	1424.89		698.82	548.68	1749.23	886.5	1292.09			773.48	393.67	649.83	496.06	1580.81	1302.94	1866.89	838.62	1253.5
O35623	O35623	BET1_MOUSE	Bet1	Bet1	1086.31	711.59	1004.25	1033.86	1039.37	1010.21	713.44	1307.2	832.11	889.41	710.14	577.34	683.39	679.11	1132.18	875.74	1002.05	1047.54	705.62	732.11	588.3	698.59	777.2	837.09	1325.37	908.63	678.88	569.61	750.34	464.32	595.89
O35639	O35639;A0A0G2JGL7;Q3TET3	ANXA3_MOUSE	Anxa3	Anxa3	22042.3	15493.9	24644.5	27735.5	26548.1	13178.8	12213.1	22945.3	51761.8	17075	31885.8	23879.9	49374.3	46393.4	35980.5	6647.46	24040.4	12268.5	18058	23078.7	42962.2	36507.4	24039.4	18618.2	18174.9	19052.4	23480.7	11356	17656.1	14729.9	20382.4
O35640	O35640;Q921D0	ANXA8_MOUSE	Anxa8	Anxa8						476.98															301.15
O35643	O35643;Q5SVG5;Q5SVG4	AP1B1_MOUSE	Ap1b1	Ap1b1	6294.02	9106.43	7543.9	7638.85	8124.12	8434.43	6643.88	6298.54	7495.56	9580.15	6505.6	11642.7	7392.61	11308.3	10051.8	7370.99	8675.23	9451.53	8665.04	11041	8196.14	9021.77	8976.43	9719.85	8996.76	9585.94	7063.44	9563.53	7117.44	8357.64	8430.19
O35654	O35654;A8Y5G7	DPOD2_MOUSE	Pold2	Pold2	1444.26	1225.93	1500.78	1170.28	993.65	1404.76	931.61	1456.87	1529.3	1486.88	1401.75	993.07	2321.59	1633.51	1389.56	1554.79	1454.42	1761.31	1706	1719.82	845.43	1827.89	1386.2	1292.81	1644.82	1166.59	2381.23	1811.93	2747.72	2728.28	2206.23
O35657	O35657	NEUR1_MOUSE	Neu1	Neu1	1722.25	2663.12	2923.08	2785.78	2044.61	2184.67	2110.8	4868.65	3542.93	4282.67	4412.15	3404.69	6304.11	7627.79	4541.73	3915.74	4126.08	3148.61	4610.17	5931.53	5285.35	6296.81	7190.61	8087.79	8114.66	4649.87	6698.5	2581.11	4899.19	4423.1	4956.55
O35658	O35658;Q8R5L1	C1QBP_MOUSE	C1qbp	C1qbp	2903.33	2068.06	2146.35	1427.9	2239.41	3119.88	1820.86	2402.87	1386.17	2696.39	2069.3	3953.19	2483.78	1914.94	2231.37	2414.23	2407.88	2262.98	3254.27	2616.97	2947.32	2157.05	2530.74	1874.23	2771.79	2118.9	3043.8	2602.79	2611.81	2845.01	2610.99
O35674	O35674	ADA19_MOUSE	Adam19	Adam19	1871.56	1672.58	2398.57	2183.46	1579.45	3823.02	1494.83	1710.57	2090.14	2981.65			1241.77		826.62	872.91	758.85	901.33	1246.93	828.09	897.63	2322.33			1016.65	931.5	1763.55	2255.2	1524.64	2525.21	1713.43
O35678	O35678;D3YYS6;E9Q3B9	MGLL_MOUSE	Mgll	Mgll	635.55	1329.46	302.9	1676.72	759			935.86	352.04		403.85	922.39	987.43	700.28			1162.03		563.98								833.31	440.87	762.47	1373.84	961.39
O35682	O35682;A0A0N4SW94	MYADM_MOUSE	Myadm	Myadm	446.47	447.65	429.01		654.48		582.64	1137.88	598.69	541.99	545.68	1971.3	647.11		224.21	172.17	491.29	237.86	186.59	390.88	513.46			463.79	333.11	259.91	164.2	261.19		191.54
O35683	O35683	NDUA1_MOUSE	Ndufa1	Ndufa1	900.08	1689.25	707.33	1713.8	842.88	2180.98		851.41	987.58	1089.1					880.38			1118.41		870.32		838.89				1091.73	1190.35	893.79		1404.66	994.87
O35685	O35685	NUDC_MOUSE	Nudc	Nudc	16815.4	16110.5	15711.8	12064.1	16569	15416.3	16502.5	15479	15535.2	15786	18910.3	10050.8	15405.4	17830.7	17264.1	20330.1	23680.3	18764.3	21112.6	17523.9	18961.4	17970.8	17660.3	18443.5	16856.5	15071.4	21457.3	20819	18793.8	22485.1	18995.4
O35691	O35691;Q3TUQ5	PININ_MOUSE	Pnn	Pnn	5242.59	6192.7	4572.66	5626.85	5839.03	5112.96	5989.44	5712.86	4925.36	4877.86	5539.61	6700.34	4759.26	5862.89	5135.92	5989.47	5023.56	6042.09	5508.03	4434.49	6508.86	5030.45	5443.61	5055.99	4769.83	4965.49	5318.03	6119.74	6315.56	5066.27	5647.79
O35704	O35704	SPTC1_MOUSE	Sptlc1	Sptlc1	2191.33	1636.36	1876.98	1625.42	1926.79	2167.89	1894.27	2097.08	1901.05	2060.03	2521.66	954.15	2347.62	1952.19	1749.67	1954.65	2402.92	1634.64	1565.64	2072.13	1866.75	2487.67	1841.48	2174.55	2268.32	2240.52	2040.75	2301.21	2249.82	2456.42	1835.04
O35711	Q8C8U0;O35711;G3X957	LIPB2_MOUSE	Ppfibp2	Ppfibp2	2099.09	1643.41	2328.88	1961.73	2577.09	1712.22	2313.99	1653.29	1604.57	1347.17	2843.14	2706.66	2715.68	2712.68	3089.96	1638.7	1339.69	1170.95	1468.12	1377.98	1521.19	1487.68	2100.65	1150.74	1999.46	1491.17	2336.39	1966.28	2955.91	2216.33	1727.45
O35730	O35730	RING1_MOUSE	Ring1	Ring1	1414.99	1498.1	955.94	1606.51	1022.29	1273.36	946.25	907.21	878.92	934.21	1125.11	413.79	1272.01	2072.9	1405.16	1164.51	1286.85	873.72	1291.12	801.46	857.98	1260.87	993	604.66	663.35	1343.55	1196.65	994.63	1919.01	1247.8	1964.18
O35737	O35737;Q8C2Q7	HNRH1_MOUSE	Hnrnph1	Hnrnph1	38118.4	40760.6	31632.7	39709.3	36835.5	42240	28270.8	38527.2	34850.9	35837.8	32611	20338.7	35550.5	34426.6	36057	29754.7	34556.9	32817.4	32818.6	34090.3	35056.7	34877.4	33040.9	35887.8	35097.8	30783.3	50517	51717.5	54683.4	44752.7	52233.7
O35841	O35841	API5_MOUSE	Api5	Api5	16915.5	19815	17268.9	15976.6	17303.7	19271.9	16873.2	14827	15246.3	17774.2	15085.4	21174.7	15650.1	17183.1	18301.9	20306	19885.5	19424.1	17894.9	16543.2	15901.2	18131.1	18035.5	16592.8	17934.9	17447.5	22834.9	21549.1	19577.6	17658.5	21047.6
O35855	O35855;A0A1B0GST1;A0A1B0GX27;O88374	BCAT2_MOUSE	Bcat2	Bcat2	3229.95	4456.21	2910.68	2317.94	2248.47	2678.27	2178.11	2165.7	4606.37	5202.91	5727.1	4728.72	6363.21	6740.64	7136.26	4488.52	6293.47	5951.55	6465.05	5985.06	5420.78	6486.85	4886.49	6552.36	4358.61	5753.92	6803.22	3418.1	4385.66	7904.82	5299.78
O35857	O35857	TIM44_MOUSE	Timm44	Timm44	3335.94	3833.91	3733.37	3726.03	3669.31	3298.17	4454.68	3525.21	3478.87	3388.87	4409.45	5169.23	4234.35	3721.64	3856.77	5900.01	4523.08	5665.63	5320.25	4918.9	4561.23	3711.25	4362.01	4545.37	4064.8	4787.88	6840.48	4394.53	4644.93	4426.85	5095.53
O35864	O35864;A0A087WQ60;A0A087WQA8	CSN5_MOUSE	Cops5	Cops5	812.83	586.6	729.55			656.41	716.96	491.97		718.37	902.75	1205.08		547.65		454.36	375.35	459.31	476.12	439.55	704.38	417.9	1078.02	555.87	530.19	408.25	966.23	1338.94	980.34	1304.16	1100.52
O35887	O35887;G3UY49;G3UWR0	CALU_MOUSE	Calu	Calu	9252.71	8806.69	6893.63	6717.41	7431.99	7917.21	8309.09	7204.09	8667.43	8058.79	9848.77	12634.1	10287.5	12568.5	8873.84	7556.09	8192.63	7369.74	7766.24	8104.91	6670.98	6763.23	8754.42	6711.28	8179.83	8199.54	5365.74	6357.3	6156.12	4896.76	5891.44
O35900	O35900;O35901	LSM2_MOUSE	Lsm2	Lsm2	5611.75	7848.82	8151.87	6868.57	8325.56	9165.21	6977.74	6165.84	7005.95	8418.06	6763.03	4492.26	5331.9	5314.97	7901.3	6136.9	7344.26	6016.45	6736.86	7395.86	6702.84	7325.73	8377.47	5953.86	6676.62	8248.63	12045.2	11197.3	10821.8	11773.1	12278
O35943	O35943	FRDA_MOUSE	Fxn	Fxn	1266.75	1112.89	1235.69	1207.11	956.1	1317.85	1440.03	1325.54	1600.28	910.76	1084	536.29	1362.35	1294.48	1484.31	1606.13	1358.1	1789.83	1388.76	766.66	1267.13	1416.94	696.3	1148.04	1664.8	696.8	2089.79	1380.06	1300.62	1447.53	1109.74
O35963	O35963	RB33B_MOUSE	Rab33b	Rab33b	7104.3	8178.21	8574.3	10119.2	7568.08	6934.49	6351.44	11979.9	7857.2		6752.01	1477.64	8698.36	9242.92	8593.47	7328.19	6602.16	7681.34	7446.09	8386.78	6480.7	8224.57	8794.98	9159.6	8900.64	8545.19	7967.35	7787.79	10743.6	10427.5	6265.62
O35972	O35972;A0A1B0GSZ9;A0A1B0GQZ1	RM23_MOUSE	Mrpl23	Mrpl23	2825.71	2151.12	3614.62	2803.35	2111.54	2602.11	2158.47	2662.9	2327.31	2279.26	2520.8	742.5	1927.13	1373.12	3082.49	2975.03	2605.11	3244.61	3540.36	2676.63	2486.28	2365.86	1702.83	2262.69	2471.02	2463.43	3365.54	2280.81	1977.4	1980.85	2451.67
O35988	O35988	SDC4_MOUSE	Sdc4	Sdc4	11029.1	15582.3	11021.8	14249.8	11817.2	12671.4	10425.8	14801	9262.16	10133.7	9788.34	23069	12387.7	7998.13	11695	8791.56	11437.2	9488.15	7926.17	6415.91	9272.11	8977.75	9775.3	8955.31	6846.32	9683.72	9782.14	10597.8	17536.9	11145.5	15414.7
O54692	O54692;A0A1L1SST9	ZW10_MOUSE	Zw10	Zw10								543.04				437.94					554.7		191.59					567.44				265.05	182.38	455.61	593.64
O54734	O54734	OST48_MOUSE	Ddost	Ddost	17195.8	22494.5	19583.2	20395.5	21072.1	24401.2	26903.7	31128.6	27875.1	23049.5	27109.7	42767.5	25673.2	29394.9	20609.5	19621.8	22017.1	20285.7	21126	24015.7	20401.5	21488.2	17986.4	19088	22153.5	21087.9	14364	21435.5	17308.7	16450	15946.1
O54774	O54774	AP3D1_MOUSE	Ap3d1	Ap3d1	1117.49	1492.08	1286.7	1389.43	1988.26	1151.51	1014.9	1430.17	1234.45	1812.11	1158.07	1948.66	2349.69	1753.92	1581.79	1697.08	1966.43	1530.74	1160.84	2213.31	948.37	1436.07	1669.41	1399.61	1240.29	1327.51	1666.76	871.13	1113.23	1297.9	812.07
O54781	O54781;A0A0R4J124	SRPK2_MOUSE	Srpk2	Srpk2	2877.28	1787.37	2347.41		2580.65			1367.36	2228.8		1717.31	1813.35		3024.82		1778.17		1674.46	1518.46	1638.13			902.68					2895.73	2381.04		2784.7
O54782	O54782;F6TMZ3	MA2B2_MOUSE	Man2b2	Man2b2	1352.8	1353.96	1045.25	2303.95	1488.99	2043.2	1288.83	1510.16	1919.73	1360.86	3071.45	1610.16	3514.51	6175.23	2076.5		1419.45	1486.66	985.75	1323.66	916.57	810.56		1575.7	989.13	980.24	1142.44	879.54	1440.11		1116.6
O54785	O54785;Q5NC03	LIMK2_MOUSE	Limk2	Limk2	4073.74	3415.24	3448.88	3985.3	4103.01	3806.44	2212.21	2638.08	3816.03	3179.72	1949.08	2807.55	2267.65	2415.23	2398.54	3056.09	2871.37	3335.21	3496.95	3145.67	3437.02	2645.82	3701.19	2680.75	3303.52	3277.11	2373.4	1966.36	2011.06	2235.65	2071.48
O54786	O54786	DFFA_MOUSE	Dffa	Dffa	2503.43	2971.07	3620.24	2094.76	2649.39	3056.74	2487.69	2684.29	2406.16	2654.84	2306.91	1574.96	2564.62	3872.67	2474.57	2565.75	2674.96	2346.84	2752.08	1644.15	3605.15	2298.7	2935.25	3387.34	2443.28	2686.95	2012.95	2289.35	2465.96	1687.17	1295.19
O54790	O54790	MAFG_MOUSE	Mafg	Mafg		652.5				716.46				628.12	318.85	354.75		424.5	569.15	523.96	297.33	353.57					798.62				382.92	96.94			259.2
O54791	O54791	MAFF_MOUSE	Maff	Maff	1118.13	1870.43	1056.12	1828.67	1100.56	1472.22	1600.91	976.37	1189.72	1179.36	994.81	290.47	687.74	1107.83	1694.1	715.13	461.09	545.11	183.16	1228.52	1296.89	954.65	349.92	2036.75	505.27	830.09	713.59	793.6	475.82	567.19	832.38
O54804	O54804;F6S062	CHKA_MOUSE	Chka	Chka	732.45		1273.77	1590.52		1097.64	937.07	1695.64	1301.53	724.3	731.54	781.49	773.98	504.97		991.41	1138.67	870.93	919.48	939.1	1323.31	428.67		1058.15	1217.83		1379.85	1467.43	1214.89	1218.88	1730.02
O54819	O54819;Q8BSB7;A2ARA0;A2ARA3;A2ARA4	TFPI1_MOUSE	Tfpi	Tfpi												1406.94	270.02					521.75
O54825	O54825	BYST_MOUSE	Bysl	Bysl	1988.79	2760.67	2328.72	2862.73	2648.28	2650.77	3151.27	3641.4	2513.42	3150.66	2583.55	2476.23	2077.78	1577.28	2827.12	3473.13	3076.11	3263.58	3657.36	3387.92	3408.32	2855.36	3170.14	2256.95	3338.1	2911.76	5375.97	5173.82	6709.31	5868.59	6192.49
O54833	O54833	CSK22_MOUSE	Csnk2a2	Csnk2a2	6860.54	9914.97	6416.98	5825.74	4744.34	5837.76	4535.76	6321.21	4686.72	5875.73	7245.79	3737.19	6208.47	4846.11	6826.68	8171.74	6204.42	6071.83	5468.28	6673.44	6183.76	5205.38	5331.05	5623.98	5843.9	5710.79	6905	5054.74	5353.19	4715.43	4818.54
O54839	O54839;F6VSW9	EOMES_MOUSE	Eomes	Eomes	1974.47	1761.98	2633.58	2025.07	1826.02	2256.75	2098.32	2519.95	1457.88	1739.7	2082.05	1600.82		768.35	1610.06	885.02	553.15				894.3		1168.93			759.61	3704.07	4106.77	4252.35	3414.12	3457.65
O54879	O54879;A2AP78	HMGB3_MOUSE	Hmgb3	Hmgb3	2059.23	3401.81	1808.12	2011.03	1450.44	2549.53	1573.33		2939	2600	4011.41	7693.6	3798.51	4050.98	4052.85	1942.93	2182.25	2599.41	2103.73	2050.36	1747.38	2242.02	1398.39	2641.32	2059.56	2598.72	2959.9	2144.64	1739.28	3180.29	1996.22
O54916	O54916;F6YT69;D3Z2E3;E9Q632;F6R6F1	REPS1_MOUSE	Reps1	Reps1	10662.6	8391.08	8951.01	10336.3	10550.4	9156.02	9094.65	9257.71	9295.11	9972.85	8295.91	4551.43	7368.2	6248.61	9248.51	7247.63	9471.06	8041.72	8283.67	10364.4	10040.7	9009.98	10653.5	9818.07	8622.05	9726.49	6264.69	9543.77	7028.2	7618.24	8686.18
O54918	O54918	B2L11_MOUSE	Bcl2l11	Bcl2l11	561.99		228.92	1199.42	535.09	674.85	1570	1192.2	1482.16	594.43	718.49	423.22		921.97	875.96	994.75	1440.57	619.65	578.9		596.34	1015.75	1065.97	1036.29	1141.1	1303.12	832.86	1008.45		879.14	1035.58
O54931	O54931;A2API8;F7AA26	AKAP2_MOUSE	Akap2	Akap2			2058.92				1173.93	962.09		1034.93	1785.78	1106.15	2284.51	2393.79	1672.35	1691.59	2094.32	1832.38	1983.36	1593.69	3348.6	3084.49	3534.22	3985.33	3197.8	1634.26	679.37	256.69		1121.09	927.29
O54941	O54941	SMCE1_MOUSE	Smarce1	Smarce1	5629.63	5150.37	6348.94	6250.87	5774.29	5208.15	5874.22	5680.06	5910.98	5566.17	6246.59	2976.14	5856.93	5925.81	6891.41	7501.25	7188.51	6379.84	7159.66	6244.43	6336.54	5466.6	6186.35	6692.23	6523.08	6036.87	8078.44	8619.98	7936.18	8940.1	7543.15
O54946	Q9QYI8;O54946;G3X8S5;A0A0G2JGN9;A0A0G2JER9;A0A0G2JEI3	DNJB6_MOUSE	Dnajb6	Dnajb6	1096.6	1103.42	933.72	770.37	716.96	1224.15	666.8	1173.84	593.87	590.22	1363.5	1193.26	779.54	899.21	1073.52	601.6	629.34	472.91	498.7	1579.51	663.77	788.98	1516.42	859.14	657.38	425.44	1908.12	1257.05	1052.6	799.91	898.09
O54950	O54950;A0A2R8VHU2	AAKG1_MOUSE	Prkag1	Prkag1			488.38	814.03	389.71		660.35	1500.99	670.41	782.69	829.18	2704.86	792.27	649.86	852.7	593.38	621.08	800.47	614.15	1213.28	809.54	716.93	1294.76	401.63	1136.05	1444.44	441.29	427.06		385.31
O54962	O54962	BAF_MOUSE	Banf1	Banf1			222.58		441.62	368.28	433.2		412.72	371.74		770.83	391.82	333.31		147.62	368.66	175.17	472.59	1050.49	467.36	227.25			573.54	232.91	273.16	797.16	574.51	188.46	359.97
O54983	O54983	CRYM_MOUSE	Crym	Crym	15675.1	3845.63	16184.3	2174.69	10134.9	8606.4	3531.75	2367.59	3135.35	4450.63	2006.19	959.61	1979.77	1689.03	1659.35	1659.53	1897.07	2370.54	2643.52	1193.36	1839.9	2714.54	2667.63	2707.45	2797.11	2449.94	3648.7	3130.84	2656.22	3876.28	2475.9
O54984	O54984	GET3_MOUSE	Get3	Get3	12265.1	14783.8	12832.7	12017.1	17216.5	14771.9	16270.6	15260.2	14075.5	15650	15438.6	20069.9	16444	17679.4	18409.5	13893	15556.6	16299.1	18624.3	14386.4	16003	13319.7	16547.9	16323.4	12029.6	16279.2	19982.5	16944.5	20804	19756.4	23523.9
O54988	O54988	SLK_MOUSE	Slk	Slk	10156	12401.1	10231.1	9639.23	11526.3	8613.22	8778.3	9848.76	10068	7753.89	8154.24	4534.24	8473.99	7918.07	7019.16	11695.1	11662.2	11148.2	10625.5	11261.6	10946	12189.4	11863.9	13326.8	11043	10455.4	5316.75	6426.94	5007.24	5493.5	5552.13
O55013	O55013	TPPC3_MOUSE	Trappc3	Trappc3	10814.2	12420.2	13357.5	13761.7	11656.4	12497.8	10428	8172.01	11370.8	10692.2	15218.5	9124.76	11264.3	11178.2	14335.1	7721.22	7706.79	9325.79	9628.49	9360.6	9863.24	8495.26	9865.29	10035.1	10015.3	10287.2	7198.99	10726	9271.35	8106.95	10529.4
O55022	O55022	PGRC1_MOUSE	Pgrmc1	Pgrmc1	14999.9	17958.2	19627.3	20174.3	17380.3	15760.5	15150.6	21281	19939.4	19248.7	26592.8	12911.6	29049.7	31380.2	23536.5	13684	13649.8	13906.6	13184.7	14271.2	13665.6	16683.3	15020.3	13360.2	17171	14517.4	13419.5	16958.7	20353	18656.8	13635.9
O55023	O55023;A0A0A6YW07;D3Z703;Q80ZJ2;Q924B0	IMPA1_MOUSE	Impa1	Impa1	8519.27	9561.14	10408	6388.7	6198.82	5970.81	6983.82	8362.27	7914.91	8801.15	7872.82	7244.93	6695.38	7445.06	7069.8	10140.3	9018.64	9269.16	7432.92	10360	8985.44	9101.38	6436.04	9253.39	9877.8	8022.64	4265.12	5584.46	7160.16	7883.1	6385.83
O55028	O55028;A0A0U1RNL7;A0A0U1RQ97;D3Z7R0;A0A0U1RPT4	BCKD_MOUSE	Bckdk	Bckdk	1703.68	1325.3	1597.6	1722.68	1497.77	1262.93	1402.61	1315.09	1663.3	2072.18	1581.95	816.67	1189.08	1361.8	1217.99	1419.59	1302.06	1672.31	1664.07	864.75	1238.35	1364.3	1141.84	994.8	843.16	1301.16	1092.36	612.63	965.18	527.55	619.74
O55029	O55029	COPB2_MOUSE	Copb2	Copb2	4179.28	4223.53	3566.48	3496.29	3907.74	3902.53	3300.59	3832.99	4394.09	3281.93	4287.27	12984.9	4502.27	5543.65	4364.54	3598.93	4131.15	3624.19	3335.12	4799.67	4407.53	4218.14	4576.22	4289.8	3423.25	3385.54	2957.22	3387.66	2965.42	3213.03	2848.13
O55033	O55033;A0A0J9YUK4;A0A0A0MQF0	NCK2_MOUSE	Nck2	Nck2	4429.95	3787.13	4109.34	3388.1	3621.63	3750.2	3708.44	4396.09	2649.04	3295.54	4474.67	3604	4427.45	4171.51	3502.5	1940.31	2259.67	2552.39	1927.28	1591.21	1999.28	2476.97	3598.39	1962.75	2695.94	2652.69	4776.06	4578.94	4534.36	3903.88	4135.11
O55047	Q8C0V0;O55047;B1ASU9;B7ZC85	TLK2_MOUSE	Tlk2	Tlk2	1625.08		912.34	1533.49	1454.83	1617.09	1194.9	1765.48	1454.73	1521.47	1217.03	1314.48	2869.59	1490.96	1799.3	1459.29	934.54	1090.33	1109.46	1486.87	1466.5	1043.5	1847.34	1648.04	1841.7	1612.34	1414	1347.64	1752.76	1651.9	1581.01
O55055	O55055	TRDMT_MOUSE	Trdmt1	Trdmt1											271.43	122.52	230.72	264.35	169.98			174.2		287.28		254.09		178.2		276.19	425.77	162.29	379.79		244.29
O55057	O55057	PDE6D_MOUSE	Pde6d	Pde6d	1403.86	709.65	425.65	501.4	772.63		390.04	563.56		336.33		129.87				676.29	743.68	920.87	937.89	1061.75	956.51	845.63	870.21	742.82		647.78	461.53	904.5	1104.55	975.03
O55060	O55060;A0A0R4J018	TPMT_MOUSE	Tpmt	Tpmt			429.88				416.13					1335.9				361.18											594.34	301.65
O55091	O55091	IMPCT_MOUSE	Impact	Impact											1043.65	1351.27			543.76
O55102	O55102;D3Z4L7;D3YVM8	BL1S1_MOUSE	Bloc1s1	Bloc1s1	1774.59	1839.12	2052.33	2859.5	1960.83	2095.47	2033.25	1834.87	1673.48	1432.09	1390.79	1137.31	2190.28	2308.56	1932.78	1705.22	2387.53	1881.04	1638.11	1499.78	1739.83		2368.14	1787.13	2375.66	1755.7	1226.79	1334.25	524.47	1681.96	548.23
O55106	O55106;F8WH41;F6Z700	STRN_MOUSE	Strn	Strn	3038.13	2618.96	2035.59	2518.13	2265.38	2596.87	2264.06	2781.54	2854.22	2364.78	2488.04	1349.31	3789.97	2182.47	2761.65	2668.6	3417.55	2226.09	2260.83	3225.37	2726.34	3271.56	2503.75	2948.81	2235.23	2615.08	2913.97	3140.93	2871.15	3657.38	2522.85
O55111	O55111	DSG2_MOUSE	Dsg2	Dsg2	11770.4	11401.3	12975.2	12835.8	13187.8	10835.7	9854.09	10747.4	8905.19	10918.2	9396.57	4614.96	10301.4	8516.75	10281.8	6992.77	8529.97	9861.46	8581.93	8825.85	8005.24	8077.75	8557.57	7937.91	9468.81	10324.1	8118.61	8440.18	12374.6	8687.38	9057.24
O55125	O55125	NIPS1_MOUSE	Nipsnap1	Nipsnap1	14553.6	12569.9	11244.8	10614.6	9980.76	11260.4	10844.9	8557.91	11624.1	12967.5	13338.7	4260.27	15386.9	12713.9	14536.9	19312.6	14750.6	17922.7	20475.5	14878	18704.1	18635.5	16648.7	23982.5	27828.2	18466.1	13834.9	12388.8	11176.5	13617.9	9327.13
O55126	O55126;Q7TMG8	NIPS2_MOUSE	Nipsnap2	Nipsnap2	5161.7	5706.35	4309.02	5979	3075.24	4645.4	2539.26	3707.86	4875.31	3883.05	5444.56	8389.9	5282.44	4243.21	6941.29	3744.76	4506.86	4573.3	7064.17	3490.47	5496.63	5490.42	3587.15	5148.77	6260.79	5732.94	5882.64	3761.83	3819.39	4125.18	4659.98
O55128	O55128;D3YY73;E9Q317;D3Z2N9	SAP18_MOUSE	Sap18	Sap18	1553.32	1495.26	719.52	1309.86	1816.99	1653.47	1218.51	1227.82	2170.41	1121.69	1101.92	1988.87	1223.67	1002.25	1013.22	1356.02	1676.59	1307.84	1097.45	1042.15	1060.81	1218.65	885.59	1419.07	1256.89	1166.27	1295.1	1419.28	1557.22	913.95	1414.7
O55131	O55131;Q9DA97;Q8C650;A0A1W2P6J7;A0A0R4J233;S4R2P6;E9Q9F5;E9Q1G8	SEPT7_MOUSE	Septin7	Septin7	16272.4	17327.3	16555	14539.4	14957.8	13296.8	14487.9	15719.8	16202.2	15457.5	13558	9711.47	14421.8	12092.5	15740.7	15504.6	17835.2	15390.8	15509.8	17042.9	14123.2	14072.4	12749.9	14346.4	16415.6	14397.2	14808.4	17405.5	16984.8	12783.1	13500.7
O55135	O55135	IF6_MOUSE	Eif6	Eif6	30595.5	34064.2	35178.6	24450.3	31332.8	40593.2	33927.8	31526.8	27197	34997.1	32200	15773.5	28808.7	29116.2	30329.5	24689.8	37913.6	37287.4	36935.4	32716.9	34753	29497.5	31959.5	39472.4	29119.8	32847.9	38390.7	37843.6	47515.5	40607.3	52109.5
O55137;Q9QYR7	O55137;Q9QYR7;A0A1Y7VMZ4	ACOT1_MOUSE;ACOT3_MOUSE	Acot1;Acot3	Acot1;Acot3																190.38	223.45											376.06		574.69
O55142	O55142	RL35A_MOUSE	Rpl35a	Rpl35a	628.15	2088.07	1429.51	2162.22	1690.28			1580.24	2448.87	754.29	1024.18	7285.8	1159.22	1839.16	1247.13	879.65	2374.53	1620.76	1044.58	915.76	1554.44			1934.47	1979.45	3208.27	2899.06	2374.88	1708.01	2184.62	2001.27
O55143	O55143;Q8R429	AT2A2_MOUSE	Atp2a2	Atp2a2	790.9	763.71	1068.72	1045.93	1107.03	1160.57	1520.5	1110.3	1390.08	1365.07	1303.55	1739.82	939.28	1281.61	1029.57	1394.77	1341.33	1180.19	1249.31	972.78	966.61	1015.39	784.46	1034.49	845.4	761.49	1269.98	1467.48	928.5	1322.64	1170.49
O55201	O55201	SPT5H_MOUSE	Supt5h	Supt5h	2809.52	3127.83	1662.4	2426.09	3336.43	3347.88	3059.22	2904.49	3079.18	3267.42	2908.2	4466.99	2289.85	2868.78	3768.1	3001.79	2924.31	2783.1	2708.75	2606.56	2923.08	2962.59	3040.92	2914.97	3615.07	2289.37	3816.84	3135.23	3880.42	3714.32	3752.8
O55222	O55222	ILK_MOUSE	Ilk	Ilk	2757.97	4011.39	3111.99	2999.99	3705.13	3411.03	2173.07	1527.85	1452.29	2855.49	2390.2	2645.12	1676.67	2304.07	3276.32	2075.37	2179.95	3227.27	1698.11	1591.51	2055.54	2638.32	2682.94	1936.27	2087.09	2429.55	2914.25	2633.41	2125.89	3039.66	2564.99
O55234	O55234;Q8BTY5	PSB5_MOUSE	Psmb5	Psmb5	10836.5	14012.4	13409.8	11278.6	10003.2	12080.6	9360.58	12198.3	11419.8	10390.5	9905.49	8045.64	11969.5	8707.5	10798	10299.2	12611.9	12267	12496.7	12700.9	11365.2	12185.9	11529.7	12096.8	13072.9	14788.9	9651.6	10598.1	8514.43	9918.12	9466.16
O55236	O55236;Q9DCC1	MCE1_MOUSE	Rngtt	Rngtt		807.69		1130.57	1058.02	482.22	472.96		819.15	664.66	802.49	443.78	464.14	1177.69	427.56	944.95	1085.16	908.57	1146.06	1487.05	596.88	1259.96	1331.81	804.44	717	447.69	1145.85	969.7	764.82	710.84	1037.45
O70133	O70133;Q3UR42;E9QNN1;A0A087WPL5	DHX9_MOUSE	Dhx9	Dhx9	11139.5	14091.8	11161.3	14537.4	14892.4	14359.4	16262.1	14325.2	17428	13683.5	16060.2	34424.6	13367.6	15054.9	16543.3	14208.8	15085.3	15812	13847	16141.8	13328	14227	16692.5	15635.9	15347.8	14421.2	12717.4	11611	11186.2	13831.1	12988.5
O70139	O70139;B7ZC21;B7ZC22	IPKG_MOUSE	Pkig	Pkig		1049.41	1577.57				1217.13		1845.09		902.14		1707.64		1196.98		1959.59		690.66	1758.28	1008.07	975.74	1406.1	763.02	567.93	869.55	1039.63	1001	1687.91	403.68	1740.06
O70152	O70152;F8WII3	DPM1_MOUSE	Dpm1	Dpm1	5383.87	5438.34	4920.56	7870.9	5684.42	6407.1	4876.95	6240.3	6664.69	6143.15	6459.49	11447.4	6699.8	7449.21	5282.31	4264.24	4438.11	3226.44	7046.32	4705.84	5919.5	6260.09	5431.77	8024.41	6937.69	6914.83	3362.16	5052.99	3306.07	3902.38	3832.04
O70172	O70172	PI42A_MOUSE	Pip4k2a	Pip4k2a	943.41	593.06	2077.9	590.6	1611.46	1294.67	3167.64	1344.81	1092.83	2186.96	480.4	1371.92	565.02	1255.42	905.98	636.05	1270.55	1194.48	693.93	799.16		1343.18	1733.37	864.97		1546.88	919.41	1124.91	949.78	1052.03	1007.78
O70194	O70194	EIF3D_MOUSE	Eif3d	Eif3d	8272.93	8438.93	8794.29	7869.04	7491.89	8946.29	5165.31	7833.65	7526.43	6566.9	7277.25	11076.8	7659.3	7587.52	7554.58	6798.89	7908.46	8211.14	8651.49	9059.6	7150.28	7273.86	6247.34	7950.02	9774.71	8276.98	9364.2	12317.5	8972.96	9838.66	11211.5
O70228	O70228;Q8C4G3;Q8C288;A2AQC3	ATP9A_MOUSE	Atp9a	Atp9a		24138.2	11984.1				23904.1	19327.1	18249.8			6887.55		25098.9	28058.9		16126.4			25410.3	16532		19145.1		33783.6
O70230	O70230	ZN143_MOUSE	Znf143	Znf143	1096.62	719.63	848.84	1354.59	1031.6	917.75	2124.28	1230.41	1060.16	674.5	1057.08	701.89		1152.49	1503	1122.1	855.5	1234.95	840.65	662.54	1376.1	820.53	964.37	1423.14	713.56	1668.21	1899.92	1506.98	1024.99	1369.15	1766.81
O70238	O70238	O70238_MOUSE	Rhox6	Rhox6	519.91		623.17	586.58	743.44	931.42	463.26	929.24			730.26	1318.59	727.3	1438.6	1040.48	1975.16	2509.23	2622.61	1503.01	3806.41	901.45	776	914.52	496.06		1320.4
O70250	O70250	PGAM2_MOUSE	Pgam2	Pgam2	5335.99	6106.27	8129.49	6880.13	6387.57	5122.99	15493.7	11120	32328.1	22070.1	49455.7	28078.2	68004.2	75867.7	26467.6	21881.9	17724.7	14830.8	10449.2	17252.6	6347.37	14606.3	10437.9	11238.2	14081.7	9568.63	7578.43	4787.11	5092.03	10450.7	7924.12
O70251	O70251;M0QWK5;G3UX43;G3UZ47;M0QWH8;A0A087WS46	EF1B_MOUSE	Eef1b	Eef1b	73154	80701.4	83725.6	73339.3	73427.3	61211.7	70922.4	62997.9	73056.1	62177.1	59885.2	40715.5	63069.2	73604.7	64646.6	98943.3	85439.3	90276.9	85289.8	90275.5	73929	85815.1	75282	81927.7	87145	76883	78650.3	121136	148028	127192	129229
O70252	O70252;D3YX62	HMOX2_MOUSE	Hmox2	Hmox2	1078.86	1512.1	1298.58	670.73	1114.65	1367.06	934.3	1560.98	1221.67	899.21	915.92	1438.86	1113.64	649.29	1543.93	940.62	1000.79	1120.72	978.57	968.25	1231.25	1129.88	822.95	1461.38	864.69	925.29	1529.34	1612.05	1737.62	1942.04	1648.45
O70274	O70274	TP4A2_MOUSE	Ptp4a2	Ptp4a2												1500.13														903.36	375.6				487.38
O70279	O70279;Q3UFM6	ESS2_MOUSE	Ess2	Ess2	2728.14		3984.24	4076.44		3487.97	4303.28	4241.26	4219.61	2842.16	2296.56	1676.99	3444.81	3117.34		1958.19	3569.81	4094.74	2735.14	2470.97	2749.45	3067.06	2954.33		3837.96	3997.16					2852.54
O70293	O70293;A0A286YE10;A0A286YDA5;A0A286YDZ5;Q9EP84	GRK6_MOUSE	Grk6	Grk6	580.64		450.29	519.37		607.09		647.63	528.82				317.7			465.38						305.91				515.41	570.48		532.14	506.25	408.39
O70305	O70305;E9QM77;F6U2C2;F6V8M6;F7B6X4	ATX2_MOUSE	Atxn2	Atxn2	2275.06	2467.13	2671.61	1809.02	2630.34	2312.41	2279.48	2470.38	2090.92	2291.93	1792.78	1354.22	1845.51	1516.9	2119.23	3081.02	2529.27	2339.03	2764.05	2739.49	2257.92	2016.01	1917.84	1753.26	1967.14	1703.91	2435.17	2356.73	2108.03	2125.87	2388.28
O70309	O70309;A0A338P795;G5E8F8;Q6PE70	ITB5_MOUSE	Itgb5	Itgb5												752.27				356.06						541.24								411.34
O70310	O70310	NMT1_MOUSE	Nmt1	Nmt1	7583.56	7058.75	6234.85	4800.2	5431.96	5291.53	6608.59	5835.29	6783.39	6650.39	6076.37	5972.17	6097.95	6633.34	5097.29	8184.34	7254.59	6357.81	7654.92	7456.28	6350.05	5813.48	6560.59	6608.27	4822.24	5907.92	6915.23	7557.84	8897.29	7039.87	7672.18
O70311	O70311;F7APP3;A2AJH3	NMT2_MOUSE	Nmt2	Nmt2	432.71			607.18				1037.91			917.07	1473.09	836.14				1622.11	1294.38	1184.48	1181.57	1336.16	872.86	1227.59	588.76	994.19			561.18		614.46
O70318	O70318;A0A1W2P7I2;A0A1W2P6H2;Q80UE5;Q80UE4	E41L2_MOUSE	Epb41l2	Epb41l2	15709.1	19848.6	13934.6	18018.6	19181.6	13215.3	12936.8	12177.6	13793.5	14962	8430.17	6738.12	9217.27	8360.12	9997.62	11032.4	16911.7	13187.1	15890.5	13850.1	15624.9	12726.1	14364.5	16142.3	16362.3	16270.9	8124.75	10454.1	9111.53	10905.2	8534.12
O70325	O70325;S4R1E5	GPX4_MOUSE	Gpx4	Gpx4		896.95	932.17	1225.54		746.43	1036.32	695.83		748.87	689.89	1263.91	293.41		812.36	515.86	869.69	477.35	767.84	1060.43	491.05				719.81		855.18	685.29	619.98	1140.14	1173.17
O70333	O70333	CRIPT_MOUSE	Cript	Cript	2285.2	1779.38	2135.58		2754.64	3324.75	2446.58	1579.32	2473.36	1994.69	1854.34	1429.3	1585.58	1755.47	1344.86	2276.56	1658.63	2147.15	2229.16	1429.67	1516.6	1432.84	1749.41	1097.7	1654.29		2808.26	2247.93	2124.55	2341.18	1425.56
O70348	O70348;G3UZ39;G3UX82;A0A0R4J288;G3UZP8	DXO_MOUSE	Dxo	Dxo	787.51								723.83								828.41	329.96	188.83		504.8						542.15		396.32
O70378	O70378;M0QWY0;M0QWP2	EMC8_MOUSE	Emc8	Emc8	4928.45	7181.46	7073.27	4947.8	6800.75	6706.99	5634.15	3685.17	5977.5	5626.29	5079.94	4565.37	8063.36	6837.61	6029.61	5081.11	6710.7	6436.31	4823.12	5876.77	5575.55	7007.41	4238.98	6274.61	5104.47	7911.78	7507.43	9015.67	10381.2	8988.53	8790.51
O70400	O70400	PDLI1_MOUSE	Pdlim1	Pdlim1	25650.5	28766.5	26801	32969.8	29879.5	28327	30721	28521.3	37011.8	43369.6	41313.6	20178.4	34010.8	45136.6	43206.5	31472.4	50472.2	46087.2	43528	47181.8	45717.7	38842.8	27310.9	46807.4	41553.4	52214	17647.3	17480.1	21443.9	21846.5	16300.6
O70404	O70404;A0A0R4J0R1	VAMP8_MOUSE	Vamp8	Vamp8	16460.4	19962	17248.5	23040.5	19378.7	17863.5	17537.2	19561	25020.7	17635.8	21343	14273.2	19433.7	27228.8	19761.9	12470.1	13057.8	13208.5	14388.3	16325.5	16243.8	10506.5	9668.87	15129.6	10728	13659.4	13178.7	14594.3	11293.7	16098.1	9443.57
O70435	O70435;E0CYL6;F8WH02;E0CZ34	PSA3_MOUSE	Psma3	Psma3	4425.7	8095.3	9491.16	5667.21	6615.63	8073.75	4442.51	5805.81	6906.93	7750.83	5790.47	11633.9	5243.41	5262.72	6641.42	5038.47	9277.37	8334.92	8068.68	6840.13	8553.43	6615.05	6131.18	6389.67	7682.86	7522.78	10376.9	11228.1	9767.97	11208.8	12815.4
O70439	O70439;Q8BH40	STX7_MOUSE	Stx7	Stx7	2138.58	3880.77	2733.78	2693.8	3450.99	1711.9	2901.1	3681.94	3806.09	4384.39	4425.92	4053.77	6056.88	7424.42	4844.67	1734.79	2012.85	1901.07	1901.92	1837.1	2615.17	2493.15	2646.45	2288.71	1779.39	1899.82	2707.4	2910.04	2881.98	2700.9	2371.16
O70456	O70456	1433S_MOUSE	Sfn	Sfn	43419.2	45629.2	45365.8	35149.6	48089.8	34966.8	38858.9	30972.6	36277.7	38082.9	20633.5	41358.7	20391.8	21168.8	20715.4	32507	34856.4	34442.4	37547.4	46037	35722.5	31874	33181.4	29315.8	42427.7	45534.9	35429.3	40096.4	32457.9	43909	32844.9
O70475	O70475	UGDH_MOUSE	Ugdh	Ugdh	3485.88	5218.21	3274.96	4504.61	3177.52	3992.33	2859.03	5142.91	3577.99	4931.29	6033.48	7039.36	6455.72	6474.95	8003.87	2715.09	4138.8	4019.67	3659.26	3968.63	7316.32	5200.8	6668.02	4410.18	5828.95	6694.47	7534.52	8753.5	6075.95	5267.51	8257.09
O70492	O70492;Q78ZM0;D3Z6Z0	SNX3_MOUSE	Snx3	Snx3	27725.5	30454.7	26764.4	27302.7	33963.7	28487.7	30686.7	33435.8	34262.3	39638.4	32622.5	26288.6	35579	48588.8	34482.3	30465.6	26806.2	28552.5	29935.8	28557.1	25866.3	28078.7	25120.7	27763.1	28609.4	28191.4	23945.6	24969.1	24601.4	25254.6	21705.5
O70493	O70493;Q6ZWQ5;Q3TGS7;Q3V2H3	SNX12_MOUSE	Snx12	Snx12	8724.86	11216.4	8454.34	7235.1	11323.8	10145.4	8315.87	8114.01	10914.8	13239.9	8124.8	6348.5	9669.73	11371.2	8923.83	7880.4	7894.51	6864.71	6557.84	6917.62	7315.37	7410.95	7447.5	8095.79	8670.03	7145.58	7163.79	8890.93	9330.64	9609	8044.69
O70503	O70503	DHB12_MOUSE	Hsd17b12	Hsd17b12	644.3	995.92	1062.02			1601.03	1288.46	1697.96	919.44	944.18	1044.37	3584.41	1527.97	1479.03	826.45	952.28	1583.38	1645.16	1203	2331	902.65	1496.49	863.99	1154.8	855.48	1648.65	764.47	951.4	618.4	1602.22	740.28
O70551	O70551;A0A3B2W4B9;A0A3B2W430;F8WGJ7;A0A3B2W883	SRPK1_MOUSE	Srpk1	Srpk1					894.1	789.22	1244.87	966.17	920.95	1557.72	1089.41	721.37	984.71	1269.09	884.46	1006.04	679.76	848.75	951.96	593.78	835.92	758.48	308.09	514.96	1118.7	863.88	1571.04	1450.8	1381.47	1650.53	1327.85
O70591	O70591;F8WJ30	PFD2_MOUSE	Pfdn2	Pfdn2	20824.2	18205.5	16626.4	17332.9	16601.7	14589.1	17748.5	23739.6	15140	15276	19626.5	16112.8	17969.9	19149.2	20297.3	17330.2	18711.2	19588.8	16478.6	17341.8	16316.2	18420.5	16378.1	17417.8	16213.6	20218.8	17667.7	16341.9	18875.9	24773.8	22908.6
O88271	O88271	CFDP1_MOUSE	Cfdp1	Cfdp1	13682.5	13135.7	11221.5	10399.8	11240.6	11309.2	13046.6	14310.5	11017.2	11705.6	12202.8	6596.75	10303.9	11007.3	9388.04	12289	12959.6	10940.5	11119.9	9906.1	10017.3	10878.8	10978.5	9168.62	12124	11003.3	15676.2	14184.5	16241.2	15874.7	18163.5
O88286	O88286;G5E8J8;F6ZBR8;A0A494BAG6	WIZ_MOUSE	Wiz	Wiz		1522.96	948.59	1014.5	1551.11	1190.12	1289.7		1036.29	2096.56	1235.85	798.61		1306.16	1666.6	1727.21	921.49	1508.36	1061.96	1232.93	1038.03	752.31	1270.47	1127.78	1611.29	1046.21	1435.89	1035.41	1285.45	1599.86	1062.5
O88291	O88291;A0A0R4J098	ZN326_MOUSE	Znf326	Znf326	2765.24	3581.06	3345.23	2572.97	3106.56	3243.66	2573.34	2600.85	3299.05	3871.3	4042.84	2425.75	3639.52	4107.36	3906.31	2861.13	1533.22	1945.66	1450.53	1660.32	1841.23	2797.27	2061.85	1958.91	2016.05	2939.63	3596.46	3569.92	2537.25	3264.35	2815.22
O88322	O88322;A0A286YCQ5	NID2_MOUSE	Nid2	Nid2	6334.82	7788.6	3957.74	10429.8	6893.39	5744.06	6189.39	8452.9	10184.6	7657.64	9506.74	8454.15	8958.49	11774.5	11420.9	6029.08	7646.62	7847.19	5740.48	6357.81	4542.48	6816.29	6776.92	5398.81	6842.48	5367.08	4862.32	2744.76	3834.27	7063.79	3768.37
O88342	O88342;A0A0J9YU05	WDR1_MOUSE	Wdr1	Wdr1	22123.4	28087.2	26045.8	24433	25710.5	23581.8	30130.9	29608.9	29716.2	23157.4	25775.4	32248.9	24447.6	21811.8	25982.6	21259.3	22440.4	24982.3	25808.4	26045.3	28206.5	24836.1	23000.9	29818.2	28129.3	26505.7	22189.2	18020.4	20003.1	20777.1	18598
O88379	O88379;G3UWZ0	BAZ1A_MOUSE	Baz1a	Baz1a	755.65	1276.34	873.92	2313.91	652.16	1384.3	1532.57	1490.57	1087.51	1202.45	1756.18	1543.39	2231.88	1290.88	2028.69	602.66	851.79	1032.33	1806.43	1003.07	1163.31	1255.45	921.46	1224.42		1278.73	2692.19	1454.32	1727.84	2639.3	1479.2
O88384	O88384;F6UHS3;Q91XH6	VTI1B_MOUSE	Vti1b	Vti1b	3270.19	3169.35	2692.57	3747.97	3075.64	3200.71	2858.89	3559.02	4246.05	3441.57	4116.88	2277.95	3899.09	4707.65	3874.94	3029.29	3635.55	2923.3	2982.03	3695.48	3442.69	3358.1	3177.37	4030.8	3242.87	4056.17	3223.46	2714.12	2645.39	4560	2277.33
O88425	O88425;A0A0G2JE30	NDK6_MOUSE	Nme6	Nme6				1054.74	544.49	824.87		547	784.28	1240.18		275.93			407.61	699.49	425.63			632.17	537.28		704.76		587.45	525.99		581.83	297.34	871.31
O88441	O88441	MTX2_MOUSE	Mtx2	Mtx2												1772.1									176.42						536.7	507.3	493.39
O88448	O88448;D3Z5Y7;D3YXZ3;Q91YS4	KLC2_MOUSE	Klc2	Klc2	699.47	903.52	729.19		670.98	796.29	627.58		827.52		575.57	551.43				502.61	539.92	449.55			862.96	490.96	640.48	792.44	683.65		781.38	445.2	662.94	626.38	461.04
O88455	O88455;A0A140LIT2	DHCR7_MOUSE	Dhcr7	Dhcr7	1795.99	651.85							2521.06	602.8	1153.55	4968.9		1002.57	717.59	871.35				729	818.36					1515.12				829.66
O88456	Q9D7J7;O88456;A0A0R4J1C2;A0A0R4IZW8	CPNS1_MOUSE	Capns1	Capns1	15035	11230.4	13457.6	11628.6	13245.8	7635.29	11475.9	11404.3	10535.2	10466.9	14977.5	5956.28	14024.2	7793.19	7390.15	9825.36	12389.3	13785.6	14699.2	13362.1	17878.1	13377.8	9484.31	12475.9	9080.45	14390	5758.84	8396.94	8714.64	4853.52	8168.43
O88477	O88477	IF2B1_MOUSE	Igf2bp1	Igf2bp1	16519	18342.8	19264.5	14186.7	19616.1	23840.8	21697.8	21924	19871	22775.2	22039.1	16302.9	25527.3	27462.3	24683.8	17345.5	16511.2	20696.3	12841.8	22161.4	16108.2	13397.1	16232.2	13549.8	16677.3	11448	25310.5	21527.3	23226.6	26137.9	25056.8
O88487	O88487;A2BFF8	DC1I2_MOUSE	Dync1i2	Dync1i2	1539.83	1674.79	1674.85	1261.14	1259.34	1463.81	1320.28	1355.83	1877.19	1278.77	1686.21	1747.54	1305.03	1050.31	1590.94	1493.26	1491.04	1900.6	1738.94	1800.21	1497.77	2140.52	1042.62	1498.22	1565.71	1434.66	803.45	1470.67	902.59	1417.36	1119.76
O88508	P0DOY1;O88508;O88509;G3UZH2;Q3KR45	DNM3A_MOUSE	Dnmt3a	Dnmt3a	1617	1596.96	1680.27	2445.88	1680.37	1968.75	2437.1	3386.17	3057.45	2103.73	2872.11	5987.39	3554.33	4621.36	3889.21	1566.4	1887.12	1340.35	1474.91	1450.73	1783.99	2209.67	2562.22	1647.23	2516.42	1217.68	2559.8	2621.38	2156.66	3512.07	3958.39
O88509	O88509;Q3KR45	DNM3B_MOUSE	Dnmt3b	Dnmt3b	1758.1		1395.28		755.43		1912.31	3274.3	3426.75	2978.96	3269.52	1265.27	2505.8	3193.9	3778.52	1298.47	984.61	1460.7	669.88	813.92		560.05	665.45	464.97			6679.48	8052.75	13259.4	7268.11	10133.2
O88520	O88520;A0A494BAG1	SHOC2_MOUSE	Shoc2	Shoc2	942.05	719.54	817.57	406.76	872.76	963.96		469.52	944.33	779	727.56	387.79	600.23	552.28		1003.54	586.2	823.64	817.83	448.92	501.74	891.9	883.09	751.8	241.01	628.64	546.97	819.14	600.21	1078.58	240.27
O88522	O88522;A3KG44;Q7TSS3;A3KG38;A3KG41;Q8VC91;A3KG40;E9Q2Y3	NEMO_MOUSE	Ikbkg	Ikbkg	559.56	907.27	223.89			827.78			567.77	364.01		593.7	641.96	468.17		416.75	598.27	406.79			540.42		467.94				427.42			321.35	331.88
O88531	O88531	PPT1_MOUSE	Ppt1	Ppt1			749.96			853.48	829.69	857.27		733.64		660.55	573.49		1367.74	1296.77	1312.67	393.6	893.82	1168.1	694.85		406.04	647.19	844.24		945.28	731.1	936.51		703.65
O88532	O88532	ZFR_MOUSE	Zfr	Zfr	2163.02	2126.02	1750.49	2245.92	2231.43	2167.53	1964.62	1934.66	2011.8	2092.29	1686.21	2220.91	1476.65	2220.46	2367.21	1976.72	1908.25	2382.33	1787.08	1461.19	1652.15	2025.95	2293.85	1852.6	2050.27	1692.67	2459.37	1919.29	2076.39	2051.52	1981.37
O88533	O88533;Q5SUV9	DDC_MOUSE	Ddc	Ddc											2327.44			580.72
O88543	O88543	CSN3_MOUSE	Cops3	Cops3	2815.78	2259.61	2015.21	2994.12	2418.85	2486.39	1817.26	2207.52	2219.57	2027.42	1933.32	2350.86	2030.99	2347.16	1887.1	1988.82	2471.06	2476.39	1397.93	2638.72	2669.81	2061.08	1763.67	2093.73	2651.37	3200.49	2890.12	2606.88	2781.42	3384.92	3123.83
O88544	O88544;D3Z1R9;F6QTS1;D3YV99	CSN4_MOUSE	Cops4	Cops4	5598.16	6504.67	5568.15	5541.3	5206.95	5632.94	5908.96	4862.71	6252.56	5226.89	5267.52	5260.64	4574.48	5813.58	5117.61	6211.06	5537.52	5491.37	5375.62	5442.86	5886.03	6248.53	5596.81	5567.6	6097.99	5809.37	6144.4	5857.25	5018.9	6181.88	5845.17
O88545	O88545;D3Z0F5	CSN6_MOUSE	Cops6	Cops6	2907.78	3447.88	2885.65	3631.82	2071.03	2711.96	1914.47	3903.11	2857.34	2843.97	2697.88	4031.12	2403.42	3091.64	2356.84	2111.1	4237.07	3875.5	2142.64	2896.46	3715.5	2887.73	1988.67	2968.82	2107.93	2274.66	2793.67	2061.59	2340.1	3622.25	2259.42
O88554	O88554	PARP2_MOUSE	Parp2	Parp2	507.67		317.21	251.16							595.68	260.19	602.63					469.68	272.34			225.68	391.2			309.63	473.09	211.9	256.67	382.42	418.37
O88561	O88561;G3X8Y7;F7CPA3	S27A3_MOUSE	Slc27a3	Slc27a3	1001.4	2221.85	2559.71	3248.7	2113.37	2288.05	2373.25	3276.08	1905.97	1173.17	1206.31	432.77	1410.21	1371	1236.74	1890.08	3392.21	2636.16	2439.13	2262.73	1765.39	3215.94	1612.93	1465.49	1209.05	1705.09	1019.54	1034.81	1649.73	672.05	1247.74
O88569	O88569;A0A0N4SUM2	ROA2_MOUSE	Hnrnpa2b1	Hnrnpa2b1	166960	177617	165604	170492	163412	185426	185229	171698	195709	179776	181538	217352	168278	180657	187613	185065	170866	172197	175524	177935	187377	169053	189332	187903	177712	174062	247596	208918	231417	214373	225577
O88587	O88587;D3Z227	COMT_MOUSE	Comt	Comt	4978.05	6591.42	4201.53	5233.15	6767.71	5239.8	3844.52	4066.97	4573.91	4717.05	4121.31	2997.51	2396.78	4409.88	4718.92	5160.31	3445.69	3829.13	6098.55	4725.89	4552.54	4452.2	4688.07	3959.85	4926.5	4118.27	2628.03	3181.22	2428.51	3199.73	3499.64
O88622	O88622;A0A2I3BRU5;G3X8U8;E9Q088	PARG_MOUSE	Parg	Parg	1528.43	1426.26	2075.84	2389.44	1490.46	1429.92	1613.15	1673.69	1702.32	2317.78	2104.13	1416.95	1921.39	3195.56	2178.92	2357.07	2511.13	2400.63	2058.92	1892.64	1615.42	3096.7	2691.47	2727.18	2644.56	1395.57	2505.01	3065.28	3547.51	2322.15	3180.09
O88627	O88627;A2AWR5	S28A2_MOUSE	Slc28a2	Slc28a2															479.9
O88630	O88630	GOSR1_MOUSE	Gosr1	Gosr1	537.34		890.11		345.91	711.65	879.64		699.18		807.43	714.47	1054.72		495.44	506.13	427.97	428.76			415.11	225.81			786.7		516.98	732.04	1072.4	1294.9	570.06
O88643	O88643;G5E884	PAK1_MOUSE	Pak1	Pak1			270.9			220.38				313.56	476.86	917.27			582.46	841.54	1250.57	1180.61	548.79	1058.07	989.4	1187.78	1098.8	1047.64	1181.18	717.65	665.82	600.74	405.37	648.2
O88653	O88653	LTOR3_MOUSE	Lamtor3	Lamtor3	2538.23	5789.14	2658.64	6014.87	4822.63	4410.58	3444.01	4756.79	6082.75	6150.77	4005.59	3172.64	2809.6	6278.77	5523.8	4668.73	3526.59	4193.63	3943.9	4271.46	4828.25	4104.98	3457.42	3854.69	4123.23	4615.54	5217.4	4332.34	5311.31	5696.41	4058.49
O88668	O88668;K4DI63	CREG1_MOUSE	Creg1	Creg1	10569.2	7192.62	12031	16213.1	15524.7	10443.9	4838.81	7106.42	6733.22	3912.55	7355.62	2756.64	6304.12	7664.37	8617.1	8513.35	10021	8816.06	8969.8	11243.7	8678.29	8594.11	8800.51	7630.35	9993.67	8863.79	7452.57	12517	14505.2	8258.8	9830.48
O88685	O88685;B7ZCF1;A2AGN7	PRS6A_MOUSE	Psmc3	Psmc3	23341.1	21352.2	24615.2	21703.6	23511.1	21614.4	21656.9	19280.9	19323.5	23977.5	21687.3	16287.6	22936.6	20345	23061.3	22201.1	23586	24570.2	23828.6	25002.8	24779.8	22547.9	22059.5	22681.6	21205.2	22874.5	32619.2	29478.5	31535.7	29035.6	31968.8
O88696	O88696	CLPP_MOUSE	Clpp	Clpp	3686.69	3751.28	3177.55	2972.53	2596.4	4036.52	3016.55	2188.96	2861.91	3752.66	3116.77	2154.39	2865.03	3432.46	3224.52	3414.18	3545.75	3600.39	3898.04	3174.8	3609.23	4043.74	4362.46	3364.7	3625.06	3350.17	5262.29	4579.93	3379.12	4316.11	4156.63
O88712	O88712;A0A0J9YTW3;A0A0J9YUM4;A0A0J9YU62	CTBP1_MOUSE	Ctbp1	Ctbp1	5987.64	6315.77	7597.31	7203.28	5929.41	6787.2	5525.03	6282.92	6167.27	7435.43	5635.5	3527.2	5104.58	5950.17	5272.9	6205.1	7440.76	6342.11	5666.7	6233.65	6498.44	4787.92	5837.09	5327.78	5844.3	5165.82	4669.25	6046.85	6397.05	6291.87	5786.39
O88721	O88721;Q3KNZ4;Q3SWS4	V2R_MOUSE	Avpr2	Avpr2	812.02			1128.26		786.89		1106.22			877.11	415.21		468.55				907.02			574.88	1051.49				439.24	412.52			831.15
O88735	O88735;E9QMU3;D3YWN7	MAP7_MOUSE	Map7	Map7	2768.78	2965.81	3037.2	2947.48	2983.24	2596.38	3711.95	3903.8	3733.45	3876.71	3532.4	3098.12	3304.57	5487.36	3883.98	3387.64	3549.93	3450.57	3207.37	2240.67	2612.91	3200.38	2574.69	3043.35	2934.51	3444.12	4369.67	3515.1	3324.29	3864.02	3457.43
O88736	O88736;Q8C5N9	DHB7_MOUSE	Hsd17b7	Hsd17b7	832.33		663.22		486.81	1406.97					355.49	602.76	979.59	477.48				344.55			591.35	776.47		632.68	999.41	862.53	1104.07	571.09	1039.64		419.82
O88738	O88738;S4R2P8;S4R1L5	BIRC6_MOUSE	Birc6	Birc6	438.56			282.44	653.68	458.15	514.12	314.73	497.56	382.23	286.13	504.83	502.13	800.36	567.81	843.24	955.62	310.21	573.84	484.8	728.39			647.11			754.82	997.35	426.28	890.67	1262.53
O88746	O88746;Q3UDC3	TOM1_MOUSE	Tom1	Tom1	6476.28	9081.07	6534.68	7361.24	7701.31	7232.79	6145.53	9192.68	7734.34	8374.21	11221.5	7745.88	8465.83	8827.93	9417.16	6929.69	6063.36	6802.71	7490.4	7223.95	8664.7	6911.27	8210.33	8825.51	6870.91	7166.31	5840.32	7424	6193	7897.74	5685.66
O88792	O88792	JAM1_MOUSE	F11r	F11r	25015.9	30543.5	28930.7	31459.3	21445	33622.8	26587.1	26477.5	22333.2	25363.7	28664.9	18556.4	31404.7	24781.4	27309.5	19446.2	17327.3	16164.3	19777.7	21755.1	19970.8	21666.4	23392.6	24572	23406	21043.4	18313.2	18815.6	20917.7	21440	18232.7
O88796	O88796	RPP30_MOUSE	Rpp30	Rpp30	2275.85	1849.05	2123.34	3188.22	2109.94	3643.31	2358.72	4546.79	1311.16	2793.54	2123.16	5210.74	2400.07	2057.32	2127.15	2756.32	2555.26	2942.1	3221.94	1922.34	2222.65	2707.98	3858.77	1713.97	1917.37	2340.64	1395.12	1717.93	1502.25	2580.97	2114.07
O88811	O88811	STAM2_MOUSE	Stam2	Stam2	2167.36	2367.86	2172.2	2011.61	1864.43	1916.78	2659.97	2543.46	2170.6	2183.25	2403.52	2046.53	2864.67	2990.66	2767.43	1901.02	2258.51	2843.82	1753.59	2370.51	2664.13	2480.56	1862.08	2541.88	2645.07	2420.15	2786.81	2834.31	2795.62	2797.8	2506.04
O88842	O88842;Q3TNB8;A0A0R4J1D9	FGD3_MOUSE	Fgd3	Fgd3		944.51	754.86				783.63	1249.03	1372.86	668.75		302.05		544.41	702.42			609.72	808.47		634.95	776.85		686.13	676.95		692.34	1250.93	1118.29	1302.87	1030.03
O88843	O88843	CRADD_MOUSE	Cradd	Cradd		188.21	681.36		258.62				371.22									610.52		865.73	533.01		152.96		849.2	429.73			161.32		105.18
O88844	O88844;A0A087WPT4;A0A087WRS9	IDHC_MOUSE	Idh1	Idh1	49783.9	41554.2	48652.2	37148	38258.1	42412.6	33091.4	38446.2	41620	41589.3	43670.2	59046.1	51959.2	43212.8	52294.3	38245.6	37907.7	42860.7	39306.2	38194.4	42157.3	54188.2	38761.7	47895.6	46371.4	37229.9	28344.6	25628.6	25626.5	32825.7	22167.5
O88845	O88845	AKA10_MOUSE	Akap10	Akap10	1323.04			1358.91		1701.9	648.52	1605.74		773.15	1903.98	926.62		978.09	488.54	1518.25	1152.1	1556.64			1331.33	1169.91	1764.78	1802.3	944.15	1200.09		1342.8	1043.75	985.82	1056.64
O88851	O88851	RBBP9_MOUSE	Rbbp9	Rbbp9	1031.09	1605.86	939.81	486.85	1997.96	2203.91	1497.66	2174.38	990.99	1241.77	1135.82	787.17	1382.21	863.33	2949.02	950.29	1730.54	1213.89	714.43	1947.58	1256.13	1526.22	2122.98	1376.06	1410.57	770.64		680.74	552.11	936.91	798.92
O88874	O88874;Q3U3M5	CCNK_MOUSE	Ccnk	Ccnk		407.6				1304.55	758.28			568.27		1439.16				471.36	713.17											656	1039.76		628.74
O88879	O88879;G3XA09	APAF_MOUSE	Apaf1	Apaf1				340.47								1046.18
O88895	O88895;Q3UM33	HDAC3_MOUSE	Hdac3	Hdac3			590.44		547.32				277.11	558.24		356.72					557.57	585.17	373.87		253.13	910.75	389.74			538.31	705.79	592.02		442.76	731.08
O88907	O88907	PIAS1_MOUSE	Pias1	Pias1																	280.95													155.71	298.27
O88908	O88908;F6SMH4	SOAT2_MOUSE	Soat2	Soat2											561.46	2301.51		462.69	472.54
O88952	O88952	LIN7C_MOUSE	Lin7c	Lin7c	13541.7	13496.6	9922.55	12822.7	13045.8	13740.5	11078.4	9379.77	12050.4	12033	8720.14	9425.05	9664.97	10178.8	11471.9	9616.03	11609.2	10949	10728.8	8873.7	12156.5	9175.14	10392.5	11117.6	11022	11131.5	9351.4	10256.4	12424.8	12074	9116.35
O88958	O88958;A0A494BA15	GNPI1_MOUSE	Gnpda1	Gnpda1	11283.8	19583.5	13984.5	16910.2	15570.5	15496.7	10186.7	12264	13232.9	15710.7	12036.5	11170.1	10961.4	10960.2	11579	11183.4	15465	15058.3	15675.6	17080.1	15960.7	14883.2	12659.6	14743.3	14626.2	18366.8	5747.62	5363.43	5300.51	7111.72	6345.37
O88967	O88967	YMEL1_MOUSE	Yme1l1	Yme1l1	2550.14	3267.88	2280.29	2709.98	2374.8	3071.45	2641.72	3121.62	2942.43	2424.82	2685.02	1774.76	3152.03	2874.64	2859.39	3438.81	2639.63	2936.78	2697.08	2545.05	2539.6	2157.22	2441.9	2314.69	2883.09	2685.13	4879.85	4277.43	3488.55	2957.07	3010.21
O88968	O88968	TCO2_MOUSE	Tcn2	Tcn2	3147.77	1852.39	2600.15	2456.08	2909.43	4466.31	1464.36	2519.11		3863.78	1953.82	1711.94		1209.63	2996.74		2841.71	3582.08	2201.88	1968.67	2425.9	2560.83	2085.67	2415.71	1909.15	2473.69	5377.7	3604.58	3713.47	4039.37	3747.29
O88974	O88974;D3YYC3;G5E8N3	SETB1_MOUSE	Setdb1	Setdb1	615.54		362.09			267.72		660.17		826.79	531.94	988.49	691.37	395.08		411.29	434.45	718.73	402.44	660.38	247.27		365.08	339.84			242.89			243.22	668.33
O88983	O88983;Q9D0J1	STX8_MOUSE	Stx8	Stx8	3213.71	5166.83	5022.58	3971.99	4507.43	3539.87	5420.91	4576.59	4487.57	5220.54	4947.43	877.93	4910.23	5865.68	5566.91	4203.24	4350.15	3659.45	4219.23	5069.21	4392.13	4677.83	4268.59	3291.45	3124.77	4782.84	5304.5	5191.73	5745.3	5526.38	4182.49
O88986	O88986	KBL_MOUSE	Gcat	Gcat	2465.51	1750.98	1942.59	779.1	1876.16	1631.32	2362.35	2246.15	1343.08	4864.6	2345.69	1125.49	2965.74	3937.28	3401.56	4795.06	3311.44	4198.33	4314.32	3488.75	3081.12	2551	2934.4	2872.67	3631.26	3625.19	2180.45	2449.74	1866.78	2390.71	1422.83
O89001	O89001	CBPD_MOUSE	Cpd	Cpd					1725.58			470.93		517.79	711.49	699.7	1135.23	430.65								473.94			198.92	1409.84	876.27	219.44	618.15	364.04
O89017	O89017	LGMN_MOUSE	Lgmn	Lgmn	580.65	1140.95	628.61	585.11				784.92		671.52	654.94	733.03	253.11	542.92	1077.92	701.62	732.37	1294.85	582.42			691.65		740.01	619.1	734.45	745.34	776.56	663.63	1075.18	871.7
O89023	O89023	TPP1_MOUSE	Tpp1	Tpp1	9258.68	5645.54	9555.46	6520.41	8597.25	7215.95	6855.47	9759.22	4484.17	4922.89	6804.95	8029.64	5592.37	7707.96	7854.41	4882.9	6512.59	7400.85	9414.87	14229.7	8049.87	10428.2	9867.81	5309.31	5805.13	5431.04	3565.28	2939.21	2628.34	6964.38	3312.35
O89032	O89032;A0A494BBI9	SPD2A_MOUSE	Sh3pxd2a	Sh3pxd2a	6047.35	6479.05	5720.98	4996.64	7322.18	3083.6	5446.02	5573.18	4197.86	5181.89	9278.35	3476.82	7051.49	7304.33	6757.5	5225.88	4404.55	4872.57	4414.96	5103.15	4622.24	6727.37	6019.7	4151.95	4915.4	6207.02	4916.55	4778.46	5973.62	6475.13	4735.35
O89079	O89079;F6YFR7;F6XIG5	COPE_MOUSE	Cope	Cope	1990.08	1823.28	2334.88	1495.34	1437.74	2328.11	1755.91	1731.04	1790.72	2243.32	1566.5	2011.34	2709.48	2727.1	1852.97	1788.58	2117.27	1781.06	1920.39	2114.57	1923.67	2084.47	1770.58	1525.49	3044.89	2044.3	2133.11	2572.29	2164.07	2495.64	2680.73
O89086	O89086;Q8BG13	RBM3_MOUSE	Rbm3	Rbm3	25150.4	25426.6	22669.4	19537.9	21573.2	32462.1	24019.1	29246.6	21160.8	33306.2	16982.5	26029.2	22403	31804.6	20384.8	24616	24052.3	27106	18316.1	24125.9	16224.4	19957.3	15219.5	20235.3	24353.7	21692.4	36648.1	36610.6	35900.9	41933.5	34569.9
O89112	O89112;B2KGR2	LANC1_MOUSE	Lancl1	Lancl1	2486.15	1910.24	1097.17	1916.19	2905.86	1310.41	1824.67	1792.36	2507.84	1486.63	2881.35	5781.92	1365.96	2282.09	2968.68	2695.11	2288.66	2107.64	3181.38	1716.8	2425.68	2515.4	2394.12	1396.72	3523.29	2797.15	2702.92	1635.59	2254.45	2103.81	1757.66
O89113	O89113	IER5_MOUSE	Ier5	Ier5	13942.7		14449			16461.3		10293.8	14098.1	12826.1	13345.8	13296.8	12222.5	10048.3	13011.4	15786.9	15135.9		11373	14937.3	14676.5		11200.5				13981.6		11278.2		10659.1
O89116	O89116;A0A286YDF2;Q5FWJ7	VTI1A_MOUSE	Vti1a	Vti1a	2267.71	2450.86	2849.55	3217.95	2072.54	3479.7	1388.78	2928.17	3564.4	2905.76	2389.72	1580.34	2422.22	2235.96	2267.11	2569.71	2259.29		2202.29	2480.38	3413.81	2346.76	2445.5	2117.53	2350.97	3347.7	1993.19	1782.95	2195.04	1948.07	2101.35
P00329	P00329	ADH1_MOUSE	Adh1	Adh1	54839.8	67887.7	52810.4	50522.3	54333.8	69431.9	64544.1	63466.5	74890	68645.1	32559	363440	51619.9	30369.8	47522.4	46972	48649.2	45058.5	48756.6	60824.6	70596.6	61870.8	45686.9	65240.1	56474.9	49737.1	9694.07	14704	9570.35	11712.3	11976.5
P00342	P00342;D3YZE4;A0A1B0GSR2;A0A1B0GRE9;D3YVR7	LDHC_MOUSE	Ldhc	Ldhc	728.77		1161.38	1747.16							1817.43			1043.69					733.88	925.85	1518.32	1731.13		1238.16	2739.65	1109.47	1738.6	1912.08	1248.07	2027.64	1591.85
P00375	P00375	DYR_MOUSE	Dhfr	Dhfr	10211	12946.6	9668.71	9259.42	8510.19	10999.2	8217.96	7368.15	13581.6	11928.5	12469.5	9043.18	13022.9	14823.5	11517.9	13746	12657	12406.1	8826.99	10930.2	13980	14855	12051.9	11974.6	14461.8	11977	16047.7	13475.7	16118.5	15988.5	14584.3
P00405	P00405	COX2_MOUSE	Mtco2	Mtco2	62697.5	91866.3	72395.5	90425	83448.8	80761.7	42405.8	61086.1	49570.9	87390.3	35254.5	11803.4	30614.8	29163.3	44552.6	51810.2	45679.7	44665.6	34614	41477.8	57371.8	50473.8	43541.5	37108.6	42890.5	71164.6	60415.2	63204.6	65984.1	73449.5	69607
P00493	P00493	HPRT_MOUSE	Hprt1	Hprt1	5728.56	9916.64	6368.85	7273.93	5997.15	6677.85	5252.37	6931.25	6027.52	7742.64	6672.58	13746.1	7538.07	5971.44	6900.27	5677.8	9979.28	10857.9	9577.3	9649.34	11304	8358.33	8634.51	9108.19	10862.4	12995.5	14818.1	17109.2	14542	13679.6	14750.8
P00687	P00687	AMY1_MOUSE	Amy1	Amy1		820.11			344.1	706.12				252.29																	355.18
P00920	P00920	CAH2_MOUSE	Ca2	Ca2	3966.91	2801.12	1571.54		1100.2		3043.52	2962.9	3664.48	3848.74	4537.91	6292.99	3051.71	7053.6	3514.46	2096.62	1881.18	966.5							1146.16		803.66		1723.31	1440.64
P01899	P01899;G3UZP7	HA11_MOUSE	H2-D1	H2-D1	675.53					1448.11	940.51					483.93	1736.61		1237.86	732.72		2713.09	1360.34	1452.46		774.89	643.51		708.6	835.18		2167.58			1820.72
P01902	P01901;P01902;G3UXW2;Q3TH01;A0A494BA33;A0A494BAT0	HA1D_MOUSE	H2-K1	H2-K1	2437.79						1722.56											6118.83	1901.3	2867.24								1073.74		1290.9
P02088	P02088;E9Q223;A8DUK4	HBB1_MOUSE	Hbb-b1	Hbb-b1	1606.49	18171.7	3604.78	7496.76	2062.2	17166.8	2025.82	4832.6	4291.94	14426.8	1853.3	2055.36	1604.64	2229.11	1219.41	4663.76	9037.4	6794.88	5562.73	7323.57	1665.92	1251.24	4471.3	6157.46	5420.29	2250.07	5283.86	1188.61	1003.19	3322.3	1016.34
P02301;P68433;P84228;P84244	P68433;P84244;P84228;P02301;E0CZ27;F8WI35;A0A1W2P768;E0CYN1;E0CYR7	H31_MOUSE;H32_MOUSE;H33_MOUSE;H3C_MOUSE	H3-3a;H3-5;H3c1;H3c2	H3-3a;H3-5;H3c1;H3c2	53683.2	84125.2	63573.4	182033	65175.3	130427	46856	70462.8	94751.8	57393.7	109755	535551	123654	114677	106406	77131.7	62268.9	83138.1	107772	81507.1	136806	82550.3	52151.7	72617.1	70302.7	99647	118995	44875.6	36198.6	44903.1	60135.7
P02463	P02463;A0A1B0GSI7	CO4A1_MOUSE	Col4a1	Col4a1		1549.61		1487.76		3125.51		3557.71		2992.26	4078.08	2928.7	5725.86	1060.88	2732.99	3804.59	2921.96	3288.26	3143.58					3924.96	1355.83	3605	2357.32	3107.44	2655.63	1703.93	2978.64
P02468	P02468;F8VQJ3	LAMC1_MOUSE	Lamc1	Lamc1	60491.2	38188.3	45263.9	52713	54061.1	42649.1	60083.5	50238.7	81581.1	48694.4	33973.4	17294.7	38782.2	51936.4	37756.4	42013.6	33768.3	44269.2	42182	40459.2	37049.4	44242.1	43044.2	35124.3	37736.6	37637.6	34718.5	25566.1	33801.7	40701	43361.7
P02469	P02469;E9QN70	LAMB1_MOUSE	Lamb1	Lamb1	13575.6	9807.1	8409.18	10936.4	11334.8	8821.17	11730.7	10818.6	15007.2	9312.51	7401.43	7221.59	8236.05	10444.8	8600.58	8324.61	7421.19	8959.42	7586.05	8141.9	8284.39	9916.95	9584.06	7386.89	8675.96	6899.29	8017.93	6527.55	7134.46	9022.65	9319.03
P02535	Q8VCW2;Q9Z2K1;Q61781;Q9Z320;P02535;Q61414;B1AQ77;A2A513	K1C10_MOUSE	Krt10	Krt10	19155.6	26954.4	17662.3	39044.4	342225	56748	16934	20605.4	18783.2	30638.8	16829.5	2266.38	21903	27534	21615.5	14598.4	12963.5	14773	18879.4	27085	18764.8	21227.1	149509	22473.3	23801.5	24431.4	18793.3	174387	24171.6	872075	15647.4
P03930	P03930	ATP8_MOUSE	Mtatp8	Mtatp8	64026.6	45071.3	67933.6	53741.1	52751.3	60559.6	50737.3	61067.2	52205.2	54441.7	47024.4	13409.2	56412	54545.8	55948.6	62995.1	56913.8	54565	56446.1	56751.9	57648.8	59758.2	65164.8	60017.7	51371.8	54787.4	34605	43184.2	48765.6	47609	41634.9
P03958	P03958	ADA_MOUSE	Ada	Ada	5760.86	6432.4	5368.99	6251.18	7901.26	3749.35	7824.16	5695.84	6704.46	5241.19	2881.22	2736.32	2053.76	3052.83	2842.48	4938.39	14032	5268.54	7779.06	14353.2	5641.37	4737.93	5807.71	3699.75	3480.62	3239.87	6448.75	7685.53	4432.75	6434.86	7149.4
P03975	P03975	IGEB_MOUSE	Iap	Iap	2043.57	13412.1	2972.47	6162.15	2603.42	4039.77	5259.1	26764.4	1944.58	21777	2891.34	3577.26	8056.59	8911.83	3262.48	16919.7	27197.1	3646.65	15572.5	7587.98	2928.99	12965.7	6072.02	8376.59	11555.9	3452.45	1822.31	2095.26	4862.47	5238.93	2472.7
P04104	P04104	K2C1_MOUSE	Krt1	Krt1	34984.9	43279	31972.3	203679	297361	151113	15389.4	18332.2	17238.3	23689.7	18208.8	4080.88	22628	27533.4	24564.1	17288.7	15087.7	18340	20123.1	42424	22698.5	23236.1	246019	31693.9	33438.4	30755	101267	124054	19121.2	859127	12930.8
P04184	P04184	KITH_MOUSE	Tk1	Tk1					263.38			506.14	159.41	340.02		306.96		642.75	341.29	505.79			685.35			375.27					590.05	734.11	861.02	857.26	824.93
P04342;Q03740;Q9CXV3	P04345;Q03740;Q9CXV3;P04342;E9Q3I1;F7CUK9	CRGD_MOUSE;CRGE_MOUSE;CRGF_MOUSE	Crygd;Cryge;Crygf	Crygd;Cryge;Crygf	4707.39	4004.71	5821.27	7502.26			2484.81	6388.31		4712.63	8730.6	7886.73					6868.32		4936.81		12220.1	9373.59	8232.62	4101.41		4992.96		3389.28	4267.55	3761.26
P04627	P04627;B1AUN8;E9Q0P8;Q8CAD1	ARAF_MOUSE	Araf	Araf	2020.2	1450.09	1370.4	2260.84	1516.97	1739.4	1340.05	1964.82	1645.65	1538.76	1392.75	1773.17	1418.18	1615.57		1601.48	1216.03	1420.46	2276.97	917.23	1204.1	1419.19	798.54	1537.99	1173.11	1810.47	1005.69	816	1213.17	1351.72	1597.48
P04939	P04939;Q80YX8;Q3KQQ2	MUP3_MOUSE	Mup3	Mup3	7074.92	11723.4	9144.56	8862.05	8692.16	8967.73	7858.07		8416.42	8400	8296.05	2050.48	6928.12	6499.82	8531.45	6951.46	6214.36	6283.92	4475.96	6254.65	7666.21	7894.43	6529.86	8751.91		7636.83	5260.18	6954.9	7592.55	7314.38	9059.2
P05063	P05063	ALDOC_MOUSE	Aldoc	Aldoc	1601.46	929.79	1394.63	857.14	1635.12	1553.05	1114.67	1904.71	1049.23	887.43	1712.95	2462.01	2831.58	2882.07	2232.71	1327.42	1102.14	2167.14	2031.02	1479.27	3463.51	1424.98	2544.69	2049.59	1917.34	2359.81		668.73		1076.25
P05064	P05064;A6ZI44	ALDOA_MOUSE	Aldoa	Aldoa	61115.8	61710.6	77501.9	50526	71116.9	63983.8	51065.7	73961.8	88706	62743.9	123130	128749	106624	107628	102811	65380.7	76630.2	66658.4	75414.8	78142.5	122512	86577.8	89816.4	89145.1	78369.5	88076.9	71968.6	66160.6	67350.8	62408.9	62539.4
P05201	P05201	AATC_MOUSE	Got1	Got1	37361.3	41353.5	48490.2	33133.4	41785	28067.5	27818	42727.3	51706.8	38843.2	38519.6	19800.4	39127.2	27851.3	32821.7	48216.1	47138.5	44609.8	49426.7	44926.7	38791.1	53012	42322.4	38941.5	39392.3	39304.3	42118.5	41880.5	46367.8	42751.8	50509.8
P05202	P05202	AATM_MOUSE	Got2	Got2	8637.68	8716.38	10119	7128.84	6347.12	8450.29	6600.02	9230.49	7462.26	9289.18	10355.8	10837.1	9291.8	8637.11	10894.1	11532	11110.8	12191.8	11362.2	10670.5	11304.4	8562.96	7392.37	9763.9	11836.3	8672.38	8464.95	7938.73	5937.81	9412.92	6633.7
P05213;P68369;P68373	P68369;P68373;P05213;A0A2R8VHF3	TBA1A_MOUSE;TBA1B_MOUSE;TBA1C_MOUSE	Tuba1a;Tuba1b;Tuba1c	Tuba1a;Tuba1b;Tuba1c	125769	141586	168846	146789	106032	133129	120597	119468	137476	149067	112793	64520.1	136888	99469.4	135642	116203	125357	149140	158989	107098	116267	130650	105499	147785	158922	144157	106868	178891	192789	185033	99026.3
P05214	P68369;P68373;P05214;P05213;A0A2R8VHF3	TBA3_MOUSE	Tuba3a	Tuba3a	116769	169930	166909	157665	143547	130985	159391	142886	112002	107773	162506	87048.7	155792	134269	132027	174380	185534	192172	167702	189929	162935	207502	172784	168648	150713	176606	203198	244939	317858	260902	186232
P05480	P05480	SRC_MOUSE	Src	Src	3197.21	4343	3654.74	4024.33	4301.26	4394.92	4016.61	3966.91	4159.73	3741.43	4691.64	4549.76	3160.68	4219.54	4245.35	3245.67	3473.57	3764.53	2978.15	3949.41	3900.88	3251.07	4067.81	3173.79	3374.13	3346.45	2016.17	2369.28	1884.75	1972.51	2237.61
P05784	P05784	K1C18_MOUSE	Krt18	Krt18	573786	571022	474634	577013	524115	578439	550969	557552	499124	596140	569040	605232	630777	637471	575580	363681	426376	369392	415456	397784	572432	501123	545102	529349	566443	522784	365004	330430	328712	319615	338723
P06151	P06151;A0A1B0GSX0;A0A1B0GSR9	LDHA_MOUSE	Ldha	Ldha	13725.7	23765.7	19420.4	7322.41	13994.6	11755.6	20508.2	37682	24744.6	22193	39911.7	33242.9	18063.9	25732.8	16722.1	19330.8	29988.9	16167.8	12886.1	22751.7	25301.2	15190	9615.62	17275	9595.01	10275.8	19616.8	24117	23863.2	26286.4	22024.1
P06728	P06728	APOA4_MOUSE	Apoa4	Apoa4		1052.29										831.9					651.88		1681.99	1213.65										524.76
P06745	P06745	G6PI_MOUSE	Gpi	Gpi	11543.6	10856.4	12304	8330.96	11492.6	9954.1	10904.2	11452.6	9538.62	10600.6	14590.8	19183	13000.4	11600.3	15844.8	14067.1	15298.3	17496.4	19237.9	14970.9	20022.8	11538	13653.6	12738.1	14519.4	12714.8	12353.4	9187.26	9479.3	10587	11818.8
P06797	P06797	CATL1_MOUSE	Ctsl	Ctsl	3624.85	3946	2427.36	4694.08	2606.93	1952.63	2859.84	4170.91	3537.25	3107.79	3569.18	3091.49	4622.75	5401.29	4118.14	2632.41	2693.23	2851.16	2356.78	2535.5	1762.46	2297.85	4129.6	2178.81	2121.25	1364.15	3381.22	2253.92	1190.59	2547.27	2872.34
P06801	P06801;Q3TQP6	MAOX_MOUSE	Me1	Me1	5782.4	4235.5	5952.73	7662.61	5438.95	3149.01	4764.42	4088.47	7280.15	4033.53	4764.56	11663.4	6919.49	9278.84	5351.92	4551.35	5843.52	4195.37	4623.51	5150.36	4128.78	5264.22	7339.25	4033.67	3528.43	6707.69	2783.65	3743.62	1671.73	1713.45	2215.8
P06802	P06802;G3X9S2;E9QQ26;A0A0R4J1Q7	ENPP1_MOUSE	Enpp1	Enpp1	727.01	1241.48	1791.67		950.15	314.08		883.41	197.16	1045.61		304.64	1309.67		1479.7	668.21	553.71	2014.53	730.24	1343.64	1110.88	1734.92	1288.99	911.43		900.2	1005.58	936.39	825.94	565.89	1297.44
P07214	P07214;Q5NCU4;A0A1L1SSH9	SPRC_MOUSE	Sparc	Sparc	622.37	470.57	547.34		384.72		1123.66	508.04	1035.54		1187.51	2807.82		947.77	831.82		1015.86	1810.4	1428.91	1294.71	751.38	1090.52	1026.78		267.67		1571.02	542.62	651.93	898.17	1178.6
P07310	P07310;A0A0J9YKD4	KCRM_MOUSE	Ckm	Ckm	31818.8	23123.5	35244.9		15429.9		22323.6				27810.5	8727.88	22755	27604.5	19971.6	58289.3	63116.4			43476.6	34312.8	33634.2	19122.2	34347.1		52076.7	78909.9	56826.1	43674.6	48360.4	52569.8
P07356	P07356;B0V2N5	ANXA2_MOUSE	Anxa2	Anxa2	52494.6	35480.3	56655.6	54000.1	79865.7	107961	38426.2	51063.1	61185.2	44044.5	70847.2	55855.8	59602.4	69777	31897.1	41792	54650.2	46090.4	38864.7	54301.6	37187.9	38302.4	45698	37309.7	32722.5	38158.1	56784.5	71517.6	53298.3	53550.7	53726.6
P07607	P07607;A0A0G2JGG2;D6RCW9;A0A0G2JF31	TYSY_MOUSE	Tyms	Tyms	1493.6	1994.28	1458.3	1420.93	1296.3	1673.61	1110.47	1281.78	1680.58	1303.29	1901.46	1157.22	2003.07	1868.79	2130.79	1418.75	1282.92	1691.6	1389.54	1145.92	1916.06	2026.25	1680.57	1731.41	2056.04	1427.39	3114.89	2828.06	3183.22	2739.87	3066.07
P07724	P07724	ALBU_MOUSE	Alb	Alb	77118.2	1.86373e+06	583122	618194	60850.6	800530	62728.5	64086.7	143511	776702	56231.2	179435	64965.3	37082.4	43994.4	883279	300123	636907	107782	611257	84559.8	49688.5	139179	494698	924367	216608	70019.5	21874.7	9567.55	25691	11555.4
P07742	P07742	RIR1_MOUSE	Rrm1	Rrm1	785.63	1778.99	758.5	870.36	1048.82	1426.39	1170.16	1348.63	1730.76	758.31	1137.17	3336.01	1577.67	1967.23	1561.24	1150.49	509.54	1714.65	1232.85	750.93	812.29	3005.14			751.49	585.69	2066.14	2052.65	1799.92	1674.09	1799.43
P07758;Q00896	P07758;Q00896;A0A0A0MQA3;A0A0R4J0X5	A1AT1_MOUSE;A1AT3_MOUSE	Serpina1a;Serpina1c	Serpina1a;Serpina1c		1280.69						1527.34									1779.99	1876.49	1529.06	1664.22										1176.55
P07759	P07759	SPA3K_MOUSE	Serpina3k	Serpina3k		2302.11						524.38									539.81	892.65		1022.22										904.44
P07901	P07901	HS90A_MOUSE	Hsp90aa1	Hsp90aa1	79477.4	80623.4	76375	70255.9	74668.2	82200.1	68221.8	87833.5	72715.4	77160.7	112173	239739	112559	117644	94987.2	90768.5	117661	130056	116705	114356	112110	94781	86329	107524	128087	107583	139385	132787	131847	118582	135630
P08003	P08003;A0A0R4J0Z1	PDIA4_MOUSE	Pdia4	Pdia4	5691.84	7149.49	6394.67	6793.47	5487.48	6086.68	7292.01	7848.09	8199.33	8184.79	9277.71	10322.2	10323	11975.8	8580	7226.9	7767.71	6713.33	5968.86	6226.9	5569.97	6769.07	6193.61	5330.32	6333.08	5426.37	10159.8	9613.1	8957.57	10990.6	8854
P08030	P08030	APT_MOUSE	Aprt	Aprt	21300.4	24852.6	24985.8	14384	21694.7	15464.9	12880.9	21265.8	19422	23292.3	28524.7	41906.6	30860.3	25886.1	29603.3	30367.2	35942	34226	36186.4	33435.7	43216.2	31587.5	29353.1	30066.2	30468.4	37291.6	19806.5	17106.1	13655.3	15282.1	16364.1
P08103	P08103;F6UND7	HCK_MOUSE	Hck	Hck	2738.81	2676.17	2642.63	3309.33	2373.75	2667.63	2017.18	3015.4	2874.32	2489.22	3558.48	2062.26	1658.71	2472.51	2840.41	2173.1	2663.2	2631.62	2002.49	2916.61	2593.02	2571.2	2200.98	1513.08	2194.56	2488.47	1632.11	2182.37	2222.44	2291.48	2261.39
P08113	P08113	ENPL_MOUSE	Hsp90b1	Hsp90b1	54491.1	61493.2	53720.1	52913.8	52384.6	53717.9	64698.1	74271.8	73335.1	74221.1	96762.5	115189	95716.6	122523	86807.4	55533.3	51852.2	53866.5	52135.2	54238	49265.9	60994.3	54666	51151.7	63842.7	42514.7	112958	108137	93923	110087	99590
P08122	P08122	CO4A2_MOUSE	Col4a2	Col4a2	33160.4	29099.3	24618.9	44375.4	31635.7	25823.9	35459.9	35382.5	39657.7	30021	20899.6	32556.6	21190.6	31099.2	18375.4	33039	21218.8	26449.6	26398.6	24305.3	17573	35890.2	30637.8	21208.4	35141.1	21170.2	27128	15252.8	23704.4	17120.3	31958.4
P08207	P08207	S10AA_MOUSE	S100a10	S100a10	2302.79	2274.85	2611.43	1874.18	3933.33	4936.64	1448.48	1793.64	1290.56	3501.38	1735.69	1953.34	1503.58	1256.2	725.33	1201.5	2050.68	1653.32	887.65	1157.73	486.21	617.45	875.04	882.02	844.24	592.21	5186.72	3782.67	2773.27	3703.83	2893.24
P08226	P08226;G3UWN5;A0A1B0GX15	APOE_MOUSE	Apoe	Apoe	3395.15	9074.22	3169.97	1882.76	2738.91	2292.1	4719	7649.71	5855.31	4988.44	7366.09	12086.3	11236.5	6896	3466.98	3467.46	9278.96	11416	6022.2	10758.4	2766.54	2935.97	3070.73	5859.68	2906.25	3702.76	3361.9	1735.28	2096.15	5773.46	2661.13
P08228	P08228	SODC_MOUSE	Sod1	Sod1	73763.2	74715.5	64172.7	70947.1	54801.9	55182	44502.9	46610.2	49458	49003.1	60550.9	19209.3	52838.8	53437.7	59398.9	44486.7	55270.7	48552.4	48909.9	43980.6	62832.6	64966.8	52988.9	61746.4	49190.4	53707.1	67134.3	69842.1	59443	71715.6	52851.3
P08249	P08249;A0A0G2JF23	MDHM_MOUSE	Mdh2	Mdh2	72262.3	71335	86170.9	75236.9	68477	77211.1	69167.4	69718.6	69862.2	79725.9	70968.8	24424	78531.1	80339.9	77992.4	93645.5	90207.9	79001.8	106446	93644.3	89772.3	96671.1	96549	91840.8	95738.4	93064.9	93121.2	97651.5	84367.8	94668.8	80379.7
P08556	P08556;Q61411;A0A0G2JGP4;Q9D091	RASN_MOUSE	Nras	Nras	20053.3	22175.8	19237.7	26074.1	22531	20746.1	18266.6	15940.3	17192.3	17329	17761.8	9824.97	16733	15238.8	19379.1	16128.4	17975.7	15577.2	15706.4	15094.9	14468.9	18601.7	17918	16750.7	18848	14346	13813.4	14129.2	18279.7	15766.7	13287.2
P08752	P08752	GNAI2_MOUSE	Gnai2	Gnai2	48760.1	55286.8	55232.7	61106.1	71437.6	62955.9	45882.5	57325.7	51565.2	56252.1	54601.1	37292.3	51813.1	55121.6	53141.1	31504.8	38470.5	45192.2	39984.1	36759.4	45188.7	43128.7	38956.8	40312.3	43063.9	48223.5	51407.5	63710.3	59098.4	58964.1	53461.8
P08775	P08775;A0A0R4J0V5	RPB1_MOUSE	Polr2a	Polr2a	7394.89	8025.14	7971.64	8885.31	6697.46	7890.26	7605.14	9251.34	7807.69	8477.45	9754.2	9910.75	9060.68	9867.21	7450.33	5729.87	6612.04	7121.19	6216.89	6649.94	7212.02	6949.47	7829.94	6276.36	7548.57	6185.23	8618.98	10445.4	11763.1	8476.27	11102.1
P09041	P09041	PGK2_MOUSE	Pgk2	Pgk2	8892.67	6431.59	10427.5	6593.1	8742.15	8468.71	7687.78	8850.9	8949.83		11281.9	7695.66	13806.7	12113.1	12696.9	18255.2		13050.2	13871.6	16672.4	23887	12373.2	14088.1	12088.3	11708.6	10790.3	7598.06	6373.04	7435.75	6260.99	6900.39
P09055	P09055	ITB1_MOUSE	Itgb1	Itgb1	6724.27	7535.31	7699.04	8947.02	8288.98	8016.25	6749.23	6845.34	6067.93	6184.15	7891.02	5035.12	8395.6	8281.32	7855.41	5566.72	6427.42	7059.62	6345.45	5807.82	6825.39	6324.9	6515.85	6641.08	5947.7	5341.69	6684.96	4978.8	7070.85	7612.51	5738.78
P09103	P09103	PDIA1_MOUSE	P4hb	P4hb	23797	26424.3	24174.2	21665	20666.7	23929.2	27671.3	34168	31165.6	28683.2	35746.9	51157.5	33802.1	41150.2	26337.7	33387.9	27820.8	26509.1	27101.8	28700.2	29361.5	25241.4	24412	22696.6	25097.1	24201.7	33077.5	30180.7	30195.6	32615.5	27683.4
P09242	P09242;E9Q7P8	PPBT_MOUSE	Alpl	Alpl	10716.7	9103.14	10231.6	9118.96	9517.88	13949.6	17377.3	21443.6	16406.5	18030.1	17803.6	18800.2	16910.9	22102.6	16795	19173.8	20513.2	20754.8	22304.3	16609.4	15008.5	28232.7	18950.4	22452.8	19618.2	18716.2	13691	8924.3	7088.17	19154.5	12689.3
P09405	P09405	NUCL_MOUSE	Ncl	Ncl	133902	126369	112240	93087.7	118766	107420	129494	119480	111755	132152	97894.7	100989	96472.5	106387	107909	143437	147299	148391	140851	121918	124079	120912	126536	118602	130596	120067	145129	130147	142014	130033	145395
P09411	P09411;S4R2M7	PGK1_MOUSE	Pgk1	Pgk1	24872.4	19349.7	28339.7	17106.4	21447.5	22164.5	21147.6	24058.3	26039.6	18469.7	36420.3	42321.3	31663	32901.8	30140.3	39080.9	40793.3	37472.5	34597.6	44655.3	72275.7	31227.8	32936.5	30454.6	25800.3	28046.3	31513.5	28071.1	23813.6	31379.1	28916.3
P09450	P09450	JUNB_MOUSE	Junb	Junb		330.18	581.25				358.75			645.38											255.87						972.84	562.01	444.07	1340.41	572.95
P09528	P09528;A0A494BAP3;A0A494BA92;A0A494B9D4	FRIH_MOUSE	Fth1	Fth1	2349.99	1445.24	2384.77	2224.82	2125.7	2302.49	1405.57	1185.45	1721.79	854.7	1220.44	1905.77	1433.3	1711.94	1637.26	942.4	628.14	893.86	1182.68	820.3	1087.65	1025.78	1223.48	944.79	1397.64	817.33	783.26	684.77	794.71	1361.64	826.71
P09541	P09541;Q9CZ19;A2A6Q8	MYL4_MOUSE	Myl4	Myl4	1286.54					1304.74											368.26	549.76		843.45
P09542	P05977;P09542;A0A0G2JDW2;A0A087WRZ7;A0A0G2JDM3;E9PWG4	MYL3_MOUSE	Myl3	Myl3	17322.9	12843.1		16204.4		11427.8		18337.3	14396.2		11002	35556.8	9952.93	17708.7	12982.8	12909.7	11609	7888.59	10730.9	6704.62	14525.6	17604.3	9628.68	11975.1		10153.7		13704.9	22358.4	21933.5	21233.5
P09602	P09602;Q5XK38;A3KGL9;F6W687	HMGN2_MOUSE	Hmgn2	Hmgn2	330.21											628.5					524.47								260.36
P09671	P09671;A0A3B2WBF0	SODM_MOUSE	Sod2	Sod2	34062.3	27788.7	40544.9	30109.4	37345.2	40506	25756.5	23020.1	25445.8	26602.2	19619.8	32922.8	24480	19180.8	23624.9	24889	31459.7	25841.7	34202.8	24905.3	25329.4	30827.1	30148.5	34728.5	31145.1	29572.5	21657.2	26776.7	20464.6	22615.8	23395.2
P09803	P09803;A0A0R4IZW5	CADH1_MOUSE	Cdh1	Cdh1	8949.43	11144.4	10892.5	10464.8	16960.5	18737.2	13876.8	11631.5	14149.4	10069.1	18219.4	13335.9	17854.1	15213.2	11421.7	11737	9938.08	17068.3	12678.6	11330	17523.8	12637.5	15370.8	19367.2	19801.3	12368	10687.8	11161.8	9164.92	11405.6	10307.7
P09925	P09925;A0A0A6YVR9;V9GXE6	SURF1_MOUSE	Surf1	Surf1	3577.26	2446.08	2836.61	3764.34	2863.69	3477.02	5478.13	3363.99	5424.02	3722.57	4528.24	952.86	4488.68	4661.27	4075.36	5236.13	3962.87	4852.99	5652.74	4657.02	4032.14	3837.49	5288.57	3882.78	3603.61	3397.56	5468.12	4491.16	4488.07	4823.68	4719.27
P09926	P09926	SURF2_MOUSE	Surf2	Surf2			244.36									368.28			67.44			501.79			430.77						407.15	265.99	339.89		572.47
P0C0S6;Q3THW5	P0C0S6;Q3THW5;G3UWL7	H2AV_MOUSE;H2AZ_MOUSE	H2az1;H2az2	H2az1;H2az2	61587.4	62485.5	53710.5	66263.3	77999	74413.1	61185.2	65744.2	59328.6	54233.9	63471.1	84036.6	63838	48141.3	58390.7	51460.2	50580.7	53873.1	50003.4	46656.4	58433.5	50762.7	46769	44233.8	43111.5	57186.9	60775.6	40624	31747.6	42809.4	51215.8
P0C6F1	P0C6F1;D3Z667	DYH2_MOUSE	Dnah2	Dnah2	6476.78	5386.19	5796.58	5978.11	6419.76	7603.08	6460.89	5242.53	6133.77	4790.35	6202.94	2187.07	6825.62	4689.47	6003.93	4697.59	3627.54	4773.06	4926.26	3414.68	6548.96	4650.55	5344.46	7425.62	4930.85	6382.37	5837.94	5225.41	3712.68	4765.41	2930.57
P0C7N9	P0C7N9;D3Z016	PSMG4_MOUSE	Psmg4	Psmg4	68.83		304.42		315.33	1094.65	315.55	550.18			800.11	1433.5		420.76		228.84	358.1	528.58	853.22	294.95	690.15	436.25	565.72	203.3	337.83		964.16	400.8	511.99	867.33	414.04
P0CG14	P0CG14	DERPC_MOUSE	Derpc	Derpc	2302.69	2178.93	2389.73	1627.78	2036.52	1984.57	2194.06	1518.16	1881.22	1634.42	2001.12	997.12	2536.27	1785.55	1868.98	2652.62	1736.17	1846.17	1956.56	1837.5	1926.2	2182.96	2514.26	2433.12	2929.53	2313.67	1679.46	1900.42	1337.58	1929.33	2990.29
P0DJF2	P0DJF2	PT117_MOUSE	Pet117	Pet117	1368.42	1115.19	1578.69	560.27	1103.35	1840.35	2272.31		791.18	1585.7	1197.65	602.26	1091.43	891.27	1463.68	1493.27	809.55	1573.15	1415.44	1124.18	891.83	1503.4	1201.42	1243.61	1095.84	912.81	857.73	1453.34	1526.94	715.31	1087.99
P0DN34	P0DN34	NDUB1_MOUSE	Ndufb1	Ndufb1	9453.55	6351.78	9775.68	5257.06	6623.73	8500.23	6352.65	6093.81	7148.53	4738.62	3869.89	3949.29	4801.78	4274.04	4895.75	4748.51	5199.99	3716.69	4176.69	5866.54	4774.78	4108.49	3758.72	5492.68	5048.92	4904.91	4581.67	3880.23	3212.57	5378.59	4108.78
P0DP26;P0DP27;P0DP28	P0DP27;P0DP28;P0DP26;A0A3Q4EHJ0	CALM1_MOUSE;CALM2_MOUSE;CALM3_MOUSE	Calm1;Calm2;Calm3	Calm1;Calm2;Calm3	220284	185781	195921	132913	191849	174027	189513	150214	156531	152129	143355	247474	130723	120703	137869	113904	121164	136416	131265	142662	205570	151015	137403	162425	146608	178269	109714	139960	136452	117213	142157
P10107	P10107;A0A494BBD8	ANXA1_MOUSE	Anxa1	Anxa1	7784.58	1360.26	1691.82	466.35	3571.64	6892.71	761.59	985.16	514.08	180.05	1245.08	293.31	486.18	1382.16		816.3	2662.91	3435.69	1907.87	5902.23	4039.77	547.79	1905.91	1425.84	1120.17	279.66	800.91	351.41	509.45	744.38	606.52
P10126	P10126;D3YZ68;D3Z3I8	EF1A1_MOUSE	Eef1a1	Eef1a1	143032	234175	185051	201895	175233	257227	143957	193278	172058	213476	246036	912007	219129	219343	215837	244233	268223	307434	290519	274227	228680	224625	247849	188781	230219	237279	277069	279262	304415	250311	304756
P10493	P10493	NID1_MOUSE	Nid1	Nid1	27259	16306.1	19390.1	22410.1	27504.3	25272.1	24349.7	26298.3	30837.1	20863.6	11891.4	12494.4	15940.1	13745.1	16006.4	15470.6	16404.6	22313.7	12692.4	18679.2	14138.9	16959.2	14337.6	14210.4	14406.9	18921.4	25787.4	17257.9	25213.3	23255.9	24752.1
P10518	P10518	HEM2_MOUSE	Alad	Alad	1796.25	3611.68	2183.6	2151.55	2770.09	1669.46	2914.22	2595.55	3202.18	2127.52	3951.69	2219.5	3160.71	2567.2	4675.09	4590.12	5575.73	6554.3	5200.02	5244.72	5452.55	5832.55	3059.36	5743.86	3639.06	6120.46	3335.11	2033.83	3441.44	2295.91	3884.2
P10605	P10605	CATB_MOUSE	Ctsb	Ctsb	1410.26	2042.84	1457.28	579		1028.6			1442.36	1650.42	1678.06	2037.54	775.42	1769.14	1271.76	2063.01	2351.9	2874.29	3331.09	2890.5	1163.74	1752.5	1228.68		1353.06	1553.31	1812.51	1396.21	2254.29	1602.08	2157.08
P10630	P10630;E9Q561;Q8BTU6;A0A338P6X5	IF4A2_MOUSE	Eif4a2	Eif4a2	5246.21	5671.38	4126.1	5690.02	4778.95	4225.74	3938.81	5524.21	3510.01	3509.43	5744	4195.36	5056.21	6711.94	4762.76	4234.56	3400	3838.56	3595.09	3655.04	3160.34	4948.07	4381.73	3295.63	4759.08	3690.5	2853.74	5194.56	4049.52	3535.75	3631.78
P10639	P10639	THIO_MOUSE	Txn	Txn	9736	6510.48	5669.1	5574.8	6765.5	5826.2	9366.13	11325.3	7785.67	7211.76	11581	13356.7	8034.04	6878.76	6095.44	7663.66	8176.61	5915.42	5089.15	7927.4	12442.3	7339.89	7395.42	7291.16	6575.97	5492.21	2981.57	2014.36	1661.71	1756.79	1682.51
P10649	P10649;A2AE89	GSTM1_MOUSE	Gstm1	Gstm1	11804.8	15365.1	14424.6	14616.5	16676	22705.5	17351.8	18742.6	9524.09	23819.5	12118.8	18073.7	12694.6	10390.2	19689.1	9001.21	13786.2	11769.2	10052.7	13073.8	13893.3	17019.8	12825.3	13615.8	15667.2	18981.1	6443.31	6533.65	3301.01	7125.35	5342.46
P10711	P10711;E9PYD5	TCEA1_MOUSE	Tcea1	Tcea1	8737.62	7784.05	8305.13	6604.11	7980.32	7739.94	8732.33	7721.51	7180.42	8429.65	10143.8	10142.6	7765.57	7601.3	9374.18	8542.87	10184.8	8434.82	8758.78	7596.12	8704.92	8357.76	8609.37	8369.4	9529.7	8435.22	13609.1	16548.2	18377.5	15572.4	16897.8
P10761	P10761;F6VD35	ZP3_MOUSE	Zp3	Zp3		331956	2441.29	1106.21	905.75		3433.07	421963	1783.8	685.94	955.35	536637	12546	949.04	1370.39		255874	266888	232652	295336	2519.22	937.28	822.44	983.07	1448.44					246656	1429.88
P10833	P10833	RRAS_MOUSE	Rras	Rras	2177.54	2371.33	2035.84	2691.02	1663.7	2603.94	2968.09	1360.47	2556.89	1624.56	1381.67	898.66	1858.67	2286.88	2205.3	1320.21	1335.21	1674.64	1833.9	1135.26	1851.56	1480.37	1728.2	1973.57	1239.16	1170.59	1017.25	1302.2	1983.18	1019.33	990.66
P10852	P10852;A0A0U1RPK4	4F2_MOUSE	Slc3a2	Slc3a2	27787.5	40916.2	31937.2	34289.2	37799.3	37138.7	38838.5	33156.7	44976.7	47285.5	49567.3	51608.7	46034.7	35728.5	47280.6	26572.5	45585.6	42714.2	34051.4	49618.7	27126.8	34661.2	21005.6	22399.3	20904.9	31726	57217.8	55891.6	50989.6	65945.2	48629.4
P10853;Q64478;Q6ZWY9;Q8CGP1	Q9D2U9;Q6ZWY9;Q64524;P10853;Q8CGP2;Q64478;Q8CGP1;P70696;P10854;Q64525;Q64475;Q8CGP0;Q8CBB6	H2B1C_MOUSE;H2B1F_MOUSE;H2B1H_MOUSE;H2B1K_MOUSE	H2bc12;H2bc4;H2bc7;H2bc9	H2bc12;H2bc4;H2bc7;H2bc9	549046	701243	426204	588686	568813	668157	331873	372546	421924	495191	609152	385663	547031	470298	553342	508436	433928	552146	353652	487171	684934	476348	355719	428330	440236	763352	303813	306103	288472	295426	347864
P10922	P10922	H10_MOUSE	H1-0	H1-0	20510.7	24453.8	17696.4	23215.2	20328.2	20069.7	15511.4	13237	20061.8	15946.5	24508.2	48095.4	20564.7	24387.8	19365.3	15303.5	11214.6	11495.4	12872.1	9665.32	17995.7	13009	10516.5	11331.9	14448.4	16257.7	9533.29	9267.61	7192.26	6878.54	9190.02
P11031	P11031	TCP4_MOUSE	Sub1	Sub1	5518.59	4711.27	5721.11	5366.59	4880.85	5942.15	6314.69	5017.12	5313	6402.71	4136.32	6423.51	4527.55	4772.99	5143.31	4106.84	4323.26	4145.03	4132.32	5125.33	5377.59	3987.44	4157.25	3867.62	4457.13	3898.8	6358.73	7256.98	6486.1	7065.78	6008.67
P11103	P11103;Q921K2	PARP1_MOUSE	Parp1	Parp1	4040.87	5011.87	3198.91	3760.87	4257.02	3295.88	4033.23	2517.87	3993.88	3778.76	4317.1	10531.8	4534.93	5134.88	5373	6433.98	7090.9	6818.13	6087.92	6474.75	6271.18	5487.32	5861.5	6596.22	6279.94	6075.4	6886.81	5572.4	4365.74	5615.31	4509.15
P11157	P11157	RIR2_MOUSE	Rrm2	Rrm2		1029.41					915.94		802.44	889.45	1183.73	836.14	1409.7	1808.48	1459.56	957.17	384.79	1021.51		2009.41		1123.41			737.97	2217.32	1607.31	1540.82	2297.71	2388.94	1489.25
P11247	P11247	PERM_MOUSE	Mpo	Mpo
P11276	P11276;A0A087WSN6;B7ZNJ1;A0A087WS56;Q3UHL6;B9EHT6;A0A087WR50	FINC_MOUSE	Fn1	Fn1	777.65		510.41		1068.15		889.9	2055.53	1048.28	738.53	1252.25	1003.46	1811.52	1365.96	1077.5	2526.38	6885.36	7952.4	4716.49	7494.15	2092.41	1533.35	2504.29	3877.45	4537.2	2808.18	2397.55	2110.69	4418.68	1399.15	1577.59
P11352	P11352;A0A0A6YVV2;A0A0A6YY34	GPX1_MOUSE	Gpx1	Gpx1	1310.58	2297.34	2022.66	3189.39	2097.27	1718.4	1706.32	1551.47	2939.08	2318.77	3410.47	3616.62	2438.34	2601.18	3031.5	1245.13	1512.17	2186.96	2049.88	1483.8	2117.7	2988.44	2701.3	2747.41	2966.21	2929.09	2185.69	1913.23	2342.62	1886.72	2217.16
P11404	P11404	FABPH_MOUSE	Fabp3	Fabp3	836756	948618	844336	604096	759349	970087	847755	658179	846578	851524	451187	633140	444262	523531	364880	524416	722106	403152	625057	456150	634096	582299	481719	640135	562288	616183	367474	411147	307817	327099	326362
P11438	P11438	LAMP1_MOUSE	Lamp1	Lamp1	4248.52	9516.11	3608.16	7345.04	4488.22	5425.48	5689.12	6805.74	7401.9	4746.59	6932.07	893.58	8437.24	6403.87	5795.36	4493.61	4928.68	5073.67	3866.06	5491.55	4982.36	3845.35	5118.96	6887.09	6199.94	5103.84	5766.79	4433.12	5121.78	4230.6	3719.65
P11440	P11440	CDK1_MOUSE	Cdk1	Cdk1	7565.71	8973.77	7078.21	7631.3	6849.06	7955.9	10999.6	14801	15268.4	12022.7	13519.9	9827.24	14447.7	15041.4	16821.2	10780	7786.08	8682.19	7070.79	7691.6	7142.2	10930.1	10157	8091.89	9149.96	5042.41	34044.5	28469.6	27446.8	29736.5	38079.3
P11499	P07901;P11499;E9Q3D6	HS90B_MOUSE	Hsp90ab1	Hsp90ab1	205985	189614	189879	163057	161802	189271	202751	228642	195623	195619	271284	424617	284654	306666	283263	225359	233157	253385	294024	214408	191962	215637	200005	193127	217027	170218	330550	285311	279637	284491	347291
P11627	P11627;A2AFG8;A2AFG7;Q6PGJ3	L1CAM_MOUSE	L1cam	L1cam				588.32				722.01								921.54	2067.09	1494.22	956.42	1274.95	821.28	512.87	1130.53	462.85		898.95	1211.76		516.96	640.12	605.98
P11679	P11679	K2C8_MOUSE	Krt8	Krt8	389814	400390	325541	421723	355106	391299	373673	388607	349237	403588	403304	551774	431915	439976	407600	277730	312907	271753	284520	249020	423839	348617	346817	353984	373734	373588	270430	258006	239848	214364	242186
P11688	P11688	ITA5_MOUSE	Itga5	Itga5	3575.13	3562.47	3711.86	3781.46	4938.08	3794.76	4357.43	3887.85	3451.07	3888.31	2495.51	2210.88	2137.32	3648.9	2006.47	2581.01	3342.78	2849.24	2614.26	2484.5	1508.07	1637.18		2106.74	1394.41	1811.77	3239.02	3384.19	3353.55	2717.24	2354.12
P11983	P11983	TCPA_MOUSE	Tcp1	Tcp1	18300.5	15878.5	16141.7	17281.4	16977.6	14856.4	21399.2	22489.4	18574	17419.7	20930.2	42393.9	22879	19888.5	19414.5	22133.5	20301.3	22122.3	23261.6	26974	22643.3	20469.7	22231.9	20168.1	19922.6	23118.4	14656	14803.2	17873.7	14750	19489.9
P12023	P12023;A0A2I3BQZ9;Q3TWF3;A0A2I3BR03;A0A2I3BPT1	A4_MOUSE	App	App																860.59	2719.42	991.93		1753.68	795.91	947.42
P12265	P12265	BGLR_MOUSE	Gusb	Gusb	2980.57	1168.49	2205.71	4586.7	1770.66	1640.04	2131.98	2052.75	1965.33	1650.77	2632.05	1546.43	3382.61	2339.52	3541.79	3677.58	6098.92	4289.23	2629.21	6092.92	4678.11	5203.39	4050.23	4558.49	3817.9	5967.11	1592.72	1519.18	1354.11	1534.58	1584.56
P12367	P12367;A0A0A6YX73;Q8K1M3	KAP2_MOUSE	Prkar2a	Prkar2a	5489.13	5947.87	6280.15	6663.58	4774.6	8032.93	5143.49	5758.76	5140.76	5779.08	5442.16	3812.99	6554.16	6271.27	6931.78	5095.9	5083.73	4878.15	4954.64	4650.85	6796.71	6902.29	5919.34	6751.57	6373.67	5144.65	5569.33	7220.45	5301.66	6679.57	5771.24
P12382	P12382	PFKAL_MOUSE	Pfkl	Pfkl	5923.81	5402.49	7178.91	4294.23	6312.34	5523.3	11433.5	9813.76	8322.07	6859.85	9715.42	21813	9520.91	10766.8	6349.55	5923.2	5428.36	6189.44	6311.62	5696.05	7723.06	6331.88	9448.38	5943.76	5458.19	4713.61	2730.93	3055.03	2709.81	4347.54	3902.77
P12658	P12658;Q08331;Q8CCS7	CALB1_MOUSE	Calb1	Calb1			485.21		329.19														550.89							580.93	526.41	1100.71		1035.02	745.16
P12787	P12787	COX5A_MOUSE	Cox5a	Cox5a	38099.8	40978.8	35946.2	41130.3	40307.8	40551.2	29710.9	31781.6	29276.5	40282.8	24362	16977.3	16708.1	25697.8	22210	29058.1	24684.8	23955.5	23893.4	20887.4	24223.3	23134.1	20074.5	24738.6	23441.5	31570.7	32309	33258	32764	29121	36302.7
P12815	P12815	PDCD6_MOUSE	Pdcd6	Pdcd6	5452.57	7028	7136.91	6447.47	4941.12	8007.55	6275.92	7303.6	6949.52	8310.73	8224.53	10071.8	8595.06	8915.67	9642.58	6541.22	8089.86	9048.07	7630.99	6566.77	6776.65	8100.78	6499.34	7476.13	7188.67	8657.92	6891.56	5841.69	5739.5	6693.35	5308
P12970	P12970	RL7A_MOUSE	Rpl7a	Rpl7a	18532.6	19134.7	18355.4	18365	18829.5	19662.5	12340.7	19942.2	18063.8	13692.3	16336.2	56026.1	15705.9	18774	14305.6	15698.8	19179.3	17609.2	16897	19594.8	15579.9	17762.7	14150.4	18267.2	18222.2	22370.7	15567.3	12741	12218.4	9614.29	12476.3
P13020	P13020	GELS_MOUSE	Gsn	Gsn	30927.6	37822.3	51878.9	30274.8	35659.5	47988.2	29026.5	27308.6	33169	29550.5	35327.3	21033.3	24673.1	33244.9	25976.1	27720.4	37096.4	31287.2	28192	36246.8	30190.9	23413.8	18105.9	21100.6	24658.6	25019.8	22068.5	24877.2	7832.72	14208.2	7247.23
P13439	P13439	UMPS_MOUSE	Umps	Umps	2614.5	2772.18	2649.82	1840.14	2086.2	2485.84	1989.18	2653.35	2956.64	3358.21	2302.55	3758.01	2934.17	2707.18	3276.37	3809.54	3609.97	3619.07	2418.28	2615.66	2432.48	3017.28	2362.95	2543.7	3034.42	2542.45	5010.04	3733.22	4192.18	4951.61	4805.71
P13609	P13609	SRGN_MOUSE	Srgn	Srgn	2169.52	5315.83	1736.32		5454.32	1814.6	7418.74	4832.74	7120.59	8744.49	8675.54	3077.19	4180.04	9045.88	2808.9	4087.9	7283.91	9571.34	2097.53	5647.1	2224.72	1588		1872.62	1302.1	1268.36	6747.12	1243.61	1510.65	4305.52	1616.79
P13745	P13745;P10648;D3Z6A6;E9Q6L7;D3YZV3;Q6P8Q0	GSTA1_MOUSE	Gsta1	Gsta1	36989.7	21020.4	50808.6	9156.3	34536.7	37411.6	18550.1	14765	36233.8	21266.7	17981.5	45373.4	17172.5	15616.7	12001.5	4028.78	5446.45	5033.6	5953.92	6404.78	3961.61	4167.12	3476.27	5733.92	6087.91	13246	16178	31426.8	16286.4	10379.9	24884.1
P13808	P16283;P13808;A0A0R4J1K4;A0A0R4J101;A0A0R4J1K9;D3Z5A2;F8WHM3;F6Q7T0	B3A2_MOUSE	Slc4a2	Slc4a2	2390.99	1820.93	2878.77	3142.13	1600.59	3125.31	2170.69	742.9	2177.53	1656.1	2074.57	1247.48	1777.74	2451.45	2785.49	3321.7	1789.58	2842.89	2884.94	1287.61	2325.83	2150.97	1066.38	1650.09	977.16	2785.2	1060.4	481.87	458.37	1201.57	690.54
P13864	P13864;J3QNW0	DNMT1_MOUSE	Dnmt1	Dnmt1	1606.72	1745.95	1037.23		1755.05		1381.83	1901.47	1268.56	1932.24	1539.41	7573.8	1547.72	879.94	1093.81	1135.43	1452.61	1449.79	1376.99	1853.26	784.59		1333.08		2440.03	1042.06	1166.37	1298.9	723.06	3393.5	1029.73
P14069	P14069	S10A6_MOUSE	S100a6	S100a6	13795.8	9306.89	8804.55		22032.6	13106.9				2423.75	4409.83	7009.8	3430.44	2558.54	1890.3	7938.42	17058.7	6777.03	4978	19113.8		2573.3	5426.86	5827.79		5206.82		1841.78	1098.79	1573.76
P14094	P14094;A0A0A6YX05	AT1B1_MOUSE	Atp1b1	Atp1b1	11827.3	8845.74	8285.07	12183.4	9335.27	11541.6	11376.5	8755.58	10353.8	8536.59	11370.9	31671	9667.37	10527.7	9861.3	6492.19	6092.21	7690.84	6695.15	6618.27	8297.66	9011.18	7304.11	6776.34	7591.02	8994.47	7008.09	5825.46	6806.49	6942.55	7282.27
P14115	P14115	RL27A_MOUSE	Rpl27a	Rpl27a	6689.96	10444.6	9390.44	9688.44	8266.9	11428.6	5620.69	8322.74	8950.96	5733.44	8328.51	61102	7227.92	8739.03	7160.58	6874.76	9158.99	10048.6	7896.99	11495.3	9360.77	6372.23	5766.15	8028.95	7693.68	15470	10040	8933.96	7037.72	6884.54	7719.1
P14131	P14131	RS16_MOUSE	Rps16	Rps16	20432.6	28338.8	22562.3	29039.1	23081.1	24755.4	14537.4	18210.5	17220.7	18410.8	16351.1	80325.1	16880.4	25986.3	15860.5	18577.8	19754	25068.9	20365.1	24410.1	18750.2	21280.9	18909.7	18708.7	21497.9	23868.6	32261.4	25509.6	20668.7	23263.8	26525.1
P14148	P14148;F6XI62	RL7_MOUSE	Rpl7	Rpl7	37491.6	34064.1	44213.1	45327.5	37512.6	40975.2	35159.5	47899	42528.9	37215.3	41302.8	477733	36487.7	41289.8	38484	44535	45623.9	47213.6	43679.8	33611	40711.7	41975	35524.5	41829.3	43306.4	50724.4	44556.1	25714.8	32953	29733.8	33586.6
P14152	P14152;A0A5F8MPN8;B1ATQ3	MDHC_MOUSE	Mdh1	Mdh1	165292	139767	177729	121326	135907	139259	156876	145624	166947	142699	145593	71648.1	148371	124499	129145	187797	191177	164508	168342	154555	184355	185335	156554	172814	156499	166868	82791.3	101314	81922.1	100779	81023.1
P14206	P14206;A0A1L1SUK3	RSSA_MOUSE	Rpsa	Rpsa	142985	135191	136520	129825	135698	129110	117050	123765	116483	132964	112344	53600.2	102352	126020	109075	133168	130989	127282	129587	140234	124931	122792	118764	128596	121840	121606	133442	150921	167033	136376	159249
P14211	P14211	CALR_MOUSE	Calr	Calr	8015.81	9371.95	8319.07	7440.66	7371.72	10164.3	8161.59	8615.49	9081.49	9206.57	10637.1	36065.8	11729.4	15144.4	9465.11	8765.75	8767.28	9200.29	9309.39	8775.74	11852.1	8375.6	7752.15	10220.7	9473.1	9839.02	11817.9	9195.51	10368.1	10740.1	9670.81
P14576	P14576;E9PXC0	SRP54_MOUSE	Srp54	Srp54	4588.88	4810.19	4010.77	5030.45	3767.83	4430.67	3387.81	3564.36	4304.35	3850.15	4730.86	3681.53	5595.12	5755.13	5343.75	5833.44	4080.72	6220.61	5162.72	6260.52	5473	5106.31	4966.02	3972.78	3569.39	5086.16	4050.84	4181.21	3584.57	3815.47	4091.87
P14602	P14602;D3YZ06	HSPB1_MOUSE	Hspb1	Hspb1	39495.7	13112.7	20139.2	4790.85	14027.3	13540.3	72309.1	73545.7	62688	82989.5	55276.2	43765.7	53987.1	85691.8	70320.7	15040.5	36224.8	25800.6	11109	42086.8	2049.73	10351.5	5109.13	7843.21	11059.4	7066.24	45892.9	12980.2	15246.9	48997.4	16307.2
P14685	P14685;F7B7L8	PSMD3_MOUSE	Psmd3	Psmd3	3043	4240.04	2473.1	3176.37	3208.39	2784.92	3408.57	4065.37	3421.05	2692.54	3992.43	8164.14	3548.38	2919.01	2726.91	2496.89	3145.22	2734.83	3080.8	3733.66	3095	3324.35	3503.56	2671.86	3176.84	2745.96	2084.1	2055.61	2137.06	1364.74	1985.79
P14733	P14733	LMNB1_MOUSE	Lmnb1	Lmnb1	73550.8	70173.2	65771.6	74821.9	76691.1	74324.8	69179.7	55223.2	67380.3	67727.5	55935.7	47944.4	58767.9	59705.7	63074.5	60085	56533.2	60729.2	60099.5	58244.9	64498.7	62715.5	69602.1	66466.5	63914.5	71924.5	57618.7	60440.7	57159.5	64274.7	63355.9
P14824	P14824;F8WIT2	ANXA6_MOUSE	Anxa6	Anxa6	61429.4	39999.1	68789.9	48599.9	51996.6	54731.2	49950	39642.8	56342.8	45232.9	50669.9	66005.7	43076.1	52660.3	43288	28401.3	33934.8	31270.2	30068	26395.8	41410.5	44203.6	34963.4	44362.7	32785.2	45768.1	33924.7	40898.3	32067.1	32106.3	30882.8
P14869	P14869	RLA0_MOUSE	Rplp0	Rplp0	39286.8	50314.3	49337	43551.9	38873.9	53335.1	30097.9	32267.8	28222.7	43047.6	35352.7	67698.2	30863.9	36828.3	42222.8	48655.2	38188.7	44696.5	46703.1	51932.7	40209.4	33909.7	37566.6	35637.2	39562.5	47888.1	50569	51191.7	59730.5	49166.6	62917.5
P14901	P14901	HMOX1_MOUSE	Hmox1	Hmox1	3161.87	4983.18	3878.72	3738.66	4190.08	6210.1	2793.37	4665.9	3279.58	4786.92	3390.58	2611.97	2834.39	3008.89	4351.24	3094.25	3834.39	5121.84	3874.51	7398.62	3934.24	2618.99	3074.46	2643.53	2538.06	3388.61	5189.43	9449.54	7784.65	4604.31	7988.45
P15066	P15066	JUND_MOUSE	Jund	Jund												364.85	461.75
P15105	P15105;D3YVK1	GLNA_MOUSE	Glul	Glul	4824	3091.17	5653.03	2280.95	2332.78	4052.83	11702.4	7437.66	9451.01	8723.33	5336.42	6351.69	4167.25	6703.84	7323.61	4568.67	4986.32	2727.14	3001.74	3498.8	3043.5	3877.38		2746.85	3814.37	4239.68	5370.51	4815.16	2843.79	6344.73	4085.6
P15327	P15327;D3Z223	PMGE_MOUSE	Bpgm	Bpgm	7481.98	5011.27	6213.78	13660	5579.08	1943.72	1221.88	1019.04	4810.23	2326.25	8212.22	4565.86	2406.92	4743.96	3192.66	3673.19	6143.07	5302.74	7720.51	2732.36	10032.4	9236.74	7746.38	9083.03	5498.17	9695.8	11928.5	13035.6	10736.5	13804.5	10090.3
P15532	P15532;Q5NC80;E9PZF0	NDKA_MOUSE	Nme1	Nme1	35279.1	37319.6	40171.2	24112.8	32559.5	38782.7	31613.3	41761.1	31813.8	38883.4	36829.1	79514.8	32486.7	31006.3	40402	41765.5	50141.5	40673.6	50132.8	45210.1	49052.4	34126.2	31188	34728.6	34561.8	43548.5	47798.3	44376.1	45742.8	47876.6	45153.3
P15626	P15626;D3YX76	GSTM2_MOUSE	Gstm2	Gstm2	1967.37	1347.66	1849.16	2176.45	1818.94	2361.77	2494.47	3996.29	1612.84	3463.05	2167.7	4500.04	1986.31	3008.19	4802.46	2009.44	2919.3	862.1	1583.81	1487.92	2041.15	2719.25	2079.94	2848.66	2475.85	4530.25	1924.51	2783.69	630.38	1540.05	2096.41
P15864	P15864	H12_MOUSE	H1-2	H1-2	61744	77580.2	53982.8	61957.1	79866.9	119059	48354.3	39906.7	53517.6	45715.9	103559	396634	75798.7	52668.5	88320.7	88603.6	50936.4	62238.7	59220.7	75024.6	150369	52313.7	42600.4	52603.7	61954.6	133492	55643.1	49801.6	42592.9	32721.6	44278.4
P16045	P16045;A0A2R8VHJ0	LEG1_MOUSE	Lgals1	Lgals1	48071.2	52578.2	55334.1	31240.7	47337.6	58647	51891.1	38271.2	53480.2	60944	32496.3	260911	54536.2	52587.9	42632.8	40909.7	64855.2	62647.8	43591.8	45424.4	52337.5	33063.7	31026.8	40089.6	50338.6	52542.9	53865.4	50440.6	47272.9	43925.8	60273.8
P16110	P16110;Q8C253	LEG3_MOUSE	Lgals3	Lgals3	39599.2	52622.4	39064.7	32941.5	40652.7	53942.8	34978.7	40287.3	31625.4	33288.5	43331.2	15266.5	44690.1	32066.6	39736.9	35556.6	38736.2	34115.8	27824.3	61922.6	61336.2	60742.4	59599.9	78859.2	51054.1	57805.9	17520.2	21066.8	13877.3	18643.7	21713.6
P16125	P16125;A0A6I8MX27;D3Z7F0	LDHB_MOUSE	Ldhb	Ldhb	305192	250607	295629	347206	234400	172437	159904	92347.7	233255	149604	240953	178830	103270	147127	179094	150051	220910	191576	248742	143920	312851	303526	230086	238111	265265	323846	408175	530805	459194	667399	427158
P16254	P16254;A2AUM6	SRP14_MOUSE	Srp14	Srp14	2686.06	3772.31	4648.4	4152.83	3634.27	3647.11	1678.76	1883.36	3224.26	3206.45	3499.01	3287.31	3093.29	3398.93	4259.65	3886.43	4198.99	4391.29	3653.22	2787.1	3019.27	3660.44	2803.41	2953.33	3893.08	4075.77	3084.67	4743.02	6470.35	5124.12	6925.08
P16332	P16332;A0A3B2WCT0	MUTA_MOUSE	Mmut	Mmut	2200.37	1798.98	2038.59	2314.38	2135.22	1116.65	3329.63	3065.9	2952.13	2919.3	3969.25	1193.52	3316.06	4795.7	4146.57	3402.68	3430.02	3006.48	3449.36	2905.55	2869.19	3500.74	4296.2	3592.95	4660.72	3768.36	3415.15	2749.44	2455.36	3765.15	3364.8
P16406	P16406	AMPE_MOUSE	Enpep	Enpep	3215.93	4876.85	3790.4	6012.2	3000.15	3353.6	5377.33	9902.43	11159.5	6428.43	11379.6	37617.4	13384	15192.3	10352.5	4127.2	4119.49	5161.88	5761.06	3873.75	4634.56	7792.93	5180.6	4705	6767.17	3792.79	10002.4	8924.04	8489.6	12149.4	10540.9
P16460	P16460	ASSY_MOUSE	Ass1	Ass1	40806.9	54712.8	44508.8	40601.1	43880.2	37849.3	55843.8	99022.8	81623.4	65729.9	64604.2	64674.1	65219.8	95478.5	35883.1	73340.6	82955.7	76156.5	82654.6	103525	46428.4	78105.9	82193.9	79176.3	51408.3	74807.1	37707.8	53119.7	64624.4	64730.6	56727.2
P16546	P16546;A3KGU5;A3KGU9;A3KGU7;E9Q447	SPTN1_MOUSE	Sptan1	Sptan1	8863.19	8103.99	7212.1	8990.35	9141.44	8110.72	8936.15	9200.65	10056	9590.63	10616.8	9706.56	14144.9	11985.9	12509.8	9921.73	9385.88	9007.52	9368.85	9037.59	11640.4	11961.8	12475	11793.2	11186.1	10967.4	6746.07	6307.51	7547.06	7825.12	7751.9
P16675	P16675;G3X8T3	PPGB_MOUSE	Ctsa	Ctsa	10064.4	10168.6	8637.57	12342.6	11323.9	8603.33	7533.79	9588.48	8965.55	7060.39	11220.8	9866.92	10758.1	12593.9	10445.8	8034.87	9744.13	8407.84	8157.56	13111.5	11796.2	11403.4	9292.44	12508.9	13042	11544.6	13370	13387.5	9018.02	11178.9	9683.59
P16858	P16858;S4R257;S4R1W1;A0A1D5RLD8;A0A0A0MQF6	G3P_MOUSE	Gapdh	Gapdh	166611	180452	247833	178836	172925	253089	198912	255075	207800	207163	280480	224643	205611	233192	261879	281281	237567	304995	229973	338055	262775	194668	187469	193859	179105	247550	278060	275179	286854	264510	252634
P16951	P16951;G3UXC3;A2AQF0;A2AQE9	ATF2_MOUSE	Atf2	Atf2										381.2																	122.17	192.23	274.9	218.21	300.81
P17047	P17047	LAMP2_MOUSE	Lamp2	Lamp2	1037.26	1492.41	947.37	1487.91	1415.03	1832.01	1309.5	1374.13	2457.36	1725.27	1077.49	1812.07	2617.09	2370.28	883.68	1047.38	1672.55	1788.29	1378.11	1828.26	1942.16	2241.11	1463.69	1763.08	2094.69		1080.95	905.02	1008.68	1551.67	1009.64
P17156	P17156	HSP72_MOUSE	Hspa2	Hspa2	1532.68	830.93	1190.68		1122.08	1755.41	1415.68		1145.89	1092.22	2222.06	1490.75	2165.27	2323.65	2089.26	2571.17	2215.6	4210.42	2995.15	4718.59	3315.29	3119.34	2302.02	2331.32	2978.19	1771.42	947.98	1168.82	1450.61	1698.27	920.77
P17182	P17182;Q6PHC1	ENOA_MOUSE	Eno1	Eno1	111781	91075.8	130116	67889.6	96581.4	100903	116047	115980	122318	114403	179811	152146	176083	149687	166976	169551	183077	163050	136431	185519	204275	148676	141417	135685	114066	132628	85176.8	68854.2	57404.8	85629.8	78111.9
P17183	P17183;D3Z2S4;A0A0N4SUX5	ENOG_MOUSE	Eno2	Eno2	6255.69	7928.88	7803.55		7020.96		6776.1	4318.82	6191.53	10315.7	11074.4		12672.5	7663.73	14225.3	12672.4	14014			17160.2		10195.7		6111.68	5664.46	12016.2	8803.85	6941.52	4154.13	6947.1	8318.73
P17225	P17225;Q8BGJ5;Q8CB58;Q922I7	PTBP1_MOUSE	Ptbp1	Ptbp1	44309	47354.4	44897.8	46828	50195.5	49794.6	49450.2	53878.5	50917.1	51708.8	45004.6	38503.7	46944.3	47108.4	50191	52606.5	50923.2	47714.8	47883.7	43095.2	47196.8	50014.3	49960.5	47543.8	51387.1	43076.6	48810.2	51109.6	49406.3	51097.8	55588
P17426	P17426;A0A140LIG7	AP2A1_MOUSE	Ap2a1	Ap2a1	2191.18	1965.14	1991.82	1520.67	2028.89	2016.56	2791.76	1984.39	1717.69	1877.68	1266.29	4327.85	1622.23	1905.48		2267.06	1620.42	2256.49	1588.15	2617.77	1903.13	2072.62	1780.01	1344.11	1371.91	1265.58	1472.15	1597.08	1347.9	1833.27	1633.6
P17427	P17427	AP2A2_MOUSE	Ap2a2	Ap2a2	13251.8	14897	12441.2	13113.1	13303.9	12786.4	14261.1	12220.9	14258.3	13356.4	15255.3	26386.6	13450.2	13655.3	13145.4	10453.4	9010.38	9219.55	9958.55	10126.2	11799.1	12195.6	11533	12696.4	10886.7	10961.3	9768.57	9497.38	9766.96	8586	8547.18
P17433	P17433	SPI1_MOUSE	Spi1	Spi1	574.24	1023.84	824.38	773.99	931.27		1142.9			745.75		120.29				594.25	359.92					497.68	1105.07						819.33		955.02
P17439	P17439;A0A0G2JDK2	GLCM_MOUSE	Gba	Gba				1495.5			1012.39	912.94					764.29							1903.05	1091.15		942.73		1227.9	1613.91	993.02	1266.07		752.35	944.34
P17563	P17563;Q63836;G3UWK0;A0A0R4J135;G3UZT2	SBP1_MOUSE	Selenbp1	Selenbp1	4557.51	2496.93	2874.9	2652.73		5208.15	2506.77	2665.21	4513.27	3206.69	10044.4	6888.33	8452.68	9141.21	9022.12	2892.21	4243.33	4077.87	4928.95	3761.75	6154.99	6331.54	7671.25	9765.78	7678.83	6324.76	2769.62	3034.95	3136.33	4423.69	3501.78
P17665	P17665	COX7C_MOUSE	Cox7c	Cox7c	1010.61		1191.27	1472.99	1602.53	1430.07	1079.63	1930.59	1119.98	769.46	933.5	3259.84			1007.2		978.23	928.66	641.93		744.86			1015.56				806.78			907.91
P17710	P17710;G3UVV4	HXK1_MOUSE	Hk1	Hk1	441.08	546.51	1202.11		720.93	1312.58	1562.51	1113.84	1759.62	982.68	2015.91	1730.27	1926.06	2142.97	1627.66	5077.78	3450.24	2831.86	2608.71	3274.5	1525.52	2772.72	1814.57	2532.23	2267.61	1583.82	919.84	808.51	1063.01	491.1	832.09
P17742	P17742;V9GX31;V9GXC1	PPIA_MOUSE	Ppia	Ppia	564612	503461	600031	432294	557678	521883	500377	627690	553416	570774	494483	283550	473942	435215	475873	543408	512757	497453	518252	515819	459539	492244	403947	487986	494424	475368	401128	530202	573688	566314	502739
P17751	P17751;H7BXC3	TPIS_MOUSE	Tpi1	Tpi1	51350.1	69528.5	81336.2	45408.1	66072.5	80976.5	71237.4	62768	68433.9	62622.8	83235.5	55018.1	73541.2	62131.8	79888.9	60955.4	71039.4	65485.2	75666.9	75107.3	81566	63423.4	64347.4	69297.7	66596.3	65603.2	44444.4	55635.5	42189.5	39510	45511.7
P17809	P17809	GTR1_MOUSE	Slc2a1	Slc2a1	10382.2	15514.4	7023.56	4738.44	6755.7	9608.47	11984.9	8910.7	13167.8	6457.7	10094.6	6415.85	8387.58	6478.09	7271.6	9473.41	15481.2	15704.4	14110.5	26321.7	13000.9	3677.4	2329.2	3326.58	4312.14	2134.81	5493.14	3715.36	7385.69	10498.5	6375.03
P17879;Q61696	Q61696;P17879	HS71A_MOUSE;HS71B_MOUSE	Hspa1a;Hspa1b	Hspa1a;Hspa1b	1757.72	1386.52	1702.97	1352.78	1518.25	2328.93	2723.49	1437.34	1519.81	1782.76	2225.19	1381.63	3861.24	2671.01	1601.6	1922.6	2476.39	2407.27	1977.62	6681.52	2602.59	3134.52	2789.28	3027.04	2598.15	2659.88	1442.76	2270.28	821.26	938.71	1618.79
P17897	P17897	LYZ1_MOUSE	Lyz1	Lyz1			2016	2532.9	3023.92	2651.6	735.61			783.62	920.36			723.09	1717.38	702.19		636.02			1162.64	347.76	982.58	423.61			11113.1			1303.68	918.76
P17918	P17918	PCNA_MOUSE	Pcna	Pcna	16338.6	18785.9	17915.5	12290.4	19118.5	19902.5	23505.2	33443.7	24387	31980.2	25933.5	27463	32230.2	27107.2	32130.4	34434.4	31967.5	32703.4	25088.7	34119.1	20200.9	32615.5	25767.1	30372.2	32429.9	28317.2	49275	46664.3	58243.5	60215.9	57927.1
P18052	P18052;Q91V35	PTPRA_MOUSE	Ptpra	Ptpra	4644.81	4440.25	4210.89	4589	5311.65	4360.12	3971.37	3172.53	4573.6	3789.22	3230.52	2429.15	5244.29	3432.68	3302.69	2250.1	3046.36	2652.46	4134.18	2237.61	2044.28	3957.7	3637.66	3260.46	3161.38	2317.97	3272.49	4272.76	3613.01	3144.38	2968.35
P18121	P18121;A0A286YC78;Q8CGZ7;Q8CGZ8;Q8BNL4;A0A0M6L0J6;F6R3P9	PR3D1_MOUSE	Prl3d1	Prl3d1	1154.44		654.68			1908.8
P18155	P18155	MTDC_MOUSE	Mthfd2	Mthfd2									719.98	540.54		450.28		900.53	711.11		436.87			530.8			531.96				2511.73	2428.1	2936.12	1831	2224.11
P18242	P18242;A0A1B0GT66;F8WIR1;F6Y6L6	CATD_MOUSE	Ctsd	Ctsd	5489.09	7249.75	3763.66	7114.17	4601.07	4169.18	8041.12	6338.61	5865.65	4731.56	8398.87	19726.8	9397.48	7796.63	8624.14	6238.27	6746.2	7900.96	5889.16	9177.51	6391.51	6425.42	5927.84	6048.52	6569.7	7476.02	10138.6	9418.97	8971.06	8219.48	8939.24
P18572	P18572;K3W4Q8;J3QP71	BASI_MOUSE	Bsg	Bsg	11388	8039.87	8956.12	8713.8	6728.37	6950.29	7929.86	7270.53	7673.87	6472.7	6421.39	12575.5	5264.16	5960.83	4936.39	3435.5	5589.94	5463.45	4221.78	4304.9	6241.41	3587.87	3174.95	3572.11	3572.04	5320.9	5588.97	4669.36	6222.45	7031.96	4299.01
P18608	P18608	HMGN1_MOUSE	Hmgn1	Hmgn1	165.3		501.86		515.86						423.03		256.64		638.15								439.29	883.47			928.02	489.4		65.34
P18653	P18653;P18654;Q7TPS0;B1AXN5;A2CEE7;A2CEE6;E9PWV3;F6RQA2;Q505N6;B2GVN8;E9PUP0;A2CEE8;B1AXN8;F6UG16;B1B0X1;F6Q8A4;E9QK39;B1AXP0;A2CEE5;B1AXN9	KS6A1_MOUSE	Rps6ka1	Rps6ka1	5945.14	4549.46	5208.81	4081.62	6222.23	4577.21	4482.81	4848.54	4365.21	4976.21	4577.21	6617.43	4420.56	4522.84	4390.37	4660.79	4218.37	3992.11	4981.89	4135.89	4015.29	4681.59	4144.11	4435.84	5355.3	5521.81	4312.8	3460.39	2924.13	2991.48	3558.11
P18654	P18654	KS6A3_MOUSE	Rps6ka3	Rps6ka3	1286.42	1730.15	1079.98	1427.53	1318.87	1529.5	1400.01	1678.64	1810.79	1489.95	1326.75	1376.77	1738.07	1880.21	1507.29	2566.56	1978.06	2021.82	1682.6	2154.34	1854.69	1546.86	1923.84	1904.45	2221.45	1065.01	1075.1	915.42	847.69	900.41	1081.21
P18760	P18760;P45591;F8WGL3;A0A494B9A7	COF1_MOUSE	Cfl1	Cfl1	34439.6	50179.2	65538.1	37589.8	62008.7	77918.4	36752.7	39391.8	35360.7	63540.7	31089.2	111768	39620.1	52709.1	63361.2	54460.4	67680.6	84657.4	62952.6	83209.6	60506.4	58596.6	29343.5	52363.6	56227.3	65654.4	85299.1	81889.3	93711.4	92332.8	110974
P19001	Q6IFX2;Q61781;Q9QWL7;P19001;Q61414;B1AQ77	K1C19_MOUSE	Krt19	Krt19	76822.9	58063.8	29965.5	23002.7	45149	55175.4	24742	12085.2	12965.5	10015.5	24665.6	10692	8185.07	18662.7	19610.1	27612	46734.7	28862	22806.5	51867.7	21082.5	20319.2	28039.4	16154.8	12531.5	24145	24140.4	51050.1	10523.7	41896.3	8645.76
P19096	P19096;A0A0U1RNJ1	FAS_MOUSE	Fasn	Fasn	2291.34	1609.65	1945.88	1447.24	1560.76	1201.17	2400.93	3060.32	2611.83	2194.61	3001.43	6248.37	2704.91	3518.15	2922.73	2940.01	3068.23	2305.01	2068.27	3093.62	2107.29	2530.01	2278.98	2356.92	1725.56	1614.56	3663.95	3392.15	3309.27	3131.85	2487.08
P19137	P19137	LAMA1_MOUSE	Lama1	Lama1	11471.3	6626.21	9691.91	10375.9	10648.2	8400.11	12144.4	9592.91	15635.9	9723.39	7070.96	20768.7	6784.62	9418.89	8261.76	8548.17	7209.59	9726.95	8434.07	8103.45	6706.4	10206.5	7768.8	7828.69	7922.39	7245.1	5895.28	4391.91	4883.35	6926.39	6386.37
P19157	P19157;A0A494BAW2;A0A494B908	GSTP1_MOUSE	Gstp1	Gstp1	13004.9	6336.45	11418	7441.41	6623.18	7272.02	7958.8	10655.1	7783.06	9980.67	5071.67	8258	5562.59	9849.15	10733.8	12268.6	10802.3	12641.5	14900.9	5275.97	12640.8	7507.22	8109.15	8931.6	10906	7917.91	13962.8	7244.67	9269.54	12320.1	10717
P19182	P19182;E9QA38;E9Q1E6;E9Q949;E9PVS0;E9QA50	IFRD1_MOUSE	Ifrd1	Ifrd1	1055.48	1058.01	978.69		638.44	563.71	458.96		447.25	939.23	844.03	2273.8	471.66		380.55	1015.54	822.79	1044.09	1208.92	905.61	678.08	805.25	906.43	908.81	409.59	565.16	548.57			280.41
P19253	P19253;A0A1B0GSF0;A0A1B0GTA1;A0A1B0GS68;A0A1B0GQW6;A0A1B0GSQ6	RL13A_MOUSE	Rpl13a	Rpl13a	2250.1	2304.36	2679.04	3035.58	1790.31	3421.25	1402.87	2657.04	2471.63	1451.58	2290.78	34240.9	2286.81	2302.52	1906.6	1623.09	1990.21	2567.64	3006.56	2882.02	2185.69	1696.33	1234.19	2593.17	1877.43	4553.39	3075.82	1413.8	1506.72	1759.75	1733.15
P19324	P19324	SERPH_MOUSE	Serpinh1	Serpinh1	15462.9	7457	8470.38	10117.5	7787.79	6997.51	16020.4	24127.7	24751.1	19098.2	20899.6	33165.6	17605.5	33088.3	20233.5	10144.3	7303.11	9349.77	8305.97	6242.58	5541.25	7739.31	7508.34	5074.83	7218.46	4352.57	17694.5	10080.5	9944.62	18493.9	16469.4
P19426	P19426	NELFE_MOUSE	Nelfe	Nelfe	1311.1	1267.33	1057.72	1212.82	1184.68	1760.23	1513.62	1526.44	1556.14	1906.46	1626.25	1019.29	1281.49	1758.15	1434.97	1806.4	1264.56	1424.02	1207.39	1366.74	1534.34	1038.15	1178.69	1106.1	1375.2	1680.29	2327.24	1834.82	1372.42	1953.17	1322.36
P19536	P19536;Q9D881	COX5B_MOUSE	Cox5b	Cox5b	6283.56	5601.65	6226.44	5745.21	5171.81	7269.51	5633.86	4457.77	5921.63	6611.82	3781.93	4874.36	2755.73	3410.14	2672.1	3719.89	4290.3	2938.25	3191.09	2631.68	4934.83	3207.86	2524.3	4091.13	3995.33	5159.53	6023.89	5725.17	5031.7	6030.36	6106.24
P19783	P19783	COX41_MOUSE	Cox4i1	Cox4i1	90444.3	69356.5	72458.9	78079.6	83350.7	92087.6	69426.9	70625.9	71616.8	75929.3	51192.2	61726.4	35157.5	49216.7	44221.3	52742.2	60184.9	49309.1	46646.5	50195.6	60084.8	46002.8	46002.9	57372.9	51836	68898.5	70162.5	60173	59437.3	64383.4	65444.3
P20029	P20029	BIP_MOUSE	Hspa5	Hspa5	41850	37154.1	37557.4	33017.2	34766.2	42796.6	41783.8	48473.1	43633	48851.6	57496.2	53693.2	57447.5	71323.3	50608.8	43228.2	39928.1	39559.1	40294.9	40442	41354.4	41078.5	44363.6	38536.7	41950.5	33026.6	55917.4	55888	56164.8	58782.7	56742.2
P20060	P20060	HEXB_MOUSE	Hexb	Hexb	5764.55	6848.89	6449.05	9121.17	7350.68	6972.44	3725.39	6669.54	6080.93	5469.79	6304.86	6882.31	7329.5	6613.58	7186.55	6854.67	7504.08	6847.8	7759.33	8652.61	8188.43	7024.27	5541.41	7020.75	6679.44	8644.91	4380.83	6571.51	4435.36	5475.25	5021.22
P20065	P20065	TYB4_MOUSE	Tmsb4x	Tmsb4x	9510.2	8272.37	6990.46	7602.8	6953.94	7464.88	7609.39	6114.69	5889.97	6865.5	6264.64	16101.8	5122.39	4727.73	7674.2	3619.97	5729.11	3750.47	5893.7	4732.77	7157.82	6355.43	6476.39	6653.19	7773.54	6803.3	1690.16	1747.22	1739.56	2120.36	2727.13
P20108	P20108	PRDX3_MOUSE	Prdx3	Prdx3	57424.9	57534.6	58863.2	66929.9	49552.3	62917.3	50250.8	53065.3	52277.3	50812.6	54106.6	16949.3	54616.4	48354.7	51383.6	68746.7	70798.1	58012.7	58043.9	62085.7	69458.2	70560.3	69189.8	73815.1	62243.3	59898.2	72039.4	64697.9	70721.9	80195.8	63389.5
P20152	P20152;A2AKJ2;A0A0A6YWC8	VIME_MOUSE	Vim	Vim					1302.63				310.16				784.66	794.6	321.22	1000.38		688.05		90.51		1142.77					968.6	1654.21	1585.76	1318.47	1608.61
P20239	P20239;Q3UX44	ZP2_MOUSE	Zp2	Zp2		329949			41454.4		1038.22	282291	1818.36			441562	18378.5	2833.2	2211.85		223059	237841	262055	288534	1867.15	2200.78	111289							333525	3578.79
P20664	P20664;J3QN19	PRI1_MOUSE	Prim1	Prim1	1014.46		994.3	2330.38	1210.15	1228.69	948.2	1503.83	1491.65	1344.2	1133.05	1345.56	1997.34	1512.37	902.8	1760.59	1779.41	1591.89	1204.03	1442.41	1064.9	1326.07	1441.58	1383.42	1610.05	1325.71	1894.64	2188.26	2085.39	2519.54	1669.14
P21107	P21107;E9Q7Q3;A0A0R4J1P2	TPM3_MOUSE	Tpm3	Tpm3	336830	296324	289607	313026	291536	295748	322108	277836	280751	304198	285079	423223	264066	245464	298286	198008	235227	220209	227125	227237	326091	271849	272160	266233	268757	290397	210378	232111	229591	271715	246750
P21126	P21126	UBL4A_MOUSE	Ubl4a	Ubl4a	2371.29	1827.47	2289.51	2039.52	1660.54	2342.63	2021.2	1727.31	1937.79	1892.86	2389.88	2634	2073.86	2793.83	2358.14	1947.79	2307.08	1952.75	1759.22	1654.65	1959.68	2173.52	1734.86	1944.95	2191.89	2250.06	3058.26	2555.51	2359.86	2845.78	2737.52
P21271	P21271;G3X9Y9;G5E8G6	MYO5B_MOUSE	Myo5b	Myo5b	2319.54	1907.81	2333.85	2147.81	3298.01	1651.88	3134.15	2193.74	3436.56	1823.19	1979.76	1899.28	2433.19	2469.78	2386.52	1229.88	1784.03	1296.88	1087.51	1096.75	1102.51	2097.22	818.6	2373.1	1210.01	2138.64	1365.01	1860.25	1838.37	1488.92	1353.95
P21278	P21278	GNA11_MOUSE	Gna11	Gna11	7535.6	8320.05	9254.19	9756.62	9954.44	9640.14	8081.26	8660.73	8295.53	7562.99	8533.91	7219.65	6405.26	6498.52	7878.62	7194.81	6766.61	6494.85	7999.63	7612.83	6374.56	5947.47	5976.9	4635.5	5528.5	7119.52	7500.92	9732.74	7284.57	7442.65	6745.05
P21300	P21300	ALD1_MOUSE	Akr1b7	Akr1b7	25366.5	32564.1	29977.6	21948.8	25702.6	31810.8	14329	21839.1	9366.25	18361.1	20068.2	11555.5	19211.8	13983.1	23336.1	10390	15371.2	12827	15121.3	12477.7	22199.5	19402.9	19312	14416.3	21518.8	20979.8	18516	26373.9	5943.07	17779.7	14152.2
P21550	P21550;Q5SX59	ENOB_MOUSE	Eno3	Eno3	951.98	1565.83	2374.3	3284.91	2387.51	3169.83	818.95	1693.13	623.96	2283.81	1470.22	1173.22	2831.84	1628.34	1355.44	2407.25	2325.12	2911.85	2171.48	2681.58	5515.88	2239.43	2054.36	2349.89	1663.03	2684.1	1624.57	837.55	3733.61	3450.86	3372.8
P21619	P21619;A0A0R4J0Q5	LMNB2_MOUSE	Lmnb2	Lmnb2	10771.8	10191.7	10379.6	7465	10041.7	9369.43	11109.2	10342.3	9431.77	10113.4	6393.96	3717.65	7690.28	6994.56	6549.78	8958.39	8429.55	8507.06	10230.2	8733.86	6689.08	8952.03	7375.05	6505.71	7112.86	8421.38	8756.65	6511.41	6447.2	9097.27	6209.72
P21765;P46412	P46412;P21765;A0A1C7ZMZ5	GPX3_MOUSE;GPX5_MOUSE	Gpx3;Gpx5	Gpx3;Gpx5														326.88				433.65										398.31	514.57
P21803	P21803;D6RJK5;E9QK53;E9Q7T0;E9PX67;E9Q7E8;E9PVU6;D3Z5M8	FGFR2_MOUSE	Fgfr2	Fgfr2	120.24												256.38					152.09									596.82	309.29	453.8		347.61
P21956	P21956	MFGM_MOUSE	Mfge8	Mfge8	3344.53	6337.92	2382.58	4615.05	2208.26	3217.16	5200.01	15511.6	13372.1	6474.87	7744.4	8485.1	16229.2	11333.1	10941.4	15957.5	15423.1	11951.3	13707.6	29722.7	15797.5	16678.3	18088.5	22109.1	29504.7	16637.7	1557.26	1187.12		4750.63	1890.42
P21995	P21995	EMB_MOUSE	Emb	Emb												1261.46
P22366	P22366;F6SPW1	MYD88_MOUSE	Myd88	Myd88	1215.32	2227.37	1815.95	1146.53	1791.19	2247.7	1141.41	1369.6	1983.49	1980.76	1530.68	924.28	1233.91	895.89	1171.16	1464.51	1949.35	1973.48	1953.84	1578.35	1256	1166.49	665.11	752.02	785.48	1155.15	1321.4	1714.68	1271.4	1031.12	1872.86
P22682	P22682;A0A0U1RQ85;A0A0U1RP47;A0A0X1KG61	CBL_MOUSE	Cbl	Cbl	737.16	1514.1	1358.29	1108.37	1657.2	1536.37	1280.9	425.31	1338.38	1236.19	794.96	501.89	1016.68	450.43	762.19	919.02	1819.13	937.13	1332.88	1221.37	798.87	1330.88	1444.69	1641.51	496.37		1239.02	1527.36	1702.84	741.81	808.72
P22892	P22892;Q8CBB7	AP1G1_MOUSE	Ap1g1	Ap1g1	2394.61	1466.5	1286.86	2945.84	1630.59	1892.74	2205.34	2483.99	2410.99	2273.19	1944.93	4371.83	2476.79	1882.48	2475.24	1592.89	1137.39	2128.91	2200.49	1914.78	1766.65	2003.98	2013.24	1813.7	2118.77	1867.16	1187.86	1478.36	878.45	1349.73	1179.83
P22907	P22907	HEM3_MOUSE	Hmbs	Hmbs	1977.91	4159.07	2753.86	2964.93	3081.63	4338.26	2038.1	4051.61	2870.7	3400.03	2380.16	2576.49	2399.75	2564.72	3875.97	3487.91	3667.52	3271.52	2994.18	3756.81	2404.05	1792.79	2335.46	1409.14	2602.83	1930.03	2689.13	2417.63	3646.5	3821.87	3330.86
P23116	P23116	EIF3A_MOUSE	Eif3a	Eif3a	12664.5	13333	11931.3	12100.8	11296.8	12634.9	11093.7	11253	11103	11939.3	11653.4	13920.6	11598.3	12853	11651.7	12814.9	11944	11448.8	11960.9	12417.7	10323.9	12037.9	11745.4	10822.3	13075.5	10854.7	13933	15438.9	14938	14102.8	15362.9
P23198	P23198;Q9DCC5	CBX3_MOUSE	Cbx3	Cbx3	9433.93	8703.6	8824.91	7634.28	8376.99	8892.94	8513.76	11294.9	8523.79	10765.4	8389.45	10091.1	6119.44	7065.44	7501.08	7816.89	8095.56	8521.04	6383.55	7198.55	6560.21	7663.26	6700.2	7597.89	6691.18	7901.24	7758.67	7078.49	8999.07	7653.5	7808.52
P23242	P23242	CXA1_MOUSE	Gja1	Gja1		789.36					729.89	1292.17				671.48					641.79	614.33	1231.55	882.34										1209.89
P23249	P23249;E9PW39;D3Z3E8;D3YVL0	MOV10_MOUSE	Mov10	Mov10	1923.44	1963.09	2126.64	2892.09	2263.05	2984.25	2769.01	2769.85	3442.59	2990.17	3230.95	6336.66	2023.13	2725.16	1929.5	1779.86	1432.06	1585.85	1569.39	2072.2	1979.18	1678.3	1153.26	1419.22	1020.71	1660.55	1069.25	1242.82	1026.71	1053.67	1272.84
P23475	P23475;A0A0R4J187	XRCC6_MOUSE	Xrcc6	Xrcc6	2526.86	2786.4	1628.7	1741.35	2515.8	1247.83	2256.63	1646.18	2281.26	2769.77	3096.02	2841.58	2453.85	2660.38	2728.17	2627.7	2873.78	3022.73	2660.39	2037.82	2021.61	2427.71	2607.85	1875.1	3012.04	2114.49	2836.96	2178.01	2581.01	2614.21	2633.77
P23492	P23492;Q543K9	PNPH_MOUSE	Pnp	Pnp	2987.27	5718.45	4162.14	4592.15	2136.49	5696.09	3432.94	7610.8	5112.64	6149.33	8584.56	9801.65	7104.52	5205.1	8860.42	4795.89	5873.84	7192.28	4516.29	7543.02	5662.38	3102.41	3679.99	2724.19	5790.98	6429.79	6553.97	11260.1	11554.1	9087.17	7769.18
P23506	P23506;E0CYV0;F6V9F1;F7D432;E9PWE0	PIMT_MOUSE	Pcmt1	Pcmt1	2150.67	1799.48	2320.36	1235.14	1570.6	1902.35	1845.1	2123.91	1598.71	2843.62	2004.39	1779.82	2119.4	1898.99	1472.93	2484.1	2427.86	2309.1	2753.35	2456.15	2576.25	2145.47	2174.07	2803.78	2240.34	2172.23	2134.86	1825.35	2066.79	1543.62	1929.66
P23591	P23591;A0A2R8VI39;A0A2R8W6P6	FCL_MOUSE	Gfus	Gfus	10788.3	9663.83	13563.5	6746.64	11729.5	6617.11	9329.95	10061.8	11727.3	9453.14	13117.2	11852.4	10651.8	11300.8	10578.7	11800.6	10653.4	11367.3	10259.2	9927.97	11470.5	9544.99	8600.23	9906.3	15881.1	9072.42	7533.11	6051.31	7066.86	6291.61	6078.24
P23708	P23708;Q9DBV7;E0CYF3;A0A0R4J1Y8;F6TWX0;F7DFJ2	NFYA_MOUSE	Nfya	Nfya												388.51															666.15				611.47
P23772	P23772	GATA3_MOUSE	Gata3	Gata3	9803.48	9126.34	10190.7	13005.3	10857.4	12547.9	6906.28	6991.08	6730.76	9931.08	8181.72	4337.54	7722.09	6412.77	6918.59	6652.66	4485.07	5378.76	5445.22	5252.17	6487.23	8685.47	7564.87	8972.28	6649.76	7424.16	9058.29	12577.3	9225.95	8401.37	9712.39
P23780	P23780	BGAL_MOUSE	Glb1	Glb1	4993.57	3927.49	3051.16	7083.09	4794.67	2971.5	3318.7	4778.48	5200.54	2953.43	4707.22	9538.16	5954.46	5845.36	5878.02	2869.62	3410.89	3385.32	3877.41	3905.97	4278.12	4945.62	4338.7	5811.6	4709.6	6498.42	3182.53	5857.99	3326.2	4301.91	3471.07
P23881	P23881	TCEA3_MOUSE	Tcea3	Tcea3											92.6						219.28										238.01	294.9		243.46
P24270	P24270	CATA_MOUSE	Cat	Cat	2857.58	3974.14	2682.94	3931.73	3610.78	2412.83	1782.21	2848.65	2372.68	1761.1	3872.21	2822.4	3043.58	6473.86	3324.48	2135.99	2228.57	1840.5	2005.02	1589.89	2789.94	2189.72	1949.09	1835.78	2381.35	2431.3	1487.48	1440.8	1721.08	1548.73	1599.7
P24288	P24288;A0A0N4SV61;Q8CBC8;E9Q4K3	BCAT1_MOUSE	Bcat1	Bcat1	1131.4	1235.4	1119.64		975.04	1260.87	1043.42	1932.06	2254.07	725.78	1945.48	1369.41	1525.06	2950.42	1304.09	2855.99	4157.95	2183.27	3059.44	2675.29	1578.65	1427.14	1075.47	1798.72	3220.44	2032.41	5008.22	5428.49	8184.83	4531.55	5595.13
P24369	P24369	PPIB_MOUSE	Ppib	Ppib	9805.66	9392.12	8802.12	8888.45	6457.98	9032.52	7061.88	9032.44	9472.54	9432	12815	25342.8	11795.9	13115.8	12191.9	8333.8	8838.78	6267.27	8668.53	8269.63	9107.1	8921.16	7426.7	7434.96	10243.1	9416.5	11069.4	11873.4	11241.5	9963.04	9790.11
P24452	P24452;Q99LB4	CAPG_MOUSE	Capg	Capg	146621	136756	154346	102453	149484	141042	194837	144805	165866	138259	109970	36690.3	98629	67658.6	91025	113296	151588	130258	153376	162833	121929	133173	83225.2	119456	132274	151689	63554.3	102687	63041	69084.5	71932.4
P24472	P24472	GSTA4_MOUSE	Gsta4	Gsta4	78230.2	90184.7	92757.5	65390.9	83178.9	77927.2	61293	60566.2	108506	70683.7	90656.1	67613.2	80472.6	69574.6	66340.9	31425.9	47792.2	40582.7	48195.4	48265.1	43173.6	53487.5	46014.1	51165.4	54605.9	69840.7	45868.7	51362.3	46927.1	54865.8	49797
P24527	P24527	LKHA4_MOUSE	Lta4h	Lta4h	7050.03	8033.14	11238.5	6331.97	9536.18	5358.21	7641.86	8387.06	5994.65	7419.38	4939.07	5541.16	4365.21	5852.56	4314.05	3113.09	8023.91	5535.53	5056.85	6096.26	3897.89	3741.29	3994.47	5740.2	4729.24	7168.49	4019.77	4230.42	2915.19	3744.52	2724
P24547	P24547;A0A0A6YY72	IMDH2_MOUSE	Impdh2	Impdh2	35315.2	27252.6	37454.4	31817.3	28205.7	32061.8	22287.7	32402.7	28333.2	24396.9	42601.7	16447.4	35263.3	39761.6	24251.9	26465.9	29698	33460	25831.8	31070.4	29949.5	26416.7	25445	26857.8	30279.3	30083.7	53621.3	50298.7	50019.4	45755.8	48747.4
P24788	Q64434;P24788;A2A9P6	CD11B_MOUSE	Cdk11b	Cdk11b	3475.68	3081.59	3088.26	2679.44	3390.01	2941.33	3369.36	2999.89	3447.61	2985.82	2650.93	4080.15	2505.66	3181.59	3403.47	3140.97	2273.27	3069.15	2605.74	3209.4	2960.98	2450.41	3846.15	3201.62	2874.98	3212.98	4381.19	3743.4	3895.85	4133.1	4054.45
P24823	P24823	PPBN_MOUSE	Alpg	Alpg	4520.3	7261.61	3720.08	7370.8	5225.96	3017.46	7289.1	13131.2	9950.63	9954.34	14861.9	3186.04	31320.6	12586.4	4817.88	4056.76	9551.26	6193.61	6471.42	7456.95	6061.2	6238.32	9470.83	8326.54	13407.4	3044.12	48091.4	25967.8	38138	50705.2	27840.1
P24860	P24860;G3UY65;Q68EM3	CCNB1_MOUSE	Ccnb1	Ccnb1							1041.93		1148.29	2025.89	1479.48		1173.05	2409.91	2584.42	1591.67	1016.76	2106.8		1210.78					743.57	1357.92	2154.93	3283.44	3228.8	3391.41	3483.35
P25085	P25085;A0A0A6YVU4;Q3TBV5	IL1RA_MOUSE	Il1rn	Il1rn	1445.43		503.86									298.21					580.96	265.45		943.8	353.9						49.44
P25206	P25206	MCM3_MOUSE	Mcm3	Mcm3	11141.2	12182.6	10137.3	10129	11531.2	11064	11000.4	12493.5	11820.8	13944.1	14525.1	16925	13766.3	14917.4	16635.6	14270.7	14491.6	15796.2	11529.7	13135.1	12526.9	14397.3	13394.9	12162.9	15347.1	13190.2	16116.1	17543.8	17106	16052.4	20321.6
P25425	P31362;P25425;H3BJT4;I1E4X2;A0A0A0MQM6;A0A0A0MQE0;F8VQL7;A0A0R4J1Z4;E9Q6Z8;Q3U5D1	PO2F1_MOUSE	Pou2f1	Pou2f1	2584.08	1989.24	2340.6	1151.31	2306.61	2523.1	2316.07		1945.92	2288.09	1489.68	1436.28	2261.89	1885.46	2127.68	2590.78	1724.37	2306.6	1451.51	1317.27	1901.2	1677.41	2301.06	2183.29	1390.81	1994.88	1991.2	1842.66	1922.41	2917.74	2409.84
P25444	P25444;D3YWJ3;D3YVC1	RS2_MOUSE	Rps2	Rps2	31264.7	34820.5	32811.1	36385.6	35023.4	33364.1	26898.4	33427.6	31214.6	23598.2	33316.8	139082	29048.9	33667.8	23413.8	26740.8	27297.4	37904.9	30913.5	37558	30296.8	31439.2	28791.3	29996.3	33000	36823.1	36156.2	28190.4	21976.8	19719	27608.7
P25911	P25911	LYN_MOUSE	Lyn	Lyn	987.99	1916.96	664.93	1524.44	1326.16	934.25	1982.67	2666.06	2144.01	1341.9	2689.38	2049.03	2162.88	2457.31	2103.84	913.35	868.44	1564.58	759.12	1284.18	1330.54		2209.05	1793.67		1107.23	1237.49	1311.68	1182.58	2102	1042.96
P25976	P25976;A2AWT6;A2AWT5;A2AWT7;G3UZW9	UBF1_MOUSE	Ubtf	Ubtf	9011.84	9701.59	9449.46	9819.59	9975.65	10531.1	9717.92	8775.96	9928.56	9087.48	11795.1	10528.9	9760.44	10018.2	9578.73	8194.51	8416.65	8798.64	6331.03	8063.72	7758.3	8414.43	7823.4	8808.22	8145.65	8506.22	8065.47	9138.32	6804.23	7999.82	8021.66
P26039	P26039	TLN1_MOUSE	Tln1	Tln1	13326.4	14038.4	14705.1	13100.5	15068.9	11418.7	10933.8	9401.98	10911.8	11913	10770.3	9237.07	12674.4	11530	12235.6	9907.26	11345.4	13006.8	12647.3	11068.4	12812.7	12368.9	13660.2	11856.8	13866	12451.8	11966.9	11770.3	10244.7	11729.6	9413.74
P26040	P26040	EZRI_MOUSE	Ezr	Ezr	20061.9	16727.1	17205.3	20106.6	23356.5	13105.6	12624.1	21127.5	15965.6	21559.1	43623.5	36701.2	37717.8	40454.3	38559.1	19120.4	23036.9	21629.8	16300.3	20444.8	28660	22747.6	26894.9	20446	24681.6	28559.5	22978.1	19158.9	22189.5	24149	16444.6
P26041	P26041	MOES_MOUSE	Msn	Msn	179172	241430	198285	191233	193583	246644	176719	202670	222275	181707	138092	137996	182814	112473	163956	123275	168178	150243	165271	185378	200274	174925	169303	183367	163226	162924	113547	120580	83908.7	107561	106903
P26043	P26043;A0A5F8MPB9	RADI_MOUSE	Rdx	Rdx	15704	14519	12434.5	14089.6	14256.1	11597.5	10731.7	9408.57	13122.7	13024.3	12817.1	13933	11535.6	13320.9	12461.6	10593.2	13180.5	12202.4	11158.5	8905.82	13162.1	11733.1	12952.1	10697	10097.6	11614.8	17921.5	18659.2	17401.4	19082.3	13815.8
P26187	P26187	MGMT_MOUSE	Mgmt	Mgmt	1398.81		821.42		664.56		1139.34	1522.66	1365.66	1078.34	2120.74	753.72	923.37	1394.49	2001.88	1279.19	1617.09	1061.6	1158.47		2201.76	1788.06	1866.95	1175.83	1004.84	949.64	1168.18	1313.64	1971.7	456.53	1275.48
P26231	P26231;A0A494BAD0	CTNA1_MOUSE	Ctnna1	Ctnna1	19188.6	18604.8	20027.3	23313.1	21626.4	21672	22695.9	19453.9	19219.7	20792.9	23355.9	23278.6	23329.8	21591.4	22929.3	18752.5	22581.3	24354.7	17962.4	21945.4	20909.4	18756	19484.5	20870.2	19435.8	19925.3	20417	18715.4	19335	19085.8	17424.4
P26350	P26350	PTMA_MOUSE	Ptma	Ptma	2958.92	2969	2583.23	2387.09	2819.74	2851.55	2736.07	1942.02	1749.86	1969.86	4459.73	15797	2704.32	2743.66	3139.13	3082.35	2822.33	2818.19	2581.97	3349.14	4099.38	3292.18	2817.92	5368.75	4151.64	3675.42	5763.35	4008.68	3036.97	3694.21	2736.87
P26369	P26369;Q3KQM4;Q80XR5	U2AF2_MOUSE	U2af2	U2af2	1528.76	2537.42	1129.65	1522.64	1861.08	2774.22	1618.22	656.63		1517.51	1647.38	2283.85	536.37	2684.87	1573.51	984.45	1081.07	1228.03	1350.81	1373.53	1489.31	994.3	1340.15	287.84	791.01	929.75	3297.64	1428.83	2742.28	1616.9	2032.31
P26443	P26443	DHE3_MOUSE	Glud1	Glud1	17601.4	16563.6	19528.2	18074.9	17558.4	16750.2	16176.9	20023.8	17227.8	24399	20939.3	14589.2	24141.4	23752.1	23564.4	25031	22392.6	22796.6	21257	21863.4	15910.1	20584.7	21146.9	18578.1	23938.5	18614.5	26942.2	19682.8	20278.1	26961.5	26693.1
P26450	P26450	P85A_MOUSE	Pik3r1	Pik3r1	544.07	907.81	611.57	259.41	1040.73				644.01	440.21	481	1243.72		479.29					422.24		463.23	545.51		479.86						606.26	488.2
P26516	P26516	PSMD7_MOUSE	Psmd7	Psmd7	13197.1	14171.5	12969.4	12022	10804	11809.2	9907.8	11475.3	10934.2	12492.9	12922.4	9804.34	12273.4	11682.6	12617.8	13728.2	13337	14085.1	13093.7	12707.8	13915.6	13443.5	11717	11938.3	11894.6	13488.2	14283	13877.7	13975.4	12392.6	13522.5
P26638	P26638;Q8C483	SYSC_MOUSE	Sars1	Sars1	15431.7	18860.8	24753.8	14197.1	14248.7	21908.7	21675.8	20440.5	22500.7	24363.9	23903.9	43748.6	23088.7	22868.5	27782.9	30355.7	34840.2	41351.8	34130.5	33806.8	31476.8	28573	25755.6	22331.6	28485.5	27687.9	38989.7	31356.6	36308.9	30842.1	35481
P26645	P26645	MARCS_MOUSE	Marcks	Marcks				535.24		1254.69	2408.31	1068.5	611.34		414.52	7443.58		580.95	905.65	922.7	1185.24	1601.12	1211.45	1887.94	1862.69		1247.37	1348.11	1425.08	1368.82	1298.2	706.27	759.22	1979.46	1050.3
P26883	P26883;F6X9I3	FKB1A_MOUSE	Fkbp1a	Fkbp1a	20347.4	23240.6	22358.1	15950.6	17626.8	17976.6	22789.4	19688.2	17875.1	17438.1	19119.3	28284.8	16474.9	16451.5	18129.2	20144.7	14833	13778.9	19903.4	13289.3	18201.6	12601.3	14691.1	16577.2	17686.9	17586.9	12627.2	12171.8	11122.1	11283.7	11605.7
P27048	P27048	RSMB_MOUSE	Snrpb	Snrpb	10819.1	11172.6	8976.36	8328.03	9515.88	12753.5	8327.34	8447.5	8878.69	10406.1	10119.4	30227.7	10418.2	8623.83	11875	12170.7	13718	15337.2	11817.2	11577.5	12087	11445.4	9874.1	9526.33	11156	12991.1	14470.9	17217.6	13205.8	12228	12202.4
P27546	P27546;A0A140T8T5;A0A0G2JG35;A0A0G2JDN7;E9PZ43;A0A0G2JFT4;A0A0G2JFH2	MAP4_MOUSE	Map4	Map4	13757.1	16058.2	15420.8	13441.5	15212.8	15075.4	17035.5	16894.5	16335.3	18606.4	15533.6	14886.4	14333.6	17760.9	17495.9	13689.6	13814.8	13226.1	11451.9	10714.2	11774.9	13210.8	13677.9	13256	11111	11461.8	16664.1	18239	18560.2	20473.7	15162.2
P27601	P27601	GNA13_MOUSE	Gna13	Gna13	9897.96	10566.8	10720.2	12388	11557.4	8231.65	8086.4	7276.03	7658.84	8785.9	7227.39	6387.23	6781.53	6612.92	6961.05	7957.15	6730.08	8408.21	7887.94	7920.13	7679.06	6974.91	8924.79	8226.88	7659.96	9062.04	7117.26	7062.53	6580.61	5547.19	6516.81
P27612	P27612;F7D1R5	PLAP_MOUSE	Plaa	Plaa	2246.83	2274.14	2317.42	1932.11	1673.75	1544.44	1556.27	1644.03	2137.95	2083.49	2495.61	3069.27	1695.34	1984.6	1865.58	2305.45	1962.37	2025.76	1999.88	1912.11	2833.82	2011.02	2624.37	2317.08	2379.24	2581.59	2586.73	2415.57	2394.06	1840.25	1906.25
P27641	P27641	XRCC5_MOUSE	Xrcc5	Xrcc5	2561.66	2600.99	2898.71	3281.97	4049.14	1605.07	2913.87	3058.7	4938.77	3545.52	4545.23	4827.37	4426.18	5493.73	4862.14	3720.19	4437.72	4557.68	3877.24	2616.61	3822.68	4782.45	3125.36	3495.25	5352.83	2966.65	3407.02	3408.65	3941.29	4094.09	3476.25
P27659	P27659	RL3_MOUSE	Rpl3	Rpl3	19079.6	21268.4	19922.4	20410.1	17463.2	15723.7	14422.9	20207.9	18895.5	13438.8	13758.4	79088.4	17687.8	17676.3	13857.8	14676.4	17788.2	17065.8	17971.9	16063.4	15075.9	17583	18622.8	14145.2	18582.8	20265.7	13410.6	14094.2	12732.8	14304.2	12797.7
P27661	P27661;C0HKE1;C0HKE9;C0HKE4;C0HKE8;C0HKE5;Q8CGP7;Q8R1M2;C0HKE7;C0HKE2;Q8CGP6;C0HKE6;C0HKE3;Q8BFU2;Q8CGP5;A0A0N4SV66	H2AX_MOUSE	H2ax	H2ax	3959.15	3237.81	3522.89	3516.05	4144.59	3658.66	2756.67	3300.95	2980.93	3103.59	2946.54	10544.4	3488.42	1578.15	3432.7	2185.58	3199	3180.76	1753.08	1870.36	4092.13	2272.52	1503.03	2494.29	2476.75	2296.98	2373.91	2975.81	1346.22	2566.03	3668.14
P27773	P27773	PDIA3_MOUSE	Pdia3	Pdia3	74465.1	69505.1	69973.1	65922	69550.7	67066.4	81411.4	109296	87405.9	91014.9	100928	91390.8	95182.7	114882	82341.3	73074.6	80161.8	69702.2	65098.3	71486.3	65744.5	71566.7	65167.3	63415.5	71612.3	55438.2	91010	84667.1	90304.2	94857.3	81055.1
P28063	P28063;G3UZW8	PSB8_MOUSE	Psmb8	Psmb8	2547.07	3277.26	3981.93	2839.66		4980.75	2364.53	3540.61	3397.26	3524.24	3332.15	7210.85	3044.49	3352.54	3069.64	2100.58	4882.69	4144.02	3861.4	4305.02	3755.55	3104.32	3714.83	3700.72	4764.58	4580.65	3355.55	4145.4	2116.39	2258.38	3640.01
P28076	P28076;A0A0R4J256	PSB9_MOUSE	Psmb9	Psmb9	260.11										767.2		270.77	373.78	921.44	548.41	500.09		490.72	942.24		211.02					499.14			516.98
P28231	P28231	CXB3_MOUSE	Gjb3	Gjb3	295.97	296.39	447.99		631.41	1143.13	1044.98	974.97	824.47	691.34	447.42	608.81	156.29	904.99				267.11	326.05				246.53		522.97		790.23	359.71	1069.52	879.51	678.87
P28271	P28271	ACOC_MOUSE	Aco1	Aco1	3287.84	3589.92	3784.43	3504.91	3536.47	3298.08	3329.66	5536.32	4022.09	3791.71	3945.75	5279.25	5094.17	4488.29	4217.08	3481.31	3716.02	3380.36	3622.87	3952.37	4334.58	4486.12	4219.82	4037.31	4578.28	4265.67	2110.76	1883.38	1552.02	2313.73	1554.35
P28352	P28352;D3Z124;D3Z6R9	APEX1_MOUSE	Apex1	Apex1	8413.72	8497.25	7965.44	8570.73	9925.04	8479.03	9982.23	10751.1	10157.9	8831.31	6990.77	8932.79	12318	9431.16	10349.4	7099.94	9065.83	6199.6	9461.1	6319.64	6646.52	5228.77	5970.98	8225.47	8286.94	7442.7	12960.1	9372.12	9295.92	12137.9	9989.05
P28474	P28474	ADHX_MOUSE	Adh5	Adh5	8922.34	10271.2	9054.46	9438.27	9529.82	9141.76	8739.13	12868.2	12171.3	11894.4	11237.4	27795.5	11530.7	10950	12118	11140.6	13830.9	10256.7	11359.6	11413.7	11180.4	12777.1	16350.5	17413.9	13087.3	14249.5	5979.06	5265.14	6128.42	7612.57	5697.62
P28574	P28574;A0A1W2P7P4	MAX_MOUSE	Max	Max	1961.96	2620.55	2733.41	2193.68	2709	2426.45	2487.93	2228.6	2229.4	2602.16	1500.4	1337.24	2753.29	2351.79	2518.75	1498.72	1948.16	1816.08	1803.89	1624.69	1210.72	1482.22	1204.37	1489.82	2102.19	1316.87	3525.09	3495.82	3210.73	3694.72	3862.01
P28650	P28650;J3QN31	PURA1_MOUSE	Adss1	Adss1	2890.35	5107.84	7365.47	6478.59	6354.65	4685.11	1822.47	1440.74	3393.24	4322.65	2725.77	1665.3	1171.71	2333.55	2539.36	4289.79	2497.99	3644.56	5879.82	3305.81	3638.2	2981.45	4179.35	2641.09	1232.01	4737.45	597.22	1121.54	500.83	1420.88	743.67
P28656	P28656;Q3TF41;Q8BSH9	NP1L1_MOUSE	Nap1l1	Nap1l1	11679.6	11517.6	11681.9	8282.41	10267.1	10109	14500.4	17150.2	15555.6	17494.5	12876.1	15394.3	12813.4	12296.2	15444.2	23755.9	25276.8	23005.8	19523.3	22099.5	12183.9	15275.2	16137.6	15697.1	19380.2	15277.5	21452	21708.2	22673.3	21420.7	19807.8
P28658	P28658	ATX10_MOUSE	Atxn10	Atxn10	1098.93	2270.67	1430.91	1093.25	1154.21	1583.36	1471.61	1713.29	3062.3	2024.27	2164.91	2229.05	2392.25	3253.44	1682.14	2609.3	3113.9	3990.08	3045.95	2981.97	2313.9	2191.46	2115.92	2560.75	2374.12	2602.55	2474.35	2439.11	2004	2167.47	2343.18
P28659	Q9Z0H4;P28659;A0A0R4J0T5	CELF1_MOUSE	Celf1	Celf1	1166.92		1217.82	2024.68	893.14	1385.67	1205.6	1844.54	1402.22	1654.13	1626.87	3540.61	1559.23	1129.58	1993.86	1647.76	2426.62	2310.94	1051.64	2007.18	1486.69	2719.26	1799.76	3146.65	2791.98	1671.67	2167.47	4277.79	3086.13	3868.88	4724.59
P28660	P28660;A2AS98	NCKP1_MOUSE	Nckap1	Nckap1												1684.48
P28667	P28667	MRP_MOUSE	Marcksl1	Marcksl1	13372.2	12634.6	17831.2	8591.63	18427.4	24635.9	11108.1	13025.2	12989.6	10805.5	6663.37	4408.36	3411.62	3356.96	4273.53	6533.01	7823.95	6166.08	7712.45	6714.06	4412.39	4488.04	2982.53	6017.66	4028.18	5666.83	15927	15616	11744.4	11675.4	12684.9
P28740	P28740;E0CZ72;F8VQ42	KIF2A_MOUSE	Kif2a	Kif2a	3331.35	3824.13	2788.91	4674.24	2196.08	3780.34	2883.41	3386.13	3907.26	3703.12	3955.52	5583.73	5058.58	3492.07	3288.59	3237.67	3711.72	3017.75	2900.18	2840.91	3775.47	3572	3859.84	3404.42	3213.65	3271.09	5887.2	3598.17	3830.87	4261.05	4380.03
P28843	P28843	DPP4_MOUSE	Dpp4	Dpp4									650.05			1578.9		1816.74	1135.99
P28867	P28867;Q1MX43;Q1MX42;Q1MX41;Q1MX40	KPCD_MOUSE	Prkcd	Prkcd	420.2	920.61	590.86		758.64	1007.07	725.98	165.22	412.33	661.95	750.12	449.09			589.41	581.51	645.89		730.53	879.11			551.24		681.93		672.81	206.96	580.13	331.44
P29341	P29341;A2A5N3	PABP1_MOUSE	Pabpc1	Pabpc1	14883.6	11867.3	14579	12211.9	12450.8	14683.8	13331.1	15827.9	14691	13423.1	13235.8	14006	13820.8	15351.3	13228	15420.4	16331.7	16814.9	15646.4	16063.4	11914.4	11802.2	11125.5	11696.7	13073.4	11283.3	22247.5	22391.8	18898.5	15551.9	20476.8
P29351	P29351	PTN6_MOUSE	Ptpn6	Ptpn6	2020.72	1939.06	2203.7	943.69	2174.57	1481.55	2117.58	1574.04	1648.12	1441.41	2179.24	1408.86	1388.85	1742.49	2519.51	1794.44	1629.71	1679.04	2112.02	2111.08	1971.01	1572.36	1761.61	1629.52	2268	1900.5	1403.67	1552.52	1664.48	1367.4	1210.75
P29391	P29391;A0A1B0GR60;Q9CPX4	FRIL1_MOUSE	Ftl1	Ftl1	44298.2	41161.4	42120.5	84497.9	37364.3	40742.9	16187.1	29618.2	19249.1	20341.3	22248.5	31955.8	48325.7	51347.5	53792	34893.2	14459.4	16549.5	24092.8	24656.9	19397.2	22713.3	28667.1	26197.1	35309.7	35941.5	3663.69	3391.18	8535	13262.3	5410.42
P29416	P29416	HEXA_MOUSE	Hexa	Hexa	10430.8	8368.48	9304.55	13520.5	9947.54	9826.99	5649.67	10766.4	9188.91	8114.8	10771	8220.62	13232.9	14722.1	12851.6	7630.66	11218.7	9587.96	8306.06	16191.9	9063.17	10394.1	9729.29	8350.39	10476.8	10751.2	7890.96	8801.72	8182.93	9357.04	7523.4
P29595	P29595	NEDD8_MOUSE	Nedd8	Nedd8	13752.4	13264.2	13280.3	12118.5	12605.5	12400.4	9904.45	9243.9	9577.66	15000	12205.3	17462.8	9259.03	7898.46	9423.81	12887.7	11500.2	12596.5	9455.26	11252.9	15469	10841.7	12456.4	11943.5	10540.8	12235.3	14156.5	9130.93	12379.7	13468.9	9443.5
P29758	P29758	OAT_MOUSE	Oat	Oat	3053.47	1707.52	1761.65	1181.29	1607.74	1029.84	3081.78	2382.06	2618.78	4143.69	6868.08	5573.1	7568.67	14008.8	5769.97	2688.3	2403.1	2425.88	2195	1449.73	1277.49	2519.81	1856.23	1534.59	2484.66	1427.29	3611.23	3364.88	2420.36	4578.44	2755.44
P29788	P29788	VTNC_MOUSE	Vtn	Vtn		3218.83						3023.96				582.86					2361.16	1986.86	1240.5	2202.33									707.21	1892.16
P30051	P30051;E9PVS2;E9Q387;F7B3M8;F6TBI7;E9QAK6;E9PZ73;Q3UFP5;F6ZIM6;F6QIG2;Q3USK5;Q6PAQ8;F6QH05	TEAD1_MOUSE	Tead1	Tead1												1185.62
P30275	P30275;A2ARP5	KCRU_MOUSE	Ckmt1	Ckmt1	46285.9	36602.2	57983.4	53432.2	36463.4	53343.4	70161.8	67889.5	67196.2	83693.6	70032.5	30935.8	86587.9	67388.9	94848.5	75882.6	72029.3	64979.8	70962.6	65606	62543	72012.1	65577.3	86968.9	72880.6	84612.9	42564.3	30897.7	28699.7	40275.4	26665.5
P30285	P30285;E9PZX7;E9Q9E4	CDK4_MOUSE	Cdk4	Cdk4	3412.73	3551.58	3949.25		2038.84	2545.76	3213.47		3169.53	3986.94	3364.27	3724.27	3455.72	3177.88	3146.42	5839.98	3770.93	4870.66	4797	4222.18	5100.32	5559.5	6275.45	1890.83	3619.82	4204.87	2817.46	2744.47	2314.12	2822.81	2748.97
P30412	P30412	PPIC_MOUSE	Ppic	Ppic	1998.72	396.38	746.34	1740.55		921.94	1672.98	2573.11	1126.1	2099.69	1909.27	1529.78	2237.1	1650.84	2220.95	1285.46	1248.59	1124.05	689.41	883.47	326.98	1271.75	1055.68		1171.67	685.48	1299.3	878.26	1407.87	1612.15	2089.03
P30415	P30415;Q8CBP6	NKTR_MOUSE	Nktr	Nktr	517.82		411.54		545.84	654.66	473.83	664.5	543.9	696.1	297.3	292.23		651.95	501.15	472.15	370.69	547.6	360.64		431.27			1151.97			632.87	550.13	697.55	1065.95	1084.27
P30416	P30416;F6S2D5	FKBP4_MOUSE	Fkbp4	Fkbp4	26896.5	24634	22820	27312.2	26088.9	22070.1	19826.6	34343.5	25001.5	28618.9	29972.3	29310.7	26188.8	34546.2	27954.8	34380.8	35351.2	31121.7	27799	27220.1	26950.5	28214.5	27113.9	31112.2	28573.1	23553.6	57585.7	50677.8	51734.4	59790.5	49406.3
P30681	P30681;P63158;A0A0J9YUZ4	HMGB2_MOUSE	Hmgb2	Hmgb2	49081.3	76585.7	57179.6	60785.2	58048.3	62705.1	43213.3	48704.9	51628.4	44760.1	52707.3	96516.1	46105.4	37008.8	55390.1	44454	36516.7	50587.4	35792.3	38268.6	59086.7	47679.1	50028.8	51445.7	57262.9	46201.9	74858.3	74129	59513.9	51814.7	65207.3
P30999	P30999;E9Q8Z5;E9Q8Z6;G3X9V2;E9Q8Z8	CTND1_MOUSE	Ctnnd1	Ctnnd1	15103.2	12984	16622.7	16876.9	16550.5	17689.5	19666.7	16518.6	14803.9	16248.1	16680.5	15710.2	16434.9	15597.1	17745.2	11899.7	13089.5	15699.3	14089.1	13396	14621	12662.1	13252.5	13793.3	13178.2	13334.7	16281.7	15719.4	15261	16151.3	14838.3
P31230	P31230;Q3UZG4	AIMP1_MOUSE	Aimp1	Aimp1	7744.88	7478.56	6631.48	5208.82	8481.77	7783.22	6967.28	5604.45	6293.66	6405.96	8206.25	5742.4	7419.74	8472.82	6737.15	6263.38	6760.15	7474.85	7702.91	7246.18	7866.79	8051.84	6335.53	6687.34	9037.19	7619.65	9511.75	8348.85	9070.79	10331.6	9819.58
P31266	P31266;Q3U6F1;A0A0J9YTV5;E9Q7W0	SUH_MOUSE	Rbpj	Rbpj										176.18		1058.01															286.05
P31324	P31324;H3BK84	KAP3_MOUSE	Prkar2b	Prkar2b				511.14												707.67						536.8	1182.42		525.33		296.91
P31725	P31725	S10A9_MOUSE	S100a9	S100a9																											429.23	475.64		629
P31750	P31750;D3Z783	AKT1_MOUSE	Akt1	Akt1	2459.67	1638.65	1945.24	1343.49	1730.89	1889.6	1328.42	1405.41	1455.9	1997.01	1368.74	910.32	1478.96	1370.32	1999.79	2152.15	1807.82	2421.33	2181.75	1989.83	2104.64	1392.03	1407.41	1976.93	1530.85	1945.22	1362.75	1824.38	1461.94	1104.38	730.21
P31786	P31786;Q4VWZ5;D3Z563	ACBP_MOUSE	Dbi	Dbi	61147.3	61610.2	56968.5	33054.9	59553	67613.6	44652.2	41408.6	48437.1	43928.5	24580.3	16756.7	29054.4	23622.7	25564	42392.5	53623	61292.7	46529.2	66689.2	51037.8	58984.9	24567.6	57767.5	45195.8	32405.7	24616.3	21631.8	15136.1	23379.8	15260.3
P31938	P31938	MP2K1_MOUSE	Map2k1	Map2k1	2591.84	63698.9	10951.8	15648.7	1823.18	66154.3	2928.2	2662.1	4505.33	29010.7		4955.98	1254.97	1876.39	3575.81	12990.1	17315.8	12991.8	2576.69	13192.6	1982.63	1540.91	3568.44	9129.08	9552.45	6415.2	3888.59	1035.06	3577.19	591.35
P32020	P32020	SCP2_MOUSE	Scp2	Scp2	11214.2	12337.9	15399.3	14892.4	12169.9	13218.8	4671.66	6072.25	5535.6	6672.38	5746.65	4475.66	7581.24	7940.23	7840.2	8508.56	7515.65	5953.99	7674.33	5717.62	6029.87	6580.58	6033.72	7344.32	7153.39	9670.73	5910.84	7154.14	6288.49	7796.31	5820.76
P32037	P32037	GTR3_MOUSE	Slc2a3	Slc2a3	79485.6	107037	89508	78753.5	69183.8	103484	91897.8	74195.2	94667.1	73958.5	78987.6	140972	75115.3	72375.7	76370.1	47623.1	39419.1	45413.8	57564.6	43946.3	69791.8	57405.6	34506.8	56224.2	46708.8	42896.1	27697.9	40433.3	36125.6	45278.8	37970.1
P32067	P32067	LA_MOUSE	Ssb	Ssb	13485.6	14157.4	12723.4	9920.92	12214.9	11849.1	12077.1	12312.2	14452	12231.2	13657.9	21358.2	11932.5	13257.8	13262.3	14665.8	15078.1	18418.5	14403.9	12985.2	15794.8	13869.9	14247.9	12784.6	13511.9	14850.7	16097.5	13154.2	11164.1	11959.6	13929.3
P32233	P32233	DRG1_MOUSE	Drg1	Drg1	2974.68	3752.92	3421.88	2668.13	2586.29	2825.63	2414.55	3168.84	2883.56	2689.14	2950.5	4607.1	3468.98	2771.57	3217.57	3403.25	3070.88	3020.15	3227.23	3446.78	3010.92	3376.96	2715.22	3558.37	2505.88	3058.73	3634.23	3405.25	3230.56	2483.4	3617.33
P32261	P32261;A0A0A6YXS8;A0A0A6YWH7;A0A0A6YX49	ANT3_MOUSE	Serpinc1	Serpinc1		48885.5	5293.8	8032.54		50959.3	3388.14	2953.91	3841.16	24089.5	3601.23	4048.06	2242.92	984.69	3110.59	8235.86	9818.93	8481.06		5014.97	2090.45	2871.42	1510.7	6484.61	10436.5	4876.03	5163.43
P32507	P32507	NECT2_MOUSE	Nectin2	Nectin2	1609.38		780.16		854.15		1031.55		748.52		1103.66	2144.92	604.55	900.95				540.56	832.89	772.02	1013.84	409.38			821.98	543.68	583.95	553.23	926.21
P32883	P32883	RASK_MOUSE	Kras	Kras	1694.09	1202.6	1144.75	2408.82	1565.36	1854.29	2168.1	1633.83	1152.35	1761.33	1364.09	1435.82	1581.73	1857.61	916.68	1165.4	1328.35	1188.89	949.06	1301.12	1715.56	765.45	976.35		847.81		1185.29	1789.94	1272.65	1232.65	1277.35
P32921	P32921	SYWC_MOUSE	Wars1	Wars1	5363.51	6018.52	6315.36	4107.42	5623.14	5688.14	4862.09	3827.01	4566.95	5934.27	6853.12	6745.51	4471.99	5008.58	6500.76	6313.24	6934.6	7832.15	6424.09	6311.59	6513.71	7292.24	8696.94	5403.2	6241.76	6936.06	9589.01	9256.83	10378.9	8904.04	9673.11
P33174	P33174	KIF4_MOUSE	Kif4	Kif4	1080.32	740.22		1429.11				416.18	707.28	591.82	830.68	970.77	571.36	667.96	484.63		511.96	531.47	613.41	872.46		758.81	376.55	606.11			1002.55	975.89	1135.45	1610.4	1554.53
P33215	P33215	NEDD1_MOUSE	Nedd1	Nedd1	1296.18	1090.81	1077.61	437.31	1272.35		1654.28	1906.89	730.47	1803.82	1795.67	1046.83	1693.63	797.12	1894.39	1605.47	1682.19	2428.91	1753.93	1685.85	1418.45	2028.67	1974.59	2455.05	2419.7	1859.05	1038.01	1250.21	1214.96	775.19
P33609	P33609	DPOLA_MOUSE	Pola1	Pola1			233.77									343.88						394.28			253.58		242.63			335.78	310.36		155.58	103.7	506.59
P33611	P33611;A0A494B9D2;A0A494B956;Q8C2T6	DPOA2_MOUSE	Pola2	Pola2	575.86	758.39	1171.12		1004.7	791.11	974.59	1684.61	1409.95	1155.97	1094.79	878.87	1392.85	1763.34	1422.16	1543.51	1500.49	1861.43	1316	1310.37	851.96	1716.21	1412.24	1892.33	1868.59	1134.24	2330.64	1912.84	2624.23	2509.05	2091.19
P34022	P34022;H7BX22	RANG_MOUSE	Ranbp1	Ranbp1	23336.7	23533.8	24533.1	16166.7	20167.5	23858.2	22906.5	22758.2	23456.5	21633.7	26762.7	20094.3	20408.1	23931.6	25252.9	29055	29420.3	31345.2	27331.4	31322.5	29572.8	28078.5	28048.1	28972	29879.9	26555.9	27128.6	27313.9	28404.7	25193.7	32019.8
P34056	Q61312;P34056;A0A286YDR3;Q8BPN4;A0A286YD43;A0A286YCU0;Q3ULB3;A0A0R4J1E6;A2APA8	AP2A_MOUSE	Tfap2a	Tfap2a	1944.63	2786.3	3087.06	3634.53	2973.85	3224.72	1943.45	2558.12	1592.1	1801.2	1841.22	3002.23	2427.69	2641.2	2009.91	2301.41	1821.05	2182.25	1888.05	1927.53	2072.34	2652.6	2155.71	1682.88	1984.01	1946.13	3564.53	2890.5	3578.57	2522.73	2935.64
P34152	P34152;A0A5F8MPY3	FAK1_MOUSE	Ptk2	Ptk2	6283.97	4574.9	5019.76	3611.72	4721.1	5469.68	3134.96	2163.99	2922.4	3106.44	2998.68	2450.4	1733.56	2102.49	3478.93	2907.01	3638.23	3351.3	2480.8	3252.83	4616.46	2896.42	3708.75	3169.65	3827.44	4833.45	2563.6	2806.05	3109.39	2032.77	2370.14
P34884	P34884	MIF_MOUSE	Mif	Mif	8997.4	8047.27	10619.6	2760.33	6606.39	9448.2	7779.37	11205.5	7755.24	13085.7	8955.23	45105.2	5357.97	7427.57	7489	7513.88	10511.7	10691	9552.4	8880.59	14842.4	6692	4813.82	5387.88	10126	9977.66	17895.7	15409	13010.6	19226.6	18495.1
P34914	P34914;A8JYK8	HYES_MOUSE	Ephx2	Ephx2	488.92		350.19						377.02		388.24	396.36				338.59	702.71		313.21		237.86	590.35	402.17	564.86	590.96	748.16	646.87	940.95	750.76	718.68	494.72
P35123	P35123;A0A0A6YWM7;A0A0A6YW63;A0A0A6YW28	UBP4_MOUSE	Usp4	Usp4	1567.24	983.53	1890.61	721.43	875.15	1004.29	1592.7	1476.66	1193.68	1068.81	1083.98	915.92	1212.35	898.05	1400.97	1517.05	1337.39	1546.33	1187.2	1353.82	1355.46	1335.67	1896.88	1458.95	1375.52	1571.11	1540.4	1613.16	1969.34	1455	1759.4
P35235	P35235	PTN11_MOUSE	Ptpn11	Ptpn11	3299.27	4816.39	4931.47	4075.89	3997.84	4566.78	3904.7	4355.26	4595.56	5057.53	5129.83	3407.8	5042.75	5120.6	4381.91	5863.05	6038.51	4954.33	5568.31	6060.6	6022.68	5208.29	4609.57	5364.55	4536.91	5251.76	4246.91	5491.56	4495.11	5027.27	4884.66
P35278	P35278;Q9CQD1;P61021;Q8C266	RAB5C_MOUSE	Rab5c	Rab5c	13492.1	13538	11578.1	15815.3	13599.5	15202.5	15312.1	14875.3	13551.6	15704	16044.4	20174.5	14419.5	17739.2	20013.2	11123	10583.4	13635	15234.3	12590.9	13516.4	15388	13752.2	13142.9	14828.4	15413.4	14399.7	15899.1	13759.1	15020.4	13885.9
P35279	P35279;D3YV69	RAB6A_MOUSE	Rab6a	Rab6a	11492.8	15774	12810.6	12527.4	13102.5	16134.1	13472.4	14489.5	14397.6	16194.5	11943.9	9182.68	14650.4	15264.1	14259.1	11980.8	12507.6	12390.8	11290.5	14985.8	12369.8	10445.6	12753.6	12733.7	11620.9	12594.4	13146.5	17076.9	16920.2	16982.2	14937.7
P35282	P35282	RAB21_MOUSE	Rab21	Rab21	1085.76	2147.91	1295.19	1982.17	2340.08	2081.94	1043.76	1324.74	2005.24	1949.1	1749.77	2810.95	1763.78	1739.71	1996.41	1387.42	2693.91	1862.34	2024.52	1539.17	2786.92	2450.46	1886.2	2810.75	2819.47	2806.24	1456.09	1555.6	1591.55	1316.06	1366.73
P35285	P35285;A2ARZ7	RB22A_MOUSE	Rab22a	Rab22a	814.37	644.75	240.32	1035.1	304.75	592.62	720.47	738.64	534.36	840.55	487.27	316.41	613.26	582.54	627.65	322.65	764.95	1053.52	1041.31	1015.52	839.73	1014.57	897.08	829.1	361.1	849.68	459.94	770.77	1058.57	752.55	795.78
P35288	P35288;M0QWL7;Q9D4I9	RAB23_MOUSE	Rab23	Rab23	759.72	1345.38	837.61	1683.56	1654.27	1079.73	2364.52	1067.79	1166.54	1210.82	1420.12	1001.37	582.99	1585.73	1111.63	1170.84	1823.45	1216.84	1485.69	2141.66	1219.66	790.19	1564.07	1566.13	968.82	999.39	1006.46	943.77	875.24	1233.67
P35290	P35290	RAB24_MOUSE	Rab24	Rab24		736.01							394.09	363.29		372.37											461.04				336.75
P35292	P35292;D3YVQ6	RAB17_MOUSE	Rab17	Rab17	1045.22		988.13	1246.98	946.99	1717.6		787.2		1580.99	786.86	1499.73		2092.47	1766.62		348.19		513.57	712.84		742.97		210.66		1073.07	608.21	687.66		758.04	1050.04
P35293	P35293;A0A452J8C1;A0A3Q4EI12	RAB18_MOUSE	Rab18	Rab18	21116.4	23647.9	23902.4	27374.8	20636.4	27370	25921.9	26078.3	27893.8	21202.6	14643.6	9731.27	16076.3	15207.7	14987.4	20371.2	18893.4	20188.2	19575	22820.3	21765.7	18241.9	19677.2	19660.7	19790.5	21232.4	15044.9	18647.1	18022.7	16154.9	16278.5
P35295	P35295	RAB20_MOUSE	Rab20	Rab20			424.68		388.56	642.19						414.69		306.06	230.41				344.26								508.13		526.38
P35363	P35363	5HT2A_MOUSE	Htr2a	Htr2a	1022.37	1306.06		1184.06	1512.1		1511.54	1024.87		1169.88	814.51	345.06	652.75	695.55	1392.46	2269.85	1568.39	1626.36	1593.08	785.12	442.21	2031.01	994.84	1133.82		1472.45	1638.46	764.88	1232.21	1438.19	1374.65
P35486	P35486	ODPA_MOUSE	Pdha1	Pdha1	18407.3	22357	25913.9	25705	20692.2	25431.5	13978.6	16418.5	16679	19829.8	17278.9	10079.2	22369	19400.8	23931.1	22802.7	24388	25172.3	23553.2	20917.8	25094.9	24671.4	25114.3	24800.5	26210.1	27283.8	28031	29699.9	24159.5	28410.2	28115.1
P35492	P35492	HUTH_MOUSE	Hal	Hal				940.3	2518.93	1364.73																	985.72							3998.67
P35550	P35550;A0A140LIR6	FBRL_MOUSE	Fbl	Fbl	20669.3	22483.4	22347.1	23607.4	23102.8	22462.5	23807.8	22467.8	18883.2	23730.6	16245.2	37199.7	19176.9	19216.5	20347.5	21999.2	21364.1	25167.7	21223.6	21178.1	18920.2	21954	19736.7	22610	22782.4	24442.3	20520.3	17628	17961.7	18361.5	19931.6
P35564	P35564	CALX_MOUSE	Canx	Canx	14393.1	15695.2	13926.1	13046.9	13927.5	14896.8	16115.4	19930.8	16182.1	17273.3	21347.9	31061.5	17777.8	20394	15709.9	16665.8	16317.9	16337.2	14514.3	14508.8	15538.4	15851.7	16798.8	16216.6	16072.3	15279.9	18834.2	19055.7	21725.1	18355.7	17063.4
P35585	P35585	AP1M1_MOUSE	Ap1m1	Ap1m1	1217.29	1479.73	1783.31	1620.27	1813.7	1405.36	1625.09	1630.3	1416.59	1270.31	1972.22	995.81	1651.34	1445.93	1459.6	1362.47	1261.4	1259.93	1248.03	1568.98	2047.04	1794.01	1109.06	1441.37	1480.81	2343.7	1082.29	859.52	984.03	847.46	759.45
P35601	P35601;A0A0N5E9G7;G3X8Z6;Q5U4B1;G3UWX1	RFC1_MOUSE	Rfc1	Rfc1	1789.06	1923.97	1751.41	1895.84	2232.73	2204.14	1916.9	2349.98	1986.13	2227.29	2613.9	1567.41	3037.39	3708.04	2460.01	2887.03	1975.79	2299.82	2398.34	1852.14	1618.9	2692.86	1532.64	1940.29	2059.65	2126.41	3113.81	2906.83	3273.77	3939.3	3075.97
P35700	P35700;B1AXW6;B1AXW5	PRDX1_MOUSE	Prdx1	Prdx1	98927.7	88720.1	94896.6	86822.6	85814.5	98008.7	73184.1	83189.8	81522.4	90787.7	91181.7	92433.8	71346.1	90330.3	83500.3	84460	100192	120325	90284.6	101103	110508	116169	83957.3	94273.3	102553	98160.2	123531	152401	142999	171424	104732
P35821	P35821	PTN1_MOUSE	Ptpn1	Ptpn1	909.44	861.98	418.78	949.93	1519.06	1034.06	1134.57	1283.45	779.88	378.1	731.39	527.87	641.08	420.85	1076.69	703.91	419.03	862.39	804.27	699.62	957.72		1572.35		596.76	1013.65	648.04	957.63	1124.31	1182.9	1225.46
P35822	P28828;P35822;B2RRF0;Q68FM4;A0A1W2P7Y1	PTPRK_MOUSE	Ptprk	Ptprk	5031.8	4601.67	3914.15	6518.13	4883.42	4207.13	2979.04	2217.23	3071.54	3006.86	1676.15	1584.45	1834.71	1478.52	2430.07	2390.17	2265.99	1998.55	2352.2	2667.66	3913.96	3623.05	2677.09	3081.26	1927.77	2889.46	2928.38	3853.44	2817.68	3613.33	3055.95
P35831	P35831	PTN12_MOUSE	Ptpn12	Ptpn12	2190.67	2156.24	2463.19	1355.42	2501.07	2590.62	2390.97	2379.99	1954.2	2078.76	2320.24	1658.12	2518.39	1962.81	1661.59	1609.89	1846.1	1916.36	2121.44	2012.08	1752.79	1877.82	1921.69	1630.45	2603.09	1793.75	2541.87	2258.4	2472.71	2152.18	2315.06
P35922	P35922;E9QAS8;E9QAT0;Q6AXB7	FMR1_MOUSE	Fmr1	Fmr1	16144.1	12854.9	12130.6	13110.9	12658.5	15290.8	11220.2	15954.7	13041	12423	13518.5	9676.32	15120.5	15751.4	16405.4	13695.3	12141.4	12526	12369.2	14195.8	12191.5	12842.9	13422.1	14387.8	13373.3	12343.4	13954	13576	11332.8	14035.9	13413.5
P35951	P35951;A0A1L1SRE8	LDLR_MOUSE	Ldlr	Ldlr	4070.31	2864.98	4549.22	2264.07	4538.08	3730.84	2958.85	2650.76	2625.5	2025.2	3204.63	1859.4	3343.28	2501.54	3629.95	1845.45	1612.23	1883.75	1602.47	1768.16	1986.73	1567.8	2501.33	2088.76	1546.63	1297.32	2904.83	2396.94	1835.24	1824.52	1716.98
P35979	P35979	RL12_MOUSE	Rpl12	Rpl12	60103.3	74075.5	58160.3	65732.1	56485.4	66420.9	56151	57377.5	55709.4	65076.6	65534.7	54577.2	58690.3	69255.4	59877.2	84346.6	60321.7	68074	64315.3	61555.9	71969.1	66999.6	55848.3	55809.2	59438.1	65528.6	77821.4	70768.6	76423.7	66884.3	71202.3
P35980	P35980;A0A1B0GQU8;A0A1B0GSA8;A0A1B0GSS8	RL18_MOUSE	Rpl18	Rpl18	45035.8	44365.1	46442.5	48197.7	42734.2	46851.5	32336	47985.4	47127.7	35111.8	40883.7	108214	41211.4	48940.2	35699.6	42483.6	42688	46312.6	38460	31721.4	40178.4	39263	39139.5	34232.6	38188.4	47390.7	52622	34364.2	28389.4	30333.3	35163.7
P36536	P36536;Q99JZ4	SAR1A_MOUSE	Sar1a	Sar1a	6808.49	12388.8	10332	11052.5	9659.59	12026.8	8330.56	8416.27	10866.1	8425.46	13548.6	14787.2	12915	16844.4	12462.7	12833.1	10001.9	11331.7	10036.3	11862.5	13605.3	12565.4	10181.6	12372.5	8363.5	9914.83	11609.5	12103	9261.11	9671.21	10819.7
P36552	P36552	HEM6_MOUSE	Cpox	Cpox	1873.84	1308.42	2641.3	2377.84	955.69	1513.03	1271.98	2115.11	2007.71	2047.81	2702.57	2166.75	3255.73	2320.38	3111.74	1754.99	2215.65	2291.11	1082.47	2137.32	2785.52	2767.97	2588.36	2259.18	2219	2032.25	3726.62	2328.85	1968.48	2374.48	2346.74
P36916	P36916	GNL1_MOUSE	Gnl1	Gnl1	3633.98	2822.84	4118.36	3312.94	4057.82	3566.8	2656.91	2732.98	3253.77	2909.84	2694.25	2614.22	2730.54	2730.48	3321.07	2357.81	2801.35	3104.98	3030.61	2990.62	3833.3	3397.15	2891.42	3162.69	2841.63	2927.86	2957.74	2324.23	2151.36	2021.04	2772.47
P36993	P36993;Q99NF7	PPM1B_MOUSE	Ppm1b	Ppm1b	4337.76	4243.23	3766.42	2957.14	3321.14	2632.86	4451.04	2521.28	3780.72	3253.68	4834.33	3977.26	4722.62	4080.28	4940.34	4978.33	4480.35	5576.14	5400.68	4224.82	6080.08	6287.52	5300.97	6548.58	5651.96	3691.24	2832.49	3691.25	4021.01	2512.29	3173.19
P37040	P37040;Q05DV1	NCPR_MOUSE	Por	Por	7023.32	8453.13	7939	8479.44	6970.31	9376.57	4576.96	5394.11	6308.97	6205.29	4951.67	3342.72	6584.11	5263.13	4777.67	6115.35	5911.47	5979.08	5582.33	7015.05	5093.18	5588.29	5065.51	5632.22	5096.58	7019.72	6146.47	8168.34	7174.84	7236.11	5745.04
P37913	P37913;Q8R055	DNLI1_MOUSE	Lig1	Lig1	2136	2617.92	1566.39	1896.62	2922.25	2273.02	3027.6	4717.43	3313.39	3011.32	2755.18	4216.17	3436.29	4283.4	3284.24	3526.18	4193.02	3690.16	3357.91	3490.47	2401.29	3062.73	3141.14	2527.73	4863.7	2440.44	6494.82	4424.12	5385.41	6383.68	5197.91
P38060	P38060	HMGCL_MOUSE	Hmgcl	Hmgcl	7425.52	8070.96	8275.91	9311.95	6043.34	8120.95	5325.59	6848.44	6378.59	8116.31	7417.14	4810.62	6826.65	8440.01	8264.12	5374.38	5845.54	7461.83	5859.96	6743.58	7197.59	6387.05	8323.86	5620.4	7055.81	7211.81	7051.02	6613.83	5593.06	6975.64	6511.74
P38647	P38647	GRP75_MOUSE	Hspa9	Hspa9	93705.6	89680.7	104431	85631.8	97611.6	102315	120144	104070	94845	116376	116960	77871.2	120704	127359	116576	168994	154547	178174	177020	154098	149351	145706	176326	149998	151253	142879	211681	172211	204241	194920	199451
P39054	P39054;G3X9G4;Q3TCR7;Q3T9X3;G3UZZ3;F8WIV5	DYN2_MOUSE	Dnm2	Dnm2	8510.03	11374.9	8810.05	10142.7	9595.75	9384.51	6803.43	7707.31	9658.36	8248.05	8831.47	11628.8	9028.71	8808.35	11183.7	9268.21	11138.2	10598.2	10062.3	10397.2	11676.5	10112.1	10757.4	10195.9	10558.5	8540.41	7173.45	6466.73	5596.87	7677.12	6600.21
P39061	P39061;E9QPX1	COIA1_MOUSE	Col18a1	Col18a1		230.62								706.47	1158.78	1675.39	457.43	994.95	830.36										361.45
P39098	P39098;A0A0G2JGT9	MA1A2_MOUSE	Man1a2	Man1a2	803.08	482.3	567.64			576.63		434.45	838.24	617.29	641.75	447.8	644.15	882.54	1296.18	816.88	476.55		310.93		689.3			621.53	606.2	1295.6	452.61	224.07	402.24		216.15
P39447	P39447;B9EHJ3	ZO1_MOUSE	Tjp1	Tjp1	10517.4	10746.3	10445.6	10901.1	10687	9042.01	10870.2	9775.57	11214.4	11079.1	9056.64	6926.26	9850.66	8665.5	11045	7630.25	7983.52	8820.89	8803.51	7976.61	7485.43	8452.81	8831.04	8140.53	8129.41	8014.38	9209.69	9337.1	8557.77	9836.71	8153.23
P39749	P39749;Q91Z50	FEN1_MOUSE	Fen1	Fen1	4771.46	4472.52	3511.57	3375.14	4178.71	3791.3	2428.34	3247.41	3364.36	4308.73	3851.62	5128.96	4982.6	5089.48	4756.74	4812.11	4664.38	4267.25	3956.12	4057.43	3596.97	5410.5	5100.52	4536.45	4630.59	4294.3	5096.59	4820.69	3205.78	5216.46	4775.12
P40124	Q9CYT6;P40124;A0A286YCS6;D3YTR7	CAP1_MOUSE	Cap1	Cap1	46337.9	43967.2	47274	43949.5	52582	53109.6	50364.1	54554	48070.8	55481.4	57679.7	89902.6	57296.1	48823.2	66917.9	33934	39802.9	40530.5	36448.2	49923.5	49560.3	47068.6	48998.4	38362.8	44989.3	55028.6	42485	40414.9	44078.3	36965	47035
P40142	P40142;A0A286YE28	TKT_MOUSE	Tkt	Tkt	55115.4	65741.8	63098.2	66108.1	58416.8	50404.2	61604.7	81849.4	74127.7	76231.3	61558.9	42815.5	77682.7	61637.7	63116.9	51590.8	54599.4	55578.8	46140.9	51717.4	47646.4	58150.7	61055.6	55483.9	67380.9	56733.3	69528.9	74874.1	74198.9	95782.9	79120.6
P40201	P40201;Q8C7Q2	CHD1_MOUSE	Chd1	Chd1										1053.69		392.93							621.69	892.44		1022.89					1343.88	943.64	754.57	1183.4	1298.57
P40223	P40223	CSF3R_MOUSE	Csf3r	Csf3r	1631.69	1539.37	1697.86	1803.72	1307.24	2231.74	1087.6	1066.85	1310.23	1171.1	284.52	203.72		521.34		392	490		458.77		716.91	834.84		591.34	717.11	853.34	798.13	883.73	2120.39	1213.07	1296.94
P40336	P40336	VP26A_MOUSE	Vps26a	Vps26a	11798.2	16595	12243.5	16585.2	12727	11118.8	13002.5	14626.6	15122	17256.2	15467.6	19972.2	18744.7	21008.2	15697.1	12619.5	15905.2	13988	16769.7	15085.7	14554.5	19037.3	14040.9	19690	21099.8	17792	12609.5	13914.7	11868	12295.7	10197.9
P40630	P40630;A0A0R4J1N9	TFAM_MOUSE	Tfam	Tfam	4105.76	3425.18	3394.04	4400.49	3325.54	2871.32	3930.94	2594.93	3046.97	3419.96	3622.33	5045.25	3016	3741.47	4133.2	3533.8	3408.87	3071.85	3729.8	2707.03	5153.2	4250.66	2986.37	3931.59	4027.42	3556.93	4175.22	3852.16	3028.05	3568.66	2685.33
P41105	P41105	RL28_MOUSE	Rpl28	Rpl28	6152.04	7584.09	7790.76	9889.32	7515.11	8539.45	5765.44	7403.73	8757.81	6458.8	8501.69	34784.4	7387.5	8893.69	7549.76	6039.98	8691.05	8964.66	6972.59	6573.86	7166.6	7758.22	7253.15	6736.09	6617.25	8327.55	9656.42	8047.94	5137.69	5762.37	6627.28
P41216	P41216;Q8JZR0;D3Z041;F6WNZ2	ACSL1_MOUSE	Acsl1	Acsl1	1072.77	1303.92	885.95	1693.94	1352.5	1412.58	1507.2	836.34	916.88	1189.91	1038.63	826	783.5	661.32	989.1	1115.24	1266.97	983.7	1093.71	1497.58	2067.96	1042.81	1364.2	1565.82	1391.44	1810.38	921.68	1237.13	1136.57	702.27	1062.99
P41230	P41230;F7BXT3	KDM5C_MOUSE	Kdm5c	Kdm5c	630.25		440.27	998.29	501.78	593.34	647.36		961.1		354.49	514.44	755.41	470.34	798.35	255.87		706.03		1528.13	347.3	664.48	591.84	753.27		553.37	432.03			831.67
P41241	P41241	CSK_MOUSE	Csk	Csk	2367.16	2133.19	2178.78	2631.71	2038.29	1803.17	2357.32	1813.6	1888.46	1599.66	1585.02	1186.93	1500.18	1893.19	1912.11	2259.54	2147.99	2183.02	1762.09	2459.21	1658.36	2566.26	1830.52	1644.83	2329.26	1473.21	1675.21	1359.05	1612.31	1911.83	1770.47
P41971	P41971;G3UVX2;G3UVW8	ELK3_MOUSE	Elk3	Elk3	3430.04	3035.32	2959.04	3226.72	2936.11	3123.19	3657.02		1813.16	1959.45	3107.33		2298.51	3029.17		4035.12		2833.6	2366.1	2965.02	3055.66			3012.95	2349.41		1965.32		1686.57	2328.27
P42125	P42125;A0A452J8A5;A0A3Q4EC00	ECI1_MOUSE	Eci1	Eci1	5333.96	5187.23	6395.73	4193.65	5153.51	5583.09	6077.33	4069.35	5434.23	5554.54	3950.57	3965.43	3646.29	3931.31	5029.99	6685.83	5339.97	5825.35	5934.16	5334.54	4457.06	5756.97	4042.49	5431.18	6688.69	4717.82	3171.59	4061.83	2621.38	3133.42	3712.75
P42128	P42128	FOXK1_MOUSE	Foxk1	Foxk1	2762.72	3134.82	4013.31	1864.53	3127.57	2608.74	3871.03	3244.41	2514.8	3467.63	2527.07	1754.72	2742.47	2827.19	3198.46	1371.19	1539.41	1499.29	1182.9	1497.99	1639.2	1078.13	1792.9	1426.87	1482.35	1364.17	2736.55	2656.15	2431.94	2745.81	3348.32
P42208	P42208;D3YYB1;D3Z1S1;F6WYM0;E9Q3V6;D3Z3C0;F6UKN5	SEPT2_MOUSE	Septin2	Septin2	26973.3	27601	24690.8	25190.8	26365.1	24585.5	27498.8	28381.3	26236	24485.4	25152.1	10786.9	26713.5	22717.6	25976.3	22531.6	23545.2	25331	23968.6	27501.4	24627.1	22692.1	24273	22720.1	23234.6	23077.5	24823.3	30137.1	25927.5	21868.2	25744.2
P42209	P42209;D3Z3V3;A0A0U1RQA1;A0A0U1RPA8;D3YVG1	SEPT1_MOUSE	Septin1	Septin1								228.78																			199.12			666.33
P42225	P42225;A0A087WSQ5;A0A087WSP5;Q8C3V4;Q99K94	STAT1_MOUSE	Stat1	Stat1	196.48				876.7		459.38		190.57		540.2	700.8	635.1	572.91	561.22	280.7	1197.04	4258.56	1545.78	3944.61	283.53		797.14		524.77	639.38	430.92	432.19		894.58
P42227	P42227;B7ZC18	STAT3_MOUSE	Stat3	Stat3	1161.82	1745.06	1470.72	1991.93	1799.32	1605.63	1320.51	1475.27	1759.66	2093.11	1538.08	1864.52	2037	1404.14	1821.62	832.49	1575.11	1047.38	1303.07	1636.44	2169.05	1802.13	1763.15	2424.25	2351.42	1481.02	983.97	1124.62	1366.18	1447.48	1317.43
P42230	P42232;P42230;B2C3G8	STA5A_MOUSE	Stat5a	Stat5a	852.39	2526.68	946.02	2853.02		1932.29					2039.2	1262.73	2397.73	2524.74		1462.49	1214.21	1039.04		1447.67	971.94	1187.72	2666.27	1190.07	1137.52		1486.14	1820.41	1652.2	2352.88	1171.49
P42567	P42567;H3BJB8;Q5JC28;H3BK65;F6W2Q5	EPS15_MOUSE	Eps15	Eps15	837.58	725.85	915.1		334.67	509.67	1614.74	925.85		513.71	486.06	578.11	841.64	807.01	531.27	578.45	715.54	398.92	703.04	1374.71	769.9		733.24	836.71		349.82	668.45	476.12	935.96	764.34	657.5
P42669	P42669	PURA_MOUSE	Pura	Pura	7959.7	7735.81	9414.17	8868.56	8251.63	10023.5	6616.04	6719.14	6684.71	7780.6	5581.87	4362.54	7187.43	5655.25	6303.01	6954.82	7381.27	7744.65	7930.38	8060.07	7137.04	6383.62	6173.82	6586.6	6585.13	6888.15	4418.78	5379.02	4507.89	4963.35	5189.06
P42859	P42859;G3X9H5	HD_MOUSE	Htt	Htt	854.65		292.65				577.55		950.76		751.55	792.34			475.64	874.73			343.34		532.72	1292.67	1103.29				769.27	440.62		590.01
P42932	P42932;H3BJB6;H3BL49	TCPQ_MOUSE	Cct8	Cct8	50609.7	53818.2	60789.6	52250.8	56935	53536.6	51314.8	54898	54054.1	56538	51566.6	79942.6	53516.9	52052.8	53162.1	65046.7	75072.8	72744.2	70821.1	70921.3	69586.4	72073.6	67977.3	63657.1	65746.6	66293.8	69543.9	70009.2	77417.5	74713.3	80117.8
P43024	P43024;Q9DCW5	CX6A1_MOUSE	Cox6a1	Cox6a1	4703.14	4257.06	4422.74	4893.7	3590.06	6291.49	2205.23	2939.72	2643.6	4378.38	2877.23	1780.46	1058.83	2727.97	2471.14	1051.99	3481.27	2104.27	2182.48	2932.89	4254.97	2930.55	2080.89	2620.98	2167.49	3641.85	2716.88	1172.04	933.38	1390.11	1385.38
P43241	P43241	CDX2_MOUSE	Cdx2	Cdx2	1131.91	1484.17	1353.14	1450.22	1230.26	2746.78	930.68	1087.8	1121.52	924.16	1547.03	2363.47	761.18	1002.77	1568.03	1135.8	551.94	839.68	406.92	880.39	1484.16		671.22	1126.16	1025.25	1265.65	1127.84	742.75	824.15	796.24	680.48
P43247	P43247;G3UXD8	MSH2_MOUSE	Msh2	Msh2	5161.25	4822.08	4944.64	4339.61	5034.9	4749.57	5928.23	6459.63	6011.7	6974.51	5567.41	7226.52	5782.94	5815.31	5641.74	7447.38	7592.66	7757.61	5689.99	5759.14	4575.53	6037	5378.62	5159.97	7415.33	4805.69	8191.62	8408.43	8305.64	10928.3	9198.21
P43274	P43274	H14_MOUSE	H1-4	H1-4	30428.2	29711.7	22496.6	28562.6	36678	59833.5	23706.6	19457	21172.4	21174.4	50387.8	345987	29099.1	24143.3	34886.4	36930.6	25386.6	21880.1	24605.4	30401.9	55865.3	18378.7	19486.3	24727	23029.7	76552.9	28010.4	26867.7	20837.8	13344.4	22932.1
P43275	P43275	H11_MOUSE	H1-1	H1-1	37879	40733.4	28010.2	31725.5	37891.5	49279.8	30620	27235.1	30022	30459.4	54738.8	151415	42991.5	38622.2	50795	46411.5	34378	37615.1	31315.2	29727.2	58312.2	36420.6	26594.6	34339.2	32649.9	44969.4	36411.8	32535.3	32686.1	20507.4	35892.8
P43276	P43276;P43274;P43277	H15_MOUSE	H1-5	H1-5	74567.7	98191	59165	72247.2	94701.7	113955	60645.2	52633.7	62734.2	55378.8	86495.3	145169	79327.9	59600.3	67216.7	74290.1	55471.3	67408.2	60122.8	61505.6	126634	60988.8	52005.4	59754.6	61533.6	92118.8	61749.8	56679.2	55310.6	47761.2	55312.6
P43277	P43277	H13_MOUSE	H1-3	H1-3	2899.45	3622.66	2831.3	4200.7	3943.01	3523.35	2358.14	3352.24	3155	2431.19	3321.32	3389.38	2324.7	2123.98	2962.63	1317	1350.55	1177.85	2548.82	1251.96	3689.01	1948.92	1581.45	1830.73	1281.64	2816.42	3014.57	1540.01	1908.22	1576.23	1704.98
P43346	P43346	DCK_MOUSE	Dck	Dck	1020.25	850.34	1026.56	737.7		760.14	1798.25	1610.77	1968.9	1305.67	1692.51	620.64	1808.58	1208.04	1564.09	736.85	612.69	714.91	1249.56	1159.32	1027.18	1396.3	1565.43	1000.28	1526.07	1277.31	1834.1	1282.72	1658.37	1636.57	1896.18
P43406	P43406;A2AKI5	ITAV_MOUSE	Itgav	Itgav	3339.45	4569.73	1588.32	2039.3	1756.14	3723.88	1046.5	3526.92	1520.38	1683.44	2241.19	2766.92	2325.18	1722.34	1692.65	2391.35	4343.26	4833.72	3383.27	6056.94	1791.01	1415.4	2338.58	2824.78	2671.77	1933.01	1437.67	1745.89	2080.34	3969.49	1950.11
P43883	P43883;B1AXR5	PLIN2_MOUSE	Plin2	Plin2	1278.56	1039.65	550.21	1642.86	1215.52	1138.67	899.1	500.16	731.07	609.04		351.29	685.49				663.78	772.61	388.46	517.19		483.6		642.47	725.5	805.86	615.4	675.29	878.14	557.38	511.55
P45376	P45376	ALDR_MOUSE	Akr1b1	Akr1b1	39437.1	43699.2	48814.1	44600.5	39218.4	32832.4	22915	24972.8	39882.6	32044.5	52912.8	41211.5	36099.9	38877.9	51061	26230	44990.7	38549.1	44016.3	36839	43179.9	58509	35444.3	41311.4	43591.3	53550.1	43339.5	50381.1	41272.1	55382.5	38884.9
P45377	P45377	ALD2_MOUSE	Akr1b8	Akr1b8	84187.1	131770	111664	112725	88229.5	106958	54813.9	72023.3	88798.8	58376.5	87835	82339.1	103616	71649.5	111360	44864.9	56220.1	53048.4	68981.9	71006.6	89862.1	93810.5	71099.3	71922.5	74062	85101.5	62413.8	66999.8	48804	63817.8	54424.2
P45448	P45448;Q1WLP7;A0A0A6YWQ4;A0A0A6YY04	NR5A2_MOUSE	Nr5a2	Nr5a2	589.49		525.99		908.38	966.41			925.53			438.23	934.41								408.92					573.59		269.66		794.38
P45481	P45481;A0A0U1RQB6;F8VPR5	CBP_MOUSE	Crebbp	Crebbp		1172.84			421.88		1307.18	1576.29		1377.67	1402.16	2118.74	998.54	1169.68		1407.43	1554.15	1516.88	1324.86	953.67	677.71	1040.87		1187.85		793.29	1579.67	890.56		856.07	820.96
P45591	P45591	COF2_MOUSE	Cfl2	Cfl2	4059.61	4409.35	4201.86	3433.38	4543.1	3840.36	2764.56	2835.5	3843.28	3858.08	3622.91	4296.4	3299.49	3453.56	3344.83	3717.98	4426.81	3859.48	2814.44	3748.63	4064.26	3265.99	3461.19	4389.66	4745.57	4088.38	5025.95	6270.22	5225.92	5903.37	6064.01
P45878	P45878	FKBP2_MOUSE	Fkbp2	Fkbp2	8759.15	7406.93	7015.55	8780.06	7095.7	9385.5	6457.98	4948.28	4877.52	4958.8	4736.85	5662.64	5693.33	5040.35	5307.58	7440.13	5873.62	7484.12	5355.16	6419.89	6254.2	5868.7	5237.26	5059.47	4087.15	6998.74	5834.33	4185.96	5960.69	5759.46	4714.73
P45952	P45952	ACADM_MOUSE	Acadm	Acadm	67289.9	58344.5	69755.2	59784.2	59630.8	78791.9	77164.8	70344.8	74351.4	82794.4	90648.1	23185.1	86966.2	65078.4	87324.4	77370.4	69425.9	58634.3	71447.3	69698.6	72398.1	79916	71967.1	89674.6	72366.2	82895.8	44490.3	40718.4	33072.5	44260.5	40660.4
P46061	P46061	RAGP1_MOUSE	Rangap1	Rangap1	9865.12	8422.6	9569.99	8827.74	10890.9	9279.52	7955.93	9364.77	7814.87	9559.98	8315.48	9000.12	9624.66	9502.36	8867.27	11695.9	12312.6	11643.4	11103.5	8700.06	9342.05	8868.84	10537.2	8867.48	9152.51	9161.93	14453	13599.6	13315.2	12391.4	15113.5
P46414	P46414	CDN1B_MOUSE	Cdkn1b	Cdkn1b	269.45	519.98	459.54		364.51	628.61	403.53		522.71	465.17	741.75	325.71	263.88	445.15	804.78	355.18		658.4	612.24	597.89	531.93	728.74	739.33	1103.73		241.43		502.37	205.64
P46425	P46425;A0A494BAM8;A0A494BAU3	GSTP2_MOUSE	Gstp2	Gstp2	8779.25		4237.51			5490.12	4922.25	7761.15				8205.78		13001	8469.37	13970.5		11082	12407.4		12662.9		5559.43	9406.55	10395.1		14367.3		6355.64	10055.2	7218.33
P46460	P46460	NSF_MOUSE	Nsf	Nsf	9530.11	10196	11337.5	9876.9	12036.4	12359.1	7683.35	7993.27	8615.52	10155.6	8320.37	8002.28	8465.67	8284.36	8254.04	7681.85	8381.37	8109.58	8448.85	8836.51	10389.3	9168.74	10210.5	10184.6	9543.75	9815.75	7623.16	9843.03	9733.97	10132	9776.08
P46467	P46467	VPS4B_MOUSE	Vps4b	Vps4b	14364.8	14160.1	14532.3	13030.4	15753.3	14633.3	15150.7	14311.5	16111.8	15093.4	15023.9	7216.91	12613.7	16924.5	15677	13626.2	14686.8	15543.8	12860.5	13527	13878	14786.6	14460.5	13161.1	14515.5	14224.6	14193.5	11821.4	10247.5	11328.5	11516.4
P46471	P46471;Q8BVQ9	PRS7_MOUSE	Psmc2	Psmc2	11227.4	13555.4	11656.5	11664.9	11489.4	11015.5	10944.4	10043.6	10339.3	11581.1	10892.7	9150.31	11238.8	10309.9	11695.5	10911	12324.5	11810.4	11205	10592.1	11660.5	11858.1	10774.4	11227.9	12032.7	12119.8	14415.3	14880.2	14483.4	13716.2	15808.5
P46638;P62492	P62492;P46638;G3UY29;E9Q3P9;F8WGS1	RB11A_MOUSE;RB11B_MOUSE	Rab11a;Rab11b	Rab11a;Rab11b	81317.5	113042	80284.6	113987	86267.9	99671.2	103420	108836	114667	106834	105128	49496.5	101778	129241	111063	88458.8	92111.9	92515.4	82243	91372.1	85966.9	92085.4	74827.6	94345.6	91126.7	86811.3	79448.7	80087.7	83592.8	102936	66768.9
P46656	P46656	ADX_MOUSE	Fdx1	Fdx1	949.83		1351.3	1325.76	1449.35	1235.37	2209.48	930.04	1805.8	1396.21	1125.63	812.28	1272.67	1164.19	1626.35	1917.53	1102.54	669.02	1081.54	581.58	1635.97	1083.45	1354.63	1825.68	1280.1	1578.88	1496.08	966.74	1059.29	1815.79	1364.01
P46662	P46662;F8WJ43	MERL_MOUSE	Nf2	Nf2			1081.21	1295.66	460.8	816.27	708.41	565.67	1031.84		1032.97	484.07	965.05	680.06	1098.81	759.68	491.08	621.24	1152.46	804.31	1208.06	1233.36	791.34	804.37	1407.44	839.62	270.61	433.91	402.55	612.78	710.3
P46664	P46664	PURA2_MOUSE	Adss2	Adss2	32200.8	32138.8	35065.6	27474.2	33314.8	35521.7	37309.6	42380.2	38648	38060.5	30669.3	25836.3	34010.4	21874.3	30275.8	31996.5	37836	35301.6	34161.3	36917.6	34074.8	32940.2	31937	37689.6	36348.4	34930.6	33712.6	34424.2	36801	44818.1	32729.9
P46718	P46718;A0A0R4J0N5	PDCD2_MOUSE	Pdcd2	Pdcd2	1761.41	1922.74	2534.46	1084.93	2134.42	2138.7	1613.6	2545.26	2331.77	3018.27	2680.18	1948.07	2926.39	4040.85	3760.15	3856.9	2494.32	3107.29	3491.98	1657.73	2558.86	2957.78	2550.48	2067.95	3293.2	2741.45	3160.88	3191.19	4262.43	1777.46	3310.19
P46735	P46735;D3YV80;E9Q580;E9QNH6;Q7TQD7	MYO1B_MOUSE	Myo1b	Myo1b		1133.56				396.99	799.1	834.55		256.78	677.59	1247.86	1211.96		1520.39	515.39	1145.04	944	1073.33	1379.71	1149.4	1617.57	1488.12		1546.53	1395.91	394.45	459.58		785.28	239.69
P46737	P46737	BRCC3_MOUSE	Brcc3	Brcc3												89.86						179.51
P46935	P46935;Q3V335;V9GXK3;A0A571BEP7;V9GWV8	NEDD4_MOUSE	Nedd4	Nedd4	3421.88	3198.41	3751.97	3066.83	2958.92	3518.89	2366.02	2145.87	2881.37	2440.82	3140.95	1664.46	3599.71	3322.54	3373.61	2847.44	3363.56	2660.92	2884.67	1973	2075.84	2354.83	1844.73	2371.57	2429.24	2294.76	2812.21	2869.86	3542.24	2284.2	3123.45
P46938	Q6RHR9;P46938;Q9WVQ1;E9PZ12;G3UYV4;G3UYW7;A0A0N4SUP9;A0A0N4SVU9;G3UY62;A0A0R4J0S6;A0A0G2JE00;Q4VBG2;G3UYA6;A0A0G2JEG6;A0A0N4SUZ0;A0A0N4SWH0	YAP1_MOUSE	Yap1	Yap1	3650.31	3559.4	3159.3	3271.93	3499.41	3613.27	4369.97	4725.13	4423.47	4744	4784.02	3046.74	3952.89	5111.63	4653.44	4038.04	3368.26	3788.51	3848.12	4559.66	3006.16	3005.72	4039.37	3168.87	3595.39	4428.91	4646.54	3834.55	4017.32	5267.84	4457.26
P46978	P46978	STT3A_MOUSE	Stt3a	Stt3a			664.14	943.81	811.72		858.18	1090.33	1383.9	2082.55	546.71	7018.28	1534.13	1205.73	877.34	1113.36	954.81		554.69	1273.51				958.43	804.08		740.9	571.1			392.41
P47199	P47199;V9GXY8;A0A0A6YVS7;A0A0A6YXR4	QOR_MOUSE	Cryz	Cryz	5522.24	6335.78	6582.97	6577.02	5694.83	4577.27	7282.28	8616.66	7304.96	8078.92	12418.6	10185.9	6958.72	11105.5	11300.1	6397.83	7904.75	6387.44	6565.5	6995.13	6544.25	7529.28	7994.65	8104.47	5348.65	6208.48	7713.84	5966.61	6943.55	6155.11	6730.29
P47226	P47226;Q3ULB1;Q921W7	TES_MOUSE	Tes	Tes		691.62	639.55	840.07	1093.93	923.9	751.16		1620.69	991.44	1265.57	875.78	1973.75	1107.62	1636.38	1449.03	1293.77	985.96	1647.71	915.43	1087.71	1115.64	2019.92	1485.35	980.74	1140.11	1126.19	1437.3	1522.65	1080.26	1451.16
P47738	P47738;A0A0G2JF60;A0A0G2JFQ0;A0A0G2JEU1	ALDH2_MOUSE	Aldh2	Aldh2	29549	42324.6	24349.6	26989.8	17841	20593.2	11928.5	11247.7	21734.7	23341.5	37184	27440	41088.6	34744.5	42537.1	86962.7	77283.3	56530.8	83110.3	51703.6	94643.8	122362	90470.6	139187	99949.3	108911	17299.2	10524.5	10053.7	24583.2	11594.2
P47740	P47740;B1AV77;B1ATI0	AL3A2_MOUSE	Aldh3a2	Aldh3a2	807.13	1035.51	955.65	1179.4	444.86	1085.72	99.82		638.4	616.59	1151.96	908.83	1182.36	1290.69	1567.31	767.9	629.73	478.57	989.77	727.79	1129.86	760.46	810.83	625.67	334.51	657.74	518.72	690.03		865.74	451.36
P47753	P47753;P47754;Q5RKN9	CAZA1_MOUSE	Capza1	Capza1	67867.1	69766.4	72305.4	69799.3	76439.6	68881.8	77539.5	68141.6	84274.8	73690.5	85924.1	55317.6	72798.3	74947.5	75228.3	52706.2	73664.3	62415.7	72358.1	66553.8	71948.2	63299.8	57304.6	72301.4	68983	72395.1	57226.5	64820.9	62726.6	64493.6	59573
P47754	P47754;A0A0N4SVM0;D6RCW7	CAZA2_MOUSE	Capza2	Capza2	25306	36183.7	30655.1	29516.7	42008.9	31951.9	33633.7	31880.5	37564.8	31264.2	34871.2	20783	26813.3	34350.9	25637.5	33082.2	33596.9	39204.3	26530.5	31533.4	34414.9	27036.3	34197	40087.4	28000.9	29155.1	25372	32569.4	33771.6	24724.8	23108
P47757	P47757;A2AMW0	CAPZB_MOUSE	Capzb	Capzb	22924	30064	28811.4	27035.5	31351.2	28929.2	26295.9	30886.9	32184.6	33721.6	30543.2	28165.2	29781.8	31359.2	27205	21122.2	25743.2	21874.3	24896.6	26877.4	23765.5	28479	22342.5	27368.6	27523	29320.3	26670.2	34999.3	33303.7	34730.5	30012.9
P47758	P47758	SRPRB_MOUSE	Srprb	Srprb	4288.08	5554.63	5902.91	5084.59	6052.35	5570.26	4613.57	5584.3	5621.13	6095.22	5291.76	4821.96	5627.12	5639.28	5357.47	6043.37	5452.41	5262.54	5619.08	4707.41	3983.16	6054.44	4435.04	5495.06	4862.52	6305.38	7926.88	7796.04	9545.75	9574.25	9393.15
P47791	P47791	GSHR_MOUSE	Gsr	Gsr	1999.02	3263.9	2709.63	1701.79	1570.04	3073.66	2973.99	2048.11	2690.71	1761.86	2247.74	3283.48	2004.15	2925.69	2686.76	1476.99	2618.35	2108.32	2453.3	2133.41	2023.85	2021.35	2085.28	1605.8	2147.1	2025.71	2132.15	2121.12	2104.72	2867.7	2773.75
P47802	P47802;A0A6I8MWZ8;G3UXX9;D3Z3F4;Q8R5C0	MTX1_MOUSE	Mtx1	Mtx1	2887.1	2095.55	2918.63	2789.25	2424.32	2604.44	2602.49	2947.04	2452.83	1753.57	3781.91	3343.3	2429.66	2763.58	2910.81	1969.69	3048.84	3344.61	2895.47	3376.03	4103.23	2469.53	3473.03	3026.18	4147.93	3302.13	3753.77	2690.25	2832.28	2717.72	2930.75
P47809	P47809;B1ATL6;M0QWG5;M0QWR0	MP2K4_MOUSE	Map2k4	Map2k4	4398.03	2885.32	4107.37	3735.95	4283.79	3271.51	4252.34	4611.53	4043.03	4681.69	3240.45	2142.26	4208.88	4278.4	4463.62	4465.25	4295.71	3698.18	3602.71	4178.75	3620.29	3788.23	4567.51	3259.79	3940.6	3970.52	4098.15	4210.47	4665.54	3741.89	4137.37
P47811	P47811;A0A3B2WB60;A0A3B2WAZ7;B2KF34	MK14_MOUSE	Mapk14	Mapk14	2297.22	1867.53	2453.89	1426.84	1297.13	2113.69	1878.61	2103.41	3101.24	1913.01	2090.67	3648.35	2420.25	3034.92	2424.11	2776.04	3819.35	3256.92	4287.47	2646.1	2290.84	2144.6	2280.66	1986.87	2936	1730.91	2877.7	3034.54	3034.69	3530.25	3566.18
P47856	P47856	GFPT1_MOUSE	Gfpt1	Gfpt1	1986.72	2272.25	1701.19	583.85	1077.93	1845.21	1568.27	1132.96	1406.33	1597.77	2453.6	1729.21	2345.03	2656.1	2121.81	1937.04	1388.54	2057.91	1776.55	1959.02	1021.65	2114.41	2011.03	1373.44	2137.04	1774.72	1675.39	1853.63	1772.26	1027.57	1716.22
P47857	P47857;A0A2R8VHA5;A0A2R8VHV2	PFKAM_MOUSE	Pfkm	Pfkm												1554.72
P47911	P47911	RL6_MOUSE	Rpl6	Rpl6	36955	32666.6	37100.1	40759.7	34288.9	42376.7	29563.8	40952.1	38713.2	35844.2	37481	84308.2	36778.5	38597.1	34825.2	42277.8	40835.4	43331.6	39523.4	35474.3	36591.2	39232.8	35985.8	43059.8	43492.5	42849.6	39041.2	30472.3	34954.6	26514.8	35070.7
P47915	P47915;A0A1L1SUN1;A0A1L1SS27;W4VSN7	RL29_MOUSE	Rpl29	Rpl29	24277	22790.3	32293.7	22915	32328	20712.4	14035.2	22508.4	23958.4	18459.7	26836.8	17492.6	24553.5	24978	19340.1	23731.5	21600.9	21893.3	22590.3	29463.5	20065.2	17517.1	22021.6	22846.8	21709.4	33913.9	30331.7	24886.4	34004.9	21766.2	26770.2
P47934	P47934;H7BX88;F7BF80	CACP_MOUSE	Crat	Crat	925.13	1175.3	881.72	1664.25	1028.7	1682	847.7			463.61	1074.04	215.32	1037.81	1119.07	735.62	1115.13	946.32	1109.63	1983.65	878.93	1640.15	1229.4	1379.85	1688.72	1481.01	1306.86	497.36	719.98		272.09
P47941	P47941;A0A338P6Q0;A0A338P675	CRKL_MOUSE	Crkl	Crkl	7677.51	8030.57	9058.49	5272.21	6913.57	7505.95	7774.11	6220.06	6087.58	6920.67	4864.49	5856.64	4794.58	6105.24	5958.94	9069.74	8730.19	5900.59	7388.19	6249.01	8858.84	6261.21	7367.85	7680.15	8798.1	7811.98	5614	7943.98	6786.88	7006.39	7242.12
P47955	P47955	RLA1_MOUSE	Rplp1	Rplp1	89037.3	88401	88037.1	74554.2	82730.4	90531.9	74261.9	69673.9	75642.7	81478.1	71981.6	48449.4	69305.7	91405.3	76594.9	80248.9	81065.5	83647.2	80318.1	96407.3	71748.2	70033.6	75268.5	74094.6	84038.4	88884.4	91161.5	98967.4	113931	104461	109167
P47962	P47962	RL5_MOUSE	Rpl5	Rpl5	20115.1	21016.6	22298	21731.6	20565.3	18591.7	15469.9	21796	19948.5	16454.6	17078.2	47853.9	16774.1	18903	14581.1	19919.9	20406.3	18843.9	19196.2	24648.5	18485.1	20635.7	16906	18664.5	20425.5	21300.4	20509	23575.7	24702.1	25331.4	25073
P47963	P47963	RL13_MOUSE	Rpl13	Rpl13	60056.8	66852.9	56077.4	56244.2	63137.3	58581	41024.5	58548.3	58884.8	51772.7	52820.7	53644.6	50036.5	54818.6	52383.3	57390.8	58103.7	62895.3	56266.2	61405.5	53215.5	53545	47181.6	52300.7	51173.5	63128.1	58239.9	46863.6	47279.7	51092.3	54116.2
P47964	P47964;Q6ZWZ4	RL36_MOUSE	Rpl36	Rpl36	2387.91	1460.62	1946.52	836.95	1409.55	1516.16	3388.61	3322.33	3696.75	3201.2	3728.58	24398.4	2304.65	2706.32	1227.03	2891.78	2057.01	2729.76	3166.08	1694.21	3500.98	2105.25	1771.6	2788.05	1639.04	2964.19	4952.77	7393.42	5425.04	5691.86	6082.5
P47968	P47968	RPIA_MOUSE	Rpia	Rpia	49123.5	54918.3	62742.2	44520.7	56347.7	55897.4	51959.5	50589.3	51769.4	50143.9	33523.5	16027	32097.5	32953.7	30980.2	33270.3	39453	39503.7	42834.7	46229.5	47294.8	45122.6	36959.3	43359.5	43874.3	41996.8	24369.7	30325.8	31386.6	23676.6	24740
P48024;Q9CXU9	P48024;Q9CXU9;J3QN87;A0A1L1SSA3;J3QPZ8	EIF1B_MOUSE;EIF1_MOUSE	Eif1;Eif1b	Eif1;Eif1b	1793.4	1131.27	1726.27	1480.67	1527.25	1658.94	1958.57	1836.08	1324.56	1432.49	1216.11	840.28	881.9	1639.99	1316.47	1449.59	1685.42	2275.7	1223.38	1446.19	1297.78	1398.56	939.71	1549.34	1067.67	1015.87	2269.49	2203.12	2058.66	1632.38	2092.83
P48036	P48036;A0A0G2JGQ0	ANXA5_MOUSE	Anxa5	Anxa5	9368.97	13049	8854.15	7495.23	7304.42	6556.78	6970.6	9845	8196.73	6679.68	14302.8	10908.8	15758.3	15932.2	13552.7	6016.73	8696.26	6329.57	6513.15	8059.71	12695.8	11429.9	11391	10923.6	11683.8	7255.53	3315.4	3511.33	2951.85	2607.61	3703.87
P48193	P48193;A2A838;A2A842;A2A839;A0A571BEG4;F7CR30;F6S4K9;A2A841;F7BUB8	EPB41_MOUSE	Epb41	Epb41	3508.61	3055.22	3914.34	3942.2	3018.56	2965.55	3260.32	4333.55	3495.23	3028.93	4042.56	2604.16	3907.56	3546.42	3560.77	2408.83	2802.58	2718.33	1889.23	2724.48	3067.74	2824.94	2741.57	3093.8	2991.41	4462.33	2956.52	3877.37	3603.77	3060.91	4026.78
P48377	P48377;A0A1B0GRV3	RFX1_MOUSE	Rfx1	Rfx1	873.84	804.57	460.12		789.59			1141.84		672.85	627.1	669.7	1039.67	677.61	989.85	505.86	657.82	714.67	511.43	888.73	1135.42	709.9	462.13	916.59	579.48	496.71	836.5	418.13	1151.17	1036.12	408.59
P48410	P48410	ABCD1_MOUSE	Abcd1	Abcd1	3405.75	3200.49	4460.95	2361.88	4476.63	3278.56	2034.1	2796.29	2781.89	1915.95	1173.82	1063.27	932.94	2361.32	1637.68	1474.5	1147.44	1370.55	1306.39	1714.51	1356.77	2135.63		677.64	1001.49	1583.51		349.35	616.35	778.49	103.61
P48428	P48428;A0A1Y7VJ48	TBCA_MOUSE	Tbca	Tbca	7245.58	7759.08	8669.2	9589.37	8669.98	10841.1	11085.2	8135.28	10124.5	9769.6	10874.3	6662.54	11394.5	11577.6	9730.05	8006.29	8646.15	11737.8	8792.59	10463.1	7852.89	9480.27	9684.52	8114.01	11817	9076.08	8028.06	11492	11696	10264.6	10253.9
P48678	P48678	LMNA_MOUSE	Lmna	Lmna	88999.1	67659.7	89686.8	77878.4	78877.7	95486.2	85851.9	65362.8	76576.6	80764	53253.9	30628.7	55955.8	53907.2	53863.1	56613.2	60278.9	58526.4	63651	67419.1	55967.9	54256.3	56018.4	52971.4	51704.2	59857.1	45758.6	53294.4	40540.2	51193.5	44648
P48722	P48722	HS74L_MOUSE	Hspa4l	Hspa4l	2614.46	2010.78	2276.35	1534.09	2209.44	1269.12	1693.09	1959.62	1262.92	2165.16	2010.95	1010.26	1668.14		2799.47	1162.37	2303.05	1885.99	1785.56	3022.71	3444.97	3605.52	3874	2999.31	2939.44	1801.95	2105.7	2530.07	2496	1692.74	2295.73
P48725	P48725;A0A1W2P737;F8VPV0;A0A1W2P8A6	PCNT_MOUSE	Pcnt	Pcnt	936.4		710.8		1384.4		733.24	681.8	1257.55	1071.74		846.98	449.45		842.84	857.98	658.73	740.44	885.84	672.74	824.13	369.88	1121.7	706.09	1004.76	622.1	754.73	1067.09	895.26	899.53	975.33
P48758	P48758	CBR1_MOUSE	Cbr1	Cbr1	11411.1	11218	10591.4	8593.8	11179.6	8915.27	7470.44	8251.25	9924.61	12279.8	11070.9	18355.9	12993.9	13161.6	11551.2	12443.8	13027.2	12384.8	12888.2	10001.9	11356.4	9625.05	9929.48	9687.44	11325.1	10727.8	11898.4	8345.08	10746.5	10654.5	11268.6
P48760	P48760;A2AK70;A0A0A6YX96	FOLC_MOUSE	Fpgs	Fpgs	595.64						770.7	645.28		405.52	311.53	104.62	1071.22	531.71		902.96	742.87	603.35	1068.86		581.42						863.72	707.27	790.82	648.5	997.08
P48771	P48771	CX7A2_MOUSE	Cox7a2	Cox7a2	21304.5	29729.7	22413.7	22305.6	19444.1	27444.2	20224.5	17071.4	20444.9	23772	16881.9	17873.5	5815.9	12606.8	13063.3	17707.8	14703.6	13940	10699	16314.9	15355.6	11769.5	10730.9	14120.1	17583.2	19480.7	24559.2	17796.7	16527.6	21077.8	18344.7
P48774	P48774;E9Q024;E9PVM7;E9Q5L9	GSTM5_MOUSE	Gstm5	Gstm5								319.26		1197.67	200.37	499.54						385.95		587.82				425.38			699.74	942.39	542.23	842.68	806.49
P48962	P48962	ADT1_MOUSE	Slc25a4	Slc25a4	4968.57	4266.42		5750.01	2242.61	4833.45	5485.89	6006.62	5953.36	3917.38	4220.09	23142	5924.65	7434.04	4550.34	4129.16	4176.27	4601.47		7771.34	4303.64	4927.13	4791.91	4712.38	3981.89	4676.25	2601.06	3031.15	2815.55	3441.39	5064.17
P49135	P49135	ERCC3_MOUSE	Ercc3	Ercc3	731.56	1538.11	1849.56	2075.72	1069.62	1569.1	1203.94	1053.42	1330.19	1583.44	1103.18	1136.83	1101.38	1222.73	1238.94	761.85	1096.2	1113.74	1754.86	845.51	959.29	1233.59	1445.03	1790.48	1081.36	1766.02	1816.07	1846.39	2218.33	1941.41	1465.05
P49312	P49312;Q5EBP8	ROA1_MOUSE	Hnrnpa1	Hnrnpa1	129142	124865	122671	145427	136428	149663	111333	120488	125766	124049	131914	214225	124359	138185	142022	123422	106256	119666	120399	117585	135479	123284	124824	128024	128666	126451	189485	166125	195184	162935	211719
P49442	P49442;E0CX64;H3BK26;E0CYQ4	INPP_MOUSE	Inpp1	Inpp1			477.26		185.88			494.17	479.06		466.31	251.01		299.81			382.38								140		353.41	293.67	420.84	366.68	337.74
P49443	P49443;P36993;Q9EQE2;Q99NF7;A0A1Y7VJZ4	PPM1A_MOUSE	Ppm1a	Ppm1a	6173.88	6386.13	6548.62	5961.56	6483.16	6454.48	6133.21	5126.72	6550.15	4843.36	9469.31	4769.9	6107.67	7895.08	5665.97	7023.96	6548.08	6214.72	6356.08	6814.74	7053	7425.49	7086.31	8484.93	7493.35	7782.75	7261.01	7535.8	9063.3	8248.39	8544.13
P49586	P49586;Q811Q9;D3Z3T5	PCY1A_MOUSE	Pcyt1a	Pcyt1a	1457.19	1240.84	1583.58	1467.47	1436.98	1576.65	710.02	1405.92	1466.81	1504.7	1902.19	1530.81	2084.46	1805.57	1935.72	2029.48	1614.61	1661.78	1235.34	1528.74	1916.38	1914.61	1466.92	1982.46	1953.45	1374.97	2186.78	1983.72	1160.98	1470.79	1461.11
P49615	P49615;A0A0G2JDL3	CDK5_MOUSE	Cdk5	Cdk5	2379.82	3264.48	2864.04	3080.65	2850.33	1992.38	2191.44	2070.45	2589.84	2419.35	1892.47	2058.33	1256.95	2041.16	2342.45	2734.64	2691.4	3096.36	2858.92	1824.38	1867.23	1657.5	1764.33	2711.62	2306.13	2973.87	2395.32	2162.1	2183.44	2358.38	2212.17
P49710	P49710	HCLS1_MOUSE	Hcls1	Hcls1	8165.28	9781.05	10268	8631.4	11227	10669.7	11520	13038.9	12864.2	13205.5	10803.6	6041.29	9491.75	8218.49	8203.96	8985.44	11701.8	8632.95	10631.9	11819	10546.9	10724.3	8107.7	10933.2	8395.81	13499.5	6686.89	11252.8	6759.24	6866.52	5427.9
P49717	P49717	MCM4_MOUSE	Mcm4	Mcm4	4851.15	6396.15	4902.41	5416.51	5657.63	5048.14	5117.55	5633.88	6586.91	6923.69	6995.74	7242.19	7127.79	7061.38	8544.57	8689.95	6843.5	7746.96	5360.96	6335.88	5619.69	7278.08	6802.64	6566.94	6959.99	6963.1	10187.9	10204.1	11313.6	10239.9	9946.87
P49718	P49718	MCM5_MOUSE	Mcm5	Mcm5	2438.24	2237.45	1584.81	2177.97	1830.7	1925.93	2220.48	2985.08	2494.96	1864.56	2395.04	12476.1	2963.02	2556.86	3037.64	2212.56	2962.56	3075.54	2040.84	2412.34	1835.31	2439.54	2417.14	2755.76	3259.95	2838.48	2684.35	2627.03	2292.27	2228.45	2158.41
P49722	P49722;Q8BKE0	PSA2_MOUSE	Psma2	Psma2	27072.9	32284.6	33586.8	29143.2	30874.1	30809.7	24203	27623.3	28173.4	25554.7	26934.8	11570.5	27033	25320.3	27771.1	28834.6	31176.5	30709.5	29862.5	32123.2	29922.3	31131.8	32089	30592.8	33810	32847.3	24514.5	28842.3	29076.7	29583.5	27825.7
P49919	P49919	CDN1C_MOUSE	Cdkn1c	Cdkn1c	4622.96	1713.46			1546.42	863.42										761.74	667.53			1902.84
P49935	P49935;A0A087WR20	CATH_MOUSE	Ctsh	Ctsh											357.82	2103.32		510.64															174.66
P49962	P49962	SRP09_MOUSE	Srp9	Srp9								541.28		376.42	471.18				166.07	477.4					419.04				705.84	462.19		550.36	1070.26		228
P50096	P50096;E0CYE2;F7DEU6;E0CXK0	IMDH1_MOUSE	Impdh1	Impdh1	18327	12906.3	18909.1	20191.2	13141.5	14943.5	16033.7	15923.9	15958.4	15545.1	23849.3	9136.93	20446.2	18438.8	15353.8	12534.4	16935.8	17949.2	12448.9	16260.1	13142	15386.4	10759	13617.9	15788.2	14173.9	34678	37613.1	36710.6	27973.1	38892.6
P50136	P50136;A0A0U1RPK5;Q3U3J1	ODBA_MOUSE	Bckdha	Bckdha	2308.39	2621.02	2606.83	1255.66	2133.75	2428.53	3301.91	2560.1	1817.58	3501.12	3008.21	1523.8	2408.36	2690.01	4574.91	3054.31	2054.99	1190.68	1670.74	805.67	1514.4	3137.77	2925.61	2483.02	3082.13	2685.37	3746.81	2658.76	1827.77	3850.77	2491.01
P50171	P50171;A0A494BA51;G3UX44;A0A494BAF4	DHB8_MOUSE	Hsd17b8	Hsd17b8	22321	14714	21720.3	18331.7	17524.9	24948.6	15204.3	15169.5	15800.2	17925.3	15511.1	12121.1	15710.8	15388.6	17545.3	17061.1	17965.6	14497.1	22159.8	15171.2	18273.9	16541.1	17799.2	16577.9	13744.2	16955.7	11769.7	11927.1	11349	12893.8	9537.49
P50247	P50247	SAHH_MOUSE	Ahcy	Ahcy	30864.7	28963.3	27706.2	37091.3	24414.4	29822.6	29643	27403.7	32292.5	33809.7	22853	84754.9	26114.5	26917.3	27507.5	28250.4	32751.2	32684.9	35245.4	31490.7	31054.1	28256	38159	34646.3	31349.3	34590.4	28474.6	35643.2	31713.9	31840	37046.8
P50396	P50396	GDIA_MOUSE	Gdi1	Gdi1	3547.14	6335.88	4252.17	4254.85	3954.08	4435.78	4124.31	3515.7	3652.74	4691.82	4014.63	4102.04	4282.23	5409.43	3740.27	4747	4086.13	4336.59	5479.07	4854.41	3962.07	5718.47	3761.52	3532.89	4954.95	6542.32	2343.62	3370.04	3363.3	3663.41	2533.09
P50427	P50427	STS_MOUSE	Sts	Sts	675.62	278.66	403.41	881.19	679.72	424.7	1741.98	1050.2	455.07	1094.78	1730.13	788.2	1322.38	2154.83	683.19		449.15	354.85		364.05		506.2		304.75	627.8	637.65	536.31			507.16
P50431	P50431;G3UZZ9;G3UZ26;G3UYY1	GLYC_MOUSE	Shmt1	Shmt1	12183.2	17786.2	15492.7	17665.9	18506.6	20032	16565	16294.5	13492.3	17444.4	13049.6	12889.2	11106.9	11515.9	16538.3	13375.3	17996	15877.4	15986	19276.3	14569.1	15228.5	13092	15660.6	18079.8	16190.4	15404.8	10606.9	12770.1	15950.6	14286.8
P50446	Q8BGZ7;Q9Z331;P50446;Q6IFZ8;Q3UV11;A0A2R8VHP3	K2C6A_MOUSE	Krt6a	Krt6a	4924.19	6625.77	4058	13355.6	32155.4	34633.6	2250.77		16339	3551.05	3050.5	3709.27	4042.78	4260.49	5844.23	3152.54	2566.04	2708.07	3851.58	5394.57	3947.78	3699.65	23014	3634.55	4653.58	5584.22	11238.9	17830.9	2546.86	102972	1850.37
P50516	P50516;D3Z1B9;D3YWH3	VATA_MOUSE	Atp6v1a	Atp6v1a	20806.9	25764.8	24712	24475.9	25280	24234.5	16949.7	19002.8	23492.6	24777.4	25926.4	25282	27995.5	28628.8	32799.9	22883.5	21588	23065.4	21468.6	22240	23408.1	27279	22769.8	23037.2	25868.2	30496.3	19309	21997.2	18259.2	22869.9	18507
P50518	P50518	VATE1_MOUSE	Atp6v1e1	Atp6v1e1	16200.5	19534.5	14896.1	16704.9	17294.2	16408.3	15207.7	14612.3	14776.3	20020.4	18149.6	26248.5	20170.4	15946.7	22531	17217.4	15411.4	16644.9	15725.4	17491.1	17596.1	21310.4	20596.8	16853.7	15591.9	22738.3	12096.2	13408.4	11427.6	12010	9539.24
P50543	P50543	S10AB_MOUSE	S100a11	S100a11	18109.1	23353	16090.3	16366.4	20152.6	10041.8	9476.86	18048.7	15314.6	15448.2	22350.7	37714.6	17562.3	15483.2	18641.6	8852.72	11609.9	21124.1	11361.1	10523.5	25226.6	11412.6	11121.3	10783.8	20252.8	21484	8180.42	9065.42	11234.4	10037.3	9459.46
P50544	P50544;B1AR28	ACADV_MOUSE	Acadvl	Acadvl	5057.77	3497.33	6962.95	5112.42	3222.23	5447.41	2912.78	3457.88	2616.81	3900.58	2857.55	1314.54	3662.82	3227.64	3621.92	5130.6	4712.26	4530.11	3950.06	3763.96	3488.48	3484.44	4048.64	3601.81	3311.19	4061.77	5413.49	5599.68	4754.36	4275.2	4529.43
P50580	P50580	PA2G4_MOUSE	Pa2g4	Pa2g4	35875.7	37142.3	31729.7	29783.2	32506.7	39740	27574.3	34646.8	30091	28347.4	33807.5	54463.5	43806.7	43114.6	37652.8	34170.9	36214	35056.3	32554.8	36745	39244.5	39137.4	35656.1	38451.1	35074.6	39619.1	50063.6	47222.9	43386.8	38271.4	55253.4
P51125	P51125;Q921U7;Q8C281;Q8CE80;A0A338P6J9;Q8CE04;A0A1Y7VJN8	ICAL_MOUSE	Cast	Cast	6862.39	6749.61	6747.98	5640.39	7382.87	6283.81	8758.48	8373.08	9255.84	8193.02	6542.49	2868.72	5437.78	5201.52	7145.97	6746.15	7570.23	7499.25	7483.72	7129.99	7781.59	6696.62	6023.3	7654.01	7814.83	6072.07	4499.93	4771.39	4643.61	3354.82	3380.24
P51150	P51150;A0A0N4SVR6;A0A0N4SVG9	RAB7A_MOUSE	Rab7a	Rab7a	39472.9	46757.2	37956	49438	44011.2	50036.2	50866.2	48495.6	51987.6	51011	45446.6	44142.4	43790.8	55907.1	47406.9	37128.6	40958.2	39334.3	36968.6	51267.4	41538.5	35610.3	32212.6	42059.7	38422.6	41757.5	37132.6	33849.1	32654.8	41834.1	37436.4
P51163	P51163	HEM4_MOUSE	Uros	Uros	2089.75	2673.77	2290.44	1514.34	2865.77	2252.77	2220.4	2017.57	3237.03	2758.03	2490.51	1733.2		2603.51	2016.12	1759.98	1648.84	2214.58	3214.96	3028.96	2237.9	3040.83	2313.63	1766.25	2733.99	2348.02	1620.9	1505.32	1342.07	1938.28	1050.36
P51174	P51174;A0A0R4J083	ACADL_MOUSE	Acadl	Acadl	43286.2	39513.9	45178.1	47113.6	34214.6	37888.4	31302.4	30395	33721.4	35273.9	28038	20344.1	22072.2	23899.4	30420.1	22985.4	28929	31802.1	34837.7	32174.5	23679	20102.8	25605.3	23683.1	21930.2	30248.4	26644.8	18063	21534.3	24238.3	20213.6
P51175	P51175;A0A0A6YX50	PPOX_MOUSE	Ppox	Ppox	1256.89	1466.29	788.93	5335.7	2434.5	1587.05	1211.66	3458.3	1232.51	1727.42	571.76	1159.09			1112.27	1145.68	1039.86	1454.67	1453.28	1041.38		1539.92		1100.2	3760.21	1216.18	906.75	1373.25	874.61	1566.95	757.03
P51410	P51410;D3YZT0;A0A140T8T4;D3Z629;A0A0G2JFQ3;A0A0G2JES3	RL9_MOUSE	Rpl9	Rpl9	9515.98	10701.5	9770.67	12519.9	9145.82	10419.6	7756.78	9994.63	9439.19	7223.53	8272.4	15564	8571.1	8996.32	7812.66	8535.88	9206.78	7649.35	7888.36	9378.33	8716.81	8912.43	9026.74	8276.26	8404.81	10913.9	8852.52	9035.35	7863.34	7990	9900.15
P51432	P51432	PLCB3_MOUSE	Plcb3	Plcb3	4346.7	3110.18	3783.31	4176.53	3524.82	3602.66	4348.76	3558.7	3833.12	3551.63	3468.24	2257.06	3153.16	3193.81	2810.94	5986.9	5256.49	5178	5673.17	4426.48	4551.26	3034.73	4557.75	3781.5	2957.38	3578.51	5197.77	4373.12	3981.65	5087.45	3432.4
P51569	P51569;Q8BGZ6	AGAL_MOUSE	Gla	Gla	2420.35	3234.32	2486.87	3098.47	3635.1	2692.81	1568.73	1886.35	1624.01	2140.15	1508.43	3714.84	2047.84	2405.44	2640.23	1379.12	1549.83	1459.41	1376.43	2408.48	3191	2878.32	2953.19	2707.35	2299.39	2365.9	2174.78	2048.45	1685.4	2314.64	1849.59
P51612	P51612	XPC_MOUSE	Xpc	Xpc	1281.74		551.15			738.5	600.98				779.18		1000.41			581.16	544.23	375.31	835.59	764.28	1509.28	386.7	1210.54	300.65	1160.35	1071.09	158.97	288.88	498.6	343.28
P51660	P51660	DHB4_MOUSE	Hsd17b4	Hsd17b4	15229	16060.8	18032.4	19236.2	12735.4	13738.3	5170.77	7730.37	7097.41	7571.45	8486.84	5080.48	12055	8935.89	9532.05	8364.15	8685.83	8128.79	8121.94	8860.89	7898.55	9722.45	9139.94	8274.72	9682.85	10844.2	7586.68	7408.01	7392.2	8667.73	6445.76
P51807	P51807;A0A338P7B7	DYLT1_MOUSE	Dynlt1	Dynlt1	1035.13	594.14	713.61	1036.89	974.51	884.12	436.01	430.57	694.6	836.02	554.42	686.46	612.73	289.95	979.19	469.29	318.84	94.08	757.01	469.24	922.96	115.77	1383.59		676.38	226.24	730.39	577.66	915.95	860.02	970.23
P51855	P51855;Q3UEE2	GSHB_MOUSE	Gss	Gss	15433.2	24288.5	22503.5	18988.5	22949.5	16831.8	26364.4	22199.5	25599.4	23949.2	17873.2	10708.9	18286	18595.6	20240.4	13810	18995.5	17679.2	21514.5	21789.9	16541.7	14458.5	18570.4	19088.6	16422	21388.9	13758.9	18744.9	13718.2	14263.6	15005.1
P51859	P51859;E0CYW7;E0CXA0	HDGF_MOUSE	Hdgf	Hdgf	20749.4	21096.5	23461.1	17434.1	21183	28018.3	20398.8	13995.8	18691.1	21202.6	12974.6	17110	12845.9	11765.7	14887.6	13602.2	14739.3	13679.1	14521	13824	13413.1	15076.3	13878.1	15062.1	11511.9	15365.8	23659.5	22515.6	16806.3	18250.8	21631.6
P51863	P51863	VA0D1_MOUSE	Atp6v0d1	Atp6v0d1	11728.1	13041.7	7901.46	11980.9	9533.52	10791.4	10205.2	9231.83	11129	12182.9	8960.75	17088.9	11541.8	14235.5	10209.1	9333.63	9072.34	9676.22	11165.5	10053.3	9939.31	10120.6	6733.2	11799.2	11787.5	10115.4	7531.74	8257.85	7251.77	9417.48	7134.76
P51881	Q3V132;P51881;P48962	ADT2_MOUSE	Slc25a5	Slc25a5	13198.5	14295.3	13708.6	18245.8	9961.93	18825.1	14679	18392.8	17499.5	14070.7	13521.5	53164.7	20556.2	24874.7	15102	12393.2	12600.3	14305.2	14137.4	17604.8	11984.4	14546.3	13678.2	15470.3	16022.8	16995.8	17333.2	13298.3	11846.4	19027.9	11765
P51949	P51949;A0A087WSQ7;A0A087WSG5	MAT1_MOUSE	Mnat1	Mnat1	3001.13	2324.11	2528.33	5023.36	3355.35	3362.66	2864.9	3897.79	3214.79	4318.88	3345.98	1495.67	3499.6	3935.66	3217.33	3356.06	3186.46	2832.29	3438.79	2736.58	3393.49	2915.9	2700.58	2663.71	4126.81	2834.31	4012.86	3098.3	4318.6	4262.9	4474.9
P52196	P52196	THTR_MOUSE	Tst	Tst	975.86	453.26	897.94	704.1			1992.3	1829.04	2047.84	2304.63	2005.66	707.9	1572.04	2065.81	1902.42	1770.21	2020.92	1875.75	1504.92	1564.51	1533.25	1210.62	1554.57	1083.72	1419.48	1327.83	1894.41	1124.96	1233.98	1210.11	991.56
P52293	P52293	IMA1_MOUSE	Kpna2	Kpna2		1033.05					884.51	923.57	720.4	881.68	1216.24	1070.57	866.85	1389.55	819.47	1088.01	758.54	967.26	713.21	897.2	275.14		574.29			628.09	2471.43	1977.69	2001.13	1755.27	2378.06
P52431	P52431;D6RFB8	DPOD1_MOUSE	Pold1	Pold1							677.78					1085.17			529.19						118.16	653.59	405.81				456.32				814.1
P52432	P52432;G3UXX5;G3UX92;D3Z7Q8	RPAC1_MOUSE	Polr1c	Polr1c	8106.09	9298.8	8678.51	9045.41	9583.09	8819.11	9781.24	11069.8	8418.06	11049.2	7862.28	3989.9	9970.87	8612.16	8064.91	12047.5	10948.2	10922.8	11201.6	10651.7	7902.56	9183.53	8863.53	9043.52	8378.65	8470.53	12237.7	15679.4	20536.8	15130	19722.4
P52479	P52479	UBP10_MOUSE	Usp10	Usp10	1516.54	893.85	1609.67	626.1	1554.89	1418.57	1533.07	1774.91	1415.94	1627.79	1268.73	1154.95	1124.58	1225.75	757.72	1745.49	1920.28	1729.79	1580.04	1426.52	1148.3	1009.6	1487.82	1316.26	1444.88	1148.98	2349.92	1805.66	2268.72	2225.28	2639.64
P52480	P52480	KPYM_MOUSE	Pkm	Pkm	42648.8	43818.9	50546.1	31770.6	38409.2	36827.1	43112.9	40420.8	49041.4	62650.7	87639	61943.3	71427.1	89107	75004.9	77819.6	95192.7	80011.6	75824.8	103790	117984	76008.8	75201	66001.7	64421.6	68500.6	61068.5	53453.6	52534.9	68042.9	52397.3
P52482;P52483;Q91W82	P52483;P52482;Q91W82;D3YXD1;D3YW10;A0A286YE31;H3BL23;H3BL69;B2FDH0	UB2E1_MOUSE;UB2E2_MOUSE;UB2E3_MOUSE	Ube2e1;Ube2e2;Ube2e3	Ube2e1;Ube2e2;Ube2e3										364.23		1409.14		727.46			626.6				874.79									3116.05	1492.41
P52503	P52503	NDUS6_MOUSE	Ndufs6	Ndufs6	7298.13	5317.33	6146.84	4505	5287.13	6196.87	4960.99	4806.4	4746.6	4736.08	3658.65	2462.37	4794.64	4331.05	4939.35	3112.11	4810.39	3051.2	2802.24	4507.66	3933.57	4472.44	4353.49	3689.51	3814.24	4165.38	3735.66	3539.94	4313.95	4304.12	3216.31
P52624	P52624	UPP1_MOUSE	Upp1	Upp1		2288.73	1255.96		1783.17		889.88	753.47	1355.25	1463.49	2652.71	3092.6	2581.63	1493.23	1574.12	1802.79	1502.94	2971.89	1735.31	924.86	2243.18	2447.19	2637.91	2146.16	2946.16	1436.86	2484.95	3052.01	1875.06	2452.48	2638.65
P52651	P52651;Q3UJH4;J3QPX1	RHOX5_MOUSE	Rhox5	Rhox5	1220.88		1369.21	1574.35	1687.24	2293.49	2159.94	2557.79	2215.04	2138.32	634.68	1673.47	1653.61	1499.03	1282.92	2176.08	2465.84	1612.22	1309.19	2556.61	1361.71		682.1		937.27	1008.19	1455.61	1081.64		1360.49
P52760	P52760	RIDA_MOUSE	Rida	Rida	5103.26	4266	4756.05	5057.48	3743.19	2928.4	3072.85	3287.73	3413.31	3995.35	4862.99	4488.63	4413.9	6081.16	4755.18	4222.99	4162.86	3692.44	4084.27	3337.33	4836.65	5970.53	4497.39	4073.43	5738.62	4189.09	4359.3	3255.18	4410.34	3660.73	3009.45
P52795	P52795	EFNB1_MOUSE	Efnb1	Efnb1	4940.09	4624.22	7349.06	5745.85	8116.09	8051.31	5764.08	4889.54	5828.62	3434.4	1845.98	894.71	1471.3	1988.86	2150.28	2426.78	2940.34	2725.66	2870.46	1938.25	2978.05	2378.84	1181.89	1770.52	1883.09	1974.57	1261.35	3594.97	2747.2	1675.99	1638.52
P52800	P52800;F6RSU6	EFNB2_MOUSE	Efnb2	Efnb2	1334.74	1344.51	1311.22	1773.67	1419.37	1301.33	852.58	913.49	1011.51	954.77	429.19	541.63		779.53	659.73	597.25	362.89		787.74		446.35		942.97			436.24	948.77	1877.92	1828	1690.17	656.46
P52825	P52825;A2A8E7;A2A8E8	CPT2_MOUSE	Cpt2	Cpt2	2986.39	3277.77	3457.23	2905.41	2586.05	2788.83	2896.86	2393.13	4201.27	2974.34	3779.19	1581.04	3807.86	3777.93	4116.96	3241.01	5080.3	4721.16	3918.98	2924.37	4463.88	4134.26	4083.93	5050.45	5089.11	5198.05	5180.07	4732.83	3639.75	3556.19	3694.51
P52875	P52875	TM165_MOUSE	Tmem165	Tmem165												746.97												201.72
P52912	P52912;D3YY02;Q80ZW7;Q8CII5;D3Z4H6;G5E8L2;A0A0N4SUX1	TIA1_MOUSE	Tia1	Tia1	1124.47							1554.84								2056.11	1211.12	1315.32		1478.2	1326.2	705.27	1619.06	984.27		1765.53	1463.34	1629.82	1271.89	1636.67	1367.25
P52927	P52927;Q6NSP9	HMGA2_MOUSE	Hmga2	Hmga2	18515.3	21744.2	19283.6	21075.3	24918.8	27180.3	17558.1	15492.8	18794.9	18038	20141.3	28531.4	19551	15441.8	18294.7	19675.4	20945.9	21299.5	23077.6	12262.3	20438.2	21766.2	23227.2	23508.1	26812	25847.3	24247	15837.4	17596.5	20500.3	22268.1
P53026	P53026;A0A3B2WDD2;Q5XJF6;A0A3B2WBL1	RL10A_MOUSE	Rpl10a	Rpl10a	36465.5	38510.1	31280.5	37243	34606.8	36785.9	26312.7	28519	28015.1	27301.3	29198.7	86034	30168.5	31166.7	30398	33731.3	30980.4	37749.4	31628.8	38496.3	32853.6	30450.7	26767.1	29096.5	26826.2	36846.2	31564.9	19241.1	23616.3	20790.3	28636.5
P53395	P53395	ODB2_MOUSE	Dbt	Dbt	5191.92	6283.31	6094.54	5480.87	4045.93	4775.99	8752.05	6983.11	6639.55	7313.71	7548.65	5342.34	8984.3	9522.95	8195.92	8622.39	7550.73	9254.47	6962.88	6386.38	7421.42	6297.33	8200.42	9048.23	8110.38	5494.26	5760.02	5075.12	5320.2	7148.31	6588.07
P53566	P53566	CEBPA_MOUSE	Cebpa	Cebpa	646.5	1070.18	1232.55	709.91	774.18	2553.1	423.62	559.85	713.17	1297.22	541.88	248.14				621.29		247.95	569.5	2678.59	479.36					542.25	1232.99	2268.68	1538.15		2221.3
P53569	P53569;A0A0R4J046	CEBPZ_MOUSE	Cebpz	Cebpz												88.35					422.26	348.26									380.48	552.59	435.77	199.57	502.67
P53612	P53612;A0A0G2JGU4;A0A0G2JG79;Q6PFA1;A0A0G2JDK3;Q3TVF4;Q9JIF6;A0A0G2JF29	PGTB2_MOUSE	Rabggtb	Rabggtb	870.68	418.39	1176.32		2258.73		1049.74	774.78		994.78	902.26	3248.98		811.35		686.28	1027.72	858.48	1438.56	586.2	1961.28	572.05	1584.73	919.94		681.99	817.77	662.77
P53810	P53810;F8WGG5;J3QQ30;J3QPW1	PIPNA_MOUSE	Pitpna	Pitpna	1592.56	1441.17	1710.86	1372.72	1856.49	1749.75	1648.14	1231.96	2558.42	1670.08	1370.42	775.74	1034.23	1481.99	1915.64	1710.08	2140.24	1874.54	1249.32	2113.97	1448.24	1400.93	1157.69	1372.21	1192.27	1827.55	1368.62	1808.99	1135.01	1183.69	1290.51
P53811	P53811;Q8JZZ5	PIPNB_MOUSE	Pitpnb	Pitpnb	3072.83	2722.44	3088.59	2393.06	2835.34	2919.83	3059.42	2506.48	3847.35	2922.47	3704.32	2442.32	4276.61	2916.61	3766.32	3334.94	3732.71	3273.64	2925.36	3210	3345.6	3247.85	4827.03	3060.67	3006.95	3411.4	3623.72	3850.94	3842.99	3425.44	4654.45
P53994	P53994;P59279;G3V022;Q3TEG7;G3UXQ7	RAB2A_MOUSE	Rab2a	Rab2a	10191.9	14914.4	12838.5	15670.8	16494.3	16098.6	11298.2	12433.6	12797.5	13107.9	13071.3	10041.4	13697.1	14734.5	13174.6	10557.1	11458.5	12489.1	12110.4	13982.7	14669.8	12644.9	15801.3	12864.5	13265.7	15760.3	8927.23	11365.1	9101.08	11771	10456.2
P53995	P53995;A2ATQ5	APC1_MOUSE	Anapc1	Anapc1	1114.18	1166.38	1011.73	1569.55	932.89		793.46	913.57	1007.12	949.97	1305.5	423.14	755.24	765.68	709.91	971.32	983.01	1000.28	1121.46	894.04	1146.5	1010.82	1088.67	577.34	827.79	749.49	1081.41	981.08	1290.5	840.22	1099.96
P54071	P54071;A0A0U1RP68;D6RIL6	IDHP_MOUSE	Idh2	Idh2	9143.87	8157.13	9268.39	8113.91	6018.11	8191.94	5100.75	6969.91	9787.86	8557.26	8393.68	8935.84	7394.18	9451.92	9367.57	14655.7	12923.2	12519.8	15018.1	11093.4	9597.1	9505.47	9381.6	10295.5	11408.5	8797.22	7741.86	5368.07	3944.34	8496	5611.45
P54103	P54103;E9Q9H3;Q3TRX6	DNJC2_MOUSE	Dnajc2	Dnajc2	3445.42	3487.12	3382.29	2971.09	3268.75	3331.35	2598.74	2380.96	3459.36	3697.94	3332.03	4296.61	3251.45	3021.3	3700.76	2888.54	3522.03	3358.06	3542.05	3313.56	3134.46	2859.19	2911.64	3033.47	3655.4	2968.99	4471.68	5901.18	4930.21	3190.55	4667.73
P54227	P54227;D3Z1Z8;D3Z5N2	STMN1_MOUSE	Stmn1	Stmn1	17705.2	15408.9	15554.7	13807.9	16223.1	13026.1	20437.5	24240.1	20623.2	27870.4	34940.7	22102.3	21511.5	27457.2	34991.5	31796.6	23716.1	30621.4	22395	22451.2	18529	26753.8	25172.2	22352.6	33642.3	16424.1	27798.6	21447.3	24314.7	30746.9	31123.8
P54254	P54254;J3QPR1	ATX1_MOUSE	Atxn1	Atxn1	1028.49	893.33	564.44	1394.92	2034.47	851.56	1444.52	781.88	1443.06	1714.47	555.24	262.93	669.47	493.67	967.45	673.8	362.04	510.19	1086.71	410.51	794.27	611.01	1056.47		1513.04	1378.62	514.65	773.82	367.19	396.88	784.2
P54276	P54276	MSH6_MOUSE	Msh6	Msh6	4585.57	3798.38	4267.9	4008.13	4504.18	3341.5	6047.42	6202.27	6081.45	6578.85	4907.9	5982.53	4618.65	6015.69	4679.27	8102.92	7696.28	7605.73	5932.53	5816.73	3205.39	6735.45	4687.61	5618.58	7155.18	5039.97	9094.07	6929.25	8062.02	9768	7550.33
P54285	P54285;A0A2U3TZ49;D3Z3Z3	CACB3_MOUSE	Cacnb3	Cacnb3	643.06					226.3				415.56		250.21										310.4			203.87		293.91	158.81	365.62	173.08	274.98
P54728	P54728	RD23B_MOUSE	Rad23b	Rad23b		2460.59	1704.37	7253.67		796.58	1363.44	2423.25	4090.76	826.01	313.39	9708.2			7770.14	756.63	1567.35	687.24	5840.19	925.75	1999.28	8490.15	936.3	5063.43	4086.36	1080.24	1445.37	1220.19	1061.96		1066.18
P54729	P54729;A0A0G2JGQ4	NUB1_MOUSE	Nub1	Nub1	9024.78	6373.23	7412.64	8172.06	7790.63	7719.22	6887.55	7390.29	7690.68	6461.31	9426.18	6012.47	8437.64	6877.14	7728.55	5472.78	5572.25	5815.54	7409.44	5386.01	6727.7	6916.08	6619.73	6632.36	7211.96	5689.98	6393.46	5936.3	4229.89	5801.92	5062.36
P54731	P54731	FAF1_MOUSE	Faf1	Faf1	5931.18	6403.54	5904.89	4894.48	6623.88	6310.06	5609.48	5391.64	5640.59	5794.1	6652.62	5143.21	7862.19	6034.26	5611.83	6107.34	5819.58	6194.47	6883.92	6825.29	6209.12	6498.91	6141.2	6728.99	7042.08	6314.34	5715.87	7173.98	7067.34	5753.14	6873.27
P54754	P54754;A0A338P6E0	EPHB3_MOUSE	Ephb3	Ephb3			378.42	288.55								845.6					225.25	474.45		625.26	202.98					470.95	276.16	267.65	227.3		351.77
P54763	P54763;Q61772;A2BDQ4	EPHB2_MOUSE	Ephb2	Ephb2		1065.72		389.16	769.33	1183.8				1015.99	435.24	651.5	1360.41	1515.34	1205.54	503.11	895.27	1558.06	1403.94	2036.19		792.72	1691.84		1275.76	951.53				1254.49	497.67
P54775	P54775;A0A140LIZ5	PRS6B_MOUSE	Psmc4	Psmc4	14343.1	16309.8	16465	15256.2	15443.1	15077.5	11458.5	12642.7	15334.8	14972.7	14118.1	9047.16	14839.2	13040.3	13694.6	14991.7	15605.8	15038	16575.4	15119.7	16597.5	16641	15234.4	16295.7	15832.1	17102.4	17587.8	19797.9	19923.4	17250.2	19032.7
P54822	P54822;E9Q242	PUR8_MOUSE	Adsl	Adsl	5769.68	4892.84	5961.39	4394.45	4805.94	5400.92	4002.88	4373.52	5296.78	4776.72	7652.69	7478.46	6547.89	6472.2	7873.17	7322.73	6541.16	7173.05	5731.66	8548.75	8247.93	7038.97	7497.59	6332.79	6217.86	7915.29	7393	5051.86	7593.39	3605.13	6541.77
P54823	P54823	DDX6_MOUSE	Ddx6	Ddx6	635.09	1394.16	818.16	746.76	846.81	1899.81	1088.1	659.93	1162.78	1207.61	1104.3	1651.24	904.63	768.7	1161.81	1244.92	1316.2	932.03	817.73	1570.18	1272.83	1241.76	715.46	553.47	1750.53	808.09	1749.12	1833.67	2037.43	1902.88	1884.35
P54923	P54923	ADPRH_MOUSE	Adprh	Adprh	2643.44	2467.21	3179.15	3191.17	2787.79	2549.87	2505.21	3062.87	2974.49	2811.67	3757.46	2004.59	3113.26	2659.56	3124.16	2901.51	3820.36	3927.24	3067.71	2540.49	3437.63	4070.98	3008.01	3505.59	3515.28	4108.09	2882.47	2521.71	2245.18	2447.06	2783.59
P55012	P55012;E9QM38	S12A2_MOUSE	Slc12a2	Slc12a2	561.88	942.46	467.33				1019.11	1359.73		815.56	2601.89	773.11	2190.19	1883.12	2302.21	576.69	482.29		924.76	740.86			575.83				1279.8	782.91	1111.6	1083.83	641.7
P55065	P55065;A2A5K2	PLTP_MOUSE	Pltp	Pltp	417.49	1186.86			1008.49	503.38						402.3				634.16		909.47	618.27	727.18	395.53									472.05
P55096	P55096;A0A0G2JDI9	ABCD3_MOUSE	Abcd3	Abcd3	1070.63	1326.23	1722.05	1808.47	1043.43	1315.6	880.84				942.08	5507.91			615.45	1334.39	1134.02			1333.91	898.76	1293.24	1124.47	1314.1	1439.43	1051.49	591.35	452.27		982.61
P55144	P55144	TYRO3_MOUSE	Tyro3	Tyro3	571.13		539.34			1261.42	1076.21	1046.26	952.84	623.99		492.73			712.13		316.34		335.14								294.16	410.87	733.29	927.16	1454.6
P55194	P55194;A2A5V3;S4R2T6;S4R2D3;A2A5V2	3BP1_MOUSE	Sh3bp1	Sh3bp1	1308.81	777.86	703.47	612.55	669.67	659.89		542.93	1090.82	715.58	2349.83	1639.97	1324.37	1614.71	1835.38	1172.92	854.48	863.07	743.27	1198.32	1293.6	1167.35	1064.25	1602.62	2075.24	1821.77	1233.27	1411.52	1010.53	296.06	732.52
P55258	P55258;P61028	RAB8A_MOUSE	Rab8a	Rab8a	3575.91	4493.67	3931.78	5067.64	3945.47	4351.27	3568.37	7115.87	4505.86	3627.11	5548.25	6313.52	4508.56	5686.24	4228.06	4531.44	3879.72	4046.99	3862.2	4929	3501.73	4145.51	4674.13	4439.96	4298.59	4005.98	2644.57	3352.89	3110.2	4391.01	3116.97
P55264	P55264	ADK_MOUSE	Adk	Adk	3511.71	3594.63	3786.96	3750.44	2838.08	3016.17	2928.43	2734.69	4645.3	4057.64	6396.46	7532.25	7715	8675.19	7629.52	4542.37	5217	4680.92	4449.95	5233.77	7855.59	6291.24	8618.5	7729.65	8439.58	6742.66	2646.87	3596.91	3326.38	3594.18	2588.58
P55292	P55292	DSC2_MOUSE	Dsc2	Dsc2	4630.12	5357.63	5555.46	6232.44	6650.46	5436.21	3577.56	3187.29	4493.65	3733.4	4700.15	2338.14	5057.23	2794.08	4821.63	4163.26	3836.26	4524.36	4392.52	4672.92	4265.39	4232.92	4246.05	4222.91	4951.7	5476.09	2749.38	3109.22	4106.44	2927.23	3849.82
P55302	P55302;F6WMD1	AMRP_MOUSE	Lrpap1	Lrpap1	26872.5	36487.3	16336.1	23355.7	19099	18321.1	41202.2	42155.7	50071.1	38856	43696.1	45385.7	70877.6	63793.7	46566.3	30523.3	17549.8	26314.9	20976.6	20907.7	22815.2	33782.1	30375.4	28146.9	28790.7	23158.6	37736.5	20873.1	29855.6	39555.3	29705
P55772	P55772;D6RHQ2;D6RFA9;Q8CDV7	ENTP1_MOUSE	Entpd1	Entpd1	5690.66	11113.9	7523.23	8737.33	8675.78	7570.04	7688.81	10875.9	7887.78	12063.7	9048.18	4634.78	5896.03	4594.47	3853.43	5937.5	4244.54	4804.03	2327.82	4780.92	3257.98	4651.96	6898.84	4628.29	6896.78	5349.97	13381.6	15063.3	12632.6	9285.64	11724.3
P55821	P55821	STMN2_MOUSE	Stmn2	Stmn2	5410.2	7542.73	7099.82		7610.01		8545.37		9216.31	14748	21941.1	11696.7		16162	20290.4	19636.5		18150.5	11630.1	12517.5	8292.25	15529.7		10488.7	12448.2	9499.68	19302.2	13307.2	16340.6		17898
P55937	P55937;A0A0R4J1H6;E9QP99	GOGA3_MOUSE	Golga3	Golga3	2366.3	2589.95	2155.91	1891.6	2582.66	2522.17	1957.18	1415.99	2038.6	1753.26	1752.26	2041.61	2175.77	2070.93	2168.34	1810.84	1563.84	1850.5	1722.67	1423.11	2034.07	2202.95	1723.2	2122.52	2222.13	1611.23	1181.83	1425.6	1510.17	996.28	1341.55
P56135	P56135;F8WHP8	ATPK_MOUSE	Atp5mf	Atp5mf	32157.3	37992.6	31178.2	30201.8	23029.9	39691.9	11892.5	18156.3	20383.9	26737.3	19920.9	24656.9	25383.3	23608	27191.7	27732	33355.7	32214.8	31138.7	25827.3	31146.7	23785.1	24386	29277.6	34063.2	33512.6	17615.5	22612.8	14447.8	18333.9	16764.9
P56183	P56183;A0A1W2P7C5	RRP1_MOUSE	Rrp1	Rrp1	1902.61	907.04	613.82			2396.22		1083.31	929.06	1562.18	1109.25	397.91		814.86	1797.74	1009.4	2136.55	1125.95	1431.4	642.29	795.94	1396.17	1032.66	1116.47	682.86	944.08	2235.92	1881.37	2126.65	2116.53	2693.24
P56212	P56212;E9Q827	ARP19_MOUSE	Arpp19	Arpp19	2595.88	1871.62	2472.13	2268.41	1966.47	2456.46	2604.82	2092.69	2459.73	1988.36	2480.35	2313.06	1761.47	2543.88	3058	2843.42	2916.22	2491.73	2990.55	2168.12	3087.27	3210.86	2853.28	3076.59	3557.96	2523.39	3522.12	3888.55	2473.34	3513.69	3204.78
P56213	P56213;A0A3Q4EGL6	ALR_MOUSE	Gfer	Gfer	4660.28	4445.48	4584.62	4929.09	4111.41	4254.25	5873.23	3790.99	3309.77	4586.41	2379.45	3947.87	3992.33	4535.26	4254.35	4758.03	4091.92	4407.95	3872.83	4002.18	4724.25	4089.06	5523.12	5770.14	5251.84	4209.48	5051.73	6768.37	6089.15	5796.65	4981.33
P56371	P56371;Q91ZR1	RAB4A_MOUSE	Rab4a	Rab4a	2189.98	1950.08	850.87	790.47	1339.62	2663.61	1738.6	1374.35	1713.03	2138.38	1185.49	1342.7	876.63	1698.45	1585.77	1395.7	1531.66	1549.75	1597.86	904.54	1407.18	1201.19	1081.44		1376.06	1295.56	2124.55	1573.53	1281.07	1958.43	1569.07
P56376	P56376;E9QJT5;Q8BMV3	ACYP1_MOUSE	Acyp1	Acyp1	7871.89	5013.07	9402.95	7212.67	5754.78	7869.33	3457.98	2438.57	4526.87	4548.06	7499.66	4316.22	6900.12	4005.84	8495.04	5674.89	6191.72	8176.82	8176.46	7437.45	8445.52	5493.57	5260.39	7687.66	8555.59	7046.31	4631.84	3531.25	5352.41	3569.13	3798.31
P56379	P56379;A0A1Y7VLP0	ATP68_MOUSE	Atp5mj	Atp5mj	1016.71	620.47	1254.03	985.1	1798.77	1751.27	1098.15	1285.32	1086.8	1575.84	1255.55	2452.95	929.86	1313.95	700.29	1639.97	1357.79	1506.3	2681.6	1845.38	2594.14	1257.9	927.85	1618.81	2202.31	1378.19	1408.92	3744.5	1502.22	3032.73	1550.3
P56380	P56380	AP4A_MOUSE	Nudt2	Nudt2	2306.4	2230.9	2858.72	1851.32	2732.16	2751.36	1999.44	2410.49	2994.95	1602.52	2439.38	1511.26	3257.59	2490.74	3264.21	2218.23	2488.99	2703.03	2906.36	1959.28	3028.13	4145.17	1742.15	2496.78	2467.51	2618.68	2089.28	1733.05	1732.02	1937.91	1359.45
P56382	P56382	ATP5E_MOUSE	Atp5f1e	Atp5f1e	32802.6	41093.9	46906.5	40548.2	30940.8	47924.1	28243.6	36076.6	35693.5	41676	39563.4	23725.9	43854.2	43873	48769.7	39786.8	49724.7	50420	52992.1	52322.1	43463.7	45966.7	44103.6	38501	49810.3	44266.5	36159.3	39351.5	29419.3	33330.2	28491.4
P56391	P56391;A0A140LIU3	CX6B1_MOUSE	Cox6b1	Cox6b1	5837.18	6462.77	6126.7	7131.94	5072.37	6395.85	4594.3	3672.55	4838.47	4771.09	3222.48	10572.8	2287.04	2421.65	2080.41	3433.21	3955.37	3213.4	2844.67	3272.63	5157.58	3528.16	2165.02	4514.09	3755.24	4740.7	3438.14	3100.35	1903.39	3162.14	2767.06
P56394	P56394	COX17_MOUSE	Cox17	Cox17	9654.1	7298.62	11287.2	7165.16	9293.19	10329.3	6276.65	9937.15	6935.27	10278.6	7011.35	8342.72	4638.16	5823.29	7947.58	8681.25	6455.63	5511.8	5771.21	5191.56	6605.75	5274.55	3938.57	6614.83	6711.28	4276.95	12916	12596.9	11193.3	10723.7	9604.41
P56395	P56395;A0A494B9D8;G5E850	CYB5_MOUSE	Cyb5a	Cyb5a	2520.72	2098.85	1797.23	3792.68	2267.45	1868.86	3014.08	2686.88	2409.16	2867.52	3190.19	3190.67	3381.66	4024.69	2651.61	3161.52	2442.12	3665.8	2543.49	2231.41	2275.33	2269.6	3646.56	1999.7	2051.31	1819	2184.57	2197.39	2561.39	2190.58	2995.41
P56399	P56399;D3Z4K7;Q3U4W8;D3YYA5	UBP5_MOUSE	Usp5	Usp5	12963.2	13184.8	15199.7	10000.3	11639.1	12099.5	10968.2	10315.7	12201.8	11187.7	10857.5	9745.18	10149.4	10330.8	10826.8	13650.2	16739.4	15604.7	15599	13559.9	14912.5	13142.9	12508.1	13726.5	13956.5	14443.6	14073.9	13984.3	15393.9	16286.5	15907.6
P56480	P56480	ATPB_MOUSE	Atp5f1b	Atp5f1b	222112	177195	217210	208519	194110	242277	200861	218022	179004	228055	198068	127699	205261	189201	202704	222779	200567	207412	209554	210273	219241	213296	207221	213411	213450	187323	198633	193663	190804	208839	192994
P56546	O88712;P56546;A0A0J9YTW3;A0A0J9YUM4;E9PWQ9;Q91YZ2;A0A0J9YU62	CTBP2_MOUSE	Ctbp2	Ctbp2	9052.23	8879.7	11657.7	10118.9	11138.3	11091.1	9730.58	8511.01	10567.8	11543.5	10199.2	7502.5	9458.63	9205.26	10812	8600.56	9238.33	8191.4	8735.27	9208.97	7789.34	8214.87	8044.46	7449.27	8098.69	7543.36	12220.4	12748.3	14629.9	15968.6	13842.4
P56565	P56565;Q91V77	S10A1_MOUSE	S100a1	S100a1								1332.98				2011.93									950.03	1187.88
P56812	P56812;D3Z7Q5	PDCD5_MOUSE	Pdcd5	Pdcd5	7766.65	9507.52	10158.2	7839.24	6853.43	7079.32	9043.98	7392.68	8150.13	8386.72	7275.39	5502.2	6212.78	6863.26	6384.18	7417.39	7218.08	7735.65	6885.18	7360.24	7476.28	6651.02	6639.48	6532.54	7179.56	7651.37	7300.76	8968.01	9285.19	8158.18	7733.38
P56873	P56873;E0CYU9	ZNRD2_MOUSE	Znrd2	Znrd2	889.23	1490.46	1854.52	1570.47	647.54	1715.28	1128.09	1256.3	1915.4	1161.21	2103.13	1788.24	1243.13	1312.18	1464.38	1615.97	2468.75	1237.69	1072.79	1927.42	1030.38	1301.39	2387.01	609.09	2458.8	2407.31	1238.69	969.27	767.35	1562.38	936.09
P56959	P56959;Q8CFQ9;G3UXT7	FUS_MOUSE	Fus	Fus	35872.9	35987.8	28364.4	32029.1	32101.2	26387.4	32322.2	31890.2	32411.8	32164.1	37301.7	42870.2	37493.2	32639.2	34529.8	32393.9	32912.7	33964.1	27239.2	29210.9	33754.6	39001.4	34563	32291.8	42382.9	38669.4	40631.8	43223.6	44570	41224.3	46013.7
P56960	P56960;Q8K366;F6VYQ6	EXOSX_MOUSE	Exosc10	Exosc10	1464.08	2425.3	2214.42	1835.28	2673.23	1859.12	1207.35	1719.44	1472.73	1984.53	1971.42	1929.2	2005.11	1829.78	1607.19	2059.97	1979.89	2084.31	2266.48	2277.7	1489.58	1872.2	1286.56	1772.02	1497.98	2198.7	2205.94	1963.3	2865.12	2077.9	2603.07
P57016	P57016	LAD1_MOUSE	Lad1	Lad1	8839.53	5530.62	10081.7	9319.69	9306.32	7287.21	10321.2	9021.52	9149.97	8912.9	11038.2	9396.73	13824.9	12901.2	14301.3	12067.6	10708.4	9046.4	10069.4	8138.85	10181.2	9817.02	11419.2	12168.9	9958.59	12234	3484.69	3572.42	5050.04	4482.36	4223.37
P57716	P57716	NICA_MOUSE	Ncstn	Ncstn	1441.22	4044.25	2706.72	2417.79	1880.57	5711.42		3593	3156.47	3391.35	1696.63	1886.41	2619.1	2274.77	1614.25	2556.7	2215.7	2048.84	2550.4		2244.61	1409.25	2171.7	1473.88	1646.24	856.05	1920.27	1754.8	1622.5	1876.89
P57746	P57746	VATD_MOUSE	Atp6v1d	Atp6v1d	7336.52	9797.84	7843.04	9125.13	8114.94	8802.69	5234.02	6663.28	7658.46	5928.6	7704.75	10350.8	8879.85	8831.04	10297.6	8070.53	8288.82	7820.67	7426.28	6587.88	9973.75	10471.5	7257.51	8512.51	7778.24	10364.4	4918.11	3482.3	3248.47	3519.41	3806.08
P57759	P57759	ERP29_MOUSE	Erp29	Erp29	30141.6	38604.3	35926.4	30651.7	29506.4	34942.9	35056	41287.6	40045.6	37928.2	36225.9	23033.7	36432.1	40896.4	25916.3	49350.7	39192	40929.2	42556.6	44797.7	30898.6	35291.8	28025.6	32942.2	28733.5	29316.3	33777.7	50441.4	43241.6	51784.2	34001.5
P57776	P57776;Q80T06;E9QN08;F6ZFU0;A0A0R4J1E2;Q91VK2;A0A0R4J1L2;D3YY68	EF1D_MOUSE	Eef1d	Eef1d	97837.8	83128.5	96699.1	75536.2	89278.8	92376.8	90328.2	98229.9	74602.6	88093.3	86404.2	59182	86835.2	93645.5	90535.7	108657	103916	101388	103063	115345	100459	103907	94613.4	95278.1	97767.9	98326.1	112792	129701	149422	141135	136096
P57780	P57780;A0A1L1SVJ6;A0A1L1SV25	ACTN4_MOUSE	Actn4	Actn4	121544	154700	128414	152739	138638	148483	120244	127196	130435	123639	135836	137540	130635	112561	127286	73344.6	84839.6	91867.6	84993.3	86841.4	108536	97833.4	107473	103311	106929	123222	137656	128619	121448	118195	125915
P57784	P57784;G5E883	RU2A_MOUSE	Snrpa1	Snrpa1	5837.57	5324.33	4758.89	4664.48	5354.74	5707	5568.29	5480.21	5987.9	5449.28	5390.96	7777.66	5422.62	4908.22	5387	5619.24	6145.26	5816.89	5592.03	5260.34	5369.04	5592.32	5062.76	6015.64	5026.5	5525.38	6186.95	5669.01	5251.85	4726.7	5636.12
P57785;Q64280	P57785;Q64280	LFTY1_MOUSE;LFTY2_MOUSE	Lefty1;Lefty2	Lefty1;Lefty2		393.85											577			875.19	2067.85	1007.94						446.86			1424.23			884.32	928.64
P58021	P58021;E9PZ69	TM9S2_MOUSE	Tm9sf2	Tm9sf2												1119.41
P58044	P58044	IDI1_MOUSE	Idi1	Idi1	4629.57	2051.42	4544.63	2711.83	3926.25	5156.6	3863.61	5006.28	5411.87	4156.34	4934.45	8869.99	6620.42	5776.57	6191.44	2966.45	2969.51	3590.96	3055.62	3275.34	4829.55	3864.97	4879.96	4633.76	5666.97	5791.17	3921.12	5406.61	6431.05	4204.38	3815.24
P58058	P58058;A2A9P2	NADK_MOUSE	Nadk	Nadk	3822	2663.52	2382.62	1313.07	2620.39	4069.41	1579.4	2200.31	4662.82	2439.12	1879.89	746.98	1738.9	690.44	1336.13	2489.45	2219.9	1217.83	2114.34	2827.12	2019.05	3216.36	2203.95	3572.45	1850.15	3599.15	2003.23	825.58	1440.23	1904.4	1374.84
P58059	P58059;D3YVZ9	RT21_MOUSE	Mrps21	Mrps21	682.18	660.51	1009.28	345.62	1096.78	924.8	764.65	1045.46	836.14		1138.92	693.34	624.1	1058.82	781.29	663.1	1259.69	746.93	1328.19	849.75	1500.28	1257.6	799.2	995.3	1363.74	1063	1132.4	760.08	885.82	1146.66	968.03
P58064	P58064;A0A338P7H3	RT06_MOUSE	Mrps6	Mrps6	279.29	715.05					240.28					611.69			371.95		260.76	366.67	302.26	492.4				333.98			342.5		83.26	145.79
P58137	P58137;Q8BZR4	ACOT8_MOUSE	Acot8	Acot8	3225.25	4895.84	5351.94	4590.13	3636.87	3718.19	1432.43	2732.2	2082.65	2638.73	2562.13	1454.27	2033.86	1513.64	2575.52	1548.51	1400.11	2133.83	1902.48	2451.55	1530.48	2260.52	1154.53	1603.88	2262.06	2463.94	1270.58	945	791.34	1371.88	635.21
P58242	P58242	ASM3B_MOUSE	Smpdl3b	Smpdl3b		1137.18										295.27						765.77	794.79	589.46							716.06		459.08	2214.31	1008.72
P58252	P58252	EF2_MOUSE	Eef2	Eef2	69838.7	84459.2	77220.5	75263	80098.9	102389	70019	81373.2	82425.9	91474.6	83870.3	312335	85828.9	102085	90553.4	92253.9	102806	128104	118038	140939	86848.9	93621.6	87958.9	77654.7	113052	91583.3	145535	190211	159147	144687	195030
P58281	P58281;F6U775;E0CXD1;H7BX01	OPA1_MOUSE	Opa1	Opa1	4054.97	3276.55	4221.21	3990.14	3658.65	3899.7	3872.04	3439.08	4101.82	4103.28	3501.92	1912.7	3124	3346.36	4542.64	5108.67	4483.16	5105.05	4070.77	3742.91	5577.99	5306.02	5490.66	4894.49	4492.6	5252.11	7189.64	6691.69	5041.08	6015.03	5220.98
P58389	P58389	PTPA_MOUSE	Ptpa	Ptpa	7118.7	11660	11389	8456.87	10993.1	8115.87	5701.7	8366.92	9357.94	8756.95	8070.84	6439.37	8727.69	8472.9	12927.2	5997.09	6276.65	8107.2	8300.42	7293.55	9666.9	8388.97	6857.03	7885.68	6334.14	8778.9	5721.64	5940.26	7708.75	5933.54	9027.88
P58404	P58404;V9GXI9	STRN4_MOUSE	Strn4	Strn4	4433.29	4686.89	4675.67	4963.33	4226.6	4731.65	4631.16	5530.67	5129.88	4880.49	3957.63	2290.12	4718.74	5442.34	4699.55	5396.51	4852.95	5458.46	4959.48	5113.34	4813.56	5998.33	5353.96	4044.25	4431.89	4256.74	4092.95	4299.84	5469.68	3219.24	4803.19
P58465	P58465;G3UXN0	CTDSL_MOUSE	Ctdspl	Ctdspl			202.51	243.65																							202.35	188.64	231.21	369.91
P58468	P58468;Q3TVF6	F207A_MOUSE	Fam207a	Fam207a	3772.64	2778.44	2321.7	3001.92	3307.78	2483.38	3462.83	2820.81	3027.79	2549.64	2556.01	1738.55	2232.39	2878.78	2602.33	3111.07	2681.59	4112.7	2879.8	3118.46	2549.74	2345.59	2048.44	2439.05	3397.28	2678.43	4256.55	3227.43	4418.8	3177.89	4107.12
P58686	P58686	BBLN_MOUSE	Bbln	Bbln	898.7		486.22	659.83		1064.27	472.74		729.78	669.01	813.72		1081.43		1225.1	747.89	789.08	491.22	787.32	363.9	581.84	378.18		769.6	599.14	413.98	816.27	1146.31	965.33	853.13	356.3
P58742	P58742;A0A2R8VHX3	AAAS_MOUSE	Aaas	Aaas	448.24	1174.73	664.63	1023.06		1374.98	1278.39	1014.66	494.26	1214.87	902.96	1011.3	918.7	730.09	1126.52	584.44	711.32	840.91	926.09	757.16	817.05	485.58	532.97	401.37	893.44	1120.82	398.9	545.73	349.55	618.21	361.61
P58771	P58771;E9Q450;Q8BP43;S4R2U0;Q8BSH3;E9Q452;E9Q454	TPM1_MOUSE	Tpm1	Tpm1	9983.8	11002.4	9448.38	11201.7	11916.7	12302.9	9719.4	7630.96	5292.81	8923.81	6569.52	9493.94	5749.65	6548.74	6796.93	5105.38	5512.29	5490.4	6692.84	5103.74	11009.3	6420.82	7255.78	7758.08	6857.25	8110.26	8921.56	7890.64	16721.7	10392	12803.3
P58774	P58774;A2AIM4	TPM2_MOUSE	Tpm2	Tpm2	15796	12268					13452			12280.4			9955.33			7585.09	7736.76	6859.29	8669.78		12046.1	9760.23	10068.1			11868	7162.28	8474.47	8141.1
P58802	P58802;Q5SPX8	TB10A_MOUSE	Tbc1d10a	Tbc1d10a	1933.88	2235.38	1725.16	1604.59	1395.33	1322.68	2432.34	2385.19	1696.79	1382.32	1446.07	1498.95	1680.23	1110.18	1227.88	1167.16	1610.45	1351.89	1519.07	1276.83	1496.52	1459.47	1330.45	1614.99	527.01	1060.88	1395.9	1719.75	979.34	722.18	1656.16
P58854	P58854;E9Q0R3	GCP3_MOUSE	Tubgcp3	Tubgcp3	473.65					609.35	313.92	853.72		611.69	672.16	569.49	473.68	470.78	908.06		693.85	491.2	218.85	471.16	385.81	859.47			720.2	504.12	252.09
P58871	P58871;Z4YJL4	TB182_MOUSE	Tnks1bp1	Tnks1bp1	5421.09	5631.26	6245.47	5220.6	6242.71	4949.42	9054.5	8989.33	7604.87	6702.92	8768.32	3796.34	10001.1	6515.76	8331.43	10189.1	7265.14	9071.25	9196.19	8592.26	7416.53	8784.69	9807.76	7578.16	7799.43	6635.82	7631.75	6204.48	6843.22	6918.27	6517.35
P58929	P58929	GMEB2_MOUSE	Gmeb2	Gmeb2	819.66	1699.91	1016.87		471.42	584.11	882.68	1237.98	582.91	647.79	1332.91	510.15	1027.02	719.74	713.08	956.27	839.08	1657.86	751.37	1624.27	852.77					611.02	781.51	707.01	1000.33
P59016	P59016	VP33B_MOUSE	Vps33b	Vps33b	445.37		631.15			406.95	237.6		512.41	326.73	383.36	422.81		592.33	982.25	412.13	622.45	282.56		648.91	443.39		721.35	430.51	754.45		593.48	277.61	307.3	602.59	171.61
P59017	P59017;A0A0N4SW24;A0A0N4SW63	B2L13_MOUSE	Bcl2l13	Bcl2l13	1708.46	1281.19	1059.52	1117.79	896.28	1583.84	1478.3	1509.81	1215.63	1350.62	1660.01	1551.43	1216.91	1637.37	1182.26	1271.96	1742.21	1235.7	1336.3	1335.15	1991.26	1277.47	1193.66	1721.41	1542.41	1415.21	737.62	456.6	1097.65	827.32	1039.45
P59048	P59048;D6RFQ5;D6RFC3	PDRG1_MOUSE	Pdrg1	Pdrg1	1518.01	667.45	1572.42	588.02	1116.24	805.54	1453.55	1748.85	919.44	1065.77	2242.81	773.2	1785.67	1975.85	1700.83	1166.76	1335.49	1391.78	1367.17	1562.43	1558.43	1484.53	1193.92	811.45	1308.09	1006.28	1183.72	1855.45	2010.67	1879.8	1758.58
P59110	P59110;M0QWX4;M0QWV7	SENP1_MOUSE	Senp1	Senp1	1488.49		1172.42	2008.68	1275.51		1996.09	1651.63	1359.45	1415.26	1067.71	921.19	1590.38	1753.95	809.1	1549.38	1686.98	2257.07	1992.01	1230.92	848.88	1233.71	1538.61	1564.78	2476.21	779.93	1331.14	1920.39	1511.27	1382.5	1508.2
P59114	P59114	CAPAM_MOUSE	Pcif1	Pcif1			563.84		337.46	494.55	432.66					292.64		637.22				434.45	189.45									335.96	310.05	888.62
P59235	P59235	NUP43_MOUSE	Nup43	Nup43	4271.13	4153.21	3615.1	3821.49	2882.78	3956.21	3750.61	3269.77	2746.39	4303.27	3088.62	1709.23	4452.3	4283.26	4165.5	3645.56	3391.52	3349.58	3723.86	3710.81	3155.5	3720.58	3306.96	3823.51	3406.06	2914.88	4160.39	3878.26	4576.63	3974.65	4356.69
P59242	P59242;A0A0G2JEK8;D3YUW7;A0A5F8MPT6;A0A0G2JFG0;E9QMC1	CING_MOUSE	Cgn	Cgn	11719.6	12263.6	11684.8	13580.3	11271.6	10525.3	12732.9	10782.3	13085.2	11101.8	11052	7254.66	9617.01	9218.92	9037.3	10748.6	8517.15	9871.96	8440.19	8776.43	6431.06	6695.07	7874.19	6912.67	6467.38	6748.71	10063.5	9290.34	11257.3	12450.7	7842.35
P59279	P59279;Q3TEG7	RAB2B_MOUSE	Rab2b	Rab2b			4531.37		5029.18	4363.1	4807.82	6003.2	6841.53		4589.33						3723.6	5590.47					4140.2	5868.77	5312.34				5913.07
P59280	P59280	KLHL8_MOUSE	Klhl8	Klhl8					756.93							1206.51						238.49		366.89									350.97
P59325	P59325;A0A1Y7VKT5	IF5_MOUSE	Eif5	Eif5	12786.7	13064.4	13683.5	10907.4	12834.9	12640.6	13647.2	12925.6	13474.5	14761.6	11622	11663.9	11561.1	15641.1	12215.4	16867.9	14451.9	15460.7	14508	14830.2	13868.7	11234.6	10982.2	11663.7	12110.3	12684.6	17461.5	16647.6	17299.2	13432.4	16927.6
P59326	P59326;A2AWN8	YTHD1_MOUSE	Ythdf1	Ythdf1	1169.22	921.12	1611.71	1133.07	1193.7	1738.16	958.31	1402.23	1091.94	2014.37	1333.24	1199.8	1198	1662.51	1551.44	2320.15	1773.49	1758.71	1212.26	1616.73	1511.13	1179.85	1778.58	1714.09	1611.89	1183.03	2466.37	1668.13	1508.43	1526.03	1804.79
P59328	P59328;A0A2K6EDP7;A0A0R4J1F8	WDHD1_MOUSE	Wdhd1	Wdhd1	1173.33		1169.29			940.06	1875.33	1455.28		1209.6	1571.91	1256.01	1205.21	1202.8	1386.64	1827.47	1314.67	1815.25	1580.06	1527.3	1645.36	1703.76	1033.28	1392.16	1435.79	1274.29	1830.93	1981.8	1988.31	1625.58	1662.65
P59672	P59672;A0A3B2W7H4;A0A3B2WAQ7;Q3UHP6	ANS1A_MOUSE	Anks1a	Anks1a	4029.68	4563.5	5150.7	4823.73	3568.94	5490.83	4868.07	4894.44	3034.55	5607.4	3323.4	1466.21	4529.24	3307.73	3723.53	4194.7	4268.04	3386.07	3133.69	3337	3235.46	4170.9	4366.84	4944.15	3048.75	4954.04	3624.47	2541.05	3424.33	3474.58	1745.72
P59708	P59708;A0A1W2P7L7	SF3B6_MOUSE	Sf3b6	Sf3b6	4966.99	4765.17	5109.15	4432.93	5099.17	5723.32	7536.78	7212.08	6706.78	6931.11	6712.62	5452.76	6249.27	6702.17	5680.56	7119.7	6059.69	7038.15	6095.35	5246.19	4905.68	5298.95	6147.45	6183.72	6519.71	6200.6	7090.01	8360.2	7280.48	6714.47	9394.78
P59729	P59729;Q3U332	RIN3_MOUSE	Rin3	Rin3	1427.37		1846.45				2225.73					1939.41		1811.34		1789.36		1494.42			1481.43			1405.25		1575.92			829.49
P59997	P59997;F6YRW4	KDM2A_MOUSE	Kdm2a	Kdm2a	1045.1	946.68					855.83			1265.35	1060.45	1472.96	1261.9	1079.6	1511.45	939.65	789.2	1516.32	1049.56	1476.24	633.05	1123.03	1743.06	1025.22	1480.33	1070.31	1461.32	1040.82	1455.1	1232.9	1462.16
P59999	P59999	ARPC4_MOUSE	Arpc4	Arpc4	44002.8	53910.9	50225.7	63801.4	54247	55241.2	49132.7	62698	47255.8	51897.7	47738.6	31979.1	49628.3	36090.9	44452.4	40666.9	41471.5	40085.8	44331.9	44266.1	57169.1	50177.2	50519.7	47411.9	46908.1	61759	33562.6	41125.2	32535.5	31802	30848.9
P60060	P60060;G3UWH0	SC61G_MOUSE	Sec61g	Sec61g	435.77	319.01	1400.04	930.91	964.26	651.07	1612.7	1031.91	1646.2	1365.73	882.32	382.83	1036.09	1235.63	968.21	1080.82	725.16	1230.74	1364.36	1072.87	1385.64	1368.41	744.76	921.97	565.24	929.88	1304.19	1126.91	1030.07	1024.88	1428.72
P60122	P60122	RUVB1_MOUSE	Ruvbl1	Ruvbl1	25838.3	27755	26029.2	21598.5	27979.1	29171.5	24896.2	21379.1	27960.9	24690.4	29093	28084.1	24232.6	32749	28310.8	28348.4	27094.6	27019.6	25579.2	21728.8	28077.3	31628	28190.4	27180.3	28675.9	30320.9	25909.3	26176	26026	30688.1	31458.8
P60229	P60229	EIF3E_MOUSE	Eif3e	Eif3e	9040.16	11372.5	9035.27	9901.34	8906.25	11347.8	8643.61	9673.41	7623.4	9628.65	10027.1	9204.13	8866.43	10734.4	10029.1	10230.9	10212.1	8605.5	9900.54	10819.1	9443.06	9449.12	9587.1	8989.87	9231.54	9661.07	13130.1	14109	15160.8	12143.3	14617
P60335	P60335	PCBP1_MOUSE	Pcbp1	Pcbp1	40585.1	46622.5	42751.9	42655.2	45623.8	47261.7	32457.1	41307.5	45111.7	59504.3	34466	21898.2	34658.9	37509.1	34462.9	56614.6	50685.1	54993.6	49448.4	50061.2	39077.3	44950.2	42649.4	37854.4	43339.2	50267.6	73450.5	81524.1	79061.4	83914.8	87573.9
P60469	P60469	LIPA3_MOUSE	Ppfia3	Ppfia3																											229.64	230.72			59.24
P60487	P60487	PLPP_MOUSE	Pdxp	Pdxp	6568.57	6869.92	5824.42	5185.16	5434.37	6225.25	4385.18	4052.53	4498.22	4141.45	5836.86	4262.16	4801.59	4804.08	4902.89	8440.33	6870.83	5061.82	6740.74	5425.75	8448.55	6335.06	7299.65	8073.4	6299.21	6717.26	5112.59	4500.49	4691.16	4249.77	5933.25
P60521	Q9DCD6;P60521;Q8R3R8;B1AR50	GBRL2_MOUSE	Gabarapl2	Gabarapl2	21752.5	24899	20500.6	25590.4	23755.2	30227.4	17859	13081.7	19316.4	16387	15934.5	12267.5	20500.3	14461.5	17209.4	5079.38	6335.03	6455.79	5214	8706.24	10653.5	14922.3	10590.7	15615.2	16158.5	14527.5	9123.65	19018.2	14812.7	8704.28	16381.7
P60670	P60670	NPL4_MOUSE	Nploc4	Nploc4	1593.48	2513.32	2315.45	2535.82	1982.61	1920.25	1301.23	2538.85	1617.93	2048.78	1963.19	913.16	2125.98	1929.84	1546.72	1866.6	1626.94	2126.73	1886.76	1469.12	1933.45	2401.98	1610.24	2817.36	1829.61	1376.27	2854.71	3346.56	2981.03	2898.55	2931.71
P60710;P63260	P60710;P68033;P63268;P62737;Q8BFZ3;P63260;B1ATY1;E9Q1F2	ACTB_MOUSE;ACTG_MOUSE	Actb;Actg1	Actb;Actg1	1.12369e+06	1.4283e+06	1.24489e+06	1.26864e+06	1.22678e+06	1.3759e+06	1.10714e+06	1.15503e+06	1050812	1.21353e+06	1.14873e+06	933124	1.14425e+06	1.13622e+06	1.17582e+06	789718	982902	987598	985593	1.01961e+06	1.15404e+06	1.00862e+06	944661	1.00555e+06	1.08947e+06	1.18669e+06	1.12132e+06	1.22e+06	1277521	1.18641e+06	1.26878e+06
P60762	P60762;A0A087WQB0;A0A087WQ34	MO4L1_MOUSE	Morf4l1	Morf4l1	1411.18	1434.09		1283.11	1629.94	1710.05		1745.86	2239.62	1508.14	1028.01	442.81	3786.46	2262.22	1271.04	1188.05	917.71	1167.4	1414.85			1091.94	1208.4		1349.23	1060.01	2766.39	2566.82	2542.69	2439.64	2945.25
P60766	P60766	CDC42_MOUSE	Cdc42	Cdc42	34407.6	37033.7	38488.3	32350.2	34657.8	36242.8	33525.5	34107.5	34740.1	32543.6	31699	14559.9	32292.3	32135.5	35624.1	27627.3	28519.9	27590.1	31900	30931.2	32980.2	31961.2	27824.4	35033.1	27789.1	27568.3	28514.7	39362.2	34423.5	40738.9	35025
P60824	P60824;D3YU80;K4DI65	CIRBP_MOUSE	Cirbp	Cirbp	2141.39	1538.69	1299.62	1539.53	1720.44	1765	2647.53	1109.15	2037.62	1430.49	2531.8	1646.75	2462.24	2269.54	2019.53	1932.48	1326.41	1238.4	1446.06	1668.96	1733.45	1857.98	2186.69	1187.18	1776.84	1994.04	1749.64	2066.23	1748.37	1544.07	1629.8
P60843	P60843;P10630;E9Q561;Q8BTU6	IF4A1_MOUSE	Eif4a1	Eif4a1	134071	136367	122276	130755	122620	159207	109163	140791	118052	145837	143956	319701	124764	125389	144987	154476	153678	174519	169652	177506	156137	141499	126445	134931	185859	153633	217911	221034	220470	216781	271813
P60867	P60867	RS20_MOUSE	Rps20	Rps20	41647.7	44321.8	41599	43805	44364.9	45972.6	30171	36273.2	37204.8	33095.1	36251.9	78103.7	34451.1	39399.3	35162.4	44043	47321.2	43266.8	38670.2	40827.4	39295.1	37801.4	35771.7	34276.2	38514	40431.2	46041.9	31310.1	34722.2	28278	38109.2
P60898	P60898;D3YYI3;D3Z3Z8	RPB9_MOUSE	Polr2i	Polr2i	669.97	1624.58	783.23		962.8	1085.39	1344.31	1741.31	1177.62	1191.67	1099.84	827.34	1174.27		650.82	1457.08	889.01	1150.13	776.05		783.61	382.13	849.73	518.15	831.42	633.19	1419.01	1195.63	1387.96	1228.89	1086.03
P61021	P61021	RAB5B_MOUSE	Rab5b	Rab5b	10872.9	14355	12267.2	10238.2	10766.4	11899.5	11603.9	9592.18	10746.3	10891.1	8641.05	4757.58	10806	10131.1	11797.1	8115.96	6851.73	8154.56	8916.02	9391.71	11176.1	9730.29	8317.1	9173.73	10470	10888.8	5683.36	9362.09	6380.12	8551.77	6047.46
P61022	P61022	CHP1_MOUSE	Chp1	Chp1	972.86	1539.57	1563.71	1829.98	1368.93	1817.05	819.95	1365.31	1694.44	1511.41	952.15	1414.67	1510.45	1229.04	976.14	996.2	1328.76	740.36	975	939.27	716.98	860.45	737.01	777.54	743.31	1194.8	1490.13	1333.84	1397.89	1569.6	1187.96
P61027	P61027	RAB10_MOUSE	Rab10	Rab10	9016.98	9968.78	10351.9	8747.13	9992.8	10490.2	10966.1	8240.56	7786.41	8609.95	10321.4	10210.6	11163.8	8672.48	8772.69	9484.36	8124.57	9701.43	9993.3	10774.9	9359.13	9574.17	9066.19	9044.73	9401.93	9351.52	6494.09	8390.63	7626.92	8894.68	7209.25
P61028	P61028	RAB8B_MOUSE	Rab8b	Rab8b	3070.11	5917.45	3533.04	5384.99	4452.73	3826.29	3671.77	5874.6	5713.66		5281.18	8081.06	7489.49	7642.76	4519.86		3412.25	4614.75		5399.72	2795.92	4867.19	4648.51	3715.12	4146.09	3506.74	3185.06	2824.55	3046.24	2880.66	2224.54
P61079;P62838;Q6ZWY6	P61079;P62838;Q6ZWY6;A0A0G2JGL0;A0A494BA56;A0A494BAN1;A0A0G2JE32	U2D2B_MOUSE;UB2D2_MOUSE;UB2D3_MOUSE	Ube2d2;Ube2d2b;Ube2d3	Ube2d2;Ube2d2b;Ube2d3	1049.17	1539.35	1591.01	1135.87	1145.53	702.68	649.66	862.28	1971.35	1167.01	1051.69	15693.5	1031.17	944.14	1782.69	635.77	1429.15	1786.21	1663.51	1304.81	1102.12	795.71		899.75	815.94	1667.25	3325.45	2064.3	1562.32	2227.81	2333.94
P61082	P61082;F6WMC0;F7CDT0	UBC12_MOUSE	Ube2m	Ube2m	17108.8	15862.9	16196	13383.4	16337.8	13795.2	13735.9	11845.7	16242	15987	12699.6	10688.1	14494.3	12255.3	15729.2	18769.7	17372.9	17346.5	14520.9	19420.8	15878.2	18101.4	17854	15214	14134.9	17997.6	19722.9	21798.6	23037	21627.8	23284.2
P61087	P61087;D3Z4U3;A0A0J9YUI1	UBE2K_MOUSE	Ube2k	Ube2k	3831.22	3663.07	4487.16	2930.16	3915.92	4388.78	3018.66	2655.73	3217.63	3785.95	4492.51	5638.79	3471.15	3144.56	3850.78	5024.04	5297.06	5148.8	5125.74	4584.36	6983.78	4382.2	3210.59	4379.05	3755.7	3951.65	6381.22	5623.76	5280.26	5991.46	6136.28
P61089	P61089	UBE2N_MOUSE	Ube2n	Ube2n	27039.7	29631.7	24879.7	23042.8	24045.4	24539.1	21964.7	26013	25337.8	24476.2	27552.7	20797.4	22548.6	25464.6	25909.2	28543.7	31872.5	26793.7	28625.6	29384.4	30790.9	32368.2	28243.2	27377.8	27130.9	28787.9	25173.8	26159.5	25535.5	24093.2	27129.8
P61161	P61161	ARP2_MOUSE	Actr2	Actr2	26826	33911.9	34592.4	33681.5	32770.3	36252	26667.6	28248.1	27113.7	36416.9	25535.6	30776.3	25054.7	18107.5	26071.8	25018.3	27106.6	29578.4	25443.4	27733.2	38710.2	29612.8	31639.9	30427.6	25932.6	31301.2	38097.8	40134.2	33002.6	30707.4	32775.9
P61164	P61164;A0A494BB86	ACTZ_MOUSE	Actr1a	Actr1a	624.55	887	1252.28	860.99	573.23	1375.94	571.06	791.48		481.32	382.48	787.28	946.89	979.02	675.01	712.69	592.25	1358.74	950.18	601.74	604.79	781.56	681.42	646.53	608.5	955.91	786.12	934	712.43	1233.44	492.75
P61202	P61202;A2AQE4	CSN2_MOUSE	Cops2	Cops2	1357.01	1589.74	1958.8	1672.2	1574.98	1759.73	1516.13	1571.97	1658.79	1495.21	1878.94	1512.78	1593.07	1670.22	1877.19	1685.6	1873.96	1941.97	1611.03	1773.27	2011.64	2158.41	1692.36	1754.47	1965.17	1948.79	1971.43	2249.08	1629.24	2305.11	1982.66
P61205;P84078	P84078;P61205	ARF1_MOUSE;ARF3_MOUSE	Arf1;Arf3	Arf1;Arf3	4064.77	4119.66	6040.21	4410.54	2796.41	6323.86	5141.2	7242.85	6261.39	5158.04	6531.1	29337.3	6658.72	6902.16	7102.27	3870.67	4236.8	4305.49	4840.85	5448.89	5361.1	4407.29	5878.96	5932.69	3883.08	5667.55	5874.9	7646.17	5615.61	6433.14	6246.58
P61211	P61211;F8WIB1;E9Q006	ARL1_MOUSE	Arl1	Arl1	943.17	1284.96	1164.95	2513.83	1619.49	1225.83	1119.18	2699.22	2458.64	1624.91	1542.79	3984.98	2074.78	1643.93	1075.39	757.84	1091.55	892.1	1665.97	1691	944.99	2366.74	1415.22	1338.43	1045.67	1682.32	1115.06	1275.66	777.43	903.59	1012.08
P61219	P61219;A0A2U3TZ54	RPAB2_MOUSE	Polr2f	Polr2f	6891.36	7546.06	9261.19	5677.55	6966.83	7270.69	9751.98	9455.87	9205.54	9754.06	7329.82	5838.46	8916.55	6336.82	6699.01	9932.24	7916.63	9580.92	8049.9	8325.85	6891.38	7632.99	8171.16	8669.34	9534.86	8395.9	10856.7	11959.8	14353	10801.8	12065.7
P61222	P61222	ABCE1_MOUSE	Abce1	Abce1	4714.31	4678.42	5192.44	5029.05	5384.82	4849.77	3618.07	6207.92	4116.29	4482.43	5532.05	8813.49	4256.84	5205.48	4844.92	6001.05	5098.39	6332.76	4792.34	5016.42	5027.19	5987.64	6549.9	4955.02	6183.42	5214.06	5254.85	4639.33	4986.9	6127.3	5563.32
P61226	P61226	RAP2B_MOUSE	Rap2b	Rap2b	117.43	371.8			226.58						521.26	539.94		296.91		171.3		228.52		354.81			691.2		310.39	281.01	215.96	828.71		946.27
P61255	P61255;B1ARA5;B1ARA3	RL26_MOUSE	Rpl26	Rpl26	34760.5	46188.6	30891.1	36747.4	29531.5	35259.8	22188.7	31065.1	31505.6	18832	30590.3	159199	23579.2	28141.4	19269.3	27407.3	29004.6	27135.6	28051.5	35622.8	33551.3	28069.9	22411.4	26214.4	27396	41552.8	34838.1	27624.2	23084.5	25173.5	28739.2
P61290	P61290	PSME3_MOUSE	Psme3	Psme3	8451.33	8452.77	8269.37	6319.07	7331.39	7891.08	8154.46	9574.14	8840.6	8831.39	8687.22	4623.24	7736.83	6994.95	10764.3	8056.6	8902.35	9377.76	6623.81	7970.23	7478.85	7325.75	7860.7	7049.01	8004.87	7824.15	15955.8	15598.4	14156.6	13584.1	15181
P61327	Q9CQL1;P61327;A0A023T778	MGN_MOUSE	Magoh	Magoh	3466.72	3253.16	2820.27	3138.18	3539.69	3844.96	3171.52	2860.16	3530.49	3931.42	3173.35	3967.04	3272.16	3375.89	3243.66	3436.26	3990.76	3138.34	3652.72	3148.27	4685.53	3536.52	2905.22	3763.19	3519.68	2911.9	5232.61	5404.49	5318.02	3956.68	4500.97
P61358	P61358;A2A4Q0	RL27_MOUSE	Rpl27	Rpl27	18626.5	22188.8	15159.9	18442.5	13862.6	22330.8	14490.7	17781.7	18005.7	12897	17998.2	113595	14386.2	16884.3	13388.4	16335	19624.8	20466.1	16981.5	18392.9	19485.4	14909.9	13908.9	15066.6	15678.2	25712.6	18374	12986.4	8382.52	9941.31	10871.1
P61406	P61406;F6WT10	EST1A_MOUSE	Smg6	Smg6								446.19				174.04						183.87		406.61	98.76	123.13
P61458	P61458	PHS_MOUSE	Pcbd1	Pcbd1	5695.24	5647.29	4206.19	3414.52	2081.57	2748.46	7986.83	9263.35	13308.3	15711.5	11415.2	10573.9	14863.2	22237.1	21197.6	4527.2	3959.63	2906.04	2667.93	1751.06	2933.51	4906.97	3629.74	2614.88	3660.93	2647.96	4261.88	3492.28	2439.85	6314.4	2832.55
P61460	P61460;F6TK47	DEPD5_MOUSE	Depdc5	Depdc5		488.59		947.3							275.38									531.75	277.42						571.67		829.08	473.42
P61514	P61514	RL37A_MOUSE	Rpl37a	Rpl37a	21755.8	15432.4	16054.8	17520.7	15776.4	14379.2	10317.5	17013.5	17802.6	13598.5	16244.1	16491.6	14936.5	17092.7	14926.2	16103.5	17779.5	17442.6	17493.6	19925.1	15140.5	15252	10154	11652.5	14378.3	18169	12176.7	12054.8	6626.2	5736.85	7575.02
P61600	P61600;Q9DB82	NAA20_MOUSE	Naa20	Naa20	2484.45	2561.42	3602.02	2746.59	3136.8	3453.21	3617.54	4012.03	3505.96	2810.38	2831.59	1868.87	2412.87	2484.35	2852.3	3164.21	3305.59	3190.33	4211.16	3821.37	3507.86	2369.41	3842.3	3172.81	1718.9	2797.47	4385.69	3692.24	4308.44	3465.79	3240.14
P61620	P61620;Q9JLR1;A2ATT9;Q9CYJ6	S61A1_MOUSE	Sec61a1	Sec61a1												6453.74											1356.64				2285.34
P61750	P61750;F6UFB9;E9Q798	ARF4_MOUSE	Arf4	Arf4	3567.93	2907.34	3643.71	3744.32	3576.46	3441.77	3761.95	5075.85	4585.24	4915.56	3571.31	15703.2	5786.64	5191.06	6421.3	3316.84	4279.49	5886.11	4812.02	5623.01	4842.04	3917.8	6894.76	3850.57	5011.32	5663.67	4604.22	4363.58	3403.06	4360.22	3889.07
P61759	P61759	PFD3_MOUSE	Vbp1	Vbp1	7209.25	7980.15	6888.47	7525.22	6496.49	6928.15	6489.17	6711.47	8630.26	7174.74	7808	6034.13	6769.93	7503.22	7048.42	7532.79	6272.98	7407.05	5947.07	4670.85	6543.8	6788.56	7194.33	6100.72	7594.15	7062.36	6258.4	6550.75	5409.5	6117.36	7152.18
P61804	P61804	DAD1_MOUSE	Dad1	Dad1												6786.74	3711.92	4688.68	3459.72															2163.27
P61922	P61922;F7C9G3;Q3TUE8	GABT_MOUSE	Abat	Abat	17611.7	10927.4	11887	19100.7	6398.99	17153.1	9770.22	9158.67	7947.28	15854.2	8884.85	9231.15	8395.41	6418.44	17595.4	8723.65	10973.1	10591.9	9008.43	10244.3	14797.1	20115.8	14699.5	10567	11601.2	19389.2	4929.4	5571.4	4460.46	6317.56	8681.33
P61924	P61924;Q8R3M1;A0A2R8VJV3	COPZ1_MOUSE	Copz1	Copz1	2562.21	2935.93	2103.43	2400.13	2416.57	2438.03	2203.23	1705.48	2237.09	2199.97	2566.21	2491.12	2814.21	2449.27	2865.85	2339.49	2004.6	2428.36	2383.42	2068.66	2539.66	2079.32	1638.16	1969.47	1554.27	2382.84	1761.08	1913.05	2969.18	2678.69	2561.11
P61957	P61957;Q9Z172;D3Z794;H7BWX9;G3UZ60;G3UWI9;G3UZA7;G3UWX9;G3UZX6	SUMO2_MOUSE	Sumo2	Sumo2	33922.5	31398.2	34623.1	30599.2	27707.4	35052.6	24413.3	24746.6	32427.4	32716.9	25003.9	25108.9	24091.3	37414.8	31611.6	30712.3	33794.7	33001.9	27293.2	22156.8	23044.5	27277.4	27201.8	31936.3	24574.9	25538	28642.8	40963.7	42281.8	38644.2	45333.5
P61961	P61961;H7BWZ1;D3YW97	UFM1_MOUSE	Ufm1	Ufm1	13699.1	13261	19155.4	13368.3	11707.6	11628.9	12767	15026.5	13856	12488.4	11538.3	6570.44	11179.4	15390.4	15437.7	13624.5	15695.2	12792.2	16670.8	16030.2	15277.1	14110.4	11529.5	15487.4	17346.7	13900.1	11379.4	12614.1	12045.9	11565.8	17780
P61963	P61963	DCAF7_MOUSE	Dcaf7	Dcaf7	1602.75	1891.26	1375.58	1341.92	1793.29	1928.79	2118.56	3406.13	2176.65	1657.52	2437	1121.84	1871.36	2157.69	1721.47	1837.62	2024.22	2443.74	2024.37	2515.81	2735.16	2159.76	3046.38	1512.46	2105.77	1955.95	2073.27	1895.57	2824.5	2090	2128.84
P61965	P61965;F6Q3W0	WDR5_MOUSE	Wdr5	Wdr5	1471.2	2004.6	1471.08	1152.67	2063.75	1817.48	2019.16	1987.05	1601.3	1920.98	1552.53	1028.25	1872.43	2286.09	1679.2	1374.96	2135.01	1947.71	2109.64	1415.1	1808.98	2018.62	1697.66	1409.95	1624.02	1832.06	2062.87	2308.9	1711.69	2261.41	2051.5
P61967	P61967;D3YXN0;D3Z268;D3Z0D6	AP1S1_MOUSE	Ap1s1	Ap1s1	914		818.3	889.89	1271.57	952.66	789.33	708.08	780.89	2027.23	707.76	645.2	968.31	938.38	1173.92	735.24	876.3	522.38	1095.28	684.81	906.19	1198.57	943.21	733.49	1268.31	811.28	533.36	713.06		845.01	757.26
P61971	P61971	NTF2_MOUSE	Nutf2	Nutf2	51870.3	47873.4	55000.4	40071	46879.8	52176.6	47792.5	46823.1	54142.7	44993.7	44828.3	27648.6	47050.4	45579.5	43574.3	47939.4	47502.3	45479.6	48394.8	56499.9	50047.5	47949.4	42767.4	48226.2	48665.2	44821.6	36898.9	39730.8	48291.8	43463.9	43055
P61979	P61979;H3BKI8;B2M1R6;H3BLL4;H3BKD0;A0A286YDM3;H3BK96	HNRPK_MOUSE	Hnrnpk	Hnrnpk	77843.4	63844.9	60507.2	63190.8	70528.8	70828.4	71517.6	62600.4	60250.2	68328.9	60233.7	50943.9	62523.2	59151.8	60458.5	64927.8	68180.3	61368.8	64293	60478.1	67778.9	61651.2	69897.8	68295.1	78380	68606	82551.2	92674.3	96582.8	78889.1	96491.1
P61982	P61982	1433G_MOUSE	Ywhag	Ywhag	129089	136266	139677	106119	123184	122711	159279	141780	137670	120606	120271	71237.4	113970	115139	113350	113812	129504	128771	132856	128617	135805	123917	111448	129143	115160	123417	96740.9	113910	99176.8	101056	107953
P62071	P62071	RRAS2_MOUSE	Rras2	Rras2	15234.8	16645.5	14120.1	17529.8	15201.2	14061.7	18491.3	18231.1	18775.6	18204.4	19518.7	14906.7	16788.6	20749.6	19363.4	11935.6	11780	11940.1	14113.4	13910.3	12563.3	10304	13203.5	13830.1	11938.2	14341.9	18106.2	14798.7	16856.2	17517.8	16972.3
P62073	P62073	TIM10_MOUSE	Timm10	Timm10		1239.55	1205.27	1738.13		1105.84	2279.02		1446.54	1945	1972.47	2493.82		2953.69	1776.44	2388.22	1387.99	1932.81	1399.99	2226.14	2499.8	1337.62	1429.21	1690.36	1239.98	1584.04	2084.26	987.67		1385.98	1326.32
P62075	P62075;A0A1W2P7H2	TIM13_MOUSE	Timm13	Timm13												9357.43											217.86				81.6
P62077	P62077	TIM8B_MOUSE	Timm8b	Timm8b	3311.48	2107.8	3554.95	2519.18	2642.37	2616.61	2768.7	2213.88	2089.11	3172.99	2873.05	1579.04	2814.79	2230.52	3035.89	2713.88	2230.04	2027.16	2274.92	1877.47	1557.76	1728.71	2918.62	1715.58	1381.44	1175.69	2707.9	2976.98	3526.46	3460.75	2092.95
P62082	P62082	RS7_MOUSE	Rps7	Rps7	30140	31197.9	24066.2	32093.8	30425	28488.5	22457.7	25640	24338.4	21481.8	26563.6	43413	23645.8	26259.6	24742.1	28531.7	27184.2	32205.2	26590.4	28538.5	29463.6	27982.4	23530.5	26630.7	25325.4	29462.6	27701.1	23260.4	22049.3	21763.3	23481.8
P62137	P63087;P62141;P62137;A0A0G2JFF1;A0A0G2JGC1	PP1A_MOUSE	Ppp1ca	Ppp1ca	3702.36	3608.75	5459.32	4682.58	3354.6	4727.98	3309.88	2873.36	3735.51	3650.4	2934.33	8847.94	4241.37	5377.46	5034.72	3688.25	6001.83	5939.83	5176.22	3895.89	5649.9	4288.41	4347.93	5055.22	5437.53	5604.55	5897.85	6437.66	5563.52	6076.03	6577.2
P62141	P62141;A0A0J9YUU8	PP1B_MOUSE	Ppp1cb	Ppp1cb	11613.3	13297.7	13239.8	17091.3	11267.5	12845.6	9164.78	12253.2	11338.8	12063.2	14166	14104.3	13937.3	11843.2	12498.5	8638.2	12828.1	8290.97	11138.5	7685.82	10923.8	14200.6	12681.8	13635.2	12333.1	11773.6	11186.1	15760	12466.3	10662.9	16100.6
P62192	P62192	PRS4_MOUSE	Psmc1	Psmc1	11352.6	13410.8	13107.5	11289.2	11954.1	11346.4	10508.4	10197.8	12409.3	12154.6	11835.6	9967.03	12049.3	11136.5	11683.5	12419.9	13863.6	13342.9	13103.4	12150	13242.9	13383.1	13316.6	12812.2	12642.4	11441.6	15969.7	12716.3	11387.5	11796.5	12846.4
P62196	P62196;Q8K1K2	PRS8_MOUSE	Psmc5	Psmc5	10042.5	10844.3	9471.32	9171.42	8394.98	10049	8460.15	9013.84	9361.28	10215.9	11201.3	9619.85	8206.19	8388.94	9944.43	9459.04	10059.4	10018.3	9755.64	10452.3	11525.9	8520.09	9125.4	8589.71	10354.1	10657.6	13095.3	13675.5	10235.8	11520.1	12062.2
P62242	P62242	RS8_MOUSE	Rps8	Rps8	26556.2	31874.5	37522.7	39120.9	32251.9	40186.7	23320.9	37395.7	40021	24246.8	32442.2	141670	29831	33103.5	24436.6	26204.9	36007.8	36416.7	35271.3	31579.2	32070.4	35125.6	32782.7	34755.2	36353.2	41221.8	32514.7	20962.9	15075.1	15794.3	22272.9
P62245	P62245;F8WJ41	RS15A_MOUSE	Rps15a	Rps15a	8028.98	10221.7	8528.35	7320.82	7194.65	9056.95	7439.44	8820.07	10051.2	6835.02	9557.21	48750.2	7495.47	9939.1	8694.09	10755.1	10215.5	10018.2	8992.86	10203.8	7532.59	7769.35	7754	8864.04	7820.53	10228.6	20667.6	18924.2	11271.5	13048.3	15917.4
P62257	P62257;E9Q3U1	UBE2H_MOUSE	Ube2h	Ube2h	595.15		336.06		411.17		774.78	807.03	347.83	315.86	490.19	300.65		730.4				400.52	187.31								618.44	281.13	666.32	323.84	473.97
P62259	P62259;F6WA09	1433E_MOUSE	Ywhae	Ywhae	24498	29940.1	18354.6	18590.2	22604.8	22134.8	28902.6	24796.5	23970.7	23863.9	24421.1	42676.2	18931	19314.7	19349.8	23081	21363.3	19734.8	20966	23670.2	25910.9	22165.3	19827.3	20422.6	23267.9	21167	17119.6	15236.6	13965.6	14935.3	17258.2
P62264	P62264;D3YVF4;D3Z7I1	RS14_MOUSE	Rps14	Rps14	54855.8	63091.4	57488.9	53783.2	60084.1	60628.8	40095.5	47257.5	46502.9	50041.5	45799.4	50017.4	43304.6	57133.3	49453.4	54969.9	61466.6	62093.8	58170.8	55384.7	51334.8	58331.8	49371	49662.9	57035.8	53019.4	60208.2	52968.6	48667.9	45809.1	51292.5
P62267	P62267	RS23_MOUSE	Rps23	Rps23	15232.6	18611.9	17129.3	17183.6	15196.2	14818.3	9957.33	15017.6	16222.6	12516.3	11059.1	46266.5	12593	12812.3	10430.5	11758.4	14405.9	13265	13440.9	16881.4	11629.9	12725.1	10619.3	11174	12445	13203.5	13656.7	10963.1	9551.97	12478.3	10068.4
P62270	P62270;A0A1Y7VKY1;F6YVP7	RS18_MOUSE	Rps18	Rps18	32367.2	33161.2	23725	24113.9	24926.8	31714	19381.5	20539	22352	18428.2	22259.2	38687.4	24254.2	25108	21388.7	24525.5	30414.2	29302.8	27587.1	25533.1	33503.5	22347.3	20054.8	22898.8	22630.1	28363.2	21725.4	17420.8	15391.2	15555	17097.6
P62274	P62274	RS29_MOUSE	Rps29	Rps29	41898.9	42881.4	38167.2	39364.6	41866.5	36483.7	27743.7	40213.5	32159.9	35749.1	34570	40730	29082.3	28987.7	27743.3	42289.9	38712.8	39809.8	41121.2	32570.8	37784.7	36284.8	30514.2	28833.7	38483.6	38897.2	47894.4	40871.8	47243.5	49652	48902.8
P62281	P62281;A0A1B0GRR3;A0A1B0GSE8	RS11_MOUSE	Rps11	Rps11	7643.93	8155.63	8074.72	9308.88	7724.34	8866.85	5528.37	7464.44	8138.08	5729.36	8052.14	71509.6	6174.04	8247.58	6131.93	7544.81	7923.27	8312.22	7328.1	7291.41	6918.19	6599.42	6423.28	6744.51	6967.76	7805.48	7804.25	6929.68	7744.42	6095.38	8403.94
P62301	P62301	RS13_MOUSE	Rps13	Rps13	19713.8	25431.2	16096.1	18766.1	17983.9	22560.7	14534.5	20566.6	17880.5	14924.8	19597.9	146430	17638.2	19480.2	19488.7	23735.8	20078.5	22519.4	18340	25535.2	21774.4	14878.6	14122.6	18152.6	16619.1	22116.2	22448.5	16713	17165.1	12861.7	18241.2
P62305	P62305;E9Q0W8;E9Q4F4	RUXE_MOUSE	Snrpe	Snrpe	7757.99	13350.4	10158.7	9543.31	9747.18	17629.6	5419.07	7852.14	6884	15398.1	5684.61	6202.57	6321.82	4281.84	12808.1	10000.5	10757.9	13972.5	11023.1	11080.9	9482.61	8680.53	7121.18	5148.15	10415.4	11248.2	15688.4	16550.2	13518.5	13879.1	15497.3
P62307	P62307	RUXF_MOUSE	Snrpf	Snrpf	1647.2	1584.93	1555.48	1246.43	1103.73	2017.74	1558.22	2604.99	1929.1	2517.02	2234.83	2846.21	1534.72	2420.82	1529.17	1557.64	2076.18	1333.24	2702.27	1273.81	2175.67	2088.57	1605.54	2729.7	2200.88	1627.65	3944.73	5582.84	5113.85	6137.02	4532.4
P62309	P62309	RUXG_MOUSE	Snrpg	Snrpg	33262.5	41975.6	35327.5	34256	37295.4	35093	35510.8	33934.7	31494.5	42620.5	29912.7	12636	29787.8	26470.6	39631.2	42295.5	36889	40524.3	36026.3	40415.9	36400.4	35158.2	35554.4	35876.9	37434.4	34751.5	33188.1	40599.9	55123.5	53360.4	50533.8
P62311	P62311	LSM3_MOUSE	Lsm3	Lsm3						715.89		978.15				1336.78					440.18										1492.31	4587.38	1561.98	3751.96	3279.33
P62313	P62313	LSM6_MOUSE	Lsm6	Lsm6	7763.76	10261.3	10717.5	8288.87	8300.84	10195.2	7205.54	6360.86	8396.66	8577.81	8097.66	6426.01	7603.99	8669.71	9173.6	6804.14	8915.33	8437.89	9041.79	7767.42	8529.61	8524.86	8531.6	7885.78	7673.64	9718.61	9422.38	10765.8	9198.2	8439.54	8491.22
P62315	P62315	SMD1_MOUSE	Snrpd1	Snrpd1	15145.7	18474.5	12897.3	19027.9	16051	16544.7	15232.7	24729.6	17939.6	17598.9	16282.6	15622.6	15216.2	14335.9	13514.2	14815.1	16101.4	17046.2	18381.7	17534.1	14294.5	14561.4	16693.4	17922.3	18366.5	19242.9	15356.8	13816.5	12423.4	11528.4	13463.5
P62317	P62317	SMD2_MOUSE	Snrpd2	Snrpd2	4909.57	6318.03	3040.21	5366.38	5530.18	6350.43	3327.2	4323.19	4938.91	5265.63	6111.38	26042.5	3122.88	2941.28	5575.35	7100.83	5945.23	5756.52	5371.77	6910.02	6743.59	4633.13	4365.6	4523.23	5545.97	5054.18	8290	4782.92	5717.52	4896.82	5534.66
P62320	P62320	SMD3_MOUSE	Snrpd3	Snrpd3	19166.9	30331.6	19930.7	20166.3	21883.8	31785.2	14963.8	19358.1	18563.2	22940.7	20295.7	20455.8	17830.3	14524.1	23307.5	30494.5	24957.3	25638.8	22889.6	25708.8	27233.8	17184.7	14382.7	16903.5	25638.1	25280.9	27648	23989.7	22302.6	25464.7	20034.3
P62331	P62331	ARF6_MOUSE	Arf6	Arf6	2625.23	2938.59	3595.71	4367.09	3286.06	3809.97	2385.7	2960.08	2569.46	2446.08	2434.57	4962.09	2703.54	3058.72	2097.07	2012.8	3072.94	3228.43	2098.56	4462.09	3472.41	2790.05	3470.94	3313.73	2292.71	1866.44	2763.47	3280.6	2377.71	1928.79	2850.49
P62334	P62334	PRS10_MOUSE	Psmc6	Psmc6	10651.3	12284	11786.4	9098.68	11109.1	9592	9715.74	10119	10256.9	10574.6	9608.88	7693.89	10382.7	9882.81	9967.55	10534	11485.4	10816.9	10598	10040	11156.4	11256.1	10805.7	11337.6	12147.3	12163.3	12926	12168	12346.4	11945.8	13926.5
P62488	P62488	RPB7_MOUSE	Polr2g	Polr2g	2331.13	1469.39	1204.95	2947.05	1232.67	904.32	1508.84	1992.64	1470.58	1535.09	1409.82	1326.79	864.52	1328.64	1534.69	1548.36	827.27	2183.37	1557.88	1551.76	1353.82	1755.95	1961.82	1500.49	2030.08	1709.41	2052.29	2210.63	2122.24	2202.76	2410.58
P62500	P62500;E9QLZ1;H3BLI9;D3YW86;D3Z0V7	T22D1_MOUSE	Tsc22d1	Tsc22d1			357.58				734.19			613.61	805.4	2544.17	752.39	704.64	953.3	571.5	1015.88	676.04	515.33		496.8	743.15	1060.36		941.45		713.38	976.98	574.37	844.01
P62627	P62627;A2AVR9	DLRB1_MOUSE	Dynlrb1	Dynlrb1	17241.8	18861.8	8485.55	13762.4	16872.1	16055.4	12471.9	12382.4	14890.4	12855.6	16381.9	5494.05	11525.7	13903.8	21307	15444.7	14904.1	15191	15331	16987.6	16249.9	14829.3	14260.4	17226.6	13474.3	16768.4	10601.9	14442.6	15111.3	12725.4	10041.7
P62700	P62700	YPEL5_MOUSE	Ypel5	Ypel5	780.39	1153.85	753.76	548.94	791.56	895.53	869.73	339.55	747.71	1214.29	699.42	317.6		1400.3	1465.22	690.41	818.02	702.42	922.29	999.99	1439.31	570.86	756.98	648.06	911.6	1150.18	780.03	781.96	523.51	563.08	1204.47
P62702	P62702;V9GWY0	RS4X_MOUSE	Rps4x	Rps4x	48222.9	54127.3	48642.7	43096.8	46954	47732.8	36930.3	39554.1	44111.3	40237.5	39223.5	103561	38339.4	47246.1	37287.6	40865.1	54370.3	53975.8	49398.3	48257.1	41613.2	43262	37518.5	44759.6	42375.7	44085	56800	49848.1	38173.8	40879.6	47481.3
P62715	P63330;P62715	PP2AB_MOUSE	Ppp2cb	Ppp2cb	17826.9	18002.8	19798.3	15998.3	17794.5	16862.6	19206.3	15704.5	16633.2	18425.1	20186.6	21460.1	18899.8	19130	17967	21980.5	19318	20208.1	21031.1	21410.5	19993.2	20471.8	20717.2	19749.2	23821.8	18575.3	16926.1	22311.5	18243	12918.2	21079.5
P62717	P62717;A0A1D5RLW5;A0A1D5RME4;A0A1D5RM85	RL18A_MOUSE	Rpl18a	Rpl18a	911.35	2167.09	1884.44	3779.01	1006.31		915.67	2570.59	2516.99	1313.01	1368.49	45128.7	1647.66	1997.66	1482.86	1231.58	1316.66	1854.19	2104.02	2282.05		1038.93	1076.33	1347.45		2041.83	1750.31	1763.74	1627.32	904.2	1953.81
P62743	P62743;A0A0U1RQ06	AP2S1_MOUSE	Ap2s1	Ap2s1	39998.4	51492.3	40981.8	55222.7	55634.2	49102.3	40452.1	61855.4	41295.9	35879.1	47583	40340.5	48875.1	39089.5	47865.4	29007.2	25650.7	23845.1	35047.2	42855.7	54794.9	32336.6	38262.8	46823.3	36405.4	45352.5	20207.6	26953.4	13546.7	29689	19871.3
P62748	P62748;P84075;A0A1Y7VMK3;E9PV73;A2A7R5	HPCL1_MOUSE	Hpcal1	Hpcal1	1765.92	1194.59	1270.17	763.38	1335.1	1104.78	1789.78	1070.84	1371.67	1112.31	1388.91	2983.82	1389.62	1884.36	1119.37	646.35	818.52	1074.89	876.76		1193.6	1404.28	927.79	818.24	822.06	736.5	734.95	1329.77	1147.38	1401.08	760.96
P62751	P62751	RL23A_MOUSE	Rpl23a	Rpl23a	158490	162728	143574	149343	144648	162021	109386	126824	133403	94122.9	123217	163075	118572	122876	120276	135060	143072	114772	114714	141223	133610	118628	103563	127059	131468	135586	144081	113845	110157	91197.5	116007
P62754	P62754	RS6_MOUSE	Rps6	Rps6	24448.4	23779.1	24982.7	33819	25117.5	40628.7	17075.2	25732.7	23029.2	27190.3	21673.1	153361	22275.8	24871.4	30341	26056.7	34633.4	31669.3	24732.1	32681.8	26964.6	24551.7	23889.9	21894.2	26405.2	39226.3	32877.6	30240.4	26358.5	29102.8	39235.5
P62774	P62774	MTPN_MOUSE	Mtpn	Mtpn	8944.8	9693.03	9390.05	7870.05	8144.7	8193.46	8690.49	6708.16	8254.13	7755.89	7277.12	4895.77	7254.57	7334.54	8309.39	6405.83	9029.08	8113.71	9451.13	9649.15	12583.6	10218.7	9390.74	11412.7	9941.59	10661.9	5543.84	7252.19	5491.41	6939.9	6537.32
P62806	P62806	H4_MOUSE	H4c1	H4c1	52118.9	77797.6	58230.7	165260	69945.6	139652	60029.3	75909.4	78010.5	71847	97513.8	395122	89107.6	84249.4	85901.1	75497.6	68941.2	82568.3	81912	58490.8	128183	95924.2	46421.7	65164.2	64840.2	104132	102531	39430.7	31314.8	36896.1	49137.2
P62814	P62814	VATB2_MOUSE	Atp6v1b2	Atp6v1b2	40909.3	42524.1	39053.5	41949.9	46609.1	37065.1	34486.8	35094	39893	42365.2	42768.4	35141.2	45723.8	52063.6	51837	42366	36743.2	37588.1	38773.6	39875.5	41384.6	49507.7	47613.3	43030.5	43334.6	47677.4	27698.3	33669	26988.3	33151.7	25596.3
P62821	P62821;Q5SW87;Q5SW88	RAB1A_MOUSE	Rab1A	Rab1A	7001.75	10365.7	6918.26	8505.37	9231.12	10934.6	6795.81	6132.2	5134.51	13693.7	7567.18	9855.83	8534.43	9228.82	7531.36	7234.82	5956.86	10364.5	5907.97	9488.44	11955.3	7615.23	5919.14	5991.24	6568.81	7910.03	8920.12	9453.88	10866.6	9309.97	9403.87
P62823;Q9CZT8	P62823;Q9CZT8;A2A7Z6;A0A286YDR2;Q9CXS2	RAB3B_MOUSE;RAB3C_MOUSE	Rab3b;Rab3c	Rab3b;Rab3c					831.71	356.47	830.73				576.08	755.26	895.64		1142.84	1164.31	1063.97		1352.73	887.08								363.68	428.13
P62827	P62827	RAN_MOUSE	Ran	Ran	94258.8	104468	98697.4	89935.4	82102.8	97379	68264.4	101093	90600.3	92013.7	102179	136366	99316.6	71364.1	96976.4	110824	115278	108751	101905	119931	102160	96699	99665.9	93789.4	106812	114885	130343	118158	112022	100844	101627
P62830	P62830	RL23_MOUSE	Rpl23	Rpl23	27214.9	29940.7	21159.3	34893.2	27085.5	33201.2	18618.1	24281.4	20951	18771.5	22726.4	42844.2	26785.8	25582.5	20106.1	26442.8	24451.6	39025.1	21900.4	27864.9	24416.5	26805.5	19673.4	29672.6	24885.9	37264.7	52959.1	40062.4	38237	36730.6	44626.9
P62835	P62835;A0A0G2JE52	RAP1A_MOUSE	Rap1a	Rap1a	35970.5	45871.2	44414.2	42035	45868.6	35214.4	35942.4	44861.1	36834.3	36447.8	37091.1	23453.5	40495.5	36628.8	40767.1	37415.1	41401	36448.2	36156.6	45350.2	46769.7	39759.8	40164.9	38175.5	38210.5	38714	27579.9	36104	38684.7	28574.5	32997.5
P62843	P62843;D3YTQ9	RS15_MOUSE	Rps15	Rps15	1431.38	593.39	1537.97		818.01	908.09		1627.55				3606.73			707.2		1719.09	1144.25		420.85							270.9	505.52			774.73
P62849	P62849;A0A286YEB7	RS24_MOUSE	Rps24	Rps24	1655.49	3445.57	3017.65	3385.25	3310.39	4037.62	2344.73	2557.8	3696.35	2551.33	3168.72	20912.9	2920.42	2651.48	2532.24	1770.47	2556.82	3460.81	3162.72	3102.83	3135.82	1501.45	1688.62	3767.85	1525.27	4641.96	5361.82	3183.32	1686.61	2310.55	2573.68
P62852	P62852;A0A1L1SQA8	RS25_MOUSE	Rps25	Rps25	11647.4	19737.8	16388.7	14329.7	18283.8	24447.6	16813.9	20999.6	16284.6	18519.2	18549	188882	14295.9	19653.3	17573.9	17100.7	21009.7	20025.9	15698.5	19132.5	23781	13088.2	9423.91	17775	10445.8	26078.7	22210.7	12046.3	18858.6	16284.1	14942.1
P62855	P62855	RS26_MOUSE	Rps26	Rps26	9780.67	15018.8	9524.1	6670.51	10466.5	9999.02	5916.88	7822.85	8672.93	5540.29	6209.97	13985.7	7328.72	9440.83	8703.87	6560.7	8313.49	7852.14	7735.64	10527	10377.1	7389.53	6150.51	5140.21	9317.47	13705.1	10416.6	6679.11	3544.3	7456.09	8980.89
P62858	P62858;G3UYV7	RS28_MOUSE	Rps28	Rps28	86068.2	64163.9	67379.3	60320.6	65771.4	71390.1	62938.9	57215.7	60691.4	59691.5	50061.1	44040.9	45376.3	54282.7	52877.8	63976.9	63590.5	68941.4	65335.5	61592.1	68959.5	55500.5	57543.7	63340.8	64892.5	56038.5	64745.1	81302.6	93152.1	75444.4	82322.3
P62862	P62862;A0A494B9Z0;Q642K5;A0A494BBA8	RS30_MOUSE	Fau	Fau	50322.5	48623	46159.1	40760.6	51270.2	46574.6	28742.5	39632.1	40177.1	32983	35301.8	10896.6	36893.4	39334.7	34618.9	49097.6	41257.8	42205.4	43926.8	40712.2	44629.1	34458.8	31767	39988.8	35542.1	44617.8	48807	37754	46075.4	41857.8	43175.6
P62869	P62869;A0A3B2WBM3	ELOB_MOUSE	Elob	Elob	10386.8	8947.05	10412.7	8696.09	9379.89	9076	10301.2	9947.79	10254.1	8891.22	13744	10472.3	11898.2	12117.6	11229	8075.37	8126.59	8686.8	8481.76	8123.28	10156.8	9283.58	9174.3	8791.61	8524.79	7880.76	12530.9	12060.4	14420.7	14341.9	11797
P62874;P62880	P62880;Q61011;P62874;H3BLF7;H3BKR2;D3YZX3;D3Z1T4;D3Z1M1;E9QKR0	GBB1_MOUSE;GBB2_MOUSE	Gnb1;Gnb2	Gnb1;Gnb2	6359.79	8952.19	10840.3	11104.4	10437.6	12828.7	7581.44	6683.86	6380.26	8380.71	9647.07	13932.1	10347.8	11746.6	10555.5	6173.35	8888.81	10583.7	8574.49	7421.92	8201.32	7202.7	6798.38	8402.59	8460.68	8803.25	14697.1	13276.3	11507.5	11964.4	11381.2
P62876	P62876	RPAB5_MOUSE	Polr2l	Polr2l	4572.85	5997.22	5460.71	5361.8	5314.38	5214.31	5983.24	6742.7	6712.42	6628.25	6647.72	4137.67	4002.73	7547.93	6319.75	7389.83	5708.56	5735.8	6680.03	6661	5893.26	4547.86	3847.85	5377.53	6202.23	4927.09	5881.48	6462.58	6245.43	6442.68	5734.84
P62889	P62889;A0A2I3BQF4	RL30_MOUSE	Rpl30	Rpl30	4572.96	7450.21	6572.01	7355.99	5316.45	7164.35	5629.68	8334.99	5452.26	7339.11	5506.31	14924.5	6088.5	3793.94	5468.58	5764.36	6494.71	5751.16	5811.63	5504.37	7228.26	4804.22	3517.66	4711.09	6437.69	8184.42	7288.87	8493.96	5263.53	6028.5	9012.91
P62892	P62892	RL39_MOUSE	Rpl39	Rpl39	5866.56	7579.46	5709.8	5066.41	5989.45	8643.69	3384.98	4781.44	6165.75	4114.38	8773.53	31247.3	7640.04	5276.44	6328.76	6704.8	7406.76	6841.26	5823.1	8126.6	11163.4	4728.67	2773.03	5096.41	4694.54	13254.9	7780.88	3272.42	4813.39	4102.51	3875.14
P62897	P62897	CYC_MOUSE	Cycs	Cycs	15627.2	11669.3	12272.5	11556.9	11914.1	15299	11234	10356.6	10109.9	10486.1	5942.24	4372.41	4069.31	6058.06	5155.06	14212.4	9710.16	14021.8	11311.5	10336	10383.6	7137.78	6331.03	10710.4	8936.01	9874.15	7553.5	7199.14	8448.02	5552.54	8356.38
P62900	P62900;A0A0A6YX26;A0A0A6YXL3	RL31_MOUSE	Rpl31	Rpl31	81066.7	78758.9	67171.5	73584.6	77507.4	76294.3	62069	73498	69761.4	59819.1	71402.4	86300.8	64925.1	63089.8	65318.3	77617	74614.7	74257.7	70453.1	78220.6	80879.2	66683.4	64442.2	64663	69999.5	73503.7	89679.5	65736.6	69434	64174.3	65645.1
P62908	P62908;D3YV43;A0A140LI77	RS3_MOUSE	Rps3	Rps3	19780.8	24463.2	20718.4	23646.2	18627.9	21754.5	16767.1	20855.6	17356.1	16523.4	19819.6	77708.4	19186.9	18598.3	18155.8	19679.3	19334.7	21006.2	21836.7	25722.6	19760.7	18973.9	19021.3	16411.6	19598	20575.2	19863.6	18011	16179.1	14123.8	17434
P62911	P62911	RL32_MOUSE	Rpl32	Rpl32		491.43					279.6			509.09		3034.98			322.1											1263.74	994.78	362.57
P62915	P62915	TF2B_MOUSE	Gtf2b	Gtf2b	1748.58	1707.43	1885.48	1427.88	2103.12	1843.04	1789.99	1817.54	1877.56	1888.63	2225.11	1868.29	1951.77	1643.76	1551	1446.6	1727.47	1728.95	1876.09	1980.87	1535.49	1593.39	1756.91	1535.59	1982.55	1495.37	2062.3	1681.6	1974.88	1707.53	1767.04
P62918	P62918	RL8_MOUSE	Rpl8	Rpl8	35463.2	31246.3	35644.9	33175.2	31805.3	38446.9	25390.4	32095.3	33363.6	24616.8	29357.5	64247.2	27155.5	33848.7	27130.1	27637	36380	35118.9	31327.4	31434.4	30136.7	30284.7	24486.6	28492.2	31691.3	41003.7	32329.2	29651.8	27278.9	26479.6	29590.9
P62960	P62960;Q9JKB3;Q9Z2C8;A0A0A0MQD2;B2RUF0	YBOX1_MOUSE	Ybx1	Ybx1	27463	24867.4	26710	22608.5	24497	29157.3	28031.5	35896.7	26260	26405.4	31763	44146.4	25590.4	29167.3	29895	32839.1	29634.2	29182.7	29625.4	34067	33125.6	27871.7	25959.3	29401.2	26910.3	28796.1	47536.5	38928.7	39054.7	27826.2	41281.1
P62962	P62962	PROF1_MOUSE	Pfn1	Pfn1	190882	223737	242320	167169	252228	213190	140597	173570	158411	207464	145018	189523	144923	172390	188887	135762	194553	221203	186108	178329	226132	182583	151888	168815	188366	186609	206147	227137	252256	209754	237212
P62983	P62983	RS27A_MOUSE	Rps27a	Rps27a	43956.9	45759.3	46686.4	45927.8	45545	50591.6	41863.4	48150.3	49039.7	39811.3	48323.9	27752.7	49652.6	52892.8	45072.5	35342.5	42234.5	41467.6	39712	45789.3	38086.5	43592.2	44228.9	41299.3	45832.5	46435.3	45956.6	46038.5	50964	50232.8	43201.1
P62996	P62996;F8WJG3	TRA2B_MOUSE	Tra2b	Tra2b	13925.2	13144.5	11117.3	12592.2	12694.3	13561.5	15229.9	16549.4	15488.3	15761.3	14692.3	12137.6	12788.6	16163.1	15867.2	15032.2	11158.4	10757.4	11779.5	13975.8	12813.3	12634.9	13626.6	13263.9	12967.2	11779.4	12297.8	13286.5	13036.7	10088.2	12156.5
P63001	P63001;P60764;Q05144;Q3TLP8;A0A2R8VHH0;A2AC13	RAC1_MOUSE	Rac1	Rac1	17443.7	25022.6	23222.4	21881.2	21469.7	23494	16299.4	18964.4	19490.8	20226.1	19704.5	24070	19776.9	26121.3	22344.7	17176.2	19162.3	19719.1	19503.3	17733.7	19918.4	19494.7	19043.5	20715	19520.1	17718	24228.1	24021.4	26860.6	24092.8	25153.9
P63005	P63005;Q5SW16	LIS1_MOUSE	Pafah1b1	Pafah1b1	6921.44	5148.7	6311.27	6244.89	6800.38	7439.78	5973.45	7768.23	8221.3	6518.1	8174.18	8381.9	8846.4	7760.61	8366.42	7331.45	6664.2	8023.24	7556.51	10472.9	7069.57	6735.08	7022.12	8136.25	8512.26	5903.13	6559.13	7583.53	7411.7	7276.14	7391.07
P63017	P63017;D3Z5E2;Q504P4	HSP7C_MOUSE	Hspa8	Hspa8	312184	276472	276311	221356	261330	299102	346488	359288	296923	350056	306533	381502	319355	329217	287764	361626	356902	360168	365931	351536	341132	312070	306714	306063	322442	290173	410420	444007	408855	456153	419541
P63024	P63024;Q62442;P63044;D3YTU0;A0A0N4SUV3;B0QZN5	VAMP3_MOUSE	Vamp3	Vamp3	4337.2	4239.96	3419.8	4222.85	5272.35	3978.21	3552.15	3635.45	3002.53	4444.79	3602.39	2232.18	3817.99	2711.26	3203.19	3155.31	3510.68	3457.38	2741.03	3583.37	4044.52	3506.61	3266.89	4019.42	3986.59	3580.4	3375.15	5291.75	4642.35	5319.14	4076.13
P63028	P63028;D3YU75	TCTP_MOUSE	Tpt1	Tpt1	8231.8	10539.4	13249.9	10869	13113.2	12895.4	7785.85	9412.39	10016.9	8007.5	9706.12	17013.8	8585.69	9859.21	7885.17	10867.7	11610.2	9500.54	16118.8	6696.64	10577.3	9260.35	6930.17	6650.06	13904.9	11009.7	18484.5	22783.8	25585.5	20166	18091.1
P63034	P63034;Q80YW0;O08967;Q9QX11;A0A1B0GRB2;A0A2R8VI37;A0A1B0GRM7;Q3TZ02;Q99KH2;A0A1B0GRB8;G5E8Q4;A2A517;A0A1B0GRX7	CYH2_MOUSE	Cyth2	Cyth2	2717.11	3343.01	2538.37	1827.91	3216.08	3304.31	2969.68	2564.58	3167.32	2302.51	2527.1	2288.53	4609.7	3115.22	3040.41	1778.99	1713.9	1489.97	2441.92	1312.34	1996	1645.72	2040.98	1694.63	1474.39	2538.8	2304.54	2372.28	3078.27	3307.61	2625.1
P63037	P63037	DNJA1_MOUSE	Dnaja1	Dnaja1	1416.03	1675.07	1629.2	1311.93	1425.98	1695.87	1760.57	1154.63	1701.64	2397.93	2168.99	1980.25	2019.49	1720.56	1858.38	2309.23	2466.08	3219.72	2820.93	2599.3	2034.37	1736.84	1930.32	2099.13	1894.84	1604.02	5484.86	5935.8	5869.63	4958.65	5134.45
P63038	P63038;D3Z2F2;D3Z7J9	CH60_MOUSE	Hspd1	Hspd1	91678.7	79737.1	92556.7	79726.4	78140.9	91277	84406	83190.4	77072.8	90729.6	94973.5	61141.2	90060.5	100367	94558.2	128393	115736	121806	118960	111546	118762	115619	125083	113614	112681	97968.5	142052	112128	93783.2	111788	107118
P63044	P63044;B0QZN5	VAMP2_MOUSE	Vamp2	Vamp2	1364.41	918.04	1771.58	1111.69	1339.72	1436.33	618.24	501.73	726.37	928.03	1591.18	481.76	626.61	1163.74	1739.73	822.78	1224.03	631.44	964.1	466.12	1618.56	1231.28	1033.61	694.55	791.02	1272.86	557.28	874.86	524.48	533.45	692.27
P63073	P63073;A0A0G2JH04;A0A0G2JGT5;A0A0G2JFB4	IF4E_MOUSE	Eif4e	Eif4e	12616.2	16667.8	18822.2	13107.8	15561.3	17282.7	16144	16307.4	15844.3	16926.3	13470.3	8798.51	14420	15016.3	16488	19832.7	21149	21707.5	17520.9	22483.6	18674.5	17653.4	19402.3	16577.7	17956.2	18902.1	18453.4	17828.3	18079.2	16803.1	18893.4
P63085	P63085;Q6P5G0;Q61532;Q63844;D3Z3G6;A0A0U1RPZ0;D3Z6D8;E9PXX5;A0A0U1RPX4;E9Q3I6	MK01_MOUSE	Mapk1	Mapk1	20755.7	23099.9	27751.4	17254.9	24272.6	21240.3	26308.5	22322.3	23077.7	22811.3	23188.8	15589	21685.4	21229.6	19851.6	35513.1	31398.1	30932.4	33514.6	33725.2	26177.6	27162.1	24462.4	26910	24618.7	26596.7	18259.3	21294.7	22799	18296.1	20626.6
P63087	P63087;A0A0G2JFF1;A0A0G2JGC1	PP1G_MOUSE	Ppp1cc	Ppp1cc	2760.24	2527.55	3045.4	1909.02	2432.6	4072.84	2529.16	1956.67	2792.5	2748.73	4215.16	1992.91	3639.17	3145.67	3772.26	3813.59	3230.28	4738.29	4004.26	3750.9	4100.45	3719.11	2697.88	3291.07	4330.81	3811.85	4251.59	5805.21	4444.55	4097.39	5201.45
P63101	P63101;A0A2I3BQ03	1433Z_MOUSE	Ywhaz	Ywhaz	313947	332895	308632	265159	299997	288477	330235	370998	308812	298985	347089	364237	308323	296995	322201	281816	353711	314004	330572	319915	369118	349796	344770	322475	311802	307906	275555	283567	274040	284882	283566
P63139	P63139;D3Z723	NFYB_MOUSE	Nfyb	Nfyb	602.9								381.82			2087.74						426.31						591.75			504.98	651.8	696.85	900.34
P63154	P63154	CRNL1_MOUSE	Crnkl1	Crnkl1	748.62			675.29		716.68	680.64		637.59	745.29	584.36	1017.41	898.23	720.61	621.07	726.1	764.59	845.14	652.66	882.81	438.1	562.14	666.57	871.06		655.23	650.72	689.94	470.78	778.42	707.17
P63158	P63158;D3YZ18;A0A0J9YUD8;D3YVC6;A0A0J9YUZ4	HMGB1_MOUSE	Hmgb1	Hmgb1	8169.1	12300.5	8663.63	9168.09	7738.23	8914.17	7244.51	7117.82	7964.28	9261.56	7339.17	20095.4	5933.68	8107.29	9857.47	8630.49	8337.95	10105.3	7025.71	9959.92	10797.1	9228.46	7114.23	10164.4	8798.32	7659.87	13667.9	10186.5	9386.1	9810.49	11960.4
P63166	P63166	SUMO1_MOUSE	Sumo1	Sumo1	14968.2	12305.2	16306.7	15164	12767.4	12654.2	13485.8	12970.1	13759.2	13664.6	11616	15617.9	14810.6	16229.1	11816.5	10781.7	18539	15440.9	16237.7	12438.9	14968.1	15350.8	12723.5	13695.1	15928	12807.7	22394.2	19271.9	19445.9	21501.1	23220.5
P63168	P63168	DYL1_MOUSE	Dynll1	Dynll1	1137.91		847.94			834.24		1610.95		867.23	928.63	8764.37	2071.55	494.41		558.29	923.28	1024.36	676.52	1020.05	563.65	961.75	1177.92	427	690.59	982.48	848.16	865.52	745.86	1455.08	464.25
P63213	P63213	GBG2_MOUSE	Gng2	Gng2	6271.04	3721.84	7744.9		8625.87	6602.45	7488.11	5244.87	5093.86	7328.5	7828.69	4349.4	4039.86	5810.69	4077.74	3836.22	4214.78	5246.51	4387.36			6466.08		1567.52	4823.11		3863.42	3321.35	4016.18	7216.66	5091.14
P63242	Q8BGY2;P63242;A0A0A0MQM0	IF5A1_MOUSE	Eif5a	Eif5a	29514.7	25600.4	29972.1	20547.2	22765.5	26969.6	24683.8	26763.4	29677.2	32370.4	40795.9	42116.7	35087.2	38676.8	38202.8	24095.5	28792.5	26697.6	33523.2	29914.6	32356.6	27965.2	30038	32271.3	36558.4	35181.6	41385.5	55725	56258.7	54345.9	62798.4
P63254	P63254;A0A0G2JEK2	CRIP1_MOUSE	Crip1	Crip1	8686.2	5484.64	6253.09	4778.82	4198.3	3344.52	4635.95	1904.29	6553.83	6209.83	6903.76	2222.81	3038.76	5241.97	3946.91	8212.87	9433.03	9582.19	6637.62	9161.23	6197.18	4968.56	3264.1	4750.84	4895.93	5237.23	3386.85			1922.84
P63271;Q9Z199	Q9Z199;P63271	SPT4A_MOUSE;SPT4B_MOUSE	Supt4h1a;Supt4h1b	Supt4h1a;Supt4h1b	5830.49	4842.58	6505.93	5056.07	7282.51	2784.26	7894.5	8570.19	6642.26	8239.04	7642.14	2564.15	9044.24	8441	8334.87	7669.73	7050.16	7786.45	5132.37	7872.01	5500.32	7955.89	7080.67	6581.13	6987.26	5461.37	8391.85	11266	13226.2	10656.8	10681.8
P63276	P63276	RS17_MOUSE	Rps17	Rps17	4911.07	5788.94	4857.77	3694.76	4389.62	3957.06	2178.49	4683.35	1587.35	4866.73	1804.16	8232.39	2442.57	1299.16	2784.03	3202.46	5638.71	5901.98	2948.77	4307.32	3121.92	4082.57	3464.35	1509.07	2598.39	5171.64	5929.01	4767.05	7933.24	6653.43	7097.28
P63280	P63280;G3UYP0;Q8CFZ0	UBC9_MOUSE	Ube2i	Ube2i	10547.2	10369.6	9755.64	12385.8	8182.2	11291.6	8903.94	11140.2	7940.11	13345.9	12848.9	9922.37	8561.41	12273.7	10507.6	10829.6	13043.1	13067.9	12719.6	9753.27	11428.5	11225	11200.6	12732	14022.7	12688.4	14417.5	13388.7	13618.1	13570.1	11098.3
P63318	P63318;Q2NKI4	KPCG_MOUSE	Prkcg	Prkcg	1055.79		1873.98	1413.52	860.06	1724.09	1275.77		2487.59	1031.52	1201.31		1576.47		1151.1	682.15	1310.64	628.64	1161.08	1208.31	1309.91	2618.02		764.5	988.88	1803.29	1281.77	1963.75	1567.34	934.21	1293.13
P63321	P63321;A0A1Y7VL93	RALA_MOUSE	Rala	Rala	3943.71	6219.87	4246.28	5953.15	4029.19	4778.88	3463.84	4427.54	3868.96	3838.89	4367.89	5800.6	5135	3809.51	4740.65	2680.77	4208.67	4592.21	3362.74	5147.29	6150.89	3913.18	5056.53	4811.7	4466.63	3485.45	4422.86	4691.27	3036.08	3607.01	3831.09
P63323	P63323;Q6ZWZ6;A0A1W2P7A1;F7AEH4	RS12_MOUSE	Rps12	Rps12	54781.4	49243	49796	47120.5	52410.3	50940.3	42648.5	40096.6	44406.6	47686.5	39760.8	53116.1	33508.6	43856.3	37995.7	50727.6	50821.5	52201.4	50138.4	52779.6	46597.5	44664.6	44483.5	42684.1	44805.4	46845.9	54991.2	66516.8	69622.7	66111.3	68606.4
P63325	P63325;A0A338P7K4;A0A3B2W864;A0A338P731;Q3UW83	RS10_MOUSE	Rps10	Rps10	43316.6	49073.8	41061.9	43238.9	40623.3	48186.5	42549	40213.9	43352.2	43961.6	37896.8	51333.6	35608.1	49363.3	36179.8	48454.6	47365.7	46404.9	43931.2	40878.1	38390	43837.8	39186.2	41948.1	36053	44381.1	56688.5	43193.1	46285.1	45592.4	45635.2
P67778	P67778;Q5SQG5	PHB_MOUSE	Phb	Phb	58511.4	49405.8	55210.8	47712.5	42945.5	52495.4	49526.6	45468.2	52948.2	50790.7	59034.1	26129.3	61290.6	61879.8	57817.3	63711.3	53597.6	52087.9	62573.4	53845.9	53049.2	62514	61904.1	57987.2	56527.6	55771	51279	49040.9	41380.2	53890.6	42738.6
P67871	P67871;G3UXU2;G3UXG7	CSK2B_MOUSE	Csnk2b	Csnk2b	2393.73	5070.38	4178.31	4291.21	3185.23	6475.38	2125.49	3504.29	3248.36	6150.03	2190.51	2181.21	2511.51	1361.79	4471.29	3732.48	4233.31	4514.15	3661.58	3992.03	3810.59	3089.04	1731.53	1953.88	2865.73	1488.55	4659.41	3851.3	4140.84	4477.18	4683.6
P67984	P67984	RL22_MOUSE	Rpl22	Rpl22	68205.9	101832	70349	64549.7	66036	107839	44718.7	65867.4	59730	49295.5	67247.4	95483	58534.9	55529.6	58289.6	73852.7	90944.8	75950.7	79059.2	101560	110168	48985.5	42598.2	56813.9	67194.6	93449.8	59700.5	55559.7	55945.2	48650.9	57174.4
P68037	P68037;A0A338P786;A0A338P7E5	UB2L3_MOUSE	Ube2l3	Ube2l3	6234.82	5526.52	5808.33	2664.04	5304.99	5832.28	5188.54	3265.01	4513.68	5152.37	3746.98	8743.47	3328.82	4068.06	4817.61	5425.44	5557.17	4706.69	5098.87	4758.73	5419.01	5061.32	5076.74	4074.44	5305	4993.02	5918.91	5522.16	4709.82	6417.74	4973.39
P68040	P68040	RACK1_MOUSE	Rack1	Rack1	100247	111660	115560	111165	104373	111815	85948.2	115742	96869.1	103645	84679.9	80274.8	79670	104576	93125.9	100038	122227	113515	113374	128622	89798.2	98427.1	120188	110774	114893	112062	109976	136342	158531	143291	146621
P68134	P68033;P63268;P62737;P68134;A0A494B9T3;D3YZY0;A0A1D5RM20;D3Z2K3	ACTS_MOUSE	Acta1	Acta1	10217	11016.7	9827.12	10549.4	11267.3	15884.2	7646.16	10890.9	5020.05	12527	8123.28	5779.67	6963.57	7935.67	8037.24	4271.95	8004.11	10026.8	5300.89	9542.84	12367.8	7846.73	4532.53	4057.81	10438.8	9956.26	17184	13236.1	9668.29	9654.09	12475.9
P68181	P05132;P68181	KAPCB_MOUSE	Prkacb	Prkacb	1238.91	1669.53	2301.16	2659.83	1585.17	2481.46	1408.78	2695.36	1405.44	945.69	1892.36	2023.38	1677.45	1677.78	1886.72	1561.07	2041.74	1333.38	1211.2	2327.74	1777.98	1226.07	1897.43	1594.9	2056.19	1751.26	1097.7	1182.44	1290.54	1279.42
P68254	P68254	1433T_MOUSE	Ywhaq	Ywhaq	18566.7	22205.5	20942.3	17750.9	22995.3	27019	15062	22466.5	24958.4	19073.8	27352.2	18778.7	29993.2	25070.6	16920.5	16948.4	24938.3	19002.7	23421.2	17678.1	14790.7	18551.7	19856.4	17335.3	18102.2	16353.1	25025.3	32255.1	31422.1	29927.8	31739.4
P68368	P68369;P68373;P68368;P05214;Q9JJZ2;P05213;A0A0A0MQA5	TBA4A_MOUSE	Tuba4a	Tuba4a	88764.4	106318	108151	85169.7	98457.2	111268	120401	101464	117488	113945	106334	97306.6	103975	116124	121896	113018	126589	130105	121118	120355	122856	114993	109738	117594	111723	108385	169883	168538	167945	162329	156689
P68372	Q7TMM9;Q9CWF2;P68372	TBB4B_MOUSE	Tubb4b	Tubb4b	55459	83664.2	78304.7	60269	61850.4	79933	51549.8	52211.4	56367	74783.9	52851.1	38648.4	49344.6	37871.1	57809	48402.5	66648.1	63502.4	52143.1	59846.2	58672.3	58320.6	52486.8	44760.6	64311.4	55761.9	117906	157440	124451	127303	110861
P68510	P68510	1433F_MOUSE	Ywhah	Ywhah	11777.3	13132.3	11247.3	9872.89	12341.6	11108.1	14079.9	12381	12915.6	11407.2	13944.7	14266	10304.6	8894.75	10779.6	9645.92	11757	12006.5	12138.8	14005.1	15078.4	10122.5	10520.4	12092.7	11856.8	12842.4	9895.51	12079.7	10499	8208.83	10287.8
P69566	P69566;E9Q5D6	RANB9_MOUSE	Ranbp9	Ranbp9	589.99	796.29	609.05	1354.51	385.81	665.2	605.84	1499.54	523.72	899.34	310.11	280.37	698.59	986.9	1202.27	1060.67	990.78	1144.8	941.39	1349.82	450.37	991.53	1133.43	1269.42	1403.96	892.16	1490.94	1049.21	1228.81	921.36	1566.59
P69744	P69744;A0A0A6YW69	TRPV5_MOUSE	Trpv5	Trpv5	707.04		1713.22	924.23		1460.86	883.31		1056.43	905.17	382.34			687.73								362.58					1141.71	1158.94	1248.09	1028.32	767.4
P70122	P70122;F6TN03	SBDS_MOUSE	Sbds	Sbds	3024.73	4274.72	4364.95	3927.39	3097.64	3919.08	3271.62	3621.52	2454.11	3247.91	3629.19	6230.12	4214.02	4917.59	4083.63	4057	4238.72	5189.18	2791.93	4529.85	3401.09	3444.18	3234.13	3120.06	3226.19	3333.92	3731.84	2689.21	2740.08	2840.78	3852.24
P70158	P70158	ASM3A_MOUSE	Smpdl3a	Smpdl3a	516.46	705.66			489.59		216.79	1062.54		748.13	471.42	749.89	1113.23	708.82	762.16	431.3		461.19	449.56		458.34	420.57		537.82	483.93		628.16	731.84		497.77	357.13
P70168	P70168	IMB1_MOUSE	Kpnb1	Kpnb1	32268.7	30317.1	33691.5	30793.9	31158.2	29421.8	31769.3	31497.5	33001.6	31933.4	34262.5	23225.3	36437.6	36184.3	36075.5	37158.3	39321.6	40582.1	38161	40000.8	42850.7	44066.5	42402.2	41386.6	43666.8	38194	36018.3	37823.6	42508.4	34341.1	43943.8
P70175	P70175;A2BEE9;Q52KF7;A2BEF2	DLG3_MOUSE	Dlg3	Dlg3	588.26	1108.07	1104.95	1072.5	807.99	1188.68	280.36	498.87	1038.15	575.36	766.67	447.54	1189.73	1420.44	965.56	1022.97	700.16	1344.43	880.67	1044.94	877.28	727.69	798.87	934.88	582.36	1137.45	872.32	986.14	1111.48	597.47	456.79
P70195	P70195	PSB7_MOUSE	Psmb7	Psmb7	9764.89	10307.1	8941.48	7415.48	7502.59	10260.4	7256.02	7181.95	7737.64	7327.81	7202.72	11662.7	9253.87	7371.14	10307.7	9318.34	12332	9225.96	8472.35	9532.28	10141.8	11382.8	9101.86	9060.35	8992.99	10030.7	9319.65	7577.48	8496.96	8696.83	9624.28
P70196	P70196	TRAF6_MOUSE	Traf6	Traf6	556.43		774.32	524.47							812.14			339.9	333.84	562.6		529.75	760.51		1101.77	375.06			595.09	678.32	420.42	388.45	288.68	363.83
P70202	P70202	LXN_MOUSE	Lxn	Lxn	1111.46		1944.95		1548.62	1508.15	855.11	1683.92	1668.49	846.66	1409.38	2997.91	1940.73	2029.47	2615.56		1455.78	690.15	437.85	826.7	1055.85	1218.28		1141.19	902.26	1166.9	397.86	637.41		740	586.81
P70236	P70236;A2AGS2	MP2K6_MOUSE	Map2k6	Map2k6	1534.62	2893.74	1944.79	1852.78	3239.29	1467.02	1402.69	1170.29	1426.11	1520.11	1465.49	1880.55	1756.13	1657.11	2022.88	1830.39	1120.12	1530.8	1315.57	1466.01	800.8	2603.62	1160.46	952.35	1234.39	1498.46	1604.69	1382.9	1656.02	1752.7	1835.56
P70259	P70259	GP143_MOUSE	Gpr143	Gpr143												1459.47
P70265	P70265;A2AUP5;B2Z891;Q3U3S6;A0A0A6YY64;B2Z894;Q6GTL7;A2AUP3;B2Z892;Q7TS91;A0A087WRG0;A0A0A6YW89;A7UAK5;A7UAK4;A7UAK8;B2Z893;A2AUP1;A0A087WRM7;A2AUP4	F262_MOUSE	Pfkfb2	Pfkfb2	563.72	890.29	428.05		610.88				752.56	996	674.03	1023.93	810.88	672.69	505.41	865.01	1131.05	671.71	784.46	1870.32	913.01	864.51	501.94	926.78	626.4	1021.7	961.22	510.37			291.53
P70268	P70268	PKN1_MOUSE	Pkn1	Pkn1	1863.72	2244.88	2100.39	1828.22	2015.02	2000.59	1618.17	1574.52	2000.63	2066.51	3501.1	1903.01	2956.06	4061.36	4093.38	1578.48	2039.66	1734.47	1092.82	1703.8	1675.77	2582.22	2172.65	1536.41	1641.05	1476.38	1413.13	1437.36	2099.81	1846.72	1382.4
P70271	P70271	PDLI4_MOUSE	Pdlim4	Pdlim4	13172.5	5925.2	18671.2	18997.2	22282.7	22745.9	6411.42	6713.44	5933.82	6847.61	1547.94	1215.51	916.7	1070.77	1066.07	14032.6	16117.4	16133.8	15344.4	12848.1	6456.59	6584.44	6138.75	9158.11	8530.6	7431.06	2378.52	3983.13	2660.89	2692.04	2264.91
P70279	P70279	SURF6_MOUSE	Surf6	Surf6	2241.34	3128.76	2599.72	3822.81	3228.23	3984.53	2482.32	2384.36	2959.07	3051.03	3923.13	7093.78	2685.02	3557.45	2583.9	3319.95	3162.39	3283.18	3411.85	3380.89	3439.28	3565.62	4092.07	3693.3	3691.02	5520.56	3774.39	2504.7	2636.06	2561.75	2881.73
P70280	P70280	VAMP7_MOUSE	Vamp7	Vamp7	331.1	488.05	137.85	1011.86	667.42		510.25	863.78	402.74	464.61	817.47	1218.53	533.51				561.54	778.84	415.62	615.98	359.58		570.92	571.76	544.28	698.36	507.57	353.45	578.47	656.67
P70288	P70288;A0A0R4J008	HDAC2_MOUSE	Hdac2	Hdac2										874.85		844.91				326.62									1018.58		442.85	741.08	543.82		469.52
P70290	P70290;B7ZCL9;A2AN84;B7ZCL8	EM55_MOUSE	Mpp1	Mpp1	6159.86	5173.1	6115.39	6512.55	6603.66	8863.12	7039.68	10292.2	8291.71	8014.83	6488.48	3519.17	7847.03	8763.06	6527.88	7543.25	8467.89	8223.86	7440.67	8369.09	6350.14	9272.3	6207.59	7905.33	6995.77	8457.58	7885.06	10153.5	8434.48	9466.28	7541.62
P70295	P70295;Q3U3K9;A0A0N4SVA6	AUP1_MOUSE	Aup1	Aup1	1510.87	1977.54	1245.15	1829.5	1803.7	1337.84	1597.53	1598.4	1479.16	2356.8	1445.16	1223.46	1092.46	1603.13	1764.47	1635.27	1487.04	1458.06	1725.49	1468.2	1579.62	1452.42	1315.29	1481.97	1372.6	1083.62	1663.13	1782.24	1605.19	1563.06	1098.98
P70296	P70296;D3Z1V4;D6RHS6	PEBP1_MOUSE	Pebp1	Pebp1	35784.6	35378.4	32266.4	30612.2	27312	27607	25907.1	21464.6	30445.1	30365.3	34307.3	53545.7	25870.2	36071.6	30510.2	28291.8	27878.7	26411.9	23681.8	21263.5	37802.2	35332	22839.9	28439.4	25199.1	31097.9	34196	31201.4	21417.4	36992.6	25285.6
P70297	P70297;Q3UGN9	STAM1_MOUSE	Stam	Stam	1444.54	1991.32	2551.98	885.45	2027.69	1462.65	2651.79	2927.26	2448.7	1600.76	1956.97	1475.84	1800.71	1650.78	1604.77	2163.59	3453.13	2786.83	2180.36	2831.37	2499.43	2781.55	2370.94	3420.2	2458.27	1516.73	1660.08	1603.04	1698.29	1796.67	1653.72
P70302	P70302;A0A1B0GRA5;A0A1B0GR78	STIM1_MOUSE	Stim1	Stim1	853.42	1250.93			905.62	1519.34	1148.09	629.78	1238.36	1085.59	1157.25	1375.29	766.52	1334.74	622.01	880.46	866.28	1090.83	982.49	867.84	837.02	1809.78	1054.33		616.49	767.77	968.65	1037.03	916.1	626.46	896.61
P70303	P70303	PYRG2_MOUSE	Ctps2	Ctps2	1378.07	1253.4	954.45	715.42	1405.3		671.53	1122.21	660.16	860.65	1173.8	666.03	1459.26	1040.73	1147.87	1452.36	1046.83	1708.74	919.26	1385.46	901.86	1651.38	970.75	931.44	1226.75	1569.48	650.48	765.95	905.84	968	998.53
P70318	P52912;P70318;D3YY02;Q80ZW7;D6RGU1;Q8CII5;D3Z4H6;D3Z3Y4;G5E8L2;Q921W2;A0A0N4SVR8;A0A0N4SUX1;A0A0U1RPB0	TIAR_MOUSE	Tial1	Tial1	4963.31	4909.07	4806.04	4843.93	5368.93	4756.44	4757.19	4376.49	4949.26	4825.24	4310.15	4348.68	4249.18	4539.19	4903.02	5385.31	4161.97	4956.02	4415.29	5540.38	3805.34	4730.2	4995.08	4562.22	5103.74	4472.37	5334.4	5884.74	5759.79	5919.8	5033.53
P70324	P70324	TBX3_MOUSE	Tbx3	Tbx3	1349.19		1313.54		1335.19		2553.43	2158.99	1508.62	1909.34	3025.53	1415.05	2746.31	2217	2807.74	3229.03	2530.9	2296.65	3096.74	2009.98	1197.16	2323.24	1715.03	1349.63	2309.79	1985.08	2820.27	2716.99	2230.34	2444.66	2700.18
P70333	P70333	HNRH2_MOUSE	Hnrnph2	Hnrnph2	1946.65	2887.76	2929.71	2397.95	1937.83	3248.19	1837.05			2765.82		1792.48				2969.44	2938.76	1391.58	1851.15	1465.81	2450.83	2238.97		1995.31	2627.23	1578.39	3838.89	3362.45	2124.79	2938.93	2894.6
P70335	P70335;A0A3Q4EGR2	ROCK1_MOUSE	Rock1	Rock1	1624.19	1564.51	1668.61	1928.5	1673.86	1802.68	1014.9	1437.74	1536.49	1375.22	992.72	573.77	1224.99	1001.23	1462.46	1714.46	1125.74	1268.7	1333.01	1681.22	1393.91	1525.73	1354.37	1430.94	1646.77	1382.03	1021.41	1192.26	1374.8	1316.76	982.99
P70336	P70336;A0A1Y7VMN0;F8VPK5	ROCK2_MOUSE	Rock2	Rock2	1776.25	1255.18	1733.91	1090.39	1524.59	1257.29	1457.24	1239.48	1439.99	980.78	1284.4	934.37	1374.45	1158.76	1091.53	952.49	997.16	923.51	969.49	1343.51	1131.61	1448.44	1342.11	1128.93	1337.46	1210.35	1165.13	1543.46	1274.4	1137.14	1114.95
P70340	P97454;P70340;Q8C3Y6	SMAD1_MOUSE	Smad1	Smad1	1273.59	824.05	310.61		659.3	514.51	239.48	740.94			1114.95	898.75	539.4	485.67	967.63	864.73	727.12	585.57	522.05		284.67	918.36	1130.81	669.39	734	680.54	767.57	826.25	397.98	590.19	548.58
P70345	P70345;A0A2I3BR11;D3Z5F7	B2CL2_MOUSE	Bcl2l2	Bcl2l2			741.69	608.06			758.74		1087.43	448.58		420.11	1108.81		702.18		533.01		917.73	1153.94	1025.37			435.21	753.62	788.76	758.74			969.85
P70349	P70349	HINT1_MOUSE	Hint1	Hint1	26048.5	28050.1	29568.3	19088.1	29870.9	32381.1	14070.3	21503.4	17910.1	30398.5	18014.4	20603.4	21022.5	15700.1	23421.7	19849.4	30899.5	27443.2	23986	28910.6	21856.7	23297.8	17709.2	11956.9	27424.3	19203	32714.5	25432.3	25942.1	25810.3	24562.2
P70353	P70353;A2A763	NFYC_MOUSE	Nfyc	Nfyc	8044.63	9122.42	7283.14	7871.53	7634.56	7501.51	8428.1	7385.62	6928.77	7493.87	7970.05	3496.97	7526.53	9771.86	8016.28	8372.89	6837.22	7832.95	7434.27	6859.25	6761.05	7573.47	8389.57	8009.56	8340.74	7864.63	6883.77	10097.1	11991.8	9309.36	10755.8
P70362	P70362	UFD1_MOUSE	Ufd1	Ufd1	4443.43	3358.04	3878.28	5597.08	2837.67	3342.08	3855.54	3501.84	3799.8	2989.77	1751.84	2020.38	4812.17	4838.77	4461.34	4373.93	3930.47	3256.03	2240.07	4217.67	2965.99	4713.39	3900.69	3008.14	1904.53	2328.55	4257.23	3602.15	3609.97	3626.25	2446.98
P70365	P70365;A0A1W2P7C1	NCOA1_MOUSE	Ncoa1	Ncoa1	275.85	299.13	296.21		528.11	610.31			576				441.08		303.97		604.89	191.45	640.49	484.06	454.35				373.37
P70372	P70372	ELAV1_MOUSE	Elavl1	Elavl1	22335.6	23904.6	23518.2	23900.6	24306.5	28309.4	25345.2	24032.3	26107.6	23830.3	22425.5	21714.5	23993.5	23707.4	26541.9	25207.8	22441.5	22927	23573.8	22661.2	22701.1	22934.9	23916.6	22380.3	24601.8	24555.3	28813.3	32508.6	31836.3	26398	35337.3
P70388	P70388;Q5SV02	RAD50_MOUSE	Rad50	Rad50	2910.41	2991.46	3076.56	3331.11	3262.24	2987.69	3366.9	2973.02	2775.95	3492.03	2917.64	2344.78	2979.5	3127.57	2714.16	3213.11	3301.26	4320.76	3226.03	3338.46	2459.44	2952.13	3053.54	2820.15	2858.18	3595.78	3514.76	3159.51	3404.24	2725.66	3734.5
P70398	P70398;Q4FE56;F8VPU6;E9PWA9	USP9X_MOUSE	Usp9x	Usp9x	1251.65	1900.98	44.45		1639.23	1079.42	1127.86	913.48	894.32	1094.72		1040.02	568.58	1016.13	841.95	1456.66	2011.18	1942.34	1165.29	1108.43	1174.34		1317.04	1350.7	1039.04	1397.6	1754.19	1371.12	2385.88	2431.89	1928.07
P70399	P70399;A0A5H1ZRL7;F6QNC8;F6S5E4	TP53B_MOUSE	Tp53bp1	Tp53bp1	1848.34	2098.88	1879.84	1615.64	1379.24	2544.75	3233.21	2050.07	1788.11	1247.34	1346.69	570.45	1041.26	1508.36	2065.73	2605.65	2288.85	1970.15	1484.79	855.36	1349.78	1627.29		1547.93	1696.68	1268.99	1582.97	1261.06	1225.97		617.52
P70404	P70404	IDHG1_MOUSE	Idh3g	Idh3g	9112.9	6858.7	7835.99	6245.87	6295.05	7407.23	6697.21	8349.53	7068.22	8172.36	9571.87	7164.11	8437.64	9515.05	9154.29	10665.2	11399.7	11420.5	13107.3	12043.9	9613.46	11190.9	9805.29	12455.6	12926.6	10888	12292.6	9328.8	8238.77	9761.01	9175.72
P70441	P70441	NHRF1_MOUSE	Slc9a3r1	Slc9a3r1	98040.4	78355.9	96597.9	67270.5	86488.5	80780.4	66769.9	55100	65916.5	63874.7	61519.6	51575.8	52641.2	65935.2	58963.4	42165.9	51679.9	48476.7	55009.4	46285.8	50573.6	44400.3	42682.3	51702.7	34445.1	40685.6	51438.1	54519.6	40378.4	46439.9	41062.8
P70444	P70444	BID_MOUSE	Bid	Bid			493.02		637.03		748.71			757.86		262.65	528.62	1082.37	345.12	737.47	1426.33	439.6	755.71	947.93	530.76	1064.06	1241.2	734.36	574.69	395.76	517.59	405.07	250.15
P70445	P70445	4EBP2_MOUSE	Eif4ebp2	Eif4ebp2			553.88			592.4		564.43		797.47	1146.78	405.22	930.44	800.61	344.61	1489.86	682.92		756.27	1512.76							494.15	1465.88	917.02	1607.96	1216.31
P70452	P70452	STX4_MOUSE	Stx4	Stx4	1710.92	1446.03	1914.19	1842.71	1858.55	1714.34	1591.72	2510.75	2148.88	1339	1575.19	861.59		1290.45	914.53	1226.13	1905.3	1643.52	1276.15	1310.26	2056.32	1431.5	868.66	818.47	949.73	1118.06	1128.73		1405.71	1644.9	941.9
P70459	P70459;A0A0R4J0I0	ERF_MOUSE	Erf	Erf	2839.16	862.27	2223.89	2129.55	2483.57	2818.59	4314.43	3893.87	1744.09	2178	4295.24	2904.02	1288.02	2719.98	2262.1	2145.43	1871.12	1947.16	2559.56	1440.09	890.85	1570.01	2779.81	1650.76	1903.66	1831.01	6504.2	2952.97	5219.63	4121.34	4015.52
P70460	P70460	VASP_MOUSE	Vasp	Vasp	39930.4	34796.2	42816.8	46044.6	52919.7	39524.6	49785.1	41521.7	35450.7	39701.3	47920.7	22599.6	39044.2	38406.8	43588.7	29875.7	34183.8	32725.6	32145	39252.6	36378.4	33004.2	39929.9	35842.1	35515.4	41388.8	46871.2	52626	50594.3	39707.1	50046.2
P70670	P70670;Q60817	NACAM_MOUSE	Naca	Naca	13805.6	12439	12108.1	9476.87	11629.1	14408.8	11090.2	12432.8	11291.1	12278.2	9202.11	16762.8	9969.5	12338.8	11666.3	12364.5	13651.5	14016.2	11633.4	10778.3	12572.1	12754.4	11277.9	11713.7	10408.2	9074.39	14537.7	13303.6	11697.5	12465.4	12193
P70671	P70671;A0A140LHE6	IRF3_MOUSE	Irf3	Irf3	4939.62		4024	3307.83			2803.13	4432.94	3658.93		4188.68	2016.29	5136.49	6504.73	5057.7				5247.05	5201.76		4557.49	5188.35	4865.91	4712.23	4735.9	1962.54	3935.21			4514.84
P70677	P70677	CASP3_MOUSE	Casp3	Casp3			1489.72		1076.22	2058.27			2089.73	1846.33	1992.8	1223.93	2398.63	2932.02	2086.28	1558.05	2403.32	2445.27	1527.49	1791.9	1825.67	2740.34	1465.13	1477.79	2397.33	1941.17	1672.67	1509.93	1181.17	1742.33	2214.06
P70695	P70695	F16P2_MOUSE	Fbp2	Fbp2	11391.3	14456.6	8464.55	13551.5	11546.9	8668.2	8009.16	13105	12411.7	12303.5	20380.4	34179.4	25190.2	23462.4	18435	13315.6	10606.9	10762.4	13643.7	9240.01	14796.4	16057	14331.5	13902.7	11578	13790.1	11231.3	8879.77	16822.5	12692.5	19189.6
P70696	P70696	H2B1A_MOUSE	H2bc1	H2bc1									511.89			1722.78																			546.3
P70697	P70697	DCUP_MOUSE	Urod	Urod	803.9	972.89	758.41	974.42	914.55	1221.56	589.98	1049.23	988.33	938.47	544.51	1087.82	650.47	802.89	602.19	1224.43	1258.15	1928.56	1309.59	1399.88	1316.26	928.3	718.26	1333.14	646.25	1316.49	792.99	543.72	351.78		680.57
P70698	P70303;P70698	PYRG1_MOUSE	Ctps1	Ctps1	2549.14	2936.89	3203.03	2919.22	2230.5	3417.83	1194.77	3041.38	2623.63	2723.5	3064.78	4878.81	2902.45	2098.81	2789.39	3694.26	4625.94	4725.56	4081.23	3626.42	2813.99	3353.87	2970.11	3590.88	3947.03	3748.02	4274.67	5603.5	5915.39	4408.8	6806.39
P70699	P70699;A2AFL3	LYAG_MOUSE	Gaa	Gaa	4878.52	4415.36	3380.4	3793.31	4066.12	3182.13	2910	4805.85	3471.39	3565.67	3770.23	2228.6	3740.44	5444.24	3904.78	3290.57	3300.99	3434.9	2599.06	3764.2	2713.85	2901.37	2531.33	2812.18	2934.17	3446.02	4393.48	5085.1	4913.4	5537.79	5109.09
P70700	P70700	RPA2_MOUSE	Polr1b	Polr1b												623.52
P79457	O70546;P79457;A0A286YD05;E9Q504;G3X9F2;E9PWW8;Q3UQE8	UTY_MOUSE	Uty	Uty		5707.22	2085.05	2848.95								733.04				3822.09	2468.78	2179.3		2372.1				2100.66	3916.53	1364.66	1113.33		806.26
P80313	P80313;A0A0N4SV00	TCPH_MOUSE	Cct7	Cct7	10846	11077.7	11082	10434.1	9942.68	10283.4	10479.9	10732.3	9800.55	11711.6	10848.9	17801	13769.9	11087.7	11513.9	13284.2	13803.3	14607.7	12466.8	14643.4	15291.6	13179.1	13770.2	11529	12371.7	12051.3	12589.9	11349.9	11691	12200.9	12898.4
P80314	P80314;A0A1W2P6Q3;A0A1W2P7B7;A0A1W2P871;A0A1W2P828	TCPB_MOUSE	Cct2	Cct2	38147.8	39403.2	42090.2	33603.3	35847.3	42454.5	35701.1	33491.9	31943.5	40974.4	34081.6	44270.8	35155.9	32523.8	37366.3	45015.7	49066.5	54989.3	45278.8	51066	53102.8	46495.8	37026.2	42814.4	42902.2	43625.7	53403	52707.2	51483	53931.4	60186.4
P80315	P80315;G5E839	TCPD_MOUSE	Cct4	Cct4	13611.4	11444.2	13449.2	8785.63	11073.5	10910.8	11348.1	10468.3	9909.49	10674.6	12665.5	25220.3	13898.5	11024.1	12153.3	14874.7	15420.9	17133.5	13882.6	17295.3	16709.6	15295.2	12275.2	15338	15114.7	16915.5	13098.5	11392.3	11484.2	10674.7	12650.2
P80316	P80316	TCPE_MOUSE	Cct5	Cct5	20926.1	20288.1	21860	17609.6	20412.7	20421.1	17298.2	16551.1	18225.7	20856.7	18795.3	20382.9	18178.9	19027.7	18432.3	24281.3	25438.6	25214.6	23827.8	25387.1	26805.2	25453.9	24369.1	23616	23325.9	22572.5	26996.3	25147.6	28107.2	28832.8	31087.1
P80317	P80317;Q52KG9	TCPZ_MOUSE	Cct6a	Cct6a	32678.4	26813.5	31727.6	24867.2	28430.2	28044.6	32118.9	26839.2	26873.4	32708.1	30801.3	34303.7	34306.9	31300.9	31366.9	41110.9	35673.9	41227.9	36838	44655.6	38357.8	39341.4	35039.7	32593	34201.9	34921.9	33151	31362.3	30558.2	33631.1	39354.4
P80318	P80318;F6Q609;E9Q133;Q3U0I3	TCPG_MOUSE	Cct3	Cct3	19110.8	24354.2	24340	17249.9	21493.4	24312.3	17328.4	19792.4	18016.4	20092.8	20813.3	42735.9	21597	20347.8	22778.7	25823.6	28360.8	33417.1	27223.3	32723.9	30573.9	25761.1	21274.1	24365.7	26930.4	27817.2	33442	26336.2	23040.8	26087.5	27849.5
P80560	P80560;Q3UU93	PTPR2_MOUSE	Ptprn2	Ptprn2					1869.27									470.56														1154.84	2399.71		1957.2
P81117	P81117;Q3UKN6	NUCB2_MOUSE	Nucb2	Nucb2	2030.91	1660.75	2051.67	1200.1	1932.27	1038.72	3196.03	2332.98	3136.9	1964.93	1679.4	872.82	1905.12	1851.36	1188.55	1756.5	1848.16	1185.54	1258.19	1562.79	265.48	563.6	643.52	1599.06		830.25	2164.7	2411.12	2526.73	1593.07	2355.52
P82343	P82343;D6RHA2	RENBP_MOUSE	Renbp	Renbp	49330.7	57604.7	45110.6	43618.2	36757	56022.1	65004.2	67546	78186.2	69406.4	27959.5	42901.9	49923.2	51009.9	30559.8	61421.8	73793.9	67765.4	67446.1	81051.2	33630.1	58892.6	36857	51727	55216	54654	17090.7	17146.9	18856.5	33204.5	20190.6
P83510	P83510;E0CZD7;E0CXD6;E0CZF8;B9EKN8;E0CYV5;B2RQ80;E0CY98;E9PUL9	TNIK_MOUSE	Tnik	Tnik	361.27			1446.67	974.58	608.67	751.86	776.46		589.86	370.46					562.06	676.78	420.81	790.91	955.17	828.46	367.3	498.03	949.21	763.8				195.02
P83741	P83741;F6U2S8	WNK1_MOUSE	Wnk1	Wnk1	3419.99	3796.58	3831.28	2739.54	4024.56	3817.54	3462.9	3730.86	3815.28	2806.71	3782	2284.82	2905.63	3025.76	3480.96	3748.68	3419.91	4075.02	4259.24	4189.34	3586.48	3064.52	3324.68	3682.29	4811.7	4234.81	3246.85	4211.08	3275.79	3023.45	3792.27
P83870	P83870	PHF5A_MOUSE	Phf5a	Phf5a	10645.9	13438	10946.5	13696.3	11710.8	12000	11344.9	11022.8	13618.5	9570.18	10461.6	8700.71	12156.1	12090.7	12129.5	11509	11644.9	12069.8	10286.3	12205.4	10294.6	12767.1	12580.8	11947.5	11418.8	13001.6	12962.8	16771	14663.5	13542.5	15414.6
P83882	P83882;A0A2I3BPG9	RL36A_MOUSE	Rpl36a	Rpl36a		1347.91	998.65				949.86			1421.55		6126.5				1341.52					1838.28										717.84
P83917	P83917	CBX1_MOUSE	Cbx1	Cbx1	4269.42	5335.71	3622.34	4153.01	4091.96	4856.94	3347.96	6143.42	4054.07	4570.06	3846.3	5371.29	3563.53	3625	3263.29	4223.08	3227.77	4182.91	4103.86	2635.45	4069.56	4318.15	2934.37	2952.73	3975.33	3011.83	3116.34	2671.49	3200.06	3287.61	2996.8
P83940	P83940;A0A087WPE4;A0A087WNT1;A0A087WQE6	ELOC_MOUSE	Eloc	Eloc	15369.6	15364	18041.8	16124.3	15012.1	13241	16003.2	16085.2	20438	13916.7	25232.4	13913.5	16515.9	18020.3	17906.3	15608.3	14744.6	14056.2	13960	14569.4	14985.7	15517.2	17873.9	15865.5	13632.5	14284.5	19964.6	22224.7	25193.8	24311	23566.3
P84084	P84084	ARF5_MOUSE	Arf5	Arf5	1609.37	712.04	785.23		1183.07	1274.1	985.9				896.06	3494.98	1286.51	1025.58	1137.93			1073.09	590.43	1324.38		608.72	603.88				1155.72	1439.22	766.43	1135.52
P84089	P84089;A0A1W2P7H9;A0A1W2P7T3;G3UW85	ERH_MOUSE	Erh	Erh	1339.97			911.36	968.81	787.2		1156.7	1645.44	1138.89	1064.68	3390.87	1035.53	862.47	674.91	688.81	824.07	1201.26	1256.93	940.28	840.14	945.86	1672.25		2069.76		915.67	1542.17	1016.43	1538.29	1251.69
P84091	P84091;Q3TWV4	AP2M1_MOUSE	Ap2m1	Ap2m1	5553.75	8479.97	6979.1	7679.86	6566.73	8150.81	5446.43	6902.29	6985.05	6569	7098.09	24123.8	5883.31	5530.18	7733.22	5477.48	5173.66	5030.41	4619.49	5910.66	5145.68	5695.42	5191.12	6157.43	5274.62	6226.02	5038.67	6542.55	4626.39	5773.69	4748.14
P84096	P84096;A0A1B0GSL4	RHOG_MOUSE	Rhog	Rhog	4779.21	4371.94	3244.89	3477.09	3814.41	3036.27	4232.5	3992.87	4145.71	3311.39	2515.88	1399.37	2336.81	2193.7	3047.91	2418.35	2734.62	3713.21	3786.97	2523.42	3089.14	3879.65	2649.95	3573.07	2405.89	2802.75	3294.09	2070.41	1881.09	2730.38	2003.7
P84099	P84099;A2A547	RL19_MOUSE	Rpl19	Rpl19	30456.6	36110.3	29011.6	33327.5	32027	32135	30315.7	33455	30402.7	23642.3	32244.9	79499.2	30058.2	47215.9	24417.2	34741.7	30209.7	32171.1	31267.2	27596.5	27666	31304.2	29882.9	22597.2	24001	26501.1	37916.8	24882.2	24988.2	17974.8	20169
P84104	P84104	SRSF3_MOUSE	Srsf3	Srsf3	124893	117441	136331	100590	135864	142065	134171	108674	140747	143305	110480	75930.8	82202.3	110911	142139	133708	109367	146932	121984	127542	128941	119932	109419	130428	132993	125659	120359	171756	145926	111068	179239
P85094	P85094	ISC2A_MOUSE	Isoc2a	Isoc2a	873.15		617.59	889.82	839.95	337.74	985.37	410.41	929.37	1207.5	1567.67	1131.94	1698.4	496.62	1564.78	723.97	583.65	1323.83	1073.19	1451.63	805.51	1204.45	1183.15	1120.17	666.79	1215.29	572.43	1377.47	1126.74	615.51	1497.67
P85442	P85442;A0A2I3BPM3;E9Q1Y1	VGLL3_MOUSE	Vgll3	Vgll3						509.78																						269.8
P97300	P97300;H3BIX4;A0A0A0MQN8;Z4YLB7	NPTN_MOUSE	Nptn	Nptn	546.23	952.36	508.08	645.26	563.04	929.17	591.36	789.15	813.74			2356.98	1030.64	783.09		818.64	806.8	583.95	755.9		787.3	732.09			700.8	579.82	520.9	448.81		588.84	847.89
P97304	P97304	RPAC2_MOUSE	Polr1d	Polr1d		1568.77	1258.17		2015.62		1064.13	1557.78		1749.28		813.69		1343.33			1651.57	976.12	912.67	860.74	841.16	1603.65		1082.73			1551.9	874	1619.28	1403.69	1387.66
P97310	P97310	MCM2_MOUSE	Mcm2	Mcm2	5929.35	7632.7	5595.5	5396.33	7950.42	7098.4	6992.78	6948.3	7900.34	8536.39	8615.72	14911	8794.42	8994.32	10140.6	7043.35	9944.84	9241.02	8351.99	8991.47	7578.44	9184.58	8063.02	8510.75	9867.7	8557.71	12862.3	13486.8	11728.8	12982.4	14935.9
P97311	P97311;Q3ULG5	MCM6_MOUSE	Mcm6	Mcm6	8371.99	7459.9	6304.51	6898.85	7410.06	7391.15	7046.17	7035.16	7462.48	8708.23	9913.89	11159.9	8969.52	9422.18	10395.2	9952.84	9349.15	8867.99	6412.52	8311.98	7919	8785.15	8319.53	8016.6	10160.7	8051.08	10649.2	10667	11616.3	11695.4	12491.8
P97314	P97314;A0A1W2P845;A0A1W2P6I3;A0A1W2P7N8;A0A1W2P758	CSRP2_MOUSE	Csrp2	Csrp2	3544.31	3248.37	4197.13	10857	3380.19	2902.3	4670.92	5211.95	7605.26	6352.99	13143.9	4444.13	9764.77	7547.94	11995.6	2851.22	2092.06	2666.21	3861.69	1132.62	5138.54	3666.67	4391.74	4607.17	3569.77	4332.54	4677.87	4215.86	8602.23	7064.42	7342.45
P97315	P97315	CSRP1_MOUSE	Csrp1	Csrp1	59332.7	44296.4	67105.9	54643.2	79221.3	62688.5	59805.3	72719.2	77194.5	59466.1	107343	116307	111002	104325	87012.1	31817.4	36194.6	39570.3	28250.9	45601.4	90299.2	63989.2	58849.6	47192.7	56584.5	49849	79230.2	47953.8	37568.5	63701.3	35649.7
P97329	P97329;A0A494BBG6	KI20A_MOUSE	Kif20a	Kif20a	594.72			1090.85								600.04								811.35							129	202.13	576.48		405.93
P97351	P97351	RS3A_MOUSE	Rps3a	Rps3a	19735.2	19465.8	16695.4	17627.3	19710.2	20738.9	15956.3	15502.9	16560.8	15457.5	15867.7	31979.3	14523.5	17453.2	15421.4	18479.3	18441.3	18852.7	17098.1	17021.3	16917	17852.9	14279.3	15144.2	16932.8	19633.6	22911.3	21301.8	18082.7	18709.1	19226.5
P97352	P97352;A0A0A0MQ90	S10AD_MOUSE	S100a13	S100a13	10277	12251.6	10423.6	6739.7	6457.46	9009.72	5816.96	5961.6	6006.84	9549.08	12982.8	9383.85	15030.8	6416.18	12868.8	10249.8	12604.1	10619.7	13367.4	16082.5	22487.6	15279.2	10039.4	16756.8	18424.9	15213.5		2005.11	974.86		1531.75
P97355	P97355;E9PZ58	SPSY_MOUSE	Sms	Sms	3947.21	6192.16	4566.83	5515.18	4744.46	3670.95	5018.7	6529.43	4671.36	4581.72	4443.07	1951.52	4256.38	4239.08	3790.03	3544.94	4966.58	6367.14	4872.4	5678.53	3330.66	4964.24	4470.62	4843.46	4825.62	5248.3	5345.46	4292.23	5223.84	5341.01	5633.14
P97363	P97363	SPTC2_MOUSE	Sptlc2	Sptlc2	465.92	863.8	767.58	798.51		817.46	455.36	378.67		705.63	965.55	621.45	585.94	954.16	1078.56	408.43	463.68	643.12	805.1	1046.42	735.86	1182.58	1343.67	812.08	508.16	439.23	393.28	879.5	964.49	1314.68	959.15
P97364	P97364	SPS2_MOUSE	Sephs2	Sephs2	4012.74	3443.95	4846.56	5491.82	4375.04	3257.97	4416.01	5352.57	4760.25	3521.59	4879.11	2494.6	3909.88	4479.62	4903.96	3294.22	3404.79	4464.17	4136.12	4816.19	4676.29	6274.65	5883.32	4194.51	4118.67	3826.23	2462.17	4018.09	4542.15	4970.01	4183.7
P97370	P97370	AT1B3_MOUSE	Atp1b3	Atp1b3	865.79	1465.82	843.96		589.82	1250.62		605.32	837.97	906.44	602.36	757.74	680.54	1151.56	578.14	897.03	1043.59	1100.85	769.04	837.38	306.04	540.18	848.29	686.12	766.25	688.15	1091.26	1219.85	709.45	852.93	811.82
P97371	P97371;G3UXZ5;G3X9K9;G3UXY0	PSME1_MOUSE	Psme1	Psme1	12499	5031.35	12170	7694.26	8201.29	9921.62	11307.7	7546.76	13050.7	10372.6	8627.96	14136.9	5667.31	6700.22	5487.99	8709.1	10397.9	11504.6	8744.43	8780.87	5982.81	8386.44	5429.02	6731.47	4553.33	5663.64	5434.9	4305.28	3887.8	4911.39	4478.88
P97372	P97372;E0CZ90;G3X9V0	PSME2_MOUSE	Psme2	Psme2	5890.45	1959.45	5926.19	2295.69	4710.92	3655.6	3766.22	2409.64	5311.31	3923.67	4165.36	2280.85	1887.18	2655.5	2359.62	3507.86	3612.2	4497.25	3582.88	2959.65	2846.61	2814.55	1881.46	2056.85	2330.3	1968	1239.98	745.84	670.26	1333.7	1944.91
P97376	P97376	FRG1_MOUSE	Frg1	Frg1	4149.55	3651.34	4736.28	3562.87	4757.35	4278.83	4492.19	4692.36	4218.09	5230.6	4907.91	3594.42	4675.35	5462.42	5344.02	4208.23	4337.03	4518.89	4181.16	4567.1	3648.36	4349.08	3923.93	3982.27	4872.73	3546.43	5042.97	4554.11	3566.35	3472.84	4915.01
P97377	P97377	CDK2_MOUSE	Cdk2	Cdk2	4058.31	3698.59	4342.58	2478.82	3406.87	3317.07	4893.95	3481.71	4166.82	3626.97	3764.31	2084.14	3631.53	3999.82	4353.99	3289.86	2927.4	3361.74	2807.45	2575.71	2593.21	2906	2812.22	2411.31	2320.04	2342.77	2551.77	3637.55	2460.61	2872.53	3483.5
P97379	P97379	G3BP2_MOUSE	G3bp2	G3bp2	3555.61	4613.56	4263.58	3613.52	3960.98	3359.02	3997.79	4600.74	4450.55	4495.94	4807.43	4539.64	4802.61	6314.5	4635.73	3445.89	4794.26	4127.75	3933.82	4723.87	3168.74	4581.58	3873.47	3594.31	3007.16	4034.62	11611.4	10081.1	10347.3	7792.3	10478.9
P97384	P97384;D3Z7U0	ANX11_MOUSE	Anxa11	Anxa11	21348	26298.5	32208.2	29577.1	30431.6	28407.2	18461	22331.9	28025.9	30700	37899.3	31826.5	38134.8	33154.1	39489.7	23739	32202.5	34225.9	28287.5	33031.3	47500.5	43933.2	36879.7	40728.4	45587.2	43230	18897	18377.5	12940.6	17068.6	19433
P97386	P97386;K4DI59;Q80ZH7;Q3UC82;G3UYI8	DNLI3_MOUSE	Lig3	Lig3	3397.65	3995.72	3167.89	3022.89	3626.66	3065.42	3420.69	3555.69	3053.78	2494.78	3024.05	3858.1	3013.21	3106.97	2574.93	3185.86	2634.83	3294.17	3709.05	2861.27	2535.14	2603.26	3811.19	3135.16	3171.98	2818.44	3309.47	2970.5	2805.61	2674.63	3086.91
P97390	P97390	VPS45_MOUSE	Vps45	Vps45	926.84	740.12	705.47		716.36	958.52	765.77	621.09	694.04	869.13	1129.25	492.02	724.24	898.16	1080.56	729.4	386.41	701.84	955.15	428.06	666.4	755.5	646.09	638.44	928.85	837.86	712.49	734.33	699.86	555.07	558.76
P97429	P97429;F7ANV6	ANXA4_MOUSE	Anxa4	Anxa4	26045.6	13913.4	35333.9	13088.7	22722.3	29656.5	15656	16051.3	15844.4	16649.7	10596.7	8139.06	11620.2	13246.6	8946.95	17802.9	24697.5	26498.5	17143.3	22775	16265.2	18360.7	11087	17454.1	11789.6	16901.4	9245.04	12894.9	5998.59	8814.26	6488.57
P97432	P97432;A2A4N8;K3W4P1;A2A4N5;Q05BC8;A2A4N7	NBR1_MOUSE	Nbr1	Nbr1		944.44	1511.25	1041.64	190.1	1231.61	845.49	757.21	918.14	1135.9	745.74	372.1		371.62	794.64	709.66	358.69	361.12	410.52		345.75	522.08		565.96		461.17	309.1	380.76		475.29	438.5
P97434	P97434;Q5SWZ5;F6S5I0;F6RND9	MPRIP_MOUSE	Mprip	Mprip	3181.7	3051.68	3103.53	4807.31	4327.28	3075.81	2688.7	4111.02	3454.26	3191.25	4192.58	2766.45	3830.02	3817.79	4845.63	2030.41	1867.2	2020.45	2396.94	1665.79	2450.57	2816	3224.93	2399.64	2332.04	3264.87	3187.48	2818.19	2867.33	3343.16	2790.48
P97447	P97447;A2AEX6;A2AEY1;A2AEX7;A2AEY2;A2AEX8	FHL1_MOUSE	Fhl1	Fhl1			453.44						772.51	1072.1	780.29	3647.08	830.19	1716.22	1166.9	243.91	370.61		612.27				510.34							632.98
P97450	P97450	ATP5J_MOUSE	Atp5pf	Atp5pf	29153.1	24762	31125.4	26028.4	21769.8	28796	26246.5	27366.6	29082.9	26703.7	27402.4	29911.9	27116.6	25410.4	24189.4	30744.2	27630.8	24649	31030.8	26762.5	30243.9	27110.5	27683.7	30329.5	26543.3	23002.4	20708.3	21881.6	26382.2	22420.9	21983.3
P97452	P97452	BOP1_MOUSE	Bop1	Bop1	3758.46	4850.58	3557.48	2502.21	3731.65	3444.85	5379.43	5004.1	4288.57	5863.83	3792.92	3195.25	4331.9	4437.71	3789.39	4734.37	5397.91	4800.66	4892.08	5422.15	3881.06	4209.62	4127.2	3801.26	4940.06	3961.54	5471.41	5705.08	5643.96	5376.12	5971.68
P97461	P97461;Q91V55;D3Z1S8;D3YYM6	RS5_MOUSE	Rps5	Rps5	11311.7	13291	10792.6	8327.54	7739.28	11289.4	9832.28	9934.39	9331.28	10273.6	12160.3	30599.2	9336.22	10233.5	11125.9	13199.2	12750.3	13722.5	10697.5	11967.2	11523.8	10175.3	8987.65	10245.7	8227.27	9458.7	17002.2	13567.1	14299.5	11078.9	14057.1
P97465	P97465	DOK1_MOUSE	Dok1	Dok1	1733.59	1285.89	1244.05	1184.03	1675.81	1642.43	1129.62	1368.17	1355.48	1168.56	1504.04	782.97	1784.05		1663.66	1011.8	1092.45	1043.33	1448.66			1336.41			1146.7	958.36	1427.92	2094.41	1310.99	2059.69	1523.18
P97470	P97470	PP4C_MOUSE	Ppp4c	Ppp4c	962.28	383.42	1212.37			501.28	583.51	819.35	846.5	321.01	1474.05	1427.3	519.55	1031.35	1219.5	573.53	998.5	944.35	424.95	755.48	518.54	874.08	949.8	872.95	630.81	1676.89	790.77	958.63	1279.07	449	588.09
P97473	P97473;D3Z282;D3YZS5;Q3UNH9	TRBP2_MOUSE	Tarbp2	Tarbp2	1476.14	1043.35	1316.61	1147.07	1376.75	1135.02	1487.69	1089.96		1015.25		587.75		2217.51	1443.76	946.69		1068.65	792.05	1034.15	1563.53	1138.51		1728.96			1252.71	1729.17	1852.54	1617.24	2051.89
P97478	P97478;A0A140LIF0;Q3TYT1	COQ7_MOUSE	Coq7	Coq7	1232.75	1075.46	1375.08	1504.78	932.06	852.55	1097.79	606.16	1834.84	1102.05	546.46	489.33	635.59	1110.8	878.22	970.18	1596.7	1155.28	1065.56	1256.31	526.07	792.67		1198.11	1005.18	759.91	729.04	1112.94	1127.46	717.33	977.32
P97479	P97479;Q5MJ56;A0A0U1RPX7;A0A0R4J113	MYO7A_MOUSE	Myo7a	Myo7a					1035.97	1108.39	719.65	840.01	1395.77			3294.42	831.25			1178.33	501.96	501.15	590.56			257.24			900.14	1049.45	336.84
P97493	P97493;G3UZY2	THIOM_MOUSE	Txn2	Txn2												338.73	299.79				667.87		437.65												389.73
P97494	P97494	GSH1_MOUSE	Gclc	Gclc	2156.73	2206.27	3647.94	2154.71	3570.83	3006.31	3371.2	2780.94	3312.35	2565.64	2682.65	2262.18	3037.72	1845.55	2352.28	3775.25	3031.67	3559.78	2158.84	2794.81	3926.99	4520.36	3428.43	4794.04	2475	4823.74	2584.76	3048.87	2083.09	2213.14	2314.55
P97496	P97496;Q3UNN4	SMRC1_MOUSE	Smarcc1	Smarcc1	7354.78	7076.25	7734.16	7600.93	9411.2	7942.91	8502.76	6549.45	6532.09	9023.89	8210.21	6423.01	7434.12	7486.29	7486.56	9396.76	9693.37	10280.2	8479.32	7781.04	7097.77	7978.26	8636.52	6986.68	9141.82	6139.84	14573.3	12771.9	12325.6	12800.2	13771.5
P97742	P97742;A0A494BAD3	CPT1A_MOUSE	Cpt1a	Cpt1a	833.1	707.93	1277.13	1564.33	1508.8	2070.57			754.4	457.98	410.15	1004.53		1133.38	606.94	845.05	844.16	1449.02	950.55	593.13	911.5	882.91	1116.96		1966.06	392.5	252.67	710.88	952.32	729.47	729.45
P97760	P97760;A0A1D5RML8	RPB3_MOUSE	Polr2c	Polr2c	2644.23	2658.59	3119.08	3145.11	2493.24	2666.84	3465.01	2502.5	2915.65	3232.95	3161.9	1038.01	2389.12	2611.42	2980.78	2505	2280.66	2698.49	2426.63	2289.54	2743.63	2542.37	2509.38	2727.01	3369.04	3358.24	3950.08	3716.7	3882.11	3828.44	3507.85
P97765	P97765	WBP2_MOUSE	Wbp2	Wbp2	4019.38	4074.17	5607.51	4861.73	4546.7	5916.07	4861.39	6293.03	6991.74	4531.98	5711.06	3825.57	6140.65	6462.8	5752.8	3044.82	5325.76	5066.94	6244.19	5424.02	6273.85	5363.62	5161.54	5497.54	4955.79	5219.44	2958.89	2625.9	1775.93	3349.52	2506.23
P97770	P97770;D3YYB2	THUM3_MOUSE	Thumpd3	Thumpd3	1472.27	1849.36	1093.08	1752.46	1023.83	1849.9	1287.54	1016.28	1904.1	1596.45	3207.67	3898.64	2259.72	2350.81	1879.53	1638.02	1814.34	2590.51	1590.44	1838.76	1349.19	1323.39	2023.92	1119.8	2027.6	2215.57	1556.79	1595.47	1365.84	1148.55	1914.78
P97789	P97789;A0A087WQN7;F8VQ87	XRN1_MOUSE	Xrn1	Xrn1		10673.6	5119.93	8713.53	9943.01	6300.53	8057.04	5880.11	5862.35	7480.33	7384.77	4894.91	7625.69	5903.89	5742.83	8735.65	6622.49	9692.75	8407.91	5925.84	5432.05	4963.34	8167.59	5479.71	8001.65	7111.21	8254.25	7866.26	8534.88	8144.39	8109.5
[truncated: 3,562 more rows]
