# Supplementary material for: FOXO1-mediated lipid metabolism maintains mammalian embryos in dormancy
Source: Nat Cell Biol. 2024 Jan 4;26(2):181–93. doi: 10.1038/s41556-023-01325-3 (PMC10866708; doi:10.1038/s41556-023-01325-3)
Supplement: Supplementary file 10 — Extended datasets. [file 41556_2023_1325_MOESM10_ESM.xlsx]

## Sheet: DEP
name	ID	D5mTORi_rep_vs_E4.5_rep_p.val	D5mTORi.c_rep_vs_D5mTORi_rep_p.val	D5mTORi.c_rep_vs_E4.5_rep_p.val	D5mTORi.Cpt1i_rep_vs_D5mTORi_rep_p.val	D5mTORi.Cpt1i_rep_vs_E4.5_rep_p.val	D5mTORi.FOXOi_rep_vs_D5mTORi_rep_p.val	D5mTORi.FOXOi_rep_vs_E4.5_rep_p.val	D5mTORi.FOXOi.c_rep_vs_D5mTORi_rep_p.val	D5mTORi.FOXOi.c_rep_vs_E4.5_rep_p.val	D5mTORi_rep_vs_E4.5_rep_p.adj	D5mTORi.c_rep_vs_D5mTORi_rep_p.adj	D5mTORi.c_rep_vs_E4.5_rep_p.adj	D5mTORi.Cpt1i_rep_vs_D5mTORi_rep_p.adj	D5mTORi.Cpt1i_rep_vs_E4.5_rep_p.adj	D5mTORi.FOXOi_rep_vs_D5mTORi_rep_p.adj	D5mTORi.FOXOi_rep_vs_E4.5_rep_p.adj	D5mTORi.FOXOi.c_rep_vs_D5mTORi_rep_p.adj	D5mTORi.FOXOi.c_rep_vs_E4.5_rep_p.adj	D5mTORi_rep_vs_E4.5_rep_significant	D5mTORi.c_rep_vs_D5mTORi_rep_significant	D5mTORi.c_rep_vs_E4.5_rep_significant	D5mTORi.Cpt1i_rep_vs_D5mTORi_rep_significant	D5mTORi.Cpt1i_rep_vs_E4.5_rep_significant	D5mTORi.FOXOi_rep_vs_D5mTORi_rep_significant	D5mTORi.FOXOi_rep_vs_E4.5_rep_significant	D5mTORi.FOXOi.c_rep_vs_D5mTORi_rep_significant	D5mTORi.FOXOi.c_rep_vs_E4.5_rep_significant	significant	D5mTORi_rep_vs_E4.5_rep_ratio	D5mTORi.c_rep_vs_D5mTORi_rep_ratio	D5mTORi.c_rep_vs_E4.5_rep_ratio	D5mTORi.Cpt1i_rep_vs_D5mTORi_rep_ratio	D5mTORi.Cpt1i_rep_vs_E4.5_rep_ratio	D5mTORi.FOXOi_rep_vs_D5mTORi_rep_ratio	D5mTORi.FOXOi_rep_vs_E4.5_rep_ratio	D5mTORi.FOXOi.c_rep_vs_D5mTORi_rep_ratio	D5mTORi.FOXOi.c_rep_vs_E4.5_rep_ratio	D5mTORi_rep_centered	D5mTORi.c_rep_centered	D5mTORi.Cpt1i_rep_centered	D5mTORi.FOXOi_rep_centered	D5mTORi.FOXOi.c_rep_centered	E4.5_rep_centered
Tpd52l2	Q9CYZ2	0.00132657	1.05e-06	0.00883983	1.13e-05	0.0936219	8.57e-06	0.0570139	4.12e-06	0.0416615	0.601	0.0478	0.794	0.0252	0.912	0.0332	0.882	0.0357	0.892	FALSE	TRUE	FALSE	TRUE	FALSE	TRUE	FALSE	TRUE	FALSE	TRUE	-0.504	0.878	0.375	0.725	0.221	0.768	0.264	0.776	0.272	-0.637	0.241	0.0876	0.131	0.139	-0.133
Dnmt3l	Q9CWR8	0.0825287	0.259633	0.00407954	3.14e-08	9.1e-11	8.24e-06	2.35e-08	3.26e-07	8.1e-10	0.86	0.949	0.754	0.000105	0.0156	0.0324	0.0412	0.00637	0.0256	FALSE	FALSE	FALSE	TRUE	TRUE	TRUE	TRUE	TRUE	TRUE	TRUE	-0.292	-0.187	-0.479	-1.18	-1.48	-0.886	-1.18	-1.04	-1.33	0.557	0.37	-0.628	-0.329	-0.485	0.849
Asns	Q61024	3.22e-05	0.0176554	0.0155089	2.68e-05	1.79e-11	2.29e-07	0.0598879	4.19e-06	0.556446	0.313	0.827	0.819	0.0451	0.00758	0.00206	0.883	0.036	0.944	FALSE	FALSE	FALSE	TRUE	TRUE	TRUE	FALSE	TRUE	FALSE	TRUE	-1.05	0.534	-0.514	-1.02	-2.07	1.44	0.391	1.16	0.114	-0.514	0.0194	-1.54	0.925	0.647	0.534
Ajuba	Q91XC0	0.370296	0.00369944	0.0235439	2.68e-05	7.28e-07	2.43e-08	8.59e-08	5.88e-07	2.78e-06	0.91	0.675	0.836	0.0451	0.282	0.000235	0.0692	0.0103	0.336	FALSE	FALSE	FALSE	TRUE	FALSE	TRUE	FALSE	TRUE	FALSE	TRUE	-0.196	0.682	0.486	-1.04	-1.24	1.65	1.46	1.33	1.14	-0.466	0.217	-1.51	1.19	0.869	-0.269
Amn	Q99JB7	2.3e-06	0.732214	3.36e-07	1.49e-07	0.397074	1.32e-11	1.06e-05	3.46e-12	2.87e-06	0.178	0.97	0.156	0.000387	0.938	4.98e-09	0.296	4.91e-09	0.339	FALSE	FALSE	FALSE	TRUE	FALSE	TRUE	FALSE	TRUE	FALSE	TRUE	2.49	0.145	2.63	-2.81	-0.326	-4.61	-2.12	-4.7	-2.21	2.58	2.72	-0.237	-2.03	-2.13	0.0881
Ckap4	Q8BMK4	0.000304055	0.931553	0.00012077	5.54e-06	0.171976	6.28e-08	0.00219901	2.6e-09	8.41e-05	0.466	0.973	0.497	0.0148	0.924	0.0006	0.728	8.42e-05	0.59	FALSE	FALSE	FALSE	TRUE	FALSE	TRUE	FALSE	TRUE	FALSE	TRUE	0.902	0.0189	0.921	-1.18	-0.277	-1.6	-0.696	-1.81	-0.908	0.979	0.998	-0.2	-0.619	-0.832	0.0766
Galnt2	Q6PB93	0.0140461	0.62981	0.00267901	4.61e-07	0.000360294	2.84e-06	0.00192512	2.07e-07	0.000149447	0.774	0.967	0.73	0.0015	0.72	0.0152	0.719	0.00458	0.633	FALSE	FALSE	FALSE	TRUE	FALSE	TRUE	FALSE	TRUE	FALSE	TRUE	0.942	0.175	1.12	-2.26	-1.32	-2.1	-1.16	-2.37	-1.42	1.36	1.53	-0.902	-0.745	-1.01	0.416
Pcbd1	P61458	1.26e-05	0.190825	1.23e-07	1.52e-05	0.768696	1.57e-06	0.420146	3.29e-06	0.760911	0.259	0.941	0.119	0.0314	0.948	0.00965	0.933	0.0319	0.949	FALSE	FALSE	FALSE	TRUE	FALSE	TRUE	FALSE	TRUE	FALSE	TRUE	1.66	0.42	2.08	-1.58	0.084	-1.9	-0.242	-1.75	-0.0869	1.15	1.57	-0.426	-0.752	-0.597	-0.51
Aldh2	P47738	0.244931	0.000245254	4.03e-06	0.0136208	0.000305479	1.97e-08	3.27e-10	2.77e-11	4.99e-13	0.898	0.41	0.272	0.646	0.711	0.000196	0.00447	1.8e-07	0.00032	FALSE	FALSE	FALSE	FALSE	FALSE	TRUE	TRUE	TRUE	TRUE	TRUE	0.315	1.12	1.43	0.673	0.988	2.06	2.38	2.72	3.03	-1.12	-0.00139	-0.445	0.945	1.6	-1.43
Amot	Q8VHG2	0.152784	0.0619921	0.00115878	0.958614	0.127103	3.1e-06	2.17e-08	8.21e-07	4.64e-09	0.882	0.901	0.676	0.965	0.918	0.0162	0.04	0.0133	0.05	FALSE	FALSE	FALSE	FALSE	FALSE	TRUE	TRUE	TRUE	TRUE	TRUE	0.589	0.779	1.37	-0.0202	0.569	2.33	2.92	2.44	3.03	-0.874	-0.095	-0.895	1.46	1.56	-1.46
Dhrs11	Q3U0B3	0.0049928	0.00385934	4.11e-07	0.000985646	6.32e-08	7.24e-07	1.12e-10	3.75e-08	5.86e-12	0.707	0.68	0.163	0.275	0.159	0.00556	0.00259	0.00118	0.00196	FALSE	FALSE	FALSE	FALSE	FALSE	TRUE	TRUE	TRUE	TRUE	TRUE	0.657	0.679	1.34	0.764	1.42	1.37	2.03	1.56	2.21	-0.674	0.00536	0.0897	0.697	0.883	-1.33
Morf4l2	Q9R0Q4	0.090297	0.48094	0.279169	0.162697	0.681013	6.68e-09	3.16e-11	1.01e-07	3.03e-10	0.863	0.962	0.912	0.9	0.946	5.91e-05	0.00119	0.0025	0.0167	FALSE	FALSE	FALSE	FALSE	FALSE	TRUE	TRUE	TRUE	TRUE	TRUE	0.255	-0.104	0.151	-0.201	0.0545	1.19	1.45	0.996	1.25	-0.289	-0.392	-0.489	0.905	0.707	-0.544
Rap2c	Q80ZJ1	0.021224	0.997089	0.0152381	0.409379	0.0806766	1.3e-05	6.86e-09	2.95e-06	1.22e-09	0.797	0.974	0.818	0.941	0.909	0.0432	0.0252	0.0301	0.0301	FALSE	FALSE	FALSE	FALSE	FALSE	TRUE	TRUE	TRUE	TRUE	TRUE	0.432	-0.000651	0.431	-0.143	0.289	0.936	1.37	0.994	1.43	-0.246	-0.246	-0.388	0.69	0.748	-0.678
Rflnb	Q5SVD0	0.217598	0.000196853	2.59e-06	0.0545986	0.464447	3.74e-10	6.28e-12	2.44e-07	2.48e-09	0.894	0.393	0.251	0.819	0.94	1.09e-06	0.000388	0.00519	0.0394	FALSE	FALSE	FALSE	FALSE	FALSE	TRUE	TRUE	TRUE	TRUE	TRUE	-0.274	-0.932	-1.21	0.42	0.146	-2.05	-2.33	-1.42	-1.69	0.63	-0.302	1.05	-1.42	-0.788	0.905
Sall4	Q8BX22	0.882793	0.102457	0.0614614	0.0380507	0.0191847	1.05e-07	2.38e-08	1.52e-09	2.74e-10	0.934	0.921	0.87	0.782	0.876	0.000936	0.0414	4.89e-05	0.0159	FALSE	FALSE	FALSE	FALSE	FALSE	TRUE	TRUE	TRUE	TRUE	TRUE	-0.0176	-0.2	-0.217	-0.248	-0.266	-0.84	-0.858	-1.01	-1.02	0.408	0.208	0.16	-0.433	-0.598	0.425
Plod2	Q9R0B9	0.437286	0.000328809	0.00155232	0.00139742	7.23e-05	9.45e-06	4.22e-07	9.52e-09	3.51e-10	0.915	0.439	0.696	0.308	0.62	0.0355	0.12	0.000356	0.0178	FALSE	FALSE	FALSE	FALSE	FALSE	TRUE	FALSE	TRUE	TRUE	TRUE	-0.22	1.14	0.923	-0.953	-1.17	-1.51	-1.73	-2.17	-2.39	0.627	1.77	-0.326	-0.881	-1.54	0.847
Rhox9	Q9EQM5	0.330414	0.0286454	0.173223	0.227056	0.827915	2.14e-11	4.97e-11	3.45e-06	2.4e-05	0.907	0.86	0.9	0.917	0.95	4.98e-09	0.00165	0.0327	0.489	FALSE	FALSE	FALSE	FALSE	FALSE	TRUE	TRUE	TRUE	FALSE	TRUE	-0.309	0.721	0.412	0.371	0.0619	3.36	3.05	1.74	1.43	-1.12	-0.395	-0.745	2.24	0.621	-0.807
Dab2	P98078	3.08e-09	0.839166	5.55e-10	0.00610571	8.84e-07	1.83e-11	0.021525	2.95e-09	0.73786	0.0117	0.972	0.0124	0.512	0.294	4.98e-09	0.847	9.39e-05	0.949	TRUE	FALSE	TRUE	FALSE	FALSE	TRUE	FALSE	TRUE	FALSE	TRUE	1.42	0.034	1.45	-0.475	0.944	-1.8	-0.382	-1.37	0.0507	0.87	0.904	0.395	-0.93	-0.497	-0.548
Mapk3	Q63844	4.48e-08	0.092492	1.91e-10	0.000802829	0.000227363	4.32e-06	0.0747248	3.75e-08	0.815356	0.0413	0.917	0.00685	0.255	0.694	0.0202	0.89	0.00118	0.95	TRUE	FALSE	TRUE	FALSE	FALSE	TRUE	FALSE	TRUE	FALSE	TRUE	1.07	0.251	1.32	-0.522	0.551	-0.821	0.252	-1.04	0.0307	0.568	0.819	0.0458	-0.253	-0.474	-0.505
Acp3	Q8CE08	0.000658881	7.19e-06	0.0873543	0.998313	0.000216616	8.35e-08	0.00134978	5.01e-08	0.00111922	0.538	0.133	0.881	0.966	0.691	0.00076	0.694	0.00147	0.758	FALSE	FALSE	FALSE	FALSE	FALSE	TRUE	FALSE	TRUE	FALSE	TRUE	1.27	-1.82	-0.552	0.000678	1.27	-2.38	-1.11	-2.35	-1.08	1.34	-0.483	1.34	-1.04	-1.01	0.0689
Foxk1	P42128	0.101008	0.0657272	0.817519	0.228702	0.575125	7.64e-08	2.7e-06	8.32e-08	3.32e-06	0.868	0.903	0.937	0.917	0.944	0.000708	0.211	0.00212	0.35	FALSE	FALSE	FALSE	FALSE	FALSE	TRUE	FALSE	TRUE	FALSE	TRUE	0.278	-0.314	-0.036	-0.194	0.0838	-1.18	-0.906	-1.13	-0.856	0.544	0.23	0.35	-0.641	-0.591	0.266
P4ha1	Q60715	0.402156	0.00114831	5.66e-05	3.35e-05	0.000178392	6.68e-07	2.63e-06	5.55e-06	2.62e-05	0.913	0.551	0.442	0.0523	0.679	0.00524	0.21	0.0426	0.495	FALSE	FALSE	FALSE	FALSE	FALSE	TRUE	FALSE	TRUE	FALSE	TRUE	0.23	0.979	1.21	-1.28	-1.05	-1.73	-1.5	-1.46	-1.23	0.688	1.67	-0.596	-1.04	-0.768	0.458
Qtrt2	B8ZXI1	3.62e-05	0.000727069	0.24805	0.000495756	0.226284	1.08e-06	0.178074	1.01e-06	0.236649	0.321	0.511	0.909	0.208	0.928	0.00748	0.914	0.0155	0.929	FALSE	FALSE	FALSE	FALSE	FALSE	TRUE	FALSE	TRUE	FALSE	TRUE	-1.18	0.911	-0.267	0.91	-0.268	1.49	0.312	1.44	0.262	-1.03	-0.121	-0.122	0.458	0.408	0.146
Rab11fip1	Q9D620	8.42e-05	5.79e-05	0.884856	0.0149047	1.56e-08	2.18e-08	0.00254771	8.94e-10	9.39e-05	0.381	0.284	0.939	0.66	0.109	0.000215	0.737	2.9e-05	0.599	FALSE	FALSE	FALSE	FALSE	FALSE	TRUE	FALSE	TRUE	FALSE	TRUE	0.743	-0.766	-0.0223	0.404	1.15	-1.25	-0.505	-1.41	-0.665	0.639	-0.126	1.04	-0.609	-0.769	-0.104
Serpinh1	P19324	0.0137998	0.483186	0.00142605	3.22e-05	0.0249974	7.91e-06	0.00544111	6.1e-08	3.84e-05	0.773	0.962	0.69	0.051	0.883	0.0315	0.782	0.00169	0.527	FALSE	FALSE	FALSE	FALSE	FALSE	TRUE	FALSE	TRUE	FALSE	TRUE	0.66	0.178	0.838	-1.2	-0.537	-1.37	-0.714	-1.77	-1.11	0.873	1.05	-0.324	-0.501	-0.895	0.213
Snx1	Q9WV80	0.225277	0.805756	0.125727	0.841263	0.256553	6.18e-09	4.64e-08	6.97e-06	0.000108267	0.895	0.971	0.891	0.962	0.93	5.52e-05	0.0549	0.049	0.609	FALSE	FALSE	FALSE	FALSE	FALSE	TRUE	FALSE	TRUE	FALSE	TRUE	0.139	0.0278	0.167	-0.0218	0.117	-0.923	-0.784	-0.595	-0.456	0.286	0.314	0.264	-0.637	-0.309	0.147
Susd2	Q9DBX3	0.00208271	0.000248662	0.400358	4.48e-05	0.175337	3.58e-06	0.0180334	5.2e-09	2.16e-05	0.64	0.411	0.921	0.0625	0.924	0.0179	0.839	0.00018	0.482	FALSE	FALSE	FALSE	FALSE	FALSE	TRUE	FALSE	TRUE	FALSE	TRUE	0.941	-1.16	-0.223	-1.29	-0.348	-1.6	-0.657	-2.22	-1.28	1.28	0.112	-0.0131	-0.322	-0.942	0.335
Dnmt3b	O88509	0.000185688	0.844533	5.17e-05	7.45e-06	2.79e-11	0.000296088	1.14e-09	2.69e-08	3.01e-13	0.434	0.972	0.435	0.0177	0.00904	0.176	0.0105	0.000911	0.000244	FALSE	FALSE	FALSE	TRUE	TRUE	FALSE	TRUE	TRUE	TRUE	TRUE	-1.51	-0.0695	-1.58	-1.86	-3.37	-1.45	-2.97	-2.58	-4.1	0.861	0.791	-0.996	-0.592	-1.72	2.37
Cotl1	Q9CQI6	3.35e-09	1.41e-05	1.58e-14	5.3e-07	0.0184552	0.000218513	0.000108836	2.35e-06	0.00440431	0.0122	0.166	3.97e-06	0.00173	0.875	0.158	0.478	0.0263	0.821	TRUE	FALSE	TRUE	TRUE	FALSE	FALSE	FALSE	TRUE	FALSE	TRUE	1.56	0.967	2.53	-1.15	0.415	-0.781	0.781	-1.05	0.514	0.647	1.61	-0.5	-0.134	-0.401	-0.915
Adhfe1	Q8R0N6	0.418187	3.75e-10	7.42e-10	0.620453	0.709359	0.812552	0.269986	2.02e-10	3.7e-10	0.914	3.96e-05	0.0144	0.954	0.947	0.942	0.924	4.24e-06	0.0182	FALSE	TRUE	TRUE	FALSE	FALSE	FALSE	FALSE	TRUE	TRUE	TRUE	-0.188	2.16	1.97	0.11	-0.0776	-0.0546	-0.242	2.13	1.95	-0.803	1.35	-0.693	-0.858	1.33	-0.616
Adk	P55264	0.116639	4.91e-08	2.79e-10	0.700586	0.178593	0.00749303	5.22e-05	1.81e-08	8.45e-11	0.873	0.00733	0.00851	0.957	0.924	0.536	0.407	0.00065	0.00845	FALSE	TRUE	TRUE	FALSE	FALSE	FALSE	FALSE	TRUE	TRUE	TRUE	0.232	1.06	1.29	-0.0536	0.179	0.413	0.646	1.08	1.31	-0.398	0.663	-0.452	0.0151	0.678	-0.63
Marcksl1	P28667	0.781822	2.93e-07	4.81e-08	0.133628	0.191947	0.00104123	0.00026206	3.3e-07	4.81e-08	0.931	0.0187	0.089	0.888	0.925	0.274	0.56	0.00642	0.118	FALSE	TRUE	FALSE	FALSE	FALSE	FALSE	FALSE	TRUE	FALSE	TRUE	-0.0618	-1.48	-1.55	0.329	0.267	-0.81	-0.872	-1.42	-1.48	0.571	-0.913	0.899	-0.239	-0.847	0.632
Anxa11	P97384	0.000201708	0.00124296	4.76e-09	0.197019	1.28e-06	0.0806395	5.61e-07	3.85e-06	1.73e-11	0.439	0.559	0.0354	0.91	0.315	0.817	0.132	0.0345	0.00336	FALSE	FALSE	TRUE	FALSE	FALSE	FALSE	FALSE	TRUE	TRUE	TRUE	0.612	0.515	1.13	0.182	0.794	0.259	0.872	0.79	1.4	-0.214	0.3	-0.0322	0.0452	0.576	-0.827
Ccdc115	Q8VE99	0.15317	0.000140064	1.01e-06	0.103293	0.00194441	3.28e-05	2.28e-07	1.18e-07	7.23e-10	0.883	0.366	0.205	0.871	0.801	0.0685	0.0974	0.00284	0.0243	FALSE	FALSE	FALSE	FALSE	FALSE	FALSE	FALSE	TRUE	TRUE	TRUE	0.193	0.581	0.774	0.213	0.407	0.651	0.844	0.894	1.09	-0.382	0.199	-0.169	0.269	0.512	-0.575
Aars1	Q8BGQ7	3.38e-08	0.00108228	0.000291391	0.258387	2.64e-10	0.000106085	0.00325163	5.54e-06	0.0236788	0.0372	0.545	0.572	0.923	0.0253	0.116	0.752	0.0426	0.877	TRUE	FALSE	FALSE	FALSE	TRUE	FALSE	FALSE	TRUE	FALSE	TRUE	-0.942	0.455	-0.487	-0.138	-1.08	0.563	-0.379	0.672	-0.269	-0.419	0.0354	-0.558	0.144	0.253	0.522
Aass	Q99K67	2.73e-09	0.258204	1.5e-08	0.000951368	6.1e-06	0.0304495	3.12e-07	6.88e-08	0.0899869	0.011	0.949	0.0575	0.272	0.426	0.723	0.109	0.00183	0.91	TRUE	FALSE	FALSE	FALSE	FALSE	FALSE	FALSE	TRUE	FALSE	TRUE	-1.52	0.204	-1.32	0.63	-0.89	0.404	-1.12	1.24	-0.281	-0.705	-0.501	-0.0751	-0.301	0.534	0.815
Pygb	Q8CI94	4.88e-10	0.000113296	2.02e-05	0.00513399	1.09e-07	0.000129949	1.75e-05	1.89e-06	0.000514275	0.00398	0.348	0.376	0.482	0.18	0.127	0.327	0.023	0.715	TRUE	FALSE	FALSE	FALSE	FALSE	FALSE	FALSE	TRUE	FALSE	TRUE	1.76	-0.85	0.914	-0.553	1.21	-0.84	0.924	-1.09	0.671	0.876	0.0259	0.322	0.0355	-0.217	-0.888
Aldh9a1	Q9JLJ2	5.73e-06	5.55e-05	0.382669	6.79e-05	0.238438	0.00076025	0.0653493	1.39e-06	0.744516	0.221	0.28	0.92	0.0776	0.929	0.244	0.886	0.0191	0.949	FALSE	FALSE	FALSE	FALSE	FALSE	FALSE	FALSE	TRUE	FALSE	TRUE	-0.942	0.801	-0.141	0.759	-0.183	0.637	-0.305	0.992	0.0501	-0.723	0.0783	0.036	-0.0856	0.269	0.219
Ankrd13a	Q80UP5	0.521603	0.00023236	0.000736685	0.573415	0.911848	0.000321049	0.00103085	1.73e-06	4.1e-06	0.92	0.406	0.644	0.952	0.951	0.181	0.674	0.0219	0.365	FALSE	FALSE	FALSE	FALSE	FALSE	FALSE	FALSE	TRUE	FALSE	TRUE	-0.0887	0.578	0.489	0.0749	-0.0138	0.561	0.473	0.794	0.705	-0.366	0.212	-0.291	0.195	0.428	-0.277
Arih2	Q9Z1K6	6.39e-05	0.275696	0.000708917	0.000178691	0.552788	0.0128784	0.0388701	4.57e-08	0.0112909	0.361	0.95	0.641	0.131	0.943	0.614	0.869	0.00137	0.855	FALSE	FALSE	FALSE	FALSE	FALSE	FALSE	FALSE	TRUE	FALSE	TRUE	1.72	-0.407	1.31	-1.52	0.198	-0.973	0.748	-2.62	-0.896	1.3	0.894	-0.221	0.328	-1.32	-0.419
Cgn.1	P59242	0.0142897	0.00405334	0.586056	0.903299	0.00999512	0.00442423	0.611428	4.89e-07	0.000375269	0.775	0.686	0.93	0.964	0.858	0.456	0.941	0.00881	0.696	FALSE	FALSE	FALSE	FALSE	FALSE	FALSE	FALSE	TRUE	FALSE	TRUE	0.337	-0.404	-0.067	-0.0152	0.322	-0.4	-0.0625	-0.809	-0.471	0.343	-0.0607	0.328	-0.0562	-0.465	0.00627
Coa3	Q9D2R6	0.0289525	0.0140786	0.739239	0.25913	0.196281	0.00987712	0.624434	3.73e-07	0.000110232	0.813	0.81	0.935	0.923	0.926	0.577	0.942	0.00697	0.611	FALSE	FALSE	FALSE	FALSE	FALSE	FALSE	FALSE	TRUE	FALSE	TRUE	0.451	-0.514	-0.0621	-0.217	0.234	-0.543	-0.0915	-1.25	-0.796	0.527	0.0132	0.31	-0.0161	-0.721	0.0753
Colgalt1	Q8K297	0.766945	0.137745	0.0628021	0.000594666	0.000726875	0.00848037	0.0120075	7.22e-07	5.72e-07	0.931	0.931	0.871	0.226	0.757	0.555	0.822	0.0121	0.23	FALSE	FALSE	FALSE	FALSE	FALSE	FALSE	FALSE	TRUE	FALSE	TRUE	0.051	0.261	0.312	-0.636	-0.585	-0.483	-0.432	-1.04	-0.994	0.369	0.63	-0.267	-0.114	-0.675	0.318
Csnk1e	Q9JMK2	0.681734	0.253692	0.432357	0.266337	0.106495	0.0356784	0.00961652	1.51e-06	1.58e-07	0.927	0.948	0.923	0.924	0.915	0.74	0.811	0.0202	0.165	FALSE	FALSE	FALSE	FALSE	FALSE	FALSE	FALSE	TRUE	FALSE	TRUE	-0.127	0.358	0.231	-0.335	-0.462	-0.678	-0.805	-1.8	-1.93	0.444	0.802	0.109	-0.234	-1.35	0.571
Cubn	Q9JLB4	0.00620376	0.260984	0.000162511	0.00412792	0.959521	0.000371866	0.257869	2.41e-07	0.000486732	0.722	0.949	0.523	0.443	0.952	0.19	0.923	0.00515	0.712	FALSE	FALSE	FALSE	FALSE	FALSE	FALSE	FALSE	TRUE	FALSE	TRUE	1.39	0.537	1.92	-1.41	-0.0216	-1.9	-0.509	-3.05	-1.67	1.31	1.84	-0.101	-0.589	-1.75	-0.0797
Dld	O08749	0.284407	0.0911986	0.490822	0.0262415	0.206391	0.000204102	0.00219204	1.6e-06	1.41e-05	0.903	0.917	0.926	0.738	0.927	0.154	0.727	0.0209	0.453	FALSE	FALSE	FALSE	FALSE	FALSE	FALSE	FALSE	TRUE	FALSE	TRUE	-0.094	0.151	0.0567	0.195	0.101	0.368	0.274	0.503	0.409	-0.234	-0.0831	-0.0392	0.134	0.269	-0.14
Dtymk	P97930	0.00104611	0.00223318	0.758824	0.791877	0.000781664	0.0952354	0.0498008	4.15e-06	0.0517932	0.58	0.619	0.935	0.961	0.76	0.831	0.877	0.0358	0.897	FALSE	FALSE	FALSE	FALSE	FALSE	FALSE	FALSE	TRUE	FALSE	TRUE	-0.531	0.489	-0.0424	0.0372	-0.494	0.25	-0.28	0.797	0.266	-0.366	0.122	-0.329	-0.116	0.431	0.165
Erfe	Q6PGN1	0.00560592	7.64e-06	0.0137033	0.00233801	0.808325	0.00117747	0.521167	3.78e-06	0.00924271	0.715	0.137	0.814	0.36	0.949	0.286	0.938	0.0342	0.848	FALSE	FALSE	FALSE	FALSE	FALSE	FALSE	FALSE	TRUE	FALSE	TRUE	1.16	-2.11	-0.956	-1.24	-0.0852	-1.39	-0.236	-2.13	-0.973	1.4	-0.708	0.163	0.0118	-0.725	0.248
Flot1	O08917	0.00530016	0.0140528	0.671112	0.13831	0.0955469	0.00118502	0.538285	1.72e-06	0.00456438	0.711	0.81	0.933	0.89	0.913	0.287	0.939	0.0218	0.822	FALSE	FALSE	FALSE	FALSE	FALSE	FALSE	FALSE	TRUE	FALSE	TRUE	0.792	-0.686	0.106	-0.384	0.408	-0.946	-0.154	-1.52	-0.729	0.76	0.0737	0.375	-0.186	-0.762	-0.0323
Flot2	Q60634	4.24e-05	0.0019601	0.139394	0.431066	0.000103393	5.14e-05	0.940314	4.1e-06	0.480305	0.331	0.605	0.894	0.943	0.644	0.0809	0.95	0.0356	0.941	FALSE	FALSE	FALSE	FALSE	FALSE	FALSE	FALSE	TRUE	FALSE	TRUE	0.801	-0.565	0.237	-0.127	0.675	-0.79	0.0118	-0.908	-0.107	0.548	-0.0166	0.421	-0.242	-0.36	-0.253
Hspb1	P14602	0.0019116	0.536777	0.00602705	4.98e-05	0.20006	0.00232251	0.936499	7.14e-08	0.000503811	0.633	0.964	0.775	0.0663	0.926	0.36	0.95	0.00187	0.714	FALSE	FALSE	FALSE	FALSE	FALSE	FALSE	FALSE	TRUE	FALSE	TRUE	1.72	-0.314	1.41	-2.32	-0.595	-1.69	0.0381	-3.51	-1.79	1.73	1.41	-0.59	0.0433	-1.78	0.00518
Lactb2	Q99KR3	0.141262	0.00544073	0.122648	0.558344	0.304565	0.0147447	0.258926	4.44e-06	0.000152112	0.88	0.72	0.891	0.951	0.933	0.633	0.923	0.0372	0.635	FALSE	FALSE	FALSE	FALSE	FALSE	FALSE	FALSE	TRUE	FALSE	TRUE	-0.222	0.441	0.22	0.0834	-0.138	0.381	0.159	0.801	0.579	-0.339	0.102	-0.256	0.0412	0.461	-0.118
Nt5c	Q9JM14	1.29e-06	3.37e-06	0.705314	0.0446778	9.19e-05	0.0835983	8.07e-05	2.19e-06	0.641919	0.15	0.0941	0.934	0.799	0.636	0.82	0.45	0.0253	0.946	FALSE	FALSE	FALSE	FALSE	FALSE	FALSE	FALSE	TRUE	FALSE	TRUE	1.21	-1.14	0.0711	-0.4	0.814	-0.354	0.86	-1.13	0.0838	0.733	-0.409	0.334	0.379	-0.397	-0.481
Nucb2	P81117	0.325386	0.0153887	0.104718	0.0205712	0.14253	0.0114937	0.0812786	2.05e-07	1.15e-06	0.907	0.817	0.886	0.706	0.92	0.598	0.892	0.00454	0.272	FALSE	FALSE	FALSE	FALSE	FALSE	FALSE	FALSE	TRUE	FALSE	TRUE	0.293	-0.755	-0.463	-0.691	-0.398	-0.792	-0.499	-1.93	-1.63	0.804	0.0482	0.112	0.0118	-1.12	0.511
Ogt	Q8CGY8	0.643638	0.0298716	0.0068049	0.000781369	9.98e-05	0.000267137	3.51e-05	3.36e-06	3.08e-07	0.926	0.863	0.781	0.253	0.642	0.17	0.373	0.0322	0.194	FALSE	FALSE	FALSE	FALSE	FALSE	FALSE	FALSE	TRUE	FALSE	TRUE	-0.0538	-0.263	-0.317	-0.417	-0.471	-0.48	-0.534	-0.64	-0.694	0.316	0.0527	-0.101	-0.164	-0.325	0.37
Pak1	O88643	0.0177029	0.00670919	0.668259	0.362509	0.0816316	2.79e-05	0.0135374	5.57e-06	0.00363039	0.787	0.742	0.933	0.937	0.909	0.0639	0.827	0.0427	0.813	FALSE	FALSE	FALSE	FALSE	FALSE	FALSE	FALSE	TRUE	FALSE	TRUE	-0.776	0.902	0.126	0.274	-0.502	1.54	0.765	1.66	0.883	-0.893	0.00842	-0.619	0.648	0.765	-0.117
Pdxp	P60487	0.437639	0.196814	0.575013	0.000981569	0.00491781	0.000387629	0.0018344	6.2e-06	2.44e-05	0.915	0.942	0.929	0.275	0.835	0.192	0.716	0.0457	0.49	FALSE	FALSE	FALSE	FALSE	FALSE	FALSE	FALSE	TRUE	FALSE	TRUE	-0.106	0.177	0.0717	0.475	0.37	0.541	0.436	0.718	0.612	-0.364	-0.187	0.112	0.177	0.354	-0.258
Reps2	Q80XA6	2.66e-05	1.32e-05	0.787034	0.398129	7.35e-05	0.000306797	0.347124	1.94e-06	0.417368	0.301	0.164	0.936	0.94	0.621	0.178	0.929	0.0234	0.939	FALSE	FALSE	FALSE	FALSE	FALSE	FALSE	FALSE	TRUE	FALSE	TRUE	1.69	-1.78	-0.0865	-0.278	1.41	-1.39	0.303	-1.94	-0.25	1.21	-0.565	0.934	-0.175	-0.728	-0.478
Sarg	Q8BI29	0.00495852	0.806715	0.00599495	0.350342	0.0250142	3.58e-05	0.0581309	1.6e-08	2.92e-05	0.706	0.971	0.774	0.935	0.883	0.071	0.882	0.000585	0.504	FALSE	FALSE	FALSE	FALSE	FALSE	FALSE	FALSE	TRUE	FALSE	TRUE	0.966	-0.0781	0.888	-0.289	0.677	-1.56	-0.589	-2.39	-1.43	0.938	0.86	0.649	-0.617	-1.45	-0.0278
Slc38a4	Q8R1S9	0.160486	0.0841679	0.713858	0.430607	0.462569	0.0210032	0.000305199	3.36e-07	7.36e-06	0.884	0.914	0.934	0.943	0.94	0.679	0.574	0.0065	0.407	FALSE	FALSE	FALSE	FALSE	FALSE	FALSE	FALSE	TRUE	FALSE	TRUE	0.465	-0.577	-0.113	-0.248	0.217	0.788	1.25	-2.06	-1.6	0.488	-0.0888	0.24	1.28	-1.58	0.0237
Slc6a8	Q8VBW1	0.000612274	1.28e-05	0.140328	0.0709244	0.0305802	0.0383281	0.0840775	1.02e-09	1.2e-05	0.531	0.162	0.894	0.842	0.888	0.748	0.893	3.24e-05	0.442	FALSE	FALSE	FALSE	FALSE	FALSE	FALSE	FALSE	TRUE	FALSE	TRUE	0.937	-1.28	-0.347	-0.438	0.499	-0.527	0.41	-2.1	-1.16	0.935	-0.349	0.497	0.408	-1.17	-0.00219
Tmem59	Q9QY73	2.39e-06	0.000139619	0.122551	0.969128	4.9e-07	0.000299733	0.0688002	1.24e-06	0.988219	0.18	0.366	0.891	0.966	0.259	0.177	0.887	0.0178	0.954	FALSE	FALSE	FALSE	FALSE	FALSE	FALSE	FALSE	TRUE	FALSE	TRUE	1.85	-1.38	0.469	-0.0117	1.84	-1.29	0.558	-1.85	-0.0042	1.09	-0.29	1.08	-0.201	-0.763	-0.759
Utf1	Q6J1H4	0.347171	0.906934	0.381543	0.00133852	0.0105494	0.00105401	0.00784764	2.08e-08	8.28e-08	0.909	0.973	0.92	0.304	0.86	0.275	0.801	0.000725	0.139	FALSE	FALSE	FALSE	FALSE	FALSE	FALSE	FALSE	TRUE	FALSE	TRUE	0.32	-0.0394	0.28	-1.15	-0.827	-1.22	-0.903	-2.49	-2.17	0.959	0.92	-0.188	-0.263	-1.53	0.64
Myo6.1	Q64331	0.0611355	0.011603	3.38e-05	2.24e-05	0.00293636	1.59e-06	0.000158676	0.0347655	0.839477	0.847	0.794	0.407	0.0407	0.817	0.0097	0.514	0.764	0.951	FALSE	FALSE	FALSE	TRUE	FALSE	TRUE	FALSE	FALSE	FALSE	TRUE	0.356	0.492	0.848	-0.892	-0.536	-1.11	-0.75	-0.389	-0.0336	0.404	0.897	-0.488	-0.702	0.0151	0.0487
S100g	P97816	2.56e-05	0.00335401	0.0624338	6.54e-07	0.224092	3.46e-06	0.439964	2.83e-05	0.804287	0.298	0.663	0.87	0.00211	0.928	0.0175	0.934	0.101	0.95	FALSE	FALSE	FALSE	TRUE	FALSE	TRUE	FALSE	FALSE	FALSE	TRUE	1.38	-0.878	0.501	-1.69	-0.307	-1.58	-0.202	-1.32	0.0618	1.2	0.322	-0.486	-0.381	-0.117	-0.179
Myo18a	Q9JMH9	3.88e-08	0.877097	1.89e-08	0.853417	3.29e-09	7.41e-08	2.86e-15	0.00273927	2.51e-12	0.039	0.972	0.0626	0.963	0.0651	0.000691	2.29e-08	0.452	0.00123	TRUE	FALSE	FALSE	FALSE	FALSE	TRUE	TRUE	FALSE	TRUE	TRUE	0.831	-0.0173	0.814	0.0199	0.851	0.803	1.63	0.351	1.18	-0.0644	-0.0817	-0.0445	0.739	0.286	-0.896
Cnn3	Q9DAW9	5.28e-06	0.792349	4.51e-06	0.277059	4.86e-08	1.3e-08	2.26e-14	4.45e-05	5.91e-12	0.218	0.971	0.278	0.926	0.149	0.00013	3.19e-07	0.121	0.00197	FALSE	FALSE	FALSE	FALSE	FALSE	TRUE	TRUE	FALSE	TRUE	TRUE	-0.79	0.0374	-0.753	-0.15	-0.94	-1.12	-1.91	-0.654	-1.44	0.202	0.239	0.0522	-0.914	-0.452	0.992
Krt18	P05784	6.48e-10	0.347019	2.07e-11	0.917747	9.04e-11	3.15e-06	0.00124722	0.581289	2.63e-10	0.00464	0.955	0.00205	0.964	0.0155	0.0164	0.688	0.931	0.0157	TRUE	FALSE	TRUE	FALSE	TRUE	TRUE	FALSE	FALSE	TRUE	TRUE	0.825	0.0858	0.911	-0.00899	0.816	-0.521	0.304	-0.0481	0.777	0.214	0.3	0.205	-0.307	0.166	-0.611
Akap12	Q9WTQ5	0.861064	0.340506	0.23422	0.00011655	8.88e-05	1.71e-09	3.26e-10	3.89e-05	9.52e-06	0.934	0.955	0.908	0.106	0.634	1.14e-05	0.00447	0.115	0.426	FALSE	FALSE	FALSE	FALSE	FALSE	TRUE	TRUE	FALSE	FALSE	TRUE	0.0291	0.16	0.189	-0.71	-0.681	1.45	1.48	0.774	0.803	-0.267	-0.107	-0.977	1.18	0.507	-0.296
Gpcpd1	Q8C0L9	0.393327	0.159057	0.0206497	0.540038	0.116132	6.95e-09	1.96e-08	0.632149	0.660058	0.912	0.935	0.831	0.95	0.916	6.12e-05	0.0384	0.934	0.947	FALSE	FALSE	FALSE	FALSE	FALSE	TRUE	TRUE	FALSE	FALSE	TRUE	0.28	0.467	0.747	0.193	0.472	-2.64	-2.36	-0.15	0.129	0.388	0.855	0.581	-2.26	0.238	0.108
Isg15	Q64339	0.938324	0.756255	0.804668	0.750137	0.799558	3.89e-08	1.54e-08	0.730317	0.777999	0.936	0.97	0.937	0.959	0.949	0.000379	0.0349	0.939	0.949	FALSE	FALSE	FALSE	FALSE	FALSE	TRUE	TRUE	FALSE	FALSE	TRUE	-0.047	0.189	0.142	0.186	0.139	4.52	4.47	0.202	0.155	-0.842	-0.653	-0.655	3.67	-0.64	-0.795
Myh9	Q8VDD5	1.08e-07	0.126825	2.81e-06	0.0617252	1.24e-10	4.41e-06	0.146841	0.0162981	1.98e-05	0.0609	0.928	0.255	0.83	0.0182	0.0205	0.909	0.686	0.476	FALSE	FALSE	FALSE	FALSE	TRUE	TRUE	FALSE	FALSE	FALSE	TRUE	0.596	-0.132	0.463	0.157	0.753	-0.477	0.118	-0.207	0.389	0.204	0.0718	0.361	-0.274	-0.00266	-0.392
Tpm1	G5E8R2	3.18e-07	0.0209647	0.000114944	0.0861816	5.23e-10	4e-06	0.320704	0.00378231	0.000395502	0.0932	0.84	0.494	0.858	0.0339	0.0192	0.928	0.498	0.699	FALSE	FALSE	FALSE	FALSE	TRUE	TRUE	FALSE	FALSE	FALSE	TRUE	0.72	-0.264	0.456	0.185	0.904	-0.617	0.103	-0.328	0.392	0.286	0.0221	0.47	-0.331	-0.042	-0.434
Wnk2	Q3UH66	3.96e-07	0.0786583	2.43e-05	0.00561878	3.63e-11	1.3e-06	0.635623	0.00205497	0.000995292	0.101	0.911	0.387	0.498	0.0102	0.00848	0.942	0.412	0.752	FALSE	FALSE	FALSE	FALSE	TRUE	TRUE	FALSE	FALSE	FALSE	TRUE	0.835	-0.231	0.604	0.366	1.2	-0.778	0.0572	-0.414	0.42	0.307	0.0756	0.672	-0.471	-0.108	-0.528
Acox2	Q9QXD1	4.48e-05	0.00511035	0.0676614	0.00982197	0.023416	9.41e-06	0.547169	6.04e-05	0.752216	0.335	0.713	0.873	0.594	0.881	0.0353	0.939	0.134	0.949	FALSE	FALSE	FALSE	FALSE	FALSE	TRUE	FALSE	FALSE	FALSE	TRUE	2.04	-1.29	0.758	-1.13	0.915	-2.29	-0.243	-1.92	0.122	1.5	0.21	0.368	-0.79	-0.426	-0.547
Actn1	Q9JI91	9.79e-08	0.01368	5.27e-05	0.781997	2.97e-08	1.63e-07	0.834048	0.000353335	0.00134743	0.0583	0.808	0.437	0.96	0.13	0.00146	0.948	0.25	0.768	FALSE	FALSE	FALSE	FALSE	FALSE	TRUE	FALSE	FALSE	FALSE	TRUE	0.691	-0.255	0.436	-0.026	0.665	-0.672	0.0193	-0.379	0.312	0.339	0.0844	0.313	-0.332	-0.04	-0.352
Actn4	P57780	0.276231	0.907638	0.301022	0.0945562	0.00468595	4.66e-07	3.73e-06	0.0133869	0.124033	0.902	0.973	0.914	0.865	0.834	0.00396	0.231	0.664	0.917	FALSE	FALSE	FALSE	FALSE	FALSE	TRUE	FALSE	FALSE	FALSE	TRUE	0.104	-0.011	0.0933	0.156	0.261	-0.614	-0.509	-0.239	-0.134	0.134	0.123	0.29	-0.48	-0.105	0.0292
Ahnak2	A0A7N9VR94	0.238849	0.0514367	0.385114	0.000473465	0.00742369	1.25e-06	1.42e-05	0.000160612	0.00254485	0.897	0.892	0.92	0.204	0.849	0.00824	0.315	0.192	0.798	FALSE	FALSE	FALSE	FALSE	FALSE	TRUE	FALSE	FALSE	FALSE	TRUE	-0.465	0.786	0.321	1.47	1.01	2.38	1.91	1.62	1.16	-1.18	-0.398	0.288	1.19	0.437	-0.719
Ap2b1	Q9DBG3	0.00063399	0.866547	0.000549718	0.552981	0.00114675	1.31e-05	0.139131	0.00769376	0.23931	0.534	0.972	0.622	0.951	0.778	0.0433	0.907	0.595	0.929	FALSE	FALSE	FALSE	FALSE	FALSE	TRUE	FALSE	FALSE	FALSE	TRUE	0.423	-0.0186	0.405	-0.0635	0.36	-0.581	-0.158	-0.304	0.119	0.236	0.218	0.173	-0.345	-0.0679	-0.187
BC053393	A0A0B4J1F6	0.750167	0.0119765	0.0181319	0.503098	0.289659	4.04e-07	3.47e-07	0.0512349	0.0802229	0.93	0.797	0.825	0.948	0.933	0.00351	0.113	0.798	0.907	FALSE	FALSE	FALSE	FALSE	FALSE	TRUE	FALSE	FALSE	FALSE	TRUE	0.0993	-0.83	-0.731	0.202	0.301	-2.03	-1.93	-0.605	-0.506	0.556	-0.274	0.757	-1.48	-0.0492	0.457
Ckb	Q04447	1.26e-05	0.584469	2.59e-05	0.0540877	0.000879254	1.05e-05	0.942544	0.00278686	0.0248343	0.259	0.966	0.391	0.818	0.766	0.0379	0.95	0.455	0.878	FALSE	FALSE	FALSE	FALSE	FALSE	TRUE	FALSE	FALSE	FALSE	TRUE	-1.15	0.12	-1.03	0.421	-0.732	1.17	0.0149	0.687	-0.466	-0.609	-0.488	-0.187	0.56	0.0789	0.545
Csf3r	P40223	0.767339	1.45e-06	2.37e-07	0.0367898	0.0545014	1.67e-06	2.76e-07	0.00267732	0.000641687	0.931	0.0594	0.143	0.778	0.901	0.0101	0.104	0.449	0.728	FALSE	FALSE	FALSE	FALSE	FALSE	TRUE	FALSE	FALSE	FALSE	TRUE	-0.0711	-1.45	-1.52	0.502	0.431	-1.44	-1.51	-0.755	-0.826	0.504	-0.949	1.01	-0.936	-0.251	0.575
Endod1	Q8C522	0.0834646	0.0544239	0.000388707	0.82049	0.0337784	1.61e-05	4.6e-08	5.92e-05	1.27e-07	0.86	0.895	0.595	0.962	0.89	0.0487	0.0547	0.133	0.156	FALSE	FALSE	FALSE	FALSE	FALSE	TRUE	FALSE	FALSE	FALSE	TRUE	0.508	0.568	1.08	0.0623	0.57	1.47	1.98	1.29	1.79	-0.509	0.0593	-0.446	0.965	0.779	-1.02
Fkbp3	Q62446	0.0542141	2.67e-05	0.00345737	0.127277	0.585832	1.51e-05	0.00195782	3.34e-05	0.00511572	0.842	0.21	0.745	0.885	0.944	0.047	0.72	0.108	0.827	FALSE	FALSE	FALSE	FALSE	FALSE	TRUE	FALSE	FALSE	FALSE	TRUE	-0.201	0.502	0.301	0.151	-0.0497	0.523	0.322	0.475	0.274	-0.319	0.183	-0.168	0.204	0.156	-0.118
Fn1	P11276	0.0216103	0.495775	0.0749737	0.0108388	5.47e-06	2.25e-06	0.000905544	0.00174381	0.327555	0.798	0.963	0.876	0.61	0.417	0.0128	0.664	0.392	0.935	FALSE	FALSE	FALSE	FALSE	FALSE	TRUE	FALSE	FALSE	FALSE	TRUE	-0.906	0.257	-0.649	-0.978	-1.88	2.21	1.3	1.24	0.335	-0.595	-0.338	-1.57	1.61	0.646	0.311
Gabarapl2	Q9DCD6	0.0344915	0.642611	0.0733712	0.00859158	7.77e-06	1.15e-07	1.94e-05	0.132621	0.423757	0.822	0.967	0.876	0.571	0.446	0.00101	0.334	0.864	0.939	FALSE	FALSE	FALSE	FALSE	FALSE	TRUE	FALSE	FALSE	FALSE	TRUE	0.449	-0.0948	0.355	0.55	0.999	-1.43	-0.979	-0.301	0.148	0.27	0.175	0.82	-1.16	-0.0312	-0.179
Hip1	Q8VD75	0.241001	0.000800966	0.0111358	0.04547	0.00136226	1.25e-05	0.000164149	0.0012564	0.0185784	0.898	0.519	0.804	0.801	0.786	0.0421	0.517	0.358	0.87	FALSE	FALSE	FALSE	FALSE	FALSE	TRUE	FALSE	FALSE	FALSE	TRUE	0.178	-0.56	-0.382	0.3	0.479	-0.79	-0.612	-0.515	-0.336	0.288	-0.272	0.588	-0.502	-0.227	0.11
Lonp1	Q8CGK3	0.0018205	0.354816	0.0128569	0.409614	0.00675301	1.46e-05	0.0670788	2.69e-05	0.136668	0.628	0.956	0.811	0.941	0.846	0.0462	0.887	0.0987	0.918	FALSE	FALSE	FALSE	FALSE	FALSE	TRUE	FALSE	FALSE	FALSE	TRUE	-0.428	0.117	-0.311	0.0999	-0.328	0.65	0.223	0.599	0.172	-0.328	-0.211	-0.228	0.322	0.271	0.0996
Magea9	Q8BQJ2	0.196337	0.514875	0.486983	0.333967	0.678799	4.48e-06	7.94e-05	0.131869	0.851961	0.891	0.963	0.925	0.933	0.946	0.0207	0.448	0.864	0.951	FALSE	FALSE	FALSE	FALSE	FALSE	TRUE	FALSE	FALSE	FALSE	TRUE	-0.608	0.303	-0.305	0.434	-0.173	2.61	2	0.686	0.0781	-0.785	-0.482	-0.35	1.82	-0.0986	-0.177
Mat2a	Q3THS6	2.62e-07	0.00169973	0.00169227	0.804473	7.98e-08	6.23e-07	0.728462	0.042367	1.6e-05	0.0864	0.59	0.701	0.961	0.168	0.00498	0.945	0.782	0.462	FALSE	FALSE	FALSE	FALSE	FALSE	TRUE	FALSE	FALSE	FALSE	TRUE	-0.727	0.374	-0.353	0.0259	-0.701	0.691	-0.0356	0.22	-0.506	-0.337	0.0373	-0.311	0.355	-0.116	0.39
Parp1.1	Q921K2	1.31e-05	0.0191797	0.00610403	0.0241949	0.00256823	1.41e-05	0.976683	1.58e-05	0.769664	0.261	0.833	0.775	0.728	0.812	0.0453	0.951	0.0765	0.949	FALSE	FALSE	FALSE	FALSE	FALSE	TRUE	FALSE	FALSE	FALSE	TRUE	-0.859	0.404	-0.455	0.373	-0.486	0.854	-0.00452	0.815	-0.0433	-0.571	-0.167	-0.199	0.283	0.244	0.287
Pdlim7	Q3TJD7	0.0151309	0.482776	0.0562575	0.801669	0.0148203	1.04e-06	0.000619137	9.27e-05	0.0555438	0.778	0.962	0.867	0.961	0.869	0.00728	0.634	0.156	0.899	FALSE	FALSE	FALSE	FALSE	FALSE	TRUE	FALSE	FALSE	FALSE	TRUE	0.41	-0.113	0.297	-0.0386	0.371	-0.985	-0.576	-0.695	-0.285	0.385	0.273	0.347	-0.6	-0.31	-0.0245
Prrc2b	Q7TPM1	0.0012633	0.136484	0.0378855	0.525599	7.16e-05	5.3e-06	0.0400647	0.0012985	0.873	0.597	0.931	0.854	0.949	0.619	0.0236	0.87	0.361	0.951	FALSE	FALSE	FALSE	FALSE	FALSE	TRUE	FALSE	FALSE	FALSE	TRUE	-0.731	0.312	-0.419	-0.126	-0.857	1.14	0.413	0.701	-0.0296	-0.464	-0.152	-0.59	0.68	0.237	0.267
Prxl2a	Q9CYH2	0.224003	0.242309	0.95891	0.00115877	1.49e-05	1.64e-05	0.000249506	0.00912563	0.118564	0.895	0.947	0.941	0.291	0.5	0.0492	0.556	0.617	0.916	FALSE	FALSE	FALSE	FALSE	FALSE	TRUE	FALSE	FALSE	FALSE	TRUE	0.338	-0.324	0.0133	0.946	1.28	-1.41	-1.07	-0.732	-0.395	0.293	-0.0311	1.24	-1.12	-0.439	-0.0444
Rbpms	Q9WVB0	0.0141273	0.00917483	0.848315	0.322031	0.0785054	1.27e-06	0.000830327	7.82e-05	0.0517246	0.774	0.773	0.938	0.932	0.909	0.00833	0.658	0.147	0.897	FALSE	FALSE	FALSE	FALSE	FALSE	TRUE	FALSE	FALSE	FALSE	TRUE	0.304	-0.325	-0.0211	-0.113	0.192	-0.715	-0.411	-0.517	-0.213	0.339	0.0134	0.226	-0.376	-0.179	0.0346
Rhox6	O70238	0.943523	0.00117598	0.000539758	0.0847925	0.0571576	4.06e-07	1.18e-07	0.0321725	0.0193209	0.936	0.553	0.621	0.857	0.902	0.00352	0.0775	0.757	0.871	FALSE	FALSE	FALSE	FALSE	FALSE	TRUE	FALSE	FALSE	FALSE	TRUE	0.0265	1.34	1.37	0.638	0.665	2.44	2.47	0.806	0.832	-0.886	0.456	-0.248	1.56	-0.0803	-0.913
Stx7	O70439	0.0141527	0.0131665	5.79e-06	0.0171453	0.844813	1.47e-05	0.00952386	0.000552678	0.218293	0.774	0.805	0.295	0.68	0.95	0.0463	0.811	0.287	0.927	FALSE	FALSE	FALSE	FALSE	FALSE	TRUE	FALSE	FALSE	FALSE	TRUE	0.484	0.49	0.974	-0.451	0.033	-0.97	-0.486	-0.694	-0.21	0.377	0.867	-0.0739	-0.592	-0.317	-0.107
Syne3	Q4FZC9	0.0985471	0.289901	0.5092	0.478861	0.0128729	9.81e-07	4.7e-05	9.73e-05	0.00631906	0.867	0.951	0.926	0.946	0.865	0.00699	0.397	0.159	0.835	FALSE	FALSE	FALSE	FALSE	FALSE	TRUE	FALSE	FALSE	FALSE	TRUE	0.61	-0.385	0.225	0.247	0.857	-2.23	-1.62	-1.56	-0.952	0.775	0.39	1.02	-1.46	-0.787	0.165
Timm21	Q8CCM6	0.593952	0.985691	0.559136	0.00103344	0.00010937	1.67e-05	1.53e-06	0.000948461	9.95e-05	0.924	0.974	0.929	0.28	0.648	0.0498	0.181	0.329	0.603	FALSE	FALSE	FALSE	FALSE	FALSE	TRUE	FALSE	FALSE	FALSE	TRUE	0.102	0.00341	0.105	0.665	0.767	0.98	1.08	0.671	0.773	-0.401	-0.397	0.264	0.579	0.27	-0.503
Tjp2.1	Q9Z0U1	0.0228277	0.0722485	0.570343	0.725353	0.0297193	6.13e-07	0.000211214	0.000198053	0.0680874	0.801	0.907	0.929	0.958	0.887	0.00492	0.541	0.207	0.904	FALSE	FALSE	FALSE	FALSE	FALSE	TRUE	FALSE	FALSE	FALSE	TRUE	0.265	-0.205	0.0594	-0.0375	0.227	-0.705	-0.441	-0.453	-0.188	0.284	0.0793	0.247	-0.421	-0.168	0.0199
Tpm4	Q6IRU2	0.253207	0.378531	0.775159	0.436392	0.041791	4.06e-08	3.03e-07	0.00012072	0.00171595	0.899	0.957	0.936	0.943	0.895	0.000394	0.108	0.173	0.78	FALSE	FALSE	FALSE	FALSE	FALSE	TRUE	FALSE	FALSE	FALSE	TRUE	0.148	-0.113	0.0345	0.0963	0.244	-0.948	-0.8	-0.545	-0.397	0.282	0.169	0.378	-0.666	-0.263	0.134
Pdlim4	P70271	2.89e-05	5.57e-10	0.000101659	2.5e-05	1.54e-11	0.000119466	9.89e-11	0.536749	1.12e-06	0.306	3.96e-05	0.485	0.0434	0.0071	0.122	0.00245	0.928	0.271	FALSE	TRUE	FALSE	TRUE	TRUE	FALSE	TRUE	FALSE	FALSE	TRUE	1.28	-2.38	-1.1	1.25	2.53	1.15	2.44	0.155	1.44	0.134	-2.25	1.38	1.28	0.289	-1.15
Acaa1a	Q8VCH0	0.0869266	0.514593	0.0153892	1.79e-14	1.03e-13	0.917819	0.0562113	0.425461	0.00859623	0.862	0.963	0.819	9.31e-13	0.000216	0.946	0.881	0.92	0.845	FALSE	FALSE	FALSE	TRUE	TRUE	FALSE	FALSE	FALSE	FALSE	TRUE	0.309	0.115	0.424	-2.43	-2.13	0.0181	0.327	0.136	0.445	0.473	0.588	-1.96	0.492	0.609	0.164
Aldh18a1	Q9Z110	8.13e-07	0.821895	1.59e-07	4.66e-08	9.17e-15	0.000510147	0.0172464	0.380829	1.66e-06	0.129	0.971	0.128	0.00012	4.63e-05	0.213	0.838	0.915	0.299	FALSE	FALSE	FALSE	TRUE	TRUE	FALSE	FALSE	FALSE	FALSE	TRUE	-1.06	-0.0382	-1.1	-1.2	-2.27	0.662	-0.402	0.144	-0.919	-0.0673	-0.105	-1.27	0.594	0.0769	0.996
Pex14	Q9R0A0	0.000727355	0.0268916	4.96e-07	1.26e-06	2.08e-11	0.00938389	1.41e-07	0.090388	1.55e-06	0.547	0.856	0.17	0.0041	0.00808	0.569	0.0822	0.84	0.294	FALSE	FALSE	FALSE	TRUE	TRUE	FALSE	FALSE	FALSE	FALSE	TRUE	0.467	0.287	0.755	0.729	1.2	0.343	0.811	0.208	0.675	-0.208	0.0799	0.521	0.136	7.45e-05	-0.675
Slc7a5	Q9Z127	0.000124299	0.229507	1.76e-06	3.86e-06	1.15e-11	0.595703	1.27e-05	0.01411	2.17e-08	0.407	0.946	0.232	0.0114	0.00615	0.931	0.308	0.67	0.0888	FALSE	FALSE	FALSE	TRUE	TRUE	FALSE	FALSE	FALSE	FALSE	TRUE	-0.973	-0.268	-1.24	-1.21	-2.18	-0.117	-1.09	-0.55	-1.52	0.245	-0.0232	-0.96	0.128	-0.305	1.22
Pgam2	O70250	5.79e-05	0.000689922	8.61e-10	2.13e-05	0.847666	0.412886	0.000289051	0.0123672	0.0234642	0.354	0.507	0.0154	0.0394	0.95	0.916	0.569	0.654	0.877	FALSE	FALSE	TRUE	TRUE	FALSE	FALSE	FALSE	FALSE	FALSE	TRUE	1.52	1.23	2.75	-1.58	-0.0562	-0.267	1.26	-0.827	0.695	0.556	1.78	-1.02	0.289	-0.271	-0.966
Acox1	Q9R0H0	0.171823	0.015733	0.22484	5.83e-08	9.35e-07	0.00888476	0.145514	0.00615875	0.119354	0.886	0.819	0.907	0.000138	0.297	0.561	0.909	0.565	0.916	FALSE	FALSE	FALSE	TRUE	FALSE	FALSE	FALSE	FALSE	FALSE	TRUE	-0.436	0.799	0.364	2.19	1.76	0.874	0.439	0.886	0.451	-0.936	-0.137	1.26	-0.062	-0.05	-0.501
Acsl3	Q9CZW4	0.206943	0.206765	0.999561	6.85e-06	0.000124074	0.0633596	0.501569	0.000118543	0.00240796	0.893	0.943	0.942	0.0169	0.656	0.797	0.937	0.172	0.795	FALSE	FALSE	FALSE	TRUE	FALSE	FALSE	FALSE	FALSE	FALSE	TRUE	-0.485	0.485	0.000197	2	1.51	0.726	0.241	1.62	1.13	-0.973	-0.488	1.02	-0.247	0.644	-0.488
Agps	Q8C0I1	0.197955	0.0389326	0.375793	5.93e-06	0.000115259	0.141284	0.837463	0.237789	0.862333	0.891	0.878	0.919	0.0154	0.651	0.859	0.948	0.895	0.951	FALSE	FALSE	FALSE	TRUE	FALSE	FALSE	FALSE	FALSE	FALSE	TRUE	-0.244	0.401	0.157	0.994	0.75	0.28	0.0361	0.215	-0.0293	-0.383	0.018	0.611	-0.103	-0.168	-0.139
Camsap3	Q80VC9	0.0107167	0.00194478	0.472693	1.72e-05	0.0187768	0.0708626	0.370724	0.00225526	0.582792	0.758	0.604	0.925	0.0343	0.876	0.807	0.931	0.425	0.945	FALSE	FALSE	FALSE	TRUE	FALSE	FALSE	FALSE	FALSE	FALSE	TRUE	0.418	-0.523	-0.105	-0.763	-0.344	-0.287	0.131	-0.495	-0.0767	0.441	-0.0816	-0.321	0.154	-0.0534	0.0233
Ddi2	A2ADY9	0.161474	0.753962	0.244107	2.42e-05	1.43e-07	0.000231559	0.0062618	0.149266	0.990185	0.884	0.97	0.909	0.0425	0.19	0.162	0.79	0.871	0.954	FALSE	FALSE	FALSE	TRUE	FALSE	FALSE	FALSE	FALSE	FALSE	TRUE	0.153	-0.0336	0.119	0.517	0.67	-0.449	-0.296	-0.152	0.00119	0.0317	-0.00188	0.549	-0.417	-0.12	-0.121
Ech1	O35459	0.429748	8.33e-05	3.89e-06	9.65e-08	3.35e-09	0.250357	0.0454173	0.00106434	5.14e-05	0.915	0.319	0.27	0.000233	0.0654	0.893	0.874	0.34	0.551	FALSE	FALSE	FALSE	TRUE	FALSE	FALSE	FALSE	FALSE	FALSE	TRUE	0.189	1.09	1.28	1.62	1.81	0.277	0.466	0.83	1.02	-0.664	0.423	0.957	-0.387	0.166	-0.853
Gsto1	O09131	0.0098949	0.00677638	1.71e-06	7.31e-06	0.00929138	0.807773	0.012328	0.848569	0.00790532	0.753	0.743	0.231	0.0175	0.856	0.942	0.823	0.944	0.843	FALSE	FALSE	FALSE	TRUE	FALSE	FALSE	FALSE	FALSE	FALSE	TRUE	0.625	0.66	1.29	-1.19	-0.57	-0.0554	0.57	-0.0419	0.583	0.243	0.903	-0.952	0.187	0.201	-0.382
Hadha	Q8BMS1	0.200419	0.126752	0.782531	1.68e-05	0.000340752	0.000627219	0.0117397	0.00237087	0.0437006	0.892	0.928	0.936	0.0337	0.717	0.229	0.821	0.432	0.893	FALSE	FALSE	FALSE	TRUE	FALSE	FALSE	FALSE	FALSE	FALSE	TRUE	-0.195	0.235	0.0392	0.745	0.549	0.574	0.379	0.48	0.284	-0.399	-0.164	0.346	0.175	0.0807	-0.204
Hsd17b4	P51660	0.821379	0.0869067	0.112144	3.81e-08	2.07e-08	0.116901	0.151526	0.01459	0.0175825	0.932	0.915	0.888	0.000113	0.118	0.846	0.91	0.674	0.868	FALSE	FALSE	FALSE	TRUE	FALSE	FALSE	FALSE	FALSE	FALSE	TRUE	-0.0375	0.292	0.254	1.19	1.15	0.266	0.229	0.412	0.375	-0.406	-0.114	0.782	-0.14	0.00653	-0.368
Nap1l1	P28656	0.0154464	0.0247395	1.42e-05	5.69e-06	1.56e-09	0.000568818	0.175403	0.508138	0.00131449	0.779	0.851	0.354	0.015	0.0519	0.222	0.913	0.926	0.767	FALSE	FALSE	FALSE	TRUE	FALSE	FALSE	FALSE	FALSE	FALSE	TRUE	-0.298	-0.274	-0.572	-0.621	-0.919	0.449	0.151	-0.0744	-0.372	0.0583	-0.216	-0.563	0.507	-0.0161	0.356
Ncapg	E9PWG6	0.229576	0.295572	0.86447	6.9e-06	0.000103302	0.320867	0.819032	0.293544	0.827758	0.896	0.952	0.938	0.0169	0.644	0.905	0.947	0.904	0.951	FALSE	FALSE	FALSE	TRUE	FALSE	FALSE	FALSE	FALSE	FALSE	TRUE	0.526	-0.457	0.0696	-2.28	-1.75	-0.433	0.0933	-0.441	0.0849	0.754	0.298	-1.52	0.321	0.313	0.228
P4ha2	Q60716	0.440486	0.0130415	0.00109337	2.72e-05	1.08e-06	0.000223694	1.17e-05	2.72e-05	1.08e-06	0.915	0.804	0.672	0.0455	0.305	0.16	0.303	0.0992	0.268	FALSE	FALSE	FALSE	TRUE	FALSE	FALSE	FALSE	FALSE	FALSE	TRUE	-0.153	-0.519	-0.672	-0.944	-1.1	-0.829	-0.983	-0.944	-1.1	0.558	0.0394	-0.386	-0.271	-0.386	0.711
Pank3	Q8K4K6	0.515697	0.000397586	0.00131997	1.82e-06	4.44e-06	0.0805567	0.230719	0.00175806	0.0062241	0.92	0.457	0.685	0.00594	0.4	0.817	0.92	0.393	0.834	FALSE	FALSE	FALSE	TRUE	FALSE	FALSE	FALSE	FALSE	FALSE	TRUE	-0.235	1.44	1.2	2.06	1.83	0.647	0.412	1.19	0.953	-1	0.432	1.06	-0.356	0.184	-0.768
Pdp2	Q504M2	0.0523663	0.565534	0.00996247	4.5e-06	5.38e-09	0.211106	0.434893	0.0423313	0.981633	0.841	0.965	0.799	0.0128	0.078	0.883	0.934	0.782	0.953	FALSE	FALSE	FALSE	TRUE	FALSE	FALSE	FALSE	FALSE	FALSE	TRUE	-0.606	-0.174	-0.78	-1.63	-2.24	0.383	-0.223	0.612	0.00627	0.0664	-0.108	-1.57	0.449	0.679	0.673
Scp2	P32020	0.507248	0.272305	0.638222	2.8e-08	5.13e-08	0.125652	0.344194	0.0786804	0.239527	0.919	0.95	0.932	9.99e-05	0.151	0.851	0.929	0.83	0.929	FALSE	FALSE	FALSE	TRUE	FALSE	FALSE	FALSE	FALSE	FALSE	TRUE	-0.109	0.181	0.0725	1.19	1.08	0.256	0.147	0.284	0.176	-0.373	-0.192	0.815	-0.117	-0.0887	-0.264
Serhl	Q9EPB5	0.994767	0.0483537	0.0376183	1.08e-06	3.73e-07	0.0424947	0.0326791	0.000990761	0.000531336	0.938	0.889	0.853	0.00354	0.243	0.759	0.863	0.333	0.717	FALSE	FALSE	FALSE	TRUE	FALSE	FALSE	FALSE	FALSE	FALSE	TRUE	-0.00151	0.471	0.47	1.36	1.36	0.485	0.484	0.809	0.807	-0.575	-0.104	0.79	-0.0899	0.233	-0.574
Slc25a22	Q9D6M3	0.1871	0.0160437	0.000281783	6.48e-08	9.08e-07	0.142915	0.870459	0.100216	0.755607	0.889	0.82	0.569	0.000147	0.295	0.86	0.948	0.847	0.949	FALSE	FALSE	FALSE	TRUE	FALSE	FALSE	FALSE	FALSE	FALSE	TRUE	0.275	0.522	0.798	-1.43	-1.15	-0.307	-0.0316	-0.333	-0.0578	0.351	0.873	-1.08	0.0439	0.0177	0.0755
Snx2	Q9WV80	0.435454	4.58e-05	2.14e-06	2.33e-06	8.61e-06	0.414113	0.0968103	0.568201	0.796044	0.915	0.262	0.242	0.00745	0.455	0.917	0.898	0.93	0.95	FALSE	FALSE	FALSE	TRUE	FALSE	FALSE	FALSE	FALSE	FALSE	TRUE	0.114	0.695	0.808	-0.821	-0.707	0.119	0.233	-0.08	0.0339	0.0614	0.756	-0.759	0.181	-0.0186	-0.0525
Snx27	Q3UHD6	0.0980032	0.289384	0.50805	1.29e-05	0.000839569	0.391329	0.0106291	0.00385242	0.15407	0.866	0.951	0.926	0.0278	0.764	0.914	0.816	0.501	0.921	FALSE	FALSE	FALSE	TRUE	FALSE	FALSE	FALSE	FALSE	FALSE	TRUE	0.238	-0.15	0.0877	-0.706	-0.469	0.121	0.358	-0.421	-0.183	0.261	0.111	-0.445	0.382	-0.16	0.0237
Tst	P52196	0.0114332	0.232924	0.125447	4.47e-08	3.42e-05	0.310333	0.086481	0.0181601	0.7479	0.762	0.946	0.891	0.000118	0.565	0.903	0.894	0.698	0.949	FALSE	FALSE	FALSE	TRUE	FALSE	FALSE	FALSE	FALSE	FALSE	TRUE	0.658	-0.296	0.362	-1.74	-1.08	-0.251	0.407	-0.586	0.0711	0.644	0.348	-1.09	0.393	0.0578	-0.0133
Aldh1l1	Q8R0Y6	1.83e-05	6.78e-07	1.07e-12	0.00270231	0.0357604	0.959961	6.78e-06	0.000185818	5.5e-11	0.277	0.0357	0.000194	0.375	0.892	0.948	0.268	0.202	0.00639	FALSE	TRUE	TRUE	FALSE	FALSE	FALSE	FALSE	FALSE	TRUE	TRUE	0.973	1.2	2.18	-0.598	0.376	0.00955	0.983	0.782	1.76	-0.0745	1.13	-0.672	-0.065	0.707	-1.05
Ahnak	E9Q616	2.13e-08	2.15e-08	0.995855	0.00868035	3.94e-12	0.143714	1.66e-10	0.651913	9.02e-09	0.0311	0.00379	0.942	0.573	0.00355	0.86	0.00305	0.935	0.0653	TRUE	TRUE	FALSE	FALSE	TRUE	FALSE	TRUE	FALSE	FALSE	TRUE	0.921	-0.92	0.000588	0.323	1.24	0.179	1.1	-0.0522	0.869	0.216	-0.705	0.539	0.395	0.163	-0.705
Arhgap18	Q8K0Q5	0.00104543	9.86e-08	0.000994813	0.191338	0.0138224	0.0110998	0.327407	0.120479	0.0262171	0.58	0.0107	0.665	0.908	0.867	0.593	0.928	0.858	0.88	FALSE	TRUE	FALSE	FALSE	FALSE	FALSE	FALSE	FALSE	FALSE	TRUE	-0.812	1.58	0.77	0.286	-0.527	0.604	-0.209	0.342	-0.47	-0.605	0.977	-0.319	-0.00133	-0.263	0.207
Cycs	P62897	0.0006864	3.12e-07	0.00514696	0.0706016	1.01e-06	0.456014	4.23e-05	0.071982	0.0333652	0.542	0.0192	0.766	0.842	0.302	0.921	0.387	0.824	0.886	FALSE	TRUE	FALSE	FALSE	FALSE	FALSE	FALSE	FALSE	FALSE	TRUE	0.611	-1.07	-0.458	0.289	0.9	0.121	0.731	-0.288	0.323	0.251	-0.817	0.54	0.372	-0.0366	-0.36
Ezr	P26040	0.390057	3.01e-07	1.18e-06	0.749153	0.538324	0.356382	0.945754	0.00397828	0.0243659	0.912	0.0189	0.213	0.959	0.943	0.91	0.95	0.505	0.878	FALSE	TRUE	FALSE	FALSE	FALSE	FALSE	FALSE	FALSE	FALSE	TRUE	-0.147	1.13	0.981	0.0523	-0.0947	0.158	0.0109	0.509	0.362	-0.34	0.788	-0.287	-0.182	0.169	-0.193
Me2	Q99KE1	1.53e-05	9.53e-07	0.282344	0.354572	2.35e-07	0.419331	6.89e-05	0.00536216	0.015819	0.269	0.045	0.913	0.936	0.215	0.917	0.434	0.546	0.865	FALSE	TRUE	FALSE	FALSE	FALSE	FALSE	FALSE	FALSE	FALSE	TRUE	-0.859	1.03	0.17	-0.149	-1.01	0.135	-0.724	0.478	-0.381	-0.39	0.639	-0.538	-0.255	0.0878	0.469
Rab18	P35293	5.82e-06	8.59e-08	0.100927	0.500289	8.18e-06	0.00924491	0.00629156	0.00687034	0.00470124	0.222	0.01	0.885	0.948	0.451	0.567	0.79	0.58	0.823	FALSE	TRUE	FALSE	FALSE	FALSE	FALSE	FALSE	FALSE	FALSE	TRUE	0.688	-0.885	-0.197	-0.0809	0.607	-0.345	0.343	-0.346	0.342	0.392	-0.493	0.311	0.0473	0.0458	-0.296
Sltm	Q8CH25	0.00498973	1.61e-07	0.000304616	0.0194764	0.468267	0.0562534	0.271377	0.000261857	0.289979	0.707	0.014	0.575	0.699	0.94	0.786	0.924	0.225	0.933	FALSE	TRUE	FALSE	FALSE	FALSE	FALSE	FALSE	FALSE	FALSE	TRUE	0.296	-0.675	-0.378	-0.232	0.0645	-0.194	0.103	-0.391	-0.0946	0.308	-0.366	0.0765	0.115	-0.0827	0.012
Sptbn2	Q68FG2	0.00802217	1.72e-07	0.000188581	0.986807	0.00358465	0.530292	0.000934377	0.0741381	0.245426	0.739	0.0144	0.536	0.966	0.824	0.927	0.667	0.826	0.93	FALSE	TRUE	FALSE	FALSE	FALSE	FALSE	FALSE	FALSE	FALSE	TRUE	0.477	-1.16	-0.678	0.00268	0.48	0.106	0.584	-0.298	0.179	0.303	-0.852	0.306	0.41	0.00507	-0.174
Asl	Q91YI0	1.63e-11	0.254625	5.46e-11	0.282544	1.61e-11	0.16167	2.28e-13	0.333906	2.13e-13	0.000291	0.948	0.003	0.927	0.00722	0.868	8.58e-06	0.91	0.000201	TRUE	FALSE	TRUE	FALSE	TRUE	FALSE	TRUE	FALSE	TRUE	TRUE	1.37	-0.147	1.23	-0.133	1.24	0.181	1.56	0.119	1.49	0.219	0.0719	0.0856	0.4	0.338	-1.16
Caprin1	Q60865	1.05e-09	0.426027	4.6e-11	0.0703082	1.85e-12	0.201804	1.51e-11	0.00064731	3.94e-14	0.00609	0.96	0.00272	0.842	0.00227	0.881	0.000707	0.299	4.19e-05	TRUE	FALSE	TRUE	FALSE	TRUE	FALSE	TRUE	FALSE	TRUE	TRUE	-1.03	-0.0924	-1.12	-0.207	-1.24	-0.15	-1.18	-0.423	-1.45	-0.00491	-0.0973	-0.212	-0.154	-0.428	1.02
Dzank1	Q8C008	8.79e-12	0.21803	3.46e-11	0.36713	1.33e-13	0.0238679	2.19e-14	0.121026	3.68e-14	0.000211	0.944	0.00249	0.937	0.000248	0.694	3.13e-07	0.859	4.07e-05	TRUE	FALSE	TRUE	FALSE	TRUE	FALSE	TRUE	FALSE	TRUE	TRUE	1.95	-0.219	1.73	0.154	2.1	0.416	2.36	0.268	2.22	0.201	-0.0186	0.355	0.617	0.469	-1.75
Gmps	Q3THK7	8.17e-10	0.200098	5.94e-09	0.987818	8.74e-11	0.0542931	3.67e-08	0.430837	6.07e-10	0.0052	0.942	0.0387	0.966	0.0153	0.783	0.0499	0.92	0.0225	TRUE	FALSE	TRUE	FALSE	TRUE	FALSE	TRUE	FALSE	TRUE	TRUE	-0.888	0.128	-0.76	-0.00145	-0.89	0.196	-0.692	0.0751	-0.813	-0.21	-0.0817	-0.211	-0.0137	-0.135	0.678
Hsph1	Q61699	6.66e-10	0.0115466	5.35e-13	0.00027762	1.53e-14	0.074347	1.93e-08	0.659078	2.08e-10	0.00471	0.793	0.000128	0.162	5.93e-05	0.811	0.0382	0.935	0.014	TRUE	FALSE	TRUE	FALSE	TRUE	FALSE	TRUE	FALSE	TRUE	TRUE	-1.12	-0.331	-1.46	-0.49	-1.61	0.227	-0.898	0.0525	-1.07	-0.0799	-0.411	-0.57	0.147	-0.0274	1.04
Myof	Q69ZN7	2.31e-12	0.0860865	2.48e-11	0.601259	5.83e-13	0.0110567	2.16e-10	0.316659	1.59e-12	9.66e-05	0.914	0.00221	0.953	0.000923	0.593	0.00358	0.908	0.000893	TRUE	FALSE	TRUE	FALSE	TRUE	FALSE	TRUE	FALSE	TRUE	TRUE	1.53	-0.23	1.3	-0.0658	1.47	-0.352	1.18	-0.127	1.41	0.379	0.148	0.313	0.0263	0.252	-1.16
Pdcd4	Q61823	3.47e-09	0.944104	8.69e-10	0.0006484	1.07e-13	0.769172	2.16e-09	0.298032	3.46e-11	0.0124	0.974	0.0155	0.234	0.000219	0.94	0.0149	0.905	0.00462	TRUE	FALSE	TRUE	FALSE	TRUE	FALSE	TRUE	FALSE	TRUE	TRUE	1.68	0.014	1.7	0.734	2.42	-0.0588	1.63	0.203	1.89	0.0976	0.112	0.832	0.0388	0.3	-1.59
Rab25	Q9WTL2	9.7e-11	0.0472238	3.7e-09	0.893423	7.31e-12	0.60079	8.73e-11	0.751399	1.99e-11	0.00133	0.888	0.0317	0.964	0.00486	0.931	0.0023	0.94	0.00357	TRUE	FALSE	TRUE	FALSE	TRUE	FALSE	TRUE	FALSE	TRUE	TRUE	2.09	-0.432	1.66	0.0271	2.12	-0.11	1.98	-0.064	2.03	0.432	-0.000185	0.459	0.322	0.368	-1.66
S100a13	P97352	5.67e-09	0.0685496	1.99e-11	0.231318	3.87e-11	0.0216643	6.16e-12	0.0010877	2.35e-13	0.0162	0.905	0.00202	0.918	0.0105	0.683	0.000382	0.343	0.000213	TRUE	FALSE	TRUE	FALSE	TRUE	FALSE	TRUE	FALSE	TRUE	TRUE	2.89	0.661	3.55	0.41	3.3	0.848	3.73	1.22	4.11	-0.094	0.567	0.316	0.754	1.13	-2.98
Atp6v1d	P57746	1.49e-06	0.000851427	4.29e-11	0.00317295	7.1e-11	0.0935418	5.34e-09	0.000770692	2.06e-11	0.157	0.524	0.00266	0.397	0.014	0.829	0.0225	0.313	0.00362	FALSE	FALSE	TRUE	FALSE	TRUE	FALSE	TRUE	FALSE	TRUE	TRUE	0.81	0.497	1.31	0.413	1.22	0.231	1.04	0.483	1.29	-0.16	0.337	0.253	0.0706	0.323	-0.97
Prss3	Q792Z0	1.66e-06	0.103986	6.81e-09	0.000837879	2.42e-11	0.0029042	1.39e-10	0.043849	1.14e-09	0.162	0.921	0.041	0.26	0.00857	0.393	0.00285	0.785	0.0294	FALSE	FALSE	TRUE	FALSE	TRUE	FALSE	TRUE	FALSE	TRUE	TRUE	-1.45	-0.403	-1.85	-0.864	-2.32	-0.783	-2.23	-0.487	-1.94	0.219	-0.184	-0.645	-0.564	-0.268	1.67
Cstb	Q62426	1.85e-11	4.64e-05	7.15e-07	0.460462	3.85e-13	0.0191562	1.48e-09	0.00289798	3.25e-09	0.000312	0.263	0.188	0.945	0.000665	0.667	0.0122	0.46	0.0435	TRUE	FALSE	FALSE	FALSE	TRUE	FALSE	TRUE	FALSE	TRUE	TRUE	1.85	-0.823	1.03	0.123	1.97	-0.425	1.42	-0.537	1.31	0.579	-0.244	0.702	0.155	0.0428	-1.27
G3bp2	P97379	7.03e-09	0.226747	5.29e-08	0.156467	2.82e-11	0.434158	3.08e-10	0.0428327	6.49e-12	0.018	0.945	0.0918	0.897	0.00907	0.919	0.00434	0.783	0.00205	TRUE	FALSE	FALSE	FALSE	TRUE	FALSE	TRUE	FALSE	TRUE	TRUE	-1.07	0.162	-0.913	-0.184	-1.26	-0.104	-1.18	-0.268	-1.34	-0.0953	0.067	-0.279	-0.199	-0.363	0.98
Gnpda1	O88958	8.07e-09	0.178417	9.1e-08	0.0740918	1.32e-11	0.233005	1.29e-10	0.108053	2.04e-11	0.0192	0.939	0.108	0.846	0.00659	0.889	0.00276	0.852	0.00361	TRUE	FALSE	FALSE	FALSE	TRUE	FALSE	TRUE	FALSE	TRUE	TRUE	1.17	-0.199	0.975	0.258	1.43	0.176	1.35	0.231	1.4	0.0986	-0.101	0.356	0.275	0.329	-1.08
Ndufv3	Q3U422	2.31e-08	0.391937	7.26e-08	0.117454	6.16e-11	0.0183374	1.83e-11	0.000609496	4.94e-13	0.0322	0.958	0.101	0.88	0.0131	0.662	0.000781	0.295	0.000319	TRUE	FALSE	FALSE	FALSE	TRUE	FALSE	TRUE	FALSE	TRUE	TRUE	1.08	-0.122	0.957	0.218	1.3	0.351	1.43	0.521	1.6	-0.00589	-0.128	0.212	0.345	0.515	-1.09
Rabep1	O35551	7.19e-09	1.27e-05	0.00489902	0.129248	2.26e-11	0.720636	8.95e-10	0.0530684	8.27e-12	0.0182	0.161	0.764	0.886	0.00836	0.938	0.00908	0.801	0.00227	TRUE	FALSE	FALSE	FALSE	TRUE	FALSE	TRUE	FALSE	TRUE	TRUE	0.988	-0.64	0.348	0.182	1.17	0.0436	1.03	0.235	1.22	0.175	-0.465	0.357	0.219	0.41	-0.813
Cdk1	P11440	8.22e-07	0.887126	4.47e-07	0.000104667	2.48e-12	0.00061907	1.98e-11	0.000375478	6.81e-12	0.13	0.973	0.165	0.0997	0.00274	0.228	0.00081	0.255	0.00209	FALSE	FALSE	FALSE	FALSE	TRUE	FALSE	TRUE	FALSE	TRUE	TRUE	-1.14	0.0258	-1.11	-0.783	-1.92	-0.695	-1.83	-0.701	-1.84	0.212	0.238	-0.571	-0.483	-0.489	1.35
Mthfd2	P18155	1.35e-07	0.724659	1.78e-08	0.0538119	1.31e-10	0.0313094	1.54e-10	0.0046336	1.17e-11	0.0671	0.969	0.0613	0.818	0.0187	0.726	0.00297	0.526	0.00277	FALSE	FALSE	FALSE	FALSE	TRUE	FALSE	TRUE	FALSE	TRUE	TRUE	-1.78	-0.0905	-1.87	-0.493	-2.28	-0.577	-2.36	-0.754	-2.54	0.0614	-0.0291	-0.431	-0.515	-0.692	1.84
Ncapd2	Q8K2Z4	3.31e-07	0.00497902	0.000667964	0.00122126	8.2e-12	0.189835	3.39e-09	0.302425	3.32e-09	0.0946	0.71	0.637	0.295	0.00511	0.877	0.0183	0.906	0.0438	FALSE	FALSE	FALSE	FALSE	TRUE	FALSE	TRUE	FALSE	TRUE	TRUE	-1.29	0.592	-0.7	-0.672	-1.96	-0.261	-1.55	-0.196	-1.49	-0.0938	0.498	-0.766	-0.354	-0.29	1.2
Aco1	P28271	6.62e-10	0.296547	1.66e-11	0.0608525	8.77e-09	0.103721	1.22e-08	0.64856	2.55e-11	0.00469	0.952	0.00186	0.829	0.092	0.837	0.0315	0.935	0.00398	TRUE	FALSE	TRUE	FALSE	FALSE	FALSE	TRUE	FALSE	TRUE	TRUE	1.14	0.132	1.28	-0.234	0.91	-0.209	0.935	0.0552	1.2	0.232	0.364	-0.00247	0.0222	0.287	-0.913
Atp6v1h	Q8BVE3	2.82e-08	0.0128051	1.55e-11	0.908167	2.81e-09	0.705495	2.44e-08	0.0129087	7.26e-12	0.0348	0.802	0.0018	0.964	0.0624	0.937	0.0418	0.659	0.00214	TRUE	FALSE	TRUE	FALSE	FALSE	FALSE	TRUE	FALSE	TRUE	TRUE	0.888	0.31	1.2	0.013	0.901	-0.0445	0.843	0.298	1.19	0.0403	0.35	0.0533	-0.0042	0.338	-0.848
Gk	Q64516	7.59e-12	0.0764667	5.26e-14	0.000113222	2.44e-08	0.00100795	1e-08	0.0108567	4.28e-15	0.0002	0.91	1.19e-05	0.104	0.124	0.271	0.0294	0.638	5.57e-06	TRUE	FALSE	TRUE	FALSE	FALSE	FALSE	TRUE	FALSE	TRUE	TRUE	1.8	0.294	2.1	-0.691	1.11	-0.588	1.21	0.42	2.22	0.39	0.685	-0.301	-0.198	0.811	-1.41
Lad1	P57016	2.29e-08	0.0413575	4.13e-11	0.239178	7.13e-08	0.764033	3.35e-09	0.193334	1.18e-10	0.0321	0.881	0.00264	0.919	0.164	0.94	0.0182	0.885	0.0103	TRUE	FALSE	TRUE	FALSE	FALSE	FALSE	TRUE	FALSE	TRUE	TRUE	1.24	0.344	1.58	-0.186	1.05	0.0487	1.29	0.206	1.44	0.133	0.476	-0.0533	0.181	0.338	-1.11
Txn	P10639	8.46e-10	0.872454	3.56e-10	0.0723364	9.34e-09	0.107973	1.52e-08	0.292934	1.23e-09	0.00528	0.972	0.00967	0.844	0.0939	0.84	0.0347	0.904	0.0303	TRUE	FALSE	TRUE	FALSE	FALSE	FALSE	TRUE	FALSE	TRUE	TRUE	2.16	-0.0385	2.12	-0.427	1.73	-0.394	1.76	-0.245	1.91	0.548	0.509	0.121	0.153	0.303	-1.61
Npl	Q9DCJ9	1.65e-06	0.0679459	3.89e-09	0.0101559	0.000792813	0.0258197	1.24e-09	0.00108565	3.01e-11	0.162	0.905	0.0324	0.599	0.761	0.704	0.0111	0.342	0.00426	FALSE	FALSE	TRUE	FALSE	FALSE	FALSE	TRUE	FALSE	TRUE	TRUE	2.24	0.702	2.94	-0.981	1.26	0.87	3.11	1.3	3.53	0.0461	0.748	-0.935	0.916	1.34	-2.19
Tubb4b	Q7TMM9	1.48e-07	0.019499	1.02e-10	0.0903728	2.82e-06	0.743651	2.09e-08	0.537957	4.34e-09	0.0696	0.835	0.00453	0.861	0.363	0.939	0.0394	0.928	0.0487	FALSE	FALSE	TRUE	FALSE	FALSE	FALSE	TRUE	FALSE	TRUE	TRUE	-1.01	-0.359	-1.37	0.245	-0.766	-0.0479	-1.06	-0.087	-1.1	-0.128	-0.487	0.117	-0.176	-0.215	0.883
Nop56	Q9D6Z1	5.43e-09	0.0952494	1.5e-07	0.21203	1.7e-08	0.819748	2.92e-09	0.770669	3.25e-10	0.0159	0.918	0.126	0.914	0.112	0.942	0.0171	0.94	0.0172	TRUE	FALSE	FALSE	FALSE	FALSE	FALSE	TRUE	FALSE	TRUE	TRUE	0.792	-0.165	0.627	-0.117	0.675	-0.022	0.77	0.027	0.819	0.175	0.0105	0.058	0.153	0.202	-0.617
Tubb6	Q922F4	2.09e-09	0.0956723	5.04e-08	0.119102	1.36e-08	0.122305	1.54e-11	0.939384	2.02e-10	0.00948	0.918	0.0903	0.881	0.105	0.849	0.000715	0.947	0.0138	TRUE	FALSE	FALSE	FALSE	FALSE	FALSE	TRUE	FALSE	TRUE	TRUE	-1.36	0.269	-1.09	0.241	-1.11	-0.248	-1.6	-0.0115	-1.37	-0.266	0.00245	-0.0252	-0.515	-0.278	1.09
Acss1	Q99NB1	0.00132906	0.0782027	0.0755288	0.510932	7.1e-05	5.51e-05	1.52e-09	7.9e-05	1.35e-09	0.601	0.911	0.876	0.948	0.618	0.0827	0.0124	0.148	0.0313	FALSE	FALSE	FALSE	FALSE	FALSE	FALSE	TRUE	FALSE	TRUE	TRUE	0.748	-0.383	0.365	0.134	0.882	0.996	1.74	0.932	1.68	-0.185	-0.568	-0.0505	0.812	0.747	-0.932
Dppa5a	Q9CQS7	1.89e-05	0.0236039	1.1e-08	0.553581	7.6e-07	0.000206543	1.1e-10	5.64e-05	2.08e-11	0.278	0.848	0.0508	0.951	0.285	0.155	0.00257	0.131	0.00364	FALSE	FALSE	FALSE	FALSE	FALSE	FALSE	TRUE	FALSE	TRUE	TRUE	-1.15	-0.535	-1.68	-0.129	-1.28	-0.953	-2.1	-1.02	-2.17	0.277	-0.258	0.148	-0.676	-0.743	1.43
Galk2	Q68FH4	7.91e-08	0.146917	1.57e-06	0.729728	2.84e-08	0.697661	9.39e-09	0.715946	4.37e-09	0.0535	0.933	0.227	0.959	0.129	0.937	0.0286	0.938	0.0488	FALSE	FALSE	FALSE	FALSE	FALSE	FALSE	TRUE	FALSE	TRUE	TRUE	1.75	-0.362	1.39	-0.0814	1.67	0.0951	1.84	0.0857	1.83	0.324	-0.0374	0.243	0.419	0.41	-1.42
Hsp90b1	P08113	0.000390229	0.000151291	0.711608	0.000786423	3.45e-09	0.000226126	1.76e-09	0.000203558	9.7e-10	0.488	0.372	0.934	0.253	0.066	0.16	0.0134	0.208	0.0276	FALSE	FALSE	FALSE	FALSE	FALSE	FALSE	TRUE	FALSE	TRUE	TRUE	-0.435	0.473	0.038	-0.392	-0.827	-0.457	-0.893	-0.444	-0.879	0.0889	0.562	-0.303	-0.368	-0.355	0.524
Kif13b	A0A286YCV9	7.01e-05	0.0128594	1.96e-08	0.102451	1.48e-07	0.00272785	3.83e-09	0.000220224	2.1e-10	0.368	0.803	0.0634	0.871	0.191	0.383	0.0192	0.214	0.0141	FALSE	FALSE	FALSE	FALSE	FALSE	FALSE	TRUE	FALSE	TRUE	TRUE	0.507	0.289	0.795	0.176	0.683	0.357	0.864	0.443	0.95	-0.142	0.146	0.034	0.215	0.301	-0.649
Mfge8	P21956	2.04e-06	0.687816	2.51e-07	0.00206569	0.00570158	0.0717764	5.09e-09	0.0164221	4.69e-10	0.172	0.968	0.145	0.347	0.84	0.808	0.022	0.687	0.02	FALSE	FALSE	FALSE	FALSE	FALSE	FALSE	TRUE	FALSE	TRUE	TRUE	2.56	0.174	2.73	-1.4	1.16	0.801	3.36	1.05	3.61	0.322	0.496	-1.08	1.12	1.37	-2.23
Nmrk1	Q91W63	1.14e-05	0.67121	1.63e-05	0.743289	9.42e-07	0.00535409	1.41e-09	0.000137716	2.83e-11	0.254	0.968	0.362	0.959	0.297	0.486	0.0119	0.182	0.00416	FALSE	FALSE	FALSE	FALSE	FALSE	FALSE	TRUE	FALSE	TRUE	TRUE	1.45	-0.117	1.34	0.0867	1.54	0.823	2.28	1.16	2.61	-0.12	-0.237	-0.0337	0.702	1.04	-1.57
Prkaa1	Q5EG47	7.64e-05	0.977635	3.86e-05	0.798728	9.32e-06	0.00471816	7.25e-09	0.00230383	2e-09	0.374	0.974	0.414	0.961	0.461	0.466	0.0258	0.428	0.0364	FALSE	FALSE	FALSE	FALSE	FALSE	FALSE	TRUE	FALSE	TRUE	TRUE	0.65	-0.00396	0.646	0.0347	0.684	0.43	1.08	0.452	1.1	-0.0583	-0.0623	-0.0236	0.372	0.394	-0.708
Slk	O54988	2.09e-06	0.00784881	0.00273553	0.158844	7.68e-09	0.0480047	3.16e-09	0.01399	4.05e-10	0.173	0.758	0.731	0.898	0.0882	0.771	0.0177	0.669	0.0189	FALSE	FALSE	FALSE	FALSE	FALSE	FALSE	TRUE	FALSE	TRUE	TRUE	0.791	-0.38	0.411	0.185	0.976	0.274	1.07	0.335	1.13	0.0441	-0.336	0.229	0.318	0.379	-0.747
Anxa5	P48036	3.78e-08	0.00013498	4.91e-13	0.500241	9.24e-10	0.303628	2.02e-07	0.0180843	1.3e-11	0.0387	0.363	0.000122	0.948	0.0429	0.902	0.0934	0.698	0.00293	TRUE	FALSE	TRUE	FALSE	TRUE	FALSE	FALSE	FALSE	TRUE	TRUE	1.34	0.793	2.14	0.118	1.46	-0.188	1.16	0.433	1.78	0.0127	0.805	0.13	-0.175	0.446	-1.33
Dnaja1	P63037	1.09e-11	0.168795	6.19e-11	0.2255	8.84e-14	0.000225835	7.07e-08	0.369614	6.9e-12	0.000224	0.937	0.00321	0.917	0.000202	0.16	0.0646	0.914	0.0021	TRUE	FALSE	TRUE	FALSE	TRUE	FALSE	FALSE	FALSE	TRUE	TRUE	-1.56	0.199	-1.36	-0.168	-1.73	0.596	-0.963	0.123	-1.44	-0.371	-0.172	-0.539	0.225	-0.248	1.19
Isyna1	Q9JHU9	4.69e-10	0.409947	1.97e-11	0.0011099	2.94e-14	0.0134266	1.04e-07	0.801277	2.85e-11	0.00388	0.959	0.00201	0.286	9.95e-05	0.62	0.0743	0.942	0.00417	TRUE	FALSE	TRUE	FALSE	TRUE	FALSE	FALSE	FALSE	TRUE	TRUE	-1.66	-0.149	-1.81	-0.624	-2.29	0.47	-1.19	-0.0435	-1.71	-0.191	-0.34	-0.815	0.279	-0.235	1.47
Tmsb4x	P20065	2.57e-08	0.724246	3.28e-09	0.308209	2.64e-10	0.026215	5.05e-06	0.859538	2.17e-09	0.0335	0.969	0.03	0.93	0.0254	0.706	0.25	0.944	0.0375	TRUE	FALSE	TRUE	FALSE	TRUE	FALSE	FALSE	FALSE	TRUE	TRUE	1.74	0.0808	1.82	0.226	1.96	-0.532	1.2	0.0389	1.78	0.302	0.382	0.528	-0.231	0.341	-1.44
Nagk	Q9QZ08	4.24e-07	1.99e-05	7.89e-13	0.0849996	6.79e-10	0.609296	6.28e-07	0.000392664	4.03e-12	0.104	0.187	0.000164	0.857	0.0378	0.932	0.137	0.259	0.00163	FALSE	FALSE	TRUE	FALSE	TRUE	FALSE	FALSE	FALSE	TRUE	TRUE	0.986	0.771	1.76	0.258	1.24	-0.0776	0.909	0.582	1.57	-0.115	0.655	0.143	-0.193	0.467	-1.1
Psat1	Q99K85	9.25e-08	0.229512	1.32e-09	0.00215885	4.37e-12	0.069719	5.76e-06	0.203531	4.98e-10	0.057	0.946	0.0189	0.352	0.00374	0.805	0.258	0.887	0.0204	FALSE	FALSE	TRUE	FALSE	TRUE	FALSE	FALSE	FALSE	TRUE	TRUE	-1.49	-0.256	-1.74	-0.677	-2.17	0.393	-1.1	-0.261	-1.75	-0.0807	-0.336	-0.758	0.312	-0.341	1.41
Wdr91	Q7TMQ7	2.73e-05	0.0153086	9.63e-09	0.00168877	5.62e-10	0.115549	0.00123877	0.00431928	1.39e-09	0.302	0.817	0.0479	0.325	0.035	0.845	0.688	0.516	0.0317	FALSE	FALSE	TRUE	FALSE	TRUE	FALSE	FALSE	FALSE	TRUE	TRUE	0.579	0.299	0.878	0.387	0.966	-0.188	0.392	0.346	0.925	-0.0661	0.233	0.32	-0.254	0.279	-0.646
0.6	Q91Z58	2.03e-08	0.709526	1.7e-08	0.00985913	4.23e-12	0.000714499	0.000254634	0.764604	1.25e-09	0.0304	0.969	0.0603	0.594	0.00368	0.24	0.558	0.94	0.0304	TRUE	FALSE	FALSE	FALSE	TRUE	FALSE	FALSE	FALSE	TRUE	TRUE	1.13	-0.0547	1.07	0.388	1.52	-0.553	0.575	0.0423	1.17	0.197	0.142	0.584	-0.357	0.239	-0.931
Crot	Q9DC50	1.56e-10	0.00148878	3.09e-07	0.000348883	5.44e-15	0.00529557	7.88e-08	0.0369842	2.92e-09	0.00185	0.577	0.153	0.18	4.63e-05	0.484	0.0672	0.77	0.0418	TRUE	FALSE	FALSE	FALSE	TRUE	FALSE	FALSE	FALSE	TRUE	TRUE	1.58	-0.565	1.01	0.629	2.21	-0.485	1.09	-0.338	1.24	0.368	-0.198	0.996	-0.118	0.0294	-1.21
Anln	Q8K298	6.65e-07	0.0064698	0.00104478	0.0842888	1.04e-09	0.219307	8.34e-06	0.0796164	9.68e-10	0.121	0.738	0.669	0.856	0.0449	0.885	0.281	0.831	0.0275	FALSE	FALSE	FALSE	FALSE	TRUE	FALSE	FALSE	FALSE	TRUE	TRUE	-2.05	0.945	-1.11	-0.553	-2.61	0.403	-1.65	-0.562	-2.62	-0.333	0.612	-0.886	0.0705	-0.895	1.72
Kif2c	Q922S8	6.89e-06	0.00518785	0.0134771	0.00331985	2.98e-10	0.888936	4.18e-06	0.0220518	2.06e-09	0.23	0.714	0.813	0.405	0.0266	0.945	0.238	0.719	0.0367	FALSE	FALSE	FALSE	FALSE	TRUE	FALSE	FALSE	FALSE	TRUE	TRUE	-2.13	1.17	-0.959	-1.19	-3.32	0.0543	-2.07	-0.9	-3.03	-0.136	1.03	-1.33	-0.0817	-1.04	1.99
Kpna2	P52293	0.000118842	0.213573	0.00208382	0.000929488	1.28e-09	0.946793	6.91e-05	0.000634198	8.92e-10	0.404	0.944	0.714	0.27	0.0484	0.947	0.435	0.298	0.0266	FALSE	FALSE	FALSE	FALSE	TRUE	FALSE	FALSE	FALSE	TRUE	TRUE	-1.2	0.34	-0.856	-0.953	-2.15	0.018	-1.18	-0.99	-2.19	0.125	0.466	-0.827	0.143	-0.865	1.32
Plec	Q9QXS1	0.000114549	0.00068995	1.6e-09	0.630149	0.000125973	0.783666	2.46e-05	0.000307303	4.44e-10	0.402	0.507	0.0207	0.955	0.657	0.941	0.348	0.238	0.0196	FALSE	FALSE	TRUE	FALSE	FALSE	FALSE	FALSE	FALSE	TRUE	TRUE	0.519	0.442	0.961	-0.0542	0.465	0.0321	0.551	0.459	0.978	-0.071	0.371	-0.125	-0.039	0.388	-0.59
Sirt2	Q8VDQ8	1.2e-05	9.91e-05	4.04e-11	0.822079	4.91e-06	0.28392	0.000116925	0.00252826	3.85e-10	0.257	0.336	0.00262	0.962	0.408	0.899	0.485	0.441	0.0185	FALSE	FALSE	TRUE	FALSE	FALSE	FALSE	FALSE	FALSE	TRUE	TRUE	0.625	0.534	1.16	-0.0257	0.599	-0.128	0.497	0.376	1	-0.0323	0.502	-0.058	-0.161	0.343	-0.657
Chrac1	Q9JKP8	0.000217447	0.19772	2.44e-06	0.0736348	3.07e-07	0.531231	1.74e-05	0.000929094	2.28e-09	0.444	0.942	0.248	0.845	0.231	0.927	0.327	0.327	0.0381	FALSE	FALSE	FALSE	FALSE	FALSE	FALSE	FALSE	FALSE	TRUE	TRUE	-0.93	-0.289	-1.22	-0.391	-1.32	-0.139	-1.07	-0.78	-1.71	0.146	-0.143	-0.246	0.00699	-0.634	1.08
Clybl	Q8R4N0	0.00260069	0.681932	0.000488322	0.144231	1.38e-05	0.000942125	4.55e-08	6.54e-05	2.23e-09	0.658	0.968	0.613	0.893	0.493	0.264	0.0545	0.138	0.0378	FALSE	FALSE	FALSE	FALSE	FALSE	FALSE	FALSE	FALSE	TRUE	TRUE	0.576	0.0721	0.648	0.252	0.828	0.644	1.22	0.786	1.36	-0.223	-0.151	0.0281	0.421	0.563	-0.799
Hs1bp3	Q3TC93	0.000120084	0.0260418	7.55e-08	0.308331	1.63e-06	0.0820851	3.38e-07	0.00255658	3.44e-09	0.405	0.854	0.102	0.93	0.33	0.819	0.112	0.443	0.0444	FALSE	FALSE	FALSE	FALSE	FALSE	FALSE	FALSE	FALSE	TRUE	TRUE	0.589	0.31	0.899	0.132	0.72	0.238	0.826	0.42	1.01	-0.1	0.21	0.0314	0.138	0.32	-0.689
Lgals3	P16110	0.000164814	0.585608	0.000390768	0.234174	1.39e-06	0.708057	2.71e-05	0.00185042	3.4e-09	0.426	0.966	0.595	0.918	0.32	0.937	0.353	0.398	0.0442	FALSE	FALSE	FALSE	FALSE	FALSE	FALSE	FALSE	FALSE	TRUE	TRUE	1.03	-0.131	0.902	0.278	1.31	0.0898	1.12	0.786	1.82	-0.0326	-0.163	0.245	0.0572	0.753	-1.07
Max	P28574	0.00317994	0.191811	4.35e-05	0.919211	0.00172422	0.00420132	2.75e-07	4.16e-05	1.8e-09	0.673	0.941	0.423	0.964	0.796	0.449	0.104	0.118	0.035	FALSE	FALSE	FALSE	FALSE	FALSE	FALSE	FALSE	FALSE	TRUE	TRUE	-0.492	-0.204	-0.696	0.015	-0.477	-0.475	-0.968	-0.713	-1.21	0.165	-0.0387	0.18	-0.31	-0.548	0.657
Nampt	Q99KQ4	0.000115647	0.481197	7.06e-06	0.95176	2.6e-05	0.0166113	4.27e-08	0.000661673	9.04e-10	0.403	0.962	0.308	0.965	0.544	0.649	0.0531	0.301	0.0268	FALSE	FALSE	FALSE	FALSE	FALSE	FALSE	FALSE	FALSE	TRUE	TRUE	0.63	0.1	0.73	0.00825	0.638	0.358	0.988	0.518	1.15	-0.0743	0.026	-0.066	0.284	0.444	-0.704
Nnt	Q61941	0.000547401	0.2895	1.3e-05	0.0322546	2.77e-07	0.0350256	5.15e-07	0.000486314	3.04e-09	0.52	0.951	0.348	0.763	0.225	0.738	0.128	0.276	0.0425	FALSE	FALSE	FALSE	FALSE	FALSE	FALSE	FALSE	FALSE	TRUE	TRUE	1.27	0.351	1.62	0.706	1.98	0.721	1.99	1.24	2.51	-0.344	0.00732	0.362	0.377	0.893	-1.62
Pccb	Q99MN9	1.26e-06	0.445007	4.18e-06	0.42502	2.14e-06	0.79355	2.26e-07	0.0113366	2.04e-10	0.149	0.961	0.274	0.942	0.347	0.941	0.097	0.644	0.0139	FALSE	FALSE	FALSE	FALSE	FALSE	FALSE	FALSE	FALSE	TRUE	TRUE	0.786	-0.0989	0.687	-0.0994	0.686	0.0337	0.819	0.333	1.12	0.092	-0.00688	-0.00742	0.126	0.425	-0.694
Ppp1r13l	Q5I1X5	1.56e-06	0.324184	3.8e-08	0.0894705	2.6e-09	0.0879022	9.25e-05	0.123165	4e-09	0.159	0.954	0.082	0.861	0.061	0.824	0.463	0.86	0.0472	FALSE	FALSE	FALSE	FALSE	FALSE	FALSE	FALSE	FALSE	TRUE	TRUE	0.843	0.139	0.983	0.235	1.08	-0.246	0.598	0.212	1.06	0.0666	0.206	0.302	-0.179	0.279	-0.777
Slc25a24	Q8BMD8	4.47e-06	0.283996	8.56e-08	0.232465	3.03e-08	0.258104	4.87e-05	0.0248232	1.55e-09	0.21	0.951	0.106	0.918	0.131	0.894	0.401	0.731	0.033	FALSE	FALSE	FALSE	FALSE	FALSE	FALSE	FALSE	FALSE	TRUE	TRUE	1.43	0.275	1.7	0.295	1.73	-0.29	1.14	0.574	2	0.0647	0.34	0.36	-0.226	0.639	-1.36
Tpx2	A2APB8	1.53e-05	0.897567	4.46e-06	0.0148179	2.87e-09	0.329903	3.92e-07	0.00980084	1.85e-09	0.268	0.973	0.277	0.659	0.0628	0.906	0.118	0.626	0.0353	FALSE	FALSE	FALSE	FALSE	FALSE	FALSE	FALSE	FALSE	TRUE	TRUE	-1.26	-0.0314	-1.3	-0.605	-1.87	-0.24	-1.5	-0.645	-1.91	0.0817	0.0503	-0.523	-0.158	-0.564	1.35
Wwc2	Q6NXJ0	0.000969801	0.0806977	2.96e-06	0.828562	0.000627605	0.219628	1.46e-05	9.1e-06	1.45e-10	0.573	0.912	0.257	0.962	0.75	0.886	0.316	0.057	0.0116	FALSE	FALSE	FALSE	FALSE	FALSE	FALSE	FALSE	FALSE	TRUE	TRUE	0.573	0.282	0.855	-0.0327	0.541	0.195	0.769	0.81	1.38	-0.135	0.147	-0.168	0.0602	0.676	-0.708
Abhd14b.1	Q8VCR7	1.18e-12	0.0248867	4.3e-11	0.797263	6.27e-14	7.03e-05	1.14e-08	2.83e-05	7.13e-09	7.76e-05	0.851	0.00267	0.961	0.00017	0.0932	0.0308	0.101	0.0597	TRUE	FALSE	TRUE	FALSE	TRUE	FALSE	TRUE	FALSE	FALSE	TRUE	2.4	-0.466	1.93	0.049	2.45	-0.917	1.48	-0.945	1.45	0.783	0.317	0.832	-0.134	-0.162	-1.61
Mvp.1	Q9EQK5	1.05e-11	0.000174875	8.71e-08	0.00853283	5.41e-10	0.00123196	1.24e-08	0.000726612	6.12e-09	0.000222	0.384	0.107	0.57	0.0344	0.29	0.0317	0.308	0.0561	TRUE	FALSE	FALSE	FALSE	TRUE	FALSE	TRUE	FALSE	FALSE	TRUE	1.54	-0.602	0.94	-0.378	1.16	-0.5	1.04	-0.508	1.03	0.598	-0.00378	0.219	0.0981	0.0901	-0.944
Tcea1	P10711	5.95e-09	0.263263	3.42e-08	0.730115	3.13e-10	0.481792	1.11e-08	0.367676	7.33e-09	0.0166	0.949	0.079	0.959	0.0271	0.923	0.0305	0.914	0.0603	TRUE	FALSE	FALSE	FALSE	TRUE	FALSE	TRUE	FALSE	FALSE	TRUE	-0.9	0.124	-0.776	-0.0366	-0.937	0.0777	-0.823	0.0961	-0.804	-0.189	-0.0649	-0.226	-0.112	-0.0933	0.711
Tubb2a	Q7TMM9	1.71e-10	0.545145	1.2e-11	0.000479345	3.61e-07	0.0135373	3.11e-08	2.63e-05	7.63e-06	0.00196	0.964	0.00157	0.205	0.241	0.621	0.0464	0.0978	0.41	TRUE	FALSE	TRUE	FALSE	FALSE	FALSE	TRUE	FALSE	FALSE	TRUE	-1.64	-0.103	-1.75	0.639	-1.01	0.443	-1.2	0.813	-0.832	-0.601	-0.704	0.0382	-0.158	0.212	1.04
Uchl1	Q9R0P9	1.9e-10	0.0608005	5.9e-09	0.00266114	6.8e-08	0.126101	2.27e-09	0.00186871	9.89e-08	0.00209	0.9	0.0386	0.373	0.162	0.851	0.0152	0.399	0.146	TRUE	FALSE	TRUE	FALSE	FALSE	FALSE	TRUE	FALSE	FALSE	TRUE	-2.08	0.418	-1.67	0.679	-1.4	0.337	-1.75	0.707	-1.38	-0.726	-0.308	-0.0472	-0.389	-0.0188	1.36
Eno1	P17182	3.26e-05	0.00832342	5.88e-09	0.0877994	0.00123495	0.00561526	3.9e-09	0.0767502	4.46e-08	0.314	0.763	0.0386	0.859	0.782	0.493	0.0193	0.829	0.115	FALSE	FALSE	TRUE	FALSE	FALSE	FALSE	TRUE	FALSE	FALSE	TRUE	0.771	0.443	1.21	-0.265	0.506	0.468	1.24	0.276	1.05	-0.0245	0.418	-0.29	0.443	0.251	-0.796
Uap1l1	Q3TW96	8.51e-08	0.029229	9.42e-11	0.964786	1.37e-08	0.512718	5.04e-09	0.963721	1.08e-08	0.0551	0.861	0.0043	0.965	0.105	0.925	0.0219	0.947	0.07	FALSE	FALSE	TRUE	FALSE	FALSE	FALSE	TRUE	FALSE	FALSE	TRUE	1.21	0.388	1.6	-0.00723	1.2	0.112	1.32	0.00745	1.22	0.115	0.503	0.108	0.227	0.122	-1.1
Oas1e	Q8C2W3	1.97e-09	0.00351132	2.73e-06	0.0212322	1.19e-07	0.145798	2.57e-08	0.000274931	1.55e-05	0.00916	0.668	0.253	0.71	0.183	0.861	0.0425	0.229	0.46	TRUE	FALSE	FALSE	FALSE	FALSE	FALSE	TRUE	FALSE	FALSE	TRUE	-2.34	0.856	-1.48	0.63	-1.71	0.401	-1.94	1.07	-1.26	-0.91	-0.0543	-0.28	-0.509	0.165	1.43
Padi6	Q8K3V4	2.21e-11	0.00242934	1.6e-08	0.00019763	5.95e-08	0.0252707	1.35e-09	5.06e-05	2.35e-07	0.00034	0.628	0.0589	0.137	0.157	0.701	0.0116	0.126	0.181	TRUE	FALSE	FALSE	FALSE	FALSE	FALSE	TRUE	FALSE	FALSE	TRUE	-2.8	0.87	-1.93	1.08	-1.73	0.617	-2.18	1.2	-1.6	-1.13	-0.262	-0.0567	-0.516	0.0694	1.67
Renbp	P82343	6.14e-10	0.000177916	1.67e-05	0.00752901	9.5e-08	0.856724	2.68e-10	0.00614271	1.19e-07	0.00451	0.386	0.364	0.549	0.175	0.944	0.00404	0.565	0.154	TRUE	FALSE	FALSE	FALSE	FALSE	FALSE	TRUE	FALSE	FALSE	TRUE	1.86	-0.874	0.99	-0.561	1.3	-0.0368	1.83	-0.577	1.29	0.668	-0.206	0.107	0.631	0.091	-1.2
Tyms	P07607	7.48e-09	0.00214984	2.35e-05	0.140474	4.64e-08	0.898853	3.15e-09	0.00381738	4.52e-06	0.0186	0.615	0.385	0.891	0.147	0.945	0.0177	0.499	0.372	TRUE	FALSE	FALSE	FALSE	FALSE	FALSE	TRUE	FALSE	FALSE	TRUE	-1.06	0.44	-0.622	0.19	-0.872	0.0167	-1.05	0.395	-0.667	-0.358	0.0819	-0.168	-0.342	0.037	0.704
Agfg2	Q80WC7	0.000505838	0.0654647	1.09e-06	0.685942	4.96e-05	0.000856935	7.98e-09	0.0132264	8.65e-08	0.513	0.903	0.209	0.957	0.593	0.255	0.0269	0.662	0.141	FALSE	FALSE	FALSE	FALSE	FALSE	FALSE	TRUE	FALSE	FALSE	TRUE	0.558	0.272	0.83	0.0557	0.614	0.53	1.09	0.361	0.919	-0.12	0.152	-0.0642	0.41	0.241	-0.678
Atp6ap2	Q9CYN9	0.000851887	0.621726	0.00011234	0.771298	0.000671106	0.00129845	2.01e-08	0.000781093	7.5e-09	0.562	0.967	0.492	0.96	0.753	0.296	0.0388	0.314	0.0609	FALSE	FALSE	FALSE	FALSE	FALSE	FALSE	TRUE	FALSE	FALSE	TRUE	0.731	0.0976	0.829	-0.0552	0.676	0.7	1.43	0.71	1.44	-0.137	-0.0398	-0.193	0.562	0.572	-0.869
Miox	Q9QXN5	2.59e-06	0.400721	1.14e-05	0.00699367	0.00197859	0.171748	2.17e-08	0.00519242	0.00275335	0.184	0.958	0.339	0.536	0.802	0.871	0.04	0.542	0.801	FALSE	FALSE	FALSE	FALSE	FALSE	FALSE	TRUE	FALSE	FALSE	TRUE	-1.91	0.277	-1.63	0.909	-0.999	-0.455	-2.36	0.946	-0.962	-0.638	-0.361	0.271	-1.09	0.308	1.27
Mki67	E9PVX6	0.0122025	0.619145	0.0284878	0.000275934	4.88e-08	4.08e-05	1.1e-08	0.000208006	3.68e-08	0.766	0.967	0.843	0.161	0.149	0.0746	0.0304	0.21	0.108	FALSE	FALSE	FALSE	FALSE	FALSE	FALSE	TRUE	FALSE	FALSE	TRUE	-0.539	0.101	-0.438	-0.805	-1.34	-0.978	-1.52	-0.825	-1.36	0.37	0.471	-0.435	-0.608	-0.455	0.909
Nhlrc2	Q8BZW8	9.3e-05	0.0344983	0.0193295	0.850109	1.4e-05	0.00356125	6.54e-09	0.0112401	1.26e-08	0.388	0.871	0.828	0.962	0.495	0.423	0.0247	0.643	0.0739	FALSE	FALSE	FALSE	FALSE	FALSE	FALSE	TRUE	FALSE	FALSE	TRUE	0.641	-0.312	0.329	0.0258	0.666	0.447	1.09	0.367	1.01	0.00559	-0.306	0.0313	0.452	0.372	-0.635
Pin1rt1	Q3ULQ2	2.62e-07	0.254889	2.31e-06	0.632641	1.51e-07	0.311429	5.99e-09	0.70473	1.14e-07	0.0864	0.948	0.246	0.955	0.192	0.904	0.0238	0.938	0.152	FALSE	FALSE	FALSE	FALSE	FALSE	FALSE	TRUE	FALSE	FALSE	TRUE	-2.19	0.377	-1.81	0.151	-2.04	-0.334	-2.52	0.119	-2.07	-0.412	-0.0354	-0.261	-0.746	-0.293	1.78
Pspc1	Q8R326	3.58e-06	0.311002	2.69e-05	0.473529	5.41e-06	0.0757295	9.37e-09	0.46504	5.63e-06	0.199	0.953	0.393	0.946	0.416	0.812	0.0286	0.923	0.388	FALSE	FALSE	FALSE	FALSE	FALSE	FALSE	TRUE	FALSE	FALSE	TRUE	-0.859	0.154	-0.705	0.104	-0.755	-0.275	-1.13	0.106	-0.753	-0.16	-0.00598	-0.0556	-0.435	-0.0535	0.699
Satb1	Q8VI24	0.000102319	0.123931	5.24e-07	0.462454	0.000233921	1.91e-05	6.09e-11	0.0128162	1.6e-08	0.394	0.928	0.172	0.945	0.696	0.0533	0.00188	0.658	0.0804	FALSE	FALSE	FALSE	FALSE	FALSE	FALSE	TRUE	FALSE	FALSE	TRUE	-0.763	-0.267	-1.03	0.121	-0.643	-0.868	-1.63	-0.431	-1.19	0.12	-0.147	0.241	-0.748	-0.311	0.883
Bub3	Q9WVA3	5.92e-08	0.16417	5.26e-10	0.226495	3.76e-10	0.199841	6.89e-07	0.737122	2.02e-08	0.0471	0.936	0.0121	0.917	0.0292	0.88	0.141	0.939	0.0868	TRUE	FALSE	TRUE	FALSE	TRUE	FALSE	FALSE	FALSE	FALSE	TRUE	-0.914	-0.178	-1.09	-0.148	-1.06	0.164	-0.751	0.0407	-0.874	-0.124	-0.302	-0.273	0.0395	-0.0836	0.79
Atxn2l.1	Q7TQH0	2.73e-07	0.109862	1.31e-09	0.0188098	8.26e-11	0.49342	6.43e-07	0.412391	4.77e-09	0.0876	0.923	0.0188	0.694	0.0149	0.924	0.138	0.919	0.0505	FALSE	FALSE	TRUE	FALSE	TRUE	FALSE	FALSE	FALSE	FALSE	TRUE	-0.592	-0.145	-0.737	-0.211	-0.803	0.061	-0.531	-0.0703	-0.662	-0.0274	-0.173	-0.238	0.0335	-0.0978	0.564
Ftl1	P29391	1.01e-05	0.0175055	4.37e-09	0.0018549	2.46e-10	0.932804	3.29e-06	0.270535	9.18e-08	0.248	0.827	0.0341	0.336	0.0247	0.947	0.223	0.901	0.143	FALSE	FALSE	TRUE	FALSE	TRUE	FALSE	FALSE	FALSE	FALSE	TRUE	1.86	0.874	2.74	1.15	3.01	0.0294	1.89	0.374	2.24	-0.14	0.735	1.01	-0.11	0.235	-2
Pcyox1	Q9CQF9	1.79e-07	0.416927	7.01e-09	0.0143978	4.3e-11	0.934196	4.9e-08	0.87908	1.8e-08	0.0752	0.959	0.0415	0.654	0.011	0.947	0.0561	0.945	0.0837	FALSE	FALSE	TRUE	FALSE	TRUE	FALSE	FALSE	FALSE	FALSE	TRUE	1.53	0.182	1.71	0.556	2.08	0.0184	1.55	0.0327	1.56	0.1	0.282	0.656	0.118	0.133	-1.43
Abca3	Q8R420	5.95e-08	0.00446242	0.000113698	0.414599	1.02e-09	0.00722863	6.47e-05	0.000714918	0.00036063	0.0472	0.697	0.493	0.941	0.0446	0.531	0.428	0.307	0.693	TRUE	FALSE	FALSE	FALSE	TRUE	FALSE	FALSE	FALSE	FALSE	TRUE	1.89	-0.799	1.09	0.206	2.1	-0.748	1.14	-0.945	0.946	0.698	-0.101	0.903	-0.0506	-0.247	-1.19
Fabp3	P11404	3.62e-09	2.23e-05	0.00128956	0.83051	2.57e-10	0.000481381	5.12e-05	0.0041305	1.69e-06	0.0127	0.194	0.683	0.962	0.0251	0.209	0.406	0.51	0.3	TRUE	FALSE	FALSE	FALSE	TRUE	FALSE	FALSE	FALSE	FALSE	TRUE	1.32	-0.792	0.525	0.0324	1.35	-0.615	0.702	-0.468	0.849	0.524	-0.268	0.556	-0.0916	0.0557	-0.794
Iqgap1	Q9JKF1	4.06e-08	0.442249	1.05e-07	0.372882	5.76e-10	0.00776356	3.84e-05	0.0746867	8.31e-07	0.0396	0.96	0.113	0.938	0.0353	0.541	0.38	0.827	0.253	TRUE	FALSE	FALSE	FALSE	TRUE	FALSE	FALSE	FALSE	FALSE	TRUE	1.18	-0.123	1.05	0.137	1.31	-0.452	0.725	-0.28	0.897	0.31	0.188	0.447	-0.141	0.0298	-0.867
Msn	P26041	4.05e-08	0.00139086	0.000271661	0.539659	1.15e-09	0.0133876	1.98e-05	0.186087	2.07e-07	0.0396	0.571	0.566	0.95	0.0467	0.62	0.335	0.883	0.176	TRUE	FALSE	FALSE	FALSE	TRUE	FALSE	FALSE	FALSE	FALSE	TRUE	0.997	-0.473	0.524	0.0796	1.08	-0.352	0.645	-0.174	0.823	0.312	-0.161	0.392	-0.0399	0.138	-0.685
Pcbp2	Q61990	1.85e-08	0.238784	1.41e-07	0.433628	3.42e-10	0.0736487	8.69e-07	0.600964	9.39e-09	0.0293	0.947	0.124	0.943	0.028	0.81	0.152	0.932	0.0663	TRUE	FALSE	FALSE	FALSE	TRUE	FALSE	FALSE	FALSE	FALSE	TRUE	-1.19	0.184	-1.01	-0.117	-1.31	0.284	-0.906	0.0777	-1.11	-0.26	-0.076	-0.376	0.024	-0.182	0.93
Sh2d4a	Q9D7V1	1.21e-08	0.0546054	8.07e-07	0.277585	1.06e-10	0.00165597	5.53e-05	0.230268	3.67e-08	0.0239	0.895	0.194	0.926	0.0168	0.32	0.413	0.893	0.108	TRUE	FALSE	FALSE	FALSE	TRUE	FALSE	FALSE	FALSE	FALSE	TRUE	1.67	-0.422	1.25	0.224	1.9	-0.732	0.942	-0.248	1.43	0.461	0.0392	0.685	-0.271	0.213	-1.21
Vill	Q91YD6	1.05e-10	0.0118909	2e-08	0.0840119	6.76e-10	0.00518817	4.96e-08	0.000633578	1.43e-07	0.00141	0.796	0.0639	0.856	0.0378	0.481	0.0563	0.298	0.161	TRUE	FALSE	FALSE	FALSE	TRUE	FALSE	FALSE	FALSE	FALSE	TRUE	1.03	-0.276	0.749	-0.177	0.849	-0.311	0.714	-0.379	0.646	0.368	0.0919	0.191	0.0568	-0.0119	-0.658
Acot8	P58137	7.83e-05	0.652301	0.000135561	0.000321896	3.26e-10	0.288624	0.000803192	0.24851	0.000601551	0.376	0.968	0.507	0.174	0.0275	0.9	0.655	0.897	0.724	FALSE	FALSE	FALSE	FALSE	TRUE	FALSE	FALSE	FALSE	FALSE	TRUE	1.07	-0.106	0.967	0.916	1.99	-0.251	0.822	-0.263	0.81	0.104	-0.0014	1.02	-0.147	-0.159	-0.969
Acox3	Q9EPL9	3.04e-05	0.020954	0.0122095	5.45e-05	3.05e-11	0.313506	7.21e-07	0.523759	1.12e-06	0.31	0.84	0.808	0.0696	0.00933	0.904	0.143	0.927	0.27	FALSE	FALSE	FALSE	FALSE	TRUE	FALSE	FALSE	FALSE	FALSE	TRUE	0.982	-0.483	0.499	0.904	1.89	0.202	1.18	0.123	1.1	0.0049	-0.478	0.909	0.207	0.127	-0.977
Cdkn2aipnl	Q9D211	0.000940861	0.970005	0.000578084	5.76e-05	7.2e-10	0.17244	0.0213128	0.566989	0.00166393	0.571	0.974	0.626	0.0716	0.0388	0.872	0.846	0.93	0.778	FALSE	FALSE	FALSE	FALSE	TRUE	FALSE	FALSE	FALSE	FALSE	TRUE	-1.24	0.0127	-1.23	-1.53	-2.77	0.469	-0.771	0.187	-1.05	-0.0181	-0.00535	-1.55	0.451	0.169	1.22
Csde1	Q91W50	1.74e-05	0.118828	8.21e-08	0.00641226	1.35e-09	0.888619	1.11e-05	0.223761	1.16e-07	0.274	0.926	0.105	0.521	0.0494	0.945	0.299	0.892	0.153	FALSE	FALSE	FALSE	FALSE	TRUE	FALSE	FALSE	FALSE	FALSE	TRUE	-0.57	-0.177	-0.747	-0.312	-0.882	0.0155	-0.554	-0.132	-0.701	0.02	-0.157	-0.292	0.0355	-0.112	0.59
Decr1	Q9CQ62	6.77e-06	0.499204	3.99e-07	0.00362568	3.18e-10	0.328498	4.78e-05	0.13956	2.09e-08	0.229	0.963	0.162	0.42	0.0273	0.906	0.399	0.867	0.0877	FALSE	FALSE	FALSE	FALSE	TRUE	FALSE	FALSE	FALSE	FALSE	TRUE	1.3	0.161	1.46	0.72	2.02	-0.234	1.07	0.344	1.65	0.0157	0.177	0.735	-0.218	0.36	-1.29
Gars1	Q9CZD3	1.51e-07	0.0134984	8.72e-05	0.2713	1.26e-09	4.19e-05	0.0336826	4.9e-05	0.0148333	0.0703	0.807	0.473	0.925	0.0483	0.0754	0.864	0.125	0.863	FALSE	FALSE	FALSE	FALSE	TRUE	FALSE	FALSE	FALSE	FALSE	TRUE	-0.828	0.314	-0.514	-0.128	-0.956	0.577	-0.25	0.549	-0.279	-0.359	-0.045	-0.487	0.219	0.19	0.469
Lima1	Q9ERG0	4.55e-07	0.488991	1.14e-06	7.62e-05	1.2e-12	0.430919	1.5e-06	0.509644	1.24e-08	0.107	0.962	0.211	0.0828	0.00166	0.918	0.18	0.926	0.0735	FALSE	FALSE	FALSE	FALSE	TRUE	FALSE	FALSE	FALSE	FALSE	TRUE	0.732	-0.0785	0.654	0.499	1.23	-0.0894	0.643	0.0719	0.804	0.0346	-0.0439	0.534	-0.0549	0.106	-0.697
Ndufa4	Q62425	7.11e-05	0.00185835	0.205031	5.48e-05	6.42e-11	0.745809	1.28e-05	0.834711	3.34e-05	0.369	0.599	0.905	0.0698	0.0134	0.939	0.308	0.943	0.515	FALSE	FALSE	FALSE	FALSE	TRUE	FALSE	FALSE	FALSE	FALSE	TRUE	0.827	-0.61	0.217	0.812	1.64	0.058	0.885	-0.0359	0.791	0.0722	-0.538	0.884	0.13	0.0362	-0.754
Pcna	P17918	7.39e-06	0.995503	3.05e-06	4.66e-05	8.1e-12	0.404043	3.43e-05	0.878615	9.7e-07	0.233	0.974	0.259	0.0639	0.00508	0.916	0.371	0.945	0.262	FALSE	FALSE	FALSE	FALSE	TRUE	FALSE	FALSE	FALSE	FALSE	TRUE	-0.839	0.000868	-0.838	-0.708	-1.55	0.129	-0.71	-0.0226	-0.862	-0.015	-0.0141	-0.723	0.114	-0.0376	0.824
Pura	P42669	4.68e-06	0.00918209	0.00513311	0.00394108	2.46e-10	0.371966	1.48e-07	0.398712	1.06e-05	0.212	0.773	0.766	0.435	0.0246	0.912	0.0834	0.917	0.434	FALSE	FALSE	FALSE	FALSE	TRUE	FALSE	FALSE	FALSE	FALSE	TRUE	0.586	-0.289	0.296	0.313	0.898	0.0938	0.679	-0.0852	0.5	0.082	-0.208	0.395	0.176	-0.00326	-0.504
Reep6	Q9JM62	8.6e-07	0.199622	1.3e-05	0.000331926	6.41e-12	0.000488417	0.0189048	0.0123335	0.000304822	0.131	0.942	0.348	0.176	0.00457	0.21	0.841	0.654	0.682	FALSE	FALSE	FALSE	FALSE	TRUE	FALSE	FALSE	FALSE	FALSE	TRUE	-1.91	0.398	-1.51	-1.19	-3.1	1.2	-0.712	0.78	-1.13	-0.485	-0.087	-1.68	0.711	0.295	1.42
Strap	Q9Z1Z2	5.2e-07	0.961292	1.63e-07	0.0297821	2.44e-10	0.985731	1.77e-07	0.461168	6.71e-07	0.112	0.974	0.129	0.754	0.0246	0.948	0.0891	0.923	0.24	FALSE	FALSE	FALSE	FALSE	TRUE	FALSE	FALSE	FALSE	FALSE	TRUE	-0.713	-0.00538	-0.718	-0.242	-0.955	-0.00198	-0.715	0.079	-0.634	-0.0822	-0.0876	-0.324	-0.0842	-0.00324	0.631
Wdr81	Q5ND34	3.59e-05	0.0576323	6.18e-08	0.00195312	8.32e-10	0.912953	2.19e-05	0.017804	8.12e-09	0.32	0.897	0.0964	0.341	0.0411	0.946	0.341	0.696	0.0628	FALSE	FALSE	FALSE	FALSE	TRUE	FALSE	FALSE	FALSE	FALSE	TRUE	0.698	0.281	0.98	0.468	1.17	-0.0157	0.683	0.344	1.04	-0.0874	0.194	0.38	-0.103	0.257	-0.786
Krt8	P11679	6.43e-08	0.0832217	2.36e-10	0.990291	9.36e-09	6.26e-05	0.0104855	0.586057	3.88e-08	0.0489	0.913	0.00775	0.966	0.0939	0.0878	0.815	0.931	0.11	TRUE	FALSE	TRUE	FALSE	FALSE	FALSE	FALSE	FALSE	FALSE	TRUE	0.746	0.184	0.93	-0.00121	0.745	-0.481	0.265	-0.0542	0.692	0.179	0.363	0.178	-0.302	0.125	-0.567
Src	P05480	1.39e-08	0.748041	1.91e-09	0.936477	2.18e-09	0.0698849	6.74e-07	0.106225	1.43e-07	0.0256	0.97	0.0228	0.965	0.0579	0.805	0.14	0.85	0.161	TRUE	FALSE	TRUE	FALSE	FALSE	FALSE	FALSE	FALSE	FALSE	TRUE	0.949	0.0389	0.988	-0.00928	0.94	-0.226	0.723	-0.193	0.756	0.222	0.261	0.213	-0.00379	0.0296	-0.727
Acp5	Q05117	0.000216174	0.00146752	5.99e-09	0.0892303	0.00846893	0.209555	0.0039037	0.902014	8.94e-05	0.443	0.576	0.0388	0.86	0.853	0.883	0.763	0.945	0.595	FALSE	FALSE	TRUE	FALSE	FALSE	FALSE	FALSE	FALSE	FALSE	TRUE	-0.913	-0.758	-1.67	0.364	-0.549	0.276	-0.638	0.0257	-0.888	-0.145	-0.903	0.219	0.131	-0.119	0.769
Bysl	O54825	9.16e-06	0.00711829	1.54e-09	0.0525847	7.56e-09	0.576028	1.91e-05	0.606655	4.37e-07	0.243	0.748	0.0203	0.815	0.0877	0.93	0.333	0.933	0.215	FALSE	FALSE	TRUE	FALSE	FALSE	FALSE	FALSE	FALSE	FALSE	TRUE	-0.817	-0.438	-1.25	-0.294	-1.11	0.0853	-0.731	-0.0755	-0.892	-0.00335	-0.441	-0.297	0.0819	-0.0789	0.813
Calu	O35887	5.15e-05	0.00415387	4.38e-09	0.649094	4.81e-05	0.501573	0.000166258	0.321961	0.000234328	0.346	0.689	0.0341	0.955	0.59	0.925	0.519	0.908	0.665	FALSE	FALSE	TRUE	FALSE	FALSE	FALSE	FALSE	FALSE	FALSE	TRUE	0.578	0.377	0.955	-0.0535	0.524	-0.0822	0.495	-0.117	0.46	0.0786	0.456	0.0251	-0.00363	-0.0386	-0.499
Cc2d1b	Q8BRN9	3.92e-05	0.00259753	2.13e-09	0.0639996	0.00232427	0.702328	5.77e-06	0.23083	2.88e-07	0.326	0.635	0.0242	0.833	0.808	0.937	0.258	0.893	0.19	FALSE	FALSE	TRUE	FALSE	FALSE	FALSE	FALSE	FALSE	FALSE	TRUE	0.5	0.339	0.839	-0.19	0.31	0.0395	0.539	0.121	0.621	0.033	0.372	-0.157	0.0726	0.154	-0.467
Cltc	Q68FD5	5.63e-07	0.0431601	8.17e-10	0.038066	4.46e-05	0.00173272	0.00365676	0.0372185	4.6e-05	0.115	0.883	0.015	0.782	0.585	0.325	0.759	0.77	0.542	FALSE	FALSE	TRUE	FALSE	FALSE	FALSE	FALSE	FALSE	FALSE	TRUE	0.99	0.325	1.32	-0.321	0.669	-0.532	0.459	-0.323	0.668	0.318	0.643	-0.00355	-0.214	-0.00509	-0.673
H1-0	P10922	1.7e-05	0.00321074	1.22e-09	0.0573549	1.57e-08	0.0299061	0.0046721	0.212439	0.000149821	0.273	0.657	0.0183	0.824	0.109	0.721	0.774	0.889	0.633	FALSE	FALSE	TRUE	FALSE	FALSE	FALSE	FALSE	FALSE	FALSE	TRUE	1.03	0.642	1.68	0.38	1.41	-0.456	0.578	-0.244	0.789	0.11	0.753	0.49	-0.345	-0.134	-0.923
Idh1	O88844	1.33e-05	0.0128141	4.01e-09	0.229055	9.13e-08	0.922254	7.4e-06	0.144659	4.38e-08	0.262	0.802	0.0328	0.917	0.173	0.946	0.273	0.869	0.114	FALSE	FALSE	TRUE	FALSE	FALSE	FALSE	FALSE	FALSE	FALSE	TRUE	0.637	0.321	0.958	0.143	0.78	-0.0119	0.625	0.174	0.812	-0.00846	0.313	0.134	-0.0203	0.166	-0.646
Myo6	E9Q174	9.75e-08	0.00641515	2.43e-11	0.00136251	0.000317551	0.000351021	0.00303307	0.055363	3.51e-06	0.0582	0.737	0.00219	0.305	0.713	0.186	0.748	0.804	0.354	FALSE	FALSE	TRUE	FALSE	FALSE	FALSE	FALSE	FALSE	FALSE	TRUE	1.88	0.775	2.65	-0.901	0.976	-1.07	0.805	-0.506	1.37	0.623	1.4	-0.278	-0.448	0.117	-1.25
Npm1	Q61937	1.01e-05	0.00289523	6.9e-10	0.779887	9.49e-07	0.186768	0.000205276	0.216576	6.26e-08	0.248	0.646	0.0139	0.96	0.298	0.876	0.538	0.89	0.128	FALSE	FALSE	TRUE	FALSE	FALSE	FALSE	FALSE	FALSE	FALSE	TRUE	-0.575	-0.349	-0.924	-0.029	-0.604	0.145	-0.43	-0.13	-0.705	-0.029	-0.378	-0.058	0.116	-0.159	0.546
Paics	Q9DCL9	0.0035656	3.21e-06	3.02e-10	0.657493	0.000419829	0.0315643	0.337383	0.115965	1.41e-05	0.682	0.0919	0.00888	0.956	0.729	0.727	0.929	0.856	0.454	FALSE	FALSE	TRUE	FALSE	FALSE	FALSE	FALSE	FALSE	FALSE	TRUE	0.37	0.674	1.04	0.0501	0.42	-0.263	0.107	0.181	0.551	-0.0515	0.623	-0.00141	-0.314	0.13	-0.421
Pcbp1	P60335	7.07e-06	0.0019548	3.47e-10	0.913142	1.96e-06	0.125122	0.000270061	0.752356	5.82e-07	0.231	0.604	0.00954	0.964	0.341	0.851	0.563	0.94	0.232	FALSE	FALSE	TRUE	FALSE	FALSE	FALSE	FALSE	FALSE	FALSE	TRUE	-0.78	-0.484	-1.26	0.015	-0.765	0.224	-0.556	-0.0434	-0.823	-0.0783	-0.562	-0.0633	0.145	-0.122	0.701
Prps1	Q9CS42	1.44e-07	0.512785	8.56e-09	0.886854	1.47e-08	3.53e-05	0.0373731	0.22541	6.36e-07	0.069	0.963	0.0455	0.963	0.107	0.0706	0.867	0.892	0.237	FALSE	FALSE	TRUE	FALSE	FALSE	FALSE	FALSE	FALSE	FALSE	TRUE	0.929	0.0882	1.02	0.0184	0.948	-0.655	0.274	-0.159	0.771	0.268	0.357	0.287	-0.387	0.11	-0.661
Rps21	Q9CQR2	0.000488073	0.000889474	7.99e-09	0.212094	3.87e-06	0.461512	3e-05	0.155211	2.29e-06	0.509	0.527	0.0441	0.914	0.389	0.921	0.361	0.873	0.322	FALSE	FALSE	TRUE	FALSE	FALSE	FALSE	FALSE	FALSE	FALSE	TRUE	-0.528	-0.498	-1.03	-0.164	-0.693	-0.0999	-0.628	-0.188	-0.717	0.0795	-0.419	-0.085	-0.0204	-0.109	0.608
Tubb5	P99024	5.48e-07	0.0165293	2.81e-10	0.177848	2.38e-09	0.396801	2.18e-06	0.706699	3.22e-08	0.114	0.823	0.00854	0.905	0.0595	0.915	0.2	0.938	0.103	FALSE	FALSE	TRUE	FALSE	FALSE	FALSE	FALSE	FALSE	FALSE	TRUE	-0.699	-0.276	-0.975	-0.144	-0.843	0.093	-0.606	-0.0395	-0.739	-0.0478	-0.324	-0.192	0.0452	-0.0874	0.652
Ubap2	Q91VX2	1.08e-06	0.0329845	1.1e-09	0.144022	3.43e-09	0.049207	0.000141222	0.360128	1.51e-08	0.141	0.869	0.0174	0.893	0.0659	0.773	0.503	0.913	0.0789	FALSE	FALSE	TRUE	FALSE	FALSE	FALSE	FALSE	FALSE	FALSE	TRUE	-0.811	-0.293	-1.1	-0.189	-1	0.268	-0.543	-0.117	-0.928	-0.0677	-0.36	-0.256	0.201	-0.185	0.743
Ahsa1	Q8BK64	2.07e-08	0.541797	3.28e-08	0.95861	3.11e-09	0.00748884	1.84e-05	0.0363795	1e-06	0.0307	0.964	0.0778	0.965	0.0641	0.536	0.331	0.768	0.264	TRUE	FALSE	FALSE	FALSE	FALSE	FALSE	FALSE	FALSE	FALSE	TRUE	-0.834	0.0665	-0.768	0.00542	-0.829	0.311	-0.524	0.228	-0.607	-0.241	-0.174	-0.235	0.0701	-0.0127	0.594
Arpc1b	Q9WV32	1.91e-09	0.00182415	5.47e-06	0.0179684	1.4e-07	0.00224514	4.34e-06	0.109716	1.38e-08	0.00899	0.597	0.291	0.687	0.189	0.355	0.24	0.852	0.0763	TRUE	FALSE	FALSE	FALSE	FALSE	FALSE	FALSE	FALSE	FALSE	TRUE	1.11	-0.44	0.674	-0.309	0.805	-0.429	0.684	-0.203	0.911	0.419	-0.0208	0.11	-0.0105	0.216	-0.695
Bhmt	O35490	1.95e-08	0.668471	1.89e-08	6.94e-05	0.00112696	0.0075023	1.71e-05	7.74e-06	0.0098432	0.0299	0.968	0.0626	0.0784	0.777	0.536	0.326	0.0521	0.85	TRUE	FALSE	FALSE	FALSE	FALSE	FALSE	FALSE	FALSE	FALSE	TRUE	-2.05	0.114	-1.94	1.19	-0.865	0.761	-1.29	1.39	-0.66	-0.971	-0.857	0.215	-0.21	0.42	1.08
Bpnt1	Q9Z0S1	3.92e-08	0.0495971	3.52e-06	0.475158	3.58e-08	0.00595778	5.05e-05	0.158462	2.58e-07	0.0392	0.89	0.266	0.946	0.137	0.502	0.404	0.874	0.185	TRUE	FALSE	FALSE	FALSE	FALSE	FALSE	FALSE	FALSE	FALSE	TRUE	0.835	-0.229	0.606	-0.0776	0.757	-0.332	0.503	-0.155	0.68	0.27	0.0414	0.193	-0.0617	0.115	-0.565
Cast	P51125	4.16e-08	5.48e-05	0.00764313	0.0127251	8.68e-06	0.0775124	2.01e-06	0.0358625	2.33e-06	0.0399	0.279	0.787	0.635	0.456	0.814	0.196	0.767	0.324	TRUE	FALSE	FALSE	FALSE	FALSE	FALSE	FALSE	FALSE	FALSE	TRUE	1.15	-0.731	0.417	-0.394	0.754	-0.282	0.866	-0.326	0.822	0.488	-0.243	0.094	0.206	0.162	-0.66
Eif3f	Q9DCH4	6.75e-08	0.0869834	2.94e-06	0.0164588	1.12e-05	0.00134906	0.000498537	0.0288798	5.48e-06	0.0499	0.915	0.257	0.674	0.477	0.299	0.616	0.746	0.386	TRUE	FALSE	FALSE	FALSE	FALSE	FALSE	FALSE	FALSE	FALSE	TRUE	-0.943	0.23	-0.713	0.318	-0.625	0.462	-0.481	0.287	-0.656	-0.381	-0.151	-0.0625	0.0808	-0.0935	0.562
Pla2g4c	Q64GA5	2.34e-08	0.150673	3.89e-07	0.00533497	1.23e-05	0.295444	1.25e-07	0.000105166	0.000911341	0.0323	0.934	0.161	0.489	0.484	0.901	0.079	0.163	0.747	TRUE	FALSE	FALSE	FALSE	FALSE	FALSE	FALSE	FALSE	FALSE	TRUE	-1.85	0.355	-1.49	0.698	-1.15	0.256	-1.59	1.04	-0.804	-0.733	-0.379	-0.0355	-0.478	0.31	1.11
Tmsb10	Q6ZWY8	1.78e-08	4.1e-05	0.0041628	0.73994	5.45e-09	0.0032191	4.12e-05	2.34e-05	0.00305724	0.0287	0.251	0.755	0.959	0.0783	0.408	0.385	0.0927	0.806	TRUE	FALSE	FALSE	FALSE	FALSE	FALSE	FALSE	FALSE	FALSE	TRUE	1.09	-0.681	0.412	-0.0451	1.05	-0.451	0.641	-0.683	0.41	0.5	-0.181	0.455	0.0485	-0.183	-0.593
Vwa5a	Q99KC8	3.86e-08	0.00214272	0.000159308	0.534553	2.73e-08	0.0220637	1e-05	0.0229903	3.79e-06	0.0389	0.615	0.521	0.95	0.127	0.685	0.293	0.724	0.359	TRUE	FALSE	FALSE	FALSE	FALSE	FALSE	FALSE	FALSE	FALSE	TRUE	1.82	-0.823	1	-0.147	1.68	-0.589	1.23	-0.563	1.26	0.659	-0.163	0.512	0.0698	0.0963	-1.16
Xylb	Q3TNA1	6.36e-08	7.78e-06	0.0631169	0.0335469	4.19e-06	0.166526	1.01e-06	0.000647989	0.000432613	0.0486	0.137	0.871	0.768	0.395	0.869	0.159	0.3	0.704	TRUE	FALSE	FALSE	FALSE	FALSE	FALSE	FALSE	FALSE	FALSE	TRUE	1.61	-1.21	0.403	-0.475	1.14	-0.313	1.3	-0.816	0.795	0.755	-0.453	0.28	0.442	-0.0606	-0.856
0	A0A2I3BQS8	0.000235921	0.531396	0.000717005	0.622316	1.62e-05	0.0720958	0.0188923	0.356928	0.00100286	0.449	0.964	0.642	0.954	0.507	0.808	0.841	0.913	0.753	FALSE	FALSE	FALSE	FALSE	FALSE	FALSE	FALSE	FALSE	FALSE	FALSE	-1.44	0.216	-1.22	-0.163	-1.6	0.637	-0.801	0.307	-1.13	-0.397	-0.181	-0.56	0.24	-0.0902	1.04
0.1	Q3TQI7	0.1718	0.150086	0.935062	0.0400394	0.463832	0.0535585	0.520544	0.62998	0.047563	0.886	0.934	0.94	0.788	0.94	0.781	0.938	0.934	0.895	FALSE	FALSE	FALSE	FALSE	FALSE	FALSE	FALSE	FALSE	FALSE	FALSE	-0.611	0.645	0.0338	0.903	0.292	0.879	0.267	-0.204	-0.816	-0.48	0.165	0.424	0.399	-0.684	0.132
0.1	Q9CRW3	0.0419262	0.666738	0.0826421	0.0324735	0.970623	0.211457	0.00116844	0.0387606	0.960465	0.831	0.968	0.879	0.764	0.952	0.883	0.684	0.774	0.953	FALSE	FALSE	FALSE	FALSE	FALSE	FALSE	FALSE	FALSE	FALSE	FALSE	-0.71	0.145	-0.565	0.721	0.0112	-0.426	-1.14	0.695	-0.015	-0.343	-0.198	0.378	-0.769	0.352	0.367
0.11	Q9CXL3	0.15063	0.339707	0.595237	0.162162	0.915808	0.173206	0.932808	0.0506763	0.59337	0.882	0.955	0.93	0.9	0.951	0.872	0.95	0.797	0.945	FALSE	FALSE	FALSE	FALSE	FALSE	FALSE	FALSE	FALSE	FALSE	FALSE	-0.394	0.259	-0.135	0.368	-0.0256	0.372	-0.0214	0.524	0.13	-0.338	-0.0791	0.0302	0.0345	0.186	0.0558
0.12	Q9D727	0.398763	0.0475619	0.00432375	0.458419	0.0910047	0.160893	0.0214926	0.155289	0.0183343	0.913	0.888	0.757	0.945	0.912	0.867	0.847	0.873	0.87	FALSE	FALSE	FALSE	FALSE	FALSE	FALSE	FALSE	FALSE	FALSE	FALSE	0.601	1.45	2.06	0.508	1.11	1.01	1.61	0.986	1.59	-0.59	0.865	-0.0821	0.421	0.396	-1.19
0.13	Q9D937	0.89986	0.649059	0.726557	0.0314921	0.0308873	0.0309987	0.0307839	0.0095809	0.00863923	0.935	0.967	0.934	0.761	0.888	0.725	0.86	0.623	0.846	FALSE	FALSE	FALSE	FALSE	FALSE	FALSE	FALSE	FALSE	FALSE	FALSE	0.0281	-0.102	-0.0736	-0.482	-0.454	-0.502	-0.474	-0.592	-0.564	0.31	0.208	-0.172	-0.193	-0.282	0.282
0.2	Q5EBG8	0.094932	0.89911	0.100674	0.129644	0.804128	0.602975	0.212592	0.122179	0.830745	0.865	0.973	0.885	0.886	0.949	0.932	0.918	0.859	0.951	FALSE	FALSE	FALSE	FALSE	FALSE	FALSE	FALSE	FALSE	FALSE	FALSE	0.673	-0.0498	0.623	-0.585	0.0879	-0.205	0.468	-0.597	0.0758	0.378	0.328	-0.206	0.174	-0.219	-0.294
0.3	Q80WR5	0.717412	0.194832	0.0832532	0.29264	0.132826	0.274448	0.4335	0.703126	0.421716	0.929	0.941	0.879	0.928	0.919	0.897	0.934	0.938	0.939	FALSE	FALSE	FALSE	FALSE	FALSE	FALSE	FALSE	FALSE	FALSE	FALSE	-0.0793	-0.288	-0.367	-0.224	-0.303	0.242	0.163	-0.0804	-0.16	0.0536	-0.235	-0.17	0.295	-0.0268	0.133
0.4	Q8BR90	0.0107395	0.00391615	0.665412	0.0907186	0.255091	0.00128652	0.376879	0.0278825	0.58237	0.758	0.682	0.932	0.862	0.93	0.295	0.931	0.743	0.945	FALSE	FALSE	FALSE	FALSE	FALSE	FALSE	FALSE	FALSE	FALSE	FALSE	-0.808	0.93	0.122	0.498	-0.31	1.06	0.25	0.66	-0.148	-0.675	0.255	-0.177	0.383	-0.0154	0.133
0.5	Q8CIL4	0.00679634	0.393443	0.000402348	0.488457	0.000439487	0.111956	0.184386	0.89918	0.00218883	0.728	0.958	0.598	0.947	0.731	0.843	0.915	0.945	0.791	FALSE	FALSE	FALSE	FALSE	FALSE	FALSE	FALSE	FALSE	FALSE	FALSE	-0.445	-0.132	-0.576	-0.103	-0.547	0.249	-0.195	-0.0187	-0.463	-0.0672	-0.199	-0.17	0.182	-0.0859	0.377
0.7	Q922M7	0.000884463	0.0598824	0.0720517	0.90129	0.000434254	0.274288	1.98e-05	0.00796182	0.290312	0.565	0.899	0.875	0.964	0.73	0.897	0.335	0.599	0.933	FALSE	FALSE	FALSE	FALSE	FALSE	FALSE	FALSE	FALSE	FALSE	FALSE	-0.878	0.462	-0.416	0.0284	-0.85	-0.263	-1.14	0.649	-0.229	-0.305	0.158	-0.276	-0.568	0.344	0.573
0.9	Q9CRC3	0.99902	0.697724	0.679474	0.899955	0.892316	0.816888	0.805001	0.766914	0.753075	0.938	0.969	0.933	0.964	0.951	0.942	0.947	0.94	0.949	FALSE	FALSE	FALSE	FALSE	FALSE	FALSE	FALSE	FALSE	FALSE	FALSE	-0.000387	-0.122	-0.123	-0.0381	-0.0385	-0.0729	-0.0733	0.0899	0.0895	0.0214	-0.101	-0.0167	-0.0515	0.111	0.0218
1110059G10Rik	Q8K039	0.381689	0.984787	0.364256	0.207222	0.698131	0.450631	0.896517	0.647912	0.626155	0.911	0.974	0.919	0.912	0.947	0.92	0.949	0.935	0.946	FALSE	FALSE	FALSE	FALSE	FALSE	FALSE	FALSE	FALSE	FALSE	FALSE	0.247	-0.00535	0.242	-0.345	-0.0983	-0.213	0.0344	-0.124	0.124	0.166	0.16	-0.18	-0.0469	0.0423	-0.0813
1700074P13Rik	Q9D9G7	0.000138823	0.185201	0.00306916	0.340944	2.33e-06	0.26198	2.5e-06	0.162514	6.21e-07	0.415	0.94	0.738	0.934	0.352	0.895	0.207	0.875	0.235	FALSE	FALSE	FALSE	FALSE	FALSE	FALSE	FALSE	FALSE	FALSE	FALSE	-2.3	0.708	-1.59	-0.486	-2.79	-0.597	-2.9	-0.72	-3.02	-0.156	0.552	-0.642	-0.753	-0.876	2.15
2210016F16Rik	G3X8U3	0.740815	0.00151799	0.00218387	0.377003	0.561969	0.224856	0.105963	0.755932	0.971943	0.93	0.579	0.717	0.938	0.943	0.887	0.9	0.94	0.953	FALSE	FALSE	FALSE	FALSE	FALSE	FALSE	FALSE	FALSE	FALSE	FALSE	-0.0566	0.596	0.54	0.146	0.0898	-0.21	-0.267	0.0512	-0.00543	-0.11	0.487	0.0368	-0.32	-0.0584	-0.053
2310061I04Rik	B8JJ66	0.000220379	0.0197961	0.0705737	0.00877338	0.100696	0.259649	0.00277976	0.0322506	0.0291561	0.444	0.836	0.874	0.575	0.914	0.895	0.743	0.757	0.883	FALSE	FALSE	FALSE	FALSE	FALSE	FALSE	FALSE	FALSE	FALSE	FALSE	-1.35	0.788	-0.565	0.865	-0.489	0.367	-0.987	0.692	-0.662	-0.706	0.0825	0.159	-0.339	-0.0143	0.648
3110082I17Rik	Q9CXL3	0.477438	0.451745	0.963875	0.277676	0.704961	0.808089	0.618397	0.0517657	0.181978	0.918	0.961	0.941	0.926	0.947	0.942	0.941	0.799	0.924	FALSE	FALSE	FALSE	FALSE	FALSE	FALSE	FALSE	FALSE	FALSE	FALSE	-0.126	0.133	0.00753	0.186	0.0603	0.0429	-0.083	0.342	0.216	-0.151	-0.0175	0.0353	-0.108	0.191	-0.0251
4931406C07Rik	Q91V76	0.00128654	0.537124	0.000122918	0.0234657	4.76e-07	0.609261	0.000167548	0.0192934	3.74e-07	0.599	0.964	0.499	0.724	0.257	0.932	0.519	0.705	0.205	FALSE	FALSE	FALSE	FALSE	FALSE	FALSE	FALSE	FALSE	FALSE	FALSE	0.794	0.139	0.933	0.512	1.31	0.115	0.909	0.53	1.32	-0.114	0.0242	0.397	0.000273	0.416	-0.909
8030462N17Rik	Q0VAW6	0.719997	0.152422	0.249336	0.122883	0.205945	0.696191	0.429042	0.594865	0.864424	0.929	0.934	0.909	0.883	0.927	0.937	0.934	0.932	0.951	FALSE	FALSE	FALSE	FALSE	FALSE	FALSE	FALSE	FALSE	FALSE	FALSE	0.0832	-0.338	-0.255	-0.352	-0.269	0.0906	0.174	-0.119	-0.0357	0.144	-0.194	-0.207	0.235	0.0255	0.0612
8030474K03Rik	E9Q4Y8	0.129931	0.436985	0.0189677	0.373666	0.450654	0.0590139	0.668256	0.941685	0.110163	0.877	0.96	0.827	0.938	0.94	0.79	0.943	0.947	0.914	FALSE	FALSE	FALSE	FALSE	FALSE	FALSE	FALSE	FALSE	FALSE	FALSE	0.932	0.471	1.4	-0.519	0.412	-1.18	-0.244	-0.0424	0.889	0.373	0.843	-0.147	-0.803	0.33	-0.559
A430005L14Rik	Q80WR5	0.217632	0.520743	0.52223	0.213028	0.969323	0.998605	0.191153	0.575739	0.434013	0.894	0.964	0.927	0.914	0.952	0.949	0.915	0.931	0.94	FALSE	FALSE	FALSE	FALSE	FALSE	FALSE	FALSE	FALSE	FALSE	FALSE	0.878	-0.453	0.425	-0.853	0.0244	0.00123	0.879	-0.379	0.499	0.453	0.000343	-0.4	0.454	0.0738	-0.425
Aaas	P58742	0.0179548	0.938165	0.0103373	0.265026	0.126724	0.336041	0.114393	0.152879	0.232609	0.788	0.973	0.801	0.924	0.918	0.907	0.902	0.872	0.929	FALSE	FALSE	FALSE	FALSE	FALSE	FALSE	FALSE	FALSE	FALSE	FALSE	0.839	0.0261	0.865	-0.365	0.474	-0.326	0.512	-0.472	0.367	0.346	0.372	-0.0193	0.0192	-0.126	-0.493
Aacs	Q9D2R0	0.565098	0.385582	0.131859	0.107281	0.268435	0.427353	0.814516	0.493221	0.92486	0.922	0.958	0.893	0.874	0.931	0.918	0.947	0.925	0.952	FALSE	FALSE	FALSE	FALSE	FALSE	FALSE	FALSE	FALSE	FALSE	FALSE	0.134	0.204	0.338	-0.37	-0.235	-0.186	-0.0516	-0.154	-0.0198	0.12	0.324	-0.25	-0.0657	-0.034	-0.0141
Aagab	Q8R2R3	0.628207	0.446939	0.767241	0.00306101	0.00693192	0.0225853	0.0507515	0.0822062	0.178625	0.925	0.961	0.936	0.391	0.847	0.688	0.878	0.833	0.924	FALSE	FALSE	FALSE	FALSE	FALSE	FALSE	FALSE	FALSE	FALSE	FALSE	0.188	-0.296	-0.108	-1.2	-1.01	-0.925	-0.738	-0.665	-0.477	0.587	0.292	-0.609	-0.338	-0.0774	0.4
Aak1	Q6PIU9	0.00123922	0.00706691	0.472024	0.410101	0.00449174	0.0512297	2.04e-06	0.265892	1.68e-05	0.595	0.747	0.925	0.941	0.832	0.777	0.196	0.9	0.465	FALSE	FALSE	FALSE	FALSE	FALSE	FALSE	FALSE	FALSE	FALSE	FALSE	0.468	-0.378	0.0894	-0.105	0.363	0.265	0.733	0.142	0.61	0.0865	-0.292	-0.0182	0.351	0.229	-0.381
Aak1.1	Q3UHJ0	0.326022	0.187479	0.712047	0.536867	0.0870077	0.000387847	1.13e-05	0.002085	5.98e-05	0.907	0.94	0.934	0.95	0.911	0.192	0.3	0.414	0.563	FALSE	FALSE	FALSE	FALSE	FALSE	FALSE	FALSE	FALSE	FALSE	FALSE	0.16	-0.217	-0.0563	0.0964	0.257	0.647	0.807	0.523	0.684	-0.164	-0.38	-0.0671	0.483	0.36	-0.324
Aamdc	Q8R0P4	0.819666	0.00177052	0.000537892	0.031945	0.0127481	0.300727	0.183965	0.0095784	0.00324644	0.932	0.594	0.62	0.762	0.865	0.902	0.915	0.623	0.808	FALSE	FALSE	FALSE	FALSE	FALSE	FALSE	FALSE	FALSE	FALSE	FALSE	0.0881	1.32	1.41	0.832	0.92	0.404	0.492	1.03	1.11	-0.624	0.7	0.208	-0.22	0.401	-0.712
Aamp	A0A087WNM5	0.0035843	0.0376961	0.297929	0.124757	0.0767294	0.0196964	0.459378	0.000317937	0.399766	0.683	0.876	0.914	0.884	0.908	0.671	0.935	0.241	0.938	FALSE	FALSE	FALSE	FALSE	FALSE	FALSE	FALSE	FALSE	FALSE	FALSE	-0.963	0.66	-0.302	0.461	-0.502	0.749	-0.214	1.2	0.233	-0.703	-0.043	-0.242	0.0455	0.493	0.259
Aar2	Q9D2V5	0.53803	0.564587	0.966038	0.212458	0.508571	0.928779	0.576154	0.936037	0.550467	0.921	0.965	0.941	0.914	0.942	0.947	0.94	0.947	0.944	FALSE	FALSE	FALSE	FALSE	FALSE	FALSE	FALSE	FALSE	FALSE	FALSE	-0.195	0.182	-0.0126	0.383	0.189	0.0282	-0.167	0.0243	-0.17	-0.144	0.0378	0.239	-0.116	-0.12	0.0505
Aars2	Q14CH7	0.615913	0.0319635	0.00665165	0.137866	0.0370434	0.26451	0.50852	0.667816	0.314477	0.925	0.867	0.78	0.89	0.892	0.896	0.937	0.936	0.934	FALSE	FALSE	FALSE	FALSE	FALSE	FALSE	FALSE	FALSE	FALSE	FALSE	-0.086	-0.383	-0.469	-0.249	-0.335	0.193	0.107	-0.0708	-0.157	0.0787	-0.304	-0.171	0.272	0.00793	0.165
Aarsd1	Q3THG9	0.789096	0.0315689	0.0120131	0.0749218	0.0310578	0.677432	0.470091	0.0725954	0.0299238	0.931	0.866	0.808	0.847	0.888	0.936	0.936	0.825	0.883	FALSE	FALSE	FALSE	FALSE	FALSE	FALSE	FALSE	FALSE	FALSE	FALSE	-0.0395	-0.331	-0.371	-0.261	-0.3	-0.0615	-0.101	-0.263	-0.302	0.158	-0.173	-0.102	0.0968	-0.105	0.198
Aatf	Q9JKX4	0.0429003	0.328634	0.00262604	0.443572	0.00361396	0.994951	0.0320398	0.214481	0.000932046	0.832	0.954	0.729	0.944	0.825	0.949	0.862	0.89	0.749	FALSE	FALSE	FALSE	FALSE	FALSE	FALSE	FALSE	FALSE	FALSE	FALSE	-0.291	-0.136	-0.428	-0.103	-0.394	-0.000876	-0.292	-0.168	-0.459	0.0275	-0.109	-0.0751	0.0266	-0.14	0.319
Abat	P61922	0.0035204	0.601181	0.00871556	0.242516	4.82e-05	0.724425	0.00557506	0.0784807	7.72e-06	0.681	0.966	0.793	0.92	0.591	0.938	0.783	0.83	0.411	FALSE	FALSE	FALSE	FALSE	FALSE	FALSE	FALSE	FALSE	FALSE	FALSE	0.902	-0.149	0.752	0.325	1.23	-0.101	0.801	0.497	1.4	0.0267	-0.123	0.352	-0.074	0.524	-0.875
Abcb10	Q9JI39	0.0581333	0.15924	0.578579	0.08984	0.754478	0.103703	0.75754	0.087062	0.767513	0.845	0.935	0.929	0.861	0.948	0.837	0.946	0.837	0.949	FALSE	FALSE	FALSE	FALSE	FALSE	FALSE	FALSE	FALSE	FALSE	FALSE	0.446	-0.326	0.119	-0.381	0.0643	-0.379	0.0663	-0.385	0.0608	0.334	0.00782	-0.0474	-0.0454	-0.0509	-0.112
Abcb7	Q61102	0.465537	0.552625	0.884003	0.522367	0.89823	0.117376	0.360699	0.955127	0.454123	0.917	0.965	0.939	0.949	0.951	0.846	0.93	0.947	0.94	FALSE	FALSE	FALSE	FALSE	FALSE	FALSE	FALSE	FALSE	FALSE	FALSE	-0.251	0.204	-0.0471	0.212	-0.0395	0.548	0.297	0.0185	-0.233	-0.206	-0.00241	0.00517	0.342	-0.188	0.0447
Abcc4	E9Q236	0.659413	0.942334	0.586754	0.80573	0.45471	0.142234	0.268322	0.931408	0.562527	0.927	0.974	0.93	0.961	0.94	0.859	0.923	0.946	0.944	FALSE	FALSE	FALSE	FALSE	FALSE	FALSE	FALSE	FALSE	FALSE	FALSE	-0.155	-0.0253	-0.18	-0.0829	-0.238	0.524	0.37	-0.029	-0.184	-0.0838	-0.109	-0.167	0.441	-0.113	0.0709
Abcd1	P48410	5.67e-06	0.0937691	0.00033149	0.187821	2.74e-08	0.0758819	0.000451176	0.00347798	0.00935219	0.221	0.918	0.582	0.907	0.127	0.812	0.608	0.486	0.848	FALSE	FALSE	FALSE	FALSE	FALSE	FALSE	FALSE	FALSE	FALSE	FALSE	2.29	-0.71	1.58	0.532	2.82	-0.755	1.53	-1.26	1.03	0.746	0.036	1.28	-0.00848	-0.512	-1.54
Abcd3	P55096	0.375735	0.131786	0.494526	0.00783409	0.0490408	0.251431	0.775844	0.0198789	0.112896	0.911	0.93	0.926	0.556	0.899	0.893	0.946	0.708	0.915	FALSE	FALSE	FALSE	FALSE	FALSE	FALSE	FALSE	FALSE	FALSE	FALSE	-0.46	0.794	0.334	1.41	0.95	0.599	0.139	1.22	0.755	-0.807	-0.0132	0.603	-0.208	0.409	-0.347
Abce1	P61222	0.386774	0.119515	0.447107	0.418135	0.922646	0.181216	0.60579	0.0697761	0.308854	0.912	0.926	0.923	0.942	0.951	0.875	0.941	0.822	0.934	FALSE	FALSE	FALSE	FALSE	FALSE	FALSE	FALSE	FALSE	FALSE	FALSE	-0.142	0.259	0.117	0.127	-0.0143	0.221	0.0793	0.293	0.151	-0.182	0.0773	-0.0541	0.0395	0.111	-0.0398
Abcf1	Q6P542	0.119979	0.19981	0.759961	0.177801	0.763871	0.00812801	0.19668	0.109278	0.989371	0.874	0.942	0.935	0.905	0.948	0.548	0.916	0.852	0.954	FALSE	FALSE	FALSE	FALSE	FALSE	FALSE	FALSE	FALSE	FALSE	FALSE	-0.226	0.185	-0.0409	0.187	-0.0385	0.401	0.175	0.224	-0.00171	-0.21	-0.0257	-0.0233	0.191	0.0135	0.0152
Abcf2	Q99LE6	9.66e-05	0.565871	0.000242396	0.237411	7.97e-07	0.0152564	0.0465002	0.262764	0.000682631	0.39	0.965	0.557	0.919	0.287	0.637	0.875	0.9	0.731	FALSE	FALSE	FALSE	FALSE	FALSE	FALSE	FALSE	FALSE	FALSE	FALSE	-0.756	0.0965	-0.659	-0.193	-0.948	0.429	-0.326	0.183	-0.573	-0.205	-0.108	-0.398	0.225	-0.0221	0.551
Abcf3	Q8K268	0.822212	0.193075	0.109111	0.728247	0.536786	0.170155	0.0939694	0.00390928	0.00120462	0.933	0.941	0.887	0.958	0.943	0.871	0.897	0.503	0.762	FALSE	FALSE	FALSE	FALSE	FALSE	FALSE	FALSE	FALSE	FALSE	FALSE	0.0432	0.254	0.297	0.0643	0.108	0.268	0.311	0.577	0.62	-0.201	0.0527	-0.137	0.0668	0.376	-0.245
Abhd10	Q6PE15	0.173405	0.848538	0.211985	0.0473469	0.511884	0.304937	0.711667	0.00368093	0.0774617	0.887	0.972	0.905	0.805	0.942	0.903	0.944	0.494	0.907	FALSE	FALSE	FALSE	FALSE	FALSE	FALSE	FALSE	FALSE	FALSE	FALSE	-0.347	0.0479	-0.3	0.497	0.149	0.26	-0.0875	0.759	0.412	-0.349	-0.301	0.148	-0.0888	0.41	-0.00127
Abhd11	Q8K4F5	0.00096415	0.111049	0.0386975	0.239838	0.00898404	0.813552	0.00027137	0.300176	0.00616247	0.573	0.924	0.854	0.919	0.855	0.942	0.564	0.905	0.834	FALSE	FALSE	FALSE	FALSE	FALSE	FALSE	FALSE	FALSE	FALSE	FALSE	0.632	-0.282	0.35	-0.198	0.434	0.0408	0.673	-0.174	0.458	0.213	-0.069	0.0149	0.254	0.0389	-0.42
Abhd12	Q99LR1	0.00476476	0.0128335	0.667888	0.510414	0.0119855	0.621929	0.000757008	0.489735	0.0130299	0.704	0.802	0.933	0.948	0.863	0.933	0.65	0.925	0.859	FALSE	FALSE	FALSE	FALSE	FALSE	FALSE	FALSE	FALSE	FALSE	FALSE	-1.11	0.962	-0.148	0.232	-0.878	-0.18	-1.29	0.244	-0.866	-0.397	0.565	-0.165	-0.577	-0.154	0.713
Abhd14b	A0A087WRJ2	1.41e-06	0.891756	7.77e-07	0.660171	7.36e-08	0.314593	9.68e-06	0.360817	3.43e-06	0.154	0.973	0.192	0.956	0.165	0.904	0.291	0.913	0.352	FALSE	FALSE	FALSE	FALSE	FALSE	FALSE	FALSE	FALSE	FALSE	FALSE	2.82	-0.0634	2.76	0.197	3.02	-0.473	2.35	-0.413	2.41	0.584	0.52	0.781	0.111	0.171	-2.24
Abhd17c	Q8VCV1	0.0300855	0.399642	0.1404	0.971507	0.0157975	0.00171397	1.44e-06	0.00633896	4.5e-06	0.815	0.958	0.895	0.966	0.871	0.324	0.178	0.569	0.372	FALSE	FALSE	FALSE	FALSE	FALSE	FALSE	FALSE	FALSE	FALSE	FALSE	-0.717	0.268	-0.449	-0.0109	-0.728	-1.09	-1.81	-0.891	-1.61	0.191	0.46	0.18	-0.898	-0.7	0.908
Abhd4	Q8VD66	0.138963	0.436784	0.442561	0.0968689	0.886459	0.906639	0.147416	0.742426	0.0508148	0.879	0.96	0.923	0.867	0.951	0.946	0.909	0.939	0.897	FALSE	FALSE	FALSE	FALSE	FALSE	FALSE	FALSE	FALSE	FALSE	FALSE	-0.563	0.291	-0.271	0.611	0.048	0.0437	-0.519	-0.118	-0.681	-0.24	0.0512	0.371	-0.196	-0.358	0.323
Abhd5	Q9DBL9	0.00669986	0.269384	0.000188527	0.809134	0.00156468	0.992084	0.00420334	0.187093	6.65e-05	0.727	0.95	0.535	0.961	0.792	0.949	0.768	0.883	0.572	FALSE	FALSE	FALSE	FALSE	FALSE	FALSE	FALSE	FALSE	FALSE	FALSE	-0.934	-0.359	-1.29	-0.0748	-1.01	-0.00319	-0.937	-0.415	-1.35	0.00255	-0.357	-0.0722	-0.000641	-0.412	0.936
Abhd6	Q8R2Y0	0.342702	0.746803	0.503348	0.592852	0.626032	0.903958	0.258719	0.692601	0.146136	0.908	0.97	0.926	0.953	0.945	0.946	0.923	0.937	0.92	FALSE	FALSE	FALSE	FALSE	FALSE	FALSE	FALSE	FALSE	FALSE	FALSE	-0.307	0.104	-0.204	0.166	-0.142	-0.0388	-0.346	-0.122	-0.43	-0.0685	0.0354	0.0973	-0.107	-0.191	0.239
Abi1	Q8CBW3	0.391248	0.254182	0.757946	0.958147	0.371478	0.00129225	0.00769935	0.134598	0.503326	0.912	0.948	0.935	0.965	0.937	0.295	0.8	0.865	0.942	FALSE	FALSE	FALSE	FALSE	FALSE	FALSE	FALSE	FALSE	FALSE	FALSE	0.119	-0.159	-0.04	-0.00695	0.112	-0.488	-0.369	-0.202	-0.0835	0.164	0.00522	0.157	-0.324	-0.0382	0.0452
Abitram	Q80ZQ9	0.635443	0.00866782	0.0191448	0.312061	0.575542	0.0860224	0.178711	0.00557469	0.0124504	0.926	0.767	0.828	0.931	0.944	0.823	0.914	0.552	0.858	FALSE	FALSE	FALSE	FALSE	FALSE	FALSE	FALSE	FALSE	FALSE	FALSE	0.109	-0.643	-0.534	-0.226	-0.117	-0.405	-0.296	-0.659	-0.55	0.358	-0.285	0.132	-0.0475	-0.301	0.249
Ablim1	E9Q9D2	0.003052	0.431454	0.000195782	0.968773	0.00111021	0.267315	7.51e-05	0.0382908	2.4e-06	0.67	0.96	0.539	0.966	0.777	0.896	0.443	0.773	0.326	FALSE	FALSE	FALSE	FALSE	FALSE	FALSE	FALSE	FALSE	FALSE	FALSE	2	0.492	2.49	0.0234	2.02	0.697	2.7	1.29	3.29	-0.123	0.368	-0.0999	0.574	1.17	-2.12
Ablim1.1	Q8K4G5	0.0165617	0.539956	0.0501993	7.04e-05	0.0404293	0.194129	0.000311913	0.00826363	2.79e-06	0.783	0.964	0.863	0.0789	0.894	0.879	0.576	0.604	0.337	FALSE	FALSE	FALSE	FALSE	FALSE	FALSE	FALSE	FALSE	FALSE	FALSE	0.731	-0.178	0.553	-1.29	-0.556	0.381	1.11	0.784	1.51	0.182	0.00455	-1.1	0.563	0.966	-0.548
Ablim2	Q8BL65	0.025335	0.134796	0.389918	0.906316	0.0189564	0.948587	0.0156153	0.558375	0.0568553	0.806	0.93	0.92	0.964	0.876	0.947	0.833	0.93	0.899	FALSE	FALSE	FALSE	FALSE	FALSE	FALSE	FALSE	FALSE	FALSE	FALSE	0.669	-0.436	0.233	-0.0324	0.637	0.0184	0.688	-0.161	0.508	0.213	-0.223	0.18	0.231	0.0514	-0.456
Abr	Q5SSL4	0.00653507	0.82997	0.0023477	0.599981	0.000681823	0.378884	0.00035574	0.128212	0.123925	0.726	0.972	0.722	0.953	0.754	0.913	0.588	0.862	0.916	FALSE	FALSE	FALSE	FALSE	FALSE	FALSE	FALSE	FALSE	FALSE	FALSE	0.804	0.0592	0.863	0.139	0.943	0.244	1.05	-0.412	0.391	0.133	0.193	0.273	0.378	-0.279	-0.67
Abracl	Q4KML4	0.400825	0.71225	0.20422	0.091357	0.365913	0.560245	0.781798	0.310322	0.0502573	0.913	0.969	0.904	0.862	0.936	0.929	0.946	0.907	0.897	FALSE	FALSE	FALSE	FALSE	FALSE	FALSE	FALSE	FALSE	FALSE	FALSE	-0.423	-0.185	-0.608	0.835	0.412	0.292	-0.131	-0.493	-0.916	-0.152	-0.337	0.683	0.141	-0.645	0.271
Abraxas2	Q3TCJ1	0.0205285	0.65083	0.0430062	0.770666	0.022928	0.177475	0.000350088	0.0172358	9.04e-06	0.795	0.968	0.858	0.96	0.881	0.873	0.586	0.693	0.422	FALSE	FALSE	FALSE	FALSE	FALSE	FALSE	FALSE	FALSE	FALSE	FALSE	0.408	-0.076	0.332	-0.0471	0.361	0.23	0.638	0.405	0.813	-0.0283	-0.104	-0.0753	0.202	0.377	-0.437
Abt1	Q9QYL7	0.0352573	0.109779	0.556297	0.785472	0.0396287	0.499246	0.116168	0.145864	0.398638	0.823	0.923	0.928	0.96	0.894	0.924	0.903	0.869	0.938	FALSE	FALSE	FALSE	FALSE	FALSE	FALSE	FALSE	FALSE	FALSE	FALSE	0.949	-0.708	0.241	-0.113	0.836	-0.294	0.656	-0.617	0.332	0.456	-0.252	0.343	0.163	-0.161	-0.493
Acaa2	Q8BWT1	0.178681	0.729381	0.0773928	0.000141636	1.04e-06	0.931755	0.181119	0.659003	0.0549259	0.888	0.969	0.877	0.117	0.303	0.947	0.914	0.935	0.899	FALSE	FALSE	FALSE	FALSE	FALSE	FALSE	FALSE	FALSE	FALSE	FALSE	0.243	0.0614	0.304	0.746	0.989	-0.0152	0.227	0.0755	0.318	-0.127	-0.0659	0.619	-0.143	-0.0519	-0.37
Acaca	Q5SWU9	0.0210555	0.0197773	0.97691	0.717454	0.0279251	0.164606	0.28927	0.0195518	0.946601	0.797	0.836	0.941	0.958	0.886	0.869	0.925	0.706	0.953	FALSE	FALSE	FALSE	FALSE	FALSE	FALSE	FALSE	FALSE	FALSE	FALSE	-0.585	0.591	0.00658	0.0841	-0.501	0.341	-0.243	0.57	-0.0146	-0.371	0.22	-0.287	-0.0301	0.199	0.213
Acad10	Q8K370	0.0473957	7.73e-05	0.011319	6.76e-05	0.0118695	0.0261244	0.772523	9.39e-05	0.0160635	0.836	0.312	0.805	0.0774	0.863	0.705	0.946	0.156	0.866	FALSE	FALSE	FALSE	FALSE	FALSE	FALSE	FALSE	FALSE	FALSE	FALSE	-0.426	0.952	0.526	0.926	0.5	0.483	0.0566	0.902	0.476	-0.654	0.298	0.272	-0.171	0.248	-0.228
Acad11	Q80XL6	0.942511	0.00224215	0.00108079	0.000800077	0.000333378	0.223349	0.17311	0.118934	0.083424	0.936	0.619	0.671	0.255	0.716	0.887	0.913	0.857	0.908	FALSE	FALSE	FALSE	FALSE	FALSE	FALSE	FALSE	FALSE	FALSE	FALSE	0.0325	1.51	1.54	1.62	1.65	0.557	0.59	0.693	0.725	-0.775	0.731	0.845	-0.218	-0.0825	-0.808
Acad8	Q9D7B6	0.00020719	0.155363	0.00595614	0.0159856	0.0560908	0.855269	6.05e-05	0.654433	0.00021987	0.441	0.935	0.774	0.67	0.902	0.944	0.422	0.935	0.66	FALSE	FALSE	FALSE	FALSE	FALSE	FALSE	FALSE	FALSE	FALSE	FALSE	0.844	-0.289	0.555	-0.488	0.356	0.0364	0.88	-0.086	0.758	0.288	-0.000779	-0.2	0.324	0.202	-0.556
Acad9	Q8JZN5	0.235395	0.00810724	0.000184508	0.00667751	0.000120534	0.255645	0.0178824	0.000264914	3.29e-06	0.897	0.761	0.534	0.528	0.654	0.894	0.839	0.226	0.349	FALSE	FALSE	FALSE	FALSE	FALSE	FALSE	FALSE	FALSE	FALSE	FALSE	0.2	0.47	0.67	0.465	0.665	0.191	0.391	0.662	0.862	-0.293	0.177	0.172	-0.101	0.37	-0.492
Acadl	A0A0R4J083	0.097399	0.314724	0.469328	0.369159	0.00770278	0.89899	0.0606733	0.713063	0.143759	0.866	0.953	0.925	0.937	0.85	0.945	0.884	0.938	0.919	FALSE	FALSE	FALSE	FALSE	FALSE	FALSE	FALSE	FALSE	FALSE	FALSE	0.653	-0.39	0.263	0.334	0.987	0.0487	0.701	-0.136	0.517	0.122	-0.268	0.456	0.171	-0.0141	-0.531
Acadl.1	P51174	7.57e-05	0.00525289	0.0986529	0.0296392	3.12e-08	0.263871	0.000913618	0.00286729	0.109332	0.373	0.716	0.885	0.753	0.132	0.895	0.665	0.459	0.914	FALSE	FALSE	FALSE	FALSE	FALSE	FALSE	FALSE	FALSE	FALSE	FALSE	0.678	-0.443	0.235	0.322	1	-0.167	0.511	-0.46	0.218	0.234	-0.208	0.557	0.0676	-0.226	-0.444
Acadm	P45952	0.000194608	0.218508	0.0032855	0.331241	0.000942628	0.460105	0.000810749	0.943657	4.51e-05	0.437	0.944	0.742	0.933	0.769	0.921	0.656	0.947	0.54	FALSE	FALSE	FALSE	FALSE	FALSE	FALSE	FALSE	FALSE	FALSE	FALSE	1.02	-0.3	0.722	-0.227	0.795	-0.178	0.844	0.0163	1.04	0.283	-0.0171	0.0561	0.104	0.299	-0.739
Acads	Q07417	0.0879999	0.137263	0.00159778	0.457481	0.257614	0.0382748	0.669144	0.15757	0.684486	0.862	0.931	0.697	0.945	0.931	0.748	0.943	0.874	0.947	FALSE	FALSE	FALSE	FALSE	FALSE	FALSE	FALSE	FALSE	FALSE	FALSE	-0.321	-0.277	-0.598	0.131	-0.189	0.394	0.0738	0.253	-0.0672	-0.145	-0.422	-0.0136	0.249	0.108	0.175
Acadsb	Q9DBL1	0.173471	0.106189	0.00300133	0.110043	0.833531	0.179895	0.982156	0.586865	0.0418538	0.887	0.922	0.736	0.876	0.95	0.874	0.951	0.931	0.892	FALSE	FALSE	FALSE	FALSE	FALSE	FALSE	FALSE	FALSE	FALSE	FALSE	0.341	0.408	0.749	-0.388	-0.0468	-0.336	0.00519	0.129	0.47	0.0935	0.501	-0.294	-0.242	0.223	-0.248
Acadvl	P50544	0.0118545	0.391554	0.000764508	0.00652266	0.880491	0.0398749	0.573275	0.352513	0.0581486	0.764	0.958	0.647	0.524	0.951	0.752	0.94	0.912	0.9	FALSE	FALSE	FALSE	FALSE	FALSE	FALSE	FALSE	FALSE	FALSE	FALSE	-0.52	-0.168	-0.688	0.547	0.0264	0.416	-0.104	0.176	-0.344	-0.264	-0.432	0.283	0.153	-0.088	0.256
Acat1	Q8QZT1	5.04e-05	0.0123643	0.0330843	0.0171742	0.0146144	0.0405563	0.00914985	2.09e-05	0.88558	0.344	0.799	0.849	0.681	0.869	0.754	0.809	0.0879	0.952	FALSE	FALSE	FALSE	FALSE	FALSE	FALSE	FALSE	FALSE	FALSE	FALSE	-0.589	0.329	-0.26	0.3	-0.289	0.264	-0.325	0.605	0.0161	-0.366	-0.0368	-0.0659	-0.102	0.239	0.223
Acat2	Q8CAY6	0.000883227	0.110754	4.29e-06	0.624595	0.00122833	0.159778	0.0223612	0.760149	0.000125003	0.565	0.924	0.275	0.954	0.781	0.867	0.848	0.94	0.62	FALSE	FALSE	FALSE	FALSE	FALSE	FALSE	FALSE	FALSE	FALSE	FALSE	0.58	0.256	0.836	-0.0741	0.506	-0.225	0.355	0.0462	0.626	0.0938	0.35	0.0197	-0.131	0.14	-0.486
Acbd3	Q8BMP6	0.429286	0.230073	0.655622	0.435748	0.963953	0.444814	0.977352	0.145021	0.48366	0.915	0.946	0.932	0.943	0.952	0.92	0.951	0.869	0.941	FALSE	FALSE	FALSE	FALSE	FALSE	FALSE	FALSE	FALSE	FALSE	FALSE	0.127	-0.195	-0.0675	-0.121	0.00654	-0.123	0.00429	-0.229	-0.102	0.14	-0.0553	0.0187	0.0165	-0.0896	0.0122
Acbd5	Q5XG73	0.414754	0.530284	0.131939	0.763262	0.224824	0.953955	0.421229	0.340746	0.908416	0.914	0.964	0.893	0.96	0.928	0.947	0.933	0.911	0.952	FALSE	FALSE	FALSE	FALSE	FALSE	FALSE	FALSE	FALSE	FALSE	FALSE	0.32	0.245	0.565	0.113	0.433	-0.0225	0.297	-0.36	-0.0405	0.0634	0.309	0.176	0.0409	-0.297	-0.256
Acd	Q5EE38	0.700592	0.186383	0.314212	0.689148	0.396449	0.526773	0.790828	0.112073	0.0379278	0.928	0.94	0.915	0.957	0.938	0.926	0.946	0.854	0.89	FALSE	FALSE	FALSE	FALSE	FALSE	FALSE	FALSE	FALSE	FALSE	FALSE	-0.116	0.405	0.289	-0.116	-0.233	0.192	0.0755	-0.472	-0.588	-0.00109	0.404	-0.117	0.191	-0.473	0.115
Acin1	Q9JIX8	0.963516	0.0467286	0.0320924	0.563826	0.505977	0.609138	0.555023	0.240064	0.194041	0.937	0.887	0.848	0.951	0.942	0.932	0.939	0.895	0.925	FALSE	FALSE	FALSE	FALSE	FALSE	FALSE	FALSE	FALSE	FALSE	FALSE	-0.00524	-0.236	-0.241	-0.0638	-0.069	-0.0587	-0.0639	-0.131	-0.136	0.0844	-0.152	0.0207	0.0258	-0.0467	0.0897
Acly	Q3V117	0.920589	0.774688	0.843029	0.971999	0.882469	0.587172	0.496324	0.346888	0.267536	0.936	0.97	0.938	0.966	0.951	0.931	0.937	0.912	0.931	FALSE	FALSE	FALSE	FALSE	FALSE	FALSE	FALSE	FALSE	FALSE	FALSE	0.061	-0.175	-0.114	0.0207	0.0816	0.333	0.394	0.558	0.619	-0.128	-0.303	-0.107	0.205	0.43	-0.189
Acly.1	Q91V92	0.00052794	0.00622756	6.45e-08	0.135782	2.01e-06	0.0535008	8.67e-07	0.00999416	6.57e-08	0.517	0.734	0.0977	0.889	0.343	0.781	0.151	0.628	0.13	FALSE	FALSE	FALSE	FALSE	FALSE	FALSE	FALSE	FALSE	FALSE	FALSE	0.569	0.43	0.999	0.215	0.784	0.293	0.862	0.386	0.955	-0.141	0.289	0.0735	0.152	0.245	-0.71
Aco2	Q99KI0	0.0241006	0.932125	0.0213576	0.0232997	1.64e-05	0.00811276	6.3e-06	0.000492124	2.03e-07	0.804	0.973	0.832	0.723	0.508	0.548	0.263	0.277	0.175	FALSE	FALSE	FALSE	FALSE	FALSE	FALSE	FALSE	FALSE	FALSE	FALSE	0.336	-0.0121	0.324	0.325	0.662	0.402	0.738	0.535	0.871	-0.175	-0.187	0.15	0.227	0.36	-0.511
Acot13	Q9CQR4	0.225251	0.900232	0.158348	0.202964	0.0100314	0.617725	0.0748683	0.710947	0.338017	0.895	0.973	0.898	0.911	0.858	0.932	0.89	0.938	0.935	FALSE	FALSE	FALSE	FALSE	FALSE	FALSE	FALSE	FALSE	FALSE	FALSE	0.426	0.0434	0.469	0.431	0.857	0.173	0.599	-0.124	0.302	-0.0257	0.0177	0.405	0.148	-0.149	-0.452
Acot2	Q9QYR9	0.397811	0.109408	0.0126839	0.947945	0.385797	0.434988	0.944158	0.708546	0.587531	0.913	0.923	0.81	0.965	0.937	0.919	0.95	0.938	0.945	FALSE	FALSE	FALSE	FALSE	FALSE	FALSE	FALSE	FALSE	FALSE	FALSE	-0.152	-0.293	-0.446	0.0112	-0.141	0.14	-0.0118	0.0644	-0.0879	-0.0146	-0.308	-0.00332	0.126	0.0499	0.138
Acot7	Q91V12	0.0817026	0.625971	0.174582	0.053594	0.000285258	0.145015	0.747208	0.345802	0.336063	0.859	0.967	0.9	0.817	0.707	0.861	0.945	0.911	0.935	FALSE	FALSE	FALSE	FALSE	FALSE	FALSE	FALSE	FALSE	FALSE	FALSE	-0.593	0.162	-0.431	-0.636	-1.23	0.492	-0.101	0.303	-0.29	-0.136	0.0252	-0.773	0.356	0.166	0.456
Acot9	Q9R0X4	0.762969	0.309537	0.166471	0.84118	0.903948	0.0967027	0.144763	0.177152	0.26452	0.931	0.953	0.899	0.962	0.951	0.832	0.908	0.88	0.931	FALSE	FALSE	FALSE	FALSE	FALSE	FALSE	FALSE	FALSE	FALSE	FALSE	-0.0545	-0.185	-0.24	0.0348	-0.0197	0.307	0.253	0.238	0.184	-0.0814	-0.266	-0.0466	0.226	0.157	-0.0269
Acp1	Q9D358	0.171368	0.071992	0.624676	0.300537	0.669815	0.186957	0.95717	0.130286	0.915902	0.886	0.907	0.931	0.929	0.946	0.876	0.95	0.863	0.952	FALSE	FALSE	FALSE	FALSE	FALSE	FALSE	FALSE	FALSE	FALSE	FALSE	-0.166	0.221	0.0552	0.12	-0.046	0.16	-0.00604	0.177	0.0114	-0.146	0.0754	-0.0258	0.0142	0.0316	0.0202
Acp6	Q8BP40	0.375439	0.0465381	0.220108	0.783395	0.488493	0.634472	0.659365	0.793636	0.211325	0.911	0.887	0.906	0.96	0.941	0.933	0.943	0.941	0.927	FALSE	FALSE	FALSE	FALSE	FALSE	FALSE	FALSE	FALSE	FALSE	FALSE	0.327	-0.756	-0.429	-0.097	0.23	-0.175	0.152	0.0923	0.419	0.204	-0.553	0.107	0.0293	0.296	-0.123
Acsf2	Q8VCW8	0.00028436	0.025448	0.0681352	0.576511	0.000430484	0.0146315	9.04e-08	0.129545	9.45e-07	0.462	0.853	0.873	0.952	0.73	0.632	0.0705	0.863	0.26	FALSE	FALSE	FALSE	FALSE	FALSE	FALSE	FALSE	FALSE	FALSE	FALSE	0.921	-0.524	0.397	-0.121	0.8	0.578	1.5	0.333	1.25	0.0987	-0.425	-0.022	0.676	0.432	-0.822
Acsf3	Q3URE1	0.257892	0.106297	0.00571252	0.767189	0.344863	0.203216	0.87632	0.0036535	0.0444758	0.9	0.922	0.772	0.96	0.935	0.881	0.949	0.493	0.894	FALSE	FALSE	FALSE	FALSE	FALSE	FALSE	FALSE	FALSE	FALSE	FALSE	-0.189	-0.273	-0.462	0.047	-0.142	0.213	0.0242	0.5	0.311	-0.127	-0.4	-0.0796	0.0865	0.373	0.0623
Acsl1	P41216	0.643365	0.239029	0.442106	0.318838	0.12079	0.657181	0.339285	0.0373653	0.00816436	0.926	0.947	0.923	0.932	0.917	0.935	0.929	0.771	0.844	FALSE	FALSE	FALSE	FALSE	FALSE	FALSE	FALSE	FALSE	FALSE	FALSE	0.0981	-0.252	-0.154	0.205	0.303	0.094	0.192	0.441	0.539	-0.0836	-0.336	0.121	0.0104	0.357	-0.182
Acsl4	Q9QUJ7	0.744869	0.00452786	0.00674198	0.619058	0.864767	0.322742	0.478003	0.0242726	0.0382235	0.93	0.699	0.78	0.954	0.95	0.905	0.936	0.729	0.89	FALSE	FALSE	FALSE	FALSE	FALSE	FALSE	FALSE	FALSE	FALSE	FALSE	-0.161	1.52	1.36	0.237	0.0762	0.494	0.333	1.13	0.964	-0.614	0.902	-0.377	-0.12	0.511	-0.453
Acsl6	Q91WC3	0.499194	0.0608329	0.189042	0.875022	0.361526	0.0227197	0.0776363	0.385507	0.857408	0.919	0.9	0.902	0.963	0.936	0.688	0.891	0.916	0.951	FALSE	FALSE	FALSE	FALSE	FALSE	FALSE	FALSE	FALSE	FALSE	FALSE	0.316	-0.902	-0.586	0.0705	0.387	-1.11	-0.798	-0.392	-0.0756	0.438	-0.464	0.509	-0.676	0.0466	0.122
Acsm3	Q3UNX5	0.26977	0.00292744	0.0314339	0.775949	0.131556	0.222541	0.0178712	0.384629	0.761992	0.901	0.647	0.847	0.96	0.919	0.886	0.839	0.916	0.949	FALSE	FALSE	FALSE	FALSE	FALSE	FALSE	FALSE	FALSE	FALSE	FALSE	-0.725	2.1	1.38	-0.178	-0.903	-0.804	-1.53	0.547	-0.178	-0.398	1.7	-0.576	-1.2	0.15	0.327
Acss2	Q9QXG4	0.11951	0.256082	0.639269	0.138086	0.880404	0.747234	0.0500233	0.750174	0.0428729	0.874	0.948	0.932	0.89	0.951	0.939	0.877	0.94	0.893	FALSE	FALSE	FALSE	FALSE	FALSE	FALSE	FALSE	FALSE	FALSE	FALSE	1.04	-0.749	0.288	-0.949	0.0885	0.21	1.25	0.2	1.24	0.399	-0.35	-0.55	0.609	0.599	-0.638
Acta1	P68033	0.177004	0.40839	0.0255737	0.167885	0.980145	0.301534	0.0152694	0.503949	0.0321247	0.887	0.959	0.839	0.901	0.952	0.902	0.832	0.926	0.885	FALSE	FALSE	FALSE	FALSE	FALSE	FALSE	FALSE	FALSE	FALSE	FALSE	-0.406	-0.246	-0.651	0.399	-0.00664	-0.308	-0.714	-0.191	-0.596	-0.0164	-0.262	0.383	-0.325	-0.207	0.389
Actb	P60710	0.898584	0.420581	0.471077	0.090093	0.0537385	0.00671113	0.00606428	0.260824	0.28894	0.935	0.959	0.925	0.861	0.901	0.52	0.788	0.899	0.933	FALSE	FALSE	FALSE	FALSE	FALSE	FALSE	FALSE	FALSE	FALSE	FALSE	0.0128	-0.0812	-0.0685	0.168	0.181	-0.291	-0.278	-0.11	-0.097	0.0509	-0.0304	0.219	-0.24	-0.0589	0.0381
Actbl2	Q8BFZ3	3.63e-05	0.0979786	0.00209977	0.439161	9.13e-07	0.0117643	0.0262146	0.234872	0.000288215	0.321	0.919	0.715	0.943	0.295	0.602	0.854	0.894	0.679	FALSE	FALSE	FALSE	FALSE	FALSE	FALSE	FALSE	FALSE	FALSE	FALSE	0.86	-0.3	0.56	0.132	0.993	-0.472	0.388	-0.205	0.656	0.277	-0.0226	0.41	-0.195	0.0727	-0.583
Actl6a	Q9Z2N8	0.0456735	0.0163029	3.43e-05	0.267184	0.00149204	0.211534	0.395534	0.31271	0.00198777	0.835	0.821	0.407	0.924	0.79	0.883	0.932	0.907	0.787	FALSE	FALSE	FALSE	FALSE	FALSE	FALSE	FALSE	FALSE	FALSE	FALSE	-0.176	-0.215	-0.391	-0.0917	-0.268	0.108	-0.0685	-0.0833	-0.259	0.0228	-0.192	-0.0689	0.13	-0.0604	0.199
Actr10	Q9QZB7	0.0443545	0.0472602	0.97474	0.342868	0.202678	0.0280403	0.82385	0.00970715	0.535382	0.833	0.888	0.941	0.934	0.926	0.713	0.947	0.624	0.943	FALSE	FALSE	FALSE	FALSE	FALSE	FALSE	FALSE	FALSE	FALSE	FALSE	-0.529	0.522	-0.00757	0.233	-0.296	0.582	0.0532	0.671	0.142	-0.438	0.0831	-0.205	0.144	0.233	0.0906
Actr1a	P61164	0.0478767	0.101831	0.691559	0.0251426	0.81959	0.0797021	0.792088	0.199624	0.379728	0.837	0.921	0.933	0.733	0.949	0.817	0.946	0.886	0.937	FALSE	FALSE	FALSE	FALSE	FALSE	FALSE	FALSE	FALSE	FALSE	FALSE	-0.595	0.486	-0.109	0.654	0.0597	0.523	-0.0721	0.363	-0.231	-0.456	0.0305	0.199	0.067	-0.0924	0.139
Actr1b	Q8R5C5	0.297034	0.0838248	0.00525699	0.164945	0.0117437	0.143808	0.0110676	0.0104492	0.000321558	0.904	0.913	0.768	0.9	0.863	0.86	0.818	0.634	0.686	FALSE	FALSE	FALSE	FALSE	FALSE	FALSE	FALSE	FALSE	FALSE	FALSE	0.135	0.228	0.363	0.175	0.31	0.191	0.327	0.336	0.472	-0.145	0.0834	0.0299	0.0467	0.192	-0.28
Actr2	P61161	0.312705	0.0317723	0.00163768	0.21516	0.832805	0.210455	0.0208498	0.625055	0.545303	0.905	0.866	0.699	0.914	0.95	0.883	0.845	0.934	0.944	FALSE	FALSE	FALSE	FALSE	FALSE	FALSE	FALSE	FALSE	FALSE	FALSE	-0.132	-0.289	-0.421	0.156	0.0246	-0.164	-0.296	0.0608	-0.0707	0.0099	-0.279	0.166	-0.154	0.0707	0.141
Actr3	Q99JY9	0.00128184	0.000666436	0.793819	0.971815	0.000417693	0.0161611	0.287655	0.52697	0.00275336	0.598	0.504	0.936	0.966	0.728	0.645	0.925	0.928	0.801	FALSE	FALSE	FALSE	FALSE	FALSE	FALSE	FALSE	FALSE	FALSE	FALSE	0.363	-0.389	-0.0252	0.00348	0.367	-0.26	0.104	-0.0625	0.301	0.175	-0.214	0.178	-0.0851	0.112	-0.189
Actr5	Q80US4	0.336384	0.321787	0.974414	0.626973	0.119242	0.633114	0.132584	0.681588	0.526289	0.908	0.954	0.941	0.954	0.917	0.933	0.906	0.937	0.943	FALSE	FALSE	FALSE	FALSE	FALSE	FALSE	FALSE	FALSE	FALSE	FALSE	-0.377	0.389	0.0118	-0.182	-0.559	-0.186	-0.563	0.154	-0.223	-0.088	0.301	-0.27	-0.274	0.0657	0.289
Actr6	Q9D864	0.329897	0.267259	0.0323868	0.87763	0.358861	0.77171	0.183957	0.0345576	0.00172915	0.907	0.949	0.848	0.963	0.936	0.94	0.915	0.763	0.78	FALSE	FALSE	FALSE	FALSE	FALSE	FALSE	FALSE	FALSE	FALSE	FALSE	-0.315	-0.359	-0.674	0.0474	-0.267	-0.0929	-0.408	-0.679	-0.993	0.144	-0.215	0.192	0.0514	-0.534	0.459
Acy1	Q99JW2	1.59e-05	0.00703634	0.0211892	0.0477711	0.00133216	0.0538777	0.00208757	0.00356556	0.0243531	0.27	0.747	0.832	0.806	0.785	0.782	0.724	0.49	0.878	FALSE	FALSE	FALSE	FALSE	FALSE	FALSE	FALSE	FALSE	FALSE	FALSE	1.11	-0.622	0.492	-0.426	0.689	-0.43	0.684	-0.655	0.459	0.559	-0.0634	0.133	0.128	-0.0963	-0.556
Acyp1	P56376	0.633882	0.00427237	0.00940766	0.000149589	0.000288598	0.000321239	0.00064559	0.000211044	0.000415299	0.926	0.692	0.797	0.12	0.708	0.181	0.638	0.211	0.702	FALSE	FALSE	FALSE	FALSE	FALSE	FALSE	FALSE	FALSE	FALSE	FALSE	-0.106	0.688	0.582	0.934	0.828	0.908	0.802	0.907	0.801	-0.631	0.0574	0.303	0.277	0.276	-0.525
Ada	P03958	0.759729	0.000122344	0.000142684	0.625868	0.855813	0.181009	0.0855413	0.0429404	0.0652578	0.93	0.354	0.512	0.954	0.95	0.874	0.894	0.783	0.903	FALSE	FALSE	FALSE	FALSE	FALSE	FALSE	FALSE	FALSE	FALSE	FALSE	0.0835	-1.21	-1.12	-0.128	-0.0448	0.371	0.454	-0.552	-0.468	0.28	-0.927	0.152	0.651	-0.272	0.196
Adam10	O35598	0.607338	0.803918	0.777427	0.754389	0.81286	0.205977	0.417905	0.0247838	0.0607866	0.924	0.971	0.936	0.959	0.949	0.882	0.933	0.731	0.901	FALSE	FALSE	FALSE	FALSE	FALSE	FALSE	FALSE	FALSE	FALSE	FALSE	0.444	-0.214	0.23	-0.26	0.184	-1.11	-0.663	-1.95	-1.51	0.713	0.499	0.453	-0.394	-1.24	0.269
Adam19	O35674	0.807457	0.000358131	0.000372158	0.819207	0.608188	0.00887913	0.0110183	0.00134856	0.00148603	0.932	0.447	0.592	0.962	0.945	0.561	0.818	0.365	0.773	FALSE	FALSE	FALSE	FALSE	FALSE	FALSE	FALSE	FALSE	FALSE	FALSE	0.097	-1.6	-1.51	0.0875	0.185	-1.11	-1.01	-1.35	-1.26	0.698	-0.905	0.786	-0.412	-0.654	0.601
Adar	Q99MU3	0.418417	0.705695	0.644473	0.938935	0.414977	0.520886	0.85725	0.181296	0.585513	0.914	0.969	0.932	0.965	0.938	0.926	0.948	0.881	0.945	FALSE	FALSE	FALSE	FALSE	FALSE	FALSE	FALSE	FALSE	FALSE	FALSE	0.517	-0.24	0.277	-0.0468	0.47	-0.41	0.108	-0.831	-0.314	0.358	0.118	0.311	-0.0514	-0.473	-0.159
Adat1	Q9JHI2	0.621943	0.146365	0.300012	0.620317	0.286609	0.315929	0.118252	0.928658	0.651851	0.925	0.933	0.914	0.954	0.932	0.904	0.903	0.946	0.947	FALSE	FALSE	FALSE	FALSE	FALSE	FALSE	FALSE	FALSE	FALSE	FALSE	0.185	-0.555	-0.37	0.179	0.364	0.379	0.564	-0.0323	0.153	0.0298	-0.525	0.209	0.409	-0.00248	-0.155
Adat3	Q6PAT0	0.0797833	0.231631	0.532662	0.639095	0.142531	0.0361108	0.00020939	0.191788	0.00185552	0.858	0.946	0.927	0.955	0.92	0.742	0.54	0.884	0.783	FALSE	FALSE	FALSE	FALSE	FALSE	FALSE	FALSE	FALSE	FALSE	FALSE	0.46	-0.31	0.151	-0.115	0.345	0.558	1.02	0.326	0.786	-0.00647	-0.316	-0.122	0.551	0.319	-0.467
Add1	Q9QYC0	0.0623804	0.00457787	1.16e-05	0.0307423	0.784934	0.818544	0.0288553	0.00297447	5.27e-06	0.848	0.7	0.34	0.758	0.949	0.942	0.858	0.464	0.383	FALSE	FALSE	FALSE	FALSE	FALSE	FALSE	FALSE	FALSE	FALSE	FALSE	0.355	0.564	0.919	-0.401	-0.0455	0.0424	0.397	0.573	0.928	-0.0739	0.49	-0.475	-0.0316	0.499	-0.429
Add3	Q9QYB5	8.12e-05	0.81226	7.57e-05	0.00122245	0.213486	0.198983	0.0015955	0.540685	0.000126238	0.378	0.971	0.463	0.295	0.927	0.88	0.706	0.929	0.621	FALSE	FALSE	FALSE	FALSE	FALSE	FALSE	FALSE	FALSE	FALSE	FALSE	1.54	-0.0801	1.46	-1.16	0.384	-0.44	1.1	-0.199	1.34	0.595	0.515	-0.563	0.156	0.396	-0.947
Adgre5	Q9Z0M6	0.00466698	0.491592	0.017589	0.659141	0.00665092	0.723153	0.00750265	0.991246	0.00207575	0.702	0.962	0.824	0.956	0.845	0.938	0.799	0.948	0.789	FALSE	FALSE	FALSE	FALSE	FALSE	FALSE	FALSE	FALSE	FALSE	FALSE	-0.998	0.226	-0.772	0.139	-0.859	0.116	-0.882	0.00345	-0.995	-0.244	-0.0177	-0.105	-0.128	-0.24	0.754
Adgrl2	Q8JZZ7	0.124187	0.111504	0.951127	0.485955	0.0182278	0.378576	0.469937	0.118306	0.969824	0.875	0.924	0.941	0.947	0.875	0.913	0.936	0.857	0.953	FALSE	FALSE	FALSE	FALSE	FALSE	FALSE	FALSE	FALSE	FALSE	FALSE	0.518	-0.537	-0.019	0.222	0.74	-0.292	0.226	-0.506	0.0112	0.272	-0.264	0.494	-0.0199	-0.234	-0.245
Adh1	P00329	2.14e-07	0.638993	2.69e-07	0.540417	1.75e-07	0.226093	2.29e-06	0.506893	2.03e-07	0.0803	0.967	0.148	0.95	0.199	0.887	0.202	0.926	0.175	FALSE	FALSE	FALSE	FALSE	FALSE	FALSE	FALSE	FALSE	FALSE	FALSE	2.67	-0.185	2.48	-0.233	2.43	-0.483	2.18	-0.253	2.42	0.632	0.447	0.399	0.149	0.379	-2.04
Adh5	P28474	2.77e-05	0.242647	4.1e-07	0.154616	0.000436657	0.968601	1.36e-05	0.130388	8.01e-08	0.303	0.947	0.163	0.897	0.731	0.948	0.312	0.863	0.138	FALSE	FALSE	FALSE	FALSE	FALSE	FALSE	FALSE	FALSE	FALSE	FALSE	0.971	0.231	1.2	-0.273	0.698	-0.00769	0.963	0.291	1.26	0.117	0.348	-0.156	0.109	0.408	-0.854
Adi1	Q99JT9	0.923534	0.85112	0.922475	0.250587	0.185342	0.961103	0.877996	0.488228	0.526429	0.936	0.972	0.94	0.921	0.925	0.948	0.949	0.925	0.943	FALSE	FALSE	FALSE	FALSE	FALSE	FALSE	FALSE	FALSE	FALSE	FALSE	0.0304	-0.0594	-0.029	0.354	0.384	0.0154	0.0458	-0.212	-0.182	-0.0155	-0.0749	0.339	-8.33e-05	-0.227	-0.0459
Adnp	Q9Z103	0.399464	0.359922	0.0685607	0.826608	0.482225	0.044154	0.194742	0.738201	0.561193	0.913	0.956	0.873	0.962	0.941	0.763	0.916	0.939	0.944	FALSE	FALSE	FALSE	FALSE	FALSE	FALSE	FALSE	FALSE	FALSE	FALSE	-0.128	-0.139	-0.266	0.0317	-0.0958	0.314	0.187	0.0484	-0.0791	-0.0644	-0.203	-0.0327	0.25	-0.016	0.0631
Ado	Q6PDY2	0.349637	0.293743	0.0409348	0.705849	0.522676	0.00944172	0.000465177	0.822135	0.20571	0.909	0.952	0.856	0.958	0.942	0.57	0.611	0.943	0.926	FALSE	FALSE	FALSE	FALSE	FALSE	FALSE	FALSE	FALSE	FALSE	FALSE	0.345	0.388	0.733	-0.133	0.212	1.01	1.36	0.0792	0.424	-0.16	0.228	-0.293	0.852	-0.0805	-0.505
Adpgk	Q8VDL4	0.0035746	0.146397	0.0840384	0.319635	0.0210152	0.6498	0.00740033	0.0425982	0.217664	0.682	0.933	0.88	0.932	0.879	0.934	0.798	0.782	0.927	FALSE	FALSE	FALSE	FALSE	FALSE	FALSE	FALSE	FALSE	FALSE	FALSE	-0.735	0.345	-0.39	0.225	-0.51	0.106	-0.629	0.472	-0.263	-0.326	0.0187	-0.101	-0.22	0.146	0.409
Adprh	P54923	0.15553	0.835608	0.0876027	0.812682	0.184037	0.296824	0.012356	0.0198255	0.000216307	0.883	0.972	0.881	0.961	0.925	0.901	0.823	0.708	0.659	FALSE	FALSE	FALSE	FALSE	FALSE	FALSE	FALSE	FALSE	FALSE	FALSE	0.193	0.0278	0.221	-0.0305	0.163	0.141	0.334	0.315	0.509	-0.0511	-0.0234	-0.0816	0.0898	0.264	-0.245
Adprs	Q8CG72	0.225885	0.256636	0.932722	0.0864289	0.00289587	0.856916	0.272033	0.0816614	0.00267608	0.895	0.948	0.94	0.858	0.816	0.944	0.924	0.833	0.8	FALSE	FALSE	FALSE	FALSE	FALSE	FALSE	FALSE	FALSE	FALSE	FALSE	0.177	-0.165	0.0115	0.244	0.42	-0.0259	0.151	0.248	0.424	-0.0359	-0.201	0.208	-0.0618	0.212	-0.212
Adrm1	Q9JKV1	0.0219966	0.1819	0.271628	0.209679	0.197817	0.940357	0.0188817	0.0999477	0.389558	0.799	0.939	0.912	0.913	0.926	0.947	0.841	0.847	0.938	FALSE	FALSE	FALSE	FALSE	FALSE	FALSE	FALSE	FALSE	FALSE	FALSE	-0.327	0.184	-0.142	0.166	-0.16	0.0102	-0.317	0.221	-0.106	-0.159	0.0254	0.00743	-0.149	0.0616	0.168
Adsl	P54822	0.126743	0.000770454	0.0269121	0.302757	0.537212	0.0015288	0.0489783	0.000438923	0.0182568	0.876	0.516	0.841	0.93	0.943	0.312	0.877	0.268	0.87	FALSE	FALSE	FALSE	FALSE	FALSE	FALSE	FALSE	FALSE	FALSE	FALSE	-0.253	0.607	0.354	0.162	-0.0907	0.565	0.312	0.617	0.364	-0.381	0.227	-0.218	0.184	0.236	-0.128
Adss1	P28650	0.000357043	0.432128	0.00173137	0.00600988	2.49e-08	0.147852	2.55e-06	0.511413	1.59e-05	0.479	0.96	0.703	0.51	0.124	0.862	0.208	0.927	0.462	FALSE	FALSE	FALSE	FALSE	FALSE	FALSE	FALSE	FALSE	FALSE	FALSE	1.49	-0.291	1.19	1.05	2.53	0.544	2.03	0.234	1.72	-0.0488	-0.34	0.997	0.495	0.185	-1.54
Adss2	P46664	0.0654007	0.000110221	0.0106051	0.0199361	0.615614	0.106431	0.793008	0.0874875	0.814368	0.85	0.345	0.802	0.702	0.945	0.839	0.947	0.838	0.95	FALSE	FALSE	FALSE	FALSE	FALSE	FALSE	FALSE	FALSE	FALSE	FALSE	0.218	-0.511	-0.293	-0.27	-0.052	-0.189	0.0284	-0.193	0.0243	0.238	-0.273	-0.032	0.0484	0.0443	0.02
Afdn	D3Z7L2	0.0635866	0.284378	0.380178	0.078354	0.848923	0.721573	0.0217642	0.260069	0.36799	0.849	0.951	0.92	0.85	0.95	0.938	0.847	0.899	0.937	FALSE	FALSE	FALSE	FALSE	FALSE	FALSE	FALSE	FALSE	FALSE	FALSE	-0.631	0.356	-0.274	0.574	-0.0566	-0.117	-0.748	0.361	-0.27	-0.321	0.035	0.253	-0.439	0.0398	0.309
Afdn.1	Q9QZQ1	0.744062	0.226099	0.343703	0.960408	0.678654	0.102576	0.160796	0.992327	0.725299	0.93	0.945	0.917	0.965	0.946	0.836	0.911	0.948	0.948	FALSE	FALSE	FALSE	FALSE	FALSE	FALSE	FALSE	FALSE	FALSE	FALSE	0.0438	-0.164	-0.121	0.0064	0.0502	-0.224	-0.18	-0.00124	0.0425	0.0687	-0.0956	0.0751	-0.155	0.0675	0.0249
Afg3l1	Q920A7	0.15063	0.230974	0.790055	0.38305	0.0153957	0.970763	0.119369	0.399935	0.473759	0.882	0.946	0.936	0.939	0.87	0.948	0.903	0.917	0.941	FALSE	FALSE	FALSE	FALSE	FALSE	FALSE	FALSE	FALSE	FALSE	FALSE	-0.623	0.516	-0.107	-0.359	-0.982	-0.0156	-0.638	0.347	-0.276	-0.179	0.337	-0.538	-0.194	0.168	0.444
Afg3l2	Q8JZQ2	0.00480761	0.730103	0.00755229	0.272839	0.0360479	0.0445658	0.316708	0.000412811	0.385782	0.704	0.969	0.786	0.925	0.892	0.763	0.927	0.263	0.938	FALSE	FALSE	FALSE	FALSE	FALSE	FALSE	FALSE	FALSE	FALSE	FALSE	-0.401	0.0456	-0.356	0.141	-0.261	0.276	-0.126	0.506	0.104	-0.242	-0.196	-0.101	0.0339	0.264	0.16
Agfg1	Q8K2K6	0.893628	0.600031	0.678096	0.668161	0.757086	0.644047	0.528315	0.30698	0.345375	0.935	0.966	0.933	0.956	0.948	0.934	0.938	0.906	0.936	FALSE	FALSE	FALSE	FALSE	FALSE	FALSE	FALSE	FALSE	FALSE	FALSE	-0.0211	0.0828	0.0617	0.0651	0.044	-0.0729	-0.094	0.156	0.135	-0.0479	0.035	0.0172	-0.121	0.108	-0.0268
Agk	Q9ESW4	0.286545	0.614636	0.101735	0.112735	0.00639643	0.129311	0.00896877	0.935078	0.273917	0.903	0.967	0.885	0.877	0.844	0.853	0.808	0.947	0.932	FALSE	FALSE	FALSE	FALSE	FALSE	FALSE	FALSE	FALSE	FALSE	FALSE	0.349	0.164	0.513	0.507	0.856	0.503	0.852	-0.0254	0.324	-0.144	0.0194	0.362	0.358	-0.17	-0.494
Agl	F8VPN4	0.000203849	0.734579	0.000269657	0.0301347	0.0292182	0.132611	0.00738485	0.345242	0.000914389	0.44	0.97	0.565	0.755	0.887	0.855	0.798	0.911	0.748	FALSE	FALSE	FALSE	FALSE	FALSE	FALSE	FALSE	FALSE	FALSE	FALSE	0.846	-0.0678	0.778	-0.435	0.411	-0.307	0.539	-0.183	0.663	0.316	0.249	-0.119	0.00984	0.134	-0.53
Ago2	Q8CJG0	0.00484159	0.709064	0.00108244	0.844315	0.00359549	0.080528	0.196157	0.618625	0.00803632	0.705	0.969	0.671	0.962	0.824	0.817	0.916	0.933	0.843	FALSE	FALSE	FALSE	FALSE	FALSE	FALSE	FALSE	FALSE	FALSE	FALSE	0.516	0.0635	0.58	-0.0321	0.484	-0.306	0.21	-0.0816	0.434	0.144	0.208	0.112	-0.161	0.0627	-0.372
Agpat1	O35083	0.233086	0.901042	0.255969	0.281122	0.0176919	0.486899	0.58968	0.379539	0.0290388	0.896	0.973	0.91	0.926	0.874	0.923	0.94	0.915	0.883	FALSE	FALSE	FALSE	FALSE	FALSE	FALSE	FALSE	FALSE	FALSE	FALSE	0.524	-0.054	0.47	0.455	0.979	-0.303	0.221	0.369	0.894	-0.0174	-0.0714	0.437	-0.32	0.352	-0.542
Agrn	A2ASQ1	0.331785	0.398911	0.890464	0.34228	0.949177	0.379427	0.0559477	0.151537	0.636525	0.907	0.958	0.939	0.934	0.952	0.913	0.881	0.872	0.946	FALSE	FALSE	FALSE	FALSE	FALSE	FALSE	FALSE	FALSE	FALSE	FALSE	0.396	-0.343	0.0525	-0.373	0.0233	0.358	0.754	-0.569	-0.173	0.244	-0.0997	-0.129	0.602	-0.325	-0.152
Ahctf1	Q8CJF7	0.263885	0.0131583	0.120756	0.74897	0.1192	0.780737	0.369925	0.714373	0.392209	0.9	0.804	0.89	0.959	0.917	0.941	0.931	0.938	0.938	FALSE	FALSE	FALSE	FALSE	FALSE	FALSE	FALSE	FALSE	FALSE	FALSE	0.163	-0.378	-0.215	0.0443	0.207	-0.0401	0.123	-0.0507	0.112	0.0949	-0.283	0.139	0.0548	0.0441	-0.0677
Ahcy	P50247	0.947462	0.837032	0.773401	0.786892	0.829539	0.924987	0.865228	0.715424	0.64464	0.936	0.972	0.936	0.96	0.95	0.946	0.948	0.938	0.946	FALSE	FALSE	FALSE	FALSE	FALSE	FALSE	FALSE	FALSE	FALSE	FALSE	0.0149	0.0465	0.0613	-0.0588	-0.0439	0.0213	0.0361	0.0793	0.0942	-0.0125	0.034	-0.0713	0.00876	0.0668	-0.0274
Ahcyl1	Q80SW1	0.115888	0.0524667	0.672262	0.569096	0.246526	0.771008	0.169714	0.0327203	0.554479	0.873	0.893	0.933	0.952	0.93	0.94	0.912	0.758	0.944	FALSE	FALSE	FALSE	FALSE	FALSE	FALSE	FALSE	FALSE	FALSE	FALSE	0.391	-0.488	-0.0971	-0.134	0.257	-0.0708	0.32	-0.521	-0.13	0.28	-0.208	0.146	0.209	-0.241	-0.111
Ahcyl2	Q80SW1	8.8e-07	0.00248272	0.00395271	0.23183	5.76e-09	0.192295	1.42e-05	0.00368345	0.00126481	0.132	0.63	0.752	0.918	0.0799	0.878	0.315	0.494	0.765	FALSE	FALSE	FALSE	FALSE	FALSE	FALSE	FALSE	FALSE	FALSE	FALSE	0.919	-0.486	0.433	0.172	1.09	-0.195	0.724	-0.446	0.473	0.311	-0.175	0.483	0.116	-0.135	-0.608
Ahsa2	Q8N9S3	0.247418	0.790485	0.135448	0.457261	0.0437789	0.324226	0.028074	0.0955633	0.00390856	0.898	0.971	0.894	0.945	0.896	0.906	0.857	0.844	0.816	FALSE	FALSE	FALSE	FALSE	FALSE	FALSE	FALSE	FALSE	FALSE	FALSE	-0.44	-0.0998	-0.539	-0.27	-0.709	-0.373	-0.813	-0.618	-1.06	0.177	0.0774	-0.0927	-0.196	-0.44	0.617
Aifm1	Q9Z0X1	0.0445216	0.690543	0.0128708	0.418621	0.00337403	0.211341	0.00126266	0.00282689	3.06e-06	0.834	0.969	0.811	0.942	0.822	0.883	0.689	0.457	0.344	FALSE	FALSE	FALSE	FALSE	FALSE	FALSE	FALSE	FALSE	FALSE	FALSE	0.369	0.0706	0.44	0.139	0.508	0.225	0.594	0.553	0.923	-0.122	-0.0514	0.0167	0.103	0.431	-0.491
Aimp1	P31230	0.000936087	0.184989	0.019205	0.17551	0.0140729	0.327125	0.0077677	0.0618394	0.0522334	0.57	0.94	0.828	0.904	0.868	0.906	0.801	0.813	0.897	FALSE	FALSE	FALSE	FALSE	FALSE	FALSE	FALSE	FALSE	FALSE	FALSE	-0.475	0.174	-0.3	0.171	-0.303	0.128	-0.347	0.24	-0.235	-0.205	-0.0307	-0.0335	-0.0771	0.0351	0.27
Aimp2	Q8R010	0.000172278	0.00955103	0.11082	0.00393309	0.157812	0.00460289	0.194148	0.00678644	0.102943	0.429	0.776	0.888	0.434	0.922	0.463	0.916	0.578	0.913	FALSE	FALSE	FALSE	FALSE	FALSE	FALSE	FALSE	FALSE	FALSE	FALSE	-1.98	1.27	-0.71	1.38	-0.599	1.41	-0.573	1.29	-0.696	-1.27	0.00357	0.114	0.14	0.0176	0.713
Aip	O08915	0.022355	0.152546	0.323035	0.687573	0.0327722	0.198617	0.000470605	0.862855	0.0188492	0.8	0.934	0.916	0.957	0.89	0.88	0.612	0.944	0.87	FALSE	FALSE	FALSE	FALSE	FALSE	FALSE	FALSE	FALSE	FALSE	FALSE	0.414	-0.252	0.162	-0.0669	0.347	0.225	0.639	-0.0287	0.385	0.0895	-0.162	0.0226	0.315	0.0608	-0.324
Ak1	Q9R0Y5	0.299598	0.0840123	0.00535285	0.16738	0.0121786	0.0683508	0.00406402	0.00926125	0.00028315	0.904	0.913	0.768	0.901	0.864	0.804	0.766	0.618	0.677	FALSE	FALSE	FALSE	FALSE	FALSE	FALSE	FALSE	FALSE	FALSE	FALSE	-0.382	-0.648	-1.03	-0.494	-0.876	-0.686	-1.07	-0.974	-1.36	0.438	-0.211	-0.056	-0.249	-0.536	0.82
Ak2	F7BP55	0.93944	0.618929	0.543675	0.817033	0.870876	0.21997	0.168961	0.0432559	0.0265429	0.936	0.967	0.928	0.961	0.95	0.886	0.912	0.784	0.88	FALSE	FALSE	FALSE	FALSE	FALSE	FALSE	FALSE	FALSE	FALSE	FALSE	0.0287	0.188	0.217	-0.084	-0.0554	0.469	0.498	0.762	0.791	-0.233	-0.0446	-0.317	0.237	0.53	-0.261
Ak2.1	Q9WTP6	0.127028	0.773068	0.184871	0.248805	0.630063	0.136611	0.966329	0.000816055	0.0318163	0.876	0.97	0.902	0.921	0.945	0.857	0.951	0.317	0.885	FALSE	FALSE	FALSE	FALSE	FALSE	FALSE	FALSE	FALSE	FALSE	FALSE	-0.237	0.0438	-0.193	0.17	-0.0661	0.231	-0.00604	0.543	0.307	-0.221	-0.177	-0.0501	0.00995	0.323	0.016
Ak4	Q9WUR9	0.000346458	0.0663682	0.0293191	0.76567	4.43e-05	0.306125	0.00326845	0.000926322	0.576448	0.477	0.904	0.844	0.96	0.584	0.903	0.753	0.327	0.944	FALSE	FALSE	FALSE	FALSE	FALSE	FALSE	FALSE	FALSE	FALSE	FALSE	-0.94	0.441	-0.5	-0.0668	-1.01	0.24	-0.7	0.823	-0.118	-0.408	0.0329	-0.475	-0.167	0.415	0.533
Ak6	Q8VCP8	0.0333873	0.387887	0.159908	0.0599193	9.15e-05	0.955919	0.0216529	0.443605	0.109888	0.82	0.958	0.898	0.828	0.636	0.947	0.847	0.921	0.914	FALSE	FALSE	FALSE	FALSE	FALSE	FALSE	FALSE	FALSE	FALSE	FALSE	-0.474	0.186	-0.288	-0.399	-0.873	-0.0118	-0.486	0.158	-0.315	-0.0578	0.128	-0.457	-0.0696	0.1	0.416
Akap1	O08715	0.754324	0.0896573	0.0362643	0.825884	0.910525	0.765046	0.988052	0.820379	0.557006	0.93	0.916	0.852	0.962	0.951	0.94	0.951	0.942	0.944	FALSE	FALSE	FALSE	FALSE	FALSE	FALSE	FALSE	FALSE	FALSE	FALSE	-0.052	-0.289	-0.341	0.0351	-0.0168	0.0496	-0.00234	-0.0363	-0.0882	0.0305	-0.259	0.0656	0.0801	-0.00579	0.0825
Akap10	O88845	0.581864	0.656879	0.909512	0.971016	0.567802	0.807035	0.7443	0.118344	0.280412	0.923	0.968	0.94	0.966	0.943	0.942	0.945	0.857	0.932	FALSE	FALSE	FALSE	FALSE	FALSE	FALSE	FALSE	FALSE	FALSE	FALSE	-0.316	0.255	-0.0614	0.02	-0.296	0.14	-0.176	0.88	0.564	-0.289	-0.0341	-0.269	-0.149	0.591	0.0273
Akap13	E9Q394	0.975713	0.0277028	0.0217326	0.00258942	0.00161125	0.757401	0.71901	0.511609	0.505422	0.937	0.858	0.833	0.37	0.793	0.94	0.945	0.927	0.942	FALSE	FALSE	FALSE	FALSE	FALSE	FALSE	FALSE	FALSE	FALSE	FALSE	-0.00908	0.687	0.678	0.942	0.933	-0.0922	-0.101	0.189	0.18	-0.316	0.371	0.626	-0.409	-0.127	-0.307
Akap2	O54931	0.374233	0.014096	0.000857167	0.0415503	0.211925	0.0179158	0.00114327	0.000150198	4.53e-06	0.911	0.81	0.655	0.792	0.927	0.658	0.682	0.188	0.372	FALSE	FALSE	FALSE	FALSE	FALSE	FALSE	FALSE	FALSE	FALSE	FALSE	0.38	1.1	1.48	-0.865	-0.485	1.06	1.44	1.78	2.16	-0.464	0.638	-1.33	0.595	1.31	-0.843
Akap8	Q9DBR0	0.128497	0.0203657	0.351244	0.598399	0.252828	0.732716	0.205661	0.0222384	0.404777	0.876	0.838	0.918	0.953	0.93	0.939	0.917	0.72	0.938	FALSE	FALSE	FALSE	FALSE	FALSE	FALSE	FALSE	FALSE	FALSE	FALSE	0.298	-0.468	-0.17	-0.0974	0.2	-0.0655	0.232	-0.443	-0.145	0.239	-0.229	0.141	0.173	-0.204	-0.0591
Akap9	Q70FJ1	0.750886	0.190421	0.287905	0.9896	0.735529	0.61393	0.38575	0.269159	0.404354	0.93	0.941	0.913	0.966	0.948	0.932	0.932	0.901	0.938	FALSE	FALSE	FALSE	FALSE	FALSE	FALSE	FALSE	FALSE	FALSE	FALSE	-0.119	0.499	0.38	0.00471	-0.115	-0.19	-0.309	0.404	0.284	-0.148	0.351	-0.143	-0.338	0.255	-0.0289
Akr1a1	Q9JII6	0.106735	0.321755	0.0083904	0.740899	0.0360821	0.00956627	6.09e-05	0.0307996	0.000205126	0.87	0.954	0.791	0.959	0.892	0.572	0.422	0.753	0.656	FALSE	FALSE	FALSE	FALSE	FALSE	FALSE	FALSE	FALSE	FALSE	FALSE	0.257	0.155	0.412	0.0495	0.306	0.429	0.685	0.337	0.594	-0.128	0.0277	-0.0781	0.301	0.21	-0.384
Akr1b1	P45376	0.00510496	0.0047301	0.974253	0.00669329	0.808694	0.0757542	0.21501	0.000969017	0.576741	0.709	0.704	0.941	0.528	0.949	0.812	0.918	0.33	0.944	FALSE	FALSE	FALSE	FALSE	FALSE	FALSE	FALSE	FALSE	FALSE	FALSE	-0.523	0.528	0.00528	0.485	-0.0379	0.317	-0.206	0.611	0.0877	-0.433	0.0955	0.0522	-0.116	0.178	0.0902
Akr1b7	P21300	0.615007	0.648397	0.312614	0.00334649	0.000443629	0.360845	0.659089	0.220858	0.0680689	0.925	0.967	0.915	0.406	0.732	0.911	0.943	0.891	0.904	FALSE	FALSE	FALSE	FALSE	FALSE	FALSE	FALSE	FALSE	FALSE	FALSE	0.14	0.127	0.267	0.849	0.989	-0.255	-0.116	0.331	0.471	-0.185	-0.0584	0.664	-0.441	0.146	-0.325
Akr1b8	P45377	0.0662615	0.0248895	9.86e-05	0.000299734	4.78e-07	0.122935	0.736095	0.129411	0.000756837	0.851	0.851	0.482	0.168	0.257	0.849	0.945	0.863	0.737	FALSE	FALSE	FALSE	FALSE	FALSE	FALSE	FALSE	FALSE	FALSE	FALSE	0.304	0.377	0.682	0.633	0.937	-0.253	0.0511	0.239	0.544	-0.14	0.238	0.493	-0.393	0.0996	-0.444
Akr1c13	Q8VC28	0.00525971	3.93e-06	0.00784493	0.723358	0.000857197	0.69989	0.00114702	0.650041	0.000644783	0.711	0.102	0.788	0.958	0.765	0.937	0.682	0.935	0.728	FALSE	FALSE	FALSE	FALSE	FALSE	FALSE	FALSE	FALSE	FALSE	FALSE	-0.891	1.69	0.795	-0.101	-0.993	-0.115	-1.01	-0.13	-1.02	-0.353	1.33	-0.454	-0.467	-0.482	0.539
Akr1e2	Q9DCT1	0.749071	0.00022393	4.4e-05	0.27007	0.130683	0.561531	0.781082	0.0223287	0.00658877	0.93	0.403	0.424	0.925	0.919	0.929	0.946	0.721	0.836	FALSE	FALSE	FALSE	FALSE	FALSE	FALSE	FALSE	FALSE	FALSE	FALSE	0.0715	0.939	1.01	0.24	0.311	-0.13	-0.0586	0.516	0.587	-0.265	0.674	-0.0253	-0.395	0.251	-0.337
Akr7a2	Q8CG76	0.552647	0.169153	0.0417515	0.00527351	0.000565915	0.00201077	0.000215695	0.00145159	0.000132314	0.922	0.937	0.857	0.486	0.744	0.342	0.543	0.373	0.624	FALSE	FALSE	FALSE	FALSE	FALSE	FALSE	FALSE	FALSE	FALSE	FALSE	0.119	0.28	0.4	0.578	0.698	0.677	0.796	0.675	0.795	-0.378	-0.0976	0.201	0.299	0.298	-0.497
Akt1	P31750	0.134402	0.69264	0.23576	0.260537	0.00667112	0.0433384	0.0005852	0.482803	0.020096	0.878	0.969	0.908	0.923	0.846	0.761	0.63	0.925	0.872	FALSE	FALSE	FALSE	FALSE	FALSE	FALSE	FALSE	FALSE	FALSE	FALSE	0.297	-0.0768	0.22	0.213	0.509	0.407	0.704	0.132	0.428	-0.0721	-0.149	0.141	0.335	0.0596	-0.369
Akt1s1	Q9D1F4	0.814189	0.159255	0.210263	0.550137	0.705363	0.851802	0.959173	0.522275	0.671969	0.932	0.935	0.905	0.951	0.947	0.944	0.95	0.927	0.947	FALSE	FALSE	FALSE	FALSE	FALSE	FALSE	FALSE	FALSE	FALSE	FALSE	0.0484	-0.295	-0.247	-0.119	-0.0704	-0.0385	0.00994	-0.127	-0.0789	0.109	-0.186	-0.00954	0.0708	-0.018	0.0608
Akt2	Q60823	0.461704	0.779612	0.626602	0.861409	0.319011	0.365591	0.855387	0.346241	0.84715	0.917	0.971	0.931	0.963	0.934	0.911	0.948	0.912	0.951	FALSE	FALSE	FALSE	FALSE	FALSE	FALSE	FALSE	FALSE	FALSE	FALSE	-0.21	0.0795	-0.13	-0.0477	-0.258	0.259	0.0488	0.259	0.0494	-0.129	-0.0499	-0.177	0.129	0.13	0.0806
Alad	P10518	0.772208	0.280127	0.398077	0.307768	0.16348	0.000284307	0.000332385	0.00105192	0.00130452	0.931	0.951	0.921	0.93	0.923	0.174	0.582	0.339	0.766	FALSE	FALSE	FALSE	FALSE	FALSE	FALSE	FALSE	FALSE	FALSE	FALSE	-0.0674	0.254	0.186	-0.23	-0.298	0.956	0.889	0.811	0.744	-0.318	-0.0647	-0.549	0.638	0.493	-0.251
Alb	P07724	0.00496005	0.201788	0.0748035	0.151648	3.23e-05	0.137079	4.15e-05	0.650168	0.000601788	0.706	0.942	0.876	0.896	0.561	0.857	0.386	0.935	0.724	FALSE	FALSE	FALSE	FALSE	FALSE	FALSE	FALSE	FALSE	FALSE	FALSE	2.88	-1.23	1.64	1.34	4.21	1.44	4.32	0.416	3.29	0.0908	-1.14	1.43	1.53	0.507	-2.79
Aldh16a1	D3Z0B9	0.00043192	0.00713522	0.257373	0.594328	2.85e-05	0.41336	2.07e-05	0.705149	4.48e-05	0.498	0.748	0.91	0.953	0.551	0.917	0.337	0.938	0.54	FALSE	FALSE	FALSE	FALSE	FALSE	FALSE	FALSE	FALSE	FALSE	FALSE	0.725	-0.527	0.198	0.094	0.819	0.151	0.875	0.0667	0.791	0.146	-0.38	0.241	0.297	0.213	-0.578
Aldh16a1.1	Q571I9	0.00427683	0.0141553	0.604478	0.849913	0.00306784	0.258266	0.000103588	0.612594	0.00718939	0.696	0.81	0.93	0.962	0.819	0.894	0.474	0.933	0.839	FALSE	FALSE	FALSE	FALSE	FALSE	FALSE	FALSE	FALSE	FALSE	FALSE	0.411	-0.346	0.0653	-0.0243	0.387	0.153	0.564	-0.0651	0.346	0.115	-0.231	0.0906	0.267	0.0497	-0.297
Aldh1b1	Q9CZS1	0.674883	0.606681	0.918957	0.880304	0.760657	0.000168173	0.000277607	0.00272299	0.00513504	0.927	0.966	0.94	0.963	0.948	0.143	0.566	0.452	0.827	FALSE	FALSE	FALSE	FALSE	FALSE	FALSE	FALSE	FALSE	FALSE	FALSE	-0.176	0.217	0.0403	0.0609	-0.116	1.81	1.63	1.32	1.14	-0.622	-0.405	-0.561	1.19	0.696	-0.446
Aldh3a2	P47740	0.196983	0.000121409	0.00243184	0.00512156	0.0866843	0.0550129	0.47593	0.0583512	0.527126	0.891	0.354	0.724	0.481	0.911	0.784	0.936	0.808	0.943	FALSE	FALSE	FALSE	FALSE	FALSE	FALSE	FALSE	FALSE	FALSE	FALSE	-0.432	1.46	1.03	0.957	0.525	0.655	0.223	0.622	0.189	-0.717	0.745	0.24	-0.0613	-0.0951	-0.284
Aldh3b2	E9Q3E1	0.68514	0.0912541	0.0298254	0.0527539	0.099715	0.878384	0.788553	0.527575	0.265718	0.928	0.917	0.845	0.816	0.913	0.945	0.946	0.928	0.931	FALSE	FALSE	FALSE	FALSE	FALSE	FALSE	FALSE	FALSE	FALSE	FALSE	-0.354	-1.51	-1.87	1.68	1.33	0.134	-0.221	-0.532	-0.886	-0.0575	-1.57	1.63	0.076	-0.59	0.297
Aldh4a1	Q8CHT0	0.132949	0.96607	0.121729	0.470439	0.357905	0.176708	0.865003	2.05e-05	0.000840389	0.878	0.974	0.891	0.946	0.936	0.873	0.948	0.0871	0.743	FALSE	FALSE	FALSE	FALSE	FALSE	FALSE	FALSE	FALSE	FALSE	FALSE	-0.228	0.00631	-0.221	0.104	-0.124	0.204	-0.0238	0.725	0.497	-0.231	-0.225	-0.127	-0.0271	0.494	-0.00328
Aldh5a1	Q8BWF0	0.247159	0.0247885	0.216849	0.817544	0.297659	0.00592258	0.066785	0.00429909	0.0547109	0.898	0.851	0.906	0.961	0.933	0.501	0.887	0.516	0.899	FALSE	FALSE	FALSE	FALSE	FALSE	FALSE	FALSE	FALSE	FALSE	FALSE	-0.276	0.554	0.278	0.0523	-0.224	0.696	0.42	0.699	0.423	-0.392	0.163	-0.339	0.305	0.307	-0.116
Aldh6a1	Q9EQ20	0.243731	0.000940645	1.7e-05	0.0970938	0.613318	0.0819898	0.520436	0.00407393	7.23e-05	0.898	0.532	0.365	0.867	0.945	0.819	0.938	0.508	0.578	FALSE	FALSE	FALSE	FALSE	FALSE	FALSE	FALSE	FALSE	FALSE	FALSE	0.243	0.755	0.998	-0.337	-0.0941	-0.368	-0.125	0.615	0.858	-0.077	0.678	-0.414	-0.445	0.538	-0.32
Aldh7a1	Q9DBF1	0.000407477	0.0131361	0.158321	0.137445	0.00877469	0.643677	0.00079655	0.000131449	0.781539	0.492	0.804	0.898	0.89	0.854	0.934	0.654	0.179	0.95	FALSE	FALSE	FALSE	FALSE	FALSE	FALSE	FALSE	FALSE	FALSE	FALSE	-0.7	0.462	-0.238	0.256	-0.443	0.0814	-0.618	0.744	0.044	-0.394	0.0676	-0.138	-0.312	0.35	0.306
Aldoa	P05064	0.280427	2.18e-05	4.15e-07	0.488842	0.640785	0.695506	0.123834	0.00384281	8.86e-05	0.902	0.192	0.163	0.947	0.945	0.937	0.904	0.5	0.594	FALSE	FALSE	FALSE	FALSE	FALSE	FALSE	FALSE	FALSE	FALSE	FALSE	0.15	0.696	0.846	-0.0921	0.0581	0.054	0.204	0.414	0.565	-0.159	0.537	-0.251	-0.105	0.255	-0.309
Aldoc	P05063	0.00137817	0.00605412	1.68e-07	0.781933	0.000225869	0.290391	3.6e-05	0.0114821	2.17e-07	0.605	0.731	0.13	0.96	0.693	0.9	0.375	0.645	0.178	FALSE	FALSE	FALSE	FALSE	FALSE	FALSE	FALSE	FALSE	FALSE	FALSE	1.15	0.962	2.11	0.087	1.24	0.349	1.5	0.843	1.99	-0.206	0.756	-0.119	0.143	0.637	-1.36
Alg5	Q9DB25	0.298496	0.664593	0.515345	0.179622	0.0134167	0.270109	0.0280978	0.501038	0.0678109	0.904	0.968	0.927	0.905	0.867	0.897	0.857	0.926	0.904	FALSE	FALSE	FALSE	FALSE	FALSE	FALSE	FALSE	FALSE	FALSE	FALSE	0.486	-0.201	0.285	0.608	1.09	0.516	1	0.301	0.787	-0.148	-0.349	0.459	0.368	0.153	-0.634
Alkbh3	Q8K1E6	0.776392	0.439335	0.601698	0.538136	0.334476	0.110469	0.159761	0.54368	0.738147	0.931	0.96	0.93	0.95	0.935	0.842	0.911	0.929	0.949	FALSE	FALSE	FALSE	FALSE	FALSE	FALSE	FALSE	FALSE	FALSE	FALSE	-0.108	0.295	0.187	-0.225	-0.333	0.619	0.512	0.222	0.114	-0.164	0.131	-0.39	0.455	0.058	-0.0565
Alkbh5	Q3TSG4	0.676175	0.134341	0.0465416	0.87955	0.533403	0.204844	0.0788118	0.0720432	0.0203377	0.927	0.93	0.861	0.963	0.942	0.882	0.892	0.824	0.873	FALSE	FALSE	FALSE	FALSE	FALSE	FALSE	FALSE	FALSE	FALSE	FALSE	0.117	0.426	0.542	0.0406	0.157	0.358	0.475	0.497	0.613	-0.212	0.214	-0.171	0.147	0.285	-0.328
Alkbh7	Q9D6Z0	0.0607936	0.710722	0.0199167	0.183049	0.00116256	0.461693	0.00787115	0.416426	0.00506242	0.847	0.969	0.829	0.906	0.779	0.921	0.801	0.919	0.826	FALSE	FALSE	FALSE	FALSE	FALSE	FALSE	FALSE	FALSE	FALSE	FALSE	-0.602	-0.115	-0.718	-0.405	-1.01	-0.23	-0.832	-0.245	-0.847	0.0843	-0.0312	-0.321	-0.146	-0.16	0.687
Alpg	P24823	0.000565531	0.965075	0.000265284	0.0310903	2.74e-07	0.175703	5.54e-06	0.265137	6.83e-06	0.523	0.974	0.564	0.759	0.224	0.873	0.255	0.9	0.402	FALSE	FALSE	FALSE	FALSE	FALSE	FALSE	FALSE	FALSE	FALSE	FALSE	-1.78	-0.0202	-1.8	-0.999	-2.78	-0.635	-2.41	-0.5	-2.28	0.109	0.0886	-0.89	-0.526	-0.391	1.89
Alpl	P09242	0.00085622	0.890161	0.000695209	0.000199635	0.674042	0.696738	0.000152795	0.528061	4.63e-05	0.562	0.973	0.64	0.138	0.946	0.937	0.511	0.928	0.543	FALSE	FALSE	FALSE	FALSE	FALSE	FALSE	FALSE	FALSE	FALSE	FALSE	0.746	-0.0278	0.718	-0.823	-0.0766	0.0786	0.825	0.123	0.869	0.248	0.22	-0.575	0.326	0.37	-0.498
Alyref	O08583	0.417415	0.000126134	0.000636445	0.814763	0.514806	0.774567	0.575688	0.600251	0.731311	0.914	0.357	0.633	0.961	0.942	0.94	0.94	0.932	0.948	FALSE	FALSE	FALSE	FALSE	FALSE	FALSE	FALSE	FALSE	FALSE	FALSE	0.102	-0.552	-0.45	-0.0282	0.0738	-0.0359	0.0662	-0.0632	0.0388	0.129	-0.423	0.101	0.0931	0.0657	0.0269
Amdhd2	Q8JZV7	0.000398362	0.055401	0.0405422	0.275027	4.94e-06	0.0511516	0.0442216	0.049086	0.0314788	0.49	0.896	0.856	0.926	0.409	0.777	0.873	0.794	0.885	FALSE	FALSE	FALSE	FALSE	FALSE	FALSE	FALSE	FALSE	FALSE	FALSE	0.747	-0.371	0.376	0.199	0.946	-0.378	0.369	-0.367	0.379	0.274	-0.0971	0.473	-0.104	-0.0935	-0.473
Ampd2	Q9DBT5	0.0622157	0.0918858	0.835875	0.160071	0.5443	0.547664	0.168082	0.00979791	0.428045	0.848	0.917	0.938	0.899	0.943	0.928	0.912	0.626	0.939	FALSE	FALSE	FALSE	FALSE	FALSE	FALSE	FALSE	FALSE	FALSE	FALSE	0.899	-0.807	0.0912	-0.642	0.256	-0.281	0.617	-1.23	-0.336	0.684	-0.124	0.0414	0.402	-0.551	-0.215
Amt	Q8CFA2	0.0140213	0.381508	0.0767429	0.919682	0.00927455	0.959104	0.00842941	0.304543	0.00040403	0.774	0.957	0.877	0.964	0.856	0.948	0.805	0.906	0.7	FALSE	FALSE	FALSE	FALSE	FALSE	FALSE	FALSE	FALSE	FALSE	FALSE	0.487	-0.165	0.322	-0.0182	0.469	0.0096	0.496	0.187	0.674	0.0709	-0.0941	0.0528	0.0805	0.258	-0.416
Anapc1	P53995	0.366549	0.580325	0.128447	0.703244	0.549019	0.71428	0.565703	0.765782	0.191886	0.91	0.966	0.892	0.958	0.943	0.938	0.94	0.94	0.925	FALSE	FALSE	FALSE	FALSE	FALSE	FALSE	FALSE	FALSE	FALSE	FALSE	-0.208	-0.127	-0.335	0.0841	-0.124	0.084	-0.124	-0.0657	-0.274	-0.0302	-0.157	0.0539	0.0537	-0.0959	0.178
Anapc16	Q9CPV2	0.819405	0.0110348	0.00405405	0.0435312	0.0181888	0.97069	0.778676	0.310558	0.185901	0.932	0.789	0.754	0.797	0.875	0.948	0.946	0.907	0.924	FALSE	FALSE	FALSE	FALSE	FALSE	FALSE	FALSE	FALSE	FALSE	FALSE	-0.101	-1.19	-1.3	-0.893	-0.994	-0.0163	-0.117	-0.436	-0.537	0.436	-0.759	-0.457	0.42	0.000249	0.537
Ankfy1	Q810B6	0.0826949	0.0309914	0.620215	0.773803	0.103193	0.844226	0.100476	0.359505	0.325357	0.86	0.865	0.931	0.96	0.914	0.943	0.899	0.913	0.935	FALSE	FALSE	FALSE	FALSE	FALSE	FALSE	FALSE	FALSE	FALSE	FALSE	-0.728	0.92	0.191	0.113	-0.615	0.0802	-0.648	0.363	-0.366	-0.371	0.549	-0.258	-0.291	-0.00808	0.358
Ankhd1	E9Q1M6	0.425823	0.0252029	0.109715	0.166116	0.539862	0.677976	0.683371	0.309117	0.0554055	0.914	0.852	0.888	0.901	0.943	0.936	0.944	0.907	0.899	FALSE	FALSE	FALSE	FALSE	FALSE	FALSE	FALSE	FALSE	FALSE	FALSE	0.096	-0.281	-0.185	-0.163	-0.0665	-0.0498	0.0461	0.118	0.214	0.0774	-0.204	-0.0851	0.0275	0.196	-0.0186
Ankrd17	Q99NH0	0.0615796	0.720698	0.103543	0.423972	0.206607	0.00391615	0.213892	0.639953	0.10938	0.848	0.969	0.886	0.942	0.927	0.438	0.918	0.934	0.914	FALSE	FALSE	FALSE	FALSE	FALSE	FALSE	FALSE	FALSE	FALSE	FALSE	-0.413	0.0766	-0.337	0.166	-0.248	0.668	0.254	0.0965	-0.317	-0.237	-0.161	-0.0718	0.43	-0.141	0.176
Anks1a	P59672	0.0046122	0.0304321	0.402815	0.95636	0.00170674	0.147319	0.10264	0.45161	0.014757	0.701	0.864	0.921	0.965	0.795	0.862	0.899	0.922	0.863	FALSE	FALSE	FALSE	FALSE	FALSE	FALSE	FALSE	FALSE	FALSE	FALSE	0.693	-0.513	0.18	0.012	0.705	-0.335	0.358	-0.165	0.528	0.278	-0.235	0.29	-0.057	0.113	-0.415
Ankzf1	Q80UU1	0.0136306	0.324213	0.000621113	0.04669	0.490271	0.111437	0.302554	0.0276439	0.662974	0.772	0.954	0.631	0.804	0.941	0.842	0.926	0.742	0.947	FALSE	FALSE	FALSE	FALSE	FALSE	FALSE	FALSE	FALSE	FALSE	FALSE	1.02	0.39	1.41	-0.778	0.245	-0.639	0.385	-0.869	0.154	0.524	0.914	-0.254	-0.115	-0.345	-0.499
Ano6	Q6P9J9	0.322891	0.0457495	0.25951	0.867015	0.357946	0.79378	0.188741	0.696027	0.135921	0.906	0.886	0.91	0.963	0.936	0.941	0.915	0.937	0.918	FALSE	FALSE	FALSE	FALSE	FALSE	FALSE	FALSE	FALSE	FALSE	FALSE	-0.27	0.56	0.291	0.0436	-0.226	-0.0707	-0.34	-0.102	-0.371	-0.111	0.449	-0.0676	-0.182	-0.213	0.158
Ano7	Q14AT5	0.178148	0.0500545	0.484973	0.941385	0.157892	0.416256	0.55996	0.0181906	0.26184	0.888	0.891	0.925	0.965	0.922	0.917	0.939	0.699	0.931	FALSE	FALSE	FALSE	FALSE	FALSE	FALSE	FALSE	FALSE	FALSE	FALSE	0.644	-0.955	-0.311	-0.0333	0.611	-0.385	0.259	-1.13	-0.482	0.544	-0.411	0.511	0.16	-0.581	-0.0996
Anp32a	O35381	0.0273557	0.0555634	0.728202	0.887874	0.0108219	0.287735	0.197274	0.32845	0.139789	0.81	0.896	0.934	0.964	0.86	0.9	0.916	0.909	0.919	FALSE	FALSE	FALSE	FALSE	FALSE	FALSE	FALSE	FALSE	FALSE	FALSE	-0.706	0.606	-0.1	-0.0415	-0.747	0.329	-0.377	0.29	-0.416	-0.313	0.293	-0.354	0.0158	-0.0226	0.393
Anp32b	Q9EST5	0.100944	0.119619	0.923948	0.543801	0.231057	0.660415	0.194791	0.528187	0.240766	0.868	0.926	0.94	0.95	0.929	0.935	0.916	0.928	0.929	FALSE	FALSE	FALSE	FALSE	FALSE	FALSE	FALSE	FALSE	FALSE	FALSE	-0.308	0.291	-0.0165	0.107	-0.201	0.0806	-0.227	0.112	-0.196	-0.152	0.139	-0.0447	-0.0714	-0.0405	0.156
Anp32e	P97822	0.915057	0.482249	0.391963	0.798563	0.696651	0.475583	0.385737	0.360792	0.276619	0.935	0.962	0.92	0.961	0.947	0.922	0.932	0.913	0.932	FALSE	FALSE	FALSE	FALSE	FALSE	FALSE	FALSE	FALSE	FALSE	FALSE	-0.0386	-0.255	-0.294	-0.0889	-0.127	-0.259	-0.298	-0.32	-0.359	0.156	-0.0993	0.0671	-0.103	-0.164	0.195
Anxa1	P10107	0.664718	0.451692	0.732686	0.00374722	0.00742605	0.00526586	0.0104271	0.125456	0.240691	0.927	0.961	0.935	0.426	0.849	0.483	0.815	0.861	0.929	FALSE	FALSE	FALSE	FALSE	FALSE	FALSE	FALSE	FALSE	FALSE	FALSE	-0.299	0.521	0.222	2.08	1.78	2.07	1.77	1.04	0.738	-1.07	-0.548	1.01	0.998	-0.0312	-0.769
Anxa2	P07356	0.533956	0.483173	0.932223	0.149862	0.385834	0.740979	0.315534	0.124919	0.0241937	0.921	0.962	0.94	0.895	0.937	0.939	0.927	0.86	0.878	FALSE	FALSE	FALSE	FALSE	FALSE	FALSE	FALSE	FALSE	FALSE	FALSE	-0.146	0.165	0.0187	0.33	0.184	-0.0773	-0.223	-0.353	-0.498	-0.0332	0.131	0.297	-0.111	-0.386	0.113
Anxa3	O35639	0.203006	0.0955608	0.00332023	0.776673	0.264406	0.133603	0.799722	0.699422	0.0734856	0.892	0.918	0.742	0.96	0.931	0.855	0.947	0.937	0.905	FALSE	FALSE	FALSE	FALSE	FALSE	FALSE	FALSE	FALSE	FALSE	FALSE	0.496	0.656	1.15	-0.105	0.391	-0.588	-0.0919	0.143	0.639	0.0616	0.718	-0.0432	-0.526	0.204	-0.434
Anxa4	P97429	0.000152152	0.00909696	0.105304	0.0591603	1.56e-07	0.119202	7.44e-07	0.620581	0.000179429	0.421	0.772	0.886	0.826	0.193	0.847	0.144	0.933	0.646	FALSE	FALSE	FALSE	FALSE	FALSE	FALSE	FALSE	FALSE	FALSE	FALSE	1.03	-0.661	0.372	0.446	1.48	0.379	1.41	-0.114	0.92	0.148	-0.513	0.594	0.527	0.0342	-0.886
Anxa6	P14824	0.000195368	0.74383	3.73e-05	0.21969	1.49e-06	2.57e-05	0.434799	0.068586	0.0107867	0.437	0.97	0.412	0.915	0.325	0.0616	0.934	0.82	0.853	FALSE	FALSE	FALSE	FALSE	FALSE	FALSE	FALSE	FALSE	FALSE	FALSE	0.598	0.046	0.644	0.168	0.766	-0.702	-0.104	-0.254	0.344	0.219	0.265	0.387	-0.483	-0.0352	-0.379
Anxa7	Q07076	0.471598	0.532555	0.159817	0.873827	0.33585	0.770104	0.286335	0.439422	0.111313	0.917	0.964	0.898	0.963	0.935	0.94	0.925	0.921	0.914	FALSE	FALSE	FALSE	FALSE	FALSE	FALSE	FALSE	FALSE	FALSE	FALSE	-0.079	-0.0684	-0.147	-0.0167	-0.0957	-0.0319	-0.111	-0.0817	-0.161	0.0225	-0.0459	0.0058	-0.00946	-0.0592	0.101
Anxa9	Q9JHQ0	0.215964	0.305491	0.815398	0.540032	0.464691	0.114528	0.702976	0.0663463	0.530761	0.894	0.953	0.937	0.95	0.94	0.844	0.944	0.818	0.943	FALSE	FALSE	FALSE	FALSE	FALSE	FALSE	FALSE	FALSE	FALSE	FALSE	-0.476	0.393	-0.0836	0.224	-0.252	0.613	0.137	0.692	0.215	-0.416	-0.0237	-0.192	0.196	0.275	0.0599
Ap1b1	O35643	0.88016	0.0930269	0.103466	0.640789	0.740646	0.133355	0.150469	0.0744007	0.0814906	0.934	0.917	0.886	0.955	0.948	0.855	0.909	0.826	0.908	FALSE	FALSE	FALSE	FALSE	FALSE	FALSE	FALSE	FALSE	FALSE	FALSE	-0.0231	0.264	0.241	0.069	0.0459	0.235	0.212	0.271	0.248	-0.15	0.114	-0.0811	0.0849	0.121	-0.127
Ap1g1	P22892	0.000351465	0.739923	6.9e-05	0.145959	0.00693332	0.0644223	0.030727	0.20139	0.0042324	0.478	0.97	0.456	0.893	0.847	0.798	0.86	0.887	0.819	FALSE	FALSE	FALSE	FALSE	FALSE	FALSE	FALSE	FALSE	FALSE	FALSE	0.93	0.0765	1.01	-0.329	0.601	-0.44	0.49	-0.287	0.642	0.328	0.404	-0.000853	-0.112	0.0403	-0.602
Ap1m1	P35585	0.000625794	0.77182	0.000145254	0.770616	8.79e-05	0.320582	0.00541765	0.390091	1.64e-05	0.533	0.97	0.513	0.96	0.633	0.905	0.782	0.916	0.464	FALSE	FALSE	FALSE	FALSE	FALSE	FALSE	FALSE	FALSE	FALSE	FALSE	0.631	0.0479	0.679	0.0464	0.677	-0.166	0.466	0.138	0.769	0.0852	0.133	0.132	-0.0804	0.223	-0.546
Ap1m2.1	Q9WVP1	0.000128211	0.093914	4.38e-07	0.656118	0.000128338	0.152606	0.00382989	0.499117	4.81e-06	0.409	0.918	0.165	0.956	0.658	0.864	0.762	0.926	0.376	FALSE	FALSE	FALSE	FALSE	FALSE	FALSE	FALSE	FALSE	FALSE	FALSE	0.656	0.256	0.911	-0.0639	0.592	-0.217	0.439	0.0972	0.753	0.093	0.349	0.0292	-0.124	0.19	-0.563
Ap1s1	P61967	0.118425	0.812572	0.156834	0.334524	0.466603	0.218417	0.711658	0.879425	0.116141	0.873	0.971	0.898	0.933	0.94	0.885	0.944	0.945	0.915	FALSE	FALSE	FALSE	FALSE	FALSE	FALSE	FALSE	FALSE	FALSE	FALSE	0.458	-0.0681	0.39	-0.269	0.19	-0.358	0.1	-0.0419	0.416	0.203	0.135	-0.066	-0.155	0.161	-0.256
Ap2a1	P17426	0.235167	0.21648	0.957037	0.769009	0.312724	0.887897	0.265581	0.247721	0.932355	0.897	0.944	0.941	0.96	0.934	0.945	0.923	0.897	0.953	FALSE	FALSE	FALSE	FALSE	FALSE	FALSE	FALSE	FALSE	FALSE	FALSE	0.394	-0.41	-0.0166	-0.0926	0.301	-0.0461	0.347	-0.369	0.0251	0.226	-0.184	0.134	0.18	-0.142	-0.167
Ap2a2	P17427	4.63e-05	0.188172	4.51e-07	0.821264	2.18e-05	0.000761117	0.279755	0.0868689	0.00181692	0.338	0.94	0.166	0.962	0.53	0.244	0.924	0.837	0.782	FALSE	FALSE	FALSE	FALSE	FALSE	FALSE	FALSE	FALSE	FALSE	FALSE	0.645	0.18	0.825	-0.0293	0.615	-0.506	0.139	-0.228	0.416	0.206	0.387	0.177	-0.299	-0.0221	-0.438
Ap2m1	P84091	0.146135	0.168787	0.00458327	0.546274	0.0287053	0.182006	0.894353	0.360098	0.511837	0.881	0.937	0.76	0.95	0.886	0.875	0.949	0.913	0.942	FALSE	FALSE	FALSE	FALSE	FALSE	FALSE	FALSE	FALSE	FALSE	FALSE	0.367	0.347	0.713	0.144	0.511	-0.336	0.031	-0.22	0.147	0.072	0.419	0.216	-0.264	-0.148	-0.295
Ap2s1	P62743	5.37e-06	0.913124	2.94e-06	0.503779	1.6e-07	0.0107961	0.00490985	0.639564	4.09e-06	0.218	0.973	0.257	0.948	0.194	0.589	0.776	0.934	0.365	FALSE	FALSE	FALSE	FALSE	FALSE	FALSE	FALSE	FALSE	FALSE	FALSE	1.15	-0.0226	1.13	0.134	1.28	-0.56	0.591	-0.0934	1.06	0.272	0.249	0.405	-0.288	0.178	-0.879
Ap3b1	Q9JME5	0.632021	0.0913267	0.0250547	0.274267	0.519421	0.108295	0.222996	0.130763	0.270829	0.925	0.917	0.838	0.925	0.942	0.84	0.919	0.863	0.931	FALSE	FALSE	FALSE	FALSE	FALSE	FALSE	FALSE	FALSE	FALSE	FALSE	0.15	0.542	0.692	-0.333	-0.183	-0.514	-0.364	-0.465	-0.314	0.174	0.716	-0.159	-0.34	-0.291	0.0239
Ap3d1	O54774	0.282552	0.118765	0.00777535	0.925784	0.199529	0.212269	0.0179249	0.830152	0.333995	0.902	0.926	0.787	0.965	0.926	0.884	0.839	0.943	0.935	FALSE	FALSE	FALSE	FALSE	FALSE	FALSE	FALSE	FALSE	FALSE	FALSE	0.232	0.341	0.573	0.0192	0.251	0.27	0.503	-0.0441	0.188	-0.0563	0.285	-0.0372	0.214	-0.1	-0.288
Ap3s1	Q9DCR2	0.200519	0.545848	0.46418	0.0841119	0.65104	0.19031	0.973787	0.0370016	0.384659	0.892	0.964	0.924	0.856	0.946	0.877	0.951	0.77	0.938	FALSE	FALSE	FALSE	FALSE	FALSE	FALSE	FALSE	FALSE	FALSE	FALSE	0.548	-0.256	0.293	-0.721	-0.173	-0.561	-0.0131	-0.882	-0.333	0.53	0.275	-0.19	-0.031	-0.351	-0.0179
Ap3s2	Q8BSZ2	0.259548	0.00093486	0.0114651	0.0544932	0.394298	0.00433907	0.0474642	0.000109387	0.00148298	0.9	0.531	0.806	0.819	0.938	0.454	0.876	0.166	0.773	FALSE	FALSE	FALSE	FALSE	FALSE	FALSE	FALSE	FALSE	FALSE	FALSE	-0.219	0.706	0.487	0.368	0.149	0.592	0.373	0.827	0.607	-0.476	0.23	-0.108	0.116	0.35	-0.257
Ap4s1	Q9WVL1	0.575558	0.33382	0.661688	0.361189	0.720049	0.921201	0.485572	0.837082	0.403188	0.923	0.955	0.932	0.936	0.947	0.946	0.936	0.943	0.938	FALSE	FALSE	FALSE	FALSE	FALSE	FALSE	FALSE	FALSE	FALSE	FALSE	-0.182	0.316	0.134	0.287	0.105	-0.0321	-0.214	-0.0641	-0.246	-0.118	0.198	0.169	-0.15	-0.182	0.0637
Ap5z1	Q3U829	0.961287	0.987606	0.945819	0.605323	0.545865	0.0809712	0.0585513	0.182599	0.141974	0.937	0.974	0.94	0.953	0.943	0.818	0.882	0.882	0.919	FALSE	FALSE	FALSE	FALSE	FALSE	FALSE	FALSE	FALSE	FALSE	FALSE	0.019	0.00608	0.0251	0.195	0.214	0.702	0.721	0.51	0.529	-0.248	-0.242	-0.0526	0.455	0.262	-0.267
Apeh	Q8R146	0.0331042	0.00057737	0.0923328	0.87167	0.0128923	0.542324	0.00521069	0.721989	0.0448322	0.82	0.492	0.883	0.963	0.865	0.928	0.78	0.938	0.894	FALSE	FALSE	FALSE	FALSE	FALSE	FALSE	FALSE	FALSE	FALSE	FALSE	0.274	-0.475	-0.201	0.0192	0.293	0.0754	0.349	-0.0422	0.232	0.113	-0.362	0.132	0.188	0.0708	-0.161
Apex1	P28352	0.976651	0.533669	0.489857	0.198028	0.161472	0.0120371	0.00755369	0.00167921	0.000846094	0.937	0.964	0.926	0.91	0.922	0.605	0.799	0.388	0.743	FALSE	FALSE	FALSE	FALSE	FALSE	FALSE	FALSE	FALSE	FALSE	FALSE	-0.00477	-0.102	-0.107	-0.205	-0.21	-0.434	-0.439	-0.541	-0.545	0.23	0.128	0.025	-0.204	-0.311	0.235
Api5	O35841	0.0242897	0.525169	0.0757905	0.185614	0.243089	0.080157	0.552843	0.386012	0.100183	0.804	0.964	0.877	0.907	0.93	0.817	0.939	0.916	0.912	FALSE	FALSE	FALSE	FALSE	FALSE	FALSE	FALSE	FALSE	FALSE	FALSE	-0.233	0.0629	-0.17	0.128	-0.105	0.178	-0.0554	0.0829	-0.15	-0.117	-0.0542	0.0106	0.0605	-0.0343	0.116
Apip	Q9WVQ5	0.897741	0.153149	0.166665	0.101165	0.107409	0.112731	0.0713818	0.473732	0.533482	0.935	0.934	0.899	0.87	0.915	0.843	0.889	0.924	0.943	FALSE	FALSE	FALSE	FALSE	FALSE	FALSE	FALSE	FALSE	FALSE	FALSE	-0.0228	0.258	0.235	0.287	0.264	-0.288	-0.31	0.123	0.1	-0.0781	0.18	0.208	-0.366	0.0446	-0.0553
Aplf	Q9D842	0.137475	0.071896	0.719694	0.121158	0.991986	0.425113	0.45151	0.0180829	0.333514	0.879	0.907	0.934	0.882	0.953	0.918	0.935	0.698	0.935	FALSE	FALSE	FALSE	FALSE	FALSE	FALSE	FALSE	FALSE	FALSE	FALSE	0.455	-0.556	-0.102	-0.457	-0.00272	-0.241	0.214	-0.719	-0.264	0.43	-0.127	-0.0279	0.189	-0.289	-0.0252
Apmap	Q9D7N9	0.0586841	0.139009	0.637976	0.304192	0.00266079	0.31279	0.325474	0.291419	0.00246154	0.846	0.931	0.932	0.93	0.813	0.904	0.928	0.904	0.796	FALSE	FALSE	FALSE	FALSE	FALSE	FALSE	FALSE	FALSE	FALSE	FALSE	0.235	-0.181	0.0534	0.12	0.355	-0.122	0.112	0.123	0.358	0.0398	-0.142	0.16	-0.0826	0.163	-0.195
Apob	E9Q414	0.183207	0.0837253	0.652654	0.578169	0.3694	0.128394	0.831737	0.772856	0.239702	0.889	0.913	0.932	0.952	0.937	0.852	0.947	0.941	0.929	FALSE	FALSE	FALSE	FALSE	FALSE	FALSE	FALSE	FALSE	FALSE	FALSE	1.05	-1.37	-0.329	-0.415	0.631	-1.2	-0.155	-0.215	0.831	0.706	-0.669	0.291	-0.495	0.491	-0.34
Apoe	P08226	0.0168993	0.380071	0.00109902	0.0451076	0.567038	0.383027	0.00111624	0.0639176	0.454225	0.785	0.957	0.672	0.8	0.943	0.913	0.68	0.815	0.94	FALSE	FALSE	FALSE	FALSE	FALSE	FALSE	FALSE	FALSE	FALSE	FALSE	1.02	0.358	1.38	-0.811	0.21	0.356	1.38	-0.746	0.275	0.351	0.709	-0.46	0.707	-0.395	-0.671
Apoo	Q9DCZ4	0.00127755	0.488319	0.00490538	0.310491	0.00776959	0.00388612	0.648711	0.00269158	0.650546	0.598	0.962	0.764	0.931	0.85	0.437	0.942	0.45	0.946	FALSE	FALSE	FALSE	FALSE	FALSE	FALSE	FALSE	FALSE	FALSE	FALSE	-0.672	0.132	-0.54	0.186	-0.486	0.591	-0.0814	0.594	-0.0775	-0.376	-0.244	-0.19	0.215	0.218	0.296
Apool	Q78IK4	0.0124101	0.149	0.000141199	0.404779	0.000611691	0.962166	0.00951965	0.013054	3.35e-06	0.767	0.933	0.511	0.941	0.748	0.948	0.811	0.661	0.35	FALSE	FALSE	FALSE	FALSE	FALSE	FALSE	FALSE	FALSE	FALSE	FALSE	0.376	0.209	0.585	0.114	0.491	-0.00673	0.369	0.359	0.735	-0.0636	0.145	0.0509	-0.0703	0.295	-0.44
Appl1	Q8K3H0	0.0744169	0.525709	0.209504	0.0191154	0.554073	0.32702	0.371626	0.381559	0.278224	0.856	0.964	0.905	0.696	0.943	0.906	0.931	0.915	0.932	FALSE	FALSE	FALSE	FALSE	FALSE	FALSE	FALSE	FALSE	FALSE	FALSE	0.517	-0.179	0.337	-0.667	-0.151	-0.278	0.239	-0.238	0.278	0.332	0.153	-0.335	0.0543	0.0939	-0.184
Appl2	Q8K3G9	0.323606	0.601298	0.115149	0.00351752	0.000106803	0.312122	0.0397559	0.433141	0.79264	0.907	0.966	0.889	0.415	0.646	0.904	0.87	0.92	0.95	FALSE	FALSE	FALSE	FALSE	FALSE	FALSE	FALSE	FALSE	FALSE	FALSE	0.275	0.145	0.42	0.84	1.11	0.282	0.557	-0.209	0.0655	-0.146	-0.00183	0.693	0.135	-0.356	-0.421
Aprt	P08030	0.0842504	0.000516146	1.6e-06	0.612653	0.0173893	5.67e-05	1.64e-07	3.87e-05	8.4e-08	0.861	0.482	0.228	0.954	0.874	0.0835	0.0865	0.115	0.14	FALSE	FALSE	FALSE	FALSE	FALSE	FALSE	FALSE	FALSE	FALSE	FALSE	0.307	0.674	0.981	0.0845	0.392	0.814	1.12	0.806	1.11	-0.363	0.311	-0.278	0.451	0.444	-0.67
Aqr	Q8CFQ3	0.831841	0.039682	0.0486607	0.444868	0.560796	0.859677	0.680167	0.299122	0.380846	0.933	0.879	0.862	0.944	0.943	0.944	0.943	0.905	0.937	FALSE	FALSE	FALSE	FALSE	FALSE	FALSE	FALSE	FALSE	FALSE	FALSE	0.108	-1.09	-0.982	-0.376	-0.268	0.0901	0.198	-0.514	-0.406	0.351	-0.739	-0.0254	0.441	-0.163	0.243
Araf	P04627	0.319589	0.135479	0.582709	0.870174	0.204777	0.619964	0.591444	0.402678	0.829941	0.906	0.93	0.929	0.963	0.927	0.933	0.941	0.918	0.951	FALSE	FALSE	FALSE	FALSE	FALSE	FALSE	FALSE	FALSE	FALSE	FALSE	0.41	-0.622	-0.212	0.0642	0.474	-0.203	0.207	-0.331	0.0791	0.251	-0.371	0.315	0.0479	-0.08	-0.159
Arap1	Q4LDD4	0.671149	0.247647	0.431958	0.359897	0.609224	0.0912788	0.172476	0.13941	0.26128	0.927	0.948	0.923	0.936	0.945	0.827	0.913	0.867	0.931	FALSE	FALSE	FALSE	FALSE	FALSE	FALSE	FALSE	FALSE	FALSE	FALSE	0.161	-0.442	-0.281	-0.335	-0.175	-0.655	-0.494	-0.548	-0.387	0.374	-0.0682	0.0385	-0.281	-0.174	0.213
Arcn1	Q5XJY5	0.182793	0.00158429	0.0315108	0.653239	0.0556316	0.588658	0.39232	0.84424	0.0956381	0.889	0.583	0.847	0.956	0.901	0.931	0.932	0.943	0.911	FALSE	FALSE	FALSE	FALSE	FALSE	FALSE	FALSE	FALSE	FALSE	FALSE	-0.141	0.362	0.221	-0.0452	-0.187	0.0566	-0.0848	-0.0197	-0.161	-0.0778	0.285	-0.123	-0.0212	-0.0976	0.0636
Arf1	P84078	0.973387	0.0560589	0.0469523	0.160691	0.126888	0.163892	0.131899	0.448576	0.398945	0.937	0.896	0.861	0.899	0.918	0.868	0.906	0.922	0.938	FALSE	FALSE	FALSE	FALSE	FALSE	FALSE	FALSE	FALSE	FALSE	FALSE	-0.00981	0.581	0.571	-0.404	-0.414	-0.417	-0.427	-0.216	-0.225	0.0919	0.673	-0.312	-0.325	-0.124	0.102
Arf4	P61750	0.371459	0.0847871	0.00797172	0.112562	0.465195	0.989783	0.336881	0.698967	0.165907	0.911	0.914	0.789	0.877	0.94	0.949	0.929	0.937	0.922	FALSE	FALSE	FALSE	FALSE	FALSE	FALSE	FALSE	FALSE	FALSE	FALSE	0.228	0.448	0.676	-0.396	-0.168	0.00324	0.231	0.0943	0.322	0.0222	0.471	-0.373	0.0255	0.117	-0.206
Arf5	P84084	0.0071923	0.000436166	0.257542	0.00497763	0.969856	0.0737906	0.277804	0.52516	0.0174291	0.732	0.466	0.91	0.476	0.952	0.81	0.924	0.928	0.868	FALSE	FALSE	FALSE	FALSE	FALSE	FALSE	FALSE	FALSE	FALSE	FALSE	-1.49	2.05	0.56	1.51	0.0177	0.955	-0.536	0.318	-1.17	-1.08	0.972	0.43	-0.124	-0.761	0.412
Arf6	P62331	0.822553	0.530956	0.369055	0.108701	0.053403	0.657174	0.479986	0.679328	0.492126	0.933	0.964	0.919	0.875	0.901	0.935	0.936	0.936	0.942	FALSE	FALSE	FALSE	FALSE	FALSE	FALSE	FALSE	FALSE	FALSE	FALSE	0.0534	0.15	0.203	0.376	0.429	0.106	0.159	0.0948	0.148	-0.124	0.0259	0.252	-0.0179	-0.0289	-0.177
Arfgap1	Q9EPJ9	6.22e-06	0.807935	1.25e-06	0.00797771	0.00427025	0.182762	0.000127318	0.793069	2.65e-06	0.225	0.971	0.216	0.559	0.831	0.875	0.493	0.941	0.333	FALSE	FALSE	FALSE	FALSE	FALSE	FALSE	FALSE	FALSE	FALSE	FALSE	0.733	0.0324	0.766	-0.363	0.371	-0.18	0.553	-0.0336	0.7	0.219	0.251	-0.144	0.0387	0.185	-0.514
Arfgap2	Q99K28	0.462653	0.53255	0.155441	0.0764789	0.265471	0.218495	0.589774	0.0599077	0.216002	0.917	0.964	0.897	0.848	0.931	0.885	0.94	0.81	0.927	FALSE	FALSE	FALSE	FALSE	FALSE	FALSE	FALSE	FALSE	FALSE	FALSE	0.0996	0.0845	0.184	-0.237	-0.137	-0.168	-0.0688	-0.252	-0.153	0.124	0.209	-0.113	-0.0441	-0.128	0.0247
Arfgap3	Q9D8S3	0.00714358	0.164833	8.6e-05	0.150268	0.112164	0.9065	0.0063139	0.376739	0.000266608	0.732	0.936	0.472	0.895	0.916	0.946	0.79	0.915	0.673	FALSE	FALSE	FALSE	FALSE	FALSE	FALSE	FALSE	FALSE	FALSE	FALSE	0.836	0.411	1.25	-0.41	0.426	-0.0341	0.802	0.249	1.09	0.105	0.516	-0.305	0.0712	0.354	-0.731
Arfip1	E9QAY5	0.0297255	0.442507	0.119939	0.51337	0.0775407	0.000713743	0.119495	0.0129349	0.771464	0.814	0.96	0.89	0.948	0.908	0.239	0.903	0.66	0.949	FALSE	FALSE	FALSE	FALSE	FALSE	FALSE	FALSE	FALSE	FALSE	FALSE	0.324	-0.11	0.214	-0.0902	0.234	-0.539	-0.214	-0.362	-0.0375	0.245	0.134	0.154	-0.294	-0.117	-0.0799
Arfrp1	Q8BXL7	0.880028	0.908	0.777557	0.408019	0.473421	0.822371	0.937752	0.402319	0.466771	0.934	0.973	0.936	0.941	0.941	0.943	0.95	0.918	0.941	FALSE	FALSE	FALSE	FALSE	FALSE	FALSE	FALSE	FALSE	FALSE	FALSE	0.053	0.0406	0.0935	-0.281	-0.228	-0.0788	-0.0258	-0.285	-0.232	0.124	0.165	-0.157	0.0454	-0.16	0.0712
Arg1	Q61176	0.0545237	0.290743	0.332152	0.00113643	0.11123	0.858311	0.062836	0.0367588	0.90917	0.843	0.951	0.916	0.289	0.915	0.944	0.885	0.769	0.952	FALSE	FALSE	FALSE	FALSE	FALSE	FALSE	FALSE	FALSE	FALSE	FALSE	-1.26	0.675	-0.583	2.19	0.93	0.113	-1.14	1.32	0.0651	-1.01	-0.335	1.18	-0.896	0.313	0.248
Arg2	O08691	0.0859224	0.999125	0.0692706	0.515308	0.0123878	0.538746	0.0166384	0.725137	0.122252	0.861	0.974	0.874	0.949	0.864	0.927	0.836	0.939	0.916	FALSE	FALSE	FALSE	FALSE	FALSE	FALSE	FALSE	FALSE	FALSE	FALSE	-1.01	-0.000631	-1.02	-0.361	-1.38	-0.355	-1.37	0.195	-0.82	-0.0741	-0.0747	-0.435	-0.429	0.121	0.941
Arglu1	Q3UL36	0.196203	0.83487	0.247443	0.0185541	0.240467	0.0569438	0.488301	0.351936	0.650595	0.891	0.972	0.909	0.692	0.929	0.787	0.937	0.912	0.946	FALSE	FALSE	FALSE	FALSE	FALSE	FALSE	FALSE	FALSE	FALSE	FALSE	0.107	-0.017	0.0899	-0.194	-0.0874	-0.16	-0.0534	-0.0735	0.0333	0.0976	0.0807	-0.0966	-0.0626	0.0241	-0.00921
Arhgap1	Q5FWK3	0.192126	0.00290056	0.0502805	0.100984	0.00273543	0.0705801	0.00199642	0.938859	0.173043	0.89	0.646	0.863	0.87	0.814	0.806	0.721	0.947	0.923	FALSE	FALSE	FALSE	FALSE	FALSE	FALSE	FALSE	FALSE	FALSE	FALSE	-0.147	0.359	0.212	-0.18	-0.327	-0.207	-0.354	0.0082	-0.139	-0.0151	0.344	-0.195	-0.222	-0.00695	0.132
Arhgap12	Q8C0D4	0.00101785	0.80482	0.00113592	0.868057	0.000573628	0.0909358	0.0513224	0.239317	0.00952478	0.578	0.971	0.675	0.963	0.745	0.827	0.878	0.895	0.849	FALSE	FALSE	FALSE	FALSE	FALSE	FALSE	FALSE	FALSE	FALSE	FALSE	0.665	-0.0452	0.62	-0.0292	0.636	-0.317	0.348	-0.21	0.455	0.212	0.167	0.183	-0.105	0.00235	-0.453
Arhgap17	Q3UIA2	0.0337272	0.00216513	2.15e-06	0.010013	9.06e-06	0.647204	0.0708112	0.0407996	5.44e-05	0.821	0.616	0.242	0.597	0.459	0.934	0.888	0.778	0.556	FALSE	FALSE	FALSE	FALSE	FALSE	FALSE	FALSE	FALSE	FALSE	FALSE	0.276	0.418	0.695	0.329	0.606	-0.0573	0.219	0.256	0.532	-0.127	0.292	0.202	-0.184	0.129	-0.403
Arhgap21	Q6DFV3	0.831998	0.471437	0.325223	0.80769	0.980451	0.326187	0.411955	0.818038	0.991812	0.933	0.962	0.916	0.961	0.952	0.906	0.933	0.942	0.954	FALSE	FALSE	FALSE	FALSE	FALSE	FALSE	FALSE	FALSE	FALSE	FALSE	0.0536	0.183	0.236	-0.0592	-0.00558	-0.25	-0.197	-0.0559	-0.00234	0.0418	0.224	-0.0174	-0.208	-0.0141	-0.0118
Arhgap27	A2AB59	0.23268	0.169325	0.840944	0.478142	0.0432634	0.761969	0.116853	0.841512	0.128488	0.896	0.937	0.938	0.946	0.896	0.94	0.903	0.943	0.917	FALSE	FALSE	FALSE	FALSE	FALSE	FALSE	FALSE	FALSE	FALSE	FALSE	0.467	-0.54	-0.073	0.265	0.731	0.117	0.584	0.0743	0.541	0.0779	-0.462	0.342	0.195	0.152	-0.389
Arhgap29	Q8CGF1	0.772685	0.77294	0.541335	0.165843	0.242608	0.99962	0.758948	0.779275	0.983023	0.931	0.97	0.928	0.901	0.93	0.949	0.946	0.941	0.953	FALSE	FALSE	FALSE	FALSE	FALSE	FALSE	FALSE	FALSE	FALSE	FALSE	0.175	0.175	0.349	-0.821	-0.646	0.000288	0.175	-0.163	0.0116	0.19	0.365	-0.63	0.191	0.0272	0.0156
Arhgap8	Q9CXP4	0.675147	0.229829	0.400929	0.899092	0.741774	0.693882	0.978322	0.659642	0.353422	0.927	0.946	0.921	0.964	0.948	0.937	0.951	0.935	0.936	FALSE	FALSE	FALSE	FALSE	FALSE	FALSE	FALSE	FALSE	FALSE	FALSE	0.208	-0.604	-0.396	-0.0606	0.148	-0.196	0.0127	0.211	0.419	0.134	-0.47	0.0729	-0.0621	0.344	-0.0748
Arhgap9	Q8QZW8	0.00296564	0.797012	0.00361047	0.036925	2.21e-06	0.188284	0.0526346	0.29979	0.0193742	0.668	0.971	0.747	0.779	0.348	0.877	0.879	0.905	0.871	FALSE	FALSE	FALSE	FALSE	FALSE	FALSE	FALSE	FALSE	FALSE	FALSE	0.673	-0.0536	0.619	0.436	1.11	-0.279	0.394	-0.21	0.463	0.118	0.0648	0.554	-0.16	-0.0916	-0.555
Arhgdia	Q99PT1	0.035936	0.591204	0.0890484	0.924656	0.0168151	0.703141	0.0104488	0.957168	0.0186042	0.824	0.966	0.881	0.964	0.873	0.937	0.815	0.947	0.87	FALSE	FALSE	FALSE	FALSE	FALSE	FALSE	FALSE	FALSE	FALSE	FALSE	0.371	-0.0915	0.28	0.0155	0.387	0.0648	0.436	0.00878	0.38	0.0595	-0.032	0.0749	0.124	0.0683	-0.312
Arhgef1	Q61210	0.254458	0.359835	0.0346376	0.00862485	0.000189232	0.544309	0.564464	0.622998	0.0797108	0.899	0.956	0.85	0.572	0.683	0.928	0.94	0.934	0.907	FALSE	FALSE	FALSE	FALSE	FALSE	FALSE	FALSE	FALSE	FALSE	FALSE	0.208	0.167	0.375	0.487	0.696	-0.11	0.0985	0.0857	0.294	-0.0864	0.0803	0.401	-0.196	-0.00075	-0.295
Arhgef16	Q3U5C8	0.0390693	0.148851	0.476065	0.52193	0.0987809	0.698389	0.0113373	0.296279	0.216464	0.828	0.933	0.925	0.949	0.913	0.937	0.819	0.905	0.927	FALSE	FALSE	FALSE	FALSE	FALSE	FALSE	FALSE	FALSE	FALSE	FALSE	0.409	-0.28	0.129	-0.118	0.291	0.0739	0.483	-0.193	0.215	0.159	-0.121	0.0416	0.233	-0.0339	-0.249
Arhgef18	Q6P9R4	0.284248	0.442663	0.0572082	0.118485	0.615631	0.147439	0.675912	0.693112	0.113403	0.903	0.96	0.868	0.88	0.945	0.862	0.943	0.937	0.915	FALSE	FALSE	FALSE	FALSE	FALSE	FALSE	FALSE	FALSE	FALSE	FALSE	-0.137	-0.0975	-0.234	0.194	0.0574	0.187	0.0499	-0.048	-0.185	-0.0647	-0.162	0.129	0.122	-0.113	0.072
Arhgef2	Q60875	0.174903	0.898036	0.117875	0.493262	0.429209	0.456157	0.0306205	0.373977	0.0183803	0.887	0.973	0.89	0.947	0.939	0.921	0.86	0.915	0.87	FALSE	FALSE	FALSE	FALSE	FALSE	FALSE	FALSE	FALSE	FALSE	FALSE	-0.482	-0.0448	-0.527	0.231	-0.251	-0.262	-0.744	-0.301	-0.783	-0.0148	-0.0596	0.217	-0.277	-0.316	0.467
Arhgef7	Q9ES28	0.557691	0.634883	0.264564	0.550285	0.989872	0.412164	0.801599	0.595833	0.229244	0.922	0.967	0.911	0.951	0.953	0.916	0.947	0.932	0.928	FALSE	FALSE	FALSE	FALSE	FALSE	FALSE	FALSE	FALSE	FALSE	FALSE	0.14	0.113	0.253	-0.137	0.00272	-0.196	-0.0563	0.121	0.261	0.0389	0.152	-0.098	-0.157	0.16	-0.101
Arid1a	A2BH40	0.150064	0.473567	0.0266759	0.0361372	0.000441096	0.296321	0.0117092	0.324039	0.011404	0.882	0.962	0.841	0.776	0.731	0.901	0.82	0.909	0.855	FALSE	FALSE	FALSE	FALSE	FALSE	FALSE	FALSE	FALSE	FALSE	FALSE	-0.423	-0.208	-0.631	-0.606	-1.03	-0.304	-0.727	-0.276	-0.699	0.185	-0.0227	-0.421	-0.119	-0.0911	0.608
Arid3a	Q62431	0.510553	0.233696	0.563742	0.00391083	0.000331488	0.423408	0.128039	0.76486	0.680287	0.92	0.946	0.929	0.433	0.716	0.918	0.905	0.94	0.947	FALSE	FALSE	FALSE	FALSE	FALSE	FALSE	FALSE	FALSE	FALSE	FALSE	0.144	-0.262	-0.119	0.653	0.796	0.175	0.319	-0.0626	0.081	-0.077	-0.339	0.576	0.0981	-0.14	-0.221
Arid5b	Q8BM75	0.910669	0.00927978	0.00823503	0.0851434	0.086408	0.650896	0.717785	0.153356	0.161212	0.935	0.774	0.79	0.857	0.911	0.934	0.945	0.872	0.922	FALSE	FALSE	FALSE	FALSE	FALSE	FALSE	FALSE	FALSE	FALSE	FALSE	0.0305	-0.755	-0.724	-0.464	-0.433	-0.123	-0.0929	-0.381	-0.351	0.31	-0.445	-0.154	0.187	-0.0711	0.279
Arl1	P61211	0.015767	0.959717	0.0124209	0.195021	0.162788	0.0457077	0.614716	0.194433	0.163334	0.781	0.974	0.809	0.909	0.923	0.766	0.941	0.885	0.922	FALSE	FALSE	FALSE	FALSE	FALSE	FALSE	FALSE	FALSE	FALSE	FALSE	0.846	-0.0168	0.829	-0.42	0.425	-0.688	0.158	-0.421	0.425	0.413	0.396	-0.00734	-0.275	-0.00791	-0.433
Arl15	Q8BGR6	0.496881	0.622	0.218511	0.00256956	0.0098864	0.0668826	0.20672	0.647173	0.789592	0.919	0.967	0.906	0.369	0.858	0.802	0.917	0.935	0.95	FALSE	FALSE	FALSE	FALSE	FALSE	FALSE	FALSE	FALSE	FALSE	FALSE	0.22	0.159	0.379	-1.02	-0.799	-0.61	-0.39	-0.142	0.0777	0.333	0.492	-0.686	-0.277	0.191	0.113
Arl2	Q9D0J4	0.839458	0.302279	0.376926	0.169878	0.212635	0.0181262	0.021003	0.000567316	0.000523241	0.933	0.952	0.919	0.902	0.927	0.66	0.846	0.289	0.716	FALSE	FALSE	FALSE	FALSE	FALSE	FALSE	FALSE	FALSE	FALSE	FALSE	-0.0382	0.196	0.158	0.253	0.215	0.469	0.431	0.699	0.661	-0.298	-0.102	-0.0446	0.171	0.402	-0.26
Arl3	Q9WUL7	0.849506	0.0115859	0.0127083	0.301073	0.370058	0.0417313	0.0487446	0.0430898	0.0501592	0.933	0.794	0.81	0.929	0.937	0.757	0.876	0.783	0.897	FALSE	FALSE	FALSE	FALSE	FALSE	FALSE	FALSE	FALSE	FALSE	FALSE	-0.0394	0.556	0.517	0.209	0.169	0.439	0.4	0.42	0.38	-0.289	0.268	-0.0799	0.151	0.131	-0.249
Arl8b	Q9CQW2	0.855933	0.114842	0.136763	0.358934	0.435402	0.495074	0.361576	0.551077	0.404604	0.934	0.925	0.894	0.936	0.939	0.924	0.93	0.929	0.938	FALSE	FALSE	FALSE	FALSE	FALSE	FALSE	FALSE	FALSE	FALSE	FALSE	-0.0384	0.341	0.303	0.188	0.15	-0.145	-0.183	-0.122	-0.16	-0.0507	0.291	0.137	-0.196	-0.172	-0.0123
Armc1	Q9D7A8	0.530772	0.631009	0.244748	0.124072	0.331928	0.16342	0.405217	0.0634859	0.18554	0.921	0.967	0.909	0.883	0.935	0.868	0.933	0.815	0.924	FALSE	FALSE	FALSE	FALSE	FALSE	FALSE	FALSE	FALSE	FALSE	FALSE	-0.101	-0.0776	-0.179	0.244	0.142	0.229	0.127	0.297	0.196	-0.145	-0.223	0.0983	0.0833	0.152	-0.044
Armc10	Q9D0L7	0.0488294	0.897814	0.0501167	0.0450598	0.964103	0.913607	0.0479299	0.0253393	0.814434	0.838	0.973	0.863	0.8	0.952	0.946	0.876	0.734	0.95	FALSE	FALSE	FALSE	FALSE	FALSE	FALSE	FALSE	FALSE	FALSE	FALSE	-0.279	0.0175	-0.261	0.273	-0.00555	0.0148	-0.264	0.308	0.029	-0.163	-0.145	0.111	-0.148	0.145	0.116
Armc6	Q8BNU0	0.0283776	0.715348	0.0486571	0.775082	0.0322494	0.0822246	0.593165	0.164269	0.307643	0.812	0.969	0.862	0.96	0.889	0.819	0.941	0.876	0.934	FALSE	FALSE	FALSE	FALSE	FALSE	FALSE	FALSE	FALSE	FALSE	FALSE	-0.845	0.135	-0.71	0.101	-0.743	0.658	-0.186	0.502	-0.343	-0.381	-0.246	-0.28	0.278	0.121	0.464
Armc8	Q9DBR3	0.365338	0.349155	0.973162	0.86814	0.240988	0.096666	0.403857	0.111343	0.469331	0.91	0.956	0.941	0.963	0.929	0.832	0.933	0.853	0.941	FALSE	FALSE	FALSE	FALSE	FALSE	FALSE	FALSE	FALSE	FALSE	FALSE	-0.29	0.3	0.0101	-0.0508	-0.341	0.542	0.252	0.499	0.209	-0.269	0.0308	-0.32	0.273	0.229	0.0207
Arpc1a	Q9R0Q6	1.69e-05	0.389946	8.93e-05	0.0622081	0.000996643	0.142883	0.000546688	0.421244	3.94e-05	0.273	0.958	0.475	0.831	0.772	0.86	0.624	0.919	0.529	FALSE	FALSE	FALSE	FALSE	FALSE	FALSE	FALSE	FALSE	FALSE	FALSE	1.16	-0.196	0.969	-0.42	0.745	-0.338	0.827	-0.176	0.989	0.389	0.193	-0.0302	0.051	0.213	-0.776
Arpc2	Q9CVB6	0.146141	0.18514	0.88601	0.556176	0.315871	0.0253567	0.365029	0.533187	0.333703	0.881	0.94	0.939	0.951	0.934	0.702	0.93	0.928	0.935	FALSE	FALSE	FALSE	FALSE	FALSE	FALSE	FALSE	FALSE	FALSE	FALSE	0.268	-0.244	0.0245	-0.103	0.165	-0.424	-0.156	-0.109	0.159	0.192	-0.0518	0.0891	-0.232	0.083	-0.0763
Arpc3	Q9JM76	0.387151	0.00593018	0.000332346	0.378458	0.0642262	0.0493076	0.00427408	0.535687	0.11191	0.912	0.729	0.582	0.938	0.905	0.773	0.769	0.928	0.914	FALSE	FALSE	FALSE	FALSE	FALSE	FALSE	FALSE	FALSE	FALSE	FALSE	-0.131	-0.444	-0.574	-0.128	-0.259	-0.306	-0.437	-0.0898	-0.221	0.142	-0.302	0.0138	-0.164	0.0522	0.273
Arpc4	P59999	3.87e-06	0.00621409	0.0064887	0.893555	5.08e-07	0.0107891	0.0035561	0.815257	1.45e-06	0.203	0.734	0.778	0.964	0.261	0.589	0.758	0.942	0.289	FALSE	FALSE	FALSE	FALSE	FALSE	FALSE	FALSE	FALSE	FALSE	FALSE	0.744	-0.384	0.36	0.0168	0.761	-0.354	0.389	-0.0294	0.714	0.241	-0.142	0.258	-0.113	0.212	-0.502
Arpc5	Q9CPW4	0.0950437	0.00545351	0.18345	0.670178	0.02479	0.0171076	0.398507	0.159204	0.712264	0.865	0.72	0.902	0.956	0.883	0.652	0.932	0.874	0.948	FALSE	FALSE	FALSE	FALSE	FALSE	FALSE	FALSE	FALSE	FALSE	FALSE	0.307	-0.536	-0.229	0.0737	0.381	-0.451	-0.144	-0.248	0.0598	0.243	-0.294	0.316	-0.209	-0.00509	-0.0649
Arpc5l	Q9D898	0.262059	0.299386	0.926893	0.00237387	0.0293488	0.00121529	0.0144931	0.000705045	0.00932917	0.9	0.952	0.94	0.361	0.887	0.289	0.83	0.306	0.848	FALSE	FALSE	FALSE	FALSE	FALSE	FALSE	FALSE	FALSE	FALSE	FALSE	-0.264	0.244	-0.0202	0.744	0.479	0.833	0.568	0.847	0.583	-0.524	-0.28	0.219	0.308	0.323	-0.26
Arpin	Q9D0A3	0.000507845	0.827215	0.000501166	0.0111683	7.15e-08	0.758438	0.000646273	0.563324	0.000860927	0.513	0.971	0.615	0.615	0.164	0.94	0.638	0.93	0.744	FALSE	FALSE	FALSE	FALSE	FALSE	FALSE	FALSE	FALSE	FALSE	FALSE	0.932	-0.0522	0.88	0.62	1.55	-0.0736	0.859	-0.133	0.799	0.0765	0.0243	0.696	0.0029	-0.0569	-0.856
Arpp19	P56212	0.00416844	0.585823	0.0109497	0.887289	0.00119062	0.195226	0.0673037	0.00861923	0.659397	0.694	0.966	0.804	0.963	0.78	0.879	0.887	0.609	0.947	FALSE	FALSE	FALSE	FALSE	FALSE	FALSE	FALSE	FALSE	FALSE	FALSE	-0.449	0.0793	-0.37	-0.0198	-0.469	0.191	-0.258	0.391	-0.0578	-0.188	-0.109	-0.208	0.00298	0.203	0.261
Arvcf	P98203	0.693484	0.901134	0.583074	0.826553	0.838758	0.969411	0.705826	0.576552	0.873114	0.928	0.973	0.929	0.962	0.95	0.948	0.944	0.931	0.951	FALSE	FALSE	FALSE	FALSE	FALSE	FALSE	FALSE	FALSE	FALSE	FALSE	0.0749	0.0236	0.0985	-0.0401	0.0349	-0.00728	0.0677	-0.102	-0.0274	0.037	0.0606	-0.00304	0.0297	-0.0653	-0.0379
As3mt	Q91WU5	0.909725	0.542978	0.599028	0.233067	0.25084	0.887492	0.976218	0.965659	0.936456	0.935	0.964	0.93	0.918	0.93	0.945	0.951	0.947	0.953	FALSE	FALSE	FALSE	FALSE	FALSE	FALSE	FALSE	FALSE	FALSE	FALSE	-0.0577	0.311	0.253	0.592	0.534	0.072	0.0143	0.0211	-0.0366	-0.19	0.121	0.402	-0.118	-0.169	-0.132
Asah1	Q9WV54	0.0511779	0.00390555	0.248859	0.127064	0.565841	0.349048	0.259355	0.890918	0.0439819	0.84	0.681	0.909	0.885	0.943	0.909	0.923	0.945	0.893	FALSE	FALSE	FALSE	FALSE	FALSE	FALSE	FALSE	FALSE	FALSE	FALSE	-0.361	0.557	0.197	0.268	-0.0928	0.169	-0.192	0.0236	-0.337	-0.232	0.326	0.0362	-0.0631	-0.208	0.129
Ascc1	Q9D8Z1	0.5232	0.354716	0.757002	0.21187	0.523612	0.63382	0.241553	0.986719	0.468969	0.92	0.956	0.935	0.914	0.942	0.933	0.921	0.948	0.941	FALSE	FALSE	FALSE	FALSE	FALSE	FALSE	FALSE	FALSE	FALSE	FALSE	0.309	-0.45	-0.141	-0.587	-0.278	0.23	0.539	0.00772	0.317	0.197	-0.252	-0.39	0.427	0.205	-0.111
Ascc2	Q91WR3	0.846415	0.953158	0.886146	0.223756	0.134132	0.280208	0.179977	0.46823	0.325671	0.933	0.974	0.939	0.916	0.919	0.898	0.914	0.923	0.935	FALSE	FALSE	FALSE	FALSE	FALSE	FALSE	FALSE	FALSE	FALSE	FALSE	-0.0721	0.0219	-0.0503	-0.442	-0.514	-0.406	-0.478	-0.261	-0.333	0.186	0.208	-0.255	-0.22	-0.0747	0.258
Asf1a	Q9DAP7	0.00270838	0.0561262	0.178993	0.7751	0.000479682	0.466069	0.0114278	0.309198	0.0168159	0.661	0.896	0.901	0.96	0.736	0.922	0.819	0.907	0.867	FALSE	FALSE	FALSE	FALSE	FALSE	FALSE	FALSE	FALSE	FALSE	FALSE	-0.563	0.341	-0.222	-0.0474	-0.61	0.126	-0.436	0.17	-0.392	-0.19	0.151	-0.237	-0.0636	-0.0195	0.373
Ash2l	Q91X20	0.459577	0.125716	0.0199374	0.157405	0.0244435	0.026068	0.00273789	0.357109	0.0781593	0.917	0.928	0.829	0.898	0.882	0.705	0.742	0.913	0.907	FALSE	FALSE	FALSE	FALSE	FALSE	FALSE	FALSE	FALSE	FALSE	FALSE	-0.167	-0.351	-0.518	-0.311	-0.477	-0.522	-0.689	-0.2	-0.367	0.213	-0.138	-0.0979	-0.31	0.0126	0.38
Asph	Q8BSY0	0.0475096	0.00384139	6.48e-06	0.125797	0.543746	0.690223	0.0873177	0.732419	0.012674	0.837	0.679	0.302	0.884	0.943	0.936	0.895	0.939	0.858	FALSE	FALSE	FALSE	FALSE	FALSE	FALSE	FALSE	FALSE	FALSE	FALSE	0.591	0.899	1.49	-0.433	0.158	-0.115	0.476	0.0947	0.686	0.0343	0.934	-0.399	-0.0805	0.129	-0.557
Aspscr1	Q8VBT9	0.461056	0.631708	0.20198	0.171519	0.027663	0.554155	0.875835	0.6907	0.219343	0.917	0.967	0.904	0.903	0.885	0.928	0.949	0.937	0.928	FALSE	FALSE	FALSE	FALSE	FALSE	FALSE	FALSE	FALSE	FALSE	FALSE	-0.102	-0.0663	-0.169	-0.185	-0.287	0.0819	-0.0203	-0.0529	-0.155	0.027	-0.0393	-0.158	0.109	-0.0259	0.129
Asrgl1	Q8C0M9	0.175016	0.913401	0.122558	0.667779	0.289641	0.574009	0.390181	0.781788	0.22397	0.887	0.973	0.891	0.956	0.933	0.93	0.932	0.941	0.928	FALSE	FALSE	FALSE	FALSE	FALSE	FALSE	FALSE	FALSE	FALSE	FALSE	0.473	0.0373	0.51	-0.142	0.331	-0.193	0.28	-0.0915	0.382	0.147	0.184	0.00476	-0.0467	0.0552	-0.326
Ass1	P16460	0.021241	0.208884	0.230595	0.00145301	0.296838	0.565346	0.00336776	0.474606	0.0635317	0.797	0.943	0.908	0.311	0.933	0.929	0.754	0.924	0.902	FALSE	FALSE	FALSE	FALSE	FALSE	FALSE	FALSE	FALSE	FALSE	FALSE	0.553	-0.291	0.262	-0.77	-0.217	0.132	0.684	-0.158	0.395	0.294	0.00327	-0.475	0.426	0.137	-0.258
Astl	Q6HA09	0.188496	0.625862	0.0609907	0.167979	0.98765	0.97924	0.156114	0.283391	0.745779	0.89	0.967	0.87	0.901	0.953	0.948	0.91	0.903	0.949	FALSE	FALSE	FALSE	FALSE	FALSE	FALSE	FALSE	FALSE	FALSE	FALSE	0.885	0.324	1.21	-0.894	-0.00926	0.0172	0.902	-0.691	0.194	0.395	0.718	-0.5	0.412	-0.296	-0.491
Atad1	Q9D5T0	0.14874	0.238213	0.768786	0.396471	0.0160827	0.2461	0.752394	0.17305	0.878192	0.882	0.947	0.936	0.94	0.872	0.892	0.945	0.879	0.952	FALSE	FALSE	FALSE	FALSE	FALSE	FALSE	FALSE	FALSE	FALSE	FALSE	-0.453	0.368	-0.0854	-0.253	-0.706	0.362	-0.0917	0.411	-0.0426	-0.221	0.147	-0.474	0.14	0.189	0.232
Atad2b	E9Q166	0.179136	0.643692	0.342443	0.663626	0.299056	0.664039	0.0642175	0.159943	0.00479912	0.888	0.967	0.917	0.956	0.933	0.935	0.885	0.875	0.824	FALSE	FALSE	FALSE	FALSE	FALSE	FALSE	FALSE	FALSE	FALSE	FALSE	-0.628	0.213	-0.415	0.193	-0.435	-0.2	-0.827	-0.633	-1.26	-0.0181	0.195	0.174	-0.218	-0.651	0.609
Atad3	Q925I1	0.608375	0.583059	0.264522	0.430624	0.164822	0.00330203	0.000474644	0.106025	0.0258332	0.924	0.966	0.911	0.943	0.923	0.412	0.612	0.85	0.879	FALSE	FALSE	FALSE	FALSE	FALSE	FALSE	FALSE	FALSE	FALSE	FALSE	0.0636	0.0682	0.132	0.0945	0.158	0.395	0.458	0.197	0.261	-0.121	-0.0527	-0.0264	0.274	0.0765	-0.185
Ate1	Q9Z2A5	0.0686646	0.148365	0.668884	0.0898102	0.82389	0.963533	0.0600875	0.565074	0.150723	0.852	0.933	0.933	0.861	0.95	0.948	0.883	0.93	0.92	FALSE	FALSE	FALSE	FALSE	FALSE	FALSE	FALSE	FALSE	FALSE	FALSE	-0.708	0.555	-0.152	0.632	-0.0757	0.0172	-0.69	0.209	-0.498	-0.369	0.186	0.263	-0.352	-0.16	0.338
Atf2	P16951	0.447403	0.352339	0.0794554	0.933109	0.451607	0.162171	0.48623	0.697832	0.666496	0.916	0.956	0.878	0.965	0.94	0.868	0.936	0.937	0.947	FALSE	FALSE	FALSE	FALSE	FALSE	FALSE	FALSE	FALSE	FALSE	FALSE	0.2	0.246	0.446	-0.0212	0.179	-0.373	-0.173	-0.098	0.102	0.0759	0.322	0.0547	-0.297	-0.0221	-0.124
Atg16l1	Q8C0J2	0.388822	0.331527	0.0580806	0.825647	0.237647	0.769913	0.543354	0.635784	0.649508	0.912	0.954	0.868	0.962	0.929	0.94	0.939	0.934	0.946	FALSE	FALSE	FALSE	FALSE	FALSE	FALSE	FALSE	FALSE	FALSE	FALSE	-0.321	-0.362	-0.684	-0.0785	-0.4	0.108	-0.213	0.169	-0.152	-0.0283	-0.391	-0.107	0.08	0.141	0.293
Atg2b	Q80XK6	0.272101	0.0643572	0.399956	0.475553	0.641806	0.567801	0.0824738	0.377298	0.777869	0.901	0.902	0.921	0.946	0.945	0.929	0.893	0.915	0.949	FALSE	FALSE	FALSE	FALSE	FALSE	FALSE	FALSE	FALSE	FALSE	FALSE	-0.591	1.02	0.425	0.367	-0.224	-0.305	-0.895	0.455	-0.136	-0.369	0.646	-0.00212	-0.674	0.0861	0.222
Atg3	Q9CPX6	0.452921	0.00129248	8.35e-05	0.0349244	0.0033655	0.00912334	0.000763106	4.56e-05	1.97e-06	0.916	0.563	0.47	0.773	0.822	0.565	0.651	0.122	0.311	FALSE	FALSE	FALSE	FALSE	FALSE	FALSE	FALSE	FALSE	FALSE	FALSE	0.103	0.486	0.589	0.29	0.393	0.381	0.484	0.63	0.734	-0.301	0.185	-0.0115	0.0793	0.329	-0.404
Atg4b	Q8BGE6	0.884074	0.150077	0.0954545	0.37092	0.267101	0.455835	0.523514	0.516396	0.395151	0.934	0.934	0.884	0.937	0.931	0.921	0.938	0.927	0.938	FALSE	FALSE	FALSE	FALSE	FALSE	FALSE	FALSE	FALSE	FALSE	FALSE	0.056	0.563	0.619	0.333	0.389	-0.288	-0.232	0.241	0.297	-0.146	0.417	0.187	-0.434	0.0942	-0.202
Atg7	Q9D906	0.0686835	0.443906	0.00850321	0.893949	0.0607393	0.899823	0.071464	0.201533	0.00162224	0.852	0.96	0.792	0.964	0.903	0.945	0.889	0.887	0.777	FALSE	FALSE	FALSE	FALSE	FALSE	FALSE	FALSE	FALSE	FALSE	FALSE	0.353	0.145	0.498	-0.0242	0.329	-0.0237	0.33	0.235	0.588	-0.00333	0.142	-0.0275	-0.027	0.232	-0.357
Atic	Q9CWJ9	0.0664106	0.000915563	0.0664772	0.00767731	0.35137	0.0525867	0.904463	0.0101429	0.416606	0.851	0.53	0.872	0.552	0.936	0.78	0.949	0.63	0.939	FALSE	FALSE	FALSE	FALSE	FALSE	FALSE	FALSE	FALSE	FALSE	FALSE	0.234	-0.455	-0.221	-0.339	-0.105	-0.248	-0.014	-0.325	-0.0912	0.28	-0.175	-0.0593	0.0316	-0.0456	0.0456
Atl2	Q6PA06	0.0646715	0.0690791	0.000376525	0.560519	0.0101403	0.0942516	0.000589472	0.0737904	0.000315851	0.85	0.905	0.593	0.951	0.858	0.83	0.63	0.826	0.685	FALSE	FALSE	FALSE	FALSE	FALSE	FALSE	FALSE	FALSE	FALSE	FALSE	-0.295	-0.29	-0.585	-0.0869	-0.382	-0.266	-0.561	-0.274	-0.569	0.112	-0.178	0.025	-0.154	-0.162	0.407
Atn1	O35126	0.832148	0.000840171	0.000250425	0.0387761	0.0166059	2.15e-05	5.02e-06	0.00350711	0.00110867	0.933	0.523	0.559	0.784	0.872	0.0565	0.249	0.487	0.758	FALSE	FALSE	FALSE	FALSE	FALSE	FALSE	FALSE	FALSE	FALSE	FALSE	-0.0382	-0.668	-0.707	-0.373	-0.411	-0.911	-0.949	-0.548	-0.586	0.427	-0.242	0.0542	-0.484	-0.121	0.465
Atox1	O08997	3.7e-05	0.00802462	0.0386007	0.45567	7.87e-05	0.514134	2.48e-06	0.281416	0.000211197	0.322	0.76	0.854	0.945	0.626	0.925	0.207	0.903	0.658	FALSE	FALSE	FALSE	FALSE	FALSE	FALSE	FALSE	FALSE	FALSE	FALSE	0.927	-0.54	0.387	-0.138	0.79	0.125	1.05	-0.2	0.727	0.282	-0.258	0.144	0.407	0.082	-0.645
Atp13a1	Q9EPE9	0.399122	0.10646	0.396365	0.261304	0.0386469	0.801512	0.248989	0.753441	0.546462	0.913	0.922	0.921	0.923	0.893	0.942	0.922	0.94	0.944	FALSE	FALSE	FALSE	FALSE	FALSE	FALSE	FALSE	FALSE	FALSE	FALSE	0.161	-0.313	-0.153	0.207	0.368	0.0477	0.209	-0.0573	0.104	0.0398	-0.274	0.247	0.0875	-0.0176	-0.121
Atp1a1	Q8VDN2	0.0198052	0.49691	0.0688631	0.610949	0.00274529	0.000435253	0.118348	0.00742301	0.736448	0.793	0.963	0.874	0.954	0.814	0.201	0.903	0.59	0.949	FALSE	FALSE	FALSE	FALSE	FALSE	FALSE	FALSE	FALSE	FALSE	FALSE	0.324	-0.0902	0.234	0.0649	0.389	-0.523	-0.199	-0.364	-0.0402	0.209	0.119	0.274	-0.314	-0.155	-0.115
Atp1b1	P14094	0.0103864	0.101567	6.23e-05	0.739477	0.00204084	0.015986	0.847241	0.166507	0.137016	0.756	0.921	0.449	0.959	0.803	0.644	0.948	0.877	0.919	FALSE	FALSE	FALSE	FALSE	FALSE	FALSE	FALSE	FALSE	FALSE	FALSE	0.605	0.372	0.977	0.0711	0.676	-0.564	0.0403	-0.301	0.304	0.173	0.545	0.244	-0.391	-0.128	-0.432
Atp1b3	P97370	0.0659894	0.306177	0.363231	0.114781	0.703386	0.0874889	0.880821	0.918624	0.034005	0.851	0.953	0.919	0.878	0.947	0.824	0.949	0.946	0.887	FALSE	FALSE	FALSE	FALSE	FALSE	FALSE	FALSE	FALSE	FALSE	FALSE	-0.524	0.285	-0.239	0.429	-0.095	0.485	-0.039	-0.0272	-0.551	-0.286	-0.00113	0.142	0.198	-0.314	0.237
Atp2a2	O55143	0.476896	0.620698	0.816702	0.0164836	0.0648571	0.402663	0.89231	0.00300327	0.0125811	0.918	0.967	0.937	0.675	0.905	0.915	0.949	0.465	0.858	FALSE	FALSE	FALSE	FALSE	FALSE	FALSE	FALSE	FALSE	FALSE	FALSE	0.129	-0.0893	0.0394	-0.438	-0.31	-0.152	-0.023	-0.558	-0.43	0.252	0.163	-0.186	0.101	-0.306	0.124
Atp2b1	Q6Q477	0.00590599	0.538156	0.000680693	0.341849	0.0309837	0.118079	0.157604	0.0880798	0.166962	0.719	0.964	0.638	0.934	0.888	0.847	0.911	0.838	0.922	FALSE	FALSE	FALSE	FALSE	FALSE	FALSE	FALSE	FALSE	FALSE	FALSE	0.479	0.1	0.579	-0.15	0.33	-0.259	0.22	-0.273	0.206	0.185	0.285	0.0353	-0.0744	-0.0886	-0.294
Atp5f1a	Q03265	0.0530269	0.654493	0.10741	0.287012	0.00208227	0.281042	0.00259812	0.223757	0.00134349	0.841	0.968	0.887	0.927	0.804	0.899	0.738	0.892	0.768	FALSE	FALSE	FALSE	FALSE	FALSE	FALSE	FALSE	FALSE	FALSE	FALSE	0.295	-0.0661	0.229	0.153	0.448	0.161	0.456	0.175	0.47	-0.031	-0.0971	0.122	0.13	0.144	-0.326
Atp5f1b	P56480	0.145514	0.069902	0.684075	0.864676	0.0761181	0.938836	0.143271	0.984203	0.104102	0.881	0.906	0.933	0.963	0.908	0.947	0.908	0.948	0.913	FALSE	FALSE	FALSE	FALSE	FALSE	FALSE	FALSE	FALSE	FALSE	FALSE	0.177	-0.223	-0.0459	0.0196	0.197	-0.00917	0.168	0.00228	0.18	0.0619	-0.161	0.0815	0.0527	0.0642	-0.116
Atp5f1c	Q91VR2	0.0165309	0.518107	0.00205785	0.0414675	2.14e-05	0.0584651	4.92e-05	0.0824065	5.66e-05	0.783	0.963	0.714	0.791	0.529	0.79	0.402	0.834	0.559	FALSE	FALSE	FALSE	FALSE	FALSE	FALSE	FALSE	FALSE	FALSE	FALSE	0.28	0.0718	0.352	0.226	0.505	0.216	0.496	0.19	0.47	-0.0818	-0.01	0.144	0.135	0.108	-0.362
Atp5f1d	Q9D3D9	0.0481404	0.142895	0.557614	0.572816	0.00724761	0.728229	0.0794797	0.38464	0.00316525	0.837	0.932	0.928	0.952	0.848	0.938	0.892	0.916	0.807	FALSE	FALSE	FALSE	FALSE	FALSE	FALSE	FALSE	FALSE	FALSE	FALSE	0.306	-0.223	0.0828	0.0813	0.387	-0.0519	0.254	0.126	0.432	0.0536	-0.169	0.135	0.0017	0.179	-0.252
Atp5f1e	P56382	0.236483	0.528243	0.0600136	0.296272	0.0197033	0.0116238	0.000285895	0.0526771	0.00159972	0.897	0.964	0.869	0.929	0.877	0.6	0.568	0.8	0.776	FALSE	FALSE	FALSE	FALSE	FALSE	FALSE	FALSE	FALSE	FALSE	FALSE	0.195	0.103	0.298	0.165	0.36	0.435	0.63	0.314	0.509	-0.148	-0.0452	0.017	0.287	0.166	-0.343
Atp5if1	O35143	0.0269837	0.49828	0.00338855	0.205601	0.238114	0.576726	0.00467935	0.688508	0.0399513	0.81	0.963	0.743	0.912	0.929	0.93	0.774	0.937	0.891	FALSE	FALSE	FALSE	FALSE	FALSE	FALSE	FALSE	FALSE	FALSE	FALSE	0.399	0.117	0.516	-0.213	0.186	0.0964	0.495	-0.0665	0.332	0.0839	0.201	-0.129	0.18	0.0174	-0.315
Atp5me	Q06185	0.0473855	0.651075	0.0120814	0.636779	0.0844159	0.949834	0.0313065	0.239813	0.00129623	0.836	0.968	0.808	0.955	0.91	0.947	0.861	0.895	0.766	FALSE	FALSE	FALSE	FALSE	FALSE	FALSE	FALSE	FALSE	FALSE	FALSE	0.195	0.0431	0.238	-0.0433	0.152	0.00598	0.201	0.109	0.304	0.0109	0.054	-0.0323	0.0169	0.12	-0.184
Atp5mf	P56135	0.332775	0.0625581	0.00437081	6.05e-05	1.36e-06	0.000706888	2.25e-05	0.00066948	1.77e-05	0.907	0.901	0.758	0.0734	0.319	0.239	0.342	0.302	0.469	FALSE	FALSE	FALSE	FALSE	FALSE	FALSE	FALSE	FALSE	FALSE	FALSE	0.168	0.331	0.499	0.775	0.943	0.65	0.818	0.629	0.797	-0.403	-0.0718	0.372	0.247	0.226	-0.571
Atp5mg	Q9CPQ8	0.0886082	0.0317475	0.000206181	0.0444623	0.000250036	0.00151521	5.53e-06	0.00288564	8.65e-06	0.863	0.866	0.543	0.799	0.699	0.311	0.255	0.46	0.419	FALSE	FALSE	FALSE	FALSE	FALSE	FALSE	FALSE	FALSE	FALSE	FALSE	0.389	0.499	0.888	0.447	0.836	0.776	1.17	0.694	1.08	-0.364	0.135	0.0832	0.413	0.33	-0.753
Atp5mj	P56379	0.0720386	0.935112	0.0477997	0.733931	0.0214476	0.217404	0.524201	0.379949	0.271961	0.854	0.973	0.862	0.959	0.879	0.885	0.938	0.915	0.931	FALSE	FALSE	FALSE	FALSE	FALSE	FALSE	FALSE	FALSE	FALSE	FALSE	-0.642	-0.0282	-0.67	-0.113	-0.755	0.433	-0.209	0.295	-0.347	-0.204	-0.232	-0.317	0.229	0.0907	0.438
Atp5mk	Q78IK2	0.571044	0.405834	0.776088	0.412834	0.139478	0.2934	0.0922308	0.206819	0.0539171	0.923	0.959	0.936	0.941	0.92	0.901	0.896	0.888	0.898	FALSE	FALSE	FALSE	FALSE	FALSE	FALSE	FALSE	FALSE	FALSE	FALSE	0.167	-0.246	-0.079	0.233	0.4	0.312	0.479	0.363	0.53	-0.0991	-0.345	0.134	0.213	0.264	-0.266
Atp5pb	Q9CQQ7	0.486633	0.193795	0.511754	0.471985	0.130473	0.682402	0.245507	0.600645	0.189336	0.918	0.941	0.927	0.946	0.918	0.936	0.921	0.932	0.925	FALSE	FALSE	FALSE	FALSE	FALSE	FALSE	FALSE	FALSE	FALSE	FALSE	0.19	-0.358	-0.169	0.189	0.378	0.111	0.301	0.137	0.327	0.00737	-0.351	0.196	0.119	0.144	-0.182
Atp5pd	Q9DCX2	0.166359	0.0802854	0.679155	0.777717	0.0708698	0.924687	0.118996	0.928654	0.105986	0.885	0.912	0.933	0.96	0.907	0.946	0.903	0.946	0.913	FALSE	FALSE	FALSE	FALSE	FALSE	FALSE	FALSE	FALSE	FALSE	FALSE	0.254	-0.325	-0.0704	0.049	0.303	0.0171	0.271	0.0155	0.27	0.0781	-0.246	0.127	0.0951	0.0936	-0.176
Atp5pf	P97450	0.00163008	0.499911	0.0059715	0.73161	0.00160037	0.991812	0.000965373	0.873099	0.000955802	0.619	0.963	0.774	0.959	0.793	0.949	0.669	0.944	0.75	FALSE	FALSE	FALSE	FALSE	FALSE	FALSE	FALSE	FALSE	FALSE	FALSE	0.382	-0.0747	0.307	-0.0364	0.345	-0.00113	0.38	-0.017	0.365	0.0841	0.0094	0.0477	0.083	0.0672	-0.297
Atp5po	Q9DB20	7.26e-05	0.260633	1.26e-06	0.142744	2.53e-07	0.0653431	1.48e-07	0.0369404	3.92e-08	0.37	0.949	0.216	0.892	0.22	0.8	0.0833	0.77	0.11	FALSE	FALSE	FALSE	FALSE	FALSE	FALSE	FALSE	FALSE	FALSE	FALSE	0.569	0.14	0.71	0.178	0.747	0.235	0.804	0.258	0.827	-0.0529	0.0875	0.125	0.182	0.205	-0.622
Atp6v0a1	Q9Z1G4	0.00262036	0.019082	1.29e-06	4.28e-05	0.142838	0.0459113	0.207653	0.243241	0.0237931	0.658	0.833	0.217	0.0608	0.92	0.766	0.917	0.896	0.877	FALSE	FALSE	FALSE	FALSE	FALSE	FALSE	FALSE	FALSE	FALSE	FALSE	1.35	1.02	2.37	-1.91	-0.557	-0.855	0.497	-0.469	0.883	0.652	1.67	-1.26	-0.203	0.183	-0.7
Atp6v0a4	Q920R6	0.0112308	0.381604	0.062813	0.294958	0.0718422	0.000128082	0.0771976	0.000437245	0.223669	0.761	0.957	0.871	0.928	0.907	0.127	0.891	0.268	0.928	FALSE	FALSE	FALSE	FALSE	FALSE	FALSE	FALSE	FALSE	FALSE	FALSE	0.918	-0.3	0.617	-0.347	0.571	-1.5	-0.584	-1.3	-0.379	0.757	0.457	0.41	-0.745	-0.54	-0.161
Atp6v0d1	P51863	0.00447336	0.404784	0.000263779	0.991397	0.00186187	0.384385	0.0264429	0.474516	0.0129858	0.699	0.959	0.564	0.966	0.799	0.913	0.855	0.924	0.859	FALSE	FALSE	FALSE	FALSE	FALSE	FALSE	FALSE	FALSE	FALSE	FALSE	0.524	0.143	0.668	0.00177	0.526	-0.15	0.375	-0.118	0.406	0.108	0.251	0.11	-0.0416	-0.0101	-0.416
Atp6v1a	P50516	0.163169	0.00159561	1.52e-05	0.0585433	0.000969614	0.610763	0.0483457	0.0189563	0.00022191	0.885	0.584	0.358	0.825	0.771	0.932	0.876	0.703	0.661	FALSE	FALSE	FALSE	FALSE	FALSE	FALSE	FALSE	FALSE	FALSE	FALSE	0.157	0.385	0.542	0.209	0.366	0.0566	0.214	0.264	0.421	-0.137	0.247	0.0715	-0.0806	0.126	-0.295
Atp6v1b2	P62814	0.000213529	0.0762405	5.5e-07	0.280865	2.57e-06	0.958692	9.14e-05	0.0344762	1.1e-07	0.443	0.91	0.175	0.926	0.357	0.948	0.462	0.763	0.151	FALSE	FALSE	FALSE	FALSE	FALSE	FALSE	FALSE	FALSE	FALSE	FALSE	0.481	0.208	0.689	0.12	0.6	0.0059	0.487	0.242	0.722	-0.0268	0.181	0.0927	-0.0209	0.215	-0.508
Atp6v1c1	Q9Z1G3	0.375621	0.0378832	0.00289151	0.22459	0.0278305	0.796779	0.228712	0.790885	0.210126	0.911	0.876	0.734	0.916	0.886	0.941	0.92	0.941	0.927	FALSE	FALSE	FALSE	FALSE	FALSE	FALSE	FALSE	FALSE	FALSE	FALSE	0.142	0.345	0.487	0.189	0.331	0.0411	0.183	0.0407	0.183	-0.0837	0.261	0.105	-0.0426	-0.043	-0.226
Atp6v1e1	P50518	0.000220533	0.0321087	1.8e-07	0.632385	1.57e-05	0.985687	0.000104346	0.0923003	4.31e-07	0.445	0.867	0.133	0.955	0.504	0.948	0.474	0.841	0.214	FALSE	FALSE	FALSE	FALSE	FALSE	FALSE	FALSE	FALSE	FALSE	FALSE	0.562	0.299	0.861	0.0616	0.624	0.0024	0.564	0.222	0.784	-0.0128	0.286	0.0488	-0.0104	0.209	-0.575
Atp6v1f	Q9D1K2	0.161694	0.0232672	0.000351439	0.00261633	2.07e-05	0.0240553	0.000366552	0.00147067	1.08e-05	0.884	0.847	0.587	0.371	0.526	0.695	0.59	0.374	0.435	FALSE	FALSE	FALSE	FALSE	FALSE	FALSE	FALSE	FALSE	FALSE	FALSE	0.263	0.439	0.702	0.582	0.845	0.436	0.699	0.621	0.884	-0.332	0.107	0.25	0.105	0.29	-0.595
Atp6v1g1	Q9CR51	3.58e-05	0.0457999	4.59e-08	0.776406	3.72e-06	0.865302	9.72e-06	0.224772	2.51e-07	0.32	0.886	0.0876	0.96	0.385	0.944	0.291	0.892	0.184	FALSE	FALSE	FALSE	FALSE	FALSE	FALSE	FALSE	FALSE	FALSE	FALSE	0.727	0.309	1.04	0.0408	0.768	0.0253	0.752	0.177	0.904	0.0212	0.33	0.062	0.0465	0.198	-0.706
Atpaf1	Q811I0	0.00924128	0.827204	0.00341703	0.735839	0.00175173	0.207249	0.121292	0.647785	0.0145151	0.748	0.971	0.744	0.959	0.797	0.882	0.904	0.935	0.863	FALSE	FALSE	FALSE	FALSE	FALSE	FALSE	FALSE	FALSE	FALSE	FALSE	-0.699	-0.0551	-0.754	-0.0819	-0.781	0.323	-0.377	0.111	-0.588	-0.162	-0.217	-0.243	0.161	-0.0505	0.538
Atr	Q9JKK8	0.987792	0.874171	0.853872	0.70471	0.673913	0.677398	0.670823	0.339647	0.301504	0.937	0.972	0.938	0.958	0.946	0.936	0.943	0.911	0.933	FALSE	FALSE	FALSE	FALSE	FALSE	FALSE	FALSE	FALSE	FALSE	FALSE	-0.0109	-0.113	-0.124	-0.26	-0.271	0.297	0.286	-0.661	-0.671	0.147	0.0338	-0.114	0.444	-0.514	0.158
Atrip	Q8BMG1	0.635727	0.441177	0.192151	0.264688	0.500291	0.827016	0.7861	0.274227	0.515646	0.926	0.96	0.903	0.924	0.941	0.943	0.946	0.901	0.943	FALSE	FALSE	FALSE	FALSE	FALSE	FALSE	FALSE	FALSE	FALSE	FALSE	-0.165	-0.27	-0.435	0.378	0.213	0.0761	-0.0892	0.37	0.205	-0.14	-0.41	0.238	-0.0642	0.23	0.025
Atrx	Q61687	0.00702579	0.87013	0.00699855	0.991212	0.00312376	0.00731631	0.986058	0.107271	0.157991	0.731	0.972	0.782	0.966	0.819	0.533	0.951	0.851	0.921	FALSE	FALSE	FALSE	FALSE	FALSE	FALSE	FALSE	FALSE	FALSE	FALSE	-1.22	0.0691	-1.15	-0.00448	-1.22	1.21	-0.00696	0.671	-0.549	-0.532	-0.463	-0.537	0.68	0.138	0.687
Atxn1	P54254	0.00912234	0.019271	0.737866	0.43285	0.0320452	0.00620554	0.867699	0.108541	0.191669	0.748	0.834	0.935	0.943	0.889	0.508	0.948	0.852	0.925	FALSE	FALSE	FALSE	FALSE	FALSE	FALSE	FALSE	FALSE	FALSE	FALSE	1.06	-0.94	0.121	-0.29	0.771	-1.12	-0.06	-0.604	0.457	0.677	-0.264	0.387	-0.444	0.0727	-0.384
Atxn10	P28658	0.475129	0.297672	0.723157	0.0094668	0.000776946	0.00431643	0.0174041	0.248109	0.652223	0.918	0.952	0.934	0.588	0.76	0.453	0.838	0.897	0.947	FALSE	FALSE	FALSE	FALSE	FALSE	FALSE	FALSE	FALSE	FALSE	FALSE	-0.138	0.203	0.0645	-0.513	-0.652	0.594	0.456	0.217	0.0786	-0.0937	0.109	-0.607	0.501	0.123	0.0448
Atxn2	O70305	0.659251	0.00257571	0.0051042	0.814313	0.461617	0.0988503	0.0302317	0.0283054	0.0585483	0.927	0.634	0.766	0.961	0.94	0.834	0.86	0.745	0.9	FALSE	FALSE	FALSE	FALSE	FALSE	FALSE	FALSE	FALSE	FALSE	FALSE	0.0502	-0.373	-0.323	0.0257	0.0759	0.192	0.243	-0.251	-0.201	0.0809	-0.292	0.107	0.273	-0.17	0.0306
Atxn2l	Q3TGG2	0.00114983	0.843757	0.000367254	0.507623	5.92e-05	0.526859	0.00374535	0.455217	0.00335755	0.589	0.972	0.591	0.948	0.605	0.926	0.761	0.922	0.81	FALSE	FALSE	FALSE	FALSE	FALSE	FALSE	FALSE	FALSE	FALSE	FALSE	-0.765	-0.042	-0.807	-0.136	-0.901	0.135	-0.63	0.154	-0.611	-0.142	-0.184	-0.278	-0.00658	0.012	0.623
Atxn3	Q9CVD2	0.877257	0.0930777	0.104298	0.376494	0.267821	0.109304	0.123278	0.0797877	0.0884104	0.934	0.917	0.886	0.938	0.931	0.841	0.904	0.831	0.909	FALSE	FALSE	FALSE	FALSE	FALSE	FALSE	FALSE	FALSE	FALSE	FALSE	-0.0572	0.638	0.581	-0.317	-0.374	0.607	0.55	0.642	0.585	-0.273	0.365	-0.59	0.334	0.369	-0.216
AU018091	A0A0N4SUR9	0.000269536	0.588385	2.81e-05	0.00760288	0.13198	0.56014	2.49e-05	0.693864	0.000251476	0.458	0.966	0.396	0.55	0.919	0.929	0.348	0.937	0.67	FALSE	FALSE	FALSE	FALSE	FALSE	FALSE	FALSE	FALSE	FALSE	FALSE	-1.46	-0.191	-1.65	0.968	-0.489	-0.206	-1.66	0.134	-1.32	-0.384	-0.575	0.583	-0.59	-0.25	1.07
Auh	Q9JLZ3	7.37e-05	0.0324103	6.07e-08	0.0584904	7.18e-08	0.245913	0.00100754	0.64865	7.16e-05	0.371	0.868	0.0959	0.825	0.164	0.892	0.673	0.935	0.578	FALSE	FALSE	FALSE	FALSE	FALSE	FALSE	FALSE	FALSE	FALSE	FALSE	0.976	0.472	1.45	0.398	1.37	-0.249	0.727	-0.093	0.883	0.0622	0.535	0.46	-0.187	-0.0308	-0.913
Aup1	P70295	0.210509	0.123852	0.748611	0.426188	0.580534	0.252448	0.905385	0.0325716	0.336242	0.893	0.928	0.935	0.942	0.944	0.893	0.949	0.758	0.935	FALSE	FALSE	FALSE	FALSE	FALSE	FALSE	FALSE	FALSE	FALSE	FALSE	0.2	-0.247	-0.0476	-0.121	0.0787	-0.182	0.0176	-0.337	-0.138	0.19	-0.0571	0.0691	0.0081	-0.147	-0.00953
Aven	Q9D9K3	0.0859262	0.165664	0.707894	0.0967062	0.889748	0.386019	0.348051	0.283167	0.427092	0.861	0.937	0.934	0.866	0.951	0.914	0.929	0.903	0.939	FALSE	FALSE	FALSE	FALSE	FALSE	FALSE	FALSE	FALSE	FALSE	FALSE	-0.656	0.525	-0.132	0.61	-0.0465	0.325	-0.332	0.388	-0.268	-0.436	0.0888	0.174	-0.111	-0.0478	0.22
Avl9	Q80U56	0.388084	0.339763	0.0600792	0.283997	0.0416516	0.998347	0.359233	0.735006	0.548806	0.912	0.955	0.869	0.927	0.895	0.949	0.93	0.939	0.944	FALSE	FALSE	FALSE	FALSE	FALSE	FALSE	FALSE	FALSE	FALSE	FALSE	0.298	0.33	0.628	0.357	0.655	0.00071	0.299	-0.112	0.186	-0.0528	0.277	0.304	-0.0521	-0.165	-0.351
B4galnt3	Q6L8S8	0.195793	0.0149128	0.188698	0.0621443	0.00143385	0.000509759	0.00998809	8.1e-05	0.00180163	0.891	0.815	0.902	0.831	0.788	0.213	0.813	0.149	0.782	FALSE	FALSE	FALSE	FALSE	FALSE	FALSE	FALSE	FALSE	FALSE	FALSE	0.366	-0.717	-0.351	0.517	0.883	-1.09	-0.72	-1.23	-0.861	0.488	-0.23	1	-0.599	-0.74	0.121
Babam2	Q8K3W0	0.560055	0.128027	0.308059	0.0252478	0.0723516	0.0263015	0.0729683	0.0283752	0.0808166	0.922	0.929	0.915	0.733	0.907	0.706	0.889	0.745	0.907	FALSE	FALSE	FALSE	FALSE	FALSE	FALSE	FALSE	FALSE	FALSE	FALSE	-0.201	0.534	0.333	0.774	0.574	0.799	0.598	0.757	0.557	-0.544	-0.00994	0.231	0.255	0.214	-0.343
Bad	Q61337	0.324429	0.445593	0.809534	0.113478	0.533254	0.719028	0.158402	0.476145	0.735374	0.907	0.961	0.937	0.878	0.942	0.938	0.911	0.924	0.949	FALSE	FALSE	FALSE	FALSE	FALSE	FALSE	FALSE	FALSE	FALSE	FALSE	0.495	-0.382	0.113	-0.776	-0.281	0.179	0.674	-0.343	0.152	0.329	-0.0527	-0.447	0.508	-0.0139	-0.166
Bag3	Q9JLV1	0.7603	0.00201653	0.00274157	0.888745	0.626707	0.0159265	0.023536	0.0153317	0.0226691	0.93	0.608	0.731	0.964	0.945	0.643	0.85	0.679	0.876	FALSE	FALSE	FALSE	FALSE	FALSE	FALSE	FALSE	FALSE	FALSE	FALSE	-0.0578	0.64	0.582	-0.0255	-0.0833	0.482	0.424	0.467	0.409	-0.276	0.364	-0.301	0.206	0.191	-0.218
Bag5	Q8CI32	0.259251	0.265591	0.986957	0.428027	0.0418888	0.261414	0.0214653	0.508273	0.0564965	0.9	0.949	0.941	0.942	0.895	0.895	0.847	0.926	0.899	FALSE	FALSE	FALSE	FALSE	FALSE	FALSE	FALSE	FALSE	FALSE	FALSE	0.302	-0.298	0.00408	0.203	0.505	0.3	0.602	0.169	0.471	-0.0237	-0.322	0.179	0.277	0.145	-0.326
Bag6	Q9Z1R2	0.0689086	0.236336	0.475427	0.66587	0.0161473	0.266855	0.00335359	0.509242	0.00899887	0.852	0.946	0.925	0.956	0.872	0.896	0.754	0.926	0.847	FALSE	FALSE	FALSE	FALSE	FALSE	FALSE	FALSE	FALSE	FALSE	FALSE	-0.263	0.168	-0.0948	-0.0583	-0.321	-0.157	-0.42	-0.0894	-0.352	-0.0155	0.153	-0.0739	-0.173	-0.105	0.247
Bahcc1	Q3UHR0	0.0485433	0.640887	0.102542	0.282907	0.00179734	0.0765639	0.813998	0.429923	0.163287	0.837	0.967	0.886	0.927	0.798	0.813	0.947	0.92	0.922	FALSE	FALSE	FALSE	FALSE	FALSE	FALSE	FALSE	FALSE	FALSE	FALSE	0.496	-0.113	0.382	0.253	0.749	-0.442	0.0538	-0.185	0.31	0.156	0.043	0.409	-0.285	-0.0288	-0.339
Banf1	O54962	0.806934	0.56701	0.726883	0.786366	0.576572	0.714957	0.519108	0.473865	0.303984	0.932	0.965	0.934	0.96	0.944	0.938	0.938	0.924	0.933	FALSE	FALSE	FALSE	FALSE	FALSE	FALSE	FALSE	FALSE	FALSE	FALSE	-0.0985	0.231	0.133	-0.105	-0.204	-0.147	-0.246	-0.279	-0.377	0.0449	0.276	-0.0602	-0.102	-0.234	0.143
Bap18	Q9DCT6	0.0856833	0.674961	0.0267338	0.273594	0.439892	0.586722	0.0197779	0.216856	0.00252204	0.861	0.968	0.841	0.925	0.939	0.931	0.843	0.89	0.797	FALSE	FALSE	FALSE	FALSE	FALSE	FALSE	FALSE	FALSE	FALSE	FALSE	-0.367	-0.0874	-0.455	0.222	-0.146	-0.113	-0.481	-0.251	-0.618	-0.0212	-0.109	0.2	-0.135	-0.272	0.346
Basp1	Q91XV3	0.955013	0.584143	0.602362	0.816378	0.853151	0.934999	0.978722	0.816246	0.756515	0.937	0.966	0.93	0.961	0.95	0.947	0.951	0.942	0.949	FALSE	FALSE	FALSE	FALSE	FALSE	FALSE	FALSE	FALSE	FALSE	FALSE	-0.0219	0.213	0.191	0.0869	0.0649	0.0317	0.00977	-0.0869	-0.109	-0.043	0.17	0.0438	-0.0113	-0.13	-0.0211
Bax	Q07813	0.42805	0.123934	0.413738	0.217334	0.652906	0.399819	0.0894284	0.388393	0.0787705	0.915	0.928	0.922	0.915	0.946	0.915	0.895	0.916	0.907	FALSE	FALSE	FALSE	FALSE	FALSE	FALSE	FALSE	FALSE	FALSE	FALSE	0.146	-0.288	-0.142	-0.22	-0.0744	0.155	0.301	0.153	0.299	0.058	-0.23	-0.162	0.213	0.211	-0.0879
Baz1a	O88379	0.220577	0.320453	0.799629	0.530839	0.0483988	0.320331	0.0232321	0.133178	0.00515232	0.895	0.954	0.937	0.949	0.898	0.905	0.85	0.864	0.827	FALSE	FALSE	FALSE	FALSE	FALSE	FALSE	FALSE	FALSE	FALSE	FALSE	-0.505	0.407	-0.0973	-0.246	-0.75	-0.407	-0.912	-0.599	-1.1	0.0822	0.489	-0.164	-0.325	-0.517	0.587
Baz1b	Q9Z277	0.0753012	0.0595116	0.902131	0.274264	0.00313206	0.30706	0.0048282	0.500245	0.00976421	0.856	0.899	0.939	0.925	0.819	0.903	0.775	0.926	0.85	FALSE	FALSE	FALSE	FALSE	FALSE	FALSE	FALSE	FALSE	FALSE	FALSE	-0.735	0.782	0.0466	-0.427	-1.16	-0.414	-1.15	-0.262	-0.997	-0.0447	0.737	-0.472	-0.459	-0.306	0.691
Baz2a	Q91YE5	0.0814531	0.40091	0.319839	0.322944	0.360242	0.886325	0.0886217	0.31778	0.366235	0.859	0.958	0.916	0.932	0.936	0.945	0.895	0.908	0.937	FALSE	FALSE	FALSE	FALSE	FALSE	FALSE	FALSE	FALSE	FALSE	FALSE	0.425	-0.201	0.225	-0.228	0.198	-0.0339	0.391	-0.23	0.195	0.195	-0.00558	-0.0327	0.161	-0.0352	-0.23
Bbln	P58686	0.318233	0.578994	0.633216	0.610526	0.105159	0.942468	0.257836	0.490336	0.0719159	0.906	0.965	0.931	0.954	0.914	0.947	0.923	0.925	0.905	FALSE	FALSE	FALSE	FALSE	FALSE	FALSE	FALSE	FALSE	FALSE	FALSE	-0.356	0.197	-0.159	-0.174	-0.529	-0.0255	-0.381	-0.236	-0.591	-0.00581	0.191	-0.179	-0.0313	-0.241	0.35
Bcap31	Q61335	0.0189403	0.899818	0.00969099	0.62031	0.0342363	0.740332	0.0299311	0.635703	0.0325295	0.791	0.973	0.798	0.954	0.891	0.939	0.859	0.934	0.886	FALSE	FALSE	FALSE	FALSE	FALSE	FALSE	FALSE	FALSE	FALSE	FALSE	0.682	0.0347	0.716	-0.132	0.55	-0.0915	0.59	-0.126	0.556	0.169	0.204	0.0372	0.0775	0.043	-0.513
Bcas2	Q9D287	0.0065296	0.636993	0.0011475	0.924576	0.00228243	0.445947	0.0292084	0.153285	0.101582	0.726	0.967	0.675	0.964	0.807	0.92	0.858	0.872	0.912	FALSE	FALSE	FALSE	FALSE	FALSE	FALSE	FALSE	FALSE	FALSE	FALSE	-0.404	-0.0655	-0.469	-0.0126	-0.416	0.106	-0.298	0.194	-0.21	-0.107	-0.172	-0.119	-0.000639	0.0872	0.297
Bcas3	Q8CCN5	0.000173179	0.00149913	0.396379	0.00375871	0.163807	0.0860681	0.0113894	0.9322	3.8e-05	0.429	0.578	0.921	0.426	0.923	0.823	0.819	0.946	0.526	FALSE	FALSE	FALSE	FALSE	FALSE	FALSE	FALSE	FALSE	FALSE	FALSE	-0.871	0.708	-0.163	0.612	-0.259	0.358	-0.514	-0.0166	-0.888	-0.428	0.28	0.184	-0.0699	-0.444	0.444
Bcat1	P24288	7.26e-06	0.286541	6.71e-05	0.116493	1.72e-08	0.0058737	0.0124711	0.316787	2.77e-05	0.232	0.951	0.454	0.879	0.112	0.5	0.823	0.908	0.499	FALSE	FALSE	FALSE	FALSE	FALSE	FALSE	FALSE	FALSE	FALSE	FALSE	-1.92	0.378	-1.54	-0.543	-2.46	1.04	-0.877	0.342	-1.57	-0.499	-0.12	-1.04	0.54	-0.157	1.42
Bcat2	O35855	0.01643	0.00137074	0.296341	0.437471	0.00102355	0.00335782	0.493426	0.00421744	0.625167	0.783	0.569	0.914	0.943	0.773	0.415	0.937	0.513	0.946	FALSE	FALSE	FALSE	FALSE	FALSE	FALSE	FALSE	FALSE	FALSE	FALSE	-0.617	0.859	0.242	-0.183	-0.8	0.774	0.158	0.724	0.108	-0.468	0.391	-0.651	0.307	0.257	0.149
Bccip	Q9CWI3	0.40724	0.000541825	2.56e-05	0.107828	0.0115811	0.53686	0.131088	0.00650265	0.000354153	0.913	0.486	0.39	0.874	0.862	0.927	0.906	0.572	0.692	FALSE	FALSE	FALSE	FALSE	FALSE	FALSE	FALSE	FALSE	FALSE	FALSE	-0.139	-0.646	-0.785	-0.264	-0.403	-0.103	-0.242	-0.468	-0.607	0.24	-0.406	-0.024	0.137	-0.228	0.379
Bckdha	P50136	0.98158	0.991754	0.97172	0.26594	0.246271	0.0170045	0.0125769	0.755577	0.759381	0.937	0.974	0.941	0.924	0.93	0.652	0.824	0.94	0.949	FALSE	FALSE	FALSE	FALSE	FALSE	FALSE	FALSE	FALSE	FALSE	FALSE	0.00707	0.00317	0.0102	-0.332	-0.325	-0.771	-0.764	-0.0919	-0.0848	0.207	0.21	-0.125	-0.564	0.115	0.2
Bckdhb	Q6P3A8	0.882438	0.106391	0.0640997	0.35271	0.406842	0.770073	0.64107	0.8638	0.984798	0.934	0.922	0.871	0.936	0.938	0.94	0.942	0.944	0.954	FALSE	FALSE	FALSE	FALSE	FALSE	FALSE	FALSE	FALSE	FALSE	FALSE	0.0936	1.05	1.14	-0.57	-0.477	0.185	0.279	-0.104	-0.0109	-0.0529	0.993	-0.623	0.132	-0.157	-0.146
Bckdk	O55028	2.44e-05	0.119948	0.00104119	0.647531	2.11e-05	0.19116	0.000495814	0.014235	0.0088838	0.295	0.926	0.669	0.955	0.528	0.878	0.616	0.671	0.847	FALSE	FALSE	FALSE	FALSE	FALSE	FALSE	FALSE	FALSE	FALSE	FALSE	0.966	-0.306	0.66	-0.0849	0.881	-0.256	0.71	-0.481	0.485	0.356	0.0496	0.271	0.1	-0.125	-0.61
Bcl2l1	Q64373	0.253446	0.904308	0.277247	0.167605	0.00914705	0.227282	0.942594	0.575582	0.49712	0.899	0.973	0.912	0.901	0.855	0.887	0.95	0.931	0.942	FALSE	FALSE	FALSE	FALSE	FALSE	FALSE	FALSE	FALSE	FALSE	FALSE	-0.336	0.035	-0.301	-0.393	-0.729	0.356	0.0198	0.157	-0.179	-0.0716	-0.0366	-0.465	0.284	0.0856	0.265
Bcl2l11	O54918	0.229281	0.0813439	0.543803	0.00607709	0.081959	0.194261	0.915481	0.646521	0.393039	0.896	0.912	0.928	0.511	0.91	0.879	0.949	0.935	0.938	FALSE	FALSE	FALSE	FALSE	FALSE	FALSE	FALSE	FALSE	FALSE	FALSE	0.466	-0.686	-0.22	-1.08	-0.618	-0.504	-0.0383	-0.169	0.297	0.51	-0.176	-0.574	0.00528	0.34	0.0436
Bcl2l13	P59017	0.00123745	0.676229	0.000210673	0.347452	0.00614636	0.833102	0.00126163	0.584105	9.05e-05	0.595	0.968	0.545	0.935	0.843	0.943	0.689	0.931	0.596	FALSE	FALSE	FALSE	FALSE	FALSE	FALSE	FALSE	FALSE	FALSE	FALSE	0.643	0.0754	0.718	-0.164	0.479	-0.038	0.605	0.0953	0.738	0.111	0.186	-0.0533	0.073	0.206	-0.532
Bcl7c	O08664	0.865233	0.223337	0.144189	0.627499	0.741399	0.745272	0.600515	0.780299	0.912826	0.934	0.945	0.895	0.954	0.948	0.939	0.941	0.941	0.952	FALSE	FALSE	FALSE	FALSE	FALSE	FALSE	FALSE	FALSE	FALSE	FALSE	-0.0763	-0.555	-0.631	0.21	0.134	-0.146	-0.222	0.121	0.0444	0.0367	-0.518	0.247	-0.109	0.157	0.113
Bclaf1	A0A087WRN1	0.0203908	0.268852	0.168873	0.632395	0.00309369	0.0570011	0.618974	0.178814	0.000252402	0.795	0.95	0.899	0.955	0.819	0.787	0.941	0.881	0.67	FALSE	FALSE	FALSE	FALSE	FALSE	FALSE	FALSE	FALSE	FALSE	FALSE	-0.688	0.315	-0.372	-0.13	-0.818	0.555	-0.133	-0.371	-1.06	-0.154	0.161	-0.285	0.401	-0.525	0.533
Bclaf1.1	Q8K019	0.894385	0.00835574	0.00384891	0.00973343	0.00432027	0.0114076	0.00542733	0.000925843	0.000325671	0.935	0.764	0.751	0.592	0.831	0.597	0.782	0.327	0.687	FALSE	FALSE	FALSE	FALSE	FALSE	FALSE	FALSE	FALSE	FALSE	FALSE	-0.0122	-0.259	-0.272	-0.244	-0.256	-0.248	-0.26	-0.326	-0.338	0.19	-0.0693	-0.0539	-0.0574	-0.136	0.202
Bcr	Q6PAJ1	0.116743	0.0325866	0.508983	0.114433	0.955575	0.37772	0.449846	0.147686	0.838248	0.873	0.868	0.926	0.878	0.952	0.913	0.935	0.87	0.951	FALSE	FALSE	FALSE	FALSE	FALSE	FALSE	FALSE	FALSE	FALSE	FALSE	-0.646	0.898	0.252	0.626	-0.0202	0.358	-0.288	0.572	-0.0742	-0.538	0.359	0.0873	-0.181	0.0333	0.108
Bdh1	Q80XN0	0.0175634	0.993261	0.0125537	0.301021	0.000526421	0.0703773	0.500583	0.0240825	0.801613	0.787	0.974	0.81	0.929	0.741	0.806	0.937	0.728	0.95	FALSE	FALSE	FALSE	FALSE	FALSE	FALSE	FALSE	FALSE	FALSE	FALSE	-1.46	0.00493	-1.46	-0.587	-2.05	1.09	-0.372	1.33	-0.132	-0.556	-0.551	-1.14	0.533	0.773	0.905
Bend3	Q6PAL0	0.158422	0.814397	0.0845863	0.626783	0.288746	0.0850026	0.00189905	0.104179	0.00207954	0.884	0.971	0.88	0.954	0.932	0.822	0.718	0.849	0.789	FALSE	FALSE	FALSE	FALSE	FALSE	FALSE	FALSE	FALSE	FALSE	FALSE	-0.537	-0.0877	-0.624	0.175	-0.361	-0.661	-1.2	-0.599	-1.14	0.116	0.0285	0.291	-0.545	-0.482	0.653
Bet1	O35623	0.0234505	0.331987	0.145795	0.744874	0.00555268	0.583007	0.0607745	0.441664	0.0788104	0.802	0.954	0.896	0.959	0.84	0.93	0.884	0.921	0.907	FALSE	FALSE	FALSE	FALSE	FALSE	FALSE	FALSE	FALSE	FALSE	FALSE	0.451	-0.186	0.265	0.0595	0.511	-0.104	0.347	-0.141	0.31	0.135	-0.0503	0.195	0.0309	-0.00588	-0.316
Bid	P70444	0.325691	0.617797	0.121718	0.424305	0.80904	0.110086	0.0089405	0.234942	0.0232256	0.907	0.967	0.891	0.942	0.949	0.842	0.808	0.894	0.876	FALSE	FALSE	FALSE	FALSE	FALSE	FALSE	FALSE	FALSE	FALSE	FALSE	0.359	0.181	0.54	-0.28	0.0791	0.593	0.952	0.419	0.779	-0.0938	0.0874	-0.374	0.499	0.326	-0.453
Bin1	O08539	0.0134027	0.816864	0.0049964	0.29467	0.0847155	0.788563	0.0179977	0.371822	0.000565481	0.771	0.971	0.765	0.928	0.91	0.941	0.839	0.914	0.721	FALSE	FALSE	FALSE	FALSE	FALSE	FALSE	FALSE	FALSE	FALSE	FALSE	1.19	0.105	1.3	-0.464	0.728	-0.122	1.07	0.394	1.59	0.208	0.314	-0.255	0.0862	0.602	-0.983
Bin2	D3Z6Q9	0.0915765	0.0049002	0.175729	0.818389	0.0376459	0.0110435	5.74e-05	0.637088	0.0211219	0.864	0.708	0.901	0.961	0.893	0.593	0.417	0.934	0.874	FALSE	FALSE	FALSE	FALSE	FALSE	FALSE	FALSE	FALSE	FALSE	FALSE	0.28	-0.49	-0.21	0.0358	0.316	0.437	0.717	0.0736	0.354	0.0327	-0.458	0.0685	0.47	0.106	-0.248
Bin2.1	S4R1B8	0.206378	0.123041	0.755332	0.756918	0.280717	0.672426	0.0786986	0.633856	0.365502	0.893	0.927	0.935	0.959	0.932	0.936	0.891	0.934	0.937	FALSE	FALSE	FALSE	FALSE	FALSE	FALSE	FALSE	FALSE	FALSE	FALSE	0.481	-0.591	-0.11	-0.112	0.369	0.159	0.64	-0.172	0.309	0.202	-0.389	0.0905	0.361	0.03	-0.279
Bin3	Q9JI08	0.739549	0.503564	0.719605	0.572769	0.335358	0.572946	0.805259	0.750938	0.976064	0.93	0.963	0.934	0.952	0.935	0.93	0.947	0.94	0.953	FALSE	FALSE	FALSE	FALSE	FALSE	FALSE	FALSE	FALSE	FALSE	FALSE	0.0962	-0.194	-0.098	0.157	0.254	-0.163	-0.0672	-0.0884	0.00783	0.0599	-0.134	0.217	-0.104	-0.0285	-0.0364
Birc6	O88738	0.0104286	0.254599	0.104079	0.763072	0.00223518	0.1971	0.141664	0.75083	0.0116224	0.756	0.948	0.886	0.96	0.806	0.879	0.908	0.94	0.856	FALSE	FALSE	FALSE	FALSE	FALSE	FALSE	FALSE	FALSE	FALSE	FALSE	-0.924	0.391	-0.533	-0.0985	-1.02	0.445	-0.48	0.104	-0.82	-0.285	0.106	-0.383	0.16	-0.181	0.639
Bles03	Q8VD62	0.0521116	0.0252657	0.724522	0.529894	0.127718	0.70491	0.0162764	0.720357	0.0731213	0.841	0.852	0.934	0.949	0.918	0.937	0.835	0.938	0.905	FALSE	FALSE	FALSE	FALSE	FALSE	FALSE	FALSE	FALSE	FALSE	FALSE	1.23	-1.44	-0.204	-0.372	0.862	0.233	1.47	-0.212	1.02	0.507	-0.932	0.134	0.739	0.295	-0.728
Blmh	Q8R016	0.312215	0.0783763	0.404338	0.476296	0.713748	0.0933152	0.458599	0.0573527	0.338659	0.905	0.911	0.921	0.946	0.947	0.829	0.935	0.807	0.935	FALSE	FALSE	FALSE	FALSE	FALSE	FALSE	FALSE	FALSE	FALSE	FALSE	-0.404	0.717	0.313	0.272	-0.131	0.682	0.278	0.748	0.345	-0.488	0.229	-0.216	0.193	0.26	-0.0846
Blnk	Q9QUN3	0.000526697	0.296858	1.31e-05	0.885521	0.000111381	0.71424	9.66e-05	0.159937	2.61e-06	0.517	0.952	0.348	0.963	0.649	0.938	0.467	0.875	0.332	FALSE	FALSE	FALSE	FALSE	FALSE	FALSE	FALSE	FALSE	FALSE	FALSE	-1.7	-0.461	-2.16	-0.0607	-1.76	-0.161	-1.86	-0.603	-2.3	-0.0457	-0.507	-0.106	-0.206	-0.649	1.66
Bloc1s1	O55102	0.0276219	0.887879	0.0142026	0.453171	0.00213325	0.937107	0.0165752	0.626579	0.0498007	0.811	0.973	0.815	0.944	0.805	0.947	0.836	0.934	0.896	FALSE	FALSE	FALSE	FALSE	FALSE	FALSE	FALSE	FALSE	FALSE	FALSE	0.775	0.0474	0.823	0.244	1.02	0.0266	0.802	-0.158	0.617	0.0964	0.144	0.341	0.123	-0.0615	-0.679
Bloc1s3	Q5U5M8	0.686892	0.392209	0.628078	0.363414	0.59771	0.544068	0.827902	0.669987	0.37045	0.928	0.958	0.931	0.937	0.944	0.928	0.947	0.936	0.937	FALSE	FALSE	FALSE	FALSE	FALSE	FALSE	FALSE	FALSE	FALSE	FALSE	0.134	-0.287	-0.152	-0.293	-0.159	-0.203	-0.0682	0.137	0.271	0.131	-0.156	-0.162	-0.0717	0.268	-0.00346
Blvra	Q9CY64	0.997204	0.00118669	0.00067321	0.0559505	0.042837	0.606304	0.587291	0.279144	0.250856	0.938	0.554	0.637	0.821	0.896	0.932	0.94	0.902	0.93	FALSE	FALSE	FALSE	FALSE	FALSE	FALSE	FALSE	FALSE	FALSE	FALSE	-0.00057	0.583	0.582	0.31	0.309	0.084	0.0835	0.171	0.171	-0.201	0.382	0.109	-0.117	-0.0294	-0.2
Blvrb	Q923D2	0.000154713	0.00501801	1.52e-08	0.614921	0.000187116	0.142179	0.00511552	0.809134	2.12e-05	0.422	0.711	0.0578	0.954	0.682	0.859	0.779	0.942	0.481	FALSE	FALSE	FALSE	FALSE	FALSE	FALSE	FALSE	FALSE	FALSE	FALSE	0.855	0.596	1.45	-0.0957	0.76	-0.295	0.56	0.0459	0.901	0.0991	0.695	0.00348	-0.196	0.145	-0.756
Bmp2k	Q91Z96	0.0961197	0.817497	0.125474	0.570661	0.0177849	0.0273872	0.525375	0.0939378	0.953183	0.866	0.971	0.891	0.952	0.874	0.711	0.938	0.842	0.953	FALSE	FALSE	FALSE	FALSE	FALSE	FALSE	FALSE	FALSE	FALSE	FALSE	0.704	-0.0953	0.609	0.226	0.93	-0.952	-0.248	-0.683	0.0219	0.371	0.276	0.597	-0.581	-0.312	-0.333
Bms1	Q6PGF5	0.0183179	0.754379	0.00573345	0.213903	0.00029843	0.152972	0.280505	0.444463	0.0612921	0.789	0.97	0.772	0.914	0.71	0.864	0.925	0.921	0.901	FALSE	FALSE	FALSE	FALSE	FALSE	FALSE	FALSE	FALSE	FALSE	FALSE	-0.414	-0.0521	-0.466	-0.202	-0.616	0.242	-0.171	0.123	-0.29	-0.0822	-0.134	-0.284	0.16	0.041	0.331
Bnip1	Q6QD59	0.0995385	0.0269363	0.508023	0.655255	0.170602	0.386965	0.388955	0.0418503	0.701879	0.867	0.856	0.926	0.956	0.923	0.914	0.932	0.781	0.948	FALSE	FALSE	FALSE	FALSE	FALSE	FALSE	FALSE	FALSE	FALSE	FALSE	-0.72	0.987	0.267	0.183	-0.536	0.371	-0.349	0.867	0.147	-0.538	0.448	-0.355	-0.167	0.329	0.181
Bod1l	E9Q6J5	0.0161955	0.622582	0.0372709	0.83918	0.00493418	0.95849	0.012835	0.35285	0.0781223	0.782	0.967	0.853	0.962	0.836	0.948	0.825	0.912	0.907	FALSE	FALSE	FALSE	FALSE	FALSE	FALSE	FALSE	FALSE	FALSE	FALSE	-0.756	0.147	-0.609	-0.0582	-0.814	0.0155	-0.74	0.268	-0.487	-0.189	-0.0419	-0.247	-0.173	0.0796	0.567
Bola1	Q9D8S9	0.0107731	0.100093	0.28267	0.0750869	0.299409	0.00736394	0.868098	0.0348717	0.512301	0.758	0.92	0.913	0.847	0.933	0.534	0.948	0.764	0.942	FALSE	FALSE	FALSE	FALSE	FALSE	FALSE	FALSE	FALSE	FALSE	FALSE	0.671	-0.417	0.253	-0.436	0.234	-0.709	-0.0388	-0.524	0.147	0.476	0.0584	0.0392	-0.234	-0.0479	-0.195
Bola2	Q8BGS2	0.237465	0.84867	0.291029	0.470545	0.581498	0.345477	0.794708	0.987683	0.1866	0.897	0.972	0.913	0.946	0.944	0.909	0.947	0.948	0.925	FALSE	FALSE	FALSE	FALSE	FALSE	FALSE	FALSE	FALSE	FALSE	FALSE	0.193	-0.0307	0.162	-0.112	0.0803	-0.153	0.0395	0.00239	0.195	0.082	0.0513	-0.0303	-0.0711	0.0844	-0.111
Bop1	P97452	0.675052	0.00360538	0.000683516	0.000205433	2.67e-05	0.671604	0.373845	0.0141736	0.00294841	0.927	0.672	0.638	0.14	0.546	0.936	0.931	0.67	0.804	FALSE	FALSE	FALSE	FALSE	FALSE	FALSE	FALSE	FALSE	FALSE	FALSE	-0.053	-0.398	-0.451	-0.514	-0.567	-0.0536	-0.107	-0.315	-0.368	0.225	-0.173	-0.29	0.171	-0.0904	0.278
Bpgm	P15327	3.26e-06	0.0166836	0.00180918	0.000897779	0.0203231	0.00698024	0.00484782	2.67e-05	0.293187	0.195	0.823	0.705	0.266	0.878	0.526	0.776	0.0985	0.933	FALSE	FALSE	FALSE	FALSE	FALSE	FALSE	FALSE	FALSE	FALSE	FALSE	-2.46	1.08	-1.38	1.52	-0.944	1.24	-1.23	2.05	-0.411	-1.46	-0.381	0.057	-0.225	0.59	1
Bphl	Q8R164	0.0171858	0.918613	0.00924779	0.281403	0.000450969	0.290287	0.000666891	0.342118	0.000655625	0.786	0.973	0.796	0.926	0.732	0.9	0.64	0.911	0.729	FALSE	FALSE	FALSE	FALSE	FALSE	FALSE	FALSE	FALSE	FALSE	FALSE	0.615	0.025	0.64	0.257	0.872	0.262	0.877	0.226	0.841	-0.0404	-0.0153	0.216	0.221	0.185	-0.656
Bptf	A2A655	0.0174974	0.152182	0.272865	0.972942	0.0100555	0.574713	0.0470813	0.928242	0.00728857	0.787	0.934	0.912	0.966	0.858	0.93	0.875	0.946	0.84	FALSE	FALSE	FALSE	FALSE	FALSE	FALSE	FALSE	FALSE	FALSE	FALSE	-0.806	0.47	-0.336	0.0105	-0.796	0.181	-0.625	-0.0279	-0.834	-0.232	0.238	-0.221	-0.0505	-0.26	0.575
Brat1	Q8C3R1	0.429473	0.0588144	0.225417	0.526801	0.127403	0.198446	0.588753	0.0395027	0.168133	0.915	0.898	0.907	0.949	0.918	0.88	0.94	0.776	0.923	FALSE	FALSE	FALSE	FALSE	FALSE	FALSE	FALSE	FALSE	FALSE	FALSE	-0.46	1.13	0.671	-0.354	-0.815	0.757	0.296	1.19	0.734	-0.541	0.59	-0.895	0.215	0.653	-0.0809
Brd1	G5E8P1	0.149907	0.00316707	2.86e-05	0.467391	0.0220317	0.000446928	0.0130388	0.00351394	0.0893189	0.882	0.655	0.397	0.945	0.88	0.203	0.825	0.488	0.91	FALSE	FALSE	FALSE	FALSE	FALSE	FALSE	FALSE	FALSE	FALSE	FALSE	0.432	0.944	1.38	0.207	0.639	-1.16	-0.73	-0.896	-0.464	0.239	1.18	0.446	-0.924	-0.658	-0.194
Brd2	Q7JJ13	0.928402	0.660873	0.711112	0.166132	0.168034	0.595813	0.639921	0.851111	0.919873	0.936	0.968	0.934	0.901	0.923	0.931	0.942	0.944	0.952	FALSE	FALSE	FALSE	FALSE	FALSE	FALSE	FALSE	FALSE	FALSE	FALSE	0.0297	-0.145	-0.115	-0.448	-0.418	-0.176	-0.146	-0.0596	-0.03	0.155	0.00962	-0.293	-0.0209	0.0951	0.125
Brd3	Q8K2F0	0.650536	0.609365	0.310096	0.727027	0.384687	0.0039698	0.000691315	0.0952576	0.0262165	0.926	0.966	0.915	0.958	0.937	0.44	0.643	0.843	0.88	FALSE	FALSE	FALSE	FALSE	FALSE	FALSE	FALSE	FALSE	FALSE	FALSE	-0.08	-0.0903	-0.17	-0.0593	-0.139	-0.549	-0.629	-0.29	-0.37	0.158	0.0676	0.0986	-0.391	-0.132	0.238
Brd4	Q9ESU6	0.207266	0.0119212	0.000233751	0.0508105	0.00120613	0.976686	0.17234	0.0294068	0.000589182	0.893	0.796	0.554	0.812	0.78	0.948	0.913	0.748	0.723	FALSE	FALSE	FALSE	FALSE	FALSE	FALSE	FALSE	FALSE	FALSE	FALSE	-0.155	-0.323	-0.479	-0.236	-0.391	-0.00354	-0.159	-0.266	-0.421	0.125	-0.199	-0.111	0.121	-0.141	0.28
Brd8	Q8R3B7	0.162709	0.119351	0.855744	0.524398	0.375069	0.0753755	0.664482	0.00550356	0.116362	0.885	0.926	0.938	0.949	0.937	0.812	0.943	0.55	0.915	FALSE	FALSE	FALSE	FALSE	FALSE	FALSE	FALSE	FALSE	FALSE	FALSE	-0.722	0.809	0.0871	0.312	-0.41	0.93	0.208	1.46	0.736	-0.739	0.0693	-0.427	0.19	0.719	-0.0177
Brk1	Q91VR8	0.602013	0.640604	0.298207	0.479311	0.188305	0.928201	0.517238	0.25783	0.522867	0.924	0.967	0.914	0.946	0.925	0.946	0.938	0.899	0.943	FALSE	FALSE	FALSE	FALSE	FALSE	FALSE	FALSE	FALSE	FALSE	FALSE	0.124	0.111	0.235	0.162	0.287	0.0214	0.146	-0.262	-0.137	0.0179	0.129	0.18	0.0393	-0.244	-0.106
Brox	Q8K2Q7	0.826764	0.98291	0.798878	0.420515	0.535858	0.328747	0.419139	0.751633	0.56295	0.933	0.974	0.937	0.942	0.943	0.906	0.933	0.94	0.944	FALSE	FALSE	FALSE	FALSE	FALSE	FALSE	FALSE	FALSE	FALSE	FALSE	-0.0966	-0.00945	-0.106	0.344	0.247	0.434	0.338	-0.134	-0.231	-0.125	-0.134	0.219	0.31	-0.259	-0.0281
Brpf3	B2RRD7	0.997345	0.987038	0.989068	0.248433	0.217997	0.2777	0.248819	0.138419	0.114393	0.938	0.974	0.941	0.921	0.928	0.898	0.922	0.866	0.915	FALSE	FALSE	FALSE	FALSE	FALSE	FALSE	FALSE	FALSE	FALSE	FALSE	-0.00106	0.00519	0.00412	-0.359	-0.36	-0.35	-0.351	-0.464	-0.465	0.215	0.22	-0.144	-0.135	-0.25	0.216
Brwd1	Q921C3	0.0972473	0.884534	0.0581911	0.209234	0.599594	0.52562	0.264565	0.671426	0.0256433	0.866	0.973	0.868	0.913	0.944	0.926	0.923	0.936	0.879	FALSE	FALSE	FALSE	FALSE	FALSE	FALSE	FALSE	FALSE	FALSE	FALSE	-0.556	-0.0475	-0.604	0.401	-0.155	0.208	-0.348	-0.134	-0.69	-0.167	-0.215	0.234	0.041	-0.301	0.389
Bsg	P18572	0.0383507	0.430209	0.156207	0.420722	0.00279996	0.00389532	0.309977	0.000690302	0.107782	0.827	0.96	0.897	0.942	0.815	0.437	0.927	0.304	0.914	FALSE	FALSE	FALSE	FALSE	FALSE	FALSE	FALSE	FALSE	FALSE	FALSE	0.496	-0.183	0.313	0.179	0.675	-0.718	-0.222	-0.838	-0.342	0.353	0.17	0.532	-0.365	-0.485	-0.143
Btaf1	E9QAE3	0.104613	0.466559	0.327559	0.0624571	0.000516743	0.274671	0.00621413	0.283542	0.494052	0.869	0.961	0.916	0.831	0.74	0.897	0.789	0.903	0.942	FALSE	FALSE	FALSE	FALSE	FALSE	FALSE	FALSE	FALSE	FALSE	FALSE	-0.306	0.135	-0.171	-0.341	-0.647	-0.203	-0.509	0.192	-0.114	-0.0095	0.125	-0.35	-0.213	0.182	0.296
Btf3	Q64152	0.116931	0.00449186	2.88e-05	0.856893	0.121221	0.758019	0.176669	0.449845	0.0144429	0.873	0.698	0.397	0.963	0.917	0.94	0.913	0.922	0.862	FALSE	FALSE	FALSE	FALSE	FALSE	FALSE	FALSE	FALSE	FALSE	FALSE	-0.255	-0.488	-0.743	0.0276	-0.228	0.0491	-0.206	-0.116	-0.372	0.0468	-0.441	0.0744	0.0958	-0.0696	0.302
Btf3l4	Q9CQH7	0.728163	0.217658	0.342603	0.841339	0.863474	0.566453	0.809784	0.54561	0.794272	0.929	0.944	0.917	0.962	0.95	0.929	0.947	0.929	0.95	FALSE	FALSE	FALSE	FALSE	FALSE	FALSE	FALSE	FALSE	FALSE	FALSE	-0.0524	0.188	0.136	0.029	-0.0234	0.0866	0.0342	0.0879	0.0355	-0.0754	0.113	-0.0464	0.0112	0.0125	-0.023
Bud13	Q8R149	0.288515	0.162025	0.7098	0.00279791	0.0292974	0.135075	0.631562	0.0695953	0.422932	0.903	0.936	0.934	0.379	0.887	0.856	0.942	0.821	0.939	FALSE	FALSE	FALSE	FALSE	FALSE	FALSE	FALSE	FALSE	FALSE	FALSE	0.192	-0.254	-0.0627	-0.559	-0.367	-0.272	-0.0809	-0.321	-0.13	0.286	0.0319	-0.273	0.0138	-0.0353	0.0947
Bud23	Q9CY21	2.68e-06	0.178181	5.41e-05	0.25312	1.4e-05	0.482281	7.86e-06	0.995239	5.07e-07	0.185	0.939	0.439	0.922	0.495	0.923	0.277	0.948	0.223	FALSE	FALSE	FALSE	FALSE	FALSE	FALSE	FALSE	FALSE	FALSE	FALSE	-1.49	0.351	-1.14	0.285	-1.21	0.181	-1.31	0.00147	-1.49	-0.382	-0.031	-0.0966	-0.201	-0.38	1.11
Bud31	Q6PGH1	0.00544477	0.0236441	0.515827	0.012599	0.62363	0.0253507	0.495178	0.0302525	0.372826	0.713	0.848	0.927	0.634	0.945	0.702	0.937	0.751	0.937	FALSE	FALSE	FALSE	FALSE	FALSE	FALSE	FALSE	FALSE	FALSE	FALSE	-0.818	0.65	-0.168	0.696	-0.122	0.641	-0.177	0.596	-0.222	-0.59	0.0593	0.106	0.0509	0.00585	0.228
Bzw1	Q9CQC6	0.175946	0.139786	0.890175	0.720536	0.0647052	0.207776	0.917111	0.233188	0.812616	0.887	0.931	0.939	0.958	0.905	0.882	0.949	0.894	0.95	FALSE	FALSE	FALSE	FALSE	FALSE	FALSE	FALSE	FALSE	FALSE	FALSE	-0.523	0.572	0.0494	-0.131	-0.653	0.485	-0.0373	0.441	-0.0813	-0.315	0.257	-0.446	0.17	0.126	0.208
Bzw2	Q91VK1	0.852286	0.742402	0.879687	0.605505	0.72993	0.609361	0.729836	0.442658	0.538985	0.933	0.97	0.939	0.953	0.948	0.932	0.945	0.921	0.943	FALSE	FALSE	FALSE	FALSE	FALSE	FALSE	FALSE	FALSE	FALSE	FALSE	-0.0515	0.0911	0.0395	0.138	0.0863	0.142	0.0902	0.206	0.154	-0.112	-0.0213	0.0255	0.0294	0.0932	-0.0608
C130073F10Rik	Q8C4L8	0.00660174	0.000506087	0.298447	0.715711	0.0010893	0.692326	0.00143876	0.127853	0.125348	0.726	0.48	0.914	0.958	0.776	0.937	0.699	0.862	0.917	FALSE	FALSE	FALSE	FALSE	FALSE	FALSE	FALSE	FALSE	FALSE	FALSE	-1	1.34	0.341	-0.121	-1.12	-0.136	-1.14	0.515	-0.487	-0.433	0.91	-0.553	-0.569	0.0827	0.569
C1qbp	O35658	0.091261	0.244362	0.557237	0.511975	0.229012	0.162211	0.741892	0.314119	0.405163	0.864	0.947	0.928	0.948	0.929	0.868	0.945	0.907	0.938	FALSE	FALSE	FALSE	FALSE	FALSE	FALSE	FALSE	FALSE	FALSE	FALSE	-0.368	0.25	-0.118	0.135	-0.234	0.302	-0.066	0.208	-0.161	-0.215	0.0356	-0.0802	0.0875	-0.00711	0.154
Ca2	P00920	0.00434831	0.48043	0.000370508	0.0186201	0.444511	0.00287839	0.863382	5.59e-05	0.115297	0.697	0.962	0.591	0.692	0.94	0.391	0.948	0.13	0.915	FALSE	FALSE	FALSE	FALSE	FALSE	FALSE	FALSE	FALSE	FALSE	FALSE	1.89	0.434	2.32	-1.46	0.425	-1.98	-0.0994	-2.78	-0.891	1.37	1.81	-0.0862	-0.611	-1.4	-0.511
Ca4	Q64444	0.330934	0.865659	0.228768	0.153242	0.642673	0.0164208	0.00080872	0.895958	0.226476	0.907	0.972	0.907	0.896	0.945	0.647	0.656	0.945	0.928	FALSE	FALSE	FALSE	FALSE	FALSE	FALSE	FALSE	FALSE	FALSE	FALSE	0.415	0.0716	0.487	-0.592	-0.178	1.07	1.49	0.0532	0.468	-0.013	0.0586	-0.605	1.06	0.0402	-0.428
Cacnb3	P54285	0.990305	0.821354	0.800768	0.362754	0.32594	0.401681	0.380938	0.924191	0.90853	0.938	0.971	0.937	0.937	0.934	0.915	0.931	0.946	0.952	FALSE	FALSE	FALSE	FALSE	FALSE	FALSE	FALSE	FALSE	FALSE	FALSE	0.00335	0.0623	0.0657	0.243	0.247	-0.233	-0.23	0.0253	0.0286	-0.024	0.0384	0.22	-0.257	0.0013	-0.0273
Cactin	Q9CS00	0.333006	0.269497	0.88179	0.511967	0.704384	0.10404	0.466882	0.893808	0.351364	0.907	0.95	0.939	0.948	0.947	0.837	0.936	0.945	0.936	FALSE	FALSE	FALSE	FALSE	FALSE	FALSE	FALSE	FALSE	FALSE	FALSE	0.274	-0.313	-0.0393	-0.178	0.0962	-0.467	-0.193	-0.036	0.238	0.211	-0.102	0.0337	-0.256	0.175	-0.0625
Cacybp	Q9CXW3	0.000160926	0.673833	2.3e-05	0.211091	1.13e-06	0.0192893	0.0562954	0.988455	4.3e-05	0.424	0.968	0.384	0.913	0.308	0.668	0.881	0.948	0.536	FALSE	FALSE	FALSE	FALSE	FALSE	FALSE	FALSE	FALSE	FALSE	FALSE	-0.67	-0.0653	-0.736	-0.189	-0.859	0.382	-0.289	-0.00216	-0.672	-0.122	-0.187	-0.311	0.26	-0.124	0.548
Cad	B2RQC6	0.220871	0.491891	0.560205	0.218066	0.965219	0.456776	0.0422905	0.959652	0.160533	0.895	0.962	0.929	0.915	0.952	0.921	0.872	0.947	0.922	FALSE	FALSE	FALSE	FALSE	FALSE	FALSE	FALSE	FALSE	FALSE	FALSE	0.204	-0.113	0.0904	-0.197	0.00646	0.123	0.326	0.00799	0.212	0.0679	-0.0453	-0.129	0.191	0.0759	-0.136
Calcoco1	Q8CGU1	0.277757	0.0318765	0.00132338	0.954564	0.253866	3.92e-05	0.000421374	0.0450108	0.320487	0.902	0.867	0.685	0.965	0.93	0.0735	0.602	0.787	0.934	FALSE	FALSE	FALSE	FALSE	FALSE	FALSE	FALSE	FALSE	FALSE	FALSE	0.245	0.5	0.745	-0.0122	0.233	-1.08	-0.836	-0.447	-0.202	0.222	0.722	0.21	-0.859	-0.225	-0.023
Cald1	E9QA16	0.232994	0.118295	0.680256	0.00615649	0.0810891	0.892759	0.161743	0.152798	0.830313	0.896	0.926	0.933	0.514	0.909	0.945	0.911	0.872	0.951	FALSE	FALSE	FALSE	FALSE	FALSE	FALSE	FALSE	FALSE	FALSE	FALSE	-0.61	0.807	0.197	1.43	0.818	-0.0681	-0.678	0.708	0.0977	-0.631	0.176	0.797	-0.699	0.077	-0.0208
Calm1	P0DP27	0.00914355	0.359495	0.0571855	0.293145	0.000219792	0.0284568	0.606552	0.932046	0.00547292	0.748	0.956	0.868	0.928	0.692	0.715	0.941	0.946	0.829	FALSE	FALSE	FALSE	FALSE	FALSE	FALSE	FALSE	FALSE	FALSE	FALSE	0.444	-0.148	0.296	0.163	0.607	-0.366	0.0777	-0.0131	0.431	0.125	-0.0222	0.289	-0.241	0.112	-0.318
Calr	P14211	0.543534	0.0047025	0.0144873	0.751296	0.315343	0.98209	0.504397	0.652471	0.845984	0.921	0.703	0.816	0.959	0.934	0.948	0.937	0.935	0.951	FALSE	FALSE	FALSE	FALSE	FALSE	FALSE	FALSE	FALSE	FALSE	FALSE	-0.136	0.682	0.546	-0.0683	-0.205	-0.00503	-0.141	0.0972	-0.0393	-0.137	0.545	-0.205	-0.142	-0.0396	-0.000343
Camk1	Q8BW96	0.995789	0.332507	0.307098	0.881769	0.878638	0.313313	0.282977	0.704898	0.682201	0.938	0.954	0.915	0.963	0.951	0.904	0.925	0.938	0.947	FALSE	FALSE	FALSE	FALSE	FALSE	FALSE	FALSE	FALSE	FALSE	FALSE	-0.00156	0.289	0.287	0.0423	0.0407	-0.301	-0.302	-0.108	-0.109	0.0143	0.303	0.0566	-0.286	-0.0935	0.0159
Camk2d	P28652	0.628606	0.00762392	0.017231	0.537059	0.901869	0.723115	0.376703	0.0941599	0.202339	0.925	0.755	0.823	0.95	0.951	0.938	0.931	0.843	0.926	FALSE	FALSE	FALSE	FALSE	FALSE	FALSE	FALSE	FALSE	FALSE	FALSE	-0.0692	0.407	0.338	0.0851	0.0159	-0.0507	-0.12	0.236	0.167	-0.131	0.276	-0.0457	-0.182	0.105	-0.0616
Camk2g	P28652	0.264807	0.596479	0.528036	0.694826	0.103526	0.27959	0.024612	0.405697	0.0395003	0.9	0.966	0.927	0.957	0.914	0.898	0.852	0.918	0.891	FALSE	FALSE	FALSE	FALSE	FALSE	FALSE	FALSE	FALSE	FALSE	FALSE	-0.394	0.185	-0.209	-0.132	-0.526	-0.382	-0.776	-0.281	-0.675	0.0481	0.234	-0.0839	-0.334	-0.233	0.442
Cand1	Q6ZQ38	0.73637	0.03608	0.0581904	0.580656	0.828136	0.074209	0.119337	0.148337	0.237144	0.93	0.874	0.868	0.952	0.95	0.811	0.903	0.87	0.929	FALSE	FALSE	FALSE	FALSE	FALSE	FALSE	FALSE	FALSE	FALSE	FALSE	-0.0777	0.504	0.426	0.123	0.0452	0.424	0.346	0.327	0.249	-0.249	0.254	-0.126	0.175	0.0778	-0.172
Cand2	Q6ZQ73	0.153308	0.449654	0.463188	0.03542	0.470883	0.268171	0.722495	0.0873327	0.794629	0.883	0.961	0.924	0.774	0.94	0.896	0.945	0.838	0.95	FALSE	FALSE	FALSE	FALSE	FALSE	FALSE	FALSE	FALSE	FALSE	FALSE	-0.445	0.233	-0.213	0.646	0.2	0.343	-0.103	0.517	0.072	-0.39	-0.157	0.256	-0.047	0.128	0.0557
Canx	P35564	0.857429	0.103836	0.122832	0.0278626	0.0123883	0.154643	0.0921812	0.270574	0.172826	0.934	0.921	0.891	0.746	0.864	0.865	0.896	0.901	0.923	FALSE	FALSE	FALSE	FALSE	FALSE	FALSE	FALSE	FALSE	FALSE	FALSE	-0.0229	0.212	0.189	-0.282	-0.304	-0.184	-0.207	-0.136	-0.159	0.0728	0.285	-0.209	-0.112	-0.0636	0.0956
Cap1	Q9CYT6	0.00468143	0.111771	2.81e-05	0.32965	0.0261255	0.00406377	0.952511	0.220535	0.0477104	0.702	0.924	0.396	0.933	0.884	0.444	0.95	0.891	0.895	FALSE	FALSE	FALSE	FALSE	FALSE	FALSE	FALSE	FALSE	FALSE	FALSE	0.418	0.223	0.641	-0.13	0.288	-0.426	-0.0077	-0.164	0.254	0.157	0.38	0.0272	-0.269	-0.00697	-0.261
Capg	P24452	4.71e-06	2.12e-05	0.561007	0.303142	1.86e-05	0.333219	3.15e-05	0.0627355	0.000244464	0.212	0.191	0.929	0.93	0.518	0.907	0.365	0.814	0.668	FALSE	FALSE	FALSE	FALSE	FALSE	FALSE	FALSE	FALSE	FALSE	FALSE	1.24	-1.12	0.122	-0.222	1.02	-0.216	1.03	-0.41	0.834	0.539	-0.584	0.317	0.323	0.129	-0.705
Capg.1	D3YTL5	1.77e-05	7.62e-05	0.574012	0.695077	1.23e-05	0.704177	2.28e-05	0.211725	0.000157634	0.275	0.311	0.929	0.957	0.484	0.937	0.343	0.889	0.637	FALSE	FALSE	FALSE	FALSE	FALSE	FALSE	FALSE	FALSE	FALSE	FALSE	1.06	-0.954	0.11	-0.0784	0.986	-0.0789	0.985	-0.253	0.811	0.402	-0.551	0.324	0.323	0.149	-0.662
Capn1	O35350	3.9e-06	0.196186	6.86e-05	0.53128	4.56e-06	0.485093	1.16e-05	0.207436	3.04e-05	0.203	0.941	0.456	0.949	0.402	0.923	0.302	0.888	0.507	FALSE	FALSE	FALSE	FALSE	FALSE	FALSE	FALSE	FALSE	FALSE	FALSE	0.789	-0.182	0.607	-0.084	0.705	-0.0974	0.692	-0.171	0.618	0.222	0.0395	0.138	0.124	0.0508	-0.567
Capn2	O08529	0.361652	0.0183261	0.00109806	0.10904	0.00936839	0.164458	0.0186881	0.0151311	0.000748781	0.91	0.83	0.672	0.875	0.856	0.869	0.841	0.678	0.737	FALSE	FALSE	FALSE	FALSE	FALSE	FALSE	FALSE	FALSE	FALSE	FALSE	0.139	0.377	0.516	0.239	0.379	0.215	0.354	0.375	0.514	-0.192	0.185	0.0477	0.0229	0.183	-0.331
Capns1	Q9D7J7	0.00490753	0.3051	0.0417975	0.677959	0.000663184	0.481085	0.000426516	0.491109	0.000300694	0.706	0.953	0.857	0.957	0.752	0.923	0.603	0.925	0.681	FALSE	FALSE	FALSE	FALSE	FALSE	FALSE	FALSE	FALSE	FALSE	FALSE	0.737	-0.252	0.485	0.0974	0.835	0.172	0.909	0.162	0.899	0.0816	-0.17	0.179	0.254	0.243	-0.656
Capza1	P47753	0.00122141	0.319187	0.0105057	0.358042	0.00573633	0.0310558	0.169404	0.100294	0.0380703	0.594	0.954	0.802	0.936	0.841	0.725	0.912	0.847	0.89	FALSE	FALSE	FALSE	FALSE	FALSE	FALSE	FALSE	FALSE	FALSE	FALSE	0.407	-0.115	0.293	-0.102	0.306	-0.257	0.15	-0.185	0.222	0.181	0.0664	0.0794	-0.0758	-0.00387	-0.226
Capza1.1	Q5RKN9	0.24431	0.548183	0.54232	0.134907	0.748511	0.417918	0.699857	0.332405	0.792071	0.898	0.964	0.928	0.889	0.948	0.917	0.944	0.91	0.95	FALSE	FALSE	FALSE	FALSE	FALSE	FALSE	FALSE	FALSE	FALSE	FALSE	0.492	-0.251	0.24	-0.613	-0.121	-0.34	0.152	-0.392	0.0993	0.369	0.118	-0.243	0.0293	-0.0232	-0.123
Capza2	P47754	0.0235358	0.0750364	0.566464	0.691402	0.0342078	0.622733	0.0537586	0.560688	0.052333	0.803	0.909	0.929	0.957	0.891	0.933	0.88	0.93	0.898	FALSE	FALSE	FALSE	FALSE	FALSE	FALSE	FALSE	FALSE	FALSE	FALSE	0.39	-0.301	0.089	-0.0628	0.327	-0.081	0.309	-0.0922	0.298	0.155	-0.146	0.0917	0.0736	0.0623	-0.235
Capzb	A2AMW0	0.991049	0.114857	0.0931901	0.241715	0.217213	0.202156	0.180566	0.0849524	0.0689903	0.938	0.925	0.883	0.92	0.928	0.881	0.914	0.836	0.904	FALSE	FALSE	FALSE	FALSE	FALSE	FALSE	FALSE	FALSE	FALSE	FALSE	0.00236	0.34	0.342	-0.24	-0.238	-0.273	-0.27	-0.359	-0.356	0.106	0.445	-0.135	-0.167	-0.253	0.103
Capzb.1	P47757	0.600654	0.352422	0.662255	0.219575	0.458175	0.0013885	0.00337411	0.033361	0.082703	0.924	0.956	0.932	0.915	0.94	0.302	0.755	0.76	0.908	FALSE	FALSE	FALSE	FALSE	FALSE	FALSE	FALSE	FALSE	FALSE	FALSE	0.0582	-0.104	-0.0458	-0.133	-0.0747	-0.391	-0.332	-0.237	-0.179	0.161	0.0568	0.0279	-0.23	-0.0762	0.103
Card19	Q9D1I2	0.0300581	0.732141	0.00937767	0.811973	0.00944221	0.173921	0.352678	0.291917	0.000999644	0.815	0.97	0.796	0.961	0.856	0.872	0.93	0.904	0.752	FALSE	FALSE	FALSE	FALSE	FALSE	FALSE	FALSE	FALSE	FALSE	FALSE	0.721	0.109	0.83	0.0728	0.793	-0.44	0.281	0.326	1.05	0.0924	0.201	0.165	-0.347	0.418	-0.628
Carhsp1	Q9CR86	0.000477397	0.52948	4.02e-05	0.868861	0.000244921	0.00752008	0.264239	0.0876442	0.0187348	0.507	0.964	0.417	0.963	0.698	0.537	0.923	0.838	0.87	FALSE	FALSE	FALSE	FALSE	FALSE	FALSE	FALSE	FALSE	FALSE	FALSE	0.606	0.0975	0.704	-0.0246	0.582	-0.442	0.165	-0.261	0.345	0.209	0.306	0.184	-0.233	-0.0524	-0.398
Carm1	Q9WVG6	2.24e-05	0.320586	0.000177929	0.0110063	0.0107968	0.0328526	0.00543767	0.263014	0.000137687	0.289	0.954	0.531	0.612	0.86	0.731	0.782	0.9	0.627	FALSE	FALSE	FALSE	FALSE	FALSE	FALSE	FALSE	FALSE	FALSE	FALSE	0.925	-0.184	0.741	-0.476	0.448	-0.408	0.517	-0.2	0.725	0.375	0.192	-0.101	-0.0326	0.176	-0.549
Carmil1	Q6EDY6	0.0682622	0.297117	0.383635	0.943863	0.0381162	0.0877653	0.893444	0.00179777	0.12559	0.852	0.952	0.92	0.965	0.893	0.824	0.949	0.395	0.917	FALSE	FALSE	FALSE	FALSE	FALSE	FALSE	FALSE	FALSE	FALSE	FALSE	-0.308	0.173	-0.135	-0.0111	-0.319	0.287	-0.0207	0.539	0.231	-0.226	-0.0536	-0.237	0.0612	0.313	0.0819
Carnmt1	Q80UY1	0.000191445	0.000345827	0.8173	0.00102938	0.401286	0.0167649	0.0736552	0.0278074	0.0300694	0.436	0.444	0.937	0.279	0.938	0.65	0.89	0.743	0.884	FALSE	FALSE	FALSE	FALSE	FALSE	FALSE	FALSE	FALSE	FALSE	FALSE	-1.28	1.21	-0.0653	1.05	-0.229	0.757	-0.521	0.664	-0.613	-0.855	0.357	0.194	-0.0985	-0.191	0.422
Cars1	Q9ER72	0.0207892	0.227365	0.20736	0.000380525	1.29e-07	3.19e-05	0.0128543	0.0098328	0.812563	0.796	0.945	0.905	0.187	0.186	0.0677	0.825	0.626	0.95	FALSE	FALSE	FALSE	FALSE	FALSE	FALSE	FALSE	FALSE	FALSE	FALSE	-0.37	0.186	-0.184	-0.588	-0.958	0.749	0.379	0.403	0.0326	-0.175	0.0116	-0.763	0.574	0.228	0.195
Cars2	Q8BYM8	0.150231	0.926955	0.106661	0.1176	0.934805	0.377282	0.54179	0.491246	0.378159	0.882	0.973	0.887	0.88	0.952	0.913	0.939	0.925	0.937	FALSE	FALSE	FALSE	FALSE	FALSE	FALSE	FALSE	FALSE	FALSE	FALSE	-0.431	-0.027	-0.458	0.453	0.0217	0.261	-0.17	0.196	-0.236	-0.233	-0.26	0.22	0.0286	-0.0373	0.198
Casc3	Q8K3W3	0.76101	0.262072	0.134887	0.055915	0.0200607	0.835729	0.918087	0.717828	0.961366	0.93	0.949	0.893	0.821	0.877	0.943	0.949	0.938	0.953	FALSE	FALSE	FALSE	FALSE	FALSE	FALSE	FALSE	FALSE	FALSE	FALSE	-0.0597	-0.222	-0.282	-0.373	-0.433	0.0407	-0.019	0.0683	0.00857	0.0787	-0.144	-0.294	0.119	0.147	0.138
Caskin2	Q8VHK1	0.626945	0.556234	0.912822	0.239767	0.467793	0.676926	0.941019	0.776109	0.813359	0.925	0.965	0.94	0.919	0.94	0.936	0.95	0.941	0.95	FALSE	FALSE	FALSE	FALSE	FALSE	FALSE	FALSE	FALSE	FALSE	FALSE	-0.247	0.299	0.0523	0.58	0.334	0.211	-0.0353	0.139	-0.108	-0.261	0.0377	0.319	-0.0499	-0.123	-0.0146
Casp3	P70677	0.0491044	0.00667355	0.361622	0.960044	0.027091	0.017054	0.614542	0.011767	0.5566	0.838	0.741	0.918	0.965	0.885	0.652	0.941	0.648	0.944	FALSE	FALSE	FALSE	FALSE	FALSE	FALSE	FALSE	FALSE	FALSE	FALSE	-0.88	1.25	0.374	-0.0208	-0.9	1.08	0.205	1.11	0.23	-0.73	0.524	-0.75	0.355	0.38	0.15
Casp6	O08738	0.0255262	0.87936	0.0266468	0.401236	0.00149754	0.188697	0.000510069	0.648575	0.00434381	0.807	0.972	0.841	0.94	0.79	0.877	0.618	0.935	0.82	FALSE	FALSE	FALSE	FALSE	FALSE	FALSE	FALSE	FALSE	FALSE	FALSE	0.402	-0.0261	0.376	0.14	0.542	0.23	0.632	0.0755	0.478	-0.00963	-0.0357	0.13	0.22	0.0659	-0.412
Casp7	P97864	0.0014566	0.993275	0.000811394	0.128212	5.8e-06	0.0299271	0.197202	0.111879	0.039141	0.609	0.974	0.651	0.886	0.422	0.721	0.916	0.854	0.89	FALSE	FALSE	FALSE	FALSE	FALSE	FALSE	FALSE	FALSE	FALSE	FALSE	0.672	0.00162	0.674	0.287	0.96	-0.435	0.237	-0.301	0.372	0.181	0.183	0.468	-0.254	-0.12	-0.491
Cat	P24270	0.0207742	0.000356306	1.72e-07	0.00559749	2.38e-06	0.377103	0.110504	0.821188	0.00624513	0.796	0.447	0.131	0.497	0.353	0.912	0.901	0.943	0.834	FALSE	FALSE	FALSE	FALSE	FALSE	FALSE	FALSE	FALSE	FALSE	FALSE	0.464	0.769	1.23	0.547	1.01	-0.17	0.294	0.0415	0.505	-0.136	0.633	0.411	-0.305	-0.0942	-0.599
Cbfb	Q08024	0.652258	0.335196	0.138983	0.106767	0.0303936	0.46018	0.211992	0.825548	0.464406	0.926	0.955	0.894	0.873	0.888	0.921	0.918	0.943	0.941	FALSE	FALSE	FALSE	FALSE	FALSE	FALSE	FALSE	FALSE	FALSE	FALSE	-0.082	-0.176	-0.258	-0.289	-0.371	-0.135	-0.217	-0.0385	-0.12	0.1	-0.0762	-0.188	-0.0345	0.0618	0.182
Cbl	P22682	0.550644	0.334617	0.103743	0.312601	0.672611	0.465341	0.886235	0.776703	0.338184	0.922	0.955	0.886	0.931	0.946	0.921	0.949	0.941	0.935	FALSE	FALSE	FALSE	FALSE	FALSE	FALSE	FALSE	FALSE	FALSE	FALSE	-0.221	-0.359	-0.58	0.362	0.141	0.271	0.0498	-0.101	-0.322	-0.072	-0.431	0.29	0.199	-0.173	0.149
Cbr1	P48758	0.615281	0.00420086	0.00989684	0.364217	0.677481	0.0306274	0.071033	0.326885	0.620425	0.925	0.69	0.799	0.937	0.946	0.724	0.888	0.909	0.946	FALSE	FALSE	FALSE	FALSE	FALSE	FALSE	FALSE	FALSE	FALSE	FALSE	-0.075	0.46	0.385	0.131	0.056	0.336	0.261	0.142	0.0667	-0.193	0.267	-0.0623	0.143	-0.0516	-0.118
Cbr4	Q91VT4	0.290324	0.0205203	0.000828791	0.199255	0.0149132	0.740808	0.145498	0.781066	0.146631	0.903	0.838	0.652	0.91	0.869	0.939	0.909	0.941	0.92	FALSE	FALSE	FALSE	FALSE	FALSE	FALSE	FALSE	FALSE	FALSE	FALSE	0.239	0.544	0.783	0.28	0.519	0.074	0.313	0.0598	0.298	-0.127	0.417	0.153	-0.053	-0.0672	-0.366
Cbwd1	Q8VEH6	0.767383	0.377944	0.531557	0.258619	0.376634	0.407415	0.569643	0.576037	0.3583	0.931	0.957	0.927	0.923	0.937	0.916	0.94	0.931	0.936	FALSE	FALSE	FALSE	FALSE	FALSE	FALSE	FALSE	FALSE	FALSE	FALSE	0.0497	-0.149	-0.0993	-0.185	-0.135	-0.14	-0.0902	0.0905	0.14	0.0728	-0.0762	-0.112	-0.0671	0.163	0.0231
Cbx1	P83917	0.00195982	0.226312	0.0282588	0.853506	0.00126109	0.0712247	0.112842	0.041936	0.141121	0.635	0.945	0.843	0.963	0.782	0.807	0.902	0.781	0.919	FALSE	FALSE	FALSE	FALSE	FALSE	FALSE	FALSE	FALSE	FALSE	FALSE	0.589	-0.213	0.376	-0.0309	0.558	-0.323	0.266	-0.353	0.235	0.256	0.0427	0.225	-0.0672	-0.0975	-0.333
Cbx3	P23198	0.00305291	0.00662978	0.743903	0.151222	0.0528186	0.00346102	0.958401	0.00068546	0.636649	0.67	0.741	0.935	0.896	0.9	0.419	0.95	0.304	0.946	FALSE	FALSE	FALSE	FALSE	FALSE	FALSE	FALSE	FALSE	FALSE	FALSE	0.398	-0.36	0.0382	-0.174	0.224	-0.392	0.00609	-0.451	-0.0529	0.307	-0.0535	0.132	-0.0856	-0.145	-0.0917
Cbx5	Q61686	0.195983	0.109486	0.00380263	0.0724178	0.00177218	0.286473	0.8024	0.791027	0.0906435	0.891	0.923	0.75	0.844	0.797	0.9	0.947	0.941	0.91	FALSE	FALSE	FALSE	FALSE	FALSE	FALSE	FALSE	FALSE	FALSE	FALSE	-0.186	-0.232	-0.417	-0.252	-0.437	0.152	-0.0334	-0.036	-0.222	0.0386	-0.193	-0.213	0.191	0.00251	0.224
Cc2d1a	Q8K1A6	0.362097	0.0948379	0.401737	0.142408	0.013585	0.0133438	0.000751671	0.855847	0.413007	0.91	0.918	0.921	0.892	0.867	0.619	0.65	0.944	0.939	FALSE	FALSE	FALSE	FALSE	FALSE	FALSE	FALSE	FALSE	FALSE	FALSE	0.139	-0.26	-0.121	0.218	0.358	0.398	0.537	-0.0265	0.113	-0.0368	-0.297	0.182	0.361	-0.0634	-0.176
Ccar1	Q8CH18	0.0120835	0.029409	0.683006	0.982098	0.00637504	0.0841074	0.35115	0.0971878	0.261851	0.765	0.862	0.933	0.966	0.844	0.821	0.93	0.845	0.931	FALSE	FALSE	FALSE	FALSE	FALSE	FALSE	FALSE	FALSE	FALSE	FALSE	0.305	-0.261	0.0442	-0.00248	0.303	-0.204	0.102	-0.188	0.118	0.161	-0.1	0.159	-0.0427	-0.0268	-0.144
Ccar2	Q8VDP4	0.117343	0.803543	0.158828	0.43174	0.355259	0.335993	0.0103033	0.383095	0.0107423	0.873	0.971	0.898	0.943	0.936	0.907	0.815	0.916	0.853	FALSE	FALSE	FALSE	FALSE	FALSE	FALSE	FALSE	FALSE	FALSE	FALSE	0.22	-0.0342	0.186	-0.104	0.115	0.133	0.353	0.116	0.336	0.0173	-0.0169	-0.0872	0.15	0.133	-0.203
Ccdc12	Q8R344	0.709884	0.39145	0.196957	0.81165	0.874102	0.171907	0.0698061	0.557278	0.302939	0.929	0.958	0.904	0.961	0.95	0.871	0.888	0.93	0.933	FALSE	FALSE	FALSE	FALSE	FALSE	FALSE	FALSE	FALSE	FALSE	FALSE	-0.0803	-0.186	-0.266	0.0494	-0.0308	-0.3	-0.38	-0.122	-0.202	0.0794	-0.107	0.129	-0.22	-0.0427	0.16
Ccdc124	Q9D8X2	0.000135382	0.00887616	2.46e-08	0.395192	0.000446151	0.0490136	0.0181413	0.219281	0.00134861	0.413	0.77	0.0696	0.94	0.732	0.773	0.84	0.891	0.768	FALSE	FALSE	FALSE	FALSE	FALSE	FALSE	FALSE	FALSE	FALSE	FALSE	-0.649	-0.413	-1.06	0.122	-0.527	0.302	-0.347	0.177	-0.472	-0.145	-0.557	-0.0229	0.157	0.0326	0.504
Ccdc127	Q3TC33	0.758832	0.262284	0.134276	0.721297	0.967852	0.0503217	0.0762666	0.0133584	0.0197531	0.93	0.949	0.893	0.958	0.952	0.775	0.891	0.663	0.872	FALSE	FALSE	FALSE	FALSE	FALSE	FALSE	FALSE	FALSE	FALSE	FALSE	-0.0633	-0.233	-0.297	0.0707	0.00749	0.417	0.354	0.519	0.456	-0.154	-0.387	-0.0833	0.263	0.365	-0.0907
Ccdc137	Q8R0K4	0.0227065	0.453235	0.0022506	0.541326	0.0024541	0.25268	0.197617	0.646818	0.037991	0.801	0.961	0.719	0.95	0.81	0.893	0.916	0.935	0.89	FALSE	FALSE	FALSE	FALSE	FALSE	FALSE	FALSE	FALSE	FALSE	FALSE	-0.436	-0.137	-0.573	-0.107	-0.543	0.211	-0.225	0.0805	-0.355	-0.0769	-0.214	-0.184	0.134	0.00357	0.359
Ccdc167	Q9D162	0.612897	0.838745	0.747707	0.0309921	0.0741186	0.140078	0.29454	0.543157	0.929429	0.925	0.972	0.935	0.759	0.907	0.858	0.926	0.929	0.953	FALSE	FALSE	FALSE	FALSE	FALSE	FALSE	FALSE	FALSE	FALSE	FALSE	0.153	-0.0612	0.0913	-0.652	-0.5	-0.453	-0.3	-0.177	-0.0241	0.268	0.207	-0.384	-0.185	0.0913	0.115
Ccdc186	Q8C9S4	0.831496	0.413132	0.518836	0.537746	0.374246	0.772028	0.93485	0.982597	0.795698	0.933	0.959	0.927	0.95	0.937	0.94	0.95	0.948	0.95	FALSE	FALSE	FALSE	FALSE	FALSE	FALSE	FALSE	FALSE	FALSE	FALSE	0.0812	-0.314	-0.233	0.227	0.308	-0.111	-0.0294	0.008	0.0892	0.0361	-0.278	0.263	-0.0745	0.0441	-0.0451
Ccdc22	Q9JIG7	7.86e-07	0.0259629	0.000234721	0.00074576	0.00598063	0.814625	5.53e-07	0.0200292	0.000151006	0.128	0.854	0.554	0.248	0.842	0.942	0.131	0.709	0.634	FALSE	FALSE	FALSE	FALSE	FALSE	FALSE	FALSE	FALSE	FALSE	FALSE	0.792	-0.294	0.498	-0.456	0.336	-0.0296	0.762	-0.297	0.495	0.326	0.0315	-0.13	0.296	0.0287	-0.466
Ccdc25	Q78PG9	0.837868	0.106139	0.0564728	0.148918	0.0809199	0.350947	0.437832	0.344517	0.220319	0.933	0.922	0.867	0.895	0.909	0.909	0.934	0.911	0.928	FALSE	FALSE	FALSE	FALSE	FALSE	FALSE	FALSE	FALSE	FALSE	FALSE	-0.076	-0.615	-0.691	-0.526	-0.602	0.349	0.273	-0.341	-0.417	0.198	-0.416	-0.328	0.547	-0.142	0.274
Ccdc43	Q9CR29	0.555521	0.0585214	0.155539	0.298485	0.64314	0.146413	0.034945	0.859406	0.401695	0.922	0.898	0.897	0.929	0.945	0.861	0.865	0.944	0.938	FALSE	FALSE	FALSE	FALSE	FALSE	FALSE	FALSE	FALSE	FALSE	FALSE	0.117	-0.386	-0.269	-0.199	-0.0827	0.292	0.409	0.0337	0.15	0.066	-0.32	-0.133	0.358	0.0997	-0.0507
Ccdc47	Q9D024	0.376825	0.694948	0.180775	0.537552	0.108091	0.977075	0.333908	0.495189	0.798152	0.911	0.969	0.901	0.95	0.915	0.948	0.928	0.925	0.95	FALSE	FALSE	FALSE	FALSE	FALSE	FALSE	FALSE	FALSE	FALSE	FALSE	0.119	0.0525	0.172	0.0796	0.199	0.00384	0.123	-0.0882	0.0309	0.0118	0.0643	0.0914	0.0156	-0.0764	-0.107
Ccdc50	Q810U5	0.620997	0.288221	0.54153	0.697508	0.893371	0.78433	0.417266	0.28597	0.549538	0.925	0.951	0.928	0.957	0.951	0.941	0.933	0.903	0.944	FALSE	FALSE	FALSE	FALSE	FALSE	FALSE	FALSE	FALSE	FALSE	FALSE	-0.102	0.221	0.119	0.0771	-0.0249	-0.0563	-0.158	0.213	0.112	-0.0992	0.122	-0.0221	-0.156	0.114	0.00276
Ccdc51	Q3URS9	0.246116	0.686056	0.102243	0.379921	0.720471	0.0306081	0.255942	0.00605078	0.0741089	0.898	0.968	0.886	0.938	0.947	0.723	0.922	0.563	0.906	FALSE	FALSE	FALSE	FALSE	FALSE	FALSE	FALSE	FALSE	FALSE	FALSE	-0.232	-0.0799	-0.312	0.168	-0.0639	0.446	0.214	0.56	0.328	-0.237	-0.317	-0.0693	0.209	0.323	-0.00541
Ccdc6	D3YZP9	0.598537	0.331796	0.118154	0.49044	0.877966	0.799319	0.409649	0.69391	0.869265	0.924	0.954	0.89	0.947	0.951	0.942	0.933	0.937	0.951	FALSE	FALSE	FALSE	FALSE	FALSE	FALSE	FALSE	FALSE	FALSE	FALSE	-0.106	-0.197	-0.304	0.134	0.028	-0.0513	-0.158	0.0765	-0.03	-0.0179	-0.215	0.117	-0.0692	0.0586	0.0886
Ccdc86	Q9JJ89	0.0838358	0.0252813	0.000141449	0.196999	0.00208415	0.889005	0.090702	0.406725	0.00749801	0.86	0.852	0.511	0.91	0.804	0.945	0.896	0.918	0.841	FALSE	FALSE	FALSE	FALSE	FALSE	FALSE	FALSE	FALSE	FALSE	FALSE	-0.282	-0.372	-0.654	-0.2	-0.482	0.0221	-0.26	-0.127	-0.409	0.0743	-0.297	-0.126	0.0964	-0.0532	0.356
Ccdc9	Q8VC31	0.360054	0.0383961	0.197992	0.11891	0.499415	0.894945	0.268789	0.0457044	0.240558	0.91	0.877	0.904	0.881	0.941	0.945	0.924	0.788	0.929	FALSE	FALSE	FALSE	FALSE	FALSE	FALSE	FALSE	FALSE	FALSE	FALSE	0.194	-0.453	-0.259	-0.323	-0.129	0.0278	0.222	-0.42	-0.226	0.244	-0.21	-0.0792	0.271	-0.176	0.0496
Ccdc90b	Q8C3X2	0.146187	0.693074	0.25483	0.34228	0.0120689	0.112592	0.880089	0.858599	0.0753024	0.881	0.969	0.91	0.934	0.864	0.843	0.949	0.944	0.906	FALSE	FALSE	FALSE	FALSE	FALSE	FALSE	FALSE	FALSE	FALSE	FALSE	-0.473	0.126	-0.347	-0.294	-0.767	0.519	0.0454	-0.0548	-0.528	-0.113	0.0135	-0.407	0.406	-0.168	0.36
Ccdc91	Q9D8L5	0.926504	0.00234032	0.00178877	0.685388	0.593815	0.339753	0.268554	0.519227	0.558104	0.936	0.624	0.705	0.957	0.944	0.908	0.924	0.927	0.944	FALSE	FALSE	FALSE	FALSE	FALSE	FALSE	FALSE	FALSE	FALSE	FALSE	-0.0375	1.35	1.31	-0.159	-0.196	-0.391	-0.429	0.253	0.216	-0.179	1.17	-0.338	-0.57	0.0742	-0.141
Ccdc93	Q7TQK5	3.27e-05	0.31605	0.000273208	0.0135184	0.0125251	0.418445	1.39e-06	0.0499291	0.002681	0.314	0.953	0.567	0.645	0.865	0.917	0.176	0.796	0.8	FALSE	FALSE	FALSE	FALSE	FALSE	FALSE	FALSE	FALSE	FALSE	FALSE	0.673	-0.139	0.534	-0.345	0.328	0.112	0.784	-0.268	0.405	0.232	0.0928	-0.113	0.343	-0.0366	-0.441
Ccnb1	P24860	0.0033676	0.307625	0.0292118	0.00037183	1.53e-08	0.89032	0.00299023	0.0272338	1.72e-06	0.678	0.953	0.844	0.185	0.109	0.945	0.747	0.741	0.302	FALSE	FALSE	FALSE	FALSE	FALSE	FALSE	FALSE	FALSE	FALSE	FALSE	-1.39	0.449	-0.937	-1.69	-3.07	0.0602	-1.33	-0.97	-2.36	0.208	0.657	-1.48	0.268	-0.762	1.59
Ccnt1	Q9QWV9	0.0656416	0.259248	0.424084	0.88232	0.0303352	0.18118	0.567832	0.479469	0.185031	0.85	0.949	0.922	0.963	0.888	0.874	0.94	0.924	0.924	FALSE	FALSE	FALSE	FALSE	FALSE	FALSE	FALSE	FALSE	FALSE	FALSE	-0.574	0.345	-0.229	-0.043	-0.617	0.411	-0.163	0.206	-0.367	-0.246	0.0988	-0.289	0.165	-0.0395	0.328
Ccs	Q9WU84	0.000817154	0.522051	0.0026958	0.933098	0.000217904	0.153229	0.0220618	0.222127	0.00858789	0.558	0.964	0.73	0.965	0.691	0.864	0.848	0.892	0.845	FALSE	FALSE	FALSE	FALSE	FALSE	FALSE	FALSE	FALSE	FALSE	FALSE	0.68	-0.117	0.562	0.0148	0.695	-0.266	0.414	-0.218	0.462	0.211	0.0933	0.225	-0.0551	-0.00685	-0.469
Cct2	P80314	3.82e-05	0.994486	1.67e-05	0.256072	0.00026084	0.000277294	0.444415	0.00563716	0.03474	0.324	0.974	0.364	0.922	0.702	0.172	0.935	0.553	0.887	FALSE	FALSE	FALSE	FALSE	FALSE	FALSE	FALSE	FALSE	FALSE	FALSE	-0.504	-0.000718	-0.505	0.115	-0.389	0.429	-0.0753	0.297	-0.206	-0.23	-0.231	-0.115	0.198	0.0673	0.274
Cct3	P80318	0.0132301	0.0408536	0.598533	0.208445	0.130128	0.000729188	0.232402	0.00688656	0.858711	0.77	0.88	0.93	0.913	0.918	0.241	0.92	0.58	0.951	FALSE	FALSE	FALSE	FALSE	FALSE	FALSE	FALSE	FALSE	FALSE	FALSE	-0.421	0.341	-0.0799	0.197	-0.224	0.604	0.183	0.447	0.0258	-0.345	-0.00383	-0.148	0.259	0.102	0.076
Cct4	P80315	0.722632	0.0218893	0.0366331	0.510681	0.756531	0.00279801	0.00441862	0.00302815	0.00479204	0.929	0.843	0.852	0.948	0.948	0.387	0.77	0.467	0.824	FALSE	FALSE	FALSE	FALSE	FALSE	FALSE	FALSE	FALSE	FALSE	FALSE	-0.0572	0.388	0.331	0.102	0.0451	0.524	0.466	0.499	0.442	-0.273	0.115	-0.17	0.251	0.227	-0.215
Cct5	P80316	3.14e-06	0.825269	2.3e-06	0.0924653	8.85e-05	7.12e-05	0.232422	5.92e-05	0.173331	0.193	0.971	0.245	0.863	0.634	0.0938	0.92	0.133	0.923	FALSE	FALSE	FALSE	FALSE	FALSE	FALSE	FALSE	FALSE	FALSE	FALSE	-0.511	0.0196	-0.492	0.147	-0.364	0.41	-0.101	0.4	-0.111	-0.258	-0.238	-0.11	0.152	0.143	0.253
Cct6a	P80317	0.489184	0.384146	0.847222	0.622831	0.202043	0.000664863	0.00251607	0.0151674	0.0573333	0.918	0.958	0.938	0.954	0.926	0.234	0.736	0.678	0.9	FALSE	FALSE	FALSE	FALSE	FALSE	FALSE	FALSE	FALSE	FALSE	FALSE	-0.0714	0.0901	0.0187	-0.0488	-0.12	0.391	0.319	0.254	0.182	-0.129	-0.0386	-0.178	0.262	0.125	-0.0573
Cct7	P80313	0.474655	0.0692901	0.226947	0.899093	0.355661	0.00900258	0.0354732	0.0255612	0.097922	0.918	0.906	0.907	0.964	0.936	0.563	0.866	0.734	0.912	FALSE	FALSE	FALSE	FALSE	FALSE	FALSE	FALSE	FALSE	FALSE	FALSE	-0.0839	0.219	0.135	-0.0143	-0.0981	0.325	0.241	0.263	0.179	-0.149	0.0694	-0.164	0.176	0.113	-0.0655
Cct8	P42932	0.0023988	0.757903	0.0033172	0.96075	0.00108227	0.00204795	0.948323	0.00522238	0.642738	0.651	0.97	0.742	0.965	0.776	0.344	0.95	0.543	0.946	FALSE	FALSE	FALSE	FALSE	FALSE	FALSE	FALSE	FALSE	FALSE	FALSE	-0.341	0.0318	-0.309	0.00488	-0.336	0.347	0.00629	0.298	-0.0432	-0.175	-0.143	-0.17	0.173	0.123	0.166
Cd2ap	Q9JLQ0	0.00226623	0.303103	0.0206656	0.238569	2.78e-05	0.255673	0.0269484	0.637272	0.000227719	0.647	0.952	0.831	0.919	0.549	0.894	0.855	0.934	0.663	FALSE	FALSE	FALSE	FALSE	FALSE	FALSE	FALSE	FALSE	FALSE	FALSE	0.629	-0.196	0.433	0.217	0.845	-0.217	0.412	0.0857	0.714	0.109	-0.0866	0.326	-0.107	0.195	-0.519
Cd2bp2	Q9CWK3	0.000233294	0.0445362	2.9e-07	0.326471	3.78e-06	0.016344	0.0877815	0.924628	5.15e-05	0.448	0.885	0.15	0.933	0.387	0.646	0.895	0.946	0.551	FALSE	FALSE	FALSE	FALSE	FALSE	FALSE	FALSE	FALSE	FALSE	FALSE	-0.571	-0.284	-0.856	-0.13	-0.701	0.346	-0.226	-0.0124	-0.584	-0.0744	-0.359	-0.204	0.271	-0.0868	0.497
Cdc123	Q8CII2	0.000591291	0.0223985	0.133153	0.464831	2.26e-05	0.00251929	0.560395	0.0906326	0.0219997	0.528	0.844	0.893	0.945	0.533	0.371	0.939	0.84	0.875	FALSE	FALSE	FALSE	FALSE	FALSE	FALSE	FALSE	FALSE	FALSE	FALSE	-1.46	0.908	-0.548	-0.268	-1.72	1.25	-0.209	0.633	-0.822	-0.653	0.255	-0.921	0.594	-0.0198	0.802
Cdc20	Q9JJ66	4.26e-05	0.00283633	0.105628	0.0126292	0.0172801	0.0540941	0.00547196	0.0140315	0.0154706	0.332	0.644	0.886	0.634	0.873	0.782	0.782	0.669	0.865	FALSE	FALSE	FALSE	FALSE	FALSE	FALSE	FALSE	FALSE	FALSE	FALSE	-1.49	1	-0.484	0.787	-0.701	0.617	-0.871	0.774	-0.714	-0.804	0.201	-0.0166	-0.187	-0.0298	0.685
Cdc23	Q8BGZ4	0.00974774	0.103631	5.95e-05	0.132088	0.166371	0.0907354	0.286997	0.415721	0.0367389	0.752	0.921	0.446	0.887	0.923	0.827	0.925	0.919	0.889	FALSE	FALSE	FALSE	FALSE	FALSE	FALSE	FALSE	FALSE	FALSE	FALSE	0.675	0.409	1.08	-0.363	0.312	-0.426	0.249	-0.193	0.482	0.219	0.629	-0.144	-0.207	0.026	-0.456
Cdc26	Q99JP4	0.45502	0.812792	0.29952	0.461468	0.965766	0.565402	0.166543	0.524026	0.138019	0.916	0.971	0.914	0.945	0.952	0.929	0.912	0.927	0.919	FALSE	FALSE	FALSE	FALSE	FALSE	FALSE	FALSE	FALSE	FALSE	FALSE	-0.254	-0.0801	-0.334	0.241	-0.0131	-0.195	-0.449	-0.208	-0.462	-0.00292	-0.083	0.238	-0.198	-0.211	0.251
Cdc34	Q8CFI2	0.0129696	0.148597	0.225052	0.717146	0.00245322	0.247217	0.129374	0.687748	0.0182332	0.769	0.933	0.907	0.958	0.81	0.892	0.905	0.937	0.869	FALSE	FALSE	FALSE	FALSE	FALSE	FALSE	FALSE	FALSE	FALSE	FALSE	-1.03	0.578	-0.455	-0.137	-1.17	0.46	-0.573	0.152	-0.881	-0.337	0.241	-0.474	0.123	-0.185	0.696
Cdc37	Q61081	0.00536402	0.435565	0.000379603	0.568699	0.0108239	0.0302169	0.441032	0.18712	5.06e-05	0.712	0.96	0.593	0.952	0.86	0.722	0.934	0.883	0.55	FALSE	FALSE	FALSE	FALSE	FALSE	FALSE	FALSE	FALSE	FALSE	FALSE	-0.353	-0.0925	-0.446	0.0649	-0.288	0.267	-0.0862	-0.152	-0.505	-0.0682	-0.161	-0.00335	0.199	-0.22	0.285
Cdc40	Q9DC48	0.0869397	0.0635057	0.000510677	0.364743	0.00642102	0.560337	0.0183031	0.349746	0.00594122	0.862	0.902	0.616	0.937	0.844	0.929	0.84	0.912	0.832	FALSE	FALSE	FALSE	FALSE	FALSE	FALSE	FALSE	FALSE	FALSE	FALSE	-0.349	-0.38	-0.728	-0.174	-0.523	-0.116	-0.464	-0.18	-0.529	0.0922	-0.288	-0.082	-0.0236	-0.0876	0.441
Cdc42	P60766	0.792931	0.0697194	0.0965782	0.671633	0.459362	0.148681	0.206154	0.292584	0.402579	0.932	0.906	0.884	0.956	0.94	0.862	0.917	0.904	0.938	FALSE	FALSE	FALSE	FALSE	FALSE	FALSE	FALSE	FALSE	FALSE	FALSE	0.0434	-0.309	-0.265	0.0675	0.111	-0.243	-0.2	-0.169	-0.126	0.116	-0.193	0.183	-0.127	-0.0533	0.0723
Cdc42bpb	Q7TT50	0.0591546	0.116718	0.000716945	0.793652	0.0680751	0.354864	0.285388	0.958819	0.0336142	0.846	0.926	0.642	0.961	0.906	0.91	0.925	0.947	0.886	FALSE	FALSE	FALSE	FALSE	FALSE	FALSE	FALSE	FALSE	FALSE	FALSE	0.241	0.198	0.439	-0.0311	0.21	-0.115	0.126	0.00613	0.247	0.0303	0.228	-0.000813	-0.0848	0.0364	-0.211
Cdc42ep1	Q91W92	0.0110708	0.0108888	0.994152	0.167844	0.143227	0.343614	0.0726683	0.181423	0.131292	0.76	0.788	0.942	0.901	0.92	0.908	0.889	0.881	0.918	FALSE	FALSE	FALSE	FALSE	FALSE	FALSE	FALSE	FALSE	FALSE	FALSE	0.579	-0.581	-0.00148	-0.29	0.289	-0.205	0.374	-0.281	0.299	0.331	-0.25	0.0407	0.126	0.0499	-0.249
Cdc42ep4	Q9JM96	0.75025	0.551871	0.33565	0.813875	0.547141	0.904331	0.833398	0.0280657	0.0435832	0.93	0.965	0.917	0.961	0.943	0.946	0.948	0.744	0.893	FALSE	FALSE	FALSE	FALSE	FALSE	FALSE	FALSE	FALSE	FALSE	FALSE	0.0978	0.183	0.281	0.0696	0.167	-0.0369	0.0609	-0.679	-0.581	0.11	0.293	0.18	0.0732	-0.569	0.0122
Cdc42ep5	Q9Z0X0	0.584442	0.314219	0.105358	0.009927	0.0268308	0.734738	0.824457	0.906901	0.629925	0.923	0.953	0.886	0.595	0.885	0.939	0.947	0.946	0.946	FALSE	FALSE	FALSE	FALSE	FALSE	FALSE	FALSE	FALSE	FALSE	FALSE	0.216	0.4	0.615	-1.04	-0.823	-0.133	0.0823	-0.0443	0.171	0.201	0.601	-0.837	0.068	0.157	-0.0143
Cdc5l	Q6A068	0.872598	0.678892	0.787567	0.164237	0.18991	0.105713	0.120468	0.158173	0.182665	0.934	0.968	0.936	0.9	0.925	0.839	0.904	0.874	0.924	FALSE	FALSE	FALSE	FALSE	FALSE	FALSE	FALSE	FALSE	FALSE	FALSE	0.0188	-0.0486	-0.0298	-0.16	-0.141	-0.194	-0.176	-0.162	-0.143	0.105	0.0559	-0.0553	-0.0898	-0.0577	0.0858
Cdc73	Q8JZM7	0.215797	0.037019	0.00102907	0.147887	0.00579402	0.955813	0.171762	0.21161	0.00997718	0.894	0.875	0.668	0.894	0.841	0.947	0.913	0.889	0.851	FALSE	FALSE	FALSE	FALSE	FALSE	FALSE	FALSE	FALSE	FALSE	FALSE	-0.123	-0.213	-0.336	-0.139	-0.262	-0.00543	-0.128	-0.119	-0.242	0.0654	-0.147	-0.0737	0.06	-0.0541	0.188
Cdca3	Q99M54	0.550121	0.490193	0.921023	0.409389	0.825365	0.679635	0.287561	0.714292	0.784656	0.922	0.962	0.94	0.941	0.95	0.936	0.925	0.938	0.95	FALSE	FALSE	FALSE	FALSE	FALSE	FALSE	FALSE	FALSE	FALSE	FALSE	-0.221	0.255	0.0345	0.294	0.0734	-0.152	-0.373	0.13	-0.091	-0.134	0.121	0.16	-0.287	-0.0044	0.0866
Cdca8	Q8BHX3	0.0180051	0.412425	0.0852845	0.897386	0.013238	0.950056	0.0147731	0.568406	0.00205605	0.788	0.959	0.88	0.964	0.866	0.947	0.831	0.93	0.788	FALSE	FALSE	FALSE	FALSE	FALSE	FALSE	FALSE	FALSE	FALSE	FALSE	-0.913	0.302	-0.611	0.0455	-0.867	0.0229	-0.89	-0.202	-1.11	-0.169	0.133	-0.124	-0.146	-0.371	0.743
Cdh1	P09803	0.111011	0.229608	0.0050084	0.986235	0.0761572	0.861026	0.13042	0.0785154	0.000783625	0.871	0.946	0.765	0.966	0.908	0.944	0.906	0.83	0.739	FALSE	FALSE	FALSE	FALSE	FALSE	FALSE	FALSE	FALSE	FALSE	FALSE	0.326	0.244	0.57	0.00332	0.33	-0.035	0.291	0.348	0.675	-0.0491	0.194	-0.0458	-0.0841	0.299	-0.375
Cdk11b	Q64434	0.0732467	0.720205	0.0256324	0.701525	0.0196928	0.158843	0.00154952	0.587363	0.0132089	0.855	0.969	0.839	0.957	0.877	0.866	0.704	0.931	0.86	FALSE	FALSE	FALSE	FALSE	FALSE	FALSE	FALSE	FALSE	FALSE	FALSE	-0.258	-0.0501	-0.308	-0.0516	-0.309	-0.2	-0.458	-0.0731	-0.331	0.023	-0.0271	-0.0286	-0.177	-0.0501	0.281
Cdk12	Q14AX6	0.457294	0.939851	0.478269	0.251045	0.0464233	0.339196	0.0778601	0.118575	0.0165152	0.917	0.973	0.925	0.922	0.898	0.908	0.891	0.857	0.867	FALSE	FALSE	FALSE	FALSE	FALSE	FALSE	FALSE	FALSE	FALSE	FALSE	-0.219	0.0221	-0.196	-0.327	-0.546	-0.282	-0.5	-0.449	-0.668	0.157	0.179	-0.17	-0.125	-0.292	0.375
Cdk2	P97377	0.00431029	0.219229	0.0595541	0.194683	0.0522879	0.00792881	0.794844	0.000200777	0.272824	0.696	0.944	0.869	0.909	0.9	0.545	0.947	0.207	0.932	FALSE	FALSE	FALSE	FALSE	FALSE	FALSE	FALSE	FALSE	FALSE	FALSE	0.491	-0.199	0.293	-0.202	0.289	-0.452	0.0391	-0.651	-0.159	0.349	0.151	0.147	-0.103	-0.301	-0.142
Cdk4	P30285	0.485654	0.155304	0.430566	0.735432	0.678415	0.0252937	0.0896959	0.0398781	0.140861	0.918	0.935	0.923	0.959	0.946	0.701	0.895	0.776	0.919	FALSE	FALSE	FALSE	FALSE	FALSE	FALSE	FALSE	FALSE	FALSE	FALSE	-0.341	0.704	0.364	0.158	-0.182	1.14	0.799	1	0.66	-0.577	0.128	-0.418	0.563	0.424	-0.236
Cdk5	P49615	0.678356	0.134572	0.244016	0.225498	0.0850853	0.462967	0.227574	0.53992	0.845056	0.927	0.93	0.909	0.917	0.91	0.921	0.92	0.929	0.951	FALSE	FALSE	FALSE	FALSE	FALSE	FALSE	FALSE	FALSE	FALSE	FALSE	0.075	-0.276	-0.201	0.213	0.288	0.133	0.208	-0.107	-0.0319	0.0145	-0.261	0.228	0.148	-0.0924	-0.0605
Cdk5rap3	Q99LM2	0.502152	0.154371	0.0308937	0.65346	0.789551	0.882263	0.386546	0.526024	0.161667	0.919	0.935	0.846	0.956	0.949	0.945	0.932	0.928	0.922	FALSE	FALSE	FALSE	FALSE	FALSE	FALSE	FALSE	FALSE	FALSE	FALSE	0.12	0.258	0.377	-0.0769	0.0428	0.0263	0.146	0.109	0.228	-0.0327	0.225	-0.11	-0.00637	0.0761	-0.152
Cdk7	Q03147	0.034826	0.133429	0.481101	0.578212	0.00489307	0.741577	0.0553066	0.365482	0.00186309	0.822	0.93	0.925	0.952	0.835	0.939	0.881	0.914	0.784	FALSE	FALSE	FALSE	FALSE	FALSE	FALSE	FALSE	FALSE	FALSE	FALSE	-0.371	0.258	-0.112	-0.0904	-0.461	0.0556	-0.315	-0.148	-0.518	-0.0643	0.194	-0.155	-0.00866	-0.212	0.306
Cdk9	Q99J95	0.593139	0.195827	0.0578053	0.175851	0.0469312	0.848182	0.442991	0.335338	0.111477	0.924	0.941	0.868	0.904	0.898	0.944	0.935	0.91	0.914	FALSE	FALSE	FALSE	FALSE	FALSE	FALSE	FALSE	FALSE	FALSE	FALSE	-0.172	-0.421	-0.592	-0.424	-0.596	-0.0613	-0.233	-0.299	-0.471	0.19	-0.231	-0.234	0.129	-0.109	0.362
Cdkal1	Q91WE6	0.14135	0.656482	0.0466296	0.239959	0.00628025	0.0641855	0.00107602	0.865049	0.0735193	0.88	0.968	0.861	0.919	0.844	0.798	0.678	0.944	0.905	FALSE	FALSE	FALSE	FALSE	FALSE	FALSE	FALSE	FALSE	FALSE	FALSE	-0.375	-0.111	-0.486	-0.286	-0.661	-0.478	-0.853	-0.0409	-0.416	0.0978	-0.0136	-0.188	-0.38	0.0569	0.473
Cdkn1b	P46414	0.806561	0.419107	0.267273	0.950374	0.837581	0.725081	0.528051	0.516185	0.338027	0.932	0.959	0.911	0.965	0.95	0.938	0.938	0.927	0.935	FALSE	FALSE	FALSE	FALSE	FALSE	FALSE	FALSE	FALSE	FALSE	FALSE	0.0861	0.286	0.372	-0.021	0.0651	0.124	0.21	0.22	0.307	-0.0907	0.195	-0.112	0.033	0.13	-0.177
Cdkn2aip	Q8BI72	0.0435588	0.00515731	0.336437	0.333977	0.00210949	0.007122	0.408676	0.0236339	0.835212	0.833	0.714	0.917	0.933	0.804	0.529	0.933	0.726	0.951	FALSE	FALSE	FALSE	FALSE	FALSE	FALSE	FALSE	FALSE	FALSE	FALSE	0.237	-0.34	-0.103	0.106	0.343	-0.325	-0.0886	-0.258	-0.0212	0.175	-0.165	0.281	-0.15	-0.0831	-0.0619
Cdv3	Q4VAA2	0.0593454	0.0261694	8.99e-05	0.0932086	0.000392043	0.731774	0.096875	0.280999	0.00234166	0.846	0.854	0.475	0.864	0.725	0.939	0.898	0.903	0.794	FALSE	FALSE	FALSE	FALSE	FALSE	FALSE	FALSE	FALSE	FALSE	FALSE	-0.212	-0.253	-0.464	-0.18	-0.392	0.0372	-0.174	-0.114	-0.325	0.0575	-0.195	-0.122	0.0948	-0.0563	0.269
Cdx2	P43241	0.43853	0.169883	0.027419	0.0645537	0.00683529	0.111596	0.37096	0.958808	0.362278	0.915	0.937	0.842	0.834	0.846	0.843	0.931	0.947	0.937	FALSE	FALSE	FALSE	FALSE	FALSE	FALSE	FALSE	FALSE	FALSE	FALSE	0.221	0.396	0.618	0.521	0.742	-0.462	-0.241	0.0141	0.235	-0.0573	0.339	0.464	-0.52	-0.0432	-0.278
Cebpa	P53566	0.305339	0.350652	0.0435927	0.366445	0.859868	0.871249	0.210734	0.11256	0.0071572	0.905	0.956	0.859	0.937	0.95	0.944	0.918	0.854	0.839	FALSE	FALSE	FALSE	FALSE	FALSE	FALSE	FALSE	FALSE	FALSE	FALSE	-0.598	-0.543	-1.14	0.506	-0.0921	-0.0936	-0.691	-0.903	-1.5	0.0831	-0.46	0.589	-0.0105	-0.819	0.681
Cebpz	P53569	0.0801636	0.483585	0.250659	0.690181	0.124833	0.184049	0.633986	0.694267	0.123473	0.859	0.962	0.91	0.957	0.918	0.875	0.942	0.937	0.916	FALSE	FALSE	FALSE	FALSE	FALSE	FALSE	FALSE	FALSE	FALSE	FALSE	-0.492	0.192	-0.3	0.105	-0.387	0.369	-0.123	0.104	-0.389	-0.21	-0.0179	-0.105	0.159	-0.107	0.282
Celf1	Q9Z0H4	0.00294856	0.464115	0.0125294	0.15456	1.79e-05	0.51081	0.010344	0.142658	0.0550293	0.668	0.961	0.81	0.897	0.514	0.925	0.815	0.868	0.899	FALSE	FALSE	FALSE	FALSE	FALSE	FALSE	FALSE	FALSE	FALSE	FALSE	-1.1	0.251	-0.85	-0.475	-1.58	0.225	-0.876	0.49	-0.61	-0.257	-0.00644	-0.733	-0.0322	0.233	0.844
Cenpv	Q9CXS4	0.10384	0.660354	0.200044	0.865379	0.0503995	0.336411	0.461788	0.207333	0.630187	0.869	0.968	0.904	0.963	0.899	0.907	0.935	0.888	0.946	FALSE	FALSE	FALSE	FALSE	FALSE	FALSE	FALSE	FALSE	FALSE	FALSE	0.59	-0.156	0.434	0.0577	0.647	-0.343	0.247	-0.436	0.154	0.249	0.0929	0.306	-0.0943	-0.187	-0.341
Cep170	Q6A065	0.125573	0.0685001	0.739992	0.202455	0.722964	0.119534	0.977472	0.0174405	0.352503	0.876	0.905	0.935	0.911	0.947	0.847	0.951	0.694	0.936	FALSE	FALSE	FALSE	FALSE	FALSE	FALSE	FALSE	FALSE	FALSE	FALSE	-0.422	0.506	0.0844	0.335	-0.0863	0.429	0.00717	0.65	0.228	-0.41	0.0966	-0.0741	0.0194	0.24	0.0122
Cep43	Q66JX5	0.441014	0.529503	0.878932	0.765056	0.245028	0.925519	0.360816	0.68837	0.204976	0.915	0.964	0.939	0.96	0.93	0.946	0.93	0.937	0.926	FALSE	FALSE	FALSE	FALSE	FALSE	FALSE	FALSE	FALSE	FALSE	FALSE	-0.213	0.174	-0.0395	-0.0791	-0.292	-0.0257	-0.239	-0.106	-0.319	-0.0223	0.151	-0.101	-0.048	-0.129	0.191
Cept1	Q8BGS7	0.321173	0.972805	0.309656	0.593577	0.591124	0.229555	0.818452	0.271169	0.938517	0.906	0.974	0.915	0.953	0.944	0.888	0.947	0.901	0.953	FALSE	FALSE	FALSE	FALSE	FALSE	FALSE	FALSE	FALSE	FALSE	FALSE	0.315	-0.0107	0.304	-0.162	0.153	-0.383	-0.0681	-0.337	-0.0219	0.211	0.2	0.0488	-0.172	-0.126	-0.104
Cers2	Q924Z4	0.22875	0.0258446	0.243199	0.202926	0.978892	0.734883	0.106531	0.829452	0.267463	0.896	0.854	0.909	0.911	0.952	0.939	0.9	0.943	0.931	FALSE	FALSE	FALSE	FALSE	FALSE	FALSE	FALSE	FALSE	FALSE	FALSE	-0.308	0.589	0.281	0.314	0.00603	-0.0856	-0.393	0.0523	-0.256	-0.202	0.387	0.112	-0.287	-0.149	0.106
Cert1	Q9EQG9	0.899371	0.890517	0.7795	0.758841	0.640695	0.850372	0.738411	0.614608	0.691144	0.935	0.973	0.936	0.96	0.945	0.944	0.945	0.933	0.947	FALSE	FALSE	FALSE	FALSE	FALSE	FALSE	FALSE	FALSE	FALSE	FALSE	-0.0366	-0.0398	-0.0763	-0.0855	-0.122	-0.0545	-0.0911	0.14	0.104	-0.00131	-0.0411	-0.0868	-0.0558	0.139	0.0352
Cetn2	Q9R1K9	0.703108	0.939273	0.627995	0.889593	0.569288	0.79825	0.500781	0.501433	0.766803	0.928	0.973	0.931	0.964	0.944	0.942	0.937	0.926	0.949	FALSE	FALSE	FALSE	FALSE	FALSE	FALSE	FALSE	FALSE	FALSE	FALSE	-0.0923	-0.0184	-0.111	-0.0323	-0.125	-0.0619	-0.154	0.157	0.0648	-0.0261	-0.0445	-0.0584	-0.0879	0.131	0.0662
Cfap20	Q8BTU1	0.157222	0.284045	0.0116645	0.618909	0.0407081	0.866371	0.184198	0.901468	0.092282	0.883	0.951	0.806	0.954	0.895	0.944	0.915	0.945	0.91	FALSE	FALSE	FALSE	FALSE	FALSE	FALSE	FALSE	FALSE	FALSE	FALSE	0.28	0.21	0.49	0.0931	0.373	-0.0327	0.247	0.0231	0.303	-0.00601	0.204	0.0871	-0.0387	0.0171	-0.286
Cfap54	Q8C6S9	0.0729093	0.714463	0.124241	0.444823	0.225732	0.196262	0.00216073	0.0627873	0.998928	0.855	0.969	0.891	0.944	0.928	0.879	0.726	0.814	0.954	FALSE	FALSE	FALSE	FALSE	FALSE	FALSE	FALSE	FALSE	FALSE	FALSE	1.3	-0.258	1.04	-0.52	0.78	0.923	2.22	-1.3	-0.000853	0.455	0.197	-0.0653	1.38	-0.846	-0.845
Cfdp1	O88271	0.0732276	0.00797919	2.79e-05	0.510143	0.00979399	0.230764	0.00284114	0.0737961	0.000379697	0.855	0.759	0.395	0.948	0.857	0.888	0.744	0.826	0.696	FALSE	FALSE	FALSE	FALSE	FALSE	FALSE	FALSE	FALSE	FALSE	FALSE	-0.253	-0.388	-0.641	-0.0871	-0.34	-0.166	-0.419	-0.243	-0.495	0.112	-0.276	0.0253	-0.0538	-0.13	0.365
Cfl1	P18760	0.00121793	0.291135	0.0122398	0.280286	0.00881705	0.0228086	0.216468	0.312314	0.0073203	0.594	0.951	0.809	0.926	0.854	0.689	0.918	0.907	0.84	FALSE	FALSE	FALSE	FALSE	FALSE	FALSE	FALSE	FALSE	FALSE	FALSE	-1.01	0.3	-0.705	0.296	-0.71	0.672	-0.333	0.276	-0.729	-0.43	-0.129	-0.134	0.243	-0.153	0.575
Cfl2	P45591	1.88e-05	0.435616	7.88e-05	0.0306355	0.00280418	0.359064	0.000118414	0.0611307	0.00114252	0.278	0.96	0.465	0.757	0.815	0.91	0.486	0.812	0.759	FALSE	FALSE	FALSE	FALSE	FALSE	FALSE	FALSE	FALSE	FALSE	FALSE	-0.688	0.106	-0.582	0.293	-0.395	0.125	-0.564	0.251	-0.437	-0.253	-0.148	0.0394	-0.129	-0.0025	0.435
Cggbp1	Q8BHG9	0.00095394	0.0271878	0.159111	0.0293877	0.110981	0.00584458	0.457835	0.00422467	0.446684	0.572	0.857	0.898	0.752	0.915	0.499	0.935	0.513	0.94	FALSE	FALSE	FALSE	FALSE	FALSE	FALSE	FALSE	FALSE	FALSE	FALSE	-1.15	0.726	-0.425	0.688	-0.463	0.93	-0.221	0.934	-0.217	-0.767	-0.0406	-0.0785	0.163	0.167	0.384
Cgn	D3YUW7	0.147245	0.635712	0.292315	0.972096	0.102357	0.194244	0.00575976	0.661414	0.0427593	0.881	0.967	0.913	0.966	0.914	0.879	0.785	0.936	0.893	FALSE	FALSE	FALSE	FALSE	FALSE	FALSE	FALSE	FALSE	FALSE	FALSE	-0.539	0.173	-0.366	-0.0123	-0.551	-0.48	-1.02	-0.154	-0.692	-0.00511	0.168	-0.0174	-0.486	-0.159	0.533
Cgnl1	Q6AW69	0.233444	0.0585338	0.0021444	0.000664406	0.0106983	0.00134982	0.0191413	0.00539827	0.0722868	0.897	0.898	0.716	0.237	0.86	0.299	0.842	0.547	0.905	FALSE	FALSE	FALSE	FALSE	FALSE	FALSE	FALSE	FALSE	FALSE	FALSE	0.174	0.283	0.457	-0.528	-0.354	-0.51	-0.336	-0.416	-0.242	0.248	0.53	-0.281	-0.263	-0.168	0.0732
Chaf1a	Q9QWF0	0.00154487	0.214448	0.0245899	0.0596766	2e-06	0.458063	0.00677014	0.121161	0.0374314	0.615	0.944	0.838	0.827	0.342	0.921	0.794	0.859	0.889	FALSE	FALSE	FALSE	FALSE	FALSE	FALSE	FALSE	FALSE	FALSE	FALSE	-1.4	0.505	-0.892	-0.752	-2.15	0.299	-1.1	0.612	-0.785	-0.328	0.177	-1.08	-0.0288	0.284	1.07
Champ1	Q8K327	0.687358	0.0493663	0.0913916	0.971863	0.683073	0.659093	0.373596	0.683989	0.381641	0.928	0.89	0.882	0.966	0.946	0.935	0.931	0.937	0.937	FALSE	FALSE	FALSE	FALSE	FALSE	FALSE	FALSE	FALSE	FALSE	FALSE	0.0614	-0.311	-0.249	-0.00517	0.0563	0.0674	0.129	0.0598	0.121	0.0386	-0.272	0.0334	0.106	0.0984	-0.0229
Chchd1	Q9CQA6	0.0942347	0.574794	0.226888	0.393868	0.327643	0.158232	0.766528	0.130006	0.799613	0.865	0.965	0.907	0.94	0.935	0.866	0.946	0.863	0.95	FALSE	FALSE	FALSE	FALSE	FALSE	FALSE	FALSE	FALSE	FALSE	FALSE	-0.43	0.141	-0.289	0.207	-0.223	0.36	-0.0702	0.373	-0.0574	-0.262	-0.121	-0.0555	0.0976	0.11	0.168
Chchd2	Q9D1L0	0.497421	0.716125	0.736687	0.158369	0.43989	0.788628	0.661785	0.0804765	0.25105	0.919	0.969	0.935	0.898	0.939	0.941	0.943	0.832	0.93	FALSE	FALSE	FALSE	FALSE	FALSE	FALSE	FALSE	FALSE	FALSE	FALSE	-0.205	0.109	-0.0952	0.415	0.21	0.0805	-0.124	0.519	0.315	-0.244	-0.135	0.17	-0.164	0.275	-0.0399
Chchd3	Q9CRB9	0.947375	0.982469	0.96275	0.512513	0.441398	0.00735436	0.00400292	0.000250331	9.7e-05	0.936	0.974	0.941	0.948	0.939	0.533	0.765	0.222	0.601	FALSE	FALSE	FALSE	FALSE	FALSE	FALSE	FALSE	FALSE	FALSE	FALSE	0.00938	-0.00312	0.00626	0.0899	0.0993	0.407	0.417	0.569	0.578	-0.191	-0.194	-0.101	0.216	0.378	-0.201
Chchd6	Q91VN4	0.149274	0.416722	0.490468	0.409176	0.0171191	0.308086	0.0124071	0.220205	0.761765	0.882	0.959	0.926	0.941	0.873	0.903	0.823	0.891	0.949	FALSE	FALSE	FALSE	FALSE	FALSE	FALSE	FALSE	FALSE	FALSE	FALSE	-0.286	0.159	-0.127	-0.156	-0.442	-0.2	-0.487	0.233	-0.0534	-0.0545	0.105	-0.21	-0.255	0.179	0.232
Chd1	P40201	0.00845237	0.649607	0.00161592	0.726846	0.00152336	0.743446	0.002297	0.374385	0.000323472	0.743	0.967	0.698	0.958	0.791	0.939	0.731	0.915	0.686	FALSE	FALSE	FALSE	FALSE	FALSE	FALSE	FALSE	FALSE	FALSE	FALSE	-1.14	-0.185	-1.33	-0.137	-1.28	-0.133	-1.27	-0.349	-1.49	-0.0386	-0.223	-0.175	-0.172	-0.388	1.1
Chd1l	Q9CXF7	0.353432	0.732558	0.530689	0.0109455	0.073237	0.860579	0.42314	0.943216	0.271418	0.909	0.97	0.927	0.611	0.907	0.944	0.934	0.947	0.931	FALSE	FALSE	FALSE	FALSE	FALSE	FALSE	FALSE	FALSE	FALSE	FALSE	0.497	-0.182	0.315	-1.38	-0.886	-0.0934	0.404	0.0364	0.534	0.385	0.203	-0.998	0.292	0.422	-0.112
Chd4	Q6PDQ2	0.962345	0.705742	0.652533	0.224976	0.214564	0.556861	0.501326	0.63561	0.650544	0.937	0.969	0.932	0.916	0.927	0.929	0.937	0.934	0.946	FALSE	FALSE	FALSE	FALSE	FALSE	FALSE	FALSE	FALSE	FALSE	FALSE	0.0081	0.0649	0.073	-0.203	-0.195	0.101	0.109	-0.0784	-0.0703	0.029	0.0939	-0.174	0.13	-0.0494	0.0209
Chd8	Q09XV5	0.256127	0.194733	0.858783	0.209914	0.013059	0.360973	0.808517	0.252643	0.969033	0.899	0.941	0.938	0.913	0.866	0.911	0.947	0.898	0.953	FALSE	FALSE	FALSE	FALSE	FALSE	FALSE	FALSE	FALSE	FALSE	FALSE	-0.309	0.354	0.0451	-0.329	-0.638	0.248	-0.0615	0.3	-0.00942	-0.141	0.213	-0.47	0.106	0.158	0.168
Chdh	Q8BJ64	0.514606	0.00300388	0.000285356	0.00938428	0.0329464	0.0216574	0.0705027	0.0648245	0.198124	0.92	0.649	0.57	0.586	0.89	0.683	0.888	0.816	0.926	FALSE	FALSE	FALSE	FALSE	FALSE	FALSE	FALSE	FALSE	FALSE	FALSE	-0.135	-0.666	-0.801	0.55	0.415	0.498	0.363	0.379	0.244	-0.174	-0.84	0.375	0.324	0.204	-0.0394
Cherp	Q8CGZ0	0.291864	0.145322	0.0109071	0.456925	0.0560077	0.326294	0.0363508	0.602889	0.0909503	0.903	0.933	0.803	0.945	0.902	0.906	0.866	0.932	0.91	FALSE	FALSE	FALSE	FALSE	FALSE	FALSE	FALSE	FALSE	FALSE	FALSE	-0.168	-0.234	-0.402	-0.113	-0.281	-0.156	-0.324	-0.0791	-0.247	0.0731	-0.161	-0.0403	-0.083	-0.00598	0.241
Chid1	Q922Q9	0.591344	0.0306442	0.0764925	0.0209969	0.0545812	0.0135891	0.0348037	0.000329874	0.000796775	0.924	0.864	0.877	0.709	0.901	0.622	0.865	0.244	0.74	FALSE	FALSE	FALSE	FALSE	FALSE	FALSE	FALSE	FALSE	FALSE	FALSE	-0.126	0.53	0.404	0.548	0.422	0.614	0.487	0.918	0.791	-0.489	0.0417	0.0596	0.125	0.429	-0.362
Chka	O54804	0.487341	0.122597	0.0215525	0.218646	0.0429548	0.625882	0.214799	0.083236	0.0118098	0.918	0.927	0.832	0.915	0.896	0.933	0.918	0.834	0.856	FALSE	FALSE	FALSE	FALSE	FALSE	FALSE	FALSE	FALSE	FALSE	FALSE	-0.296	-0.669	-0.964	-0.508	-0.804	-0.207	-0.503	-0.726	-1.02	0.332	-0.336	-0.176	0.126	-0.393	0.628
Chmp1a	Q921W0	0.0292421	0.0642216	0.000116156	0.29319	0.000971776	0.0629626	0.000112937	0.0165819	1.38e-05	0.814	0.902	0.494	0.928	0.771	0.796	0.482	0.688	0.452	FALSE	FALSE	FALSE	FALSE	FALSE	FALSE	FALSE	FALSE	FALSE	FALSE	0.529	0.443	0.972	0.237	0.766	0.446	0.975	0.565	1.09	-0.213	0.23	0.0239	0.232	0.351	-0.742
Chmp1b1	Q99LU0	0.132437	0.000430569	2.61e-06	0.00251645	1.41e-05	0.519588	0.0269557	0.615191	0.0319262	0.877	0.465	0.251	0.367	0.495	0.926	0.855	0.933	0.885	FALSE	FALSE	FALSE	FALSE	FALSE	FALSE	FALSE	FALSE	FALSE	FALSE	0.195	0.503	0.698	0.402	0.597	0.082	0.277	0.0615	0.256	-0.153	0.35	0.249	-0.0706	-0.0911	-0.348
Chmp2a	Q9DB34	0.000220371	0.158043	0.00616346	0.517246	0.00042121	0.0178944	0.0774411	0.131557	0.00502522	0.444	0.935	0.776	0.949	0.729	0.658	0.891	0.864	0.826	FALSE	FALSE	FALSE	FALSE	FALSE	FALSE	FALSE	FALSE	FALSE	FALSE	0.694	-0.237	0.457	-0.103	0.591	-0.412	0.283	-0.244	0.45	0.284	0.0467	0.181	-0.128	0.0394	-0.41
Chmp2b	Q8BJF9	2.08e-05	0.624161	2.18e-06	0.126975	5.74e-08	0.342213	0.000145125	0.963088	4.09e-06	0.284	0.967	0.243	0.885	0.155	0.908	0.506	0.947	0.365	FALSE	FALSE	FALSE	FALSE	FALSE	FALSE	FALSE	FALSE	FALSE	FALSE	0.744	0.0721	0.816	0.22	0.965	-0.141	0.604	0.00654	0.751	0.0872	0.159	0.307	-0.0534	0.0937	-0.657
Chmp4b	Q9D8B3	0.00848433	0.620242	0.0197521	0.650081	0.00114078	0.386446	0.0476513	0.0753711	0.252005	0.743	0.967	0.829	0.955	0.778	0.914	0.876	0.827	0.93	FALSE	FALSE	FALSE	FALSE	FALSE	FALSE	FALSE	FALSE	FALSE	FALSE	0.33	-0.0584	0.272	0.0515	0.382	-0.103	0.228	-0.207	0.123	0.109	0.051	0.161	0.00683	-0.0979	-0.221
Chmp5	Q9D7S9	0.900625	0.529373	0.425254	0.878255	0.980078	0.400689	0.307805	0.723817	0.607096	0.935	0.964	0.922	0.963	0.952	0.915	0.927	0.938	0.945	FALSE	FALSE	FALSE	FALSE	FALSE	FALSE	FALSE	FALSE	FALSE	FALSE	-0.0552	-0.279	-0.334	0.0651	0.00996	-0.374	-0.429	-0.15	-0.206	0.113	-0.166	0.178	-0.261	-0.0375	0.168
Chordc1	Q9D1P4	0.0661854	0.188264	0.00176947	0.174596	0.00121506	0.892001	0.0384112	0.395266	0.0051306	0.851	0.94	0.704	0.904	0.781	0.945	0.868	0.917	0.827	FALSE	FALSE	FALSE	FALSE	FALSE	FALSE	FALSE	FALSE	FALSE	FALSE	-0.608	-0.429	-1.04	-0.427	-1.03	-0.0436	-0.652	-0.264	-0.873	0.112	-0.317	-0.315	0.0682	-0.153	0.72
Chp1	P61022	0.708656	0.647441	0.380694	0.401251	0.627626	0.0452295	0.0139465	0.00248018	0.000467395	0.929	0.967	0.92	0.94	0.945	0.765	0.828	0.438	0.709	FALSE	FALSE	FALSE	FALSE	FALSE	FALSE	FALSE	FALSE	FALSE	FALSE	-0.075	-0.0919	-0.167	0.163	0.088	-0.417	-0.492	-0.636	-0.712	0.162	0.0697	0.325	-0.255	-0.475	0.237
Chtf18	Q8BIW9	0.020594	0.645894	0.0438226	0.461487	0.00152551	0.237863	0.195898	0.50075	0.0018228	0.795	0.967	0.859	0.945	0.791	0.89	0.916	0.926	0.782	FALSE	FALSE	FALSE	FALSE	FALSE	FALSE	FALSE	FALSE	FALSE	FALSE	-0.818	0.155	-0.663	-0.239	-1.06	0.402	-0.416	-0.219	-1.04	-0.133	0.0217	-0.372	0.269	-0.352	0.685
Chtop	Q9CY57	0.0191002	0.657294	0.0392238	0.124022	0.000127706	0.134586	0.000204145	0.567488	0.00220408	0.791	0.968	0.855	0.883	0.658	0.856	0.538	0.93	0.791	FALSE	FALSE	FALSE	FALSE	FALSE	FALSE	FALSE	FALSE	FALSE	FALSE	-0.704	0.127	-0.577	-0.432	-1.14	-0.436	-1.14	-0.158	-0.862	0.0504	0.177	-0.381	-0.386	-0.107	0.754
Ciao2a	Q9DCL2	0.00030618	0.335269	0.00244191	0.467085	1.09e-05	0.0418496	0.0439393	0.723061	3.27e-05	0.467	0.955	0.724	0.945	0.474	0.757	0.873	0.938	0.513	FALSE	FALSE	FALSE	FALSE	FALSE	FALSE	FALSE	FALSE	FALSE	FALSE	0.747	-0.178	0.569	0.128	0.875	-0.386	0.36	0.0624	0.809	0.174	-0.0031	0.303	-0.212	0.237	-0.572
Ciao2b	Q9D187	0.0963731	0.884109	0.0575274	0.154865	0.00174106	0.426798	0.340386	0.337989	0.393182	0.866	0.973	0.868	0.897	0.796	0.918	0.929	0.911	0.938	FALSE	FALSE	FALSE	FALSE	FALSE	FALSE	FALSE	FALSE	FALSE	FALSE	-0.896	-0.0765	-0.972	-0.732	-1.63	0.42	-0.476	0.488	-0.407	-0.153	-0.229	-0.885	0.267	0.336	0.743
Ciao3	Q7TMW6	0.0742227	0.649209	0.150127	0.727784	0.0218308	0.569616	0.0155479	0.689107	0.115617	0.855	0.967	0.896	0.958	0.88	0.929	0.833	0.937	0.915	FALSE	FALSE	FALSE	FALSE	FALSE	FALSE	FALSE	FALSE	FALSE	FALSE	0.753	-0.187	0.566	0.137	0.89	0.234	0.986	-0.158	0.595	0.118	-0.0688	0.255	0.351	-0.04	-0.635
Ciapin1	Q8WTY4	0.0574758	0.0937342	0.000496562	0.778675	0.0186962	0.496311	0.181358	0.27371	0.00213721	0.845	0.918	0.614	0.96	0.876	0.924	0.914	0.901	0.79	FALSE	FALSE	FALSE	FALSE	FALSE	FALSE	FALSE	FALSE	FALSE	FALSE	-0.43	-0.377	-0.807	-0.0593	-0.49	0.15	-0.281	-0.233	-0.664	0.0239	-0.353	-0.0354	0.174	-0.209	0.454
Cib1	Q9Z0F4	0.302352	0.714609	0.475814	0.402859	0.0479031	0.702425	0.486521	0.205892	0.0167868	0.904	0.969	0.925	0.94	0.898	0.937	0.937	0.888	0.867	FALSE	FALSE	FALSE	FALSE	FALSE	FALSE	FALSE	FALSE	FALSE	FALSE	-0.361	0.127	-0.234	-0.281	-0.642	0.133	-0.228	-0.428	-0.789	0.0371	0.164	-0.244	0.17	-0.391	0.398
Cic	Q924A2	0.350619	0.541817	0.107756	0.0409593	0.0024225	0.0626003	0.00481592	0.00783201	0.000319738	0.909	0.964	0.887	0.79	0.81	0.796	0.775	0.597	0.685	FALSE	FALSE	FALSE	FALSE	FALSE	FALSE	FALSE	FALSE	FALSE	FALSE	-0.321	-0.209	-0.53	-0.697	-1.02	-0.656	-0.976	-0.932	-1.25	0.403	0.194	-0.294	-0.253	-0.529	0.724
Cirbp	P60824	0.97678	0.0826086	0.0624528	0.764504	0.774001	0.31241	0.29821	0.864701	0.83067	0.937	0.913	0.87	0.96	0.948	0.904	0.926	0.944	0.951	FALSE	FALSE	FALSE	FALSE	FALSE	FALSE	FALSE	FALSE	FALSE	FALSE	0.00572	0.351	0.357	-0.0567	-0.051	-0.2	-0.195	0.0322	0.038	-0.0186	0.332	-0.0753	-0.219	0.0136	-0.0243
Cisd1	Q91WS0	0.000555696	0.0453712	0.0659082	0.12126	0.0141895	0.57757	0.00143689	0.00339408	0.372991	0.522	0.886	0.872	0.882	0.868	0.93	0.699	0.483	0.937	FALSE	FALSE	FALSE	FALSE	FALSE	FALSE	FALSE	FALSE	FALSE	FALSE	-0.879	0.472	-0.407	0.347	-0.532	0.127	-0.752	0.695	-0.184	-0.44	0.0322	-0.0934	-0.313	0.255	0.439
Ciz1	A2AN61	0.286821	0.282465	0.991551	0.714803	0.121684	0.398709	0.809976	0.0595285	0.380362	0.903	0.951	0.942	0.958	0.917	0.915	0.947	0.81	0.937	FALSE	FALSE	FALSE	FALSE	FALSE	FALSE	FALSE	FALSE	FALSE	FALSE	0.303	-0.306	-0.00281	0.0992	0.402	-0.239	0.0639	-0.528	-0.225	0.22	-0.0862	0.319	-0.0195	-0.308	-0.0834
Ckap2	Q3V1H1	0.00417401	0.0234038	0.449718	0.181764	3.56e-05	0.0326515	4.31e-06	0.140488	2.32e-05	0.694	0.847	0.924	0.906	0.568	0.731	0.24	0.867	0.486	FALSE	FALSE	FALSE	FALSE	FALSE	FALSE	FALSE	FALSE	FALSE	FALSE	-1.22	0.934	-0.282	-0.513	-1.73	-0.876	-2.09	-0.569	-1.78	0.00385	0.938	-0.509	-0.872	-0.565	1.22
Ckap5	A2AGT5	0.119307	0.110715	0.96622	0.353195	0.00949029	0.758915	0.179798	0.0876619	0.915897	0.874	0.924	0.941	0.936	0.857	0.94	0.914	0.838	0.952	FALSE	FALSE	FALSE	FALSE	FALSE	FALSE	FALSE	FALSE	FALSE	FALSE	-0.318	0.326	0.00796	-0.18	-0.497	0.0612	-0.256	0.337	0.019	-0.144	0.182	-0.324	-0.0828	0.193	0.174
Ckm	P07310	0.00292061	0.0221602	0.380449	0.143344	0.0542373	0.119657	0.0896826	0.0275417	0.265764	0.667	0.844	0.92	0.892	0.901	0.848	0.895	0.742	0.931	FALSE	FALSE	FALSE	FALSE	FALSE	FALSE	FALSE	FALSE	FALSE	FALSE	-5.39	4	-1.39	2.39	-3	2.65	-2.74	3.7	-1.69	-3.12	0.881	-0.728	-0.47	0.576	2.27
Ckmt1	P30275	5.8e-06	0.417379	2.47e-05	0.00564551	0.00578224	0.705687	6.93e-06	0.952173	9.72e-07	0.222	0.959	0.388	0.499	0.841	0.937	0.269	0.947	0.262	FALSE	FALSE	FALSE	FALSE	FALSE	FALSE	FALSE	FALSE	FALSE	FALSE	1.22	-0.18	1.04	-0.632	0.591	-0.0835	1.14	0.0127	1.24	0.36	0.179	-0.272	0.276	0.372	-0.863
Clasp2	Q8BRT1	0.839194	0.366403	0.455612	0.320878	0.402311	0.640222	0.778545	0.821583	0.98754	0.933	0.957	0.924	0.932	0.938	0.934	0.946	0.943	0.954	FALSE	FALSE	FALSE	FALSE	FALSE	FALSE	FALSE	FALSE	FALSE	FALSE	0.0246	-0.11	-0.0858	-0.117	-0.0924	-0.0569	-0.0322	-0.0264	-0.00171	0.0587	-0.0518	-0.0583	0.00186	0.0324	0.0341
Cldn3	Q9Z0G9	0.532812	0.992166	0.515066	0.00906318	0.000966802	0.280106	0.0767536	0.202783	0.495359	0.921	0.974	0.927	0.58	0.77	0.898	0.891	0.887	0.942	FALSE	FALSE	FALSE	FALSE	FALSE	FALSE	FALSE	FALSE	FALSE	FALSE	0.3	-0.00471	0.296	1.28	1.58	0.524	0.824	-0.597	-0.296	-0.168	-0.173	1.12	0.355	-0.765	-0.468
Clic1	Q9Z1Q5	2.62e-06	0.190556	4.7e-05	0.867544	3.04e-07	0.925005	1.32e-06	0.197678	2.12e-05	0.184	0.941	0.429	0.963	0.23	0.946	0.173	0.886	0.48	FALSE	FALSE	FALSE	FALSE	FALSE	FALSE	FALSE	FALSE	FALSE	FALSE	1.31	-0.298	1.01	0.036	1.34	-0.0211	1.29	-0.282	1.02	0.31	0.0118	0.346	0.289	0.0277	-0.997
Clic4	Q9QYB1	0.139336	0.78844	0.0676534	0.847895	0.0689155	0.0429457	0.000611745	0.362915	0.012477	0.879	0.971	0.873	0.962	0.906	0.76	0.633	0.913	0.858	FALSE	FALSE	FALSE	FALSE	FALSE	FALSE	FALSE	FALSE	FALSE	FALSE	-0.306	-0.0545	-0.36	-0.0374	-0.343	-0.426	-0.732	-0.179	-0.485	0.0701	0.0156	0.0327	-0.356	-0.109	0.376
Clint1	Q5SUH6	0.258143	0.357074	0.818866	0.831666	0.142937	0.214743	0.0157997	0.683936	0.407848	0.9	0.956	0.937	0.962	0.92	0.884	0.834	0.937	0.939	FALSE	FALSE	FALSE	FALSE	FALSE	FALSE	FALSE	FALSE	FALSE	FALSE	-0.426	0.345	-0.0804	-0.0761	-0.502	-0.468	-0.894	0.146	-0.28	-0.0624	0.283	-0.139	-0.531	0.0836	0.363
Clint1.1	Q99KN9	2.61e-05	0.761442	4.73e-06	0.735376	1.61e-05	0.286347	0.000260192	0.499427	8.5e-07	0.299	0.97	0.281	0.959	0.506	0.9	0.56	0.926	0.254	FALSE	FALSE	FALSE	FALSE	FALSE	FALSE	FALSE	FALSE	FALSE	FALSE	0.545	0.0332	0.578	-0.0356	0.509	-0.118	0.427	0.0713	0.616	0.0946	0.128	0.059	-0.0231	0.166	-0.45
Clmn	Q8C5W0	0.707951	0.078753	0.136224	0.0495225	0.0144773	0.394302	0.197889	0.176521	0.0681938	0.928	0.911	0.894	0.81	0.869	0.914	0.916	0.88	0.904	FALSE	FALSE	FALSE	FALSE	FALSE	FALSE	FALSE	FALSE	FALSE	FALSE	-0.138	0.668	0.529	-0.723	-0.861	-0.316	-0.455	-0.488	-0.627	0.155	0.823	-0.567	-0.161	-0.333	0.294
Cln6	D6RE34	0.363965	0.136116	0.521584	0.630386	0.618345	0.418396	0.0749645	0.456253	0.829758	0.91	0.931	0.927	0.955	0.945	0.917	0.89	0.922	0.951	FALSE	FALSE	FALSE	FALSE	FALSE	FALSE	FALSE	FALSE	FALSE	FALSE	-0.317	0.528	0.21	0.161	-0.156	-0.283	-0.6	0.25	-0.0674	-0.17	0.358	-0.00932	-0.453	0.0797	0.147
Clns1a	Q61189	0.968273	0.670199	0.682069	0.00678496	0.00470192	0.0531771	0.0375253	0.111746	0.0834742	0.937	0.968	0.933	0.531	0.834	0.781	0.868	0.854	0.908	FALSE	FALSE	FALSE	FALSE	FALSE	FALSE	FALSE	FALSE	FALSE	FALSE	0.0077	-0.0826	-0.0749	-0.54	-0.532	0.387	0.395	0.303	0.311	-0.00209	-0.0847	-0.542	0.385	0.301	-0.00979
Clpb	Q60649	5.64e-07	0.0744958	3.89e-05	0.0147469	0.000151861	0.118271	1.94e-05	0.0518908	2.92e-05	0.115	0.909	0.414	0.658	0.669	0.847	0.334	0.799	0.504	FALSE	FALSE	FALSE	FALSE	FALSE	FALSE	FALSE	FALSE	FALSE	FALSE	-2.38	0.683	-1.7	0.922	-1.46	0.594	-1.79	0.72	-1.66	-0.908	-0.225	0.0144	-0.314	-0.187	1.47
Clpp	O88696	0.00209333	0.911851	0.00167091	0.179233	0.0297659	0.102082	0.0816869	0.0211087	0.258434	0.64	0.973	0.7	0.905	0.887	0.836	0.893	0.715	0.931	FALSE	FALSE	FALSE	FALSE	FALSE	FALSE	FALSE	FALSE	FALSE	FALSE	-0.475	0.0156	-0.459	0.186	-0.29	0.237	-0.238	0.329	-0.146	-0.217	-0.201	-0.0314	0.0197	0.112	0.258
Clptm1	Q8VBZ3	0.0789996	0.543206	0.210653	0.498563	0.0103416	0.23079	0.00315078	0.0382101	0.000170954	0.858	0.964	0.905	0.948	0.859	0.888	0.75	0.773	0.643	FALSE	FALSE	FALSE	FALSE	FALSE	FALSE	FALSE	FALSE	FALSE	FALSE	-0.451	0.152	-0.299	-0.163	-0.614	-0.303	-0.753	-0.517	-0.968	0.0833	0.235	-0.0797	-0.219	-0.434	0.534
Clpx	Q9JHS4	0.178382	0.595802	0.0516584	0.545604	0.0377615	0.598621	0.376008	0.589571	0.0438854	0.888	0.966	0.864	0.95	0.893	0.931	0.931	0.932	0.893	FALSE	FALSE	FALSE	FALSE	FALSE	FALSE	FALSE	FALSE	FALSE	FALSE	-0.209	-0.0811	-0.29	-0.0889	-0.298	0.0804	-0.128	-0.0793	-0.288	-0.000972	-0.082	-0.0899	0.0795	-0.0803	0.208
Clta	O08585	0.0511702	0.1138	0.000566161	0.9618	0.0358089	0.288755	0.319009	0.550462	0.117919	0.84	0.925	0.624	0.965	0.892	0.9	0.927	0.929	0.915	FALSE	FALSE	FALSE	FALSE	FALSE	FALSE	FALSE	FALSE	FALSE	FALSE	0.68	0.545	1.22	-0.0155	0.665	-0.361	0.319	-0.194	0.486	0.121	0.665	0.105	-0.24	-0.0735	-0.559
Cltb	Q6IRU5	0.288723	0.0549901	0.00285832	0.389656	0.0422023	0.00393964	0.0372078	0.00134987	0.0147543	0.903	0.895	0.734	0.939	0.895	0.439	0.867	0.365	0.863	FALSE	FALSE	FALSE	FALSE	FALSE	FALSE	FALSE	FALSE	FALSE	FALSE	0.236	0.438	0.674	0.184	0.42	-0.688	-0.451	-0.75	-0.513	0.188	0.626	0.372	-0.5	-0.562	-0.0486
Clu	Q06890	0.639686	0.683511	0.948599	0.629621	0.996434	0.0112626	0.00215845	0.324336	0.589911	0.926	0.968	0.94	0.955	0.953	0.596	0.726	0.909	0.945	FALSE	FALSE	FALSE	FALSE	FALSE	FALSE	FALSE	FALSE	FALSE	FALSE	0.612	-0.533	0.0793	-0.607	0.00527	3.51	4.13	-1.25	-0.637	-0.0226	-0.556	-0.63	3.49	-1.27	-0.635
Cluh.1	Q5SW19	0.0966958	0.451858	0.0136804	0.896938	0.08851	0.0123877	0.319411	0.200817	0.615539	0.866	0.961	0.813	0.964	0.911	0.609	0.927	0.887	0.946	FALSE	FALSE	FALSE	FALSE	FALSE	FALSE	FALSE	FALSE	FALSE	FALSE	-0.358	-0.159	-0.517	0.0262	-0.332	0.557	0.199	0.262	-0.0954	-0.178	-0.337	-0.152	0.379	0.0847	0.18
Cmas	Q99KK2	0.813934	0.000796162	0.000847329	0.00253947	0.00284187	0.959921	0.844308	0.0239698	0.0303034	0.932	0.518	0.654	0.368	0.816	0.948	0.948	0.728	0.884	FALSE	FALSE	FALSE	FALSE	FALSE	FALSE	FALSE	FALSE	FALSE	FALSE	-0.0851	1.35	1.26	1.14	1.06	0.0182	-0.0669	0.823	0.738	-0.615	0.733	0.529	-0.596	0.208	-0.53
Cmbl	Q8R1G2	0.29002	0.122812	0.590752	0.828567	0.164458	0.478175	0.705701	0.174458	0.773384	0.903	0.927	0.93	0.962	0.923	0.923	0.944	0.879	0.949	FALSE	FALSE	FALSE	FALSE	FALSE	FALSE	FALSE	FALSE	FALSE	FALSE	0.417	-0.615	-0.198	0.0812	0.498	-0.278	0.139	-0.518	-0.101	0.296	-0.319	0.377	0.018	-0.222	-0.121
Cmip	Q9D486	0.793565	0.588479	0.396702	0.183931	0.255945	0.76266	0.965827	0.100921	0.0448096	0.932	0.966	0.921	0.906	0.93	0.94	0.951	0.847	0.894	FALSE	FALSE	FALSE	FALSE	FALSE	FALSE	FALSE	FALSE	FALSE	FALSE	-0.073	-0.151	-0.224	0.362	0.289	0.0843	0.0113	-0.451	-0.524	0.0162	-0.135	0.379	0.1	-0.435	0.0892
Cmpk1	Q9DBP5	0.000598589	0.0100416	0.249394	0.100446	0.01954	0.0310048	0.100846	0.0882698	0.0229996	0.529	0.781	0.91	0.869	0.877	0.725	0.899	0.838	0.876	FALSE	FALSE	FALSE	FALSE	FALSE	FALSE	FALSE	FALSE	FALSE	FALSE	0.484	-0.345	0.139	-0.204	0.279	-0.284	0.2	-0.212	0.271	0.26	-0.0851	0.0559	-0.0237	0.0477	-0.224
Cmss1	Q9CZT6	0.00330474	0.0555519	0.207621	0.0529826	0.17061	0.0571447	0.202677	0.781696	0.00292362	0.676	0.896	0.905	0.816	0.923	0.787	0.917	0.941	0.804	FALSE	FALSE	FALSE	FALSE	FALSE	FALSE	FALSE	FALSE	FALSE	FALSE	-1.33	0.824	-0.502	0.802	-0.524	0.818	-0.507	0.111	-1.21	-0.655	0.169	0.147	0.163	-0.544	0.67
Cmtr1	Q9DBC3	0.104964	0.634327	0.215462	0.931873	0.0615113	0.0647523	0.794982	0.141693	0.808749	0.869	0.967	0.906	0.965	0.904	0.799	0.947	0.868	0.95	FALSE	FALSE	FALSE	FALSE	FALSE	FALSE	FALSE	FALSE	FALSE	FALSE	-0.466	0.134	-0.332	-0.0231	-0.489	0.535	0.0688	0.405	-0.0614	-0.257	-0.123	-0.28	0.278	0.148	0.209
Cndp2	Q9D1A2	0.000109378	0.299994	2.51e-06	0.0148615	0.0346181	0.471726	0.000421285	0.886352	4.44e-05	0.399	0.952	0.249	0.659	0.891	0.922	0.602	0.945	0.539	FALSE	FALSE	FALSE	FALSE	FALSE	FALSE	FALSE	FALSE	FALSE	FALSE	0.598	0.14	0.738	-0.332	0.266	-0.0968	0.501	-0.0184	0.579	0.157	0.297	-0.174	0.0604	0.139	-0.441
Cnep1r1	Q3UJ81	0.86004	0.959992	0.893527	0.546151	0.403412	0.415051	0.295443	0.884422	0.726348	0.934	0.974	0.939	0.95	0.938	0.917	0.926	0.945	0.948	FALSE	FALSE	FALSE	FALSE	FALSE	FALSE	FALSE	FALSE	FALSE	FALSE	-0.0526	0.015	-0.0376	-0.174	-0.226	-0.245	-0.297	-0.0417	-0.0943	0.0703	0.0852	-0.104	-0.174	0.0285	0.123
Cnn2	Q08093	0.395293	0.00723109	0.039597	0.586394	0.714381	4.36e-05	0.000235101	0.000954204	0.00588527	0.912	0.75	0.855	0.952	0.947	0.0764	0.551	0.329	0.832	FALSE	FALSE	FALSE	FALSE	FALSE	FALSE	FALSE	FALSE	FALSE	FALSE	0.188	-0.631	-0.443	-0.115	0.0726	-1.05	-0.866	-0.774	-0.586	0.474	-0.157	0.359	-0.58	-0.3	0.286
Cnnm4	Q69ZF7	0.126503	0.243643	0.686793	0.841268	0.137399	0.994094	0.104409	0.689105	0.199503	0.876	0.947	0.933	0.962	0.919	0.949	0.9	0.937	0.926	FALSE	FALSE	FALSE	FALSE	FALSE	FALSE	FALSE	FALSE	FALSE	FALSE	-0.641	0.485	-0.156	0.0792	-0.562	-0.00304	-0.644	0.158	-0.483	-0.227	0.258	-0.148	-0.23	-0.0688	0.414
Cnot1	Q6ZQ08	0.224941	0.962604	0.18272	0.825466	0.264984	0.693997	0.0932884	0.854413	0.248977	0.895	0.974	0.902	0.962	0.931	0.937	0.896	0.944	0.93	FALSE	FALSE	FALSE	FALSE	FALSE	FALSE	FALSE	FALSE	FALSE	FALSE	0.177	0.00674	0.183	-0.0305	0.146	0.0566	0.233	-0.0254	0.151	0.0291	0.0358	-0.0014	0.0857	0.00373	-0.148
Cnot2	Q8C5L3	0.000949554	0.502516	7.53e-05	0.610362	7.46e-05	0.606508	0.00222761	0.896293	0.000225834	0.572	0.963	0.462	0.954	0.622	0.932	0.729	0.945	0.662	FALSE	FALSE	FALSE	FALSE	FALSE	FALSE	FALSE	FALSE	FALSE	FALSE	-0.558	-0.102	-0.66	-0.0748	-0.632	0.0786	-0.479	-0.0191	-0.577	-0.0679	-0.17	-0.143	0.0106	-0.087	0.49
Cnot3	Q8K0V4	0.0134974	0.964843	0.0103333	0.958182	0.00594446	0.050001	0.53696	0.586872	0.0268854	0.772	0.974	0.801	0.965	0.842	0.775	0.939	0.931	0.881	FALSE	FALSE	FALSE	FALSE	FALSE	FALSE	FALSE	FALSE	FALSE	FALSE	-0.276	0.00464	-0.271	-0.00532	-0.281	0.214	-0.0616	0.0552	-0.22	-0.0894	-0.0847	-0.0947	0.125	-0.0341	0.186
Cnot4	Q8BT14	0.930976	0.466296	0.38844	0.241122	0.180535	0.413923	0.339214	0.248605	0.186944	0.936	0.961	0.92	0.92	0.924	0.917	0.929	0.897	0.925	FALSE	FALSE	FALSE	FALSE	FALSE	FALSE	FALSE	FALSE	FALSE	FALSE	0.0313	0.264	0.296	0.413	0.444	0.297	0.328	0.406	0.437	-0.244	0.0205	0.169	0.053	0.162	-0.275
Cnot8	Q9D8X5	0.0491938	0.725853	0.016306	0.685013	0.0112508	0.670227	0.0955834	0.915092	0.039217	0.838	0.969	0.821	0.957	0.862	0.935	0.897	0.946	0.89	FALSE	FALSE	FALSE	FALSE	FALSE	FALSE	FALSE	FALSE	FALSE	FALSE	-0.725	-0.125	-0.849	-0.139	-0.864	0.152	-0.573	0.0365	-0.688	-0.101	-0.226	-0.24	0.0502	-0.0649	0.623
Cnpy2	Q9QXT0	0.347885	0.171474	0.637672	0.195603	0.724627	0.466188	0.0833244	0.954228	0.327813	0.909	0.938	0.932	0.91	0.947	0.922	0.893	0.947	0.935	FALSE	FALSE	FALSE	FALSE	FALSE	FALSE	FALSE	FALSE	FALSE	FALSE	-0.252	0.371	0.119	0.337	0.0848	-0.195	-0.447	0.0147	-0.237	-0.137	0.234	0.2	-0.332	-0.122	0.115
Coa7	Q921H9	0.0528525	0.000361	0.0392734	0.0904265	0.713706	0.154598	0.557861	0.15461	0.501634	0.841	0.448	0.855	0.861	0.947	0.865	0.939	0.873	0.942	FALSE	FALSE	FALSE	FALSE	FALSE	FALSE	FALSE	FALSE	FALSE	FALSE	-0.777	1.56	0.783	0.648	-0.129	0.562	-0.215	0.541	-0.236	-0.698	0.863	-0.0494	-0.136	-0.157	0.0791
Coasy	Q9DBL7	0.548067	0.373329	0.119887	0.0657183	0.0112425	0.000199337	1.71e-05	0.0115261	0.00137027	0.922	0.957	0.89	0.836	0.862	0.153	0.326	0.646	0.769	FALSE	FALSE	FALSE	FALSE	FALSE	FALSE	FALSE	FALSE	FALSE	FALSE	0.0714	0.106	0.178	0.217	0.288	0.503	0.574	0.306	0.377	-0.188	-0.0816	0.0287	0.315	0.118	-0.259
Cobll1	Q3UMF0	0.436145	0.124772	0.0179057	0.039346	0.163848	0.191984	0.566341	0.364159	0.91463	0.915	0.928	0.825	0.786	0.923	0.878	0.94	0.914	0.952	FALSE	FALSE	FALSE	FALSE	FALSE	FALSE	FALSE	FALSE	FALSE	FALSE	0.258	0.516	0.774	-0.678	-0.421	-0.436	-0.178	-0.289	-0.0318	0.216	0.732	-0.462	-0.22	-0.0735	-0.0416
Cog1	Q9Z160	0.0667341	0.385125	0.00623602	0.413412	0.229363	0.155422	0.6383	0.0542881	0.977789	0.851	0.958	0.776	0.941	0.929	0.865	0.942	0.802	0.953	FALSE	FALSE	FALSE	FALSE	FALSE	FALSE	FALSE	FALSE	FALSE	FALSE	0.362	0.168	0.53	-0.152	0.211	-0.277	0.0851	-0.367	-0.00482	0.177	0.344	0.0249	-0.101	-0.191	-0.186
Cog2	Q921L5	0.137931	0.898311	0.149217	0.161571	0.874634	0.329897	0.574321	0.682569	0.221101	0.879	0.973	0.896	0.899	0.95	0.906	0.94	0.937	0.928	FALSE	FALSE	FALSE	FALSE	FALSE	FALSE	FALSE	FALSE	FALSE	FALSE	0.31	-0.0262	0.284	-0.281	0.0292	-0.201	0.109	-0.0807	0.229	0.157	0.13	-0.124	-0.0446	0.076	-0.153
Coil	Q5SU73	0.0301492	0.129221	0.450473	0.00303681	0.359882	0.860386	0.0336083	0.0153362	0.825313	0.815	0.929	0.924	0.39	0.936	0.944	0.864	0.679	0.95	FALSE	FALSE	FALSE	FALSE	FALSE	FALSE	FALSE	FALSE	FALSE	FALSE	-0.675	0.462	-0.213	0.923	0.248	0.0524	-0.622	0.734	0.0594	-0.513	-0.0508	0.411	-0.46	0.222	0.162
Col18a1	P39061	0.731646	0.000518638	0.000101642	0.0378996	0.0625757	0.707589	0.972693	0.188027	0.300512	0.929	0.482	0.485	0.782	0.904	0.937	0.951	0.883	0.933	FALSE	FALSE	FALSE	FALSE	FALSE	FALSE	FALSE	FALSE	FALSE	FALSE	0.0933	1.06	1.15	-0.565	-0.472	-0.102	-0.00877	-0.35	-0.257	0.038	1.1	-0.527	-0.0641	-0.312	-0.0553
Col4a1	P02463	0.16884	0.0991192	0.757836	0.708288	0.0591336	0.272683	0.75775	0.995552	0.127496	0.886	0.92	0.935	0.958	0.903	0.897	0.946	0.948	0.917	FALSE	FALSE	FALSE	FALSE	FALSE	FALSE	FALSE	FALSE	FALSE	FALSE	-1.21	1.46	0.251	-0.311	-1.52	0.958	-0.251	-0.00463	-1.21	-0.524	0.937	-0.836	0.434	-0.529	0.686
Col4a2	P08122	0.0035506	0.023043	0.414885	0.426514	0.0125457	0.061897	0.198901	0.0613752	0.157835	0.682	0.846	0.922	0.942	0.865	0.795	0.916	0.812	0.921	FALSE	FALSE	FALSE	FALSE	FALSE	FALSE	FALSE	FALSE	FALSE	FALSE	0.761	-0.575	0.186	-0.185	0.576	-0.465	0.296	-0.448	0.313	0.413	-0.162	0.228	-0.0517	-0.0351	-0.348
Commd1	Q8K4M5	0.890115	0.0391642	0.0211505	0.849942	0.961187	0.223799	0.153445	0.25189	0.172051	0.935	0.878	0.832	0.962	0.952	0.887	0.91	0.898	0.923	FALSE	FALSE	FALSE	FALSE	FALSE	FALSE	FALSE	FALSE	FALSE	FALSE	0.0421	0.654	0.696	-0.0555	-0.0134	0.376	0.418	0.34	0.382	-0.214	0.439	-0.27	0.161	0.126	-0.256
Commd10	Q8JZY2	0.0345596	0.113095	0.538851	0.00459091	0.416405	0.513073	0.109206	0.143123	0.399259	0.822	0.924	0.928	0.462	0.939	0.925	0.901	0.868	0.938	FALSE	FALSE	FALSE	FALSE	FALSE	FALSE	FALSE	FALSE	FALSE	FALSE	0.471	-0.346	0.124	-0.628	-0.158	-0.14	0.33	-0.307	0.164	0.335	-0.011	-0.293	0.195	0.0284	-0.135
Commd2	Q8BXC6	7.28e-06	0.036858	0.0015497	0.00109239	0.0354638	0.0317411	0.00187168	0.000361444	0.0883832	0.232	0.875	0.695	0.285	0.891	0.728	0.717	0.252	0.909	FALSE	FALSE	FALSE	FALSE	FALSE	FALSE	FALSE	FALSE	FALSE	FALSE	0.742	-0.296	0.446	-0.473	0.269	-0.305	0.437	-0.527	0.215	0.41	0.114	-0.0628	0.105	-0.117	-0.332
Commd3	Q63829	0.00197778	0.115552	0.0678483	0.0735235	0.0824666	0.337704	0.0151715	0.247473	0.0175729	0.635	0.925	0.873	0.845	0.91	0.907	0.832	0.897	0.868	FALSE	FALSE	FALSE	FALSE	FALSE	FALSE	FALSE	FALSE	FALSE	FALSE	0.835	-0.397	0.438	-0.437	0.397	-0.238	0.596	-0.278	0.557	0.376	-0.0215	-0.0618	0.137	0.0978	-0.459
Commd5	Q8R395	0.500148	0.610202	0.860217	0.125947	0.0214046	0.998143	0.473238	0.458819	0.130648	0.919	0.966	0.938	0.884	0.879	0.949	0.936	0.923	0.918	FALSE	FALSE	FALSE	FALSE	FALSE	FALSE	FALSE	FALSE	FALSE	FALSE	-0.236	0.178	-0.0579	-0.525	-0.761	-0.000812	-0.237	-0.25	-0.486	0.0833	0.262	-0.442	0.0824	-0.167	0.319
Commd6	Q3V4B5	0.584015	0.0193853	0.0504169	0.240341	0.511328	0.956845	0.600539	0.00188294	0.00501705	0.923	0.834	0.863	0.92	0.942	0.947	0.941	0.4	0.826	FALSE	FALSE	FALSE	FALSE	FALSE	FALSE	FALSE	FALSE	FALSE	FALSE	0.091	-0.408	-0.317	-0.19	-0.0986	-0.00897	0.082	-0.543	-0.452	0.224	-0.184	0.034	0.215	-0.319	0.133
Commd7	Q8BG94	0.0726117	0.892895	0.0771982	0.335362	0.315405	0.607583	0.164288	0.731726	0.0215082	0.855	0.973	0.877	0.934	0.934	0.932	0.912	0.939	0.874	FALSE	FALSE	FALSE	FALSE	FALSE	FALSE	FALSE	FALSE	FALSE	FALSE	0.677	-0.0493	0.628	-0.342	0.335	-0.188	0.489	0.121	0.798	0.19	0.141	-0.152	0.00195	0.311	-0.487
Commd9	Q8K2Q0	0.00429834	0.797948	0.00531639	0.227151	0.0422673	0.911851	0.00197095	0.673853	0.00576195	0.696	0.971	0.768	0.917	0.895	0.946	0.72	0.936	0.831	FALSE	FALSE	FALSE	FALSE	FALSE	FALSE	FALSE	FALSE	FALSE	FALSE	0.815	-0.0677	0.747	-0.311	0.503	0.0293	0.844	-0.107	0.708	0.219	0.151	-0.0927	0.248	0.111	-0.596
Comt	O88587	0.00228043	0.165772	0.0494246	0.0599499	3.15e-06	0.776397	0.000604996	0.852661	0.000523911	0.647	0.937	0.863	0.828	0.371	0.941	0.632	0.944	0.716	FALSE	FALSE	FALSE	FALSE	FALSE	FALSE	FALSE	FALSE	FALSE	FALSE	0.587	-0.249	0.338	0.33	0.917	0.0501	0.637	0.0315	0.618	0.0568	-0.192	0.386	0.107	0.0883	-0.53
Copa	Q8CIE6	0.000309625	0.0270948	2.06e-07	0.016297	0.0769079	0.0825305	0.0204446	0.189969	0.0040751	0.467	0.857	0.138	0.673	0.908	0.819	0.845	0.884	0.818	FALSE	FALSE	FALSE	FALSE	FALSE	FALSE	FALSE	FALSE	FALSE	FALSE	0.462	0.262	0.724	-0.276	0.186	-0.202	0.26	-0.145	0.317	0.147	0.408	-0.13	-0.0557	0.00139	-0.316
Copb1	Q9JIF7	0.463163	0.010901	0.000986033	0.213721	0.598644	0.0140762	0.0564513	0.395424	0.924191	0.917	0.788	0.665	0.914	0.944	0.626	0.881	0.917	0.952	FALSE	FALSE	FALSE	FALSE	FALSE	FALSE	FALSE	FALSE	FALSE	FALSE	0.107	0.392	0.498	-0.176	-0.069	-0.376	-0.269	-0.119	-0.0124	0.0718	0.463	-0.104	-0.304	-0.0474	-0.035
Copb2	O55029	0.129326	0.00766397	6.3e-05	0.74603	0.0468379	0.859505	0.0753563	0.582692	0.0276557	0.877	0.755	0.45	0.959	0.898	0.944	0.89	0.931	0.881	FALSE	FALSE	FALSE	FALSE	FALSE	FALSE	FALSE	FALSE	FALSE	FALSE	0.321	0.591	0.912	0.0647	0.386	0.0367	0.358	0.11	0.431	-0.0832	0.507	-0.0185	-0.0465	0.0267	-0.404
Cope	O89079	0.0956719	0.282727	0.509866	0.914001	0.0523686	0.915288	0.0973702	0.58812	0.195382	0.865	0.951	0.926	0.964	0.9	0.946	0.898	0.932	0.925	FALSE	FALSE	FALSE	FALSE	FALSE	FALSE	FALSE	FALSE	FALSE	FALSE	-0.295	0.187	-0.108	-0.0179	-0.313	0.0183	-0.276	0.0901	-0.205	-0.0947	0.0925	-0.113	-0.0763	-0.00457	0.2
Copg1	Q9QZE5	0.320096	0.196337	0.743555	0.264019	0.0269094	0.821804	0.412149	0.43959	0.0604321	0.906	0.941	0.935	0.924	0.885	0.942	0.933	0.921	0.901	FALSE	FALSE	FALSE	FALSE	FALSE	FALSE	FALSE	FALSE	FALSE	FALSE	-0.134	0.175	0.0411	-0.145	-0.278	0.03	-0.104	-0.0996	-0.233	-0.00728	0.168	-0.152	0.0227	-0.107	0.126
Copg2	Q9QXK3	0.586221	0.795802	0.761126	0.175118	0.389992	0.0245793	0.0629333	0.254548	0.533744	0.923	0.971	0.935	0.904	0.937	0.698	0.885	0.898	0.943	FALSE	FALSE	FALSE	FALSE	FALSE	FALSE	FALSE	FALSE	FALSE	FALSE	0.0864	-0.041	0.0454	-0.21	-0.124	-0.373	-0.287	-0.176	-0.0892	0.155	0.114	-0.0547	-0.218	-0.0203	0.069
Cops2	P61202	0.00471717	0.164123	0.0922984	0.546463	0.0102848	0.156621	0.0974651	0.0105783	0.63381	0.703	0.936	0.883	0.95	0.859	0.866	0.898	0.635	0.946	FALSE	FALSE	FALSE	FALSE	FALSE	FALSE	FALSE	FALSE	FALSE	FALSE	-0.312	0.145	-0.167	0.0597	-0.253	0.148	-0.164	0.268	-0.0442	-0.161	-0.0159	-0.101	-0.0132	0.107	0.151
Cops3	O88543	0.0123092	0.862775	0.0129819	0.129109	0.204567	0.888938	0.011938	0.288751	0.0805624	0.766	0.972	0.811	0.886	0.927	0.945	0.821	0.904	0.907	FALSE	FALSE	FALSE	FALSE	FALSE	FALSE	FALSE	FALSE	FALSE	FALSE	-0.441	0.0287	-0.412	0.248	-0.193	0.0232	-0.418	0.171	-0.27	-0.161	-0.132	0.0873	-0.138	0.0107	0.28
Cops4	O88544	0.809698	0.217679	0.28943	0.770109	0.563991	0.840232	0.966775	0.467817	0.300946	0.932	0.944	0.913	0.96	0.943	0.943	0.951	0.923	0.933	FALSE	FALSE	FALSE	FALSE	FALSE	FALSE	FALSE	FALSE	FALSE	FALSE	0.022	-0.114	-0.0923	0.0257	0.0478	-0.0184	0.00359	0.0642	0.0862	0.00756	-0.107	0.0333	-0.0109	0.0717	-0.0145
Cops5	O35864	0.0110519	0.870992	0.0112811	0.982383	0.00511115	0.605616	0.00184789	0.647843	0.0175879	0.76	0.972	0.805	0.966	0.837	0.932	0.716	0.935	0.868	FALSE	FALSE	FALSE	FALSE	FALSE	FALSE	FALSE	FALSE	FALSE	FALSE	-1.05	0.063	-0.984	-0.00825	-1.06	-0.201	-1.25	0.171	-0.877	-0.178	-0.115	-0.186	-0.379	-0.0073	0.869
Cops6	O88545	0.464131	0.955551	0.40424	0.863293	0.322348	0.8948	0.360957	0.569567	0.836098	0.917	0.974	0.921	0.963	0.934	0.945	0.93	0.93	0.951	FALSE	FALSE	FALSE	FALSE	FALSE	FALSE	FALSE	FALSE	FALSE	FALSE	0.171	0.013	0.184	0.0386	0.21	0.0308	0.202	-0.128	0.0435	0.0378	0.0508	0.0764	0.0686	-0.0899	-0.133
Cops7a	Q9CZ04	0.819926	0.857172	0.665905	0.39435	0.249244	0.891968	0.70015	0.887217	0.687007	0.932	0.972	0.932	0.94	0.93	0.945	0.944	0.945	0.947	FALSE	FALSE	FALSE	FALSE	FALSE	FALSE	FALSE	FALSE	FALSE	FALSE	-0.0297	-0.0235	-0.0532	-0.108	-0.137	-0.0177	-0.0475	-0.0178	-0.0475	0.0261	0.00265	-0.0816	0.00842	0.00833	0.0559
Cops7b	Q8BV13	0.461015	0.201528	0.556851	0.334624	0.0713823	0.852668	0.329903	0.801548	0.281358	0.917	0.942	0.928	0.934	0.907	0.944	0.928	0.942	0.932	FALSE	FALSE	FALSE	FALSE	FALSE	FALSE	FALSE	FALSE	FALSE	FALSE	0.202	-0.354	-0.152	0.255	0.457	0.0507	0.253	0.066	0.268	0.0192	-0.334	0.275	0.0699	0.0852	-0.183
Cops8	Q8VBV7	0.60534	0.0173556	0.0422154	0.888486	0.671816	0.772699	0.808243	0.933677	0.628317	0.924	0.826	0.857	0.964	0.946	0.94	0.947	0.946	0.946	FALSE	FALSE	FALSE	FALSE	FALSE	FALSE	FALSE	FALSE	FALSE	FALSE	0.0835	-0.404	-0.321	-0.0218	0.0618	-0.0466	0.0369	-0.0129	0.0706	0.0929	-0.311	0.0712	0.0463	0.08	0.0094
Copz1	P61924	0.396526	0.0289723	0.137395	0.105676	0.414245	0.609624	0.717417	0.620552	0.148109	0.912	0.861	0.894	0.873	0.938	0.932	0.944	0.933	0.92	FALSE	FALSE	FALSE	FALSE	FALSE	FALSE	FALSE	FALSE	FALSE	FALSE	-0.125	0.335	0.209	0.234	0.109	0.075	-0.0501	-0.07	-0.195	-0.118	0.217	0.116	-0.0429	-0.188	0.00714
Coq3	Q8BMS4	0.0812006	0.102898	0.89709	0.211786	0.00224248	0.445732	0.0106262	0.772526	0.101542	0.859	0.921	0.939	0.914	0.807	0.92	0.816	0.941	0.912	FALSE	FALSE	FALSE	FALSE	FALSE	FALSE	FALSE	FALSE	FALSE	FALSE	0.343	-0.32	0.0233	0.233	0.576	0.147	0.49	-0.0533	0.29	0.0485	-0.271	0.282	0.195	-0.00482	-0.295
Coq4	Q8BGB8	0.1498	0.00316145	0.0739007	0.0732777	0.733751	0.340708	0.591504	0.175733	0.874195	0.882	0.655	0.876	0.845	0.948	0.908	0.941	0.88	0.951	FALSE	FALSE	FALSE	FALSE	FALSE	FALSE	FALSE	FALSE	FALSE	FALSE	-0.425	0.927	0.502	0.514	0.089	0.278	-0.147	0.384	-0.0414	-0.437	0.491	0.0773	-0.159	-0.0531	-0.0117
Coq5	Q9CXI0	0.0131511	0.00420632	0.62262	0.0124838	0.931113	0.137481	0.244773	0.975256	0.007187	0.77	0.69	0.931	0.632	0.952	0.857	0.921	0.948	0.839	FALSE	FALSE	FALSE	FALSE	FALSE	FALSE	FALSE	FALSE	FALSE	FALSE	-0.477	0.561	0.0844	0.462	-0.0142	0.275	-0.202	0.00542	-0.471	-0.302	0.259	0.16	-0.0272	-0.297	0.174
Coq6	Q8R1S0	0.0279146	0.903894	0.0151159	0.295973	0.000930308	0.720926	0.00828133	0.969235	0.0143711	0.811	0.973	0.818	0.929	0.769	0.938	0.804	0.948	0.862	FALSE	FALSE	FALSE	FALSE	FALSE	FALSE	FALSE	FALSE	FALSE	FALSE	0.801	0.0421	0.843	0.354	1.15	0.125	0.925	0.0129	0.814	0.0313	0.0734	0.385	0.156	0.0443	-0.77
Coq7	P97478	0.484594	0.104713	0.312954	0.79092	0.293776	0.656655	0.229764	0.0708294	0.233487	0.918	0.922	0.915	0.961	0.933	0.935	0.92	0.823	0.929	FALSE	FALSE	FALSE	FALSE	FALSE	FALSE	FALSE	FALSE	FALSE	FALSE	0.185	-0.439	-0.254	0.0674	0.253	0.118	0.303	-0.473	-0.288	0.16	-0.279	0.228	0.278	-0.313	-0.0251
Coq8a	Q60936	0.316773	0.19682	0.0193136	0.775487	0.417845	0.0503161	0.285469	0.0598084	0.344032	0.906	0.942	0.828	0.96	0.939	0.775	0.925	0.81	0.936	FALSE	FALSE	FALSE	FALSE	FALSE	FALSE	FALSE	FALSE	FALSE	FALSE	0.362	0.47	0.832	-0.0985	0.264	-0.727	-0.365	-0.671	-0.309	0.249	0.719	0.15	-0.478	-0.422	-0.113
Coq8b	Q566J8	0.819606	0.5817	0.731165	0.479263	0.614457	0.560591	0.7064	0.52188	0.66589	0.932	0.966	0.935	0.946	0.945	0.929	0.944	0.927	0.947	FALSE	FALSE	FALSE	FALSE	FALSE	FALSE	FALSE	FALSE	FALSE	FALSE	-0.0991	0.24	0.141	0.297	0.198	0.254	0.154	0.269	0.17	-0.205	0.0349	0.092	0.0485	0.0636	-0.106
Coq9	Q8K1Z0	2.88e-05	0.642902	4.88e-05	0.435827	6.58e-05	0.937698	1.01e-05	0.123281	0.000651356	0.306	0.967	0.431	0.943	0.613	0.947	0.293	0.86	0.729	FALSE	FALSE	FALSE	FALSE	FALSE	FALSE	FALSE	FALSE	FALSE	FALSE	-0.952	0.0893	-0.863	0.145	-0.807	-0.015	-0.967	0.291	-0.661	-0.25	-0.161	-0.105	-0.265	0.0414	0.702
Coro1b	Q9WUM3	0.000352493	0.0847973	0.0222114	0.814304	0.000213703	0.0824842	0.0229778	0.711822	0.000315681	0.478	0.914	0.834	0.961	0.69	0.819	0.849	0.938	0.685	FALSE	FALSE	FALSE	FALSE	FALSE	FALSE	FALSE	FALSE	FALSE	FALSE	0.532	-0.234	0.299	-0.0298	0.502	-0.236	0.297	-0.0469	0.485	0.176	-0.0573	0.147	-0.0591	0.129	-0.356
Coro1c	Q9WUM4	0.177909	0.157852	0.941996	0.925982	0.163484	0.0567971	0.526011	0.0196803	0.277448	0.888	0.935	0.94	0.965	0.923	0.787	0.938	0.707	0.932	FALSE	FALSE	FALSE	FALSE	FALSE	FALSE	FALSE	FALSE	FALSE	FALSE	0.188	-0.198	-0.00943	-0.0123	0.176	-0.271	-0.0825	-0.324	-0.136	0.171	-0.0266	0.159	-0.0996	-0.153	-0.0172
Coro7	Q9D2V7	0.013562	1.81e-06	0.00126208	0.000949122	1.97e-07	0.0350982	1.91e-05	0.223746	0.000219556	0.772	0.068	0.682	0.272	0.205	0.739	0.333	0.892	0.66	FALSE	FALSE	FALSE	FALSE	FALSE	FALSE	FALSE	FALSE	FALSE	FALSE	0.31	-0.707	-0.398	0.418	0.728	0.26	0.57	0.141	0.45	0.0139	-0.693	0.432	0.274	0.155	-0.296
Cox16	Q9CR63	0.000239893	0.00446476	0.245119	0.500995	0.000497601	0.819542	0.000232646	0.651159	0.000262035	0.45	0.697	0.909	0.948	0.738	0.942	0.55	0.935	0.672	FALSE	FALSE	FALSE	FALSE	FALSE	FALSE	FALSE	FALSE	FALSE	FALSE	-1.21	0.887	-0.321	0.188	-1.02	0.066	-1.14	0.126	-1.08	-0.409	0.478	-0.221	-0.343	-0.283	0.799
Cox17	P56394	0.0701773	0.0950489	0.000669104	0.469951	0.202433	0.0362703	0.00017499	0.00348496	7.51e-06	0.853	0.918	0.637	0.946	0.926	0.742	0.523	0.486	0.409	FALSE	FALSE	FALSE	FALSE	FALSE	FALSE	FALSE	FALSE	FALSE	FALSE	-0.367	-0.337	-0.704	0.137	-0.23	-0.429	-0.796	-0.599	-0.966	0.154	-0.183	0.291	-0.275	-0.445	0.52
Cox4i1	P19783	0.0441937	5.49e-05	0.00894335	0.232008	0.00111181	0.000678337	0.0793032	0.00319002	0.277942	0.833	0.279	0.794	0.918	0.777	0.236	0.892	0.474	0.932	FALSE	FALSE	FALSE	FALSE	FALSE	FALSE	FALSE	FALSE	FALSE	FALSE	0.284	-0.642	-0.358	0.159	0.443	-0.516	-0.232	-0.419	-0.135	0.283	-0.359	0.442	-0.233	-0.136	-0.0013
Cox5a	P12787	0.455092	2.81e-05	0.000109233	0.0444186	0.00459152	0.00235501	0.0104288	0.00232392	0.0107391	0.916	0.215	0.49	0.799	0.833	0.362	0.815	0.429	0.853	FALSE	FALSE	FALSE	FALSE	FALSE	FALSE	FALSE	FALSE	FALSE	FALSE	0.103	-0.678	-0.575	0.274	0.377	-0.453	-0.351	-0.437	-0.334	0.23	-0.447	0.505	-0.223	-0.206	0.128
Cox5b	P19536	0.811906	0.000574423	0.000604055	0.60143	0.413953	0.000243822	0.000243503	0.0052673	0.00620194	0.932	0.491	0.629	0.953	0.938	0.165	0.554	0.544	0.834	FALSE	FALSE	FALSE	FALSE	FALSE	FALSE	FALSE	FALSE	FALSE	FALSE	0.0447	-0.723	-0.678	0.0945	0.139	-0.782	-0.738	-0.542	-0.497	0.337	-0.386	0.431	-0.446	-0.205	0.292
Cox6a1	P43024	0.00217636	0.118332	0.0714504	0.0396724	1.7e-06	0.14531	0.056005	0.81803	0.00161062	0.643	0.926	0.875	0.787	0.333	0.861	0.881	0.942	0.777	FALSE	FALSE	FALSE	FALSE	FALSE	FALSE	FALSE	FALSE	FALSE	FALSE	1.02	-0.487	0.534	0.628	1.65	-0.453	0.568	-0.0675	0.953	0.208	-0.279	0.835	-0.245	0.14	-0.813
Cox6b1	P56391	0.0268893	0.148552	0.374418	0.129006	0.000214017	0.152222	0.366826	0.438867	0.0908439	0.809	0.933	0.919	0.886	0.69	0.864	0.93	0.921	0.91	FALSE	FALSE	FALSE	FALSE	FALSE	FALSE	FALSE	FALSE	FALSE	FALSE	0.705	-0.448	0.257	0.454	1.16	-0.444	0.261	-0.228	0.477	0.214	-0.234	0.668	-0.23	-0.0141	-0.491
Cox6c	Q9CPQ1	0.00189452	0.000800409	0.72885	0.187957	1.48e-05	0.00251084	0.908148	0.0282028	0.192868	0.632	0.519	0.935	0.907	0.499	0.371	0.949	0.744	0.925	FALSE	FALSE	FALSE	FALSE	FALSE	FALSE	FALSE	FALSE	FALSE	FALSE	0.562	-0.616	-0.054	0.212	0.774	-0.544	0.018	-0.364	0.197	0.307	-0.309	0.519	-0.237	-0.0575	-0.255
Cox7a2	P48771	0.483033	0.00294744	0.0115775	0.349035	0.0822605	0.0309989	0.108895	0.0326592	0.118793	0.918	0.647	0.806	0.935	0.91	0.725	0.901	0.758	0.916	FALSE	FALSE	FALSE	FALSE	FALSE	FALSE	FALSE	FALSE	FALSE	FALSE	0.163	-0.747	-0.584	0.21	0.373	-0.52	-0.358	-0.496	-0.333	0.286	-0.461	0.496	-0.235	-0.21	0.123
Cox7a2l	Q61387	0.0488724	0.286627	0.31057	0.374805	0.197341	0.960392	0.0334139	0.418556	0.170514	0.838	0.951	0.915	0.938	0.926	0.948	0.863	0.919	0.923	FALSE	FALSE	FALSE	FALSE	FALSE	FALSE	FALSE	FALSE	FALSE	FALSE	-0.828	0.437	-0.392	0.349	-0.479	-0.0202	-0.849	0.318	-0.511	-0.33	0.107	0.0191	-0.35	-0.0122	0.499
Cox7c	P17665	0.0190516	0.566084	0.0525931	0.983754	0.0096477	0.11893	0.358182	0.0252482	0.814467	0.791	0.965	0.865	0.966	0.857	0.847	0.93	0.733	0.95	FALSE	FALSE	FALSE	FALSE	FALSE	FALSE	FALSE	FALSE	FALSE	FALSE	1.13	-0.264	0.869	0.009	1.14	-0.733	0.401	-1.04	0.0974	0.543	0.278	0.552	-0.19	-0.494	-0.591
Cpeb2	Q7TN99	0.00130851	0.0021169	0.845138	0.000752996	0.940844	0.0268042	0.200234	0.0122531	0.278876	0.6	0.613	0.938	0.249	0.952	0.708	0.917	0.653	0.932	FALSE	FALSE	FALSE	FALSE	FALSE	FALSE	FALSE	FALSE	FALSE	FALSE	0.865	-0.82	0.045	-0.881	-0.0163	-0.566	0.299	-0.624	0.241	0.654	-0.166	-0.227	0.0886	0.0305	-0.211
Cpne1	Q8C166	0.00540152	0.0170889	0.613821	0.143511	0.0931043	0.798659	0.00170045	0.877085	0.00363184	0.712	0.825	0.931	0.892	0.912	0.942	0.71	0.945	0.813	FALSE	FALSE	FALSE	FALSE	FALSE	FALSE	FALSE	FALSE	FALSE	FALSE	0.366	-0.307	0.0583	-0.175	0.19	0.0312	0.397	-0.0182	0.347	0.141	-0.166	-0.0345	0.172	0.123	-0.225
Cpne3	Q8BT60	0.0133235	0.208082	0.00026928	0.0252064	0.687082	0.0179079	0.893567	0.0437077	0.504278	0.771	0.943	0.565	0.733	0.947	0.658	0.949	0.784	0.942	FALSE	FALSE	FALSE	FALSE	FALSE	FALSE	FALSE	FALSE	FALSE	FALSE	0.374	0.182	0.556	-0.322	0.052	-0.356	0.018	-0.288	0.0864	0.206	0.389	-0.116	-0.15	-0.0813	-0.168
Cpne8	Q9DC53	0.120267	0.608309	0.0325767	0.565756	0.0236052	0.0480811	0.000566251	0.186142	0.00325512	0.874	0.966	0.848	0.951	0.882	0.771	0.627	0.883	0.808	FALSE	FALSE	FALSE	FALSE	FALSE	FALSE	FALSE	FALSE	FALSE	FALSE	-0.545	-0.176	-0.722	-0.19	-0.736	-0.704	-1.25	-0.444	-0.989	0.177	0.000338	-0.0136	-0.527	-0.267	0.722
Cpox	P36552	0.117636	0.0293016	0.474635	0.554464	0.0219874	0.916997	0.0788716	0.106261	0.99259	0.873	0.862	0.925	0.951	0.88	0.946	0.892	0.85	0.954	FALSE	FALSE	FALSE	FALSE	FALSE	FALSE	FALSE	FALSE	FALSE	FALSE	-0.377	0.536	0.159	-0.134	-0.511	-0.0245	-0.401	0.375	-0.00197	-0.19	0.346	-0.324	-0.214	0.185	0.187
Cpped1	Q8BFS6	0.196599	0.711972	0.322281	0.159123	0.939442	0.108149	0.723415	0.782777	0.0890012	0.891	0.969	0.916	0.898	0.952	0.84	0.945	0.941	0.91	FALSE	FALSE	FALSE	FALSE	FALSE	FALSE	FALSE	FALSE	FALSE	FALSE	-0.716	0.202	-0.514	0.753	0.0374	0.898	0.182	-0.145	-0.86	-0.41	-0.209	0.343	0.487	-0.555	0.305
Cps1	Q8C196	0.00388772	0.10282	0.131945	0.000442974	0.454329	0.533276	0.0124693	0.112894	0.0920728	0.689	0.921	0.893	0.199	0.94	0.927	0.823	0.854	0.91	FALSE	FALSE	FALSE	FALSE	FALSE	FALSE	FALSE	FALSE	FALSE	FALSE	2.97	-1.59	1.38	-3.62	-0.646	-0.595	2.38	-1.49	1.48	1.82	0.228	-1.8	1.22	0.334	-1.15
Cpsf1	Q9EPU4	0.467483	0.713874	0.250264	0.32535	0.0701664	0.595529	0.18762	0.398716	0.0947818	0.917	0.969	0.91	0.932	0.906	0.931	0.915	0.917	0.911	FALSE	FALSE	FALSE	FALSE	FALSE	FALSE	FALSE	FALSE	FALSE	FALSE	0.153	0.0768	0.23	0.2	0.352	0.111	0.264	0.171	0.324	-0.0775	-0.000668	0.122	0.0339	0.0935	-0.23
Cpsf2	O35218	0.0319986	0.074901	0.000162921	0.169121	0.00041905	0.747763	0.0498573	0.619721	0.00516348	0.818	0.909	0.523	0.902	0.729	0.939	0.877	0.933	0.827	FALSE	FALSE	FALSE	FALSE	FALSE	FALSE	FALSE	FALSE	FALSE	FALSE	-0.316	-0.259	-0.576	-0.19	-0.507	0.0455	-0.271	-0.0677	-0.384	0.0334	-0.226	-0.157	0.0789	-0.0343	0.35
Cpsf3	Q9QXK7	0.302784	0.815545	0.183702	0.285555	0.0276868	0.445236	0.77223	0.913115	0.304668	0.905	0.971	0.902	0.927	0.886	0.92	0.946	0.946	0.934	FALSE	FALSE	FALSE	FALSE	FALSE	FALSE	FALSE	FALSE	FALSE	FALSE	-0.152	-0.0341	-0.186	-0.152	-0.304	0.112	-0.0399	0.0153	-0.137	-0.0107	-0.0448	-0.163	0.101	0.00463	0.141
Cpsf6	Q6NVF9	0.472708	0.105864	0.325575	0.44491	0.984486	0.29332	0.718617	0.396102	0.911358	0.917	0.922	0.916	0.944	0.952	0.901	0.945	0.917	0.952	FALSE	FALSE	FALSE	FALSE	FALSE	FALSE	FALSE	FALSE	FALSE	FALSE	0.0764	-0.175	-0.099	-0.0782	-0.00186	-0.112	-0.036	-0.087	-0.0106	0.0907	-0.0847	0.0125	-0.0217	0.0037	0.0143
Cpsf7	Q8BTV2	0.128099	0.505136	0.351544	0.303534	0.540218	0.466567	0.021026	0.111951	0.990204	0.876	0.963	0.918	0.93	0.943	0.922	0.846	0.854	0.954	FALSE	FALSE	FALSE	FALSE	FALSE	FALSE	FALSE	FALSE	FALSE	FALSE	0.232	-0.1	0.132	-0.149	0.0829	0.109	0.342	-0.234	-0.00166	0.11	0.0102	-0.0393	0.22	-0.124	-0.122
Cpt1a	P97742	0.201386	0.317166	0.760673	0.00554871	0.0900685	0.0563242	0.474748	0.175472	0.974404	0.892	0.953	0.935	0.495	0.911	0.786	0.936	0.88	0.953	FALSE	FALSE	FALSE	FALSE	FALSE	FALSE	FALSE	FALSE	FALSE	FALSE	-0.662	0.515	-0.147	1.46	0.802	1.01	0.345	0.676	0.0148	-0.766	-0.251	0.697	0.241	-0.0899	-0.105
Cpt2	P52825	0.0752058	0.572343	0.186436	0.829917	0.0305692	0.106631	0.849225	0.00307319	0.1697	0.856	0.965	0.902	0.962	0.888	0.839	0.948	0.469	0.923	FALSE	FALSE	FALSE	FALSE	FALSE	FALSE	FALSE	FALSE	FALSE	FALSE	-0.343	0.106	-0.237	-0.0387	-0.382	0.31	-0.0336	0.579	0.236	-0.227	-0.121	-0.266	0.0825	0.352	0.116
Crat	P47934	0.776139	0.00682479	0.0020344	0.00011361	2.14e-05	0.00030996	6.92e-05	8.62e-06	1.4e-06	0.931	0.744	0.713	0.104	0.529	0.179	0.435	0.0553	0.286	FALSE	FALSE	FALSE	FALSE	FALSE	FALSE	FALSE	FALSE	FALSE	FALSE	0.0828	0.843	0.926	1.25	1.33	1.19	1.27	1.51	1.59	-0.848	-0.00462	0.399	0.34	0.662	-0.931
Creb1	Q01147	0.761791	0.541719	0.335551	0.469269	0.661182	0.989209	0.758708	0.491478	0.689248	0.93	0.964	0.917	0.946	0.946	0.949	0.946	0.925	0.947	FALSE	FALSE	FALSE	FALSE	FALSE	FALSE	FALSE	FALSE	FALSE	FALSE	0.151	0.304	0.455	-0.348	-0.197	-0.00672	0.144	-0.331	-0.18	0.108	0.412	-0.24	0.101	-0.223	-0.0432
Crebbp	P45481	0.83786	0.828816	0.655779	0.0309467	0.03673	0.379012	0.253021	0.357881	0.449072	0.933	0.972	0.932	0.758	0.892	0.913	0.922	0.913	0.94	FALSE	FALSE	FALSE	FALSE	FALSE	FALSE	FALSE	FALSE	FALSE	FALSE	0.1	0.106	0.207	-1.06	-0.963	0.435	0.535	-0.437	-0.337	0.219	0.326	-0.844	0.654	-0.218	0.119
Creg1	O88668	0.00407491	0.563993	0.0116178	0.000142836	0.229664	0.00626688	0.855296	0.0123021	0.543908	0.692	0.965	0.806	0.117	0.929	0.509	0.948	0.654	0.943	FALSE	FALSE	FALSE	FALSE	FALSE	FALSE	FALSE	FALSE	FALSE	FALSE	-0.784	0.146	-0.638	1.06	0.278	0.741	-0.0434	0.645	-0.139	-0.6	-0.454	0.462	0.141	0.0453	0.184
Crip1	P63254	2.54e-05	0.782278	2.47e-05	0.587147	1.21e-06	0.0592212	4.56e-08	0.791266	2.7e-06	0.298	0.971	0.388	0.952	0.312	0.791	0.0545	0.941	0.334	FALSE	FALSE	FALSE	FALSE	FALSE	FALSE	FALSE	FALSE	FALSE	FALSE	2.36	-0.131	2.23	0.248	2.61	0.922	3.29	0.121	2.48	0.182	0.0515	0.43	1.1	0.303	-2.18
Crip2	Q9DCT8	0.0145157	0.0634885	0.480329	0.546683	0.0334175	0.316711	0.103337	0.115943	8.04e-05	0.776	0.902	0.925	0.95	0.89	0.904	0.899	0.856	0.587	FALSE	FALSE	FALSE	FALSE	FALSE	FALSE	FALSE	FALSE	FALSE	FALSE	-1.45	1.08	-0.376	0.327	-1.13	0.569	-0.886	-0.871	-2.33	-0.395	0.683	-0.0675	0.174	-1.27	1.06
Cript	O70333	0.985138	0.36034	0.342101	0.492707	0.477383	0.696825	0.693949	0.0737379	0.0600692	0.937	0.956	0.917	0.947	0.941	0.937	0.944	0.826	0.901	FALSE	FALSE	FALSE	FALSE	FALSE	FALSE	FALSE	FALSE	FALSE	FALSE	0.00713	-0.353	-0.346	-0.254	-0.247	-0.149	-0.142	-0.678	-0.671	0.263	-0.0903	0.0088	0.113	-0.416	0.255
Crk	Q64010	0.00685359	0.00100771	0.430716	0.643192	0.000859771	0.907786	0.0060149	0.530218	0.0162509	0.729	0.537	0.923	0.955	0.765	0.946	0.787	0.928	0.866	FALSE	FALSE	FALSE	FALSE	FALSE	FALSE	FALSE	FALSE	FALSE	FALSE	0.398	-0.5	-0.103	0.0613	0.459	-0.0159	0.382	-0.0833	0.314	0.152	-0.349	0.213	0.136	0.0684	-0.246
Crkl	P47941	0.683072	0.0390262	0.0734787	0.423871	0.196855	0.526438	0.273129	0.195506	0.0719236	0.928	0.878	0.876	0.942	0.926	0.926	0.924	0.885	0.905	FALSE	FALSE	FALSE	FALSE	FALSE	FALSE	FALSE	FALSE	FALSE	FALSE	0.0599	-0.315	-0.255	0.113	0.173	0.0931	0.153	0.185	0.245	-0.0124	-0.327	0.101	0.0807	0.173	-0.0723
Crnkl1	P63154	0.500194	0.175492	0.459506	0.753582	0.283045	0.243112	0.593205	0.712105	0.258262	0.919	0.938	0.924	0.959	0.932	0.891	0.941	0.938	0.931	FALSE	FALSE	FALSE	FALSE	FALSE	FALSE	FALSE	FALSE	FALSE	FALSE	-0.157	0.32	0.163	-0.0703	-0.228	0.275	0.117	-0.0827	-0.24	-0.0918	0.229	-0.162	0.183	-0.174	0.0656
Crocc	Q8CJ40	0.226645	0.964762	0.185167	0.223019	0.011724	0.420118	0.0379553	0.0900244	0.00308358	0.896	0.974	0.902	0.916	0.863	0.917	0.868	0.84	0.806	FALSE	FALSE	FALSE	FALSE	FALSE	FALSE	FALSE	FALSE	FALSE	FALSE	0.255	0.00919	0.264	0.247	0.502	0.169	0.424	0.349	0.604	-0.103	-0.0937	0.144	0.0658	0.246	-0.358
Crppa	Q5RJG7	0.182577	0.680316	0.0690254	0.55278	0.389651	0.243982	0.85269	0.357651	0.609001	0.889	0.968	0.874	0.951	0.937	0.891	0.948	0.913	0.945	FALSE	FALSE	FALSE	FALSE	FALSE	FALSE	FALSE	FALSE	FALSE	FALSE	0.97	0.295	1.27	-0.41	0.56	-0.845	0.125	-0.639	0.331	0.448	0.744	0.0378	-0.397	-0.191	-0.522
Crybg1	A0A0G2JG52	0.146278	0.296588	0.651171	0.447017	0.411596	0.49393	0.402521	0.317631	0.572539	0.881	0.952	0.932	0.944	0.938	0.924	0.932	0.908	0.944	FALSE	FALSE	FALSE	FALSE	FALSE	FALSE	FALSE	FALSE	FALSE	FALSE	-0.459	0.327	-0.132	0.228	-0.231	0.213	-0.246	0.301	-0.158	-0.263	0.0633	-0.0355	-0.0505	0.0373	0.196
Crybg2	A0A2I3BQG2	0.0157236	0.0805226	7.32e-05	0.105322	0.295613	0.981987	0.0115389	0.310656	0.000485407	0.78	0.912	0.46	0.872	0.933	0.948	0.82	0.907	0.711	FALSE	FALSE	FALSE	FALSE	FALSE	FALSE	FALSE	FALSE	FALSE	FALSE	0.487	0.343	0.83	-0.305	0.182	-0.00431	0.482	0.188	0.675	0.0465	0.39	-0.258	0.0421	0.234	-0.44
Cryl1	Q99KP3	8.07e-06	0.377498	4.34e-05	0.000734184	0.0544862	0.93132	2.57e-06	0.000942625	0.0441115	0.237	0.957	0.423	0.247	0.901	0.947	0.209	0.328	0.893	FALSE	FALSE	FALSE	FALSE	FALSE	FALSE	FALSE	FALSE	FALSE	FALSE	-0.971	0.159	-0.812	0.649	-0.322	-0.0155	-0.987	0.633	-0.338	-0.428	-0.269	0.221	-0.443	0.205	0.543
Crym	O54983	0.706951	0.0171168	0.0300028	0.00281583	0.000534702	0.0371976	0.065366	0.276258	0.451812	0.928	0.825	0.845	0.379	0.741	0.745	0.886	0.902	0.94	FALSE	FALSE	FALSE	FALSE	FALSE	FALSE	FALSE	FALSE	FALSE	FALSE	0.141	-0.944	-0.802	1.17	1.31	-0.814	-0.673	-0.398	-0.256	0.156	-0.787	1.33	-0.658	-0.241	0.0148
Cryz	P47199	0.0433371	0.0256606	5.67e-05	0.00621306	0.423971	0.134731	0.545724	0.174608	0.396908	0.832	0.853	0.442	0.515	0.939	0.856	0.939	0.879	0.938	FALSE	FALSE	FALSE	FALSE	FALSE	FALSE	FALSE	FALSE	FALSE	FALSE	0.313	0.349	0.662	-0.422	-0.108	-0.228	0.0853	-0.198	0.115	0.151	0.5	-0.271	-0.0769	-0.0473	-0.162
Cryzl1	Q921W4	0.545291	0.843349	0.664828	0.369554	0.110084	0.117231	0.295853	0.0286937	0.0857394	0.921	0.972	0.932	0.937	0.915	0.846	0.926	0.746	0.909	FALSE	FALSE	FALSE	FALSE	FALSE	FALSE	FALSE	FALSE	FALSE	FALSE	-0.113	0.0369	-0.0763	-0.162	-0.275	0.299	0.186	0.41	0.297	-0.12	-0.0836	-0.283	0.178	0.29	-0.00727
Cs	Q9CZU6	8.62e-05	0.904679	5.73e-05	0.145407	0.00162937	0.000500556	0.494377	6.38e-05	0.941877	0.382	0.973	0.443	0.893	0.794	0.212	0.937	0.136	0.953	FALSE	FALSE	FALSE	FALSE	FALSE	FALSE	FALSE	FALSE	FALSE	FALSE	-0.626	0.0165	-0.609	0.196	-0.429	0.537	-0.0889	0.617	-0.00905	-0.347	-0.331	-0.151	0.189	0.269	0.278
Csad	Q9DBE0	0.212312	0.218461	0.985346	0.0254412	0.279237	0.116274	0.717469	0.150841	0.873571	0.893	0.944	0.941	0.734	0.932	0.845	0.944	0.871	0.951	FALSE	FALSE	FALSE	FALSE	FALSE	FALSE	FALSE	FALSE	FALSE	FALSE	-0.661	0.652	-0.00905	1.18	0.516	0.839	0.178	0.736	0.075	-0.717	-0.0654	0.459	0.122	0.0187	-0.0564
Cse1l	Q9ERK4	0.127049	0.429473	0.420304	0.403972	0.4085	0.47476	0.375901	0.43089	0.380804	0.876	0.96	0.922	0.94	0.938	0.922	0.931	0.92	0.937	FALSE	FALSE	FALSE	FALSE	FALSE	FALSE	FALSE	FALSE	FALSE	FALSE	-0.544	0.277	-0.267	0.282	-0.262	0.251	-0.293	0.266	-0.278	-0.279	-0.00166	0.00307	-0.0284	-0.013	0.265
Csk	P41241	0.176646	0.182537	0.983847	0.191335	0.00618264	0.317464	0.0165827	0.852738	0.192329	0.887	0.939	0.941	0.908	0.843	0.905	0.836	0.944	0.925	FALSE	FALSE	FALSE	FALSE	FALSE	FALSE	FALSE	FALSE	FALSE	FALSE	0.2	-0.197	0.00278	0.186	0.386	0.147	0.347	-0.026	0.174	0.00945	-0.188	0.196	0.157	-0.0166	-0.191
Csnk1a1	Q8BK63	0.00383299	0.287339	0.000111518	0.481664	0.0107223	0.683968	0.00702929	0.214434	0.0411264	0.688	0.951	0.491	0.946	0.86	0.936	0.796	0.89	0.892	FALSE	FALSE	FALSE	FALSE	FALSE	FALSE	FALSE	FALSE	FALSE	FALSE	0.499	0.172	0.671	-0.109	0.39	-0.065	0.434	-0.193	0.306	0.122	0.293	0.0132	0.0567	-0.0716	-0.377
Csnk1d	Q9DC28	0.74727	0.774781	0.969367	0.19148	0.0847453	0.57433	0.351271	0.17776	0.0773164	0.93	0.97	0.941	0.908	0.91	0.93	0.93	0.88	0.906	FALSE	FALSE	FALSE	FALSE	FALSE	FALSE	FALSE	FALSE	FALSE	FALSE	-0.0719	0.0638	-0.00807	-0.285	-0.356	-0.126	-0.197	-0.294	-0.366	0.11	0.174	-0.174	-0.0152	-0.184	0.182
Csnk2a1	Q60737	0.0025896	0.734178	0.000594072	0.576372	0.00480869	0.958521	0.00178392	0.135573	1.24e-05	0.657	0.97	0.628	0.952	0.835	0.948	0.714	0.865	0.444	FALSE	FALSE	FALSE	FALSE	FALSE	FALSE	FALSE	FALSE	FALSE	FALSE	-0.399	-0.0414	-0.441	0.0656	-0.334	0.00633	-0.393	-0.178	-0.578	-0.0369	-0.0783	0.0287	-0.0306	-0.215	0.362
Csnk2a2	O54833	0.641432	0.716569	0.381952	0.124124	0.0353792	0.173293	0.0574923	0.683845	0.345201	0.926	0.969	0.92	0.883	0.891	0.872	0.882	0.937	0.936	FALSE	FALSE	FALSE	FALSE	FALSE	FALSE	FALSE	FALSE	FALSE	FALSE	0.082	0.0639	0.146	0.266	0.348	0.243	0.325	0.069	0.151	-0.101	-0.0372	0.165	0.142	-0.0322	-0.183
Csnk2b	P67871	0.440875	0.0692252	0.00847467	0.479977	0.918709	0.59913	0.79269	0.0485776	0.00480644	0.915	0.906	0.792	0.946	0.951	0.931	0.947	0.793	0.824	FALSE	FALSE	FALSE	FALSE	FALSE	FALSE	FALSE	FALSE	FALSE	FALSE	-0.228	-0.552	-0.781	0.201	-0.0272	0.155	-0.0731	-0.58	-0.809	0.1	-0.452	0.302	0.256	-0.48	0.329
Csrp1	P97315	0.0182208	0.0072572	3.88e-06	0.443641	0.0611603	0.000101627	0.0408007	0.368721	0.0817933	0.789	0.75	0.27	0.944	0.903	0.113	0.87	0.914	0.908	FALSE	FALSE	FALSE	FALSE	FALSE	FALSE	FALSE	FALSE	FALSE	FALSE	0.52	0.6	1.12	-0.155	0.365	-0.939	-0.419	-0.182	0.338	0.204	0.804	0.0488	-0.735	0.0215	-0.316
Csrp2	P97314	0.972348	0.114805	0.0887486	0.144472	0.129609	0.000542804	0.000318087	0.159756	0.144587	0.937	0.925	0.881	0.893	0.918	0.218	0.578	0.875	0.92	FALSE	FALSE	FALSE	FALSE	FALSE	FALSE	FALSE	FALSE	FALSE	FALSE	0.0119	0.555	0.567	-0.492	-0.481	-1.33	-1.32	-0.474	-0.462	0.314	0.869	-0.178	-1.02	-0.159	0.302
Cstf1	Q99LC2	0.0310164	0.0358246	5.62e-05	0.74964	0.00794217	0.672928	0.00790809	0.368707	0.00162803	0.816	0.873	0.442	0.959	0.851	0.936	0.802	0.914	0.777	FALSE	FALSE	FALSE	FALSE	FALSE	FALSE	FALSE	FALSE	FALSE	FALSE	-0.344	-0.334	-0.678	-0.0469	-0.391	-0.0646	-0.409	-0.133	-0.477	0.0436	-0.29	-0.0033	-0.0209	-0.0894	0.388
Cstf2	Q8BIQ5	0.0510625	0.658723	0.0135691	0.793173	0.0169315	0.583188	0.126815	0.703698	0.0750755	0.84	0.968	0.813	0.961	0.873	0.93	0.905	0.938	0.906	FALSE	FALSE	FALSE	FALSE	FALSE	FALSE	FALSE	FALSE	FALSE	FALSE	-0.274	-0.0601	-0.335	-0.0343	-0.309	0.0747	-0.2	0.0498	-0.225	-0.0496	-0.11	-0.0839	0.0251	0.000141	0.225
Cstf2t	Q8C7E9	0.139263	0.17434	0.892884	0.113457	0.955762	0.263913	0.688461	0.381159	0.466845	0.879	0.938	0.939	0.878	0.952	0.895	0.944	0.915	0.941	FALSE	FALSE	FALSE	FALSE	FALSE	FALSE	FALSE	FALSE	FALSE	FALSE	0.365	-0.334	0.0307	-0.377	-0.0121	-0.273	0.0915	-0.205	0.16	0.269	-0.0646	-0.107	-0.00379	0.0642	-0.0953
Ctbp1	O88712	0.109317	0.0115928	0.275482	0.64424	0.02729	0.818029	0.142752	0.1069	0.955369	0.871	0.794	0.912	0.955	0.885	0.942	0.908	0.851	0.953	FALSE	FALSE	FALSE	FALSE	FALSE	FALSE	FALSE	FALSE	FALSE	FALSE	0.209	-0.342	-0.133	0.0568	0.266	-0.0294	0.18	-0.203	0.00645	0.122	-0.22	0.179	0.0925	-0.0809	-0.0874
Ctbp2	O88712	0.00332304	0.257365	7.71e-05	0.796589	0.00278986	0.0511917	6.08e-06	0.00185269	7.71e-08	0.677	0.948	0.464	0.961	0.815	0.777	0.261	0.398	0.136	FALSE	FALSE	FALSE	FALSE	FALSE	FALSE	FALSE	FALSE	FALSE	FALSE	-0.357	-0.129	-0.486	0.0278	-0.329	-0.227	-0.584	-0.368	-0.726	0.0656	-0.063	0.0934	-0.161	-0.303	0.423
Ctdp1	Q7TSG2	0.376777	0.958948	0.322244	0.136104	0.01373	0.033076	0.00245553	0.41441	0.0708868	0.911	0.974	0.916	0.889	0.867	0.732	0.735	0.919	0.905	FALSE	FALSE	FALSE	FALSE	FALSE	FALSE	FALSE	FALSE	FALSE	FALSE	-0.148	-0.00858	-0.157	-0.244	-0.392	-0.37	-0.519	-0.132	-0.28	0.11	0.101	-0.134	-0.261	-0.0218	0.258
Ctdspl2	Q8BG15	0.310704	0.380702	0.881513	0.745083	0.433993	0.970392	0.266099	0.076524	0.420698	0.905	0.957	0.939	0.959	0.939	0.948	0.923	0.828	0.939	FALSE	FALSE	FALSE	FALSE	FALSE	FALSE	FALSE	FALSE	FALSE	FALSE	-0.243	0.21	-0.0334	0.0744	-0.169	-0.00882	-0.252	0.417	0.174	-0.167	0.043	-0.0923	-0.176	0.25	0.0764
Cth	Q8VCN5	0.312515	0.642165	0.558122	0.0860487	0.00515945	0.411345	0.058213	0.859925	0.194528	0.905	0.967	0.929	0.858	0.837	0.916	0.882	0.944	0.925	FALSE	FALSE	FALSE	FALSE	FALSE	FALSE	FALSE	FALSE	FALSE	FALSE	-0.549	0.251	-0.299	-0.915	-1.46	-0.446	-0.995	-0.0915	-0.641	0.138	0.388	-0.777	-0.308	0.046	0.687
Ctnna1	P26231	0.0306591	0.232362	0.000918086	0.939205	0.0145929	0.958955	0.0255077	0.502079	0.0830153	0.816	0.946	0.66	0.965	0.869	0.948	0.853	0.926	0.908	FALSE	FALSE	FALSE	FALSE	FALSE	FALSE	FALSE	FALSE	FALSE	FALSE	0.218	0.117	0.335	0.00708	0.225	-0.00497	0.213	-0.0626	0.155	0.0278	0.145	0.0349	0.0229	-0.0347	-0.19
Ctnna2	Q61301	0.853762	0.738925	0.874256	0.975779	0.813042	0.106952	0.127793	0.540579	0.653085	0.934	0.97	0.939	0.966	0.949	0.839	0.905	0.929	0.947	FALSE	FALSE	FALSE	FALSE	FALSE	FALSE	FALSE	FALSE	FALSE	FALSE	0.0966	-0.175	-0.0782	0.0153	0.112	-0.865	-0.768	-0.309	-0.213	0.24	0.0654	0.255	-0.625	-0.0693	0.144
Ctnnb1	Q02248	0.401838	0.00117885	0.00668327	0.0230305	0.116109	0.00691516	0.000428929	0.0396043	0.00306003	0.913	0.554	0.78	0.721	0.916	0.524	0.604	0.776	0.806	FALSE	FALSE	FALSE	FALSE	FALSE	FALSE	FALSE	FALSE	FALSE	FALSE	0.108	-0.461	-0.352	-0.295	-0.187	0.372	0.48	0.265	0.373	0.0377	-0.423	-0.257	0.41	0.302	-0.0708
Ctnnbl1	Q9CWL8	1.83e-06	0.0956205	9.64e-05	0.00776498	0.00120948	0.0302416	0.000475569	0.143703	2.41e-05	0.166	0.918	0.481	0.554	0.781	0.722	0.613	0.869	0.489	FALSE	FALSE	FALSE	FALSE	FALSE	FALSE	FALSE	FALSE	FALSE	FALSE	-1.31	0.374	-0.932	0.599	-0.706	0.496	-0.81	0.314	-0.992	-0.528	-0.153	0.0716	-0.0321	-0.214	0.778
Ctnnd1	E9Q903	0.0679823	0.0761662	0.952176	0.481841	0.189816	0.00638735	0.274443	0.00514023	0.26607	0.852	0.91	0.941	0.946	0.925	0.512	0.924	0.541	0.931	FALSE	FALSE	FALSE	FALSE	FALSE	FALSE	FALSE	FALSE	FALSE	FALSE	0.361	-0.35	0.0108	-0.13	0.231	-0.561	-0.2	-0.556	-0.195	0.338	-0.0122	0.208	-0.223	-0.218	-0.023
Ctnnd1.1	P30999	0.0498108	0.507613	0.154536	0.410334	0.178234	0.00183293	0.150369	0.0015718	0.154393	0.839	0.963	0.897	0.941	0.924	0.331	0.909	0.381	0.921	FALSE	FALSE	FALSE	FALSE	FALSE	FALSE	FALSE	FALSE	FALSE	FALSE	0.201	-0.0657	0.135	-0.0787	0.122	-0.337	-0.136	-0.33	-0.129	0.176	0.111	0.0978	-0.161	-0.154	-0.0243
Ctps1	P70303	1.55e-05	0.0853065	0.00108463	0.147752	0.000250179	0.000794228	0.133517	0.0138251	0.00587478	0.269	0.914	0.671	0.894	0.7	0.248	0.906	0.667	0.832	FALSE	FALSE	FALSE	FALSE	FALSE	FALSE	FALSE	FALSE	FALSE	FALSE	-1.11	0.381	-0.734	0.306	-0.809	0.803	-0.311	0.54	-0.575	-0.534	-0.154	-0.229	0.269	0.00528	0.58
Ctps2	P70303	0.668697	0.0854167	0.162982	0.453454	0.742848	0.0300152	0.0592169	0.0602517	0.118932	0.927	0.914	0.899	0.944	0.948	0.721	0.883	0.811	0.916	FALSE	FALSE	FALSE	FALSE	FALSE	FALSE	FALSE	FALSE	FALSE	FALSE	-0.108	0.447	0.339	0.183	0.075	0.573	0.465	0.472	0.364	-0.309	0.138	-0.126	0.264	0.163	-0.201
Ctr9	Q62018	0.433179	0.742684	0.626689	0.640327	0.177199	0.63609	0.739313	0.420708	0.0907741	0.915	0.97	0.931	0.955	0.924	0.934	0.945	0.919	0.91	FALSE	FALSE	FALSE	FALSE	FALSE	FALSE	FALSE	FALSE	FALSE	FALSE	-0.213	0.0888	-0.124	-0.122	-0.335	0.128	-0.0849	-0.211	-0.424	-0.00502	0.0838	-0.127	0.123	-0.216	0.208
Ctsa	P16675	0.0320432	0.0186569	0.7997	0.054692	0.719722	0.350877	0.176149	0.00315418	0.352398	0.818	0.831	0.937	0.819	0.947	0.909	0.913	0.472	0.936	FALSE	FALSE	FALSE	FALSE	FALSE	FALSE	FALSE	FALSE	FALSE	FALSE	-0.338	0.374	0.0361	0.289	-0.049	0.142	-0.196	0.466	0.128	-0.284	0.0902	0.00513	-0.142	0.182	0.0541
Ctsb	P10605	0.0102501	0.0494742	0.463648	0.401461	0.0409711	0.000416104	0.194208	0.17123	0.131347	0.755	0.89	0.924	0.94	0.895	0.197	0.916	0.878	0.918	FALSE	FALSE	FALSE	FALSE	FALSE	FALSE	FALSE	FALSE	FALSE	FALSE	-1.15	0.855	-0.292	0.341	-0.805	1.67	0.522	0.563	-0.584	-0.767	0.0881	-0.426	0.902	-0.204	0.38
Ctsc	P97821	0.0277297	0.186349	0.313279	0.061042	0.626306	0.167484	0.000465112	0.875657	0.0230804	0.811	0.94	0.915	0.829	0.945	0.87	0.611	0.945	0.876	FALSE	FALSE	FALSE	FALSE	FALSE	FALSE	FALSE	FALSE	FALSE	FALSE	-0.617	0.36	-0.257	0.499	-0.118	-0.376	-0.993	0.0403	-0.576	-0.201	0.159	0.298	-0.577	-0.161	0.416
Ctsd	P18242	0.0394602	0.00441429	0.328191	0.277025	0.00130595	0.435217	0.15753	0.792403	0.043913	0.828	0.696	0.916	0.926	0.784	0.919	0.911	0.941	0.893	FALSE	FALSE	FALSE	FALSE	FALSE	FALSE	FALSE	FALSE	FALSE	FALSE	-0.469	0.673	0.204	-0.232	-0.701	0.172	-0.297	0.0555	-0.414	-0.178	0.495	-0.409	-0.00597	-0.122	0.291
Ctsl	P06797	0.0395705	0.349351	0.0026584	0.576651	0.0842612	0.146554	0.48557	0.0205072	0.822128	0.828	0.956	0.729	0.952	0.91	0.861	0.936	0.712	0.95	FALSE	FALSE	FALSE	FALSE	FALSE	FALSE	FALSE	FALSE	FALSE	FALSE	0.58	0.256	0.836	-0.146	0.434	-0.401	0.179	-0.635	-0.055	0.268	0.524	0.122	-0.133	-0.367	-0.312
Ctsz	Q9WUU7	0.00016634	0.0408613	1.84e-07	0.0824101	0.00725205	0.0192259	0.0579977	7.93e-05	0.913669	0.427	0.88	0.134	0.854	0.848	0.668	0.882	0.148	0.952	FALSE	FALSE	FALSE	FALSE	FALSE	FALSE	FALSE	FALSE	FALSE	FALSE	1.07	0.526	1.59	-0.425	0.642	-0.61	0.457	-1.09	-0.0242	0.479	1.01	0.0538	-0.131	-0.612	-0.588
Cttn	Q60598	3.11e-06	0.524755	7.57e-06	0.117732	7.44e-09	0.0280455	0.00091332	0.138153	9.35e-09	0.192	0.964	0.312	0.88	0.0872	0.713	0.665	0.866	0.0662	FALSE	FALSE	FALSE	FALSE	FALSE	FALSE	FALSE	FALSE	FALSE	FALSE	0.704	-0.0779	0.626	0.188	0.891	-0.28	0.423	0.178	0.881	0.101	0.0226	0.288	-0.18	0.278	-0.603
Cttn.1	Q921L6	0.268299	0.0141112	0.125329	0.839029	0.152811	0.0458394	0.316786	0.0344173	0.272233	0.901	0.81	0.891	0.962	0.921	0.766	0.927	0.763	0.931	FALSE	FALSE	FALSE	FALSE	FALSE	FALSE	FALSE	FALSE	FALSE	FALSE	0.487	-1.13	-0.643	0.0851	0.572	-0.902	-0.415	-0.923	-0.436	0.569	-0.561	0.654	-0.333	-0.355	0.0813
Ctu2	Q3U308	0.351671	0.596655	0.127158	0.787854	0.45379	0.903726	0.266411	0.0381745	0.0022277	0.909	0.966	0.892	0.961	0.94	0.946	0.923	0.773	0.792	FALSE	FALSE	FALSE	FALSE	FALSE	FALSE	FALSE	FALSE	FALSE	FALSE	-0.249	-0.141	-0.39	0.0688	-0.18	-0.0321	-0.281	-0.551	-0.801	0.0811	-0.0598	0.15	0.0489	-0.47	0.33
Cul1	Q9WTX6	0.000367503	0.00370958	0.35509	0.119045	0.00969219	0.375434	0.00236593	0.046549	0.03104	0.482	0.675	0.918	0.881	0.857	0.912	0.732	0.79	0.884	FALSE	FALSE	FALSE	FALSE	FALSE	FALSE	FALSE	FALSE	FALSE	FALSE	-0.692	0.541	-0.151	0.264	-0.428	0.154	-0.539	0.342	-0.35	-0.341	0.2	-0.0769	-0.187	0.00113	0.351
Cul3	Q9JLV5	0.745969	0.870912	0.863834	0.407917	0.218792	0.410036	0.593392	0.909674	0.631813	0.93	0.972	0.938	0.941	0.928	0.916	0.941	0.946	0.946	FALSE	FALSE	FALSE	FALSE	FALSE	FALSE	FALSE	FALSE	FALSE	FALSE	0.0557	-0.0279	0.0278	0.138	0.193	-0.142	-0.0867	0.0188	0.0745	0.00618	-0.0217	0.144	-0.136	0.0249	-0.0495
Cul4b	A2A432	0.0698559	0.6099	0.0166945	0.593027	0.141685	0.702635	0.0228858	0.411863	0.239956	0.853	0.966	0.822	0.953	0.92	0.937	0.849	0.918	0.929	FALSE	FALSE	FALSE	FALSE	FALSE	FALSE	FALSE	FALSE	FALSE	FALSE	0.264	0.0721	0.336	-0.0727	0.191	0.0539	0.317	-0.112	0.151	0.0579	0.13	-0.0148	0.112	-0.0541	-0.206
Cul5	Q9D5V5	0.0274456	0.815545	0.0111703	0.972385	0.0169168	0.257111	0.000953989	0.0762986	9.91e-05	0.81	0.971	0.804	0.966	0.873	0.894	0.668	0.828	0.603	FALSE	FALSE	FALSE	FALSE	FALSE	FALSE	FALSE	FALSE	FALSE	FALSE	0.366	0.0371	0.403	-0.00529	0.361	0.182	0.548	0.279	0.645	-0.0292	0.00786	-0.0345	0.153	0.25	-0.396
Cuta	Q9CQ89	0.00850813	0.0724294	0.314869	0.989082	0.00386562	0.000360257	0.20251	0.117118	0.168517	0.743	0.907	0.915	0.966	0.827	0.188	0.917	0.857	0.923	FALSE	FALSE	FALSE	FALSE	FALSE	FALSE	FALSE	FALSE	FALSE	FALSE	0.541	-0.357	0.184	0.00254	0.544	-0.776	-0.235	-0.297	0.244	0.327	-0.0297	0.33	-0.449	0.0298	-0.214
Cutc	Q9D8X1	0.200508	0.0107304	0.000194458	0.628556	0.359765	0.153743	0.00645126	0.866951	0.113789	0.892	0.787	0.538	0.954	0.936	0.864	0.791	0.944	0.915	FALSE	FALSE	FALSE	FALSE	FALSE	FALSE	FALSE	FALSE	FALSE	FALSE	-0.472	-0.984	-1.46	0.169	-0.302	-0.528	-0.999	-0.0585	-0.53	0.146	-0.838	0.316	-0.381	0.0878	0.618
Cwc15	Q9JHS9	0.221392	0.797514	0.120575	0.908934	0.217169	0.81454	0.1259	0.731887	0.0903445	0.895	0.971	0.89	0.964	0.928	0.942	0.905	0.939	0.91	FALSE	FALSE	FALSE	FALSE	FALSE	FALSE	FALSE	FALSE	FALSE	FALSE	-0.167	-0.0347	-0.202	0.0149	-0.153	-0.0317	-0.199	-0.0446	-0.212	-0.0105	-0.0452	0.00431	-0.0422	-0.0551	0.157
Cwc22	Q8C5N3	0.409152	0.74843	0.58987	0.0948611	0.00984381	0.988198	0.390115	0.126405	0.0144953	0.913	0.97	0.93	0.865	0.858	0.948	0.932	0.861	0.863	FALSE	FALSE	FALSE	FALSE	FALSE	FALSE	FALSE	FALSE	FALSE	FALSE	-0.398	0.154	-0.244	-0.791	-1.19	0.0071	-0.391	-0.721	-1.12	0.202	0.356	-0.589	0.21	-0.519	0.601
Cwc27	Q3TKY6	0.172873	0.939815	0.171672	0.7134	0.0619217	0.632381	0.339984	0.506747	0.411996	0.887	0.973	0.9	0.958	0.904	0.933	0.929	0.926	0.939	FALSE	FALSE	FALSE	FALSE	FALSE	FALSE	FALSE	FALSE	FALSE	FALSE	-0.38	0.0207	-0.359	-0.097	-0.477	0.131	-0.249	0.176	-0.204	-0.101	-0.0804	-0.198	0.0303	0.0747	0.279
Cwf19l1	Q8CI33	0.0131509	0.110417	0.297631	0.012797	0.922281	0.0284804	0.722192	0.0351334	0.570559	0.77	0.924	0.914	0.636	0.951	0.715	0.945	0.765	0.944	FALSE	FALSE	FALSE	FALSE	FALSE	FALSE	FALSE	FALSE	FALSE	FALSE	-0.838	0.521	-0.316	0.81	-0.0281	0.731	-0.107	0.674	-0.164	-0.624	-0.103	0.185	0.106	0.0497	0.214
Cxadr	P97792	0.115669	0.638719	0.233055	0.000165508	5.96e-07	0.134504	0.930902	0.7551	0.154598	0.873	0.967	0.908	0.126	0.27	0.856	0.95	0.94	0.921	FALSE	FALSE	FALSE	FALSE	FALSE	FALSE	FALSE	FALSE	FALSE	FALSE	0.217	-0.0635	0.154	0.56	0.778	-0.206	0.011	-0.0406	0.177	-0.022	-0.0855	0.538	-0.228	-0.0626	-0.239
Cyb5a	P56395	0.259163	0.239128	0.018711	0.215487	0.940705	0.920693	0.274294	0.168207	0.818094	0.9	0.947	0.827	0.914	0.952	0.946	0.924	0.877	0.95	FALSE	FALSE	FALSE	FALSE	FALSE	FALSE	FALSE	FALSE	FALSE	FALSE	0.227	0.238	0.465	-0.241	-0.0134	-0.0198	0.208	-0.269	-0.0414	0.1	0.338	-0.141	0.0804	-0.169	-0.127
Cyb5b	Q9CQX2	0.000237931	0.0368748	2.32e-07	0.451478	0.000621938	0.924059	0.000157109	0.998323	6.91e-05	0.449	0.875	0.142	0.944	0.749	0.946	0.513	0.948	0.575	FALSE	FALSE	FALSE	FALSE	FALSE	FALSE	FALSE	FALSE	FALSE	FALSE	-0.692	-0.36	-1.05	0.121	-0.572	0.0158	-0.677	-0.000335	-0.693	-0.0794	-0.439	0.0412	-0.0637	-0.0798	0.613
Cyb5r3	Q9DCN2	0.67864	0.049924	0.0946915	0.0826237	0.0242458	5.2e-05	7.91e-05	0.307845	0.525147	0.927	0.891	0.883	0.855	0.882	0.0812	0.448	0.907	0.943	FALSE	FALSE	FALSE	FALSE	FALSE	FALSE	FALSE	FALSE	FALSE	FALSE	-0.061	0.299	0.238	-0.253	-0.314	0.696	0.635	0.146	0.0847	-0.15	0.149	-0.402	0.547	-0.004	-0.0887
Cyc1	Q9D0M3	0.00434347	1.61e-05	0.0338263	0.18617	0.0558341	0.23193	8.67e-05	0.0651006	0.174511	0.697	0.174	0.85	0.907	0.902	0.889	0.457	0.816	0.923	FALSE	FALSE	FALSE	FALSE	FALSE	FALSE	FALSE	FALSE	FALSE	FALSE	0.451	-0.757	-0.306	-0.19	0.262	0.178	0.629	-0.269	0.183	0.255	-0.502	0.0654	0.433	-0.0136	-0.196
Cyfip1	Q7TMB8	7.11e-05	0.325723	1.87e-06	0.35188	0.000279724	0.0589367	0.00800588	0.0782775	0.00328029	0.369	0.954	0.236	0.935	0.706	0.79	0.802	0.83	0.809	FALSE	FALSE	FALSE	FALSE	FALSE	FALSE	FALSE	FALSE	FALSE	FALSE	1.1	0.236	1.34	-0.215	0.886	-0.465	0.636	-0.415	0.686	0.337	0.573	0.121	-0.129	-0.0788	-0.765
Cyhr1	Q9QXA1	0.455099	0.378847	0.0908201	0.726185	0.647591	0.574815	0.841855	0.626088	0.755861	0.916	0.957	0.882	0.958	0.946	0.93	0.948	0.934	0.949	FALSE	FALSE	FALSE	FALSE	FALSE	FALSE	FALSE	FALSE	FALSE	FALSE	0.215	0.253	0.468	-0.0964	0.118	-0.161	0.0538	-0.134	0.0803	0.0644	0.318	-0.0321	-0.0965	-0.07	-0.15
Cyp2s1	Q9DBX6	0.0499191	0.0596586	0.927677	0.55288	0.00702425	0.471976	0.00642653	0.728732	0.0133127	0.839	0.899	0.94	0.951	0.847	0.922	0.791	0.939	0.86	FALSE	FALSE	FALSE	FALSE	FALSE	FALSE	FALSE	FALSE	FALSE	FALSE	-0.81	0.776	-0.0341	-0.229	-1.04	-0.288	-1.1	-0.133	-0.944	-0.139	0.637	-0.368	-0.428	-0.273	0.671
Cyp51a1	Q8K0C4	0.000360334	0.538724	0.00107901	0.178695	0.00524335	0.000180857	0.787748	0.00025294	0.976776	0.48	0.964	0.671	0.905	0.838	0.147	0.946	0.223	0.953	FALSE	FALSE	FALSE	FALSE	FALSE	FALSE	FALSE	FALSE	FALSE	FALSE	1.25	-0.192	1.06	-0.409	0.843	-1.33	-0.079	-1.24	0.00817	0.767	0.576	0.358	-0.564	-0.476	-0.485
Cyrib	Q921M7	0.275855	0.792024	0.155146	0.847127	0.161377	0.327108	0.0335092	0.538653	0.0685545	0.902	0.971	0.897	0.962	0.922	0.906	0.863	0.928	0.904	FALSE	FALSE	FALSE	FALSE	FALSE	FALSE	FALSE	FALSE	FALSE	FALSE	-0.478	-0.114	-0.592	-0.0804	-0.558	-0.429	-0.906	-0.257	-0.735	0.0759	-0.0384	-0.00451	-0.353	-0.181	0.554
Cyth2	P63034	0.758917	0.45343	0.26598	0.958383	0.692585	0.00158062	0.00213353	0.00744203	0.0107489	0.93	0.961	0.911	0.965	0.947	0.315	0.726	0.59	0.853	FALSE	FALSE	FALSE	FALSE	FALSE	FALSE	FALSE	FALSE	FALSE	FALSE	0.0605	0.148	0.209	0.00989	0.0704	-0.684	-0.623	-0.543	-0.482	0.199	0.348	0.209	-0.485	-0.343	0.139
Czib	Q8BHG2	0.03202	0.214965	0.303291	0.966282	0.0205899	0.281175	0.00136069	0.401379	0.00201039	0.818	0.944	0.914	0.966	0.878	0.899	0.695	0.917	0.787	FALSE	FALSE	FALSE	FALSE	FALSE	FALSE	FALSE	FALSE	FALSE	FALSE	0.304	-0.171	0.133	-0.00552	0.298	0.148	0.451	0.11	0.414	0.0324	-0.138	0.0269	0.18	0.143	-0.271
D2hgdh	Q8CIM3	0.215868	0.478027	0.566259	0.635838	0.379709	0.971019	0.202805	0.188168	0.972128	0.894	0.962	0.929	0.955	0.937	0.948	0.917	0.883	0.953	FALSE	FALSE	FALSE	FALSE	FALSE	FALSE	FALSE	FALSE	FALSE	FALSE	-0.509	0.289	-0.22	0.185	-0.324	0.0147	-0.495	0.522	0.0128	-0.268	0.0211	-0.0828	-0.253	0.254	0.241
Dab2ip	Q3UHC7	0.019935	0.0820652	0.00010129	0.583337	0.040879	0.00680628	0.633637	0.719281	0.00415955	0.794	0.913	0.484	0.952	0.895	0.522	0.942	0.938	0.818	FALSE	FALSE	FALSE	FALSE	FALSE	FALSE	FALSE	FALSE	FALSE	FALSE	0.381	0.278	0.659	-0.0823	0.298	-0.451	-0.07	0.0538	0.435	0.0948	0.373	0.0124	-0.356	0.149	-0.286
Dag1	Q62165	0.00419549	0.145423	0.0964956	0.827474	0.000967553	0.216869	0.0590204	0.0476887	0.222549	0.694	0.933	0.884	0.962	0.77	0.885	0.883	0.792	0.928	FALSE	FALSE	FALSE	FALSE	FALSE	FALSE	FALSE	FALSE	FALSE	FALSE	0.519	-0.249	0.27	0.0352	0.555	-0.21	0.309	-0.332	0.188	0.215	-0.034	0.251	0.00498	-0.117	-0.304
Dap3	Q9ER88	0.0310431	0.464936	0.00346867	0.888137	0.012589	0.261479	0.24254	0.6486	0.052492	0.817	0.961	0.745	0.964	0.865	0.895	0.921	0.935	0.898	FALSE	FALSE	FALSE	FALSE	FALSE	FALSE	FALSE	FALSE	FALSE	FALSE	-0.67	-0.219	-0.889	-0.0403	-0.71	0.338	-0.332	0.131	-0.539	-0.145	-0.363	-0.185	0.193	-0.0141	0.525
Dars1	Q922B2	0.000249783	0.313626	6.53e-06	0.99631	7.24e-05	0.541318	0.000728888	0.617414	1.7e-05	0.453	0.953	0.303	0.966	0.62	0.928	0.647	0.933	0.466	FALSE	FALSE	FALSE	FALSE	FALSE	FALSE	FALSE	FALSE	FALSE	FALSE	0.635	0.155	0.79	0.000679	0.635	-0.0935	0.541	0.0735	0.708	0.0781	0.233	0.0788	-0.0154	0.152	-0.557
Dars2	Q8BIP0	9.56e-05	0.329551	0.00076851	0.0365806	0.011564	0.000361006	0.605674	0.000835701	0.301897	0.39	0.954	0.647	0.778	0.862	0.188	0.941	0.319	0.933	FALSE	FALSE	FALSE	FALSE	FALSE	FALSE	FALSE	FALSE	FALSE	FALSE	-1.95	0.425	-1.53	0.906	-1.05	1.74	-0.211	1.54	-0.407	-1.14	-0.713	-0.233	0.602	0.406	0.813
Daxx	O35613	0.342522	0.656809	0.588127	0.813434	0.196368	0.301915	0.927818	0.883708	0.230055	0.908	0.968	0.93	0.961	0.926	0.902	0.95	0.945	0.928	FALSE	FALSE	FALSE	FALSE	FALSE	FALSE	FALSE	FALSE	FALSE	FALSE	-0.431	0.2	-0.23	-0.102	-0.533	0.469	0.0384	-0.0633	-0.494	-0.145	0.0549	-0.248	0.324	-0.209	0.285
Dazap1	Q9JII5	0.664273	0.969616	0.616796	0.872915	0.755936	0.778948	0.870382	0.378991	0.64411	0.927	0.974	0.931	0.963	0.948	0.941	0.948	0.915	0.946	FALSE	FALSE	FALSE	FALSE	FALSE	FALSE	FALSE	FALSE	FALSE	FALSE	0.0791	0.00693	0.0861	-0.028	0.0511	-0.0511	0.028	-0.155	-0.0761	0.0554	0.0623	0.0273	0.00422	-0.0998	-0.0238
Dbi	P31786	3.13e-06	0.000181499	0.123353	0.162762	1.2e-08	0.327565	7.74e-08	0.737256	1.53e-06	0.193	0.387	0.891	0.9	0.101	0.906	0.0668	0.939	0.293	FALSE	FALSE	FALSE	FALSE	FALSE	FALSE	FALSE	FALSE	FALSE	FALSE	1.29	-0.958	0.332	0.306	1.6	0.221	1.51	-0.0723	1.22	0.282	-0.676	0.588	0.503	0.209	-1.01
Dbnl	Q62418	0.0169306	0.2727	0.000583472	0.0390565	0.616686	0.00633524	0.665178	0.880658	0.00598533	0.785	0.95	0.627	0.785	0.945	0.511	0.943	0.945	0.832	FALSE	FALSE	FALSE	FALSE	FALSE	FALSE	FALSE	FALSE	FALSE	FALSE	0.276	0.121	0.397	-0.226	0.0495	-0.32	-0.0447	0.0158	0.291	0.117	0.239	-0.109	-0.203	0.133	-0.158
Dbr1	Q923B1	0.887639	0.147645	0.164287	0.276824	0.314426	0.987844	0.86815	0.0552384	0.0582544	0.935	0.933	0.899	0.926	0.934	0.948	0.948	0.804	0.9	FALSE	FALSE	FALSE	FALSE	FALSE	FALSE	FALSE	FALSE	FALSE	FALSE	0.0462	-0.483	-0.437	-0.346	-0.3	0.00498	0.0512	-0.624	-0.578	0.272	-0.21	-0.0737	0.277	-0.352	0.226
Dbt	P53395	0.0233616	0.770931	0.0080111	0.00458529	0.534334	0.902424	0.0123395	0.860594	0.0199453	0.802	0.97	0.789	0.462	0.943	0.946	0.823	0.944	0.872	FALSE	FALSE	FALSE	FALSE	FALSE	FALSE	FALSE	FALSE	FALSE	FALSE	0.398	0.0487	0.447	-0.492	-0.0941	0.0205	0.418	-0.0283	0.37	0.154	0.202	-0.338	0.174	0.125	-0.244
Dcaf1	Q80TR8	0.225708	0.579381	0.477953	0.0553329	0.00157177	0.358338	0.748727	0.941631	0.157885	0.895	0.965	0.925	0.82	0.792	0.91	0.945	0.947	0.921	FALSE	FALSE	FALSE	FALSE	FALSE	FALSE	FALSE	FALSE	FALSE	FALSE	-0.636	0.288	-0.348	-0.988	-1.62	0.479	-0.156	-0.0365	-0.672	-0.028	0.26	-1.02	0.451	-0.0645	0.608
Dcaf13	Q6PAC3	0.0261769	0.0202514	0.904645	0.00194142	0.3042	0.00217773	0.284237	0.101873	0.431101	0.808	0.837	0.939	0.34	0.933	0.351	0.925	0.848	0.94	FALSE	FALSE	FALSE	FALSE	FALSE	FALSE	FALSE	FALSE	FALSE	FALSE	-0.964	1.01	0.0468	1.35	0.388	1.39	0.422	0.668	-0.296	-0.933	0.0777	0.419	0.453	-0.265	0.0309
Dcaf7	P61963	0.637433	0.162091	0.317447	0.017005	0.0379811	0.597144	0.951273	0.76293	0.840476	0.926	0.936	0.915	0.679	0.893	0.931	0.95	0.94	0.951	FALSE	FALSE	FALSE	FALSE	FALSE	FALSE	FALSE	FALSE	FALSE	FALSE	0.0897	-0.271	-0.181	-0.46	-0.37	-0.101	-0.0109	-0.0552	0.0345	0.174	-0.0964	-0.286	0.0734	0.119	0.0844
Dcaf8	Q8N7N5	0.190182	0.624895	0.375872	0.200951	0.00750923	0.876266	0.218979	0.461145	0.495255	0.89	0.967	0.919	0.911	0.849	0.945	0.919	0.923	0.942	FALSE	FALSE	FALSE	FALSE	FALSE	FALSE	FALSE	FALSE	FALSE	FALSE	0.221	-0.0812	0.139	0.207	0.428	-0.0258	0.195	-0.118	0.102	0.0356	-0.0456	0.243	0.00982	-0.0825	-0.185
Dcakd	Q8BHC4	0.00350734	0.542809	0.0108421	0.347675	0.0178998	0.880331	0.00323154	0.895841	0.00209041	0.681	0.964	0.803	0.935	0.874	0.945	0.752	0.945	0.789	FALSE	FALSE	FALSE	FALSE	FALSE	FALSE	FALSE	FALSE	FALSE	FALSE	-0.611	0.118	-0.493	0.176	-0.435	0.0291	-0.582	0.0243	-0.587	-0.161	-0.0431	0.0149	-0.132	-0.137	0.45
Dck	P43346	0.963114	0.441788	0.443039	0.000251751	0.000137047	0.005581	0.0040106	0.227168	0.216438	0.937	0.96	0.923	0.155	0.663	0.492	0.765	0.893	0.927	FALSE	FALSE	FALSE	FALSE	FALSE	FALSE	FALSE	FALSE	FALSE	FALSE	0.0141	-0.236	-0.222	-1.22	-1.21	-0.908	-0.894	-0.359	-0.345	0.493	0.257	-0.728	-0.416	0.133	0.478
Dcp1a	Q91YD3	0.756752	0.0578356	0.0217979	0.0521971	0.018234	0.103739	0.0434484	0.132853	0.0557067	0.93	0.898	0.833	0.815	0.875	0.837	0.873	0.864	0.899	FALSE	FALSE	FALSE	FALSE	FALSE	FALSE	FALSE	FALSE	FALSE	FALSE	-0.0639	-0.404	-0.468	-0.399	-0.463	-0.344	-0.408	-0.304	-0.368	0.246	-0.158	-0.152	-0.0972	-0.058	0.31
Dcps	Q9DAR7	0.278053	0.590464	0.0910039	0.876417	0.174683	0.0135862	0.116047	0.534419	0.583289	0.902	0.966	0.882	0.963	0.924	0.622	0.903	0.928	0.945	FALSE	FALSE	FALSE	FALSE	FALSE	FALSE	FALSE	FALSE	FALSE	FALSE	-0.241	-0.119	-0.36	-0.0329	-0.274	0.575	0.334	0.132	-0.109	-0.132	-0.25	-0.165	0.443	0.000356	0.11
Dctn1	O08788	2.85e-05	0.754016	3.11e-05	0.952423	7.85e-06	0.675143	4.24e-05	0.661129	2.38e-05	0.305	0.97	0.402	0.965	0.447	0.936	0.387	0.936	0.488	FALSE	FALSE	FALSE	FALSE	FALSE	FALSE	FALSE	FALSE	FALSE	FALSE	0.555	-0.0351	0.52	-0.00643	0.548	-0.047	0.508	-0.0473	0.508	0.113	0.078	0.107	0.0661	0.0658	-0.442
Dctn2	Q99KJ8	1.18e-05	0.962058	5.67e-06	0.878543	3.91e-06	0.99177	4.8e-06	0.13668	3.58e-08	0.256	0.974	0.293	0.963	0.389	0.949	0.247	0.866	0.107	FALSE	FALSE	FALSE	FALSE	FALSE	FALSE	FALSE	FALSE	FALSE	FALSE	0.531	-0.00478	0.526	-0.0148	0.516	0.00104	0.532	0.147	0.677	0.0606	0.0558	0.0458	0.0616	0.208	-0.47
Dctn3	Q9Z0Y1	0.0255959	0.583345	0.0660277	0.680191	0.00490079	0.766373	0.0375755	0.710337	0.00546626	0.807	0.966	0.872	0.957	0.835	0.94	0.868	0.938	0.829	FALSE	FALSE	FALSE	FALSE	FALSE	FALSE	FALSE	FALSE	FALSE	FALSE	0.338	-0.0794	0.258	0.0574	0.395	-0.0429	0.295	0.0517	0.389	0.0531	-0.0263	0.11	0.0102	0.105	-0.285
Dctn4	Q8CBY8	0.00168687	0.383192	7.83e-05	0.486781	8.36e-05	0.695835	0.00287594	0.0176662	4.54e-07	0.622	0.957	0.465	0.947	0.63	0.937	0.745	0.695	0.217	FALSE	FALSE	FALSE	FALSE	FALSE	FALSE	FALSE	FALSE	FALSE	FALSE	0.718	0.183	0.901	0.14	0.858	-0.0815	0.636	0.501	1.22	-0.0246	0.158	0.115	-0.106	0.476	-0.743
Dctpp1	Q9QY93	0.0047768	0.0923005	0.171197	0.896841	0.00295328	0.359103	0.0315235	0.164255	0.0712411	0.704	0.917	0.9	0.964	0.817	0.91	0.861	0.876	0.905	FALSE	FALSE	FALSE	FALSE	FALSE	FALSE	FALSE	FALSE	FALSE	FALSE	0.603	-0.342	0.26	-0.0247	0.578	-0.183	0.419	-0.27	0.333	0.239	-0.103	0.214	0.0559	-0.031	-0.364
Dcun1d5	Q8CCA0	0.59719	0.877495	0.690755	0.288178	0.091782	0.33497	0.119224	0.594633	0.985484	0.924	0.972	0.933	0.927	0.912	0.907	0.903	0.932	0.954	FALSE	FALSE	FALSE	FALSE	FALSE	FALSE	FALSE	FALSE	FALSE	FALSE	-0.139	0.0403	-0.0983	-0.27	-0.409	-0.254	-0.393	0.134	-0.0043	0.0385	0.0788	-0.232	-0.216	0.173	0.177
Dcxr	Q91X52	0.166246	0.954764	0.128058	0.214058	0.827881	0.168128	0.994538	0.698802	0.056326	0.885	0.974	0.892	0.914	0.95	0.87	0.951	0.937	0.899	FALSE	FALSE	FALSE	FALSE	FALSE	FALSE	FALSE	FALSE	FALSE	FALSE	0.465	0.0187	0.484	-0.4	0.0648	-0.463	0.00213	0.123	0.588	0.2	0.219	-0.2	-0.263	0.323	-0.265
Dda1	Q9D9Z5	0.281635	0.547041	0.608572	0.912812	0.192992	0.471086	0.0626624	0.95579	0.212523	0.902	0.964	0.93	0.964	0.926	0.922	0.885	0.947	0.927	FALSE	FALSE	FALSE	FALSE	FALSE	FALSE	FALSE	FALSE	FALSE	FALSE	-0.502	0.279	-0.223	-0.0486	-0.551	-0.334	-0.837	-0.0246	-0.527	-0.0579	0.221	-0.107	-0.392	-0.0825	0.444
Ddah1	Q9CWS0	0.00900908	0.566716	0.0253125	0.93491	0.00343579	0.172064	0.14688	0.95555	0.00497397	0.747	0.965	0.839	0.965	0.823	0.871	0.909	0.947	0.825	FALSE	FALSE	FALSE	FALSE	FALSE	FALSE	FALSE	FALSE	FALSE	FALSE	0.668	-0.138	0.53	0.0189	0.687	-0.334	0.335	-0.0129	0.656	0.183	0.0447	0.202	-0.151	0.17	-0.486
Ddah2	Q99LD8	0.00579495	0.99317	0.00377464	0.026241	3.13e-06	0.714333	0.00967532	0.0825035	0.174996	0.717	0.974	0.75	0.738	0.371	0.938	0.812	0.834	0.923	FALSE	FALSE	FALSE	FALSE	FALSE	FALSE	FALSE	FALSE	FALSE	FALSE	0.684	-0.00198	0.683	0.517	1.2	-0.0847	0.6	-0.397	0.288	0.101	0.0991	0.618	0.0164	-0.296	-0.583
Ddb1	Q3U1J4	0.366957	0.0104578	0.0625595	0.289023	0.89261	0.631905	0.14841	0.218645	0.747109	0.91	0.785	0.871	0.928	0.951	0.933	0.909	0.891	0.949	FALSE	FALSE	FALSE	FALSE	FALSE	FALSE	FALSE	FALSE	FALSE	FALSE	-0.119	0.357	0.238	0.135	0.016	-0.0629	-0.182	0.157	0.0382	-0.123	0.233	0.0119	-0.186	0.0341	-0.00407
Ddost	O54734	7.55e-06	0.90525	2.19e-06	0.0081826	0.00506246	0.012437	0.00584071	0.00379079	0.0113472	0.234	0.973	0.243	0.563	0.836	0.609	0.786	0.498	0.855	FALSE	FALSE	FALSE	FALSE	FALSE	FALSE	FALSE	FALSE	FALSE	FALSE	0.781	0.0171	0.798	-0.39	0.391	-0.38	0.401	-0.433	0.348	0.344	0.361	-0.0462	-0.0366	-0.0889	-0.437
Ddt	O35215	0.921791	0.00210985	0.000940369	0.952552	0.963836	0.632544	0.541682	0.104844	0.0682759	0.936	0.613	0.661	0.965	0.952	0.933	0.939	0.85	0.904	FALSE	FALSE	FALSE	FALSE	FALSE	FALSE	FALSE	FALSE	FALSE	FALSE	0.0174	0.594	0.612	-0.0101	0.00724	0.0848	0.102	0.283	0.3	-0.16	0.435	-0.17	-0.0748	0.123	-0.177
Ddx1	Q91VR5	0.189111	0.709402	0.312545	0.815912	0.225031	0.237317	0.88429	0.712959	0.282824	0.89	0.969	0.915	0.961	0.928	0.89	0.949	0.938	0.932	FALSE	FALSE	FALSE	FALSE	FALSE	FALSE	FALSE	FALSE	FALSE	FALSE	-0.171	0.0477	-0.123	0.0287	-0.142	0.153	-0.0176	0.0453	-0.125	-0.0742	-0.0265	-0.0456	0.0789	-0.0289	0.0964
Ddx17	Q501J6	0.985475	0.0932584	0.0730605	0.325469	0.304255	0.584772	0.575316	0.524976	0.485665	0.937	0.917	0.875	0.932	0.933	0.93	0.94	0.928	0.942	FALSE	FALSE	FALSE	FALSE	FALSE	FALSE	FALSE	FALSE	FALSE	FALSE	-0.00169	-0.16	-0.161	0.0885	0.0868	0.0508	0.0491	-0.0569	-0.0586	0.0112	-0.149	0.0997	0.062	-0.0457	0.0129
Ddx19a	Q61655	0.0297565	0.134337	0.433649	0.33904	0.144561	0.0838835	0.601327	0.0436428	0.777887	0.814	0.93	0.923	0.934	0.92	0.821	0.941	0.784	0.949	FALSE	FALSE	FALSE	FALSE	FALSE	FALSE	FALSE	FALSE	FALSE	FALSE	-0.686	0.462	-0.224	0.28	-0.406	0.537	-0.149	0.609	-0.077	-0.444	0.0179	-0.164	0.093	0.165	0.242
Ddx20	Q9JJY4	0.146677	0.062483	0.638483	0.877767	0.0796261	0.133033	0.954312	0.836761	0.0712364	0.881	0.901	0.932	0.963	0.909	0.855	0.95	0.943	0.905	FALSE	FALSE	FALSE	FALSE	FALSE	FALSE	FALSE	FALSE	FALSE	FALSE	-0.794	1.03	0.238	-0.0794	-0.873	0.822	0.029	-0.106	-0.9	-0.391	0.64	-0.47	0.431	-0.497	0.402
Ddx21	Q9JIK5	0.00754178	0.100033	4.15e-05	0.0971916	2.68e-05	0.221096	0.0948409	0.482994	0.000486079	0.735	0.92	0.419	0.867	0.546	0.886	0.897	0.925	0.712	FALSE	FALSE	FALSE	FALSE	FALSE	FALSE	FALSE	FALSE	FALSE	FALSE	-0.56	-0.331	-0.89	-0.321	-0.881	0.243	-0.317	-0.133	-0.693	0.0116	-0.319	-0.309	0.255	-0.121	0.572
Ddx23	D3Z0M9	0.00846302	0.885659	0.00378922	0.942578	0.00483739	0.0330329	9.98e-06	0.0795142	2.29e-05	0.743	0.973	0.75	0.965	0.835	0.732	0.292	0.831	0.485	FALSE	FALSE	FALSE	FALSE	FALSE	FALSE	FALSE	FALSE	FALSE	FALSE	0.257	0.0132	0.27	-0.00634	0.251	0.203	0.46	0.159	0.416	-0.023	-0.00983	-0.0293	0.18	0.136	-0.28
Ddx24	Q9ESV0	0.330177	0.334488	0.992493	0.514207	0.0823677	0.37554	0.92419	0.198492	0.76165	0.907	0.955	0.942	0.948	0.91	0.912	0.95	0.886	0.949	FALSE	FALSE	FALSE	FALSE	FALSE	FALSE	FALSE	FALSE	FALSE	FALSE	-0.321	0.318	-0.0029	-0.206	-0.526	0.291	-0.0293	0.41	0.0895	-0.19	0.128	-0.395	0.102	0.221	0.131
Ddx27	Q921N6	0.468236	0.043817	0.00537696	0.0585734	0.00692	0.630836	0.793222	0.0604052	0.00719669	0.917	0.884	0.769	0.825	0.847	0.933	0.947	0.811	0.839	FALSE	FALSE	FALSE	FALSE	FALSE	FALSE	FALSE	FALSE	FALSE	FALSE	-0.1	-0.288	-0.389	-0.259	-0.36	0.0664	-0.0341	-0.257	-0.358	0.12	-0.169	-0.14	0.186	-0.138	0.22
Ddx39a	Q8VDW0	0.687626	0.801074	0.489278	0.0174249	0.032889	0.769556	0.907559	0.708352	0.962657	0.928	0.971	0.926	0.683	0.89	0.94	0.949	0.938	0.953	FALSE	FALSE	FALSE	FALSE	FALSE	FALSE	FALSE	FALSE	FALSE	FALSE	0.0757	0.0474	0.123	-0.454	-0.378	-0.0551	0.0206	-0.0678	0.00795	0.114	0.162	-0.339	0.0592	0.0466	0.0386
Ddx39b	Q9Z1N5	0.0811583	0.197904	0.00253812	0.670208	0.133377	0.773858	0.118289	0.566061	0.0139647	0.859	0.942	0.726	0.956	0.919	0.94	0.903	0.93	0.861	FALSE	FALSE	FALSE	FALSE	FALSE	FALSE	FALSE	FALSE	FALSE	FALSE	0.305	0.223	0.528	-0.0699	0.235	-0.0489	0.256	0.0943	0.4	0.0165	0.239	-0.0533	-0.0324	0.111	-0.289
Ddx3x	Q62167	0.00225228	0.675559	0.000406172	0.0171335	6.07e-07	0.283121	0.0229051	0.0708837	3.94e-06	0.646	0.968	0.599	0.68	0.271	0.899	0.849	0.823	0.362	FALSE	FALSE	FALSE	FALSE	FALSE	FALSE	FALSE	FALSE	FALSE	FALSE	-0.312	-0.0392	-0.352	-0.226	-0.539	0.102	-0.211	-0.168	-0.48	0.0159	-0.0234	-0.211	0.117	-0.152	0.328
Ddx41	Q91VN6	0.445256	0.464259	0.972938	0.473381	0.934442	0.175875	0.519788	0.763656	0.597469	0.916	0.961	0.941	0.946	0.952	0.873	0.938	0.94	0.945	FALSE	FALSE	FALSE	FALSE	FALSE	FALSE	FALSE	FALSE	FALSE	FALSE	-0.219	0.21	-0.00913	0.198	-0.0212	0.393	0.174	0.0827	-0.136	-0.187	0.0231	0.011	0.206	-0.104	0.0322
Ddx42	Q810A7	0.54403	0.988972	0.529502	0.229975	0.535176	0.735585	0.319651	0.0110107	0.00127585	0.921	0.974	0.927	0.917	0.943	0.939	0.927	0.64	0.765	FALSE	FALSE	FALSE	FALSE	FALSE	FALSE	FALSE	FALSE	FALSE	FALSE	0.0643	-0.00146	0.0629	-0.124	-0.0594	0.0357	0.1	0.275	0.339	-0.0244	-0.0258	-0.148	0.0114	0.25	-0.0887
Ddx46	Q569Z5	0.302026	0.229248	0.0223643	0.470129	0.061899	0.537708	0.0864893	0.998302	0.254828	0.904	0.946	0.834	0.946	0.904	0.927	0.894	0.948	0.93	FALSE	FALSE	FALSE	FALSE	FALSE	FALSE	FALSE	FALSE	FALSE	FALSE	-0.0996	-0.116	-0.216	-0.0668	-0.166	-0.0591	-0.159	0.000196	-0.0994	0.0251	-0.0913	-0.0416	-0.034	0.0253	0.125
Ddx47	Q9CWX9	0.0668688	0.148289	0.00122667	0.576192	0.142304	0.611636	0.0159233	0.136667	0.635525	0.851	0.933	0.68	0.952	0.92	0.932	0.834	0.866	0.946	FALSE	FALSE	FALSE	FALSE	FALSE	FALSE	FALSE	FALSE	FALSE	FALSE	0.324	0.253	0.577	-0.0925	0.232	0.0873	0.412	-0.251	0.0735	0.0639	0.317	-0.0286	0.151	-0.187	-0.26
Ddx5	Q61656	0.000275895	0.850396	0.000240799	0.0132804	4.6e-08	0.936548	0.00017578	0.267194	3.11e-06	0.46	0.972	0.556	0.642	0.147	0.947	0.524	0.9	0.345	FALSE	FALSE	FALSE	FALSE	FALSE	FALSE	FALSE	FALSE	FALSE	FALSE	-0.482	0.0221	-0.46	-0.295	-0.777	0.00931	-0.473	-0.126	-0.608	-0.00133	0.0207	-0.296	0.00798	-0.128	0.481
Ddx50	Q99MJ9	0.751603	0.995609	0.741499	0.924654	0.802579	0.701345	0.943175	0.466495	0.6684	0.93	0.974	0.935	0.964	0.949	0.937	0.95	0.923	0.947	FALSE	FALSE	FALSE	FALSE	FALSE	FALSE	FALSE	FALSE	FALSE	FALSE	0.143	-0.00249	0.141	-0.0412	0.102	-0.174	-0.0304	-0.319	-0.175	0.121	0.119	0.08	-0.0526	-0.197	-0.0222
Ddx51	Q6P9R1	0.35931	0.916068	0.388619	0.910234	0.369961	0.196461	0.681208	0.419792	0.874326	0.91	0.973	0.92	0.964	0.937	0.879	0.943	0.919	0.951	FALSE	FALSE	FALSE	FALSE	FALSE	FALSE	FALSE	FALSE	FALSE	FALSE	0.338	-0.0385	0.299	-0.0396	0.298	-0.479	-0.142	-0.285	0.0522	0.201	0.162	0.161	-0.278	-0.0845	-0.137
Ddx52	Q8K301	0.900938	0.180608	0.123168	0.0382265	0.0204474	0.570297	0.464009	0.29667	0.21359	0.935	0.939	0.891	0.783	0.878	0.93	0.936	0.905	0.927	FALSE	FALSE	FALSE	FALSE	FALSE	FALSE	FALSE	FALSE	FALSE	FALSE	-0.14	-1.53	-1.67	-2.33	-2.47	-0.639	-0.779	-1.14	-1.28	0.999	-0.53	-1.33	0.359	-0.14	1.14
Ddx54	Q8K4L0	0.683051	0.790193	0.879723	0.717245	0.946974	0.74775	0.92647	0.782836	0.457322	0.928	0.971	0.939	0.958	0.952	0.939	0.95	0.941	0.941	FALSE	FALSE	FALSE	FALSE	FALSE	FALSE	FALSE	FALSE	FALSE	FALSE	-0.125	0.0812	-0.0435	0.106	-0.0183	0.0982	-0.0265	-0.081	-0.206	-0.054	0.0272	0.0524	0.0442	-0.135	0.0708
Ddx56	Q9D0R4	0.0169342	0.258058	0.152638	0.929208	0.0111499	0.320246	0.116131	0.244011	0.000340672	0.785	0.949	0.897	0.965	0.861	0.905	0.903	0.896	0.689	FALSE	FALSE	FALSE	FALSE	FALSE	FALSE	FALSE	FALSE	FALSE	FALSE	-0.484	0.22	-0.264	0.0164	-0.467	0.193	-0.291	-0.218	-0.702	-0.106	0.114	-0.0891	0.0871	-0.324	0.378
Ddx6	P54823	0.00872461	0.660546	0.0176799	0.886324	0.00280055	0.582082	0.0232206	0.898395	0.00291995	0.745	0.968	0.824	0.963	0.815	0.93	0.85	0.945	0.804	FALSE	FALSE	FALSE	FALSE	FALSE	FALSE	FALSE	FALSE	FALSE	FALSE	-0.833	0.131	-0.702	-0.041	-0.874	0.164	-0.669	-0.0366	-0.87	-0.167	-0.036	-0.208	-0.00262	-0.204	0.666
Decr2	Q9WV68	0.282971	0.34992	0.0387553	0.928983	0.201332	0.921	0.300447	0.404564	0.0435342	0.902	0.956	0.854	0.965	0.926	0.946	0.926	0.918	0.893	FALSE	FALSE	FALSE	FALSE	FALSE	FALSE	FALSE	FALSE	FALSE	FALSE	0.405	0.352	0.756	0.032	0.437	-0.037	0.368	0.301	0.706	-0.0499	0.302	-0.0179	-0.0869	0.251	-0.455
Degs1	O09005	0.00273024	0.101247	0.101881	0.0379474	0.197096	0.0263022	0.325752	0.321542	6.09e-05	0.661	0.92	0.885	0.782	0.926	0.706	0.928	0.908	0.565	FALSE	FALSE	FALSE	FALSE	FALSE	FALSE	FALSE	FALSE	FALSE	FALSE	-1.13	0.582	-0.548	0.721	-0.41	0.806	-0.324	-0.334	-1.46	-0.481	0.101	0.239	0.325	-0.815	0.649
Dek	Q7TNV0	0.590839	0.865965	0.455075	0.369365	0.714065	0.725764	0.842098	0.904061	0.470166	0.924	0.972	0.924	0.937	0.947	0.938	0.948	0.945	0.941	FALSE	FALSE	FALSE	FALSE	FALSE	FALSE	FALSE	FALSE	FALSE	FALSE	-0.266	-0.0832	-0.349	0.429	0.163	0.173	-0.0926	-0.0572	-0.323	-0.129	-0.213	0.3	0.0438	-0.186	0.136
Dennd1a	Q8K382	0.0160704	0.434191	0.0709729	0.630983	0.00229601	0.0492155	0.595039	0.0183535	0.867288	0.782	0.96	0.875	0.955	0.808	0.773	0.941	0.7	0.951	FALSE	FALSE	FALSE	FALSE	FALSE	FALSE	FALSE	FALSE	FALSE	FALSE	1.13	-0.35	0.782	0.206	1.34	-0.908	0.224	-1.06	0.0672	0.552	0.201	0.758	-0.356	-0.513	-0.58
Dennd4c	A6H8H2	0.64826	0.738841	0.40461	0.517691	0.852548	0.632327	0.98104	0.904476	0.705511	0.926	0.97	0.921	0.949	0.95	0.933	0.951	0.945	0.948	FALSE	FALSE	FALSE	FALSE	FALSE	FALSE	FALSE	FALSE	FALSE	FALSE	0.19	0.139	0.329	-0.26	-0.0698	-0.199	-0.00931	-0.048	0.142	0.1	0.239	-0.16	-0.0993	0.052	-0.09
Denr	Q9CQJ6	0.663466	0.110654	0.0352016	0.115831	0.0349474	0.435513	0.202369	0.168377	0.0559608	0.927	0.924	0.851	0.879	0.891	0.919	0.917	0.877	0.899	FALSE	FALSE	FALSE	FALSE	FALSE	FALSE	FALSE	FALSE	FALSE	FALSE	0.125	0.469	0.594	0.444	0.569	0.225	0.35	0.387	0.512	-0.253	0.216	0.192	-0.0276	0.134	-0.378
Dera	Q91YP3	7.66e-06	0.00309498	0.0244638	0.592987	3.41e-07	0.246085	1.14e-07	0.375809	2.08e-05	0.234	0.652	0.837	0.953	0.237	0.892	0.0766	0.915	0.479	FALSE	FALSE	FALSE	FALSE	FALSE	FALSE	FALSE	FALSE	FALSE	FALSE	0.834	-0.493	0.341	0.0791	0.913	0.18	1.01	-0.132	0.702	0.195	-0.298	0.274	0.375	0.0634	-0.639
Derpc	P0CG14	0.775154	0.848219	0.920254	0.280835	0.400989	0.536788	0.723456	0.0411521	0.059687	0.931	0.972	0.94	0.926	0.938	0.927	0.945	0.779	0.901	FALSE	FALSE	FALSE	FALSE	FALSE	FALSE	FALSE	FALSE	FALSE	FALSE	-0.0528	0.0354	-0.0174	0.194	0.141	0.114	0.0617	0.377	0.324	-0.143	-0.108	0.0505	-0.0287	0.234	-0.0904
Dffa	O54786	0.0240209	0.863733	0.0262028	0.57457	0.00301945	0.446526	0.0977847	0.454253	0.00179324	0.804	0.972	0.84	0.952	0.818	0.92	0.898	0.922	0.782	FALSE	FALSE	FALSE	FALSE	FALSE	FALSE	FALSE	FALSE	FALSE	FALSE	0.453	-0.0329	0.42	0.104	0.557	-0.147	0.307	0.139	0.592	0.0551	0.0223	0.159	-0.0915	0.194	-0.398
Dgcr8	Q9EQM6	0.636637	0.688862	0.357461	0.142483	0.289448	0.697293	0.363708	0.308976	0.569501	0.926	0.968	0.918	0.892	0.933	0.937	0.93	0.907	0.944	FALSE	FALSE	FALSE	FALSE	FALSE	FALSE	FALSE	FALSE	FALSE	FALSE	0.118	0.0996	0.217	-0.358	-0.24	0.0968	0.214	-0.246	-0.128	0.104	0.204	-0.254	0.201	-0.142	-0.0136
Dguok	Q9QX60	0.00113694	0.0263473	0.184467	0.867638	0.000249491	0.614132	0.00260445	0.952566	0.00047873	0.588	0.855	0.902	0.963	0.699	0.932	0.739	0.947	0.711	FALSE	FALSE	FALSE	FALSE	FALSE	FALSE	FALSE	FALSE	FALSE	FALSE	0.813	-0.526	0.288	0.0363	0.85	-0.114	0.699	-0.0129	0.8	0.23	-0.296	0.266	0.116	0.217	-0.583
Dhfr	P00375	0.00418478	0.154004	0.0901449	0.874569	0.00274761	0.276429	0.0419352	0.0206485	0.407563	0.694	0.934	0.882	0.963	0.814	0.898	0.871	0.712	0.939	FALSE	FALSE	FALSE	FALSE	FALSE	FALSE	FALSE	FALSE	FALSE	FALSE	-0.504	0.237	-0.267	0.0248	-0.479	0.179	-0.325	0.381	-0.123	-0.227	0.00967	-0.202	-0.0477	0.154	0.277
Dhodh	O35435	0.0237978	0.738417	0.0379827	0.471963	0.0717403	0.00172816	0.263216	0.00593602	0.602215	0.803	0.97	0.854	0.946	0.907	0.324	0.923	0.56	0.945	FALSE	FALSE	FALSE	FALSE	FALSE	FALSE	FALSE	FALSE	FALSE	FALSE	-0.389	0.0549	-0.334	0.114	-0.275	0.565	0.175	0.467	0.0775	-0.275	-0.22	-0.161	0.289	0.192	0.114
Dhps	Q3TXU5	0.00664336	0.224988	0.0833888	0.00912357	0.795171	0.0725087	0.267274	0.0536832	0.279651	0.727	0.945	0.879	0.581	0.949	0.809	0.923	0.801	0.932	FALSE	FALSE	FALSE	FALSE	FALSE	FALSE	FALSE	FALSE	FALSE	FALSE	0.595	-0.252	0.343	-0.547	0.048	-0.378	0.216	-0.393	0.202	0.38	0.128	-0.167	0.00102	-0.0136	-0.215
Dhrs1	Q99L04	0.607539	0.00658447	0.00102989	0.37651	0.136466	0.249286	0.0828924	0.377051	0.136737	0.924	0.74	0.668	0.938	0.919	0.892	0.893	0.915	0.918	FALSE	FALSE	FALSE	FALSE	FALSE	FALSE	FALSE	FALSE	FALSE	FALSE	-0.0977	-0.553	-0.65	-0.163	-0.26	-0.221	-0.319	-0.162	-0.26	0.172	-0.381	0.00934	-0.0493	0.00952	0.27
Dhrs4	Q99LB2	0.14007	0.339433	0.566451	0.410936	0.434558	0.813863	0.185069	0.0230084	0.384893	0.879	0.955	0.929	0.941	0.939	0.942	0.915	0.724	0.938	FALSE	FALSE	FALSE	FALSE	FALSE	FALSE	FALSE	FALSE	FALSE	FALSE	-0.634	0.406	-0.228	0.336	-0.299	0.0993	-0.535	0.967	0.333	-0.436	-0.03	-0.1	-0.337	0.531	0.198
Dhrs7	Q9CXR1	0.366849	0.986041	0.329889	0.399833	0.9173	0.689159	0.172086	0.916225	0.268381	0.91	0.974	0.916	0.94	0.951	0.936	0.913	0.946	0.931	FALSE	FALSE	FALSE	FALSE	FALSE	FALSE	FALSE	FALSE	FALSE	FALSE	-0.926	-0.0178	-0.943	0.83	-0.0954	-0.408	-1.33	-0.103	-1.03	-0.221	-0.239	0.609	-0.629	-0.324	0.704
Dhrs7b	Q99J47	0.435764	0.70846	0.225556	0.00896139	0.000598836	0.87589	0.323127	0.292698	0.0532064	0.915	0.969	0.907	0.578	0.747	0.945	0.928	0.904	0.898	FALSE	FALSE	FALSE	FALSE	FALSE	FALSE	FALSE	FALSE	FALSE	FALSE	0.113	0.0538	0.166	0.385	0.498	0.0225	0.135	0.147	0.26	-0.0972	-0.0434	0.288	-0.0747	0.0499	-0.21
Dhtkd1	A2ATU0	0.0904279	0.467313	0.289864	0.0154369	0.425869	0.124265	0.00142816	0.0500573	0.000303287	0.863	0.961	0.913	0.665	0.939	0.85	0.698	0.796	0.682	FALSE	FALSE	FALSE	FALSE	FALSE	FALSE	FALSE	FALSE	FALSE	FALSE	0.592	-0.249	0.343	-0.839	-0.246	0.535	1.13	0.666	1.26	0.0828	-0.166	-0.756	0.618	0.748	-0.509
Dhx15	O35286	0.233779	0.776065	0.332465	0.0514192	0.00151737	0.504011	0.571264	0.638538	0.0742995	0.897	0.97	0.916	0.813	0.79	0.925	0.94	0.934	0.906	FALSE	FALSE	FALSE	FALSE	FALSE	FALSE	FALSE	FALSE	FALSE	FALSE	-0.158	0.0373	-0.121	-0.254	-0.412	0.0878	-0.0701	-0.0593	-0.217	0.015	0.0523	-0.239	0.103	-0.0443	0.173
Dhx16	Q05BH3	0.242455	0.261845	0.958931	0.252756	0.93834	0.670058	0.424804	0.647961	0.0803289	0.898	0.949	0.941	0.922	0.952	0.935	0.934	0.935	0.907	FALSE	FALSE	FALSE	FALSE	FALSE	FALSE	FALSE	FALSE	FALSE	FALSE	-0.541	0.519	-0.0222	0.509	-0.0319	0.195	-0.346	-0.201	-0.742	-0.262	0.257	0.247	-0.0669	-0.463	0.279
Dhx36	Q8VHK9	0.081161	0.869843	0.0921838	0.846038	0.0833773	0.242286	0.519464	0.576276	0.17193	0.859	0.972	0.883	0.962	0.91	0.891	0.938	0.931	0.923	FALSE	FALSE	FALSE	FALSE	FALSE	FALSE	FALSE	FALSE	FALSE	FALSE	-0.477	0.0436	-0.433	0.0497	-0.427	0.315	-0.162	0.143	-0.334	-0.172	-0.129	-0.122	0.143	-0.0287	0.305
Dhx38	Q80X98	0.166469	0.353174	0.617111	0.984992	0.122177	0.897657	0.181829	0.671248	0.273611	0.885	0.956	0.931	0.966	0.917	0.945	0.914	0.936	0.932	FALSE	FALSE	FALSE	FALSE	FALSE	FALSE	FALSE	FALSE	FALSE	FALSE	-0.652	0.433	-0.219	-0.00838	-0.66	0.0596	-0.593	0.189	-0.463	-0.22	0.214	-0.228	-0.16	-0.0303	0.432
Dhx9.1	O70133	0.0266762	0.311643	0.00130802	0.206457	0.234944	0.679244	0.0510363	0.716098	0.0361996	0.809	0.953	0.684	0.912	0.929	0.936	0.878	0.938	0.888	FALSE	FALSE	FALSE	FALSE	FALSE	FALSE	FALSE	FALSE	FALSE	FALSE	0.405	0.178	0.583	-0.215	0.189	-0.0722	0.332	-0.0611	0.343	0.102	0.28	-0.114	0.0294	0.0405	-0.303
Diablo	Q9JIQ3	0.0894472	0.0239947	0.510701	0.0881089	0.948411	0.919732	0.0896374	0.748445	0.119946	0.863	0.849	0.926	0.86	0.952	0.946	0.895	0.94	0.916	FALSE	FALSE	FALSE	FALSE	FALSE	FALSE	FALSE	FALSE	FALSE	FALSE	-0.922	1.25	0.329	0.891	-0.0309	0.0533	-0.869	0.163	-0.759	-0.563	0.688	0.328	-0.51	-0.4	0.359
Diaph1	O08808	0.000436884	0.760057	0.000547964	0.102886	1.07e-06	0.350058	0.00322155	0.316712	0.00243873	0.499	0.97	0.622	0.871	0.304	0.909	0.752	0.908	0.796	FALSE	FALSE	FALSE	FALSE	FALSE	FALSE	FALSE	FALSE	FALSE	FALSE	0.556	-0.043	0.513	0.226	0.782	-0.132	0.423	-0.137	0.419	0.101	0.0577	0.327	-0.0317	-0.036	-0.455
Diaph3	Q9Z207	6.19e-07	0.000151366	0.0393441	0.103311	1.19e-05	0.0187735	0.000273271	0.550986	5.44e-07	0.118	0.373	0.855	0.871	0.482	0.665	0.564	0.929	0.228	FALSE	FALSE	FALSE	FALSE	FALSE	FALSE	FALSE	FALSE	FALSE	FALSE	-1.77	1.21	-0.562	0.447	-1.32	0.688	-1.08	0.16	-1.61	-0.709	0.5	-0.262	-0.0209	-0.549	1.06
Dido1	Q8C9B9	0.877718	0.122021	0.074027	0.577596	0.446198	0.93766	0.936025	0.883454	0.744069	0.934	0.927	0.876	0.952	0.94	0.947	0.95	0.945	0.949	FALSE	FALSE	FALSE	FALSE	FALSE	FALSE	FALSE	FALSE	FALSE	FALSE	-0.0279	-0.287	-0.314	-0.0974	-0.125	0.0142	-0.0137	-0.0256	-0.0535	0.0632	-0.223	-0.0342	0.0774	0.0377	0.0911
Dimt1	Q9D0D4	0.262459	0.760235	0.134866	0.0928405	0.00416824	0.965957	0.252921	0.404283	0.0387371	0.9	0.97	0.893	0.863	0.83	0.948	0.922	0.918	0.89	FALSE	FALSE	FALSE	FALSE	FALSE	FALSE	FALSE	FALSE	FALSE	FALSE	-0.437	-0.118	-0.554	-0.64	-1.08	0.0164	-0.42	-0.311	-0.748	0.13	0.0122	-0.51	0.146	-0.181	0.567
Dip2b	Q3UH60	0.111531	0.507121	0.311615	0.814591	0.0475569	0.776136	0.0501446	0.591938	0.224327	0.871	0.963	0.915	0.961	0.898	0.941	0.877	0.932	0.928	FALSE	FALSE	FALSE	FALSE	FALSE	FALSE	FALSE	FALSE	FALSE	FALSE	-0.632	0.258	-0.373	-0.0875	-0.719	-0.11	-0.742	0.2	-0.431	-0.148	0.111	-0.235	-0.258	0.0529	0.484
Dis3	Q9CSH3	0.00265643	0.141022	0.0686889	0.0200696	0.313304	0.319625	0.0220136	0.214828	0.0289546	0.659	0.932	0.874	0.703	0.934	0.905	0.848	0.89	0.883	FALSE	FALSE	FALSE	FALSE	FALSE	FALSE	FALSE	FALSE	FALSE	FALSE	0.544	-0.25	0.294	-0.391	0.153	-0.167	0.377	-0.201	0.343	0.27	0.0199	-0.122	0.103	0.0683	-0.274
Dis3l2	Q8CI75	0.0148015	0.890398	0.0144545	0.00260076	6.48e-07	0.0721619	5.79e-05	0.168625	0.000150941	0.777	0.973	0.816	0.371	0.275	0.808	0.417	0.877	0.634	FALSE	FALSE	FALSE	FALSE	FALSE	FALSE	FALSE	FALSE	FALSE	FALSE	0.345	-0.0185	0.327	0.423	0.768	0.248	0.594	0.181	0.526	-0.0982	-0.117	0.325	0.15	0.0825	-0.444
Dkc1	Q9ESX5	0.0131795	0.472948	0.0512108	0.597217	0.0252889	0.789897	0.0176111	0.249912	0.103841	0.77	0.962	0.864	0.953	0.883	0.941	0.838	0.897	0.913	FALSE	FALSE	FALSE	FALSE	FALSE	FALSE	FALSE	FALSE	FALSE	FALSE	0.502	-0.138	0.364	-0.0975	0.405	-0.051	0.451	-0.214	0.288	0.172	0.0339	0.0743	0.121	-0.0425	-0.33
Dlat	Q8BMF4	0.375668	0.393901	0.971199	0.00453596	0.0295011	0.00142999	0.00917235	2.67e-05	0.000163026	0.911	0.958	0.941	0.46	0.887	0.305	0.809	0.0985	0.64	FALSE	FALSE	FALSE	FALSE	FALSE	FALSE	FALSE	FALSE	FALSE	FALSE	-0.117	0.113	-0.00446	0.386	0.269	0.46	0.343	0.628	0.511	-0.308	-0.195	0.0786	0.153	0.321	-0.191
Dlg1	Q811D0	0.117588	0.432048	0.0162599	0.00260958	1.21e-05	0.942342	0.113188	0.00077548	3.15e-06	0.873	0.96	0.821	0.371	0.483	0.947	0.902	0.314	0.346	FALSE	FALSE	FALSE	FALSE	FALSE	FALSE	FALSE	FALSE	FALSE	FALSE	0.18	0.0888	0.269	0.355	0.535	-0.00813	0.172	0.405	0.585	-0.131	-0.0421	0.224	-0.139	0.274	-0.311
Dlg3	P70175	0.0770258	0.00667341	0.254933	0.00930203	0.352541	0.00972984	0.327218	0.0497378	0.879693	0.857	0.741	0.91	0.585	0.936	0.575	0.928	0.795	0.952	FALSE	FALSE	FALSE	FALSE	FALSE	FALSE	FALSE	FALSE	FALSE	FALSE	-0.486	0.776	0.29	0.712	0.226	0.735	0.249	0.523	0.0365	-0.561	0.215	0.151	0.174	-0.0385	-0.075
Dlgap4	B1AZP2	0.239795	0.316525	0.84894	0.322617	0.798833	0.236689	0.99314	0.948579	0.217654	0.897	0.953	0.938	0.932	0.949	0.89	0.951	0.947	0.927	FALSE	FALSE	FALSE	FALSE	FALSE	FALSE	FALSE	FALSE	FALSE	FALSE	0.441	-0.375	0.0666	-0.356	0.0854	-0.444	-0.00301	-0.023	0.418	0.277	-0.0981	-0.0794	-0.168	0.254	-0.165
Dlst	Q9D2G2	0.135667	0.540603	0.0300303	0.324957	0.531068	0.0159287	0.283605	0.00222805	0.0692945	0.878	0.964	0.845	0.932	0.942	0.643	0.925	0.423	0.904	FALSE	FALSE	FALSE	FALSE	FALSE	FALSE	FALSE	FALSE	FALSE	FALSE	-0.24	-0.0968	-0.337	0.151	-0.0894	0.401	0.161	0.507	0.266	-0.215	-0.312	-0.0644	0.186	0.292	0.0251
Dmap1	Q9JI44	0.230874	0.613626	0.455024	0.135518	0.00571015	0.729436	0.361032	0.0546341	0.00160885	0.896	0.966	0.924	0.889	0.841	0.938	0.93	0.803	0.777	FALSE	FALSE	FALSE	FALSE	FALSE	FALSE	FALSE	FALSE	FALSE	FALSE	-0.326	0.136	-0.19	-0.394	-0.721	0.0931	-0.233	-0.515	-0.841	0.0863	0.222	-0.308	0.179	-0.428	0.413
Dmgdh	Q9DBT9	0.00285589	0.855219	0.00103202	0.602855	0.00482025	0.432782	0.0138801	0.00420086	0.766419	0.665	0.972	0.668	0.953	0.835	0.918	0.828	0.513	0.949	FALSE	FALSE	FALSE	FALSE	FALSE	FALSE	FALSE	FALSE	FALSE	FALSE	-0.825	-0.0464	-0.872	0.128	-0.698	0.201	-0.625	0.757	-0.0683	-0.329	-0.376	-0.202	-0.129	0.428	0.496
Dnaaf10	Q8BGF3	0.0235728	0.459847	0.0918097	0.665757	0.00419783	0.222676	0.233356	0.562022	0.052184	0.803	0.961	0.882	0.956	0.83	0.886	0.92	0.93	0.897	FALSE	FALSE	FALSE	FALSE	FALSE	FALSE	FALSE	FALSE	FALSE	FALSE	-0.92	0.288	-0.632	-0.161	-1.08	0.479	-0.441	0.217	-0.703	-0.283	0.00499	-0.444	0.196	-0.066	0.637
Dnaaf5	B9EJR8	0.81815	0.212255	0.277346	0.0875663	0.0408673	0.344415	0.215894	0.181457	0.0968884	0.932	0.944	0.912	0.859	0.895	0.908	0.918	0.881	0.911	FALSE	FALSE	FALSE	FALSE	FALSE	FALSE	FALSE	FALSE	FALSE	FALSE	-0.052	0.286	0.234	-0.382	-0.434	-0.215	-0.267	-0.295	-0.347	0.111	0.397	-0.27	-0.104	-0.184	0.163
Dnah17	Q69Z23	0.02833	0.6106	0.0668417	0.252263	0.198719	0.670275	0.0556688	0.5619	0.0629646	0.812	0.966	0.873	0.922	0.926	0.935	0.881	0.93	0.902	FALSE	FALSE	FALSE	FALSE	FALSE	FALSE	FALSE	FALSE	FALSE	FALSE	-1.36	0.304	-1.06	0.663	-0.701	0.254	-1.11	0.333	-1.03	-0.503	-0.199	0.161	-0.249	-0.17	0.862
Dnah2	P0C6F1	0.0539006	0.341034	0.277469	0.498541	0.0062196	0.0555653	0.987637	0.892008	0.0246417	0.842	0.955	0.912	0.948	0.843	0.785	0.951	0.945	0.878	FALSE	FALSE	FALSE	FALSE	FALSE	FALSE	FALSE	FALSE	FALSE	FALSE	0.439	-0.211	0.228	0.144	0.583	-0.436	0.00321	0.0287	0.467	0.142	-0.0695	0.285	-0.294	0.17	-0.297
Dnah6	E9Q3H7	0.639003	0.431035	0.187744	0.116523	0.0324032	0.487911	0.222214	0.84373	0.756381	0.926	0.96	0.902	0.879	0.889	0.923	0.919	0.943	0.949	FALSE	FALSE	FALSE	FALSE	FALSE	FALSE	FALSE	FALSE	FALSE	FALSE	0.205	0.346	0.552	0.675	0.881	0.304	0.51	-0.0829	0.122	-0.186	0.16	0.489	0.118	-0.269	-0.392
Dnaja2	Q9QYJ0	0.0344758	0.610788	0.0806857	0.89446	0.0145544	0.129276	0.489399	0.135802	0.415775	0.822	0.966	0.878	0.964	0.869	0.853	0.937	0.865	0.939	FALSE	FALSE	FALSE	FALSE	FALSE	FALSE	FALSE	FALSE	FALSE	FALSE	-1.14	0.263	-0.874	-0.0659	-1.2	0.799	-0.338	0.756	-0.381	-0.488	-0.225	-0.554	0.311	0.267	0.649
Dnaja3	Q99M87	0.28117	0.396762	0.0470205	0.488188	0.642942	0.14604	0.677278	0.0346577	0.259713	0.902	0.958	0.861	0.947	0.945	0.861	0.943	0.764	0.931	FALSE	FALSE	FALSE	FALSE	FALSE	FALSE	FALSE	FALSE	FALSE	FALSE	-0.173	-0.135	-0.308	0.106	-0.0666	0.235	0.0624	0.336	0.163	-0.13	-0.265	-0.0233	0.106	0.207	0.0433
Dnajb1	Q9QYJ3	0.000373994	0.500458	0.00132513	0.300692	0.00227524	0.0180256	0.114776	0.12867	0.00884638	0.484	0.963	0.685	0.929	0.807	0.659	0.902	0.862	0.846	FALSE	FALSE	FALSE	FALSE	FALSE	FALSE	FALSE	FALSE	FALSE	FALSE	-0.489	0.0824	-0.406	0.122	-0.366	0.303	-0.185	0.182	-0.307	-0.2	-0.118	-0.0775	0.103	-0.0181	0.289
Dnajb11	Q99KV1	0.0874804	0.0111051	0.322361	0.356668	0.00621378	0.458076	0.0123344	0.267357	0.0037103	0.862	0.79	0.916	0.936	0.843	0.921	0.823	0.9	0.814	FALSE	FALSE	FALSE	FALSE	FALSE	FALSE	FALSE	FALSE	FALSE	FALSE	-0.348	0.535	0.187	-0.177	-0.526	-0.148	-0.496	-0.214	-0.563	-0.0429	0.492	-0.22	-0.191	-0.257	0.306
Dnajb12	Q9QYI4	0.138845	0.402292	0.481036	0.833247	0.0658876	0.7429	0.0591704	0.186757	0.00407902	0.879	0.958	0.925	0.962	0.905	0.939	0.883	0.883	0.818	FALSE	FALSE	FALSE	FALSE	FALSE	FALSE	FALSE	FALSE	FALSE	FALSE	-0.235	0.131	-0.104	-0.0315	-0.266	-0.0511	-0.286	-0.201	-0.436	-0.00584	0.125	-0.0374	-0.0569	-0.207	0.229
Dnajb6	Q9QYI8	0.067221	0.103487	0.816167	0.265693	0.376211	0.749746	0.0254356	0.858178	0.0654671	0.851	0.921	0.937	0.924	0.937	0.939	0.853	0.944	0.903	FALSE	FALSE	FALSE	FALSE	FALSE	FALSE	FALSE	FALSE	FALSE	FALSE	-0.589	0.52	-0.0684	0.338	-0.251	-0.0996	-0.688	0.0536	-0.535	-0.239	0.282	0.0992	-0.338	-0.185	0.35
Dnajc10	Q9DC23	0.852171	0.0211661	0.00939322	0.0827763	0.0983837	0.329742	0.401105	0.0243501	0.027294	0.933	0.84	0.796	0.855	0.913	0.906	0.932	0.729	0.881	FALSE	FALSE	FALSE	FALSE	FALSE	FALSE	FALSE	FALSE	FALSE	FALSE	0.0757	0.983	1.06	-0.697	-0.621	-0.399	-0.323	-0.922	-0.846	0.231	1.21	-0.465	-0.168	-0.691	0.156
Dnajc11	Q5U458	0.346362	0.0131658	0.000677534	0.224908	0.795296	0.0566831	0.00413963	0.262901	0.0305472	0.909	0.805	0.638	0.916	0.949	0.787	0.767	0.9	0.884	FALSE	FALSE	FALSE	FALSE	FALSE	FALSE	FALSE	FALSE	FALSE	FALSE	0.135	0.373	0.507	-0.168	-0.0333	0.28	0.414	0.155	0.289	-0.0809	0.292	-0.249	0.199	0.0738	-0.216
Dnajc13	G3X922	0.162371	0.358026	0.0180408	0.772586	0.0677189	0.87576	0.186335	0.776689	0.0685085	0.885	0.956	0.825	0.96	0.906	0.945	0.915	0.941	0.904	FALSE	FALSE	FALSE	FALSE	FALSE	FALSE	FALSE	FALSE	FALSE	FALSE	0.313	0.204	0.517	0.0613	0.374	-0.0344	0.279	0.0601	0.373	-0.000324	0.204	0.0609	-0.0347	0.0598	-0.313
Dnajc17	Q91WT4	0.499092	0.0572664	0.00855105	0.153734	0.027801	0.856612	0.598275	0.518326	0.156574	0.919	0.897	0.792	0.896	0.886	0.944	0.941	0.927	0.921	FALSE	FALSE	FALSE	FALSE	FALSE	FALSE	FALSE	FALSE	FALSE	FALSE	-0.14	-0.404	-0.544	-0.287	-0.427	0.0371	-0.102	-0.128	-0.268	0.117	-0.287	-0.17	0.154	-0.0111	0.257
Dnajc19	Q9CQV7	0.0222198	0.0520277	6.06e-05	0.214375	0.000385374	0.910984	0.020889	0.673509	0.00401726	0.799	0.893	0.447	0.914	0.724	0.946	0.845	0.936	0.817	FALSE	FALSE	FALSE	FALSE	FALSE	FALSE	FALSE	FALSE	FALSE	FALSE	0.328	0.275	0.603	0.166	0.494	-0.0153	0.313	0.0555	0.383	-0.0318	0.243	0.134	-0.047	0.0237	-0.36
Dnajc2	P54103	0.000878013	0.147481	0.0247918	0.307642	0.00535462	0.412761	0.00472901	0.824689	0.000569605	0.564	0.933	0.838	0.93	0.838	0.916	0.774	0.943	0.721	FALSE	FALSE	FALSE	FALSE	FALSE	FALSE	FALSE	FALSE	FALSE	FALSE	-0.511	0.204	-0.307	0.137	-0.374	0.114	-0.397	0.0295	-0.481	-0.166	0.0383	-0.0289	-0.052	-0.136	0.345
Dnajc21	E9Q8D0	0.404611	0.147387	0.50012	0.469409	0.0966766	0.44994	0.933004	0.443191	0.0882643	0.913	0.933	0.926	0.946	0.913	0.92	0.95	0.921	0.909	FALSE	FALSE	FALSE	FALSE	FALSE	FALSE	FALSE	FALSE	FALSE	FALSE	-0.284	0.5	0.216	-0.237	-0.52	0.257	-0.0268	-0.251	-0.535	-0.0734	0.426	-0.31	0.183	-0.324	0.21
Dnajc24	Q91ZF0	0.915512	0.787647	0.862404	0.366337	0.396947	0.732942	0.80288	0.213675	0.151385	0.935	0.971	0.938	0.937	0.938	0.939	0.947	0.89	0.92	FALSE	FALSE	FALSE	FALSE	FALSE	FALSE	FALSE	FALSE	FALSE	FALSE	0.0224	-0.057	-0.0345	-0.185	-0.163	-0.0722	-0.0498	0.257	0.279	0.0106	-0.0463	-0.174	-0.0616	0.267	-0.0118
Dnajc3	Q91YW3	0.142304	0.944655	0.137961	0.278503	0.624674	0.173113	0.906353	0.03043	0.454422	0.88	0.974	0.894	0.926	0.945	0.872	0.949	0.752	0.94	FALSE	FALSE	FALSE	FALSE	FALSE	FALSE	FALSE	FALSE	FALSE	FALSE	0.234	-0.0109	0.223	-0.165	0.0692	-0.217	0.0173	-0.34	-0.106	0.172	0.161	0.00736	-0.0445	-0.168	-0.0618
Dnajc7	Q9QYI3	0.0160329	0.000717382	0.199345	0.204554	0.000232417	0.174059	0.225078	0.296665	0.0988789	0.782	0.51	0.904	0.912	0.695	0.872	0.919	0.905	0.912	FALSE	FALSE	FALSE	FALSE	FALSE	FALSE	FALSE	FALSE	FALSE	FALSE	-0.303	0.449	0.146	-0.148	-0.451	0.165	-0.138	0.121	-0.182	-0.143	0.307	-0.29	0.0221	-0.0219	0.16
Dnajc8	Q6NZB0	0.103664	0.561481	0.0229422	0.546219	0.0179744	0.195747	0.00351186	0.358605	0.00797716	0.869	0.965	0.835	0.95	0.875	0.879	0.757	0.913	0.843	FALSE	FALSE	FALSE	FALSE	FALSE	FALSE	FALSE	FALSE	FALSE	FALSE	-0.252	-0.0879	-0.34	-0.0879	-0.34	-0.198	-0.45	-0.134	-0.386	0.0486	-0.0393	-0.0393	-0.15	-0.0858	0.3
Dnajc9	Q91WN1	0.00198277	0.137359	0.0554252	0.0580086	2.56e-06	0.00635099	0.627602	0.00980082	0.415499	0.636	0.931	0.867	0.825	0.357	0.511	0.942	0.626	0.939	FALSE	FALSE	FALSE	FALSE	FALSE	FALSE	FALSE	FALSE	FALSE	FALSE	-0.538	0.241	-0.297	-0.3	-0.838	0.465	-0.0729	0.421	-0.118	-0.224	0.017	-0.524	0.241	0.197	0.314
Dnm1l	Q8K1M6	0.107079	0.363257	0.438492	0.283962	0.501927	0.0245044	0.000196059	0.39253	0.00986767	0.87	0.956	0.923	0.927	0.942	0.698	0.534	0.917	0.85	FALSE	FALSE	FALSE	FALSE	FALSE	FALSE	FALSE	FALSE	FALSE	FALSE	0.273	-0.151	0.121	-0.172	0.101	0.39	0.663	0.137	0.41	0.0124	-0.139	-0.16	0.402	0.149	-0.261
Dnm2	P39054	0.00564361	0.0458382	9.61e-06	0.0409279	5.45e-06	0.0141512	2.13e-06	0.00767308	6.79e-07	0.716	0.886	0.328	0.79	0.417	0.627	0.199	0.594	0.241	FALSE	FALSE	FALSE	FALSE	FALSE	FALSE	FALSE	FALSE	FALSE	FALSE	0.359	0.25	0.608	0.247	0.605	0.313	0.671	0.331	0.689	-0.145	0.105	0.102	0.168	0.186	-0.503
Dnm3	Q8BZ98	0.43514	0.0391752	0.156581	0.481513	0.907922	0.382975	0.920801	0.0805092	0.299846	0.915	0.878	0.897	0.946	0.951	0.913	0.95	0.832	0.933	FALSE	FALSE	FALSE	FALSE	FALSE	FALSE	FALSE	FALSE	FALSE	FALSE	-0.266	0.728	0.461	0.231	-0.0354	0.298	0.0318	0.587	0.321	-0.367	0.361	-0.136	-0.0686	0.22	-0.1
Dnmt1	P13864	0.624425	0.815667	0.445037	0.179541	0.365828	0.74052	0.86597	0.167176	0.343525	0.925	0.971	0.923	0.905	0.936	0.939	0.948	0.877	0.936	FALSE	FALSE	FALSE	FALSE	FALSE	FALSE	FALSE	FALSE	FALSE	FALSE	0.262	0.124	0.386	-0.701	-0.439	-0.177	0.0849	-0.722	-0.46	0.326	0.45	-0.375	0.149	-0.396	0.0642
Dnmt3a	P0DOY1	0.859595	0.0164336	0.0177913	0.0106284	0.00421245	0.00073948	0.000241331	0.0264141	0.0117455	0.934	0.822	0.825	0.607	0.83	0.242	0.553	0.738	0.856	FALSE	FALSE	FALSE	FALSE	FALSE	FALSE	FALSE	FALSE	FALSE	FALSE	-0.0384	0.55	0.512	-0.568	-0.606	-0.817	-0.855	-0.486	-0.524	0.241	0.791	-0.327	-0.576	-0.245	0.279
Dnpep	Q9Z2W0	0.0193442	0.948077	0.0115829	0.778328	0.0209607	0.466061	0.00196947	0.744056	0.00438298	0.792	0.974	0.806	0.96	0.879	0.922	0.72	0.939	0.821	FALSE	FALSE	FALSE	FALSE	FALSE	FALSE	FALSE	FALSE	FALSE	FALSE	0.418	0.0111	0.429	-0.046	0.372	0.124	0.542	0.0534	0.471	0.0441	0.0552	-0.00189	0.168	0.0975	-0.374
Dnph1	Q80VJ3	0.672536	0.0746711	0.022453	0.937307	0.700506	0.268475	0.110061	0.488694	0.232258	0.927	0.909	0.834	0.965	0.947	0.896	0.901	0.925	0.929	FALSE	FALSE	FALSE	FALSE	FALSE	FALSE	FALSE	FALSE	FALSE	FALSE	0.0782	0.339	0.417	-0.014	0.0643	0.207	0.285	0.124	0.202	-0.0967	0.243	-0.111	0.11	0.027	-0.175
Dnttip2	Q8R2M2	0.00100343	0.31182	2.91e-05	0.0860949	2.07e-06	0.501877	0.00362307	0.176865	6.4e-06	0.577	0.953	0.398	0.858	0.344	0.925	0.759	0.88	0.397	FALSE	FALSE	FALSE	FALSE	FALSE	FALSE	FALSE	FALSE	FALSE	FALSE	-0.393	-0.11	-0.503	-0.183	-0.576	0.0727	-0.32	-0.142	-0.535	0.00565	-0.104	-0.177	0.0783	-0.137	0.399
Dock1	Q8BUR4	0.00270414	0.316773	0.0227145	0.141951	0.0512094	0.236145	0.0355756	0.585027	0.00487017	0.661	0.953	0.835	0.892	0.9	0.89	0.866	0.931	0.825	FALSE	FALSE	FALSE	FALSE	FALSE	FALSE	FALSE	FALSE	FALSE	FALSE	1.14	-0.351	0.784	-0.501	0.634	-0.417	0.718	-0.183	0.952	0.44	0.0882	-0.0617	0.0223	0.256	-0.696
Dohh	Q99LN9	0.0408049	0.244229	0.00144422	0.00159646	1.44e-06	0.421573	0.00398035	0.284248	0.00143188	0.83	0.947	0.691	0.319	0.322	0.917	0.764	0.903	0.771	FALSE	FALSE	FALSE	FALSE	FALSE	FALSE	FALSE	FALSE	FALSE	FALSE	-0.407	-0.226	-0.632	-0.638	-1.05	-0.155	-0.562	-0.199	-0.606	0.158	-0.0678	-0.481	0.00316	-0.0414	0.565
Dok1	P97465	0.435203	0.611435	0.177153	0.674422	0.674425	0.317404	0.0652415	0.0206827	0.00162182	0.915	0.966	0.901	0.956	0.946	0.905	0.886	0.712	0.777	FALSE	FALSE	FALSE	FALSE	FALSE	FALSE	FALSE	FALSE	FALSE	FALSE	-0.352	-0.228	-0.58	0.181	-0.17	-0.452	-0.804	-1.05	-1.4	0.221	-0.00732	0.402	-0.231	-0.828	0.573
Dpf2	Q61103	0.550998	0.094869	0.0197384	0.179004	0.429925	0.707625	0.813379	0.268243	0.0716442	0.922	0.918	0.829	0.905	0.939	0.937	0.947	0.9	0.905	FALSE	FALSE	FALSE	FALSE	FALSE	FALSE	FALSE	FALSE	FALSE	FALSE	-0.134	-0.385	-0.52	0.296	0.161	0.0844	-0.0501	-0.242	-0.377	0.0165	-0.369	0.312	0.101	-0.226	0.151
Dph2	Q9CR25	0.323994	0.699525	0.520142	0.395629	0.0518216	0.798416	0.435341	0.326187	0.962912	0.907	0.969	0.927	0.94	0.9	0.942	0.934	0.909	0.953	FALSE	FALSE	FALSE	FALSE	FALSE	FALSE	FALSE	FALSE	FALSE	FALSE	-0.343	0.133	-0.21	-0.283	-0.626	0.088	-0.255	0.328	-0.0145	-0.0997	0.0335	-0.383	-0.0116	0.229	0.243
Dph5	Q9CWQ0	0.00716819	0.111405	0.192628	0.775498	0.00706318	0.331967	0.0518331	0.567967	0.01477	0.732	0.924	0.903	0.96	0.847	0.907	0.878	0.93	0.863	FALSE	FALSE	FALSE	FALSE	FALSE	FALSE	FALSE	FALSE	FALSE	FALSE	-1.04	0.587	-0.45	0.099	-0.938	0.353	-0.684	0.199	-0.838	-0.377	0.211	-0.278	-0.0238	-0.178	0.661
Dpm1	O70152	0.00141934	0.232121	2.45e-05	0.910316	0.000715639	0.0487414	0.127099	0.546529	9e-05	0.607	0.946	0.388	0.964	0.756	0.772	0.905	0.929	0.595	FALSE	FALSE	FALSE	FALSE	FALSE	FALSE	FALSE	FALSE	FALSE	FALSE	0.698	0.24	0.938	-0.0215	0.676	-0.406	0.292	0.116	0.813	0.121	0.361	0.0994	-0.285	0.237	-0.577
Dpm3	Q9D1Q4	0.133851	0.044444	0.556536	0.0914879	0.879639	0.336981	0.0124148	0.307246	0.552047	0.878	0.885	0.928	0.862	0.951	0.907	0.823	0.906	0.944	FALSE	FALSE	FALSE	FALSE	FALSE	FALSE	FALSE	FALSE	FALSE	FALSE	-0.38	0.518	0.138	0.414	0.0339	-0.24	-0.62	0.246	-0.134	-0.234	0.284	0.18	-0.474	0.0124	0.146
Dpp3	Q99KK7	0.00803901	0.523888	0.000910869	0.288145	0.0543026	0.00582079	1.13e-06	0.000861292	9.51e-08	0.739	0.964	0.659	0.927	0.901	0.498	0.165	0.321	0.145	FALSE	FALSE	FALSE	FALSE	FALSE	FALSE	FALSE	FALSE	FALSE	FALSE	0.28	0.0634	0.344	-0.102	0.178	0.293	0.574	0.353	0.633	-0.0608	0.00256	-0.163	0.232	0.292	-0.341
Dpp7	Q9ET22	0.00013941	0.744354	0.000173764	0.455056	0.00034055	0.931542	8.65e-05	0.167461	0.00216632	0.415	0.97	0.529	0.945	0.717	0.947	0.456	0.877	0.791	FALSE	FALSE	FALSE	FALSE	FALSE	FALSE	FALSE	FALSE	FALSE	FALSE	1.42	-0.106	1.31	-0.235	1.19	-0.0279	1.39	-0.439	0.982	0.381	0.275	0.147	0.353	-0.0578	-1.04
Dppa4	Q8CCG4	0.00106709	0.00125285	0.948565	0.946827	0.000309943	0.212225	0.0177439	0.0237093	0.145901	0.582	0.56	0.94	0.965	0.712	0.884	0.839	0.727	0.92	FALSE	FALSE	FALSE	FALSE	FALSE	FALSE	FALSE	FALSE	FALSE	FALSE	-1.49	1.46	-0.025	-0.0264	-1.51	0.52	-0.968	0.938	-0.55	-0.736	0.727	-0.763	-0.216	0.202	0.752
Dpy30	Q99LT0	0.047451	0.924953	0.0291295	0.641488	0.00920665	0.900141	0.0483024	0.0784072	0.000220417	0.836	0.973	0.844	0.955	0.856	0.945	0.876	0.83	0.661	FALSE	FALSE	FALSE	FALSE	FALSE	FALSE	FALSE	FALSE	FALSE	FALSE	-0.273	-0.0125	-0.285	-0.0595	-0.332	0.0166	-0.256	-0.231	-0.504	0.0116	-0.000879	-0.0479	0.0283	-0.22	0.284
Dr1	Q91WV0	0.861155	0.0749467	0.040444	0.248752	0.157872	0.990827	0.843289	0.23889	0.150497	0.934	0.909	0.856	0.921	0.922	0.949	0.948	0.895	0.92	FALSE	FALSE	FALSE	FALSE	FALSE	FALSE	FALSE	FALSE	FALSE	FALSE	0.0405	0.424	0.465	0.26	0.301	0.00266	0.0432	0.266	0.306	-0.164	0.26	0.0959	-0.161	0.102	-0.205
Drg1	P32233	0.303835	0.10055	0.495511	0.459002	0.721485	0.225244	0.839566	0.483755	0.689312	0.905	0.92	0.926	0.945	0.947	0.887	0.948	0.925	0.947	FALSE	FALSE	FALSE	FALSE	FALSE	FALSE	FALSE	FALSE	FALSE	FALSE	-0.15	0.243	0.0932	0.103	-0.0465	0.178	0.0276	0.0978	-0.0522	-0.131	0.112	-0.0276	0.0466	-0.0332	0.019
Drg2	Q9QXB9	0.0826124	0.983931	0.0694572	0.62443	0.153549	0.774519	0.120202	0.634651	0.149388	0.86	0.974	0.874	0.954	0.921	0.94	0.904	0.934	0.92	FALSE	FALSE	FALSE	FALSE	FALSE	FALSE	FALSE	FALSE	FALSE	FALSE	-0.493	0.00557	-0.488	0.13	-0.363	0.0792	-0.414	0.127	-0.367	-0.143	-0.137	-0.0125	-0.0638	-0.0164	0.35
Dsc2	P55292	0.183273	0.922343	0.132008	0.0013988	1.27e-05	0.314994	0.0172588	0.112278	0.00294591	0.889	0.973	0.893	0.308	0.487	0.904	0.838	0.854	0.804	FALSE	FALSE	FALSE	FALSE	FALSE	FALSE	FALSE	FALSE	FALSE	FALSE	0.231	0.0166	0.247	0.577	0.808	0.173	0.404	0.267	0.497	-0.157	-0.14	0.421	0.0162	0.11	-0.387
Dsg2	O55111	0.184728	0.0776844	0.620547	0.110361	0.00291115	0.0992793	0.716921	0.155385	0.960413	0.889	0.91	0.931	0.876	0.817	0.834	0.944	0.873	0.953	FALSE	FALSE	FALSE	FALSE	FALSE	FALSE	FALSE	FALSE	FALSE	FALSE	0.223	-0.301	-0.0775	0.261	0.484	-0.28	-0.0567	-0.231	-0.00742	0.124	-0.177	0.385	-0.156	-0.107	-0.0994
Dsp	E9Q557	0.862588	0.639455	0.753548	0.00201482	0.00185787	0.74593	0.598689	0.475832	0.568582	0.934	0.967	0.935	0.344	0.799	0.939	0.941	0.924	0.944	FALSE	FALSE	FALSE	FALSE	FALSE	FALSE	FALSE	FALSE	FALSE	FALSE	-0.036	0.0977	0.0617	0.676	0.64	-0.0675	-0.104	0.143	0.107	-0.169	-0.0717	0.507	-0.237	-0.0259	-0.133
Dstn	Q9R0P5	0.00498207	0.199511	7.79e-05	0.353304	0.000150926	0.0327668	5.31e-06	0.206416	5.49e-05	0.707	0.942	0.465	0.936	0.669	0.731	0.253	0.888	0.556	FALSE	FALSE	FALSE	FALSE	FALSE	FALSE	FALSE	FALSE	FALSE	FALSE	-0.544	-0.234	-0.778	-0.162	-0.706	-0.401	-0.945	-0.222	-0.766	0.089	-0.145	-0.073	-0.312	-0.133	0.633
Dtd1	Q9DD18	0.0325252	0.879619	0.0343886	0.24243	0.232657	0.136054	0.454294	0.215347	0.2633	0.819	0.972	0.85	0.92	0.929	0.856	0.935	0.89	0.931	FALSE	FALSE	FALSE	FALSE	FALSE	FALSE	FALSE	FALSE	FALSE	FALSE	0.839	-0.057	0.782	-0.429	0.411	-0.573	0.267	-0.455	0.384	0.408	0.351	-0.0207	-0.165	-0.0471	-0.431
Dtd2	Q8BHA3	0.110843	0.393074	0.415428	0.391909	0.377179	0.430353	0.376841	0.609826	0.2131	0.871	0.958	0.922	0.939	0.937	0.918	0.931	0.933	0.927	FALSE	FALSE	FALSE	FALSE	FALSE	FALSE	FALSE	FALSE	FALSE	FALSE	0.491	-0.259	0.232	-0.249	0.241	-0.238	0.252	-0.148	0.343	0.236	-0.0223	-0.0131	-0.00223	0.0882	-0.255
Dus2	Q9D7B1	0.00300298	0.039473	0.256807	0.367439	0.0138795	0.136486	0.0790093	0.517732	0.00713589	0.669	0.879	0.91	0.937	0.867	0.857	0.892	0.927	0.839	FALSE	FALSE	FALSE	FALSE	FALSE	FALSE	FALSE	FALSE	FALSE	FALSE	-0.906	0.602	-0.304	0.245	-0.66	0.427	-0.479	0.176	-0.73	-0.393	0.208	-0.148	0.0335	-0.218	0.512
Dus3l	A0A0R4IZY9	0.0460712	0.00224693	3.39e-06	0.919361	0.0222102	0.984989	0.0336456	0.488145	0.00484249	0.835	0.62	0.264	0.964	0.88	0.948	0.864	0.925	0.824	FALSE	FALSE	FALSE	FALSE	FALSE	FALSE	FALSE	FALSE	FALSE	FALSE	-0.462	-0.744	-1.21	-0.0217	-0.484	-0.0042	-0.466	-0.15	-0.611	0.0794	-0.665	0.0577	0.0752	-0.0701	0.541
Dus3l.1	Q91XI1	0.0810882	0.0875741	0.966886	0.417525	0.268863	0.0632806	0.895971	0.676432	0.131055	0.859	0.915	0.941	0.942	0.931	0.797	0.949	0.936	0.918	FALSE	FALSE	FALSE	FALSE	FALSE	FALSE	FALSE	FALSE	FALSE	FALSE	-0.682	0.667	-0.0149	0.298	-0.384	0.729	0.0469	0.153	-0.529	-0.422	0.245	-0.124	0.306	-0.27	0.259
Dusp12	Q9D0T2	0.310204	0.365227	0.905325	0.744862	0.433484	0.376429	0.887358	0.193493	0.0160019	0.905	0.956	0.939	0.959	0.939	0.912	0.949	0.885	0.866	FALSE	FALSE	FALSE	FALSE	FALSE	FALSE	FALSE	FALSE	FALSE	FALSE	-0.407	0.362	-0.0445	0.124	-0.282	0.354	-0.053	-0.504	-0.911	-0.107	0.255	0.0169	0.246	-0.612	0.299
Dusp3	Q9D7X3	0.000487649	0.0492153	0.0544998	0.536409	2.54e-05	0.0692747	1.14e-06	0.812015	0.00030955	0.509	0.89	0.866	0.95	0.542	0.805	0.165	0.942	0.683	FALSE	FALSE	FALSE	FALSE	FALSE	FALSE	FALSE	FALSE	FALSE	FALSE	0.696	-0.363	0.334	0.106	0.802	0.333	1.03	-0.0407	0.656	0.104	-0.258	0.211	0.438	0.0637	-0.592
Dusp9	Q7TNL7	0.339201	0.434922	0.849783	0.682062	0.52995	0.000760957	2.54e-05	0.745688	0.472608	0.908	0.96	0.938	0.957	0.942	0.244	0.349	0.939	0.941	FALSE	FALSE	FALSE	FALSE	FALSE	FALSE	FALSE	FALSE	FALSE	FALSE	0.308	-0.251	0.0572	-0.126	0.182	1.2	1.51	-0.1	0.208	-0.0594	-0.311	-0.186	1.14	-0.159	-0.368
Dut	Q9CQ43	0.000291925	0.770715	0.000343742	0.00830325	2.88e-08	0.9462	0.000121961	0.613387	1.99e-05	0.463	0.97	0.585	0.565	0.129	0.947	0.489	0.933	0.476	FALSE	FALSE	FALSE	FALSE	FALSE	FALSE	FALSE	FALSE	FALSE	FALSE	-1.26	0.0896	-1.17	-0.833	-2.09	-0.0207	-1.28	-0.15	-1.41	-0.0243	0.0653	-0.857	-0.045	-0.174	1.24
Dync1h1	Q9JHU4	0.184987	0.00219569	2.69e-05	0.679727	0.0612736	0.315571	0.0175452	0.282575	0.0124217	0.889	0.617	0.393	0.957	0.904	0.904	0.838	0.903	0.858	FALSE	FALSE	FALSE	FALSE	FALSE	FALSE	FALSE	FALSE	FALSE	FALSE	0.196	0.487	0.683	0.0579	0.254	0.147	0.344	0.152	0.348	-0.111	0.376	-0.0534	0.0361	0.0408	-0.308
Dync1i2	O88487	0.0806863	0.874643	0.0457452	0.943433	0.0464294	0.349914	0.00669266	0.84733	0.0351135	0.859	0.972	0.86	0.965	0.898	0.909	0.793	0.943	0.888	FALSE	FALSE	FALSE	FALSE	FALSE	FALSE	FALSE	FALSE	FALSE	FALSE	0.345	0.0303	0.375	0.0131	0.358	0.181	0.526	0.0356	0.38	0.0121	0.0424	0.0252	0.193	0.0477	-0.333
Dync1li1	Q8R1Q8	0.27586	0.408072	0.0478895	0.629707	0.0909814	0.108703	0.00660116	0.848356	0.161856	0.902	0.959	0.862	0.955	0.912	0.841	0.792	0.944	0.922	FALSE	FALSE	FALSE	FALSE	FALSE	FALSE	FALSE	FALSE	FALSE	FALSE	0.108	0.0816	0.19	0.0456	0.154	0.161	0.269	0.018	0.126	-0.034	0.0476	0.0115	0.127	-0.016	-0.142
Dync1li2	Q6PDL0	0.03491	0.583298	0.0887378	0.307839	0.187932	0.082666	0.000210887	0.0105289	1.01e-05	0.822	0.966	0.881	0.93	0.925	0.82	0.541	0.635	0.43	FALSE	FALSE	FALSE	FALSE	FALSE	FALSE	FALSE	FALSE	FALSE	FALSE	0.348	-0.087	0.261	-0.157	0.191	0.282	0.63	0.414	0.761	-0.0252	-0.112	-0.182	0.257	0.389	-0.373
Dynll1	P63168	0.869381	0.30813	0.362856	0.582574	0.443901	0.990847	0.871104	0.881198	0.73295	0.934	0.953	0.919	0.952	0.94	0.949	0.948	0.945	0.948	FALSE	FALSE	FALSE	FALSE	FALSE	FALSE	FALSE	FALSE	FALSE	FALSE	-0.0921	0.576	0.484	-0.297	-0.389	0.00642	-0.0857	-0.0805	-0.173	-0.0357	0.54	-0.333	-0.0293	-0.116	0.0563
Dynlrb1	P62627	0.455901	0.704589	0.695299	0.482232	0.121597	0.393684	0.0963864	0.362527	0.0788514	0.916	0.969	0.933	0.946	0.917	0.914	0.897	0.913	0.907	FALSE	FALSE	FALSE	FALSE	FALSE	FALSE	FALSE	FALSE	FALSE	FALSE	0.18	-0.0914	0.0891	0.164	0.344	0.207	0.387	0.213	0.393	-0.0623	-0.154	0.101	0.144	0.15	-0.243
Dynlt1	P51807	0.250822	0.810266	0.332203	0.234092	0.997887	0.187625	0.0123384	0.635689	0.0811603	0.899	0.971	0.916	0.918	0.953	0.877	0.823	0.934	0.908	FALSE	FALSE	FALSE	FALSE	FALSE	FALSE	FALSE	FALSE	FALSE	FALSE	-0.502	0.104	-0.398	0.501	-0.00103	-0.578	-1.08	-0.197	-0.699	-0.0632	0.0405	0.438	-0.641	-0.26	0.439
Ears2	Q9CXJ1	0.00239923	0.169176	0.0503158	0.37807	0.0104669	0.0388283	0.224221	0.00554628	0.624599	0.651	0.937	0.863	0.938	0.859	0.749	0.919	0.551	0.946	FALSE	FALSE	FALSE	FALSE	FALSE	FALSE	FALSE	FALSE	FALSE	FALSE	-0.912	0.385	-0.526	0.235	-0.676	0.592	-0.32	0.79	-0.122	-0.503	-0.118	-0.268	0.0888	0.287	0.409
Ebna1bp2	Q9D903	0.702517	0.277623	0.450552	0.653004	0.954957	0.233556	0.385149	0.252601	0.420329	0.928	0.95	0.924	0.956	0.952	0.889	0.932	0.898	0.939	FALSE	FALSE	FALSE	FALSE	FALSE	FALSE	FALSE	FALSE	FALSE	FALSE	-0.0782	0.225	0.146	0.0887	0.0104	0.247	0.169	0.228	0.15	-0.15	0.0746	-0.0613	0.097	0.078	-0.0717
Echdc2	Q3TLP5	0.286979	0.0352051	0.241365	0.576953	0.082038	0.631296	0.529466	0.405081	0.765326	0.903	0.872	0.909	0.952	0.91	0.933	0.938	0.918	0.949	FALSE	FALSE	FALSE	FALSE	FALSE	FALSE	FALSE	FALSE	FALSE	FALSE	0.198	-0.404	-0.206	0.099	0.297	-0.0884	0.109	-0.148	0.0496	0.121	-0.283	0.22	0.0324	-0.0275	-0.0771
Echs1	Q8BH95	0.0210714	0.0106034	7.32e-06	0.637009	0.0362489	0.426067	0.00180858	0.000924858	3.32e-07	0.797	0.786	0.31	0.955	0.892	0.918	0.715	0.327	0.198	FALSE	FALSE	FALSE	FALSE	FALSE	FALSE	FALSE	FALSE	FALSE	FALSE	0.337	0.378	0.715	-0.0633	0.274	0.111	0.448	0.492	0.829	-0.107	0.27	-0.171	0.00388	0.384	-0.444
Eci1	P42125	2.03e-05	0.014331	0.0126946	0.980428	4.22e-06	0.429131	8.89e-07	0.714968	1.31e-05	0.282	0.811	0.81	0.966	0.396	0.918	0.153	0.938	0.449	FALSE	FALSE	FALSE	FALSE	FALSE	FALSE	FALSE	FALSE	FALSE	FALSE	0.722	-0.368	0.354	0.00336	0.725	0.113	0.835	-0.05	0.672	0.167	-0.201	0.17	0.28	0.117	-0.555
Eci2	Q9WUR2	0.83022	0.15236	0.0842933	0.0113781	0.00409365	0.785246	0.606218	0.4177	0.273673	0.933	0.934	0.88	0.618	0.829	0.941	0.941	0.919	0.932	FALSE	FALSE	FALSE	FALSE	FALSE	FALSE	FALSE	FALSE	FALSE	FALSE	0.0456	0.31	0.356	0.55	0.595	0.058	0.104	0.167	0.212	-0.191	0.119	0.359	-0.133	-0.0239	-0.236
Ecpas	Q6PDI5	0.180595	0.694873	0.071049	0.16463	0.999997	0.63542	0.0594744	0.721229	0.265114	0.888	0.969	0.875	0.9	0.953	0.934	0.883	0.938	0.931	FALSE	FALSE	FALSE	FALSE	FALSE	FALSE	FALSE	FALSE	FALSE	FALSE	-0.183	-0.0529	-0.236	0.183	-4.41e-07	-0.064	-0.247	0.0463	-0.137	-0.0552	-0.108	0.128	-0.119	-0.00887	0.128
Ecsit	Q9QZH6	0.103976	0.0793934	0.000909172	0.975427	0.0781417	0.756474	0.0435309	0.292913	0.00558179	0.869	0.911	0.659	0.966	0.909	0.94	0.873	0.904	0.83	FALSE	FALSE	FALSE	FALSE	FALSE	FALSE	FALSE	FALSE	FALSE	FALSE	-0.409	-0.443	-0.851	0.00727	-0.401	-0.0761	-0.485	-0.251	-0.659	0.0649	-0.378	0.0722	-0.0112	-0.186	0.473
Edc3	Q8K2D3	0.00606327	0.281236	0.0569703	0.508331	0.000419474	0.570451	0.0168718	0.592736	0.0112695	0.721	0.951	0.868	0.948	0.729	0.93	0.837	0.932	0.855	FALSE	FALSE	FALSE	FALSE	FALSE	FALSE	FALSE	FALSE	FALSE	FALSE	-0.847	0.313	-0.534	-0.184	-1.03	0.164	-0.683	0.148	-0.699	-0.207	0.107	-0.39	-0.043	-0.0583	0.64
Edc4	A0A0R4J1Q0	9.81e-05	0.0403874	1.06e-07	0.353623	0.00039389	0.456677	0.000403907	0.912175	3.57e-05	0.391	0.88	0.114	0.936	0.725	0.921	0.599	0.946	0.521	FALSE	FALSE	FALSE	FALSE	FALSE	FALSE	FALSE	FALSE	FALSE	FALSE	-0.901	-0.426	-1.33	0.18	-0.721	0.15	-0.751	0.0212	-0.88	-0.14	-0.566	0.0403	0.00999	-0.118	0.761
Edc4.1	Q3UJB9	0.32329	0.626389	0.590459	0.389821	0.856312	0.314854	0.0402306	0.609369	0.10718	0.906	0.967	0.93	0.939	0.95	0.904	0.87	0.933	0.914	FALSE	FALSE	FALSE	FALSE	FALSE	FALSE	FALSE	FALSE	FALSE	FALSE	-0.167	0.0817	-0.0852	0.14	-0.0274	-0.17	-0.337	-0.0826	-0.25	-0.0237	0.058	0.116	-0.194	-0.106	0.143
Edf1	Q9JMG1	0.00438222	0.0373989	5.45e-06	0.872997	0.00119894	0.877964	0.00412867	0.000278381	1.54e-08	0.697	0.876	0.29	0.963	0.78	0.945	0.767	0.23	0.0793	FALSE	FALSE	FALSE	FALSE	FALSE	FALSE	FALSE	FALSE	FALSE	FALSE	-0.343	-0.241	-0.584	-0.0171	-0.36	0.0171	-0.325	-0.442	-0.784	0.0698	-0.172	0.0526	0.0869	-0.372	0.412
Eea1	Q8BL66	0.136192	0.789061	0.190711	0.0388928	0.546124	7.73e-05	4.54e-07	0.100025	0.00153591	0.878	0.971	0.903	0.785	0.943	0.0981	0.123	0.847	0.774	FALSE	FALSE	FALSE	FALSE	FALSE	FALSE	FALSE	FALSE	FALSE	FALSE	-0.198	0.0349	-0.163	0.27	0.0713	-0.599	-0.797	-0.212	-0.41	0.0477	0.0826	0.317	-0.551	-0.164	0.246
Eed	Q921E6	0.795635	0.274367	0.155495	0.955202	0.820337	0.566597	0.738045	0.740522	0.947164	0.932	0.95	0.897	0.965	0.949	0.929	0.945	0.939	0.953	FALSE	FALSE	FALSE	FALSE	FALSE	FALSE	FALSE	FALSE	FALSE	FALSE	-0.101	-0.43	-0.531	0.021	-0.0798	0.224	0.123	0.124	0.0233	-0.0111	-0.441	0.00996	0.213	0.113	0.0898
Eef1a1	P10126	0.047129	0.014059	0.568766	0.621149	0.0879244	0.0332048	0.863435	0.221852	0.340695	0.836	0.81	0.929	0.954	0.911	0.733	0.948	0.892	0.935	FALSE	FALSE	FALSE	FALSE	FALSE	FALSE	FALSE	FALSE	FALSE	FALSE	-0.544	0.687	0.142	0.126	-0.418	0.587	0.0429	0.315	-0.229	-0.379	0.308	-0.253	0.209	-0.0636	0.166
Eef1akmt2	Q9D853	0.0710096	0.460398	0.00953214	0.651561	0.122434	0.914167	0.0712191	0.72697	0.0995745	0.854	0.961	0.797	0.955	0.917	0.946	0.888	0.939	0.912	FALSE	FALSE	FALSE	FALSE	FALSE	FALSE	FALSE	FALSE	FALSE	FALSE	0.527	0.21	0.738	-0.123	0.404	-0.0306	0.497	-0.0953	0.432	0.0984	0.309	-0.025	0.0679	0.00308	-0.429
EEF1AKNMT	Q91YR5	0.0462975	0.0741552	0.808766	0.056591	0.850575	0.011546	0.51693	0.0569638	0.847932	0.835	0.908	0.937	0.822	0.95	0.599	0.938	0.806	0.951	FALSE	FALSE	FALSE	FALSE	FALSE	FALSE	FALSE	FALSE	FALSE	FALSE	-0.683	0.608	-0.0755	0.627	-0.0562	0.886	0.203	0.626	-0.0572	-0.594	0.0141	0.0334	0.292	0.0324	0.0896
Eef1b	O70251	8.22e-05	0.154073	5.87e-07	0.370779	0.000294725	0.0183745	0.0338293	0.122299	0.00201551	0.379	0.934	0.178	0.937	0.709	0.662	0.864	0.859	0.787	FALSE	FALSE	FALSE	FALSE	FALSE	FALSE	FALSE	FALSE	FALSE	FALSE	-0.703	-0.223	-0.926	0.133	-0.57	0.382	-0.321	0.234	-0.469	-0.21	-0.433	-0.0766	0.172	0.0238	0.493
Eef1d	P57776	0.000295102	0.275812	6.11e-06	0.879586	0.000137518	0.0506638	0.0346475	0.199291	0.00359101	0.464	0.95	0.298	0.963	0.663	0.776	0.865	0.886	0.812	FALSE	FALSE	FALSE	FALSE	FALSE	FALSE	FALSE	FALSE	FALSE	FALSE	-0.494	-0.133	-0.626	0.0176	-0.476	0.244	-0.25	0.151	-0.343	-0.13	-0.263	-0.113	0.114	0.0208	0.364
Eef1e1	Q9D1M4	0.0159564	0.000297259	0.107557	0.00764277	0.825139	0.0313279	0.753459	0.00471021	0.668484	0.781	0.428	0.887	0.551	0.95	0.726	0.945	0.529	0.947	FALSE	FALSE	FALSE	FALSE	FALSE	FALSE	FALSE	FALSE	FALSE	FALSE	-0.408	0.658	0.249	0.44	0.032	0.361	-0.0476	0.47	0.0621	-0.406	0.251	0.0339	-0.0457	0.064	0.0019
Eef1g	Q9D8N0	0.000422438	0.893469	0.000149503	0.800063	0.000275807	0.000604872	0.88732	0.00182514	0.453359	0.496	0.973	0.516	0.961	0.705	0.227	0.949	0.397	0.94	FALSE	FALSE	FALSE	FALSE	FALSE	FALSE	FALSE	FALSE	FALSE	FALSE	-0.365	-0.0123	-0.377	0.0224	-0.342	0.352	-0.0123	0.302	-0.0625	-0.176	-0.189	-0.154	0.176	0.126	0.188
Eef2	P58252	0.000594514	0.0576093	0.0543126	0.980071	0.000180538	0.0578798	0.0540413	0.508967	0.00129368	0.528	0.897	0.866	0.966	0.68	0.789	0.88	0.926	0.766	FALSE	FALSE	FALSE	FALSE	FALSE	FALSE	FALSE	FALSE	FALSE	FALSE	-0.917	0.468	-0.448	-0.00574	-0.922	0.468	-0.449	0.152	-0.764	-0.327	0.141	-0.333	0.141	-0.175	0.589
Eefsec	Q9JHW4	0.13346	0.179259	0.859818	0.814619	0.155448	0.241894	0.713181	0.0155627	0.309478	0.878	0.939	0.938	0.961	0.922	0.891	0.944	0.681	0.934	FALSE	FALSE	FALSE	FALSE	FALSE	FALSE	FALSE	FALSE	FALSE	FALSE	-0.534	0.476	-0.0581	0.0787	-0.455	0.413	-0.121	0.857	0.323	-0.411	0.0654	-0.332	0.00248	0.446	0.123
Efhd2	Q8C845	0.125898	0.000555382	0.0202185	0.768939	0.16333	0.0195435	0.34761	0.0267	0.461565	0.876	0.488	0.83	0.96	0.923	0.67	0.929	0.739	0.941	FALSE	FALSE	FALSE	FALSE	FALSE	FALSE	FALSE	FALSE	FALSE	FALSE	0.277	-0.686	-0.408	-0.0502	0.227	-0.436	-0.158	-0.396	-0.119	0.312	-0.374	0.262	-0.124	-0.0839	0.0346
Efhd2.1	Q9D8Y0	0.0285038	0.000270244	0.0586175	0.154258	0.326578	0.000215081	0.0486607	0.0013696	0.227927	0.812	0.418	0.868	0.897	0.935	0.157	0.876	0.367	0.928	FALSE	FALSE	FALSE	FALSE	FALSE	FALSE	FALSE	FALSE	FALSE	FALSE	0.243	-0.439	-0.196	-0.148	0.0948	-0.448	-0.205	-0.36	-0.117	0.281	-0.158	0.132	-0.167	-0.0796	0.0375
Efl1	Q8C0D5	0.0251569	0.0404445	0.819481	0.848865	0.0224759	0.211943	0.000609815	0.653315	0.0414569	0.806	0.88	0.937	0.962	0.88	0.884	0.633	0.935	0.892	FALSE	FALSE	FALSE	FALSE	FALSE	FALSE	FALSE	FALSE	FALSE	FALSE	0.343	-0.312	0.0315	-0.0268	0.316	0.185	0.528	-0.0633	0.28	0.0932	-0.218	0.0663	0.278	0.0298	-0.25
Efnb1	P52795	2.62e-05	2.62e-06	0.374894	0.151434	9.49e-08	0.000917726	0.17249	1.17e-05	0.915439	0.3	0.0834	0.919	0.896	0.175	0.262	0.913	0.0649	0.952	FALSE	FALSE	FALSE	FALSE	FALSE	FALSE	FALSE	FALSE	FALSE	FALSE	1.28	-1.5	-0.217	0.362	1.65	-0.947	0.337	-1.31	-0.0247	0.785	-0.716	1.15	-0.162	-0.524	-0.499
Efnb2	P52800	0.150059	0.0519241	0.000885938	0.0672258	0.699053	0.00204881	1.75e-05	0.0032814	2.36e-05	0.882	0.893	0.657	0.838	0.947	0.344	0.328	0.478	0.487	FALSE	FALSE	FALSE	FALSE	FALSE	FALSE	FALSE	FALSE	FALSE	FALSE	-0.443	-0.608	-1.05	0.549	0.106	-1.02	-1.46	-0.927	-1.37	0.264	-0.344	0.813	-0.755	-0.663	0.708
Eftud2	O08810	0.218752	0.799788	0.119543	0.275011	0.837557	0.879554	0.250975	0.565532	0.445436	0.894	0.971	0.89	0.926	0.95	0.945	0.922	0.93	0.94	FALSE	FALSE	FALSE	FALSE	FALSE	FALSE	FALSE	FALSE	FALSE	FALSE	0.151	0.0307	0.182	-0.128	0.0224	-0.0183	0.133	-0.0671	0.0838	0.0602	0.0909	-0.0683	0.0419	-0.0069	-0.0907
Egln1	Q91YE3	0.238811	0.509046	0.575022	0.323111	0.795795	0.204513	0.0129896	0.878906	0.145537	0.897	0.963	0.929	0.932	0.949	0.882	0.825	0.945	0.92	FALSE	FALSE	FALSE	FALSE	FALSE	FALSE	FALSE	FALSE	FALSE	FALSE	-0.19	0.106	-0.0845	0.153	-0.0372	-0.205	-0.395	-0.0234	-0.213	-0.0397	0.066	0.113	-0.245	-0.063	0.15
Ehd1	Q9QXY6	0.0359321	0.470941	0.00426056	0.0991443	0.000211491	0.0313588	5.73e-05	0.0290776	3.78e-05	0.824	0.962	0.756	0.868	0.69	0.726	0.416	0.747	0.526	FALSE	FALSE	FALSE	FALSE	FALSE	FALSE	FALSE	FALSE	FALSE	FALSE	-0.34	-0.113	-0.453	-0.253	-0.593	-0.35	-0.69	-0.342	-0.682	0.135	0.0221	-0.118	-0.215	-0.207	0.475
Ehd4	Q9QXY6	0.00529873	0.835399	0.0018975	0.058464	0.222232	0.572596	0.014633	0.332594	0.0291068	0.711	0.972	0.708	0.825	0.928	0.93	0.831	0.91	0.883	FALSE	FALSE	FALSE	FALSE	FALSE	FALSE	FALSE	FALSE	FALSE	FALSE	-0.606	-0.042	-0.648	0.381	-0.226	0.114	-0.492	0.19	-0.416	-0.22	-0.262	0.161	-0.106	-0.0298	0.386
Ehmt1	Q5DW34	0.497993	0.319303	0.730989	0.860763	0.57194	0.670365	0.246222	0.605234	0.198274	0.919	0.954	0.935	0.963	0.944	0.935	0.922	0.933	0.926	FALSE	FALSE	FALSE	FALSE	FALSE	FALSE	FALSE	FALSE	FALSE	FALSE	-0.25	0.369	0.119	0.062	-0.188	-0.157	-0.407	-0.183	-0.433	-0.0511	0.318	0.0109	-0.208	-0.234	0.199
Eif1	P48024	0.130495	0.0323116	0.000379976	0.62623	0.032482	0.743635	0.0550196	0.0169323	0.000132197	0.877	0.867	0.593	0.954	0.889	0.939	0.88	0.691	0.624	FALSE	FALSE	FALSE	FALSE	FALSE	FALSE	FALSE	FALSE	FALSE	FALSE	-0.278	-0.402	-0.68	-0.0846	-0.363	-0.0589	-0.337	-0.436	-0.714	0.13	-0.272	0.0458	0.0714	-0.306	0.408
Eif1a	Q60872	0.141901	0.974261	0.112717	0.548301	0.313311	0.00072179	0.0218684	0.00544343	0.13499	0.88	0.974	0.888	0.95	0.934	0.24	0.847	0.548	0.918	FALSE	FALSE	FALSE	FALSE	FALSE	FALSE	FALSE	FALSE	FALSE	FALSE	-0.189	-0.00407	-0.193	0.0731	-0.116	0.475	0.286	0.363	0.174	-0.191	-0.195	-0.118	0.284	0.172	-0.00185
Eif1ad	Q3THJ3	0.0745906	0.146645	0.705915	0.547668	0.171518	0.297085	0.409182	0.661727	0.125198	0.856	0.933	0.934	0.95	0.923	0.901	0.933	0.936	0.917	FALSE	FALSE	FALSE	FALSE	FALSE	FALSE	FALSE	FALSE	FALSE	FALSE	-0.63	0.508	-0.122	0.199	-0.431	0.361	-0.269	0.145	-0.485	-0.308	0.199	-0.109	0.053	-0.164	0.322
Eif1ax	Q8BMJ3	0.883263	0.397144	0.456599	0.370477	0.26625	0.676425	0.773821	0.782194	0.647859	0.934	0.958	0.924	0.937	0.931	0.936	0.946	0.941	0.946	FALSE	FALSE	FALSE	FALSE	FALSE	FALSE	FALSE	FALSE	FALSE	FALSE	-0.0428	0.249	0.206	-0.253	-0.296	0.122	0.0791	-0.0776	-0.12	-0.00263	0.246	-0.256	0.119	-0.0803	0.0402
Eif2a	Q8BJW6	0.319801	0.323351	0.0412196	0.825061	0.184749	0.0677881	0.354562	0.948155	0.243285	0.906	0.954	0.857	0.962	0.925	0.803	0.93	0.947	0.929	FALSE	FALSE	FALSE	FALSE	FALSE	FALSE	FALSE	FALSE	FALSE	FALSE	-0.101	-0.1	-0.202	-0.0214	-0.123	0.19	0.0887	-0.00631	-0.107	-0.0254	-0.126	-0.0468	0.164	-0.0317	0.0758
Eif2ak3	Q9Z2B5	0.333441	0.985134	0.314617	0.88046	0.361047	0.0682085	0.341087	0.109824	0.508074	0.907	0.974	0.915	0.963	0.936	0.803	0.929	0.853	0.942	FALSE	FALSE	FALSE	FALSE	FALSE	FALSE	FALSE	FALSE	FALSE	FALSE	-0.451	0.00862	-0.443	0.067	-0.384	0.87	0.419	0.729	0.277	-0.369	-0.36	-0.302	0.501	0.36	0.0828
Eif2b1	Q99LC8	0.21068	0.784642	0.295431	0.960302	0.151999	0.655816	0.0769625	0.442802	0.560276	0.893	0.971	0.914	0.965	0.921	0.935	0.891	0.921	0.944	FALSE	FALSE	FALSE	FALSE	FALSE	FALSE	FALSE	FALSE	FALSE	FALSE	-0.531	0.114	-0.417	-0.02	-0.551	-0.187	-0.718	0.311	-0.221	-0.13	-0.0159	-0.15	-0.317	0.18	0.401
Eif2b2	Q99LD9	0.00648729	0.129158	0.154491	0.00477768	0.992924	0.00827986	0.916103	0.00309552	0.848197	0.725	0.929	0.897	0.469	0.953	0.551	0.949	0.47	0.951	FALSE	FALSE	FALSE	FALSE	FALSE	FALSE	FALSE	FALSE	FALSE	FALSE	-0.469	0.249	-0.22	0.47	0.00129	0.453	-0.016	0.497	0.0278	-0.376	-0.127	0.0942	0.077	0.121	0.093
Eif2b3	B1AUN2	0.0685672	0.477156	0.22333	0.593942	0.138741	0.208088	0.525567	0.0242228	0.661923	0.852	0.962	0.907	0.953	0.92	0.883	0.938	0.729	0.947	FALSE	FALSE	FALSE	FALSE	FALSE	FALSE	FALSE	FALSE	FALSE	FALSE	-0.264	0.1	-0.163	0.0722	-0.191	0.179	-0.0843	0.319	0.0555	-0.163	-0.0631	-0.0911	0.016	0.156	0.1
Eif2b4	Q61749	0.869314	0.215099	0.139391	0.842117	0.69346	0.5999	0.466148	0.22821	0.145558	0.934	0.944	0.894	0.962	0.947	0.931	0.936	0.893	0.92	FALSE	FALSE	FALSE	FALSE	FALSE	FALSE	FALSE	FALSE	FALSE	FALSE	0.0342	0.261	0.295	0.0398	0.074	0.109	0.143	0.244	0.278	-0.109	0.152	-0.0693	5.24e-05	0.135	-0.143
Eif2b5	Q8CHW4	0.868756	0.12361	0.0733392	0.376252	0.262658	0.0536546	0.028273	0.0312728	0.0146672	0.934	0.927	0.876	0.938	0.931	0.782	0.857	0.754	0.863	FALSE	FALSE	FALSE	FALSE	FALSE	FALSE	FALSE	FALSE	FALSE	FALSE	0.0268	0.255	0.282	0.139	0.166	0.324	0.351	0.351	0.377	-0.184	0.0713	-0.0448	0.14	0.167	-0.211
Eif2d	Q61211	0.851866	0.116538	0.140228	0.849713	0.683001	3.15e-05	2.4e-05	0.000692882	0.000617986	0.933	0.925	0.894	0.962	0.946	0.0674	0.346	0.305	0.726	FALSE	FALSE	FALSE	FALSE	FALSE	FALSE	FALSE	FALSE	FALSE	FALSE	-0.0342	0.294	0.26	-0.0334	-0.0676	0.9	0.866	0.667	0.632	-0.321	-0.0268	-0.354	0.58	0.346	-0.287
Eif2s1	Q6ZWX6	0.0020697	0.00278342	0.903084	0.819554	0.00151428	0.0916782	0.0909065	0.13651	0.0421546	0.639	0.642	0.939	0.962	0.79	0.828	0.896	0.866	0.892	FALSE	FALSE	FALSE	FALSE	FALSE	FALSE	FALSE	FALSE	FALSE	FALSE	-0.54	0.522	-0.0184	0.0352	-0.505	0.278	-0.262	0.234	-0.306	-0.268	0.253	-0.233	0.00942	-0.0337	0.272
Eif2s2	Q99L45	0.00251327	0.000670565	0.594844	0.564751	0.00487583	0.0495181	0.189284	0.0489074	0.148785	0.655	0.505	0.93	0.951	0.835	0.774	0.915	0.794	0.92	FALSE	FALSE	FALSE	FALSE	FALSE	FALSE	FALSE	FALSE	FALSE	FALSE	-0.568	0.654	0.0867	0.0958	-0.472	0.351	-0.217	0.339	-0.229	-0.338	0.317	-0.242	0.0131	0.000858	0.23
Eif2s3x	Q9Z0N2	0.113464	0.127002	0.00204985	0.228096	0.623216	0.91977	0.0762835	0.977578	0.0763573	0.872	0.928	0.713	0.917	0.945	0.946	0.891	0.948	0.906	FALSE	FALSE	FALSE	FALSE	FALSE	FALSE	FALSE	FALSE	FALSE	FALSE	0.432	0.415	0.847	-0.313	0.118	0.0268	0.458	0.00721	0.439	0.0575	0.473	-0.256	0.0843	0.0647	-0.374
Eif3a	P23116	0.00282991	0.352962	0.0198083	0.174128	0.0410817	0.508732	0.0100123	0.937556	0.000911532	0.664	0.956	0.829	0.903	0.895	0.925	0.813	0.947	0.747	FALSE	FALSE	FALSE	FALSE	FALSE	FALSE	FALSE	FALSE	FALSE	FALSE	-0.271	0.0783	-0.193	0.111	-0.16	0.0555	-0.216	-0.0063	-0.278	-0.0857	-0.00738	0.0255	-0.0302	-0.092	0.186
Eif3b	Q8JZQ9	0.409946	0.258009	0.0438088	0.951029	0.396736	0.873263	0.299118	0.681483	0.181986	0.913	0.949	0.859	0.965	0.938	0.945	0.926	0.937	0.924	FALSE	FALSE	FALSE	FALSE	FALSE	FALSE	FALSE	FALSE	FALSE	FALSE	0.225	0.31	0.535	-0.016	0.209	0.0432	0.268	0.107	0.332	-0.0384	0.272	-0.0544	0.00483	0.0688	-0.263
Eif3c	Q8R1B4	0.438172	0.15146	0.0234251	0.275001	0.754598	0.753292	0.251555	0.562561	0.806971	0.915	0.934	0.836	0.926	0.948	0.94	0.922	0.93	0.95	FALSE	FALSE	FALSE	FALSE	FALSE	FALSE	FALSE	FALSE	FALSE	FALSE	0.159	0.298	0.457	-0.216	-0.0576	0.0641	0.223	-0.114	0.045	0.0312	0.329	-0.185	0.0953	-0.0827	-0.128
Eif3d	O70194	0.000667843	0.0812843	0.0408575	0.0276613	0.0882605	0.0919804	0.0353361	0.166056	0.0109222	0.539	0.912	0.856	0.745	0.911	0.828	0.865	0.877	0.854	FALSE	FALSE	FALSE	FALSE	FALSE	FALSE	FALSE	FALSE	FALSE	FALSE	-0.512	0.242	-0.27	0.299	-0.213	0.233	-0.279	0.183	-0.329	-0.252	-0.0107	0.0464	-0.0192	-0.0695	0.259
Eif3e	P60229	1.28e-05	0.307867	0.000106858	0.130002	0.000248214	0.220941	0.000197134	0.501691	1.95e-05	0.26	0.953	0.488	0.886	0.699	0.886	0.534	0.926	0.475	FALSE	FALSE	FALSE	FALSE	FALSE	FALSE	FALSE	FALSE	FALSE	FALSE	-0.531	0.104	-0.427	0.151	-0.381	0.126	-0.406	0.0657	-0.465	-0.165	-0.0604	-0.014	-0.039	-0.0989	0.367
Eif3g	Q9Z1D1	0.181248	0.549963	0.423318	0.0249561	0.322235	0.153134	0.918431	0.756103	0.246119	0.888	0.965	0.922	0.732	0.934	0.864	0.95	0.94	0.93	FALSE	FALSE	FALSE	FALSE	FALSE	FALSE	FALSE	FALSE	FALSE	FALSE	-0.232	0.102	-0.13	0.386	0.154	0.249	0.0165	0.0511	-0.181	-0.179	-0.0762	0.207	0.0699	-0.128	0.0534
Eif3h	Q91WK2	4.36e-05	0.138673	2.61e-07	0.83881	1.91e-05	0.578103	9.94e-05	0.737706	2.81e-05	0.333	0.931	0.146	0.962	0.52	0.93	0.47	0.939	0.501	FALSE	FALSE	FALSE	FALSE	FALSE	FALSE	FALSE	FALSE	FALSE	FALSE	-0.502	-0.158	-0.66	0.0205	-0.482	0.0584	-0.444	0.0338	-0.469	-0.0754	-0.234	-0.0549	-0.0171	-0.0417	0.427
Eif3i	Q9QZD9	0.0008756	0.111264	4.28e-06	0.569793	0.00152058	0.807753	0.000958405	0.310557	1.52e-05	0.564	0.924	0.275	0.952	0.791	0.942	0.669	0.907	0.458	FALSE	FALSE	FALSE	FALSE	FALSE	FALSE	FALSE	FALSE	FALSE	FALSE	-0.444	-0.196	-0.641	0.066	-0.378	0.0293	-0.415	-0.118	-0.563	-0.0346	-0.231	0.0313	-0.00535	-0.153	0.41
Eif3j1	Q3UGC7	0.546863	0.680557	0.285853	0.850605	0.38729	0.0257506	0.00392697	0.0873017	0.0160227	0.921	0.968	0.913	0.962	0.937	0.703	0.764	0.838	0.866	FALSE	FALSE	FALSE	FALSE	FALSE	FALSE	FALSE	FALSE	FALSE	FALSE	0.0774	0.0528	0.13	0.0232	0.101	0.299	0.376	0.216	0.294	-0.0907	-0.0379	-0.0674	0.208	0.126	-0.168
Eif3k	Q9DBZ5	4.17e-05	0.245898	0.000560288	0.15295	0.000692585	0.746575	4.8e-05	0.993357	9.8e-06	0.33	0.947	0.623	0.896	0.754	0.939	0.399	0.948	0.428	FALSE	FALSE	FALSE	FALSE	FALSE	FALSE	FALSE	FALSE	FALSE	FALSE	-0.687	0.168	-0.519	0.2	-0.487	0.0461	-0.641	-0.00114	-0.688	-0.184	-0.0162	0.0161	-0.138	-0.185	0.503
Eif3l	Q8QZY1	0.249552	0.00471433	0.0539918	0.596312	0.470505	0.248148	0.996996	0.404992	0.691149	0.899	0.703	0.866	0.953	0.94	0.892	0.951	0.918	0.947	FALSE	FALSE	FALSE	FALSE	FALSE	FALSE	FALSE	FALSE	FALSE	FALSE	-0.191	0.499	0.308	0.0838	-0.107	0.192	0.000582	0.132	-0.0589	-0.184	0.315	-0.1	0.00759	-0.0519	0.00701
Eif3m	Q99JX4	0.0199885	0.525985	0.0629316	0.726598	0.0256336	0.962677	0.0125771	0.290708	0.000582112	0.794	0.964	0.871	0.958	0.884	0.948	0.824	0.904	0.722	FALSE	FALSE	FALSE	FALSE	FALSE	FALSE	FALSE	FALSE	FALSE	FALSE	-0.787	0.205	-0.582	0.108	-0.678	-0.015	-0.802	-0.33	-1.12	-0.114	0.0901	-0.00621	-0.13	-0.445	0.672
Eif4a1	P60843	0.000335331	0.128523	0.012354	0.717916	0.000291687	0.0680919	0.0276543	0.250187	0.00280944	0.474	0.929	0.809	0.958	0.708	0.803	0.856	0.897	0.802	FALSE	FALSE	FALSE	FALSE	FALSE	FALSE	FALSE	FALSE	FALSE	FALSE	-0.727	0.279	-0.449	0.0624	-0.665	0.338	-0.39	0.201	-0.526	-0.268	0.0109	-0.205	0.0699	-0.0667	0.46
Eif4a2	P10630	0.299332	0.0478259	0.00254387	0.103857	0.006172	0.373875	0.871553	0.794237	0.380594	0.904	0.888	0.727	0.872	0.843	0.912	0.948	0.941	0.937	FALSE	FALSE	FALSE	FALSE	FALSE	FALSE	FALSE	FALSE	FALSE	FALSE	0.176	0.344	0.519	0.269	0.444	-0.15	0.0255	-0.0421	0.134	-0.0468	0.297	0.222	-0.197	-0.0889	-0.222
Eif4a3	Q91VC3	8.18e-05	0.0986875	2.97e-07	0.448706	0.000195413	0.955375	4.5e-05	0.953733	2.51e-05	0.379	0.92	0.151	0.944	0.685	0.947	0.393	0.947	0.491	FALSE	FALSE	FALSE	FALSE	FALSE	FALSE	FALSE	FALSE	FALSE	FALSE	0.682	0.253	0.935	-0.109	0.573	-0.00835	0.674	-0.00833	0.674	0.0934	0.346	-0.016	0.0851	0.0851	-0.589
[truncated: 3,067 more rows]

## Sheet: KEGG_pathways_D5
KEGG PATHWAY EXPRESSION COMPARED TO D5 mTORi
Pathway	D5mTORi+c	D5mTORi+CPT1i	D5mTORi+FOXOi	D5mTORi+FOXOi+c
2-Oxocarboxylic acid metabolism	0.0902231	-0.0710646	0.385008	0.273646
[truncated: 315 more rows]
