# Supplementary material for: FOXO1-mediated lipid metabolism maintains mammalian embryos in dormancy
Source: Nat Cell Biol. 2024 Jan 4;26(2):181–93. doi: 10.1038/s41556-023-01325-3 (PMC10866708; doi:10.1038/s41556-023-01325-3)
Supplement: Supplementary file 11 — Extended datasets. [file 41556_2023_1325_MOESM11_ESM.xlsx]

## Sheet: commonly_regulated_genes
Commonly upregulated										Commonly downregulated
GeneName	Row.names	combined	HSC	HFSC	MuSC	B_cells	NSC	HepaticStellateCells		GeneName	Row.names	combined	HSC	HFSC	MuSC	B_cells	NSC	HepaticStellateCells
Shisa9	ENSMUSG00000022494	3.18359	2.3396	NA	3.58967	2.50165	5.80447	7.02259		Ccnb1-ps	ENSMUSG00000048574	-2.79782	0.438941	-2.27998	-2.67826	-1.63076	-5.1275	-6.36138
Omg	ENSMUSG00000049612	3.17142	1.7394	3.85458	3.16997	3.25422	3.95606	4.84293		Ccnb1	ENSMUSG00000041431	-2.71378	-2.04564	-1.94853	-2.21532	-1.56377	-5.21017	-4.6628
Fgf1	ENSMUSG00000036585	2.75931	2.16075	0.873426	1.9073	3.05399	5.31133	2.83548		Bub1	ENSMUSG00000027379	-2.69874	-0.140364	-2.85543	-1.82217	-1.85015	-5.91093	-4.96496
Sult1a1	ENSMUSG00000030711	2.72348	1.37228	-2.50652	3.286	4.14353	3.9643	5.75739		Hmmr	ENSMUSG00000020330	-2.63125	-2.99013	-2.53013	-1.21588	-1.78631	-4.40398	-6.21288
Tmem51	ENSMUSG00000040616	2.70764	2.38818	0.068485	1.72874	3.438	3.01283	7.69692		Gm12856	ENSMUSG00000084133	-2.55346	1.36081	-2.14672	-2.10095	-1.80446	-5.16832	-7.1605
Fxyd1	ENSMUSG00000036570	2.59673	1.09906	-1.95472	2.25068	4.47376	4.75405	5.24368		Nek2	ENSMUSG00000026622	-2.46224	-1.80153	-1.56237	-2.13537	-1.59353	-5.01076	-2.87327
Cd38	ENSMUSG00000029084	2.5736	1.16878	-0.290942	2.79275	1.40362	7.81618	11.5327		Aspm	ENSMUSG00000033952	-2.43593	0.0757127	-2.10067	-2.00773	-0.995182	-5.28534	-2.30086
Pamr1	ENSMUSG00000027188	2.53605	1.25684	-2.08704	1.98154	4.37839	3.46707	5.85693		Kif2c	ENSMUSG00000028678	-2.40775	-1.73168	-1.77801	-1.51761	-1.6415	-5.2145	-5.6213
Lama3	ENSMUSG00000024421	2.50252	0.614129	0.52898	2.28186	3.61233	5.67728	7.8669		Ska1	ENSMUSG00000036223	-2.37839	-1.2522	-3.36089	-1.58437	-1.44427	-5.45634	-4.46316
Tmem51os1	ENSMUSG00000073728	2.49197	-0.378489	-0.584147	2.63679	3.50575	3.7423	8.98623		Pif1	ENSMUSG00000041064	-2.3714	1.80164	-1.38218	-2.43197	-1.30862	-5.08354	-2.34232
Prex2	ENSMUSG00000048960	2.41434	0.910673	-0.64905	2.14623	3.9595	5.6243	2.32968		Birc5	ENSMUSG00000017716	-2.36627	-1.38055	-2.92124	-2.00268	-2.05471	-4.15667	-4.01717
Lifr	ENSMUSG00000054263	2.37675	2.29759	0.147254	1.83761	3.85153	1.61131	5.32689		Gm44484	ENSMUSG00000106203	-2.36372	-0.884045	-4.21284	-2.72745	22.6744	-2.72978	-4.86606
Gm9889	ENSMUSG00000052769	2.35737	0.988194	NA	2.7356	5.09013	2.13111	7.5545		Plk1	ENSMUSG00000030867	-2.34907	0.310276	-1.71974	-2.32415	-1.56061	-4.73339	-4.66095
Cxcl14	ENSMUSG00000021508	2.3342	0.687157	0.839192	2.67549	1.31413	6.19044	2.42983		Ccnb2	ENSMUSG00000032218	-2.32212	0.469489	-3.1271	-1.65171	-0.219969	-4.21327	-2.91246
Hsd11b1	ENSMUSG00000016194	2.32003	0.725889	-2.31508	3.3286	2.79862	3.59256	4.20603		Cdc25c	ENSMUSG00000044201	-2.31096	-0.0242388	-1.80192	-1.47359	-0.960031	-5.24573	-3.99743
Epas1	ENSMUSG00000024140	2.29283	1.36352	-0.43844	1.82758	2.76293	4.41751	2.90538		Gm44394	ENSMUSG00000104771	-2.30003	-1.78114	-3.18386	-2.85202	8.78668	-2.85275	-5.03239
Tifa	ENSMUSG00000046688	2.2794	0.496422	1.53622	2.32411	2.38595	3.94511	4.94963		Prr11	ENSMUSG00000020493	-2.2934	-2.97703	-1.54122	-1.67787	-1.04052	-3.20607	-2.98317
Egfl6	ENSMUSG00000000402	2.22495	0.805643	1.03509	2.17247	1.94258	4.15407	NA		Kif11	ENSMUSG00000012443	-2.14734	-0.171089	-2.17867	-1.24734	-1.39127	-4.40845	-3.61304
Tpbgl	ENSMUSG00000096606	2.21116	1.59583	-3.06128	1.97395	3.48939	3.22405	10.9599		Troap	ENSMUSG00000032783	-2.14677	-0.669891	-1.73057	-1.96874	-1.5211	-5.5534	-4.49141
Klf15	ENSMUSG00000030087	2.19878	0.550734	1.70418	3.62304	2.34394	1.50556	4.9633		Bub1b	ENSMUSG00000040084	-2.1375	-0.235452	-1.90504	-1.76792	-1.36283	-4.99101	-2.65727
Gm13709	ENSMUSG00000086546	2.13361	0.162401	0.283746	2.39049	22.0045	3.0631	7.30622		Nuf2	ENSMUSG00000026683	-2.13307	-1.41261	-2.24168	-1.87715	-1.53056	-3.48648	-5.279
Rarb	ENSMUSG00000017491	2.09066	1.14865	-1.81175	2.15034	7.0828	1.87618	5.87281		Ube2c	ENSMUSG00000001403	-2.13096	1.17696	-2.44479	-0.663426	-1.78815	-5.33578	-4.41075
Apoe	ENSMUSG00000002985	2.0402	0.0744579	0.369244	2.07158	4.28615	3.50687	5.00148		Spc24	ENSMUSG00000074476	-2.11679	-0.038806	-1.8418	-2.41815	-1.62821	-4.39036	-3.61122
Rab7b	ENSMUSG00000052688	2.01046	-0.693052	0.821444	1.23846	1.28541	4.72795	2.91242		Top2a	ENSMUSG00000020914	-2.11002	-1.17499	-2.39162	-1.35897	-1.6556	-4.82641	-3.64928
Ceacam1	ENSMUSG00000074272	1.9982	0.245308	-0.822597	4.691	2.41857	3.18237	7.62493		Pbk	ENSMUSG00000022033	-2.10875	-1.31768	-2.14786	-1.36311	-2.80821	-3.90472	-3.63029
Fcgrt	ENSMUSG00000003420	1.98974	0.200345	0.528044	1.4793	6.11903	4.62024	1.47168		E2f8	ENSMUSG00000046179	-2.08714	-0.247052	-2.40387	-2.77653	-1.70122	-5.10424	-1.14284
Cyp2d22	ENSMUSG00000061740	1.96146	0.0673277	1.01229	2.26785	2.87116	4.10331	5.02696		Melk	ENSMUSG00000035683	-2.08524	-0.930787	-2.2445	-1.14596	-2.1515	-4.71621	-4.68842
Gm19522	ENSMUSG00000116903	1.95222	-0.326089	0.0631026	2.37503	6.3575	3.15503	3.1009		Esco2	ENSMUSG00000022034	-2.06913	-1.14942	-2.2407	-1.6253	-1.37474	-4.38322	-3.62167
Gpr146	ENSMUSG00000044197	1.9069	0.175882	1.08108	1.66272	4.7426	3.11452	4.87866		Ska3	ENSMUSG00000021965	-2.04901	-0.751743	-2.26721	-2.47384	-1.56554	-4.1552	-1.35099
Enpp6	ENSMUSG00000038173	1.90585	-0.580192	-2.12357	3.17288	2.83958	2.92365	6.04517		Pclaf	ENSMUSG00000040204	-2.04139	-0.552151	-2.62191	-1.8001	-1.39652	-5.58215	-2.82752
Smpdl3a	ENSMUSG00000019872	1.88445	0.33331	-0.23884	2.49049	4.7813	2.7442	2.63396		Shcbp1	ENSMUSG00000022322	-2.01413	-0.972638	-1.80366	-1.53244	-1.93334	-4.61842	-3.30536
Hrh2	ENSMUSG00000034987	1.88023	0.642603	NA	3.81294	0.633853	2.9381	5.36854		Cdca3	ENSMUSG00000023505	-2.01031	-1.35907	-2.11681	-1.32452	-0.624865	-4.44508	-4.31067
Gm16638	ENSMUSG00000087088	1.84196	0.268029	-0.445616	2.61682	1.6872	2.9742	5.9957		Cdc20	ENSMUSG00000006398	-2.00449	-0.771243	-2.05709	-1.8425	-1.19323	-4.32626	-4.57187
Selenop	ENSMUSG00000064373	1.83443	0.121039	-0.26953	1.79988	3.23938	3.42287	6.47933		Cep55	ENSMUSG00000024989	-1.98352	-1.56543	-2.54307	-0.417728	-1.47113	-4.39366	-4.5176
Art3	ENSMUSG00000034842	1.81569	0.493441	-1.60732	2.05827	2.38593	2.95187	4.84722		Prc1	ENSMUSG00000038943	-1.97918	-1.06707	-2.15999	-1.3685	-1.08692	-4.65443	-4.376
0610043K17Rik	ENSMUSG00000087361	1.80774	0.55184	0.290078	2.07074	1.58316	3.74602	4.49847		Aurka	ENSMUSG00000027496	-1.97426	-0.594725	-2.29046	-2.11075	-0.952002	-4.07183	-4.00065
Tgfbr3	ENSMUSG00000029287	1.78221	0.231587	-0.286358	2.15844	2.44867	2.89056	6.53368		Ccna2	ENSMUSG00000027715	-1.97397	0.263065	-1.24747	-1.70271	-1.40241	-4.35808	-3.00073
Gm6277	ENSMUSG00000097440	1.7641	-0.517752	0.537914	2.4016	5.29344	2.82346	2.9745		Mis18bp1	ENSMUSG00000047534	-1.96905	-0.969172	-3.58612	-1.41413	-1.23135	-4.63294	-2.22905
Xdh	ENSMUSG00000024066	1.75739	1.40387	0.291524	1.7243	2.1538	1.55356	3.49124		Sgo1	ENSMUSG00000023940	-1.939	-0.785207	-3.02134	-1.61978	-1.48554	-4.28635	-2.66022
Gm6939	ENSMUSG00000082922	1.75008	0.918183	-0.334783	3.11054	1.41355	1.81585	3.16078		Gm15428	ENSMUSG00000046057	-1.9358	-0.312772	-2.55648	-1.58512	-1.38097	-4.53732	-3.30014
Ccdc152	ENSMUSG00000091119	1.74618	0.112506	-0.358712	1.53639	21.8146	4.42217	6.74102		Rrm2	ENSMUSG00000020649	-1.93101	-0.132944	-0.589782	-2.94091	-2.17689	-3.40387	-4.23759
Rarres2	ENSMUSG00000009281	1.74056	-1.05227	-0.13784	2.6419	22.1485	3.01328	1.29603		Cenpe	ENSMUSG00000045328	-1.90875	-0.169546	-2.10067	-0.857744	-0.640049	-4.6721	-4.63377
Pdzd2	ENSMUSG00000022197	1.73449	0.898026	0.211272	1.70118	2.53744	2.1051	4.09327		Kif15	ENSMUSG00000036768	-1.90401	0.0601511	-2.42125	-1.24124	-1.34866	-4.41756	-2.30341
Icosl	ENSMUSG00000000732	1.73103	-1.42474	-2.77767	2.30982	1.55412	4.9835	6.3908		Cdca2	ENSMUSG00000048922	-1.89914	-0.548586	-1.86617	-1.72829	-1.39113	-4.97619	-3.12993
G530011O06Rik	ENSMUSG00000072844	1.73081	1.12212	0.100162	1.77784	3.72204	1.21846	3.66614		Cenpf	ENSMUSG00000026605	-1.89337	-1.17854	-2.13485	-0.835807	-1.3364	-4.60862	-4.29174
Ldhd	ENSMUSG00000031958	1.72091	0.134816	0.50659	1.48695	3.1303	3.39875	2.89109		Cdca8	ENSMUSG00000028873	-1.89008	-1.03604	-1.46184	-1.53291	-1.44425	-4.17183	-3.01378
Ccdc3	ENSMUSG00000026676	1.71499	1.07784	1.09683	2.9477	-3.00365	1.93704	7.03673		Kif4	ENSMUSG00000034311	-1.87787	-1.37637	-1.18984	-1.41947	-1.20532	-3.47812	-4.52383
Mocos	ENSMUSG00000039616	1.70021	1.06947	0.479914	1.37261	1.11545	5.70993	2.06978		Mybl2	ENSMUSG00000017861	-1.8773	-0.256633	-0.0314277	-2.53504	-3.49132	-3.291	-2.60132
Tspan18	ENSMUSG00000027217	1.69741	1.75084	-0.0866785	1.20413	8.16517	0.938166	2.42729		Exo1	ENSMUSG00000039748	-1.87724	-0.367914	-1.84428	-2.12663	-1.93341	-4.0097	-3.09259
Sorl1	ENSMUSG00000049313	1.69508	1.03394	0.0392721	2.08878	1.2328	2.43544	2.47296		Mthfd2	ENSMUSG00000005667	-1.86737	-0.292815	-0.733373	-3.37962	-1.76614	-3.03537	-2.30682
Rhpn2	ENSMUSG00000030494	1.68954	-0.683528	0.943108	2.12683	1.88129	4.61901	2.26784		Sapcd2	ENSMUSG00000026955	-1.8655	0.533507	-2.14254	-1.9659	-0.910496	-3.98406	-4.62455
S1pr1	ENSMUSG00000045092	1.68787	-0.500419	-1.78914	1.67328	3.77588	3.80657	6.4548		Kif23	ENSMUSG00000032254	-1.85977	-0.847163	-2.20737	-1.76143	-0.924662	-4.77416	-1.43623
Nr3c2	ENSMUSG00000031618	1.68669	0.600117	0.248811	1.55777	2.34826	2.62883	4.8581		Uhrf1	ENSMUSG00000001228	-1.85814	-0.271181	-0.991483	-2.52127	-1.91801	-4.1753	-1.51841
Plpp3	ENSMUSG00000028517	1.67934	0.757399	1.0693	1.42073	1.85298	2.76409	4.38118		Aurkb	ENSMUSG00000020897	-1.84305	-1.0133	-1.4957	-1.3741	-0.484732	-5.14411	-3.38727
H2-DMb1	ENSMUSG00000079547	1.67605	0.0973953	0.0675725	2.29208	1.70502	2.58071	6.69869		Espl1	ENSMUSG00000058290	-1.82335	-0.830762	-1.40988	-2.13492	-2.3226	-2.70617	-3.49331
Slc46a3	ENSMUSG00000029650	1.67326	0.284832	-0.921439	2.94571	2.06071	2.08164	2.73338		Ticrr	ENSMUSG00000046591	-1.81627	-0.330381	-0.905773	-2.20606	-1.6034	-4.35972	-2.38047
P2ry12	ENSMUSG00000036353	1.6512	0.985234	-3.08702	1.24812	3.61593	1.98005	3.31349		Iqgap3	ENSMUSG00000028068	-1.81323	-0.774692	-1.8678	-1.61225	-0.996594	-4.35806	-3.00387
Slc26a10	ENSMUSG00000040441	1.64952	0.157233	0.222604	2.16758	11.5339	1.52138	2.96864		Spdl1	ENSMUSG00000069910	-1.80904	-1.09857	-2.61587	-0.857148	-2.34472	-4.02725	-2.16551
Nrbp2	ENSMUSG00000075590	1.64936	1.1708	1.03117	2.37563	1.47975	2.31033	-2.32877		Ckap2l	ENSMUSG00000048327	-1.79943	-1.35354	-1.43613	-1.08531	-0.907933	-4.5791	-2.40438
Gm16897	ENSMUSG00000097325	1.63436	-0.769225	1.35795	3.00345	5.45589	1.47307	4.43643		Racgap1	ENSMUSG00000023015	-1.75461	0.277345	-1.31115	-1.66583	-0.724819	-4.15669	-4.0567
Fmo5	ENSMUSG00000028088	1.63033	0.538569	0.20265	1.89318	2.20895	2.44317	2.37972		Gm15452	ENSMUSG00000084353	-1.73897	-1.14566	-2.86774	-1.72497	-0.886597	-3.50875	-1.4965
Gpr155	ENSMUSG00000041762	1.6268	0.317194	0.570639	2.03928	1.65025	2.26402	5.66588		Ncapg	ENSMUSG00000015880	-1.73049	-1.13559	-1.88738	-0.770056	-1.61261	-4.58792	-2.2275
Selenbp1	ENSMUSG00000068874	1.62113	-0.0610194	0.561741	2.62743	2.25703	1.82346	5.37219		Gm44466	ENSMUSG00000106440	-1.73026	-1.03358	-3.31131	-2.46233	6.9402	-3.79179	-5.18753
Mgst1	ENSMUSG00000008540	1.62032	-0.0308983	-0.490449	2.23315	2.64542	2.67352	2.4672		Cdk6	ENSMUSG00000040274	-1.70992	-0.590754	-0.11512	-2.45989	-1.80799	-4.2406	0.900943
Nt5e	ENSMUSG00000032420	1.61656	-0.177017	0.760563	2.43262	2.52456	3.11382	5.07646		Kif22	ENSMUSG00000030677	-1.70572	-0.485083	-1.9677	-2.08843	-0.740028	-3.65175	-2.62105
Rgs7bp	ENSMUSG00000021719	1.61532	0.0409433	1.60084	2.4675	4.95237	1.42951	5.0609		Ect2	ENSMUSG00000027699	-1.69263	-0.666263	-2.6723	-1.23787	-1.14463	-3.92358	-2.18279
Catsperg1	ENSMUSG00000049676	1.6082	1.02062	0.80181	1.60648	2.67616	1.55804	3.07667		Kntc1	ENSMUSG00000029414	-1.69093	-0.399472	-2.02348	-1.07872	-1.81789	-4.53167	-2.96171
Rapgef3os2	ENSMUSG00000087397	1.59293	0.58301	-0.397053	1.5046	3.96631	2.69042	1.43219		Dlgap5	ENSMUSG00000037544	-1.68712	-0.818503	-2.7399	-0.93257	-0.961299	-4.24295	-3.67751
Sorbs2	ENSMUSG00000031626	1.59015	1.14512	0.0828706	2.0678	3.27147	2.14459	-5.74321		Cip2a	ENSMUSG00000033031	-1.67722	-0.164546	-1.51693	-1.77083	-1.42191	-2.88807	-2.61025
Acbd4	ENSMUSG00000056938	1.56757	0.927494	0.348036	1.70625	0.979119	3.97936	-1.72308		Cenpm	ENSMUSG00000068101	-1.65991	-0.239002	-1.90469	-0.83471	-2.25467	-4.383	-3.947
Gm13305	ENSMUSG00000073876	1.55472	0.0264698	0.8107	2.58601	2.67116	2.63995	-0.0449378		Cenpi	ENSMUSG00000031262	-1.65385	-0.635187	-1.15393	-1.86702	-1.38503	-3.38568	-2.45288
Teddm2	ENSMUSG00000045968	1.53807	-0.0312322	-1.03073	1.66022	5.8557	2.5086	2.8934		Clspn	ENSMUSG00000042489	-1.65126	-0.016628	-2.17081	-1.71659	-1.7649	-3.91302	-2.75575
Selenbp2	ENSMUSG00000068877	1.53652	0.212997	0.192306	2.4341	2.65297	1.92898	3.83147		Foxm1	ENSMUSG00000001517	-1.6491	-0.673794	-1.29896	-2.02572	-0.77594	-3.50672	-2.30141
Cxcl16	ENSMUSG00000018920	1.53085	0.718124	0.0404504	2.12265	1.31897	1.67445	5.34106		Dtl	ENSMUSG00000037474	-1.64759	-0.55148	-1.54417	-2.20153	-1.70208	-3.83367	-0.667346
Trim34b	ENSMUSG00000090215	1.53017	0.328985	0.140253	2.07577	0.836232	2.52553	3.47151		Ncaph	ENSMUSG00000034906	-1.64035	-1.14648	-2.12627	-1.56015	-0.955613	-3.42096	-2.18217
Tcp11l2	ENSMUSG00000020034	1.50649	0.234926	0.0981745	1.93102	3.87415	1.80277	2.62987		Trip13	ENSMUSG00000021569	-1.63715	-0.351606	-2.5509	-2.0898	-1.96344	-3.04482	-2.342
Endou	ENSMUSG00000022468	1.50154	-1.56666	-1.10919	3.09808	2.05456	4.37781	4.91625		Ccnf	ENSMUSG00000072082	-1.62902	-0.325631	-0.66759	-2.32941	-0.946937	-4.29634	-0.672957
Kazald1	ENSMUSG00000025213	1.49126	1.21998	-1.11569	2.24745	1.73676	2.13061	-3.40429		Lmnb1	ENSMUSG00000024590	-1.61394	-0.503276	-1.62228	-1.93847	-1.3834	-4.07035	0.213529
Il1r2	ENSMUSG00000026073	1.48929	-0.681466	-1.8425	3.85604	2.5375	2.305	4.60382		Tpx2	ENSMUSG00000027469	-1.60291	0.155168	-1.81881	-1.06136	-1.69411	-4.55278	-4.41143
Septin4	ENSMUSG00000020486	1.48526	-0.0247957	2.40546	1.14608	4.95226	2.23337	3.8914		Anln	ENSMUSG00000036777	-1.58214	-0.0353421	-1.63296	-1.24846	-1.45938	-2.94315	-4.51437
Lpcat2	ENSMUSG00000033192	1.48313	0.216282	0.150212	2.10293	2.10054	1.80064	3.23216		Gm19658	ENSMUSG00000105256	-1.56721	-0.47396	-3.3488	-2.45542	7.80428	-4.02168	-3.504
Gstm1	ENSMUSG00000058135	1.47819	0.204035	-0.476363	2.6719	1.64095	3.05987	0.710462		Tk1	ENSMUSG00000025574	-1.56152	-0.272693	-1.51355	-2.1925	-0.167735	-4.56343	-0.6304
Add3	ENSMUSG00000025026	1.47778	-0.155015	-0.107535	1.86614	2.12625	2.49615	3.03701		Cks2	ENSMUSG00000062248	-1.55593	-1.05555	-2.81273	-1.73758	-0.583332	-3.07115	-0.617836
Tmem255a	ENSMUSG00000036502	1.47105	-0.0635627	0.396423	1.65634	3.46386	2.40242	1.82198		Sgo2a	ENSMUSG00000026039	-1.55228	-0.0781177	-2.01258	-1.37523	-1.05099	-3.27208	-1.35077
Zfp467	ENSMUSG00000068551	1.46056	0.256155	-0.167315	2.32699	1.51482	1.8782	3.17878		Kifc1	ENSMUSG00000079553	-1.55152	-0.595774	-5.0201	-1.13714	-1.61916	-3.04848	-1.6759
Trim34a	ENSMUSG00000056144	1.46055	0.252432	0.71204	1.87556	0.699566	2.12623	6.17162		Cdca5	ENSMUSG00000024791	-1.55103	-0.807223	-1.01725	-1.58985	-1.56788	-3.17786	-2.19819
Gm45472	ENSMUSG00000109669	1.4464	-0.520945	0.0824201	2.37616	6.35201	1.33464	2.74156		Cks1b	ENSMUSG00000028044	-1.53922	-0.802004	-1.27303	-1.65777	-1.54025	-3.02769	-3.05784
Hsd17b11	ENSMUSG00000029311	1.43289	-0.13159	-1.13127	1.97627	2.59989	2.81629	1.53821		Asf1b	ENSMUSG00000005470	-1.53801	-0.420706	-1.49295	-2.04276	-0.716256	-3.55201	-1.91622
Tcn2	ENSMUSG00000020432	1.43233	-0.252494	0.405354	1.56673	3.51323	3.14949	1.46583		Cenpn	ENSMUSG00000031756	-1.52186	-0.883531	-2.10257	-0.870304	-1.21013	-3.37149	-3.52001
Cav2	ENSMUSG00000000058	1.42435	0.116529	-0.296082	1.14908	4.05988	3.34786	1.40913		Rad51ap1	ENSMUSG00000030346	-1.51188	-0.303415	-2.04619	-1.28704	-1.42599	-4.13156	-2.16199
Gpr137b	ENSMUSG00000021306	1.42431	0.421181	-0.00128163	1.85872	2.68788	1.47348	2.05934		Cenph	ENSMUSG00000045273	-1.50681	-0.487679	-2.31373	-1.29548	-1.08872	-3.4316	-3.53216
Cables1	ENSMUSG00000040957	1.41753	-0.00182278	0.864143	1.88224	3.26846	2.20242	1.45985		Mcm5	ENSMUSG00000005410	-1.50615	-0.262797	-1.25421	-2.03409	-1.33019	-3.87077	-0.617639
Rn7sk	ENSMUSG00000065037	1.41491	0.50012	-0.876456	1.67732	0.710249	3.29431	0.737176		Spag5	ENSMUSG00000002055	-1.50009	-0.983399	-2.77408	-1.895	-1.1866	-1.58205	-2.69889
Pxdc1	ENSMUSG00000021411	1.41364	0.96354	-0.0336693	1.64953	1.2903	2.18066	0.697975		Ckap2	ENSMUSG00000037725	-1.49972	0.0135866	-2.15944	-1.33153	-1.44787	-3.11528	-3.73721
Plekhg1	ENSMUSG00000040624	1.41329	1.15799	0.694722	1.24282	0.69762	1.30076	6.75368		Haspin	ENSMUSG00000050107	-1.49958	-0.321255	-1.24317	-2.10326	-0.528461	-3.67577	-1.51868
Rapgef3	ENSMUSG00000022469	1.40487	0.472332	-0.343144	1.42282	3.00981	2.25622	1.29819		H2ac4	ENSMUSG00000061615	-1.47941	0.711681	-4.10388	-1.24259	-0.975688	-1.93759	-3.01153
Maf	ENSMUSG00000055435	1.40364	0.557272	0.190835	0.849881	3.1984	2.1637	3.82316		Spc25	ENSMUSG00000005233	-1.47913	-1.18745	-2.37644	-0.473337	-0.978089	-3.21503	-2.94435
Sat1	ENSMUSG00000025283	1.40303	0.581796	-0.942163	1.17767	1.81853	2.83518	1.11719		Brip1	ENSMUSG00000034329	-1.42764	-0.531053	-2.07586	-1.70513	-1.28472	-3.60299	0.91316
Il11ra1	ENSMUSG00000073889	1.40135	-0.0316346	1.08629	2.50962	1.31793	2.59617	-0.200538		Asns	ENSMUSG00000029752	-1.41842	-0.20532	0.00685322	-1.75701	-1.84923	-3.20784	-3.54001
Abca1	ENSMUSG00000015243	1.39775	0.246657	0.201717	1.32718	3.83888	1.40318	5.36537		Cdc45	ENSMUSG00000000028	-1.39839	-0.406286	-1.43234	-1.86354	-1.85242	-2.36618	-1.74935
Cyp4f13	ENSMUSG00000024055	1.38049	0.158995	0.668137	2.01358	1.85232	2.07023	0.827176		Fignl1	ENSMUSG00000035455	-1.3978	-0.316238	-2.01391	-1.45239	-1.49975	-3.47058	-1.58182
Gm45753	ENSMUSG00000031640	1.37587	-0.136955	0.25599	2.03321	0.661215	2.7875	2.50715		Brca1	ENSMUSG00000017146	-1.37558	-0.237741	-0.99513	-1.92309	-0.892226	-3.01989	-2.32946
B230319C09Rik	ENSMUSG00000051844	1.37559	-0.213336	-0.388906	1.19725	6.09297	2.35129	3.23271		Gm10259	ENSMUSG00000069083	-1.37058	0.126797	-0.944331	-1.4582	-2.13052	-2.21727	-2.29301
Gng11	ENSMUSG00000032766	1.3746	0.00783946	-1.04102	2.19437	2.54903	2.3348	1.11892		Tacc3	ENSMUSG00000037313	-1.34782	-0.0624814	-1.59468	-1.16289	-0.999009	-2.94777	-3.11099
Mcc	ENSMUSG00000071856	1.37128	0.834156	0.478112	0.928403	4.15552	1.97841	0.571262		Cenpw	ENSMUSG00000075266	-1.34689	-0.639123	-1.83177	-1.30924	-0.596749	-2.98995	-2.02014
Alpk1	ENSMUSG00000028028	1.3681	0.147459	-2.28409	1.69327	1.93456	3.72091	1.23517		Gmnn	ENSMUSG00000006715	-1.34669	-0.436401	-2.26844	-1.50585	-1.31146	-2.88271	-0.609301
N4bp2l1	ENSMUSG00000041132	1.36693	0.0794492	-0.0210864	2.83721	1.82332	1.09442	6.60875		Kif20b	ENSMUSG00000024795	-1.34572	-0.930542	-2.55063	-0.109146	-0.736044	-3.41797	-3.02699
Raver2	ENSMUSG00000035275	1.36451	0.35798	0.0930347	0.945433	6.5485	1.56683	4.23533		Dscc1	ENSMUSG00000022422	-1.3137	-0.301389	-2.37546	-1.5666	-1.33868	-2.74991	-1.52928
Gm28006	ENSMUSG00000098986	1.34354	0.269693	1.86292	0.397755	0.785266	4.16952	2.99941		Ercc6l	ENSMUSG00000051220	-1.27162	-0.490056	-1.79407	-1.13099	-1.12421	-2.83201	-2.35823
Nod1	ENSMUSG00000038058	1.34266	0.359595	0.336251	0.828996	3.36755	2.4354	3.81896		2810408I11Rik	ENSMUSG00000087213	-1.26665	-0.548863	-2.60103	-0.94352	-1.48381	-2.16592	-3.57715
Foxo1	ENSMUSG00000044167	1.33768	0.380932	0.422017	2.27947	1.00124	1.58017	1.45654		Kpna2	ENSMUSG00000018362	-1.25332	0.105335	-1.37503	-1.5493	-1.88515	-2.14282	-1.46762
Trim5	ENSMUSG00000060441	1.33717	0.28099	-0.128357	1.94546	0.843782	1.85266	3.62692		Tmsb10	ENSMUSG00000079523	-1.24265	-0.0268676	-1.26887	-2.77996	0.349541	-1.81515	-2.51571
Cyp4v3	ENSMUSG00000079057	1.33291	-0.117018	-0.0676708	1.97909	0.946393	2.92582	1.33351		Ctps	ENSMUSG00000028633	-1.23663	-0.264091	0.267808	-1.22705	-2.59893	-2.80538	-1.98857
Crebl2	ENSMUSG00000032652	1.3256	0.424016	0.731829	3.04147	0.461852	1.36052	0.666175		Cenpa	ENSMUSG00000029177	-1.23343	-0.27042	-2.10598	-1.54305	1.49316	-3.75085	-0.95588
Spon1	ENSMUSG00000038156	1.32487	1.27168	-1.68816	1.20789	1.85662	1.04178	2.519		Uck2	ENSMUSG00000026558	-1.21564	-0.203645	-0.287323	-1.5642	-1.90239	-2.12773	-4.94231
Gm10575	ENSMUSG00000073787	1.31993	0.591641	-0.00952681	1.25137	5.84834	1.69321	0.537303		Tyms	ENSMUSG00000025747	-1.20749	-0.519495	-1.41002	-0.660625	-1.72692	-2.64273	-2.79336
Gstt2	ENSMUSG00000033318	1.3119	0.0934211	-0.552379	2.02032	0.764738	3.66192	1.94432		Bora	ENSMUSG00000022070	-1.19278	-0.616119	-0.363382	-0.985822	-1.12651	-2.83005	-2.47678
Stox2	ENSMUSG00000038143	1.31049	1.0151	0.105441	1.66737	5.07888	0.415007	1.27298		Gm11223	ENSMUSG00000046341	-1.18101	-0.763837	-1.69278	-1.2557	-0.867784	-2.25561	-0.730519
Fam43a	ENSMUSG00000046546	1.30131	0.439742	-0.530442	1.61533	0.455061	2.26909	5.84664		Stmn1	ENSMUSG00000028832	-1.17982	-0.577516	-2.19114	-1.28445	-1.20908	-2.3492	-0.297687
Gm29358	ENSMUSG00000099931	1.30059	0.426622	0.901268	1.98339	1.09192	1.53857	2.71512		H2ac15	ENSMUSG00000063021	-1.17367	0.194081	-3.95306	-1.60463	-0.604324	-3.42823	-2.54834
Slc25a29	ENSMUSG00000021265	1.29686	0.480753	1.14921	2.3967	0.837227	1.13783	0.109073		Mad2l1	ENSMUSG00000029910	-1.17035	-0.0876877	-1.59869	-0.835476	-1.01666	-2.5492	-1.81871
Ctsh	ENSMUSG00000032359	1.28499	1.10451	-0.0495914	1.34634	1.2068	2.03244	-0.468357		Chd3	ENSMUSG00000018474	-1.16843	-0.149277	-1.5347	-1.98546	0.562277	-2.3532	-2.38413
Plxdc2	ENSMUSG00000026748	1.27923	0.550306	1.17578	1.31017	1.46126	2.96977	-5.12235		Gm10184	ENSMUSG00000066878	-1.15369	0.156011	-1.00496	-1.6436	-0.573157	-2.21927	-1.72451
Lgals3	ENSMUSG00000050335	1.27685	2.8277	0.169105	-1.26372	2.8971	0.745978	2.20659		H2ax	ENSMUSG00000049932	-1.14125	-0.172502	-1.0855	-1.26678	-1.29079	-2.32327	-2.76564
Ggta1	ENSMUSG00000035778	1.27179	-0.230596	0.113358	1.63803	0.382715	3.99611	1.2036		Nme1	ENSMUSG00000037601	-1.13717	-0.344202	-0.914626	-1.88842	-1.94978	-1.21341	-1.69762
Stard10	ENSMUSG00000030688	1.26769	0.163104	-0.112716	1.80846	2.32761	1.85523	1.14468		Gm13461	ENSMUSG00000081999	-1.12585	-0.504782	-0.459476	-1.74278	-1.82112	-1.70157	-0.578005
Ccdc39	ENSMUSG00000027676	1.25795	0.28324	0.141457	1.45286	8.7617	0.899408	2.10608		Dbf4	ENSMUSG00000002297	-1.1156	0.0722868	-2.32602	-1.36823	-0.583138	-2.99377	-0.743211
Gmfg	ENSMUSG00000060791	1.25735	-0.439437	-2.2411	1.93335	2.10604	2.73561	5.16773		Mcm3	ENSMUSG00000041859	-1.1147	-0.370192	-0.882788	-1.61877	-1.55754	-2.85016	0.997246
Pygl	ENSMUSG00000021069	1.24976	0.187133	0.347717	1.42622	3.02668	1.63293	2.46881		Lmnb2	ENSMUSG00000062075	-1.10902	-0.42373	1.49205	-2.45563	-1.53983	-1.65118	-0.724473
Ifi203	ENSMUSG00000039997	1.24693	0.0160923	-1.348	2.2837	0.57589	2.95617	8.60604		Rangap1	ENSMUSG00000022391	-1.10705	-0.365114	0.113294	-1.8069	-1.77357	-1.8713	-0.921068
Gem	ENSMUSG00000028214	1.2422	-0.262917	0.573181	1.99263	0.968636	2.10627	6.32816		Ube2t	ENSMUSG00000026429	-1.10705	-0.369657	-2.11889	-0.8308	-0.650071	-2.82026	-2.27494
Cers4	ENSMUSG00000008206	1.24216	0.24703	0.446711	2.15831	1.19045	1.83996	0.421288		Dctpp1	ENSMUSG00000042462	-1.10232	-0.386908	-0.768319	-1.32017	-1.45009	-2.59345	-1.05317
Gdpd5	ENSMUSG00000035314	1.24019	0.565934	2.01184	1.24252	1.87926	1.3505	-0.489673		Gm23634	ENSMUSG00000092812	-1.09654	-0.0895921	-2.75977	-1.29807	-0.688644	-2.12949	-0.574812
H2-T23	ENSMUSG00000067212	1.23507	0.0458887	0.171093	1.93885	1.06841	1.68246	4.0816		Mthfd1l	ENSMUSG00000040675	-1.09582	-0.224958	-1.17384	-1.57661	-1.65866	-1.83606	-1.50549
Khk	ENSMUSG00000029162	1.23496	-0.127203	0.159696	1.19796	1.41121	2.60488	3.25141		Rrm1	ENSMUSG00000030978	-1.08996	-0.603086	-0.846952	-0.897299	-1.02383	-2.31021	-2.83557
Klhl36	ENSMUSG00000031828	1.22981	0.216158	0.477086	2.24432	1.2111	1.02627	1.75751		Jpt2	ENSMUSG00000024165	-1.07993	-0.358732	0.03493	-1.56965	-0.710783	-2.47946	-1.15368
Arrdc2	ENSMUSG00000002910	1.22731	-0.0158451	1.67985	2.9685	1.04234	0.78396	1.01388		Hspd1	ENSMUSG00000025980	-1.077	-0.272002	-0.436733	-1.72982	-2.28416	-1.02234	-2.09454
Tmem240	ENSMUSG00000084845	1.2235	-0.305488	1.24034	1.78744	3.62733	1.28347	1.45307		Selenoh	ENSMUSG00000076437	-1.06926	-0.409602	-1.28695	-1.03229	-0.709768	-2.61905	-1.37746
Rgs9	ENSMUSG00000020599	1.22279	0.694946	-0.826658	1.38034	2.06418	1.10969	2.89713		Hspe1-rs1	ENSMUSG00000117621	-1.06526	-0.465323	-1.09684	-1.6404	-1.39423	-0.763551	-3.75866
Psen2	ENSMUSG00000010609	1.22139	0.0748299	0.500597	1.73624	0.731277	1.95467	2.18829		H2az1	ENSMUSG00000037894	-1.06346	-0.557748	-1.66239	-1.41774	-0.937616	-2.43411	1.7107
Tns2	ENSMUSG00000037003	1.21464	1.60313	0.983134	0.998327	2.53852	0.378945	-0.0842672		Aldh18a1	ENSMUSG00000025007	-1.05892	-0.170667	0.695315	-1.54487	-1.08365	-2.23018	-2.95853
Ehd3	ENSMUSG00000024065	1.20476	0.9437	-0.446335	1.54175	0.476871	0.952733	3.51841		Tubb5	ENSMUSG00000001525	-1.05336	-0.361951	-0.627611	-1.22096	-0.447487	-2.47711	-2.48991
Rin2	ENSMUSG00000001768	1.20437	0.749434	0.0846921	1.82032	2.23888	1.45336	-1.09701		Ranbp1	ENSMUSG00000005732	-1.05283	-0.294968	-0.410004	-1.67461	-2.01784	-1.46576	-1.00413
Neat1	ENSMUSG00000092274	1.20124	0.197033	1.17851	-0.335515	1.20607	3.39724	4.28645		Hspd1-ps3	ENSMUSG00000058809	-1.04317	-0.197274	-0.206841	-1.82916	-2.30792	-0.874161	-1.94957
Itpkb	ENSMUSG00000038855	1.19971	0.110387	0.372231	1.14223	1.79881	1.6077	5.24831		Ran	ENSMUSG00000029430	-1.04028	-0.390426	-0.522248	-1.7519	-1.56162	-1.64128	-0.437996
Etfbkmt	ENSMUSG00000039958	1.19544	0.161243	0.449954	2.07032	0.777656	1.30539	2.24865		Ppa1	ENSMUSG00000020089	-1.02642	-0.248811	0.249005	-1.95833	-2.11605	-0.941735	-1.87984
Casp1	ENSMUSG00000025888	1.18719	-0.278241	-0.478501	2.69489	0.531036	1.75299	6.05807		Tfdp1	ENSMUSG00000038482	-1.02282	-0.325623	0.110125	-1.05571	-2.28624	-1.89564	-1.8171
Gpr137b-ps	ENSMUSG00000097715	1.18309	0.0129631	-0.0850012	1.70446	2.9973	1.03297	2.26982		Smc2	ENSMUSG00000028312	-1.0119	-0.530876	-1.68936	-0.532576	-1.24027	-2.43268	-1.29904
Mitf	ENSMUSG00000035158	1.18155	0.516373	0.768219	1.23168	-0.104651	2.02267	3.25518		Gm8203	ENSMUSG00000101878	-1.00996	-0.614247	-1.56864	-1.28245	-0.598515	-2.49744	1.78958
Gsn	ENSMUSG00000026879	1.17636	-0.0392004	0.82604	2.06155	2.43389	2.23252	-5.66517		Cdc25a	ENSMUSG00000032477	-1.00389	-0.13387	0.0531829	-1.3517	-1.80565	-2.33601	-0.580265
Gm38316	ENSMUSG00000103730	1.16824	0.0173883	0.307315	1.71587	24.6101	1.08376	2.3692		Abracl	ENSMUSG00000078453	-1.00114	-0.54307	-0.697191	-1.39707	-0.60392	-1.79477	-1.89806
Cbx7	ENSMUSG00000053411	1.1584	0.336738	0.386207	1.22856	0.666521	2.10619	2.57377		Thop1	ENSMUSG00000004929	-1.00075	-0.28021	0.383998	-1.8723	-2.16363	-0.875843	-1.68897
Samd9l	ENSMUSG00000047735	1.15032	-0.0975448	0.154527	1.48967	0.845454	1.93095	3.32684		Erh	ENSMUSG00000021131	-0.99456	-0.460983	-0.785383	-1.66879	-1.51536	-1.25134	-0.536015
Atp8a1	ENSMUSG00000037685	1.14261	0.094319	0.549871	0.827872	1.28378	2.18366	5.66051		Gm49776	ENSMUSG00000116925	-0.992735	-0.310554	-0.339014	-1.49481	-1.82245	-1.46603	-1.09276
Appl2	ENSMUSG00000020263	1.14107	-0.053818	0.319035	1.47833	2.01635	1.76258	1.12902		Lrrc59	ENSMUSG00000020869	-0.987641	-0.575477	0.0205133	-1.91668	-1.29495	-0.909141	-1.41513
Vav3	ENSMUSG00000033721	1.13534	-0.280293	-0.734892	1.34332	1.65756	2.03596	5.51039		Shmt2	ENSMUSG00000025403	-0.986863	-0.334383	0.60184	-1.53159	-1.86705	-1.40778	-1.6239
Zfp395	ENSMUSG00000034522	1.13314	0.100458	0.41758	1.51232	2.93999	0.672642	6.07832		Gm10131	ENSMUSG00000063412	-0.971633	-0.412713	-0.733727	-1.65215	-1.15927	-1.20048	-1.30593
Myo6	ENSMUSG00000033577	1.12552	0.31905	0.309602	1.7163	1.56494	1.2131	0.970431		Fscn1	ENSMUSG00000029581	-0.970478	0.710309	-1.17342	-2.08322	-0.989727	-1.90537	-2.1693
Ctns	ENSMUSG00000005949	1.12461	0.264484	0.721828	1.43332	1.2971	1.40995	1.75635		Magohb	ENSMUSG00000030188	-0.966756	-0.401282	-0.76469	-1.31024	-1.5849	-1.51739	-0.782763
Ccdc136	ENSMUSG00000029769	1.12058	1.59237	0.903335	0.996905	0.928198	1.16775	-4.82844		Nolc1	ENSMUSG00000015176	-0.964527	-0.409709	0.185526	-1.372	-2.51591	-1.29587	-0.719242
Pnpla7	ENSMUSG00000036833	1.11762	0.0806424	0.402416	1.24174	0.564545	2.55938	1.23789		Nup62	ENSMUSG00000109511	-0.962151	-0.287304	-0.487489	-1.39682	-1.22164	-2.28943	-0.376698
Dnase1l1	ENSMUSG00000019088	1.11277	-0.233301	-0.099223	1.71168	1.99956	1.74681	0.949048		Gm47681	ENSMUSG00000113999	-0.9615	-0.0490416	-1.31178	-1.47814	-1.99266	-1.26873	-1.00701
H2-M3	ENSMUSG00000016206	1.11154	0.273761	-0.550905	1.57322	0.845899	1.58374	2.74761		Rpf2	ENSMUSG00000038510	-0.958029	-0.468265	-0.409435	-1.31067	-2.02593	-1.06443	-1.16824
Uap1l1	ENSMUSG00000026956	1.11095	-0.107315	0.904494	1.58107	1.13291	2.07177	0.512841		Gars	ENSMUSG00000029777	-0.949999	-0.351787	0.0961875	-1.21234	-1.45972	-1.58104	-2.35415
Arg2	ENSMUSG00000021125	1.10769	0.36283	-0.693191	1.66232	3.36073	0.470603	2.99272		Srm	ENSMUSG00000006442	-0.948713	-0.518529	0.500036	-1.05195	-2.94266	-0.916943	-1.67324
Psap	ENSMUSG00000004207	1.10515	0.628346	-0.0630489	0.778139	1.09958	2.40777	0.420154		Hmgn2	ENSMUSG00000003038	-0.935475	-0.294758	-1.27255	-1.26495	-0.815413	-2.09965	-0.657555
Map3k5	ENSMUSG00000071369	1.09932	-0.104888	0.624784	1.6325	0.538145	2.50856	1.52711		Umps	ENSMUSG00000022814	-0.933072	-0.224949	0.250885	-1.31174	-1.87286	-1.73046	-1.39059
0610009L18Rik	ENSMUSG00000043644	1.09607	0.0379244	-0.251044	1.99189	0.407544	1.53143	1.66024		Mcm6	ENSMUSG00000026355	-0.922481	-0.433106	-0.344492	-1.2125	-0.8505	-2.43247	-0.242943
Crebrf	ENSMUSG00000048249	1.09287	0.0218266	0.38272	1.63612	1.64648	1.14815	3.04414		Snrpert	ENSMUSG00000082044	-0.9168	-0.362341	-1.27712	-1.45937	-0.726781	-1.31099	-1.26821
Gstk1	ENSMUSG00000029864	1.09234	-0.178609	-0.219321	1.48158	1.81949	1.93129	1.71107		Slc7a1	ENSMUSG00000041313	-0.91628	-0.119624	-0.242924	-1.27781	-1.13729	-2.55159	-0.356066
Trim12a	ENSMUSG00000066258	1.08787	0.1218	-0.497402	1.51004	0.494599	1.83651	6.98454		Gm14681	ENSMUSG00000081603	-0.91298	-0.368671	-0.281661	-1.11292	-1.08929	-1.4678	-2.01595
Itga6	ENSMUSG00000027111	1.08538	-0.114206	0.155656	2.02929	2.55519	1.31898	1.40067		Gm10282	ENSMUSG00000070713	-0.903569	-0.332679	-0.562178	-1.22931	-0.471462	-2.0159	-1.72975
Trps1	ENSMUSG00000038679	1.08456	0.483663	0.637858	1.08077	1.93027	0.987773	1.92534		Snrpd1	ENSMUSG00000002477	-0.901269	-0.256023	-0.772628	-1.53087	-1.70637	-1.23462	-0.304876
Rgs2	ENSMUSG00000026360	1.08086	-0.220863	-0.494703	1.26913	3.47035	1.14566	4.22906		Gm20390	ENSMUSG00000091228	-0.90115	-0.301956	-0.714709	-1.26331	-1.35588	-1.1822	-2.21223
Rab6b	ENSMUSG00000032549	1.07899	0.402072	0.53062	1.82076	1.42461	0.580967	2.28838		Set	ENSMUSG00000054766	-0.894535	-0.262348	-0.385263	-1.29947	-1.57935	-1.69194	-0.320304
Pitpnc1	ENSMUSG00000040430	1.07825	-0.257086	-1.97103	1.70085	2.01585	1.48168	4.66072		Nhp2	ENSMUSG00000001056	-0.890131	-0.155167	-0.590905	-1.483	-1.76715	-1.2182	-1.05207
Prxl2a	ENSMUSG00000021792	1.07816	0.169082	0.0902681	1.20775	0.688571	2.72521	1.3823		Gm7390	ENSMUSG00000110644	-0.888498	-0.00312881	0.471676	-1.09949	-2.17659	-1.69674	-2.12908
Idua	ENSMUSG00000033540	1.07357	0.0863617	0.578749	1.72247	0.45696	1.71877	1.35054		Acot7	ENSMUSG00000028937	-0.888342	0.0139221	0.129896	-1.62013	-1.7124	-0.853436	-3.66664
Agtrap	ENSMUSG00000029007	1.06168	0.0741213	0.59472	0.917749	0.759484	2.77544	0.820238		4931428F04Rik	ENSMUSG00000014837	-0.887854	-0.220928	0.354412	-0.939812	-1.27407	-2.18253	-1.8542
Sesn1	ENSMUSG00000038332	1.05542	-0.0151431	0.521346	1.67408	1.56341	1.01116	1.78151		Bzw2	ENSMUSG00000020547	-0.886628	-0.368939	-0.486558	-0.79956	-1.90249	-1.54998	-1.7499
Eng	ENSMUSG00000026814	1.05523	0.108355	-0.180912	1.45505	2.01669	1.3539	2.42671		Gm9531	ENSMUSG00000079225	-0.883507	-0.205394	-0.101171	-1.23803	-1.63825	-1.73983	-0.613422
Slc26a11	ENSMUSG00000039908	1.05396	-0.398023	0.791239	1.02372	2.64454	1.97296	1.63222		Eef1e1	ENSMUSG00000001707	-0.881459	-0.373332	-0.774055	-1.17132	-2.07626	-0.94915	-1.12635
Phactr2	ENSMUSG00000062866	1.05082	0.187374	0.226158	1.5716	1.22212	0.784222	3.78912		Gm47275	ENSMUSG00000105001	-0.8813	-0.464244	-0.119581	-1.05934	-2.06268	-1.1211	-1.24909
Celsr2	ENSMUSG00000068740	1.05042	0.201923	0.000741008	1.63551	1.22035	1.02484	3.5938		Rps26-ps1	ENSMUSG00000059775	-0.875633	-0.617288	-1.32912	-0.792037	-0.266326	-1.41716	-3.4277
Cd79a	ENSMUSG00000003379	1.0491	2.66591	-1.348	1.17043	1.52849	-3.4465	5.66976		Pfdn4	ENSMUSG00000052033	-0.874312	-0.372047	-0.469763	-1.39345	-1.28158	-0.944087	-1.61415
Eps8l1	ENSMUSG00000006154	1.03756	0.195077	0.171331	1.37821	1.49567	0.941864	4.14146		Mxd3	ENSMUSG00000021485	-0.872977	-0.061848	-0.770812	-1.15438	3.36152	-3.31966	-2.40825
Glul	ENSMUSG00000026473	1.03703	-0.0185414	-1.37766	1.05766	0.440495	2.56231	4.35234		Gemin5	ENSMUSG00000037275	-0.871956	-0.105852	0.013034	-1.76423	-1.97885	-0.982911	-0.526867
Lmbrd1	ENSMUSG00000073725	1.02883	0.247148	0.108832	0.899359	1.27027	1.98436	1.62196		Bop1	ENSMUSG00000022557	-0.870365	-0.173879	0.777373	-1.87027	-1.95005	-0.888021	-0.761648
E530011L22Rik	ENSMUSG00000097820	1.01777	0.0107442	-0.227909	1.44128	6.50378	0.810561	0.680117		Coro1c	ENSMUSG00000004530	-0.869665	-0.284869	0.343722	-0.769626	-0.579321	-2.96838	-1.44619
Itm2b	ENSMUSG00000022108	1.01572	-0.0422902	-0.327348	1.12328	1.02693	2.40416	1.54405		Nutf2	ENSMUSG00000008450	-0.869231	-0.354615	-0.478531	-1.14483	-1.59777	-1.22402	-1.52376
Dpp7	ENSMUSG00000026958	1.01256	-0.0238396	0.778939	1.21198	0.450893	2.19248	1.37487		Hspe1	ENSMUSG00000073676	-0.867702	-0.223932	-0.664403	-1.65972	-1.48385	-0.802998	-1.29784
Aph1c	ENSMUSG00000053040	1.01219	0.320454	-0.55778	1.43642	1.68727	1.16749	1.43209		Npm1	ENSMUSG00000057113	-0.862824	-0.29287	-0.736946	-1.03768	-1.50414	-1.48771	-1.28809
Slc49a4	ENSMUSG00000022848	1.01121	0.345793	0.941585	1.02442	1.15295	1.56578	0.876316		Slc7a6	ENSMUSG00000031904	-0.860309	-0.203285	-0.037824	-1.13821	-1.31545	-1.84137	-1.37345
Gramd1c	ENSMUSG00000036292	1.00366	-0.247798	0.284738	1.84771	0.990373	0.949379	6.2297		Apex1	ENSMUSG00000035960	-0.859773	-0.321526	-0.049112	-1.29235	-1.81094	-1.37959	-0.34523
Mindy2	ENSMUSG00000042444	0.997309	-0.0254276	0.178711	1.48088	1.24047	1.80859	0.561369		Iars	ENSMUSG00000037851	-0.858608	-0.23751	0.0537121	-1.5538	-1.1629	-1.24132	-1.40723
Castor1	ENSMUSG00000020424	0.993202	-0.287203	0.698092	1.60515	1.76801	5.81842	-3.5001		Snrpf	ENSMUSG00000020018	-0.858112	-0.275724	-0.853462	-1.56305	-0.983215	-1.50581	0.364851
Gm20460	ENSMUSG00000092176	0.987933	-0.0936313	0.360692	1.3841	1.46915	1.46281	1.48126		Lsm2	ENSMUSG00000007050	-0.857792	-0.065033	-0.912388	-1.20532	-1.48093	-2.09956	0.157748
Parp4	ENSMUSG00000054509	0.980205	0.290966	0.121016	0.908515	1.33908	1.76061	1.05322		Snrpe	ENSMUSG00000090553	-0.8524	-0.370912	-0.833868	-1.35574	-0.68873	-1.51744	-0.647012
Endod1	ENSMUSG00000037419	0.969521	0.214405	0.819075	1.22412	1.66861	1.74167	-2.83657		Gm4204	ENSMUSG00000079139	-0.851748	-0.361797	-0.217242	-1.10541	-1.08596	-1.41485	-2.11025
Kat2b	ENSMUSG00000000708	0.965114	0.0878804	0.18755	1.28928	1.99839	1.2515	0.539426		Nutf2-ps2	ENSMUSG00000094111	-0.851197	-0.429169	-0.558504	-1.38866	-1.01062	-1.11654	-1.25164
Rnf167	ENSMUSG00000040746	0.961383	0.208932	0.0884764	1.64327	0.83569	0.76414	2.49404		Ipo5	ENSMUSG00000030662	-0.85013	-0.346978	-0.0966106	-1.21899	-1.73899	-1.24297	-1.11434
Phf1	ENSMUSG00000024193	0.95934	0.160023	0.436456	0.795633	1.75944	2.06318	0.524488		Gm5566	ENSMUSG00000080002	-0.850037	-0.0952689	-0.472832	-1.18288	-1.02327	-1.36756	-2.59682
Slc22a17	ENSMUSG00000022199	0.958914	0.0494733	0.984843	0.766398	2.42664	1.5384	1.31669		1110038B12Rik	ENSMUSG00000092203	-0.842475	-0.458399	-1.80744	-0.236636	-2.53614	-1.50613	-0.611212
Slc25a23	ENSMUSG00000046329	0.954382	-0.192834	0.638422	1.55021	2.31602	0.568036	3.09786		Nop2	ENSMUSG00000038279	-0.842068	-0.186176	1.35367	-1.60264	-2.39041	-0.925168	-1.08075
Gm42457	ENSMUSG00000105339	0.953395	-0.211584	0.29838	1.47994	4.21847	0.612481	1.27352		Ctxn1	ENSMUSG00000048644	-0.841356	-0.312816	-0.120161	-1.47598	-1.97364	-0.610816	-2.5025
Inpp5k	ENSMUSG00000006127	0.952123	0.0850443	0.303946	1.37441	2.09187	0.978307	0.686828		Snrpa1	ENSMUSG00000030512	-0.840928	-0.269841	-0.452874	-1.301	-1.53558	-1.17775	-1.08087
Ptp4a3	ENSMUSG00000059895	0.950227	0.0224039	0.788978	1.46772	0.776627	1.26081	1.44984		Rrp15	ENSMUSG00000001305	-0.830214	-0.272499	0.121281	-0.875594	-2.30476	-1.38216	-1.17726
Klf9	ENSMUSG00000033863	0.947526	-0.088486	0.892997	1.60506	0.992405	1.69115	0.855135		Gm49384	ENSMUSG00000113786	-0.827222	-0.697226	-0.54255	-0.92506	-0.467537	-1.61531	-1.37643
Rnf130	ENSMUSG00000020376	0.946708	-0.297424	0.113842	2.29682	0.863998	0.95057	2.31877		Eif2s1	ENSMUSG00000021116	-0.821983	-0.34838	-0.762672	-1.26807	-1.45675	-1.11184	-0.667109
E130102H24Rik	ENSMUSG00000086782	0.940779	-0.306859	-0.661138	2.123	0.970712	0.837358	4.6155		Nudc-ps1	ENSMUSG00000110331	-0.819478	-0.219167	0.383943	-1.31856	-1.97342	-0.720019	-2.96655
Arap2	ENSMUSG00000037999	0.937027	-0.225214	-0.0418753	2.42096	0.409143	1.28737	2.81513		Prim1	ENSMUSG00000025395	-0.816006	-0.425706	-1.03289	-0.320019	-0.805364	-2.27738	-1.40317
Tpp1	ENSMUSG00000030894	0.935899	-0.156449	0.731539	0.881497	0.789228	2.43954	1.08871		Poc1a	ENSMUSG00000023345	-0.808808	-0.233679	-0.736608	-0.952933	-0.396335	-2.01628	-2.00847
Lgals8	ENSMUSG00000057554	0.934194	0.0432706	-0.06454	0.681566	1.12182	1.9221	2.32757		Nop16	ENSMUSG00000025869	-0.804409	-0.192507	-0.315267	-1.22021	-2.15864	-1.09885	-0.62052
Snx29	ENSMUSG00000071669	0.923201	-0.23983	0.478647	1.23145	2.24889	0.783351	3.25567		Aars	ENSMUSG00000031960	-0.802956	-0.287799	0.173511	-1.74443	-1.07797	-0.827043	-1.6071
Dgka	ENSMUSG00000025357	0.910423	0.150291	0.41436	0.885175	2.90127	0.907279	1.11205		Mtap	ENSMUSG00000062937	-0.801813	-0.259144	-0.0465948	-1.18983	-2.02896	-0.795046	-1.8133
Insr	ENSMUSG00000005534	0.900434	0.0358327	0.0895582	1.13171	2.10366	0.928022	1.54891		Gm6477	ENSMUSG00000111877	-0.800625	-0.311409	-0.461804	-0.952134	-1.20544	-1.42094	-1.44682
Tor4a	ENSMUSG00000059555	0.894587	0.188915	1.1387	-0.194885	1.21212	3.1499	1.70179		Wee1	ENSMUSG00000031016	-0.799603	-0.040962	-0.645813	-0.637372	-1.90412	-1.98824	-1.42558
Arvcf	ENSMUSG00000000325	0.881843	-0.236543	0.946674	1.39231	1.17789	1.01123	1.40946		Mcm4	ENSMUSG00000022673	-0.799575	-0.290251	-0.183892	-0.98604	-1.32515	-1.76344	-0.716955
Acp2	ENSMUSG00000002103	0.880173	0.0969259	0.564404	1.23421	1.65002	0.89445	0.577262		Nsun2	ENSMUSG00000021595	-0.79849	-0.178478	0.132975	-1.29974	-1.93368	-1.19817	-0.512941
Stard5	ENSMUSG00000046027	0.879726	0.121778	-0.811964	1.26432	2.53047	0.568266	1.85295		Cacybp	ENSMUSG00000014226	-0.798149	-0.446095	-0.287395	-1.15075	-1.78807	-0.829677	-0.96559
2610507I01Rik	ENSMUSG00000085882	0.877327	-0.125828	1.08205	1.49194	0.741541	0.894602	3.31825		Gm9892	ENSMUSG00000052825	-0.792416	-0.339129	-0.543477	-1.28343	-1.55032	-0.569917	-2.4865
6430590A07Rik	ENSMUSG00000097583	0.877308	-0.340051	0.340343	1.94327	0.527951	0.957107	2.17459		Pa2g4	ENSMUSG00000025364	-0.791114	-0.337475	-0.481763	-0.985619	-1.95187	-1.21579	-0.381324
Rnf13	ENSMUSG00000036503	0.876069	-0.0613732	-0.402018	1.25009	1.17248	1.76323	0.360235		Rccd1	ENSMUSG00000038930	-0.782194	-0.396394	-1.10712	-0.580149	-0.530255	-1.82573	-1.98462
Sft2d3	ENSMUSG00000044982	0.875325	0.0464092	0.236666	1.69776	0.61155	0.869189	1.11823		Exosc9	ENSMUSG00000027714	-0.781209	-0.355028	-0.167415	-1.01754	-0.879368	-1.68985	-1.09429
Snx33	ENSMUSG00000032733	0.86722	0.0765909	0.0734041	1.24082	1.20734	1.18481	0.728697		Gm4540	ENSMUSG00000092072	-0.77739	-0.490565	-0.730083	-0.960512	-1.26745	-0.78572	-2.48329
Thra	ENSMUSG00000058756	0.859078	0.361879	0.678165	1.1735	1.34855	0.928165	-0.53503		Dnajc2	ENSMUSG00000029014	-0.775905	-0.28432	0.114391	-1.15731	-1.38789	-1.29695	-1.00428
Etohd2	ENSMUSG00000089875	0.850901	-0.157953	-0.308769	1.14699	4.07899	0.643197	1.16544		Smyd5	ENSMUSG00000033706	-0.775738	-0.0143828	0.742814	-1.44238	-1.68333	-1.24045	-1.25353
Wdr91	ENSMUSG00000058486	0.850455	0.0725112	0.366775	1.30731	0.967088	0.463465	3.1771		Nme2	ENSMUSG00000020857	-0.775384	-0.259058	-0.574747	-0.948307	-1.07338	-1.23133	-2.28101
Mxi1	ENSMUSG00000025025	0.847277	-0.221593	0.380789	1.36935	1.70747	0.913756	1.26075		Nup205	ENSMUSG00000038759	-0.7736	-0.0198291	0.476595	-1.30186	-0.962894	-1.90393	-0.719447
Pink1	ENSMUSG00000028756	0.846372	-0.0292859	0.55417	0.936124	2.38009	0.976311	0.778883		Naa50	ENSMUSG00000022698	-0.772522	-0.400661	-0.713759	-1.27671	-1.77637	-1.12608	1.59835
Slc22a5	ENSMUSG00000018900	0.843179	0.307283	0.636204	1.17343	0.706644	0.867654	1.18802		Ndufaf4	ENSMUSG00000028261	-0.769503	-0.345714	-0.485553	-1.4254	-2.05721	-0.340806	-0.689457
Ppp1r13b	ENSMUSG00000021285	0.841753	-0.01909	0.263998	1.26243	0.773349	1.01068	2.63089		Orc2	ENSMUSG00000026037	-0.761499	-0.112418	-0.48674	-1.14801	-1.44885	-1.29999	-0.942843
Ubl3	ENSMUSG00000001687	0.839773	-0.0660875	0.30612	1.19217	0.906089	1.1789	1.9328		Gart	ENSMUSG00000022962	-0.752702	-0.31319	0.593254	-1.00751	-1.96453	-1.04221	-1.29576
Smarca2	ENSMUSG00000024921	0.830634	0.0980038	0.616708	1.4747	1.25785	0.274825	1.91518		Ppil1	ENSMUSG00000024007	-0.751521	-0.133568	-0.137239	-1.3999	-0.994	-1.17695	-1.47545
Rps6ka5	ENSMUSG00000021180	0.825996	-0.144195	-0.0342364	1.27105	1.40506	0.858109	2.3144		Ywhag	ENSMUSG00000051391	-0.75017	-0.220989	0.108362	-1.35251	-2.01148	-0.705708	-0.73502
Lpp	ENSMUSG00000033306	0.811884	0.301553	0.684623	0.878018	1.44414	1.77628	-2.15274		Trmt61a	ENSMUSG00000060950	-0.750168	0.00394753	0.500843	-1.28537	-2.53211	-0.911852	-0.718616
AI480526	ENSMUSG00000090086	0.809831	0.432681	-0.449906	1.03848	0.571895	0.80675	1.64812		Stip1	ENSMUSG00000024966	-0.749914	-0.254468	-0.113632	-1.17176	-1.51196	-1.17436	-0.626753
Irf2	ENSMUSG00000031627	0.807737	0.201908	-0.116305	0.998712	1.32982	0.556157	2.87633		Tcp1	ENSMUSG00000068039	-0.748776	-0.295856	-0.156092	-1.1978	-1.28787	-1.05516	-1.07475
Scarb2	ENSMUSG00000029426	0.806254	0.185718	-0.295099	0.434869	1.8768	1.32433	1.58226		Rps26	ENSMUSG00000025362	-0.746216	-0.429555	-1.18137	-0.660376	-0.19371	-1.44737	-2.51934
Ezh1	ENSMUSG00000006920	0.804171	0.369932	0.374757	1.15869	0.569384	0.64139	1.2921		Ddx27	ENSMUSG00000017999	-0.742264	-0.0842795	0.455754	-1.47251	-1.43834	-1.21477	-0.617443
Elovl5	ENSMUSG00000032349	0.803804	0.0147328	0.856623	1.03816	0.143193	1.78517	0.625004		Gm8186	ENSMUSG00000049124	-0.738842	-0.235347	-1.09749	-0.945019	-0.471889	-1.52487	-1.37436
Pik3r1	ENSMUSG00000041417	0.801906	0.489426	0.526642	1.64031	0.589727	-0.189201	1.11075		Fam136a	ENSMUSG00000057497	-0.737536	-0.248296	-0.472183	-0.957279	-1.81325	-1.06924	-0.694844
Mtm1	ENSMUSG00000031337	0.798398	0.0342867	-0.342083	1.2853	0.858654	0.878364	1.6375		Eif5a	ENSMUSG00000078812	-0.734618	-0.182205	-0.0378623	-1.21672	-1.80751	-1.1564	-0.389813
Bcr	ENSMUSG00000009681	0.796039	-0.0708816	0.82765	1.98465	0.0503767	1.14607	0.343304		Kpnb1	ENSMUSG00000001440	-0.733454	-0.241121	0.370137	-1.20374	-1.65188	-0.991031	-1.06613
Prxl2c	ENSMUSG00000021482	0.791366	0.0266817	0.0480932	1.1741	1.56216	0.77748	0.889917		Nap1l1	ENSMUSG00000058799	-0.732069	-0.2126	-0.386931	-1.09508	-1.0555	-1.22974	-1.34208
Lpin1	ENSMUSG00000020593	0.786946	-0.0801228	0.115825	1.23529	1.64113	0.379267	2.42474		Cct6a	ENSMUSG00000029447	-0.730657	-0.237909	-0.0943177	-1.03896	-1.57322	-1.06858	-1.20496
Gm20300	ENSMUSG00000111080	0.780725	0.446087	-0.0142979	1.26616	0.527159	0.456563	1.10324		Pwp1	ENSMUSG00000001785	-0.730281	-0.369346	0.116994	-1.08586	-1.3931	-1.1152	-0.700083
Shisa5	ENSMUSG00000025647	0.778754	0.162645	0.713752	0.071491	0.81461	2.32491	0.81836		Ruvbl2	ENSMUSG00000003868	-0.729894	-0.258938	0.193311	-1.157	-1.55811	-0.993937	-1.08823
Rab3d	ENSMUSG00000019066	0.774979	0.0226195	0.741259	1.19341	2.04956	0.340952	0.767928		Hspa4	ENSMUSG00000020361	-0.727257	-0.326066	0.311623	-0.935009	-1.48509	-1.19917	-1.39115
Ppt2	ENSMUSG00000015474	0.77268	-0.211515	0.408779	0.802917	1.61577	1.3385	1.32235		Mak16	ENSMUSG00000031578	-0.725934	-0.0277715	-0.465832	-1.13862	-1.45915	-1.23555	-1.31954
Marveld1	ENSMUSG00000044345	0.766692	0.118624	0.988621	1.58398	1.58441	0.494787	-2.22803		Usp39	ENSMUSG00000056305	-0.724418	-0.300968	0.226278	-1.39315	-0.632521	-1.18925	-1.15986
Itpr2	ENSMUSG00000030287	0.764137	-0.46761	-0.02634	1.47414	1.49285	2.02897	0.466893		Cct3	ENSMUSG00000001416	-0.723618	-0.325387	0.156585	-1.09373	-1.54192	-1.01132	-1.01004
Nr3c1	ENSMUSG00000024431	0.742908	-0.038194	0.670484	0.910297	0.642828	1.49917	0.405857		Septin11	ENSMUSG00000058013	-0.721813	-0.0593685	-0.211573	-1.28185	-0.73383	-1.50293	-0.85826
Rit1	ENSMUSG00000028057	0.74103	0.443873	-0.0267153	0.622434	0.843105	1.12602	0.499788		Lsm3	ENSMUSG00000034192	-0.720533	-0.280098	-1.16624	-1.10514	-0.494451	-1.17414	-1.2022
Atp6v0a1	ENSMUSG00000019302	0.740685	0.545098	0.382564	0.900131	0.49205	0.912746	-0.255511		Vars	ENSMUSG00000007029	-0.720122	-0.149225	-0.0139653	-1.34244	-0.588757	-1.41915	-1.14099
Naglu	ENSMUSG00000001751	0.739964	-0.277092	1.50708	1.22101	0.465135	1.30882	-0.20514		Il4i1	ENSMUSG00000074141	-0.719867	0.193439	0.135295	-1.06797	-2.53379	-1.00015	-1.24178
Vamp2	ENSMUSG00000020894	0.734338	0.287188	1.00394	0.539256	1.00142	0.902434	0.965096		Rsl1d1	ENSMUSG00000005846	-0.719021	-0.308078	-0.34077	-0.771663	-1.70936	-1.15486	-1.08748
Arhgef10	ENSMUSG00000071176	0.732826	0.342472	0.817732	0.709701	1.62725	0.991449	-1.35201		Ruvbl1	ENSMUSG00000030079	-0.718611	-0.0182633	-0.157215	-1.15166	-1.69016	-1.16495	-0.947884
Stoml1	ENSMUSG00000032333	0.73174	-0.0432745	1.12074	1.05058	1.4177	0.92438	-0.71093		Fam98a	ENSMUSG00000002017	-0.716709	0.0881576	-0.257194	-1.60796	-1.24456	-0.964761	-0.688786
Map3k12	ENSMUSG00000023050	0.725751	-0.128499	-0.266182	0.884541	3.80194	0.347447	1.65196		Gm4737	ENSMUSG00000048087	-0.715768	-0.21112	-0.0969961	-0.92445	-1.29399	-1.13144	-1.94455
Lipa	ENSMUSG00000024781	0.725382	0.00117479	-0.131899	0.922758	0.563445	1.09701	2.01039		Cct8	ENSMUSG00000025613	-0.71298	-0.334138	-0.248732	-1.14471	-1.45457	-0.917956	-0.631684
Kctd2	ENSMUSG00000016940	0.724837	0.0197877	1.00637	1.66845	0.296488	0.237428	0.81737		Pwp2	ENSMUSG00000032834	-0.71292	-0.125981	1.45635	-1.26412	-2.18545	-1.10867	-0.311513
Klf7	ENSMUSG00000025959	0.721952	0.140034	-0.215661	0.858038	1.02842	0.57204	2.55612		Rps11	ENSMUSG00000003429	-0.712018	-0.427038	-0.997245	-0.934413	0.159886	-1.33231	-1.77451
Lipe	ENSMUSG00000003123	0.721139	0.0729977	0.00988123	1.1668	0.39959	0.636148	2.51452		Smarca4	ENSMUSG00000032187	-0.709546	-0.175373	0.466891	-1.29457	-0.837656	-1.4488	-0.638738
Bbs9	ENSMUSG00000035919	0.718398	0.218719	1.2324	1.15951	1.59354	-0.21518	1.11048		Rps24-ps3	ENSMUSG00000081049	-0.707331	-0.258612	-0.95621	-0.844648	-0.487235	-1.3476	-2.04094
Hgsnat	ENSMUSG00000037260	0.716676	-0.0201768	1.04898	0.865157	0.0342552	0.975978	2.40569		Prep	ENSMUSG00000019849	-0.706977	0.0325526	0.381202	-1.6583	-0.764346	-0.988343	-1.59688
Cr1l	ENSMUSG00000016481	0.71515	0.0888441	-0.168331	1.51459	0.477147	0.571512	0.620614		Snrpd3	ENSMUSG00000020180	-0.706749	-0.343682	-0.657719	-1.44701	-1.24861	-0.807015	0.781037
Cfap410	ENSMUSG00000020284	0.690535	0.120265	0.951555	0.910501	1.49217	0.778564	-1.17347		Tars	ENSMUSG00000022241	-0.706508	-0.155699	0.154535	-1.00365	-1.50679	-1.0531	-1.86277
Arap1	ENSMUSG00000032812	0.690148	0.073773	0.622014	0.72185	0.674593	1.03395	1.18478		Trim27	ENSMUSG00000021326	-0.705463	-0.399778	0.468848	-0.962397	-0.85982	-1.70219	-0.337635
Arhgap12	ENSMUSG00000041225	0.685167	0.25044	-0.262819	1.20157	0.333566	0.642238	0.714493		Sae1	ENSMUSG00000052833	-0.702623	-0.170571	0.226421	-1.1957	-1.0918	-1.17163	-1.31394
Rsrp1	ENSMUSG00000037266	0.684153	0.0432299	0.576556	1.38202	0.0860751	0.401286	2.25779		Abcf2	ENSMUSG00000028953	-0.700964	-0.240153	0.583732	-1.25397	-1.61115	-0.880647	-1.24388
Numb	ENSMUSG00000021224	0.681658	0.113405	0.142581	1.26931	0.489115	0.571886	0.993484		Cdk4	ENSMUSG00000006728	-0.700895	-0.360111	-0.0166961	-0.68571	-1.48741	-1.47801	-0.551307
Slc38a9	ENSMUSG00000047789	0.681263	0.0309195	0.0293757	0.818218	1.07302	0.808647	1.2741		Cct2	ENSMUSG00000034024	-0.700723	-0.296286	-0.300067	-1.04119	-1.15818	-0.986013	-1.31087
Amn1	ENSMUSG00000068250	0.677674	0.239432	-0.804972	0.977282	0.72101	0.781112	0.981926		Nudc	ENSMUSG00000028851	-0.699703	-0.258811	0.245561	-0.997443	-2.17272	-0.675316	-1.23316
Fbxo8	ENSMUSG00000038206	0.670177	-0.0195673	-0.397675	1.1159	0.490409	1.02401	0.714248		Gm45213	ENSMUSG00000108793	-0.697256	-0.359844	0.045559	-1.31609	-1.3529	-0.502277	-1.29448
Aldh2	ENSMUSG00000029455	0.664767	-0.158608	0.750904	0.601392	0.990513	1.2468	1.08125		Snrpg	ENSMUSG00000057278	-0.696335	-0.151131	-0.911928	-1.14925	-0.429018	-1.44069	-0.674258
Rnf103	ENSMUSG00000052656	0.658729	-0.253739	0.0845373	1.25497	1.22479	0.819847	0.686453		Timm50	ENSMUSG00000003438	-0.696172	-0.263155	0.457785	-1.05712	-1.21171	-1.26091	-0.883916
Fbxl3	ENSMUSG00000022124	0.651017	0.222623	0.199998	0.800972	0.339423	0.610705	1.96641		Rps27l	ENSMUSG00000036781	-0.694069	-0.354837	-0.572194	-0.956626	-0.986035	-0.964635	-1.39546
Tmem67	ENSMUSG00000049488	0.619308	0.0333686	0.0666566	1.03241	0.988233	0.364204	1.00702		Dazap1	ENSMUSG00000069565	-0.69249	0.109911	-0.510462	-1.39396	-0.521335	-1.50591	-0.609333
Uckl1	ENSMUSG00000089917	0.61921	0.0462238	0.97576	0.980883	0.766443	0.744979	-0.890536		Gm7730	ENSMUSG00000110545	-0.692446	-0.0071074	-0.36081	-1.12483	-0.888655	-1.0763	-2.19834
Zhx3	ENSMUSG00000035877	0.618784	0.196179	0.928447	0.432686	1.39023	0.515088	0.651809		Ftsj3	ENSMUSG00000020706	-0.691345	-0.0758412	0.61247	-1.07378	-1.98995	-1.23846	-0.761097
Gns	ENSMUSG00000034707	0.581247	-0.0996841	0.853679	0.824861	0.394133	1.17262	-0.537895		Eif2s2	ENSMUSG00000074656	-0.691342	-0.179049	-0.764561	-1.26123	-1.40626	-0.795293	-0.88594
Leprot	ENSMUSG00000035212	0.580419	0.130455	0.0734589	0.876383	0.75624	0.308363	1.01594		Ppia	ENSMUSG00000071866	-0.690889	-0.494737	-0.75288	-0.980391	-0.839931	-0.799003	-1.29438
Wdfy2	ENSMUSG00000014547	0.562812	-0.381776	0.337455	1.16689	0.392063	0.664264	1.20888		Gm45216	ENSMUSG00000108584	-0.69028	-0.193571	-1.16777	-1.05554	-0.496892	-1.19747	-1.37025
As3mt	ENSMUSG00000003559	0.55942	0.052629	-1.73676	0.83138	0.395982	1.05358	0.799621		Pabpc4	ENSMUSG00000011257	-0.688508	-0.190478	0.16467	-0.997917	-1.42694	-1.13789	-1.41441
Ndrg3	ENSMUSG00000027634	0.554396	0.103848	0.810083	0.913277	0.463307	0.674904	-1.12954		Lsm12	ENSMUSG00000020922	-0.685713	-0.226837	-0.369187	-1.53879	-1.04884	-0.537558	-1.06407
Ndfip1	ENSMUSG00000024425	0.54916	0.162788	-0.00712329	0.653968	0.649351	0.713239	0.228967		Rbm3	ENSMUSG00000031167	-0.685571	-0.253405	-0.604822	-0.932205	-1.10266	-1.42217	-0.21738
Cybc1	ENSMUSG00000039294	0.533103	0.00401166	0.845714	0.680733	0.645613	0.784669	-0.340901		Usp14	ENSMUSG00000047879	-0.685117	-0.435452	-0.122842	-0.93477	-1.3319	-0.823178	-1.21398
H2aw	ENSMUSG00000078851	0.519308	-0.572593	-0.380876	1.29975	0.680486	0.758486	0.58172		Tuba1c	ENSMUSG00000043091	-0.684193	-0.359322	-0.126519	-1.41158	-0.268618	-1.05292	-1.48797
Trim17	ENSMUSG00000036964	0.517083	-0.538557	-0.374442	1.18527	0.585181	0.893801	0.569414		Tbl3	ENSMUSG00000040688	-0.682132	-0.122689	0.46564	-1.69552	-1.61662	-0.512807	-0.640589
Vamp4	ENSMUSG00000026696	0.495941	0.108587	-0.16753	0.855185	0.454987	0.237374	1.02528		Nars	ENSMUSG00000024587	-0.677641	-0.255243	-0.0469282	-1.18695	-1.29599	-0.672189	-1.75385
Tbc1d23	ENSMUSG00000022749	0.495148	-0.0450523	-0.190066	0.764634	0.551615	0.614103	0.712799		Gm10736	ENSMUSG00000096842	-0.677412	-0.38786	-1.12163	-0.700875	-0.806947	-0.893604	-2.22712
Ggh	ENSMUSG00000073987	0.492004	-0.339892	-1.00644	0.799156	0.517621	1.21162	0.75509		Wdr55	ENSMUSG00000042660	-0.674566	-0.0736224	0.318213	-1.35795	-1.38709	-0.925112	-0.981395
Evi5	ENSMUSG00000011831	0.491446	0.138931	-0.163625	0.715442	0.716308	0.383494	0.333112		Ak6	ENSMUSG00000078941	-0.674405	-0.543517	-0.73868	-0.936657	-0.411031	-1.04473	-1.04128
Pnrc2	ENSMUSG00000028675	0.418713	-0.233561	-0.179041	0.750989	0.725456	0.307951	1.09677		Rars	ENSMUSG00000018848	-0.671955	-0.229811	-0.11505	-0.913618	-1.61211	-1.14915	-0.376335
Macf1	ENSMUSG00000028649	0.394255	-0.142222	0.654634	-0.454325	1.80332	1.21576	0.278404		Pus7	ENSMUSG00000057541	-0.671944	0.058442	0.295324	-1.15271	-2.53925	-0.83481	-0.491923
										Cct7	ENSMUSG00000030007	-0.666928	-0.181688	0.189995	-1.14447	-1.49708	-0.946618	-0.879587
										Gm5837	ENSMUSG00000104496	-0.666685	-0.0125962	0.0294906	-0.991169	-1.55411	-1.17621	-1.13761
										Lars	ENSMUSG00000024493	-0.662898	-0.216124	0.073908	-0.884824	-1.26907	-1.01955	-1.75496
										Eif4g1	ENSMUSG00000045983	-0.661817	0.0278471	0.353759	-1.58867	-1.44073	-0.659847	-1.04021
										Nup107	ENSMUSG00000052798	-0.661248	-0.221602	0.170726	-0.828538	-1.05816	-1.59837	-0.721027
										Rpl22l1	ENSMUSG00000039221	-0.657915	-0.27184	-1.57238	-0.841816	-1.08832	-0.730791	-1.44607
										Taf9	ENSMUSG00000052293	-0.655473	-0.594438	-0.724117	-0.934653	-0.273583	-1.04036	-0.757681
										Ahcy	ENSMUSG00000027597	-0.653628	-0.222684	-0.0908861	-0.906978	-1.22896	-1.22572	-0.759847
										Tomm70a	ENSMUSG00000022752	-0.651365	0.01219	0.155596	-1.38954	-1.21178	-1.01358	-0.681915
										Bms1	ENSMUSG00000030138	-0.64864	-0.0942473	-0.0460881	-0.891758	-1.36419	-1.28006	-0.953662
										Polr1a	ENSMUSG00000049553	-0.645043	-0.02864	0.470046	-1.16851	-1.65275	-1.06908	-0.448254
										Hdac2	ENSMUSG00000019777	-0.644862	-0.194558	0.0963687	-0.485809	-1.40368	-1.73865	-0.816652
										Gm10443	ENSMUSG00000072940	-0.642196	-0.23516	-1.2008	-0.858701	0.0087812	-1.45428	-1.11909
										Pcna	ENSMUSG00000027342	-0.641489	-0.273255	-0.876386	-0.812349	-1.00353	-1.89608	1.80862
										Trim28	ENSMUSG00000005566	-0.641396	-0.303679	0.397106	-0.922545	-1.20365	-1.26734	-0.432719
										Rpl15-ps6	ENSMUSG00000057262	-0.639869	-0.198934	-1.34665	-0.952164	-0.586018	-0.982303	-1.26392
										Mrps22	ENSMUSG00000032459	-0.639295	-0.198369	-0.746454	-1.41645	-0.920225	-0.484368	-0.727651
										Eif4ebp1	ENSMUSG00000031490	-0.636494	-0.21633	-0.993915	-1.71961	0.205728	-0.461895	-1.35662
										Rpl39	ENSMUSG00000079641	-0.635113	-0.250235	-1.04947	-0.916335	0.419149	-1.20677	-2.26972
										Gcsh	ENSMUSG00000034424	-0.634576	-0.636251	-0.404599	-0.786503	-2.19188	0.35939	-2.13843
										Hat1	ENSMUSG00000027018	-0.631725	-0.067054	-0.946001	-0.828167	-1.17299	-1.72308	0.252195
										Mrpl19	ENSMUSG00000030045	-0.631593	-0.278074	-0.291885	-1.15007	-1.23853	-0.647049	-0.728241
										Mif	ENSMUSG00000033307	-0.628076	-0.347184	-0.776252	-1.19404	-1.2749	0.0419673	-1.95002
										Elac2	ENSMUSG00000020549	-0.627949	-0.0875951	0.365235	-1.37593	-1.49611	-0.637624	-0.700532
										Rpl39-ps	ENSMUSG00000036305	-0.627629	-0.13512	-1.42369	-0.939121	0.533589	-1.23594	-2.32442
										Bysl	ENSMUSG00000023988	-0.625632	0.121964	0.30768	-1.33007	-2.12753	-0.631841	-0.755453
										Ipo9	ENSMUSG00000041879	-0.625295	-0.178066	0.307976	-1.04618	-0.805112	-1.43076	-0.39659
										Wdr75	ENSMUSG00000025995	-0.62428	-0.0325886	-0.253293	-0.65548	-1.8832	-1.17314	-0.975465
										Myo19	ENSMUSG00000020527	-0.622852	-0.0142912	0.0232148	-0.792924	-2.09357	-0.829963	-1.37205
										Krr1	ENSMUSG00000063334	-0.622799	-0.305172	-0.163778	-0.865022	-1.36637	-0.813719	-1.07211
										Rpl36a-ps3	ENSMUSG00000071141	-0.62048	-0.210528	-0.781507	-0.807193	-0.927353	-0.858194	-1.90602
										Rps25-ps1	ENSMUSG00000067344	-0.620282	-0.375602	-0.822999	-0.635053	-0.0648738	-1.44752	-1.6137
										Gm8806	ENSMUSG00000083367	-0.618526	-0.275414	0.0344779	-0.706391	-0.587757	-1.44491	-1.38193
										Gm6883	ENSMUSG00000117515	-0.617359	-0.159843	-0.762553	-0.767598	-0.782193	-1.10988	-1.98483
										Fkbp4	ENSMUSG00000030357	-0.616333	-0.229952	0.395326	-0.943392	-1.64143	-0.853343	-0.86638
										Prpf31	ENSMUSG00000008373	-0.611363	-0.0430921	0.419991	-1.31699	-1.01727	-0.979615	-0.855429
										Hmgn1	ENSMUSG00000040681	-0.61069	-0.298398	-0.395751	-0.622997	-0.496395	-1.24282	-2.05777
										Gm13493	ENSMUSG00000087701	-0.60993	-0.531012	-0.576565	-0.655757	-0.858359	-0.756824	-1.34891
										Rps8	ENSMUSG00000047675	-0.609485	-0.226743	-1.01971	-0.727171	-0.259188	-1.17572	-1.91492
										Llph-ps2	ENSMUSG00000083364	-0.609279	-0.222197	-0.787234	-0.69475	-1.72195	-0.512655	-1.51225
										Gm10110	ENSMUSG00000062093	-0.608466	-0.125977	0.0846369	-0.896633	-1.27514	-1.04624	-1.5451
										Rps27a	ENSMUSG00000020460	-0.608272	-0.269354	-0.928394	-0.600817	-0.617323	-1.31051	-1.22433
										Cct5	ENSMUSG00000022234	-0.607765	-0.230142	-0.111939	-0.810434	-1.13755	-1.02462	-1.26965
										Cct4	ENSMUSG00000007739	-0.60723	-0.34425	-0.275503	-0.871432	-0.836566	-0.964584	-1.01683
										Farsa	ENSMUSG00000003808	-0.604579	-0.165748	0.572967	-1.40263	-1.05994	-0.760916	-0.609517
										Yars	ENSMUSG00000028811	-0.604492	-0.192156	0.636593	-1.31856	-1.27754	-0.718935	-0.922996
										Chchd1	ENSMUSG00000063787	-0.601028	-0.320237	-0.543577	-0.97647	-0.793693	-0.728073	-1.0528
										Abce1	ENSMUSG00000058355	-0.599017	-0.182902	0.334035	-0.880694	-1.47531	-1.13689	-0.388965
										Dgcr8	ENSMUSG00000022718	-0.598872	0.0479604	0.317135	-1.09933	-0.95748	-1.39844	-0.643799
										Pitrm1	ENSMUSG00000021193	-0.598778	-0.128248	0.224684	-0.675321	-2.52854	-0.572539	-1.33595
										Rpsa-ps10	ENSMUSG00000047676	-0.595508	-0.289222	-0.67829	-0.258936	-0.393792	-1.68624	-1.877
										Mllt1	ENSMUSG00000024212	-0.594203	-0.155891	0.584691	-1.36411	-1.17418	-0.692172	-0.48259
										Gm6394	ENSMUSG00000104623	-0.593876	-0.0312721	-1.19714	-0.884131	-0.0847671	-1.22659	-2.085
										Gm7536	ENSMUSG00000057036	-0.592935	-0.244251	-0.931749	-0.662062	0.0988912	-1.31935	-2.04494
										Pes1	ENSMUSG00000020430	-0.592777	-0.111806	0.594082	-1.24541	-1.16594	-0.936603	-0.474324
										Gm14303	ENSMUSG00000081344	-0.591768	-0.314506	-1.21121	-1.04492	0.00128327	-0.844096	-0.99229
										Rpl6	ENSMUSG00000029614	-0.590905	-0.332119	-0.702459	-0.593808	-0.385072	-1.14099	-1.94177
										Gm5525	ENSMUSG00000099492	-0.589303	-0.220185	-0.417815	-0.902872	-0.853701	-0.792216	-1.56243
										Gm6807	ENSMUSG00000057605	-0.587786	-0.315112	-0.2756	-0.656369	-1.34683	-0.68689	-1.80105
										Eef1g	ENSMUSG00000071644	-0.587777	-0.241524	-0.219895	-0.972441	-0.656773	-0.857935	-1.49345
										Rps15a	ENSMUSG00000008683	-0.58746	-0.282004	-1.23652	-0.839732	0.17634	-1.25759	-0.978306
										Rps11-ps1	ENSMUSG00000090516	-0.586226	-0.00785146	-1.13116	-0.846162	-0.337341	-1.30156	-1.42512
										Llph	ENSMUSG00000020224	-0.584971	-0.403501	-0.737941	-0.612671	-1.5608	-0.480678	-1.24113
										Nono	ENSMUSG00000031311	-0.584542	-0.284425	-0.0526871	-0.695653	-0.444566	-1.38678	-1.21128
										Pum3	ENSMUSG00000041360	-0.578549	-0.0933044	0.339443	-0.726289	-2.14298	-0.788001	-1.01063
										Thoc3	ENSMUSG00000025872	-0.574082	-0.155766	0.517669	-1.22058	-0.708029	-0.954696	-0.876706
										Naca	ENSMUSG00000061315	-0.573952	-0.252965	-0.925354	-0.687508	-0.412736	-0.946531	-1.98577
										Gm9826	ENSMUSG00000048538	-0.573906	-0.179498	0.281998	-0.867741	-0.843166	-0.956963	-1.87605
										Znrd2	ENSMUSG00000079478	-0.572074	-0.115984	-0.329816	-0.923366	-1.64904	-0.334279	-1.75956
										Prmt7	ENSMUSG00000060098	-0.571937	-0.0488967	0.593044	-0.68389	-1.75646	-1.0257	-1.47489
										Rpl27a	ENSMUSG00000046364	-0.571696	-0.258791	-0.865109	-0.423141	-0.355862	-1.38836	-1.75397
										Fabp5	ENSMUSG00000027533	-0.571222	-0.89751	-2.17383	-0.203437	-1.9211	0.120707	-0.453459
										Cfdp1	ENSMUSG00000031954	-0.570807	-0.382466	-0.341134	-0.476854	-1.20261	-0.835612	-1.64255
										Zpr1	ENSMUSG00000032078	-0.569659	-0.211109	0.209668	-1.06638	-1.3806	-0.568639	-1.03692
										Rpl41	ENSMUSG00000093674	-0.569045	-0.204727	-1.21316	-0.684249	-0.400965	-0.920079	-1.99213
										Kars	ENSMUSG00000031948	-0.568974	-0.253382	0.745404	-0.801865	-1.26472	-0.942777	-1.32169
										Eif2b3	ENSMUSG00000028683	-0.567531	-0.16824	0.175097	-0.607155	-1.94747	-0.611376	-1.98122
										Rpl27	ENSMUSG00000063316	-0.567405	-0.296457	-0.863878	-0.795072	-0.370837	-1.04119	-0.948317
										Denr	ENSMUSG00000023106	-0.566067	-0.272625	-0.396661	-0.796245	-1.47413	-0.626862	-0.746819
										Mrpl21	ENSMUSG00000024829	-0.564372	-0.221593	-0.576544	-0.996759	-0.800812	-0.578016	-1.32293
										Rpl35	ENSMUSG00000062997	-0.563927	-0.209441	-0.71925	-0.473274	-0.321923	-1.25691	-2.45204
										Nifk	ENSMUSG00000026377	-0.563794	-0.210445	-0.235538	-0.819151	-1.97692	-0.55484	-0.496456
										Rps25	ENSMUSG00000009927	-0.56353	-0.287847	-0.826286	-0.610703	-0.096366	-1.30585	-1.31536
										Pgam5	ENSMUSG00000029500	-0.56315	-0.00141633	0.421459	-1.36576	-0.53319	-1.02907	-0.731459
										Gm9385	ENSMUSG00000080848	-0.563029	-0.381676	-0.785459	-0.600448	-0.32413	-0.801142	-2.57564
										Gmps	ENSMUSG00000027823	-0.562056	-0.210581	-0.285887	-0.808444	-1.00635	-1.12791	-0.29817
										Gm4811	ENSMUSG00000113263	-0.560658	0.391807	-0.154501	-0.681117	-0.718038	-1.54188	-2.62735
										Rnf126	ENSMUSG00000035890	-0.560623	0.0427733	-0.154594	-1.08771	-1.37622	-0.806673	-0.602745
										Rpl31-ps8	ENSMUSG00000067870	-0.559427	-0.41379	-0.839852	-0.777318	0.333985	-0.796574	-2.23073
										Elp1	ENSMUSG00000028431	-0.558918	-0.0139679	0.387911	-1.21596	-1.42614	-0.708982	-0.49278
										Wdr12	ENSMUSG00000026019	-0.55571	-0.155795	-0.0749631	-0.736565	-1.66174	-0.854146	-0.60595
										Rpl38	ENSMUSG00000057322	-0.555547	-0.219013	-0.981529	-0.812615	-0.426126	-0.729894	-1.97497
										Gm6061	ENSMUSG00000093392	-0.553804	-0.186297	-0.745742	-0.70784	-0.962397	-0.812243	-1.38848
										Gm8430	ENSMUSG00000055093	-0.55295	-0.283007	-0.686442	-0.589443	-0.516605	-1.2059	-1.17722
										Srpk1	ENSMUSG00000004865	-0.551792	-0.110641	-0.111194	-0.766411	-1.02395	-1.30029	-0.388207
										Eif4e2	ENSMUSG00000026254	-0.550709	-0.0557517	-0.330962	-1.24201	-0.457462	-0.727856	-1.2494
										Rps24	ENSMUSG00000025290	-0.549836	-0.209095	-0.801448	-0.587834	-0.264517	-1.2917	-1.45594
										Ebna1bp2	ENSMUSG00000028729	-0.549483	-0.0920341	0.034677	-0.754665	-1.80835	-0.697164	-1.07235
										Smarce1	ENSMUSG00000037935	-0.549293	-0.0785056	0.0234579	-0.858538	-0.383171	-1.5821	-0.526229
										Wdr18	ENSMUSG00000035754	-0.548795	-0.225449	0.291515	-1.20315	-1.36171	-0.277966	-1.01942
										Polr2f	ENSMUSG00000033020	-0.548514	-0.146086	-0.607847	-0.708955	-1.63477	-0.572392	-1.14853
										Rpl14-ps1	ENSMUSG00000046721	-0.547834	-0.17534	-0.985881	-0.340938	-0.72652	-1.15666	-2.23616
										Eif3c	ENSMUSG00000030738	-0.547571	-0.22099	-0.221973	-0.981258	-1.24842	-0.406346	-1.29334
										Noc3l	ENSMUSG00000024999	-0.547381	0.156015	-0.627061	-1.06244	-2.0184	-0.413879	-0.729661
										Ssrp1	ENSMUSG00000027067	-0.54719	-0.120075	0.402037	-0.821865	-1.14809	-1.23996	-0.475152
										Mir682	ENSMUSG00000076236	-0.545847	-0.137253	-1.28723	-0.796017	-0.288395	-0.896845	-1.7382
										Glrx3	ENSMUSG00000031068	-0.54564	-0.168538	-0.487758	-0.80874	-0.823246	-0.635097	-2.20328
										Phb2	ENSMUSG00000004264	-0.545422	-0.152544	0.438204	-1.20905	-1.01664	-0.62407	-0.897975
										Strap	ENSMUSG00000030224	-0.544877	-0.302946	0.0248022	-0.966031	-1.47137	-0.599746	-0.247009
										Gm10120	ENSMUSG00000112909	-0.544588	0.00755863	-0.700695	-0.550476	-1.085	-0.957502	-2.4288
										Rplp2	ENSMUSG00000025508	-0.54265	-0.227971	-1.07011	-0.773587	-0.567843	-0.834402	-1.08634
										AC124742.1	ENSMUSG00000118552	-0.542561	-0.253742	-0.893134	-0.753472	-0.658482	-0.856182	-1.02251
										Utp6	ENSMUSG00000035575	-0.542377	-0.167129	0.451842	-1.13779	-1.62024	-0.44124	-0.411215
										Hypk	ENSMUSG00000027245	-0.542016	-0.248206	-0.584762	-0.720258	-0.860663	-0.887792	-0.938201
										Gcn1	ENSMUSG00000041638	-0.540572	-0.133488	0.530946	-1.23879	-1.17483	-0.662221	-0.300655
										Snrpd2	ENSMUSG00000040824	-0.539853	-0.212069	-0.734393	-0.651258	-0.568727	-0.825564	-2.1477
										Mif-ps	ENSMUSG00000083669	-0.539005	-0.235956	-0.854907	-1.0916	-1.22271	0.163677	-1.98274
										Gm22758	ENSMUSG00000076230	-0.538673	0.210808	-1.17405	-0.580565	-1.21841	-0.914946	-2.27147
										Rack1	ENSMUSG00000020372	-0.53847	-0.326121	-0.739098	-0.628201	0.0705015	-1.2928	-1.07608
										Eif2b5	ENSMUSG00000003235	-0.538237	-0.220103	0.748947	-1.08035	-0.854367	-0.690527	-1.31451
										Gm15501	ENSMUSG00000087412	-0.5375	-0.035115	-1.03955	-0.603634	-0.167467	-1.3055	-2.10121
										Gm49383	ENSMUSG00000113149	-0.536878	-0.256843	-0.723126	-0.695207	-0.370284	-0.867946	-1.84119
										Eif4a3	ENSMUSG00000025580	-0.536866	-0.402034	0.0436418	-0.868977	-0.921645	-0.818862	-0.328078
										Rps7	ENSMUSG00000061477	-0.535445	-0.287719	-0.893863	-0.548508	-0.110749	-1.22328	-1.43203
										Rps28	ENSMUSG00000067288	-0.534997	-0.0984124	-1.18015	-0.63833	-0.125013	-1.38572	-1.09292
										Psmc5	ENSMUSG00000020708	-0.534641	-0.395321	0.216909	-1.0141	-1.28778	-0.304888	-0.820967
										Ntmt1	ENSMUSG00000026857	-0.534344	-0.300247	-0.0559151	-0.898284	-1.15419	-0.299121	-1.98495
										Cfl1	ENSMUSG00000056201	-0.533971	-0.290395	-0.41752	-0.988502	-0.581544	-0.667596	-1.19185
										Rrn3	ENSMUSG00000022682	-0.533348	-0.0411355	0.298504	-1.09156	-1.1565	-0.855711	-0.506561
										Gm11878	ENSMUSG00000081810	-0.532781	0.10324	-1.1595	-0.849066	0.134977	-1.33383	-1.8416
										Prmt5	ENSMUSG00000023110	-0.532199	-0.184866	0.389912	-0.773929	-1.54833	-0.634395	-1.37032
										Cnot9	ENSMUSG00000026174	-0.53177	-0.189042	0.186914	-0.898386	-0.918439	-1.01396	-0.467238
										Riok2	ENSMUSG00000116564	-0.530936	-0.282148	0.13202	-0.730552	-1.4324	-0.787432	-0.580578
										Gm6682	ENSMUSG00000091269	-0.529623	0.00274388	0.239538	-1.0167	-0.481317	-1.00256	-2.08329
										Rpl15	ENSMUSG00000012405	-0.529345	-0.309159	-0.998493	-0.615328	-0.33726	-1.02882	-1.0316
										Cenpt	ENSMUSG00000036672	-0.526846	-0.127439	-0.427232	-1.1903	-0.428857	-0.643483	-0.975345
										Psmc6	ENSMUSG00000021832	-0.526271	-0.437569	-0.389999	-0.578001	-0.665304	-0.819965	-1.16374
										Pdap1	ENSMUSG00000029623	-0.526261	0.0961905	-0.297005	-0.870094	-1.13932	-1.00184	-0.989635
										Rps29	ENSMUSG00000034892	-0.525627	-0.192584	-1.19234	-0.816305	-0.291035	-0.949929	-0.757098
										Gm6863	ENSMUSG00000043483	-0.52515	-0.387717	-0.684454	-0.562223	-0.166937	-0.830753	-2.23465
										Rps23	ENSMUSG00000049517	-0.523277	-0.232628	-0.898949	-0.555754	-0.145523	-1.27324	-1.21959
										Rnps1-ps	ENSMUSG00000096403	-0.522599	0.060003	0.3602	-1.08897	-0.81186	-0.844204	-1.58509
										Rpl5	ENSMUSG00000058558	-0.521711	-0.220801	-0.580244	-0.666944	-0.121794	-1.27268	-1.09392
										Rbis	ENSMUSG00000078784	-0.521242	-0.121866	-0.829166	-0.766286	-0.883798	-0.669213	-1.37697
										Nupl1	ENSMUSG00000063895	-0.520726	-0.0930148	0.18031	-0.809638	-0.889855	-1.27182	-0.447556
										Champ1	ENSMUSG00000047710	-0.519488	-0.219928	0.808029	-0.855672	-1.27322	-0.782195	-0.997438
										Gm28037	ENSMUSG00000098371	-0.51816	-0.234629	-0.771931	-0.624763	-0.18705	-0.862206	-2.32995
										Polr2d	ENSMUSG00000024258	-0.516314	-0.503	-0.759503	-0.689086	-0.850023	-0.659496	-0.119583
										Gm4294	ENSMUSG00000078377	-0.515928	-0.398213	-1.40117	-0.463593	0.231051	-1.10519	-1.32012
										Wdr74	ENSMUSG00000042729	-0.515915	-0.0577362	0.49756	-0.852081	-1.62346	-0.787821	-0.884224
										Rpl7a	ENSMUSG00000062647	-0.515537	-0.236441	-0.793882	-0.476785	-0.374953	-1.12195	-1.65844
										Ube2m	ENSMUSG00000005575	-0.515152	-0.29384	0.0237087	-1.08333	-0.678076	-0.396205	-1.2873
										Rps2	ENSMUSG00000044533	-0.514926	-0.297607	-0.737784	-0.494004	-0.448181	-1.47326	-0.00812216
										Got2	ENSMUSG00000031672	-0.514764	-0.0767856	0.212223	-0.733237	-0.604817	-1.07352	-1.98262
										Gm14173	ENSMUSG00000061272	-0.514036	0.248977	-1.05446	-0.575646	-1.12157	-0.961221	-2.28988
										Rpl24	ENSMUSG00000098274	-0.513994	-0.218933	-0.842565	-0.608301	-0.183271	-0.873781	-2.31307
										Glrx5	ENSMUSG00000021102	-0.513412	-0.0411798	-0.0982901	-1.00206	-1.14312	-0.507608	-1.5626
										Got2-ps1	ENSMUSG00000080935	-0.512983	-0.00216509	0.333081	-0.743	-0.742065	-1.06281	-2.1168
										Tsr1	ENSMUSG00000038335	-0.512248	-0.0702903	0.437613	-0.906379	-2.17099	-0.55328	-0.388518
										Golt1b	ENSMUSG00000030245	-0.512001	-0.0902723	0.0578318	-1.17208	-0.9443	-0.645616	-0.739129
										Gm4462	ENSMUSG00000090319	-0.511508	-0.172034	0.0713057	-0.866418	-0.705583	-0.715311	-1.30486
										Rpl36al	ENSMUSG00000049751	-0.507798	-0.163987	-0.711136	-0.744944	-0.397934	-0.744336	-1.9447
										Uchl3	ENSMUSG00000022111	-0.507484	-0.267135	-0.850461	-0.78638	-0.662835	-0.95227	0.269151
										Hars	ENSMUSG00000001380	-0.506557	-0.123418	0.0862245	-0.958999	-1.29771	-0.34778	-1.73457
										Sf3a1	ENSMUSG00000002129	-0.504867	-0.0715034	0.215132	-1.15222	-0.948139	-0.673411	-0.645395
										Mrpl32	ENSMUSG00000015672	-0.504419	-0.280922	-0.969748	-0.812836	-0.739558	-0.601641	-0.53403
										Psmd7	ENSMUSG00000039067	-0.503763	-0.11064	-0.449473	-0.9387	-1.82629	-0.220194	-0.538482
										Lsm7	ENSMUSG00000035215	-0.503623	0.234351	-0.720413	-0.857116	-1.26777	-0.743972	-1.17304
										Psmd14	ENSMUSG00000026914	-0.502975	-0.291198	-0.307775	-0.682457	-1.04391	-0.515724	-1.48051
										Rpl31-ps9	ENSMUSG00000094122	-0.502096	0.100666	-1.24543	-0.920578	-0.350389	-0.89443	-1.91098
										Gm49373	ENSMUSG00000111692	-0.501308	-0.14707	-0.150394	-0.741463	-1.71186	-0.36594	-1.11354
										1810009A15Rik	ENSMUSG00000071653	-0.499984	0.00310651	-0.786673	-0.808831	-0.89351	-0.541636	-2.05735
										Hmgb1	ENSMUSG00000066551	-0.496388	-0.228652	-0.644609	-0.549552	-0.628533	-1.4192	0.227033
										Eif1a	ENSMUSG00000057561	-0.494706	-0.214607	-0.728927	-0.181745	-1.67671	-0.843851	-0.348365
										Wdr89	ENSMUSG00000045690	-0.494583	-0.182761	-0.758623	-0.732321	-0.777699	-0.727378	-1.00204
										Ltv1	ENSMUSG00000019814	-0.493727	-0.216648	0.210747	-0.434349	-1.88151	-0.808388	-0.620521
										Ddx1	ENSMUSG00000037149	-0.493622	0.0134574	-0.103715	-0.574901	-1.17554	-0.975735	-1.68651
										Rpl31	ENSMUSG00000073702	-0.493527	-0.129248	-0.8881	-0.674954	0.0227142	-0.969946	-1.98969
										Rtca	ENSMUSG00000000339	-0.493485	-0.352592	-0.0192108	-0.837041	-0.513382	-0.561039	-1.50531
										Gm6180	ENSMUSG00000053038	-0.493237	-0.47367	-0.222651	-0.762917	-0.485737	-0.595085	-1.05455
										Dynll1	ENSMUSG00000009013	-0.493023	-0.446714	-0.633943	-0.143502	-1.0487	-0.613338	-2.22521
										Memo1	ENSMUSG00000058704	-0.492222	-0.0457204	-0.727254	-0.98092	-1.02702	-0.626594	-0.52279
										Uba52	ENSMUSG00000090137	-0.490832	-0.265867	-1.20587	-0.48812	-0.01316	-0.883454	-2.10234
										Rps13	ENSMUSG00000090862	-0.490185	-0.17632	-0.80392	-0.65932	-0.30343	-1.06571	-0.948478
										Rpl21	ENSMUSG00000041453	-0.488391	-0.147891	-0.725983	-0.581498	-0.227483	-0.970856	-2.02023
										Dhx29	ENSMUSG00000042426	-0.488225	-0.0519694	0.520269	-1.08482	-1.19031	-0.449891	-1.26306
										Cops7b	ENSMUSG00000026240	-0.48822	0.317683	0.822049	-1.5024	-0.561273	-1.14737	-0.807411
										Fdx2	ENSMUSG00000079677	-0.487177	-0.156656	-0.187134	-0.749948	-1.63359	-0.30896	-1.08519
										Eif3g	ENSMUSG00000070319	-0.486552	-0.12269	-0.0463838	-0.640684	-1.42728	-0.750698	-0.92654
										Manf	ENSMUSG00000032575	-0.486197	-0.158358	-0.426074	-1.12672	-0.930615	-0.311696	-1.03644
										Gm10123	ENSMUSG00000062933	-0.486157	-0.384406	-0.618046	-0.589019	-0.222904	-0.775191	-1.42117
										Atp5md	ENSMUSG00000071528	-0.486112	-0.355367	-0.866414	-1.17564	-0.650171	0.172733	-1.29982
										Snrpc	ENSMUSG00000024217	-0.484835	0.120545	-0.805575	-0.99242	-0.602068	-0.941072	-0.715223
										Gm49416	ENSMUSG00000116347	-0.484716	-0.0123424	-0.746433	-0.830789	-0.893446	-0.561709	-1.53472
										Hint1	ENSMUSG00000020267	-0.484682	-0.203406	-0.865293	-0.537875	-0.952239	-0.773253	-0.971078
										Magoh	ENSMUSG00000028609	-0.484521	-0.287562	-0.733752	-0.625934	-0.907461	-0.985106	0.37452
										Rpl10a	ENSMUSG00000037805	-0.483963	-0.284502	-0.897881	-0.281595	-0.595517	-0.993506	-1.59959
										Thoc7	ENSMUSG00000053453	-0.483834	-0.175843	-0.908012	-0.533262	-0.304002	-0.908218	-1.96085
										Eef1b2	ENSMUSG00000025967	-0.48364	-0.263315	-0.77967	-0.340204	-0.520863	-0.937324	-1.98777
										Plaa	ENSMUSG00000028577	-0.483062	-0.0226504	0.187341	-1.06763	-0.979374	-0.800379	-0.311315
										Pfn1	ENSMUSG00000018293	-0.482981	-0.220268	-0.151686	-1.10052	-0.665118	-0.539088	-0.492754
										Rpl10a-ps1	ENSMUSG00000084416	-0.482708	-0.287385	-0.879059	-0.317272	-0.248877	-1.01189	-2.09476
										Gm14539	ENSMUSG00000084830	-0.482335	-0.0257583	-0.943329	-1.46914	-0.935619	0.319597	-1.05022
										Zdhhc3	ENSMUSG00000025786	-0.481811	-0.22713	0.392798	-0.973277	-0.730839	-0.552043	-1.16364
										Psma7	ENSMUSG00000027566	-0.480793	-0.168984	-0.522516	-0.7022	-1.07138	-0.658267	-0.787674
										Btf3	ENSMUSG00000021660	-0.476468	-0.277597	-0.71176	-0.551085	-0.515164	-0.825836	-1.20024
										Cox7c	ENSMUSG00000017778	-0.476345	-0.331717	-1.06096	-1.24434	-0.326509	0.0557493	-0.895769
										Rpl3	ENSMUSG00000060036	-0.47493	-0.124617	-0.587546	-0.409637	-0.463349	-1.33331	-1.18561
										Nubp1	ENSMUSG00000022503	-0.474035	-0.226286	0.0247903	-1.07342	-0.331662	-0.538531	-1.14558
										Crcp	ENSMUSG00000025532	-0.473775	0.10035	-0.426018	-1.06257	-0.620231	-0.510845	-1.80796
										Gm10774	ENSMUSG00000074846	-0.473381	0.0531149	-0.851835	-1.0624	-1.66158	0.304657	-2.11698
										Rad23b	ENSMUSG00000028426	-0.472601	-0.280344	-0.55006	-0.962754	-0.954206	-0.282977	-0.550905
										Srp68	ENSMUSG00000020780	-0.468688	-0.145952	0.63748	-1.05766	-0.90404	-0.478637	-1.21877
										Psmd2	ENSMUSG00000006998	-0.468452	-0.0991518	0.733913	-1.28579	-0.971731	-0.472046	-0.519907
										Gm10076	ENSMUSG00000060143	-0.468283	-0.340498	-1.24324	-0.677092	1.18496	-0.81019	-2.30465
										Tomm22	ENSMUSG00000022427	-0.467697	-0.181643	-0.528805	-1.15562	-0.615051	-0.35418	-0.487728
										Eif3d	ENSMUSG00000016554	-0.467477	-0.112625	0.228762	-0.752783	-1.20779	-0.625358	-1.26826
										Pusl1	ENSMUSG00000051557	-0.466981	-0.332723	0.668139	-0.861162	-1.00725	-0.62583	-0.436121
										Sec61g	ENSMUSG00000078974	-0.465808	-0.153816	-0.763518	-0.934742	-0.158645	-0.509015	-1.58694
										Rpl17	ENSMUSG00000062328	-0.465178	-0.233897	-0.808834	-0.561294	0.20581	-0.888517	-2.26378
										Psma5	ENSMUSG00000068749	-0.464155	-0.27414	-0.737959	-0.941094	-1.05626	-0.443948	0.517315
										Rps17	ENSMUSG00000061787	-0.463283	-0.131069	-0.967924	-0.650722	-0.00198195	-0.890724	-1.75172
										Psmd1	ENSMUSG00000026229	-0.459101	-0.123044	0.337686	-1.01842	-1.30059	-0.503209	-0.310987
										Aars2	ENSMUSG00000023938	-0.458113	-0.144655	0.00658277	-0.966803	-0.92249	-0.541055	-0.66407
										Rpl37a	ENSMUSG00000046330	-0.45663	0.0792618	-1.3318	-0.689824	-0.0343325	-1.01609	-1.69087
										Impdh2	ENSMUSG00000062867	-0.455225	-0.277437	0.0233959	-0.155271	-1.47022	-1.17701	-0.42532
										Rpl11	ENSMUSG00000059291	-0.455098	-0.0828536	-0.713483	-0.608409	-0.531631	-0.864734	-1.4441
										Gm9774	ENSMUSG00000042165	-0.454156	0.0032274	0.221687	-1.25517	-1.06539	-0.406018	-0.491584
										Ddb1	ENSMUSG00000024740	-0.452447	-0.0293856	0.244736	-0.932006	-0.724554	-0.435725	-2.27593
										Ncbp2	ENSMUSG00000022774	-0.451773	-0.277432	-0.0710775	-0.402939	-1.30274	-0.626155	-1.27691
										Cactin	ENSMUSG00000034889	-0.451471	0.00468496	0.94088	-1.36671	-0.711327	-0.560891	-0.598529
										Rpl7a-ps10	ENSMUSG00000101502	-0.450838	0.342622	-1.35792	-0.644612	-0.675846	-1.09875	-1.39026
										Mrpl15	ENSMUSG00000033845	-0.449028	-0.0791014	-0.525766	-0.928684	-1.11376	-0.398612	-0.568909
										Sh3rf1	ENSMUSG00000031642	-0.448565	0.293348	0.403467	-1.28267	-1.28048	-0.633177	-0.439791
										Psmd12	ENSMUSG00000020720	-0.447518	-0.0892191	-0.271443	-0.808351	-1.23569	-0.486622	-0.698253
										Rps21	ENSMUSG00000039001	-0.447125	-0.197269	-1.13405	-0.824553	0.308098	-0.745373	-1.12056
										Rbm28	ENSMUSG00000029701	-0.447006	-0.14709	0.0933182	-0.842689	-1.00834	-0.495939	-1.08074
										Rps10-ps2	ENSMUSG00000099764	-0.445968	-0.245054	-1.04259	-0.497638	-0.386061	-0.595984	-1.78218
										Leo1	ENSMUSG00000042487	-0.445529	-0.231714	0.194136	-0.476377	-1.3845	-0.721087	-0.718274
										Gm14586	ENSMUSG00000083621	-0.445524	-0.147266	-0.969104	-0.590867	-0.0444363	-0.855354	-1.7221
										Psmc2	ENSMUSG00000028932	-0.442889	-0.301809	-0.266831	-0.882154	-1.0011	-0.304076	-0.401146
										Rps19-ps6	ENSMUSG00000096942	-0.442574	-0.497221	-0.930908	-0.108018	0.426349	-1.25229	-1.65402
										Klhdc10	ENSMUSG00000029775	-0.442202	-0.0893126	0.56018	-0.893287	-0.41768	-1.07435	-0.562475
										Lsg1	ENSMUSG00000022538	-0.44176	-0.169128	0.0366329	-0.805682	-1.04865	-0.652398	-0.44112
										Gm11353	ENSMUSG00000060198	-0.441432	0.014288	-0.938945	-0.717335	0.898056	-1.1899	-2.15489
										Ubqln1	ENSMUSG00000005312	-0.441117	-0.127119	0.29539	-0.907986	-0.78313	-0.575775	-1.05518
										Rpl8	ENSMUSG00000003970	-0.440786	-0.18645	-0.618153	-0.501114	-0.26021	-1.06256	-1.0659
										Tfg	ENSMUSG00000022757	-0.440015	-0.239604	0.0739157	-0.606335	-0.776639	-0.555987	-1.88113
										Clns1a	ENSMUSG00000025439	-0.439616	-0.0752119	-0.0503975	-0.827663	-1.14306	-0.633651	-0.474404
										Senp5	ENSMUSG00000022772	-0.439348	-0.0340562	0.12694	-0.846708	-1.14311	-0.602541	-0.698018
										Psmd6	ENSMUSG00000021737	-0.437922	-0.080922	-0.278273	-0.949708	-0.835952	-0.408746	-0.979087
										Txnl4a	ENSMUSG00000057130	-0.437552	-0.308662	-0.301826	-0.571773	-0.929228	-0.469776	-1.17857
										Selenoi	ENSMUSG00000075703	-0.435813	-0.0460314	0.202722	-0.844949	-1.33987	-0.492147	-0.728996
										Timm8b	ENSMUSG00000039016	-0.435607	-0.209456	-1.17917	-0.722056	-0.796574	0.015617	-2.24709
										Rps10-ps1	ENSMUSG00000060438	-0.434924	-0.109726	-0.9483	-0.641114	-0.367	-0.792216	-1.23769
										Atp5g3	ENSMUSG00000018770	-0.432497	-0.324845	-0.744553	-1.30674	-0.863621	0.454898	-0.599902
										Ube2g2	ENSMUSG00000009293	-0.432377	0.0780044	1.1926	-1.31358	-0.881587	-0.773047	-0.461037
										Usp50	ENSMUSG00000027364	-0.431812	0.0518458	-0.898145	-0.998167	-1.61256	0.297147	-1.8002
										Eif2b1	ENSMUSG00000029388	-0.43038	-0.219648	-0.243223	-0.660973	-0.900154	-0.417297	-1.37823
										Psmb7	ENSMUSG00000026750	-0.430164	-0.215582	-0.652063	-0.976633	-0.726786	-0.29061	-0.433585
										Uba1	ENSMUSG00000001924	-0.428808	-0.131255	0.197893	-1.17299	-0.413024	-0.494964	-0.592036
										Rpl34	ENSMUSG00000062006	-0.428723	-0.177176	-1.0995	-0.632267	-0.0562491	-0.843166	-0.918337
										Cstf1	ENSMUSG00000027498	-0.426919	-0.171471	0.0328858	-0.680909	-0.641956	-0.870195	-0.639302
										Rps18	ENSMUSG00000008668	-0.423667	-0.145517	-1.02526	-0.247062	-0.208209	-1.36246	-0.855352
										Ap1s1	ENSMUSG00000004849	-0.423573	-0.0333374	0.134597	-1.14939	-0.447509	-0.370544	-1.56107
										Gm13835	ENSMUSG00000086922	-0.420553	-0.191195	-0.764322	-0.90793	-0.676334	-0.379516	-0.290956
										Nop10	ENSMUSG00000027133	-0.420552	-0.221297	-0.590986	-0.585709	-0.741878	-0.705646	-0.537485
										Rrp7a	ENSMUSG00000018040	-0.420082	-0.0303962	0.317998	-0.937391	-1.28259	-0.267718	-1.22709
										Adsl	ENSMUSG00000022407	-0.419769	-0.132295	0.630635	-0.680847	-1.34155	-0.673381	-0.603652
										Fau	ENSMUSG00000038274	-0.417312	-0.111697	-1.01488	-0.758694	-0.0921344	-0.678767	-1.08993
										Rpl7	ENSMUSG00000043716	-0.414487	-0.232081	-0.691681	-0.421875	-0.0889979	-0.831329	-1.79985
										Xpo5	ENSMUSG00000067150	-0.413473	0.119209	0.228601	-0.94626	-1.15884	-0.415832	-1.34569
										Arhgdia	ENSMUSG00000025132	-0.413286	-0.109496	0.284839	-1.1571	-0.379793	-0.403635	-1.04209
										Ahsa1	ENSMUSG00000021037	-0.412498	-0.101543	0.355814	-0.749224	-1.39465	-0.354998	-1.04895
										Rps10	ENSMUSG00000052146	-0.411508	-0.119892	-1.0155	-0.683612	-0.147742	-0.674686	-1.19261
										Mrpl30	ENSMUSG00000026087	-0.411249	-0.362827	-0.834406	-0.440393	-0.426378	-0.425648	-1.68584
										Mrpl17	ENSMUSG00000030879	-0.410639	-0.0801874	-0.658518	-0.82913	-1.65821	0.0994235	-0.904489
										Bud23	ENSMUSG00000005378	-0.409741	-0.129516	0.324166	-0.957906	-0.8859	-0.433859	-0.710125
										Ino80e	ENSMUSG00000030689	-0.408307	-0.0371729	0.132102	-0.747296	-0.964131	-0.660695	-0.908285
										Got1	ENSMUSG00000025190	-0.407861	-0.115594	0.193665	-1.02922	-1.10032	-0.198735	-0.612143
										Gtf2h5	ENSMUSG00000034345	-0.406152	-0.232379	-0.957351	-0.512729	-0.645767	-0.40401	-1.34844
										Cdc37	ENSMUSG00000019471	-0.403155	-0.228048	0.385907	-0.63695	-1.19096	-0.583689	-0.448741
										Polr1d	ENSMUSG00000029642	-0.403043	-0.328859	-0.774559	-0.564613	-0.679898	-0.352861	-0.973655
										Hax1	ENSMUSG00000027944	-0.402955	-0.174305	-0.283245	-0.682448	-1.22335	-0.389928	-0.443909
										Cnot11	ENSMUSG00000003135	-0.401503	-0.413853	0.442428	-0.939591	-0.281392	-0.335416	-0.729528
										Pop7	ENSMUSG00000029715	-0.401464	-0.183826	-0.914262	-1.11163	-0.379775	-0.0273258	-0.779392
										Gm15421	ENSMUSG00000084235	-0.400791	-0.0943637	-0.509074	-0.647531	-0.716125	-0.558206	-1.23575
										Usp5	ENSMUSG00000038429	-0.400751	0.0253721	0.444221	-0.887568	-0.768899	-0.49443	-1.85603
										Cnih1	ENSMUSG00000015759	-0.40034	-0.282836	-0.672819	-0.861812	-0.841927	0.26585	-1.66841
										Polr3d	ENSMUSG00000000776	-0.399455	0.258969	0.386512	-0.723063	-1.78623	-0.493394	-1.53306
										Rpl28	ENSMUSG00000030432	-0.399393	-0.17207	-0.794266	-0.488431	-0.329629	-0.687894	-1.51067
										Tmem167	ENSMUSG00000012422	-0.398894	-0.257373	-0.683996	-0.588329	-0.442284	-0.563329	-0.885266
										Rpl34-ps1	ENSMUSG00000068396	-0.397233	-0.322881	-1.06674	-0.539177	0.185775	-0.693551	-1.10879
										Eif3l	ENSMUSG00000033047	-0.396559	-0.0785028	0.0739426	-0.733542	-0.479353	-0.576196	-1.80339
										Rae1	ENSMUSG00000027509	-0.395723	-0.0352592	0.339	-1.02192	-0.500549	-0.634901	-0.663064
										Ash2l	ENSMUSG00000031575	-0.394844	-0.0187827	0.0827901	-0.847817	-0.317363	-0.970516	-0.46744
										Ubtf	ENSMUSG00000020923	-0.394391	-0.029884	-0.0272531	-0.64552	-1.38212	-0.516949	-0.664284
										Psma6	ENSMUSG00000021024	-0.394039	-0.324201	-0.598786	-0.588564	-1.29217	-0.238799	-0.04699
										Psmc1	ENSMUSG00000021178	-0.393864	-0.0822183	-0.115241	-0.779928	-0.59082	-0.511703	-1.29853
										Gm49207	ENSMUSG00000115497	-0.393799	0.0791618	-0.360439	-0.78128	-1.21035	-0.376666	-0.846634
										Gm12669	ENSMUSG00000100863	-0.390277	0.253037	-0.26109	-0.782968	-0.64653	-0.593541	-2.41547
										Zw10	ENSMUSG00000032264	-0.389924	-0.0459241	-0.155139	-0.672672	-0.463289	-0.819243	-0.981367
										Nup88	ENSMUSG00000040667	-0.387839	-0.231675	0.64194	-0.43492	-0.66015	-1.10349	-0.554377
										Rcc1l	ENSMUSG00000061979	-0.38755	0.131167	0.39626	-0.823377	-1.50804	-0.552847	-0.499467
										Eif3i	ENSMUSG00000028798	-0.377414	-0.170068	-0.606137	-0.643348	-0.516296	-0.393941	-1.29283
										Pdcd5	ENSMUSG00000030417	-0.376328	-0.171928	-0.335218	-0.611726	-0.960544	-0.338872	-0.877928
										Nelfe	ENSMUSG00000024369	-0.375599	-0.0198448	-0.0250338	-0.580466	-1.09964	-0.586343	-1.00992
										Rpl36-ps2	ENSMUSG00000024205	-0.374778	-0.0672316	-1.22586	-0.349788	-0.551217	-0.681817	-1.48702
										Rpl19-ps6	ENSMUSG00000116090	-0.374576	0.270112	-0.962694	-0.290344	-1.10291	-0.98134	-1.42378
										Srp19	ENSMUSG00000014504	-0.374551	-0.211925	-0.833654	-0.666159	-0.63974	-0.340456	-0.591079
										Pycr2	ENSMUSG00000026520	-0.373305	-0.110668	0.451747	-0.949717	-0.620409	-0.192574	-1.76906
										Tomm20	ENSMUSG00000093904	-0.372261	-0.140393	-0.67995	-0.746839	-0.871579	-0.275338	-0.621427
										Fcf1	ENSMUSG00000021243	-0.372105	-0.0798765	-0.580807	-0.456655	-0.720953	-0.75852	-0.765126
										Ddx19a	ENSMUSG00000015023	-0.368116	-0.0330184	0.222722	-0.597662	-0.869053	-0.811711	-0.582489
										Paics	ENSMUSG00000029247	-0.366892	-0.256095	-0.130652	-0.361439	-0.920423	-0.61371	-0.867302
										Psma3	ENSMUSG00000060073	-0.366056	-0.165335	-0.809297	-0.719559	-0.749064	-0.439994	-0.0142293
										Psmb2	ENSMUSG00000028837	-0.364238	-0.214087	-0.786821	-0.540701	-0.914128	-0.432311	-0.248991
										Cdk7	ENSMUSG00000069089	-0.362061	-0.0642536	-0.273857	-0.42326	-0.614358	-0.705754	-1.60196
										Rpl10	ENSMUSG00000008682	-0.361942	-0.198921	-0.56807	-0.203846	-0.302681	-1.13576	-0.760729
										Nf2	ENSMUSG00000009073	-0.361258	0.0447332	0.60176	-0.953285	-0.496471	-0.769166	-0.444537
										Cdc5l	ENSMUSG00000023932	-0.360384	-0.296304	-0.0181182	-0.35517	-0.67576	-0.827928	-0.423172
										Gm4613	ENSMUSG00000090467	-0.359329	0.277745	-1.24653	-0.527716	-0.226508	-0.947051	-1.66735
										Gfer	ENSMUSG00000040888	-0.355571	0.142574	0.0394091	-0.86979	-0.877219	-0.540521	-0.670682
										Mrpl52	ENSMUSG00000010406	-0.355036	-0.116609	-0.895246	-0.221774	-0.595348	-0.51818	-2.35495
										Vcp-rs	ENSMUSG00000083327	-0.354167	-0.213387	0.368033	-0.602505	-1.34285	-0.384825	-0.239247
										Gnl3l	ENSMUSG00000025266	-0.352084	-0.0249347	0.602714	-0.783912	-0.609191	-0.40386	-1.83509
										Ints14	ENSMUSG00000034263	-0.351685	-0.169766	0.272267	-0.644336	-0.457883	-0.746982	-0.548949
										Eif3m	ENSMUSG00000027170	-0.348909	-0.220166	-0.646448	-0.399027	-0.706992	-0.532409	-0.760573
										Sem1	ENSMUSG00000042541	-0.348271	-0.131605	-0.765456	-0.3999	-0.77319	-0.727201	-0.294442
										Mmadhc	ENSMUSG00000026766	-0.347711	-0.246012	-0.316591	-0.428205	-0.687508	-0.611471	-0.604235
										Psmb3	ENSMUSG00000069744	-0.347339	-0.27579	-0.198203	-0.715663	-0.575806	-0.257898	-0.722552
										Mrpl35	ENSMUSG00000052962	-0.347099	-0.200461	-0.748499	-0.543547	-0.658042	-0.25278	-1.12942
										Gm16286	ENSMUSG00000024571	-0.346507	-0.232134	0.175668	-0.492104	-0.899872	-0.621078	-0.427833
										Psmc3	ENSMUSG00000002102	-0.33777	-0.223396	0.157534	-0.6023	-0.775046	-0.361267	-0.945613
										Gm9843	ENSMUSG00000050299	-0.336624	-0.137722	-0.910702	-0.751503	0.334039	-0.475842	-1.13352
										Gm7658	ENSMUSG00000082935	-0.335332	0.0944971	-0.662662	-0.549985	-0.520583	-0.469288	-2.03368
										Psmb6	ENSMUSG00000018286	-0.328046	-0.174269	-0.264366	-0.632654	-0.61388	-0.432779	-0.556434
										Tarbp2	ENSMUSG00000023051	-0.31584	0.179823	0.0529871	-0.844764	-0.703479	-0.573838	-0.66874
										Brms1l	ENSMUSG00000012076	-0.31429	0.0238797	0.222728	-0.443045	-0.621556	-0.840608	-1.18477
										Gm13611	ENSMUSG00000066068	-0.314234	0.135779	-1.1697	-0.373216	-0.487888	-0.703206	-1.4919
										Med8	ENSMUSG00000006392	-0.305727	0.203187	-0.409206	-0.732953	-0.502285	-0.615182	-0.872755
										Rexo4	ENSMUSG00000052406	-0.29717	-0.125523	0.479726	-0.626658	-0.623775	-0.500187	-0.611757
										Ndufb6	ENSMUSG00000071014	-0.295195	-0.249232	-0.689155	-0.731262	-0.752494	0.259458	-0.845622
										Sec23ip	ENSMUSG00000055319	-0.293904	-0.03574	0.505883	-0.486881	-0.943341	-0.560593	-0.855047
										Atp5pb	ENSMUSG00000000563	-0.289132	-0.278746	-0.809618	-0.718999	-0.38171	0.0590297	-0.569111
										Cul2	ENSMUSG00000024231	-0.289122	0.0153423	0.221175	-0.607262	-0.932429	-0.395769	-0.889925
										Pomp	ENSMUSG00000029649	-0.286477	-0.196626	-0.60756	-0.381901	-0.84628	-0.325336	-0.366784
										Supt5	ENSMUSG00000003435	-0.286407	-0.0706778	0.0327238	-0.602279	-0.42101	-0.621765	-0.449992
										Ranbp3	ENSMUSG00000002372	-0.267693	-0.0050766	0.721385	-0.869702	-0.575591	-0.37378	-0.608682
										Pafah1b2	ENSMUSG00000003131	-0.256532	0.0320014	-0.0720942	-0.729096	-0.504086	-0.473493	-0.224293
										Psmd4	ENSMUSG00000005625	-0.249142	-0.00291312	0.171316	-0.621224	-0.450713	-0.408163	-0.951291
										Emg1	ENSMUSG00000004268	-0.242305	0.0196909	-0.63352	-0.531452	-0.805914	-0.379571	0.098158
										Ddx49	ENSMUSG00000057788	-0.236905	0.0993221	0.710331	-0.873561	-0.771941	-0.266377	-0.455817
										Sgta	ENSMUSG00000004937	-0.224079	-0.218823	0.596806	-0.595176	-0.496302	-0.176913	-0.641977
										Hbs1l	ENSMUSG00000019977	-0.21069	0.0345673	0.149102	-0.394143	-0.380528	-0.586481	-0.954343
										Ap2m1-ps	ENSMUSG00000081272	-0.176768	-0.0723106	0.101548	-0.485298	-0.404075	-0.161077	-0.866188
										Ap2m1	ENSMUSG00000022841	-0.163346	-0.0930662	0.196277	-0.479665	-0.370287	-0.181735	-0.668846
