# Supplementary material for: FOXO1-mediated lipid metabolism maintains mammalian embryos in dormancy
Source: Nat Cell Biol. 2024 Jan 4;26(2):181–93. doi: 10.1038/s41556-023-01325-3 (PMC10866708; doi:10.1038/s41556-023-01325-3)
Supplement: Supplementary file 12 — Extended datasets. [file 41556_2023_1325_MOESM12_ESM.xlsx]

## Sheet: all_GO_dotplot_BP
Cluster	ID	Description	GeneRatio	BgRatio	pvalue	p.adjust	qvalue	geneID	Count
Upregulated	GO:0032868	response to insulin	14/249	224/23174	1.55782e-07	0.000515327	0.000426023	216190/12390/56458/14590/19062/16337/18519/16548/66277/68421/14245/18708/71660/22318	14
Upregulated	GO:0043434	response to peptide hormone	16/249	323/23174	4.79762e-07	0.000793527	0.000656012	11610/216190/12390/56458/14590/19062/16337/18519/16548/66277/230514/68421/14245/18708/71660/22318	16
Upregulated	GO:1901652	response to peptide	17/249	383/23174	9.63833e-07	0.00106279	0.00087861	11610/216190/12390/56458/14590/19062/16337/18519/16548/66277/230514/68421/14245/107607/18708/71660/22318	17
Upregulated	GO:0071375	cellular response to peptide hormone stimulus	13/249	243/23174	2.4964e-06	0.00191777	0.00158543	11610/216190/12390/56458/19062/16337/18519/230514/68421/14245/18708/71660/22318	13
Upregulated	GO:1901653	cellular response to peptide	14/249	286/23174	2.89869e-06	0.00191777	0.00158543	11610/216190/12390/56458/19062/16337/18519/230514/68421/14245/107607/18708/71660/22318	14
Upregulated	GO:0019216	regulation of lipid metabolic process	15/249	336/23174	3.95918e-06	0.00218283	0.00180455	11816/216190/74186/26365/232430/68801/320204/14164/14815/18708/19156/71660/21833/57257/101240	15
Upregulated	GO:0032869	cellular response to insulin stimulus	11/249	192/23174	7.82771e-06	0.00369915	0.0030581	216190/12390/56458/19062/16337/18519/68421/14245/18708/71660/22318	11
Upregulated	GO:0007041	lysosomal transport	8/249	97/23174	1.0068e-05	0.00416314	0.00344168	57440/52120/17772/68943/19156/226421/12492/20660	8
Upregulated	GO:0007034	vacuolar transport	9/249	132/23174	1.3297e-05	0.00488739	0.00404042	57440/52120/230514/17772/68943/19156/226421/12492/20660	9
Upregulated	GO:0008015	blood circulation	17/249	479/23174	1.86253e-05	0.00616125	0.00509353	27360/11610/11816/110279/26365/57440/13805/13819/56188/15466/18519/14815/18708/19165/19245/19735/21833	17
Upregulated	GO:0003013	circulatory system process	17/249	489/23174	2.42045e-05	0.00708858	0.00586016	27360/11610/11816/110279/26365/57440/13805/13819/56188/15466/18519/14815/18708/19165/19245/19735/21833	17
Upregulated	GO:0016042	lipid catabolic process	13/249	302/23174	2.57143e-05	0.00708858	0.00586016	11816/320981/320204/15483/114664/16889/16890/14245/241274/19156/71660/57319/21833	13
Upregulated	GO:0062012	regulation of small molecule metabolic process	14/249	353/23174	3.11184e-05	0.00791843	0.00654619	11816/216190/68801/320204/14164/56458/15483/19062/16337/18519/16548/14815/68943/66972	14
Upregulated	GO:0051896	regulation of protein kinase B signaling	9/249	155/23174	4.75493e-05	0.0101452	0.00838706	13805/14991/19062/16337/68421/17772/70839/140742/22436	9
Upregulated	GO:0007040	lysosome organization	6/249	61/23174	4.90698e-05	0.0101452	0.00838706	11303/11432/15932/27419/226421/12751	6
Upregulated	GO:0080171	lytic vacuole organization	6/249	61/23174	4.90698e-05	0.0101452	0.00838706	11303/11432/15932/27419/226421/12751	6
Upregulated	GO:0016197	endosomal transport	10/249	202/23174	7.02316e-05	0.0136662	0.0112979	11303/57440/14020/230514/270192/226421/235406/20660/67581/53330	10
Upregulated	GO:0051898	negative regulation of protein kinase B signaling	5/249	44/23174	0.00010612	0.0195025	0.0161228	14991/19062/68421/17772/22436	5
Upregulated	GO:0015849	organic acid transport	12/249	302/23174	0.000112562	0.0195976	0.0162014	11816/11847/83429/56188/15466/17920/14815/19156/19735/214663/268706/56018	12
Upregulated	GO:0030258	lipid modification	10/249	217/23174	0.000126989	0.021004	0.0173641	11816/216190/102294/13139/320204/14594/19062/17772/18708/67916	10
Upregulated	GO:0015711	organic anion transport	14/249	410/23174	0.000153013	0.0241032	0.0199262	11303/11816/11847/11980/83429/15466/17920/14815/19156/19735/12492/214663/268706/56018	14
Upregulated	GO:0007265	Ras protein signal transduction	14/249	414/23174	0.000169153	0.0254344	0.0210267	11303/11816/234094/110279/67425/50753/320404/109294/19340/270192/226421/223864/19769/57257	14
Upregulated	GO:0035726	common myeloid progenitor cell proliferation	3/249	11/23174	0.00018974	0.0264127	0.0218355	26365/320404/209086	3
Upregulated	GO:0043491	protein kinase B signaling	9/249	186/23174	0.000191628	0.0264127	0.0218355	13805/14991/19062/16337/68421/17772/70839/140742/22436	9
Upregulated	GO:0015748	organophosphate ester transport	6/249	80/23174	0.000224093	0.0287111	0.0237356	11303/11816/11980/12492/66972/56018	6
Upregulated	GO:0006869	lipid transport	12/249	328/23174	0.000241732	0.0287111	0.0237356	11303/11816/11980/207798/15466/71795/19156/12492/20660/56018/170460/69106	12
Upregulated	GO:0048771	tissue remodeling	9/249	192/23174	0.000242751	0.0287111	0.0237356	110279/26365/13819/15932/16889/17342/19340/13609/12751	9
Upregulated	GO:0010675	regulation of cellular carbohydrate metabolic process	8/249	153/23174	0.00025743	0.0287111	0.0237356	56458/15483/19062/16337/18519/16548/14815/12492	8
Upregulated	GO:0007264	small GTPase mediated signal transduction	15/249	485/23174	0.000261407	0.0287111	0.0237356	11303/11816/75415/234094/110279/67425/50753/320404/109294/19340/270192/226421/223864/19769/57257	15
Upregulated	GO:0045444	fat cell differentiation	10/249	238/23174	0.000268024	0.0287111	0.0237356	319845/74186/232430/56458/16403/14245/71660/19735/20341/268752	10
Upregulated	GO:0051494	negative regulation of cytoskeleton organization	8/249	154/23174	0.000269058	0.0287111	0.0237356	27360/69710/63986/227753/19062/18519/13609/329795	8
Upregulated	GO:0008286	insulin receptor signaling pathway	7/249	120/23174	0.000322579	0.0300537	0.0248455	12390/56458/19062/16337/68421/18708/71660	7
Upregulated	GO:0044070	regulation of anion transport	7/249	120/23174	0.000322579	0.0300537	0.0248455	11816/11847/11980/56188/15466/14815/19735	7
Upregulated	GO:0050999	regulation of nitric-oxide synthase activity	4/249	31/23174	0.000325858	0.0300537	0.0248455	11816/11847/13805/107607	4
Upregulated	GO:0003018	vascular process in circulatory system	9/249	200/23174	0.000328067	0.0300537	0.0248455	27360/11816/110279/26365/15466/18519/14815/19245/19735	9
Upregulated	GO:0010827	regulation of glucose transmembrane transport	6/249	86/23174	0.000332347	0.0300537	0.0248455	216190/232430/19062/16337/66277/68421	6
Upregulated	GO:0042982	amyloid precursor protein metabolic process	5/249	56/23174	0.00033615	0.0300537	0.0248455	11816/16432/19165/20660/233744	5
Upregulated	GO:0008202	steroid metabolic process	11/249	293/23174	0.000351377	0.0305883	0.0252874	11303/11816/56448/14164/15483/114664/16889/16890/14815/20660/20887	11
Upregulated	GO:0043087	regulation of GTPase activity	11/249	295/23174	0.000372148	0.0312975	0.0258738	69710/212285/75415/234094/110279/12390/14020/16403/223864/13609/57257	11
Upregulated	GO:0007033	vacuole organization	8/249	162/23174	0.000378447	0.0312975	0.0258738	11303/11432/15932/17772/27419/68943/226421/12751	8
Upregulated	GO:0051492	regulation of stress fiber assembly	6/249	89/23174	0.000399944	0.0320569	0.0265016	69710/234094/19062/18708/223864/13609	6
Upregulated	GO:1902430	negative regulation of amyloid-beta formation	3/249	14/23174	0.000408703	0.0320569	0.0265016	11816/20660/233744	3
Upregulated	GO:0043114	regulation of vascular permeability	4/249	33/23174	0.000416701	0.0320569	0.0265016	110279/26365/14815/19245	4
Upregulated	GO:0046942	carboxylic acid transport	11/249	301/23174	0.000440759	0.0331286	0.0273876	11816/11847/83429/15466/17920/14815/19156/19735/214663/268706/56018	11
Upregulated	GO:0046683	response to organophosphorus	6/249	91/23174	0.000450661	0.0331286	0.0273876	12362/19062/16439/70839/18708/223864	6
Upregulated	GO:0015914	phospholipid transport	5/249	61/23174	0.000501231	0.0360451	0.0297986	11303/11816/11980/12492/56018	5
Upregulated	GO:0051056	regulation of small GTPase mediated signal transduction	10/249	259/23174	0.000521706	0.0367192	0.0303559	11303/11816/75415/234094/110279/67425/50753/320404/109294/57257	10
Upregulated	GO:0006906	vesicle fusion	6/249	94/23174	0.000535984	0.0369383	0.030537	12390/226421/209086/22318/53330/57257	6
Upregulated	GO:0032409	regulation of transporter activity	10/249	263/23174	0.000587521	0.0379108	0.031341	57440/56188/14579/16337/68943/223864/19739/72555/69106/22318	10
Upregulated	GO:0031348	negative regulation of defense response	9/249	217/23174	0.000592879	0.0379108	0.031341	11816/216190/11847/110279/26365/14991/15040/16178/23959	9
Upregulated	GO:0043547	positive regulation of GTPase activity	9/249	217/23174	0.000592879	0.0379108	0.031341	69710/212285/234094/110279/12390/14020/16403/223864/13609	9
Upregulated	GO:0010310	regulation of hydrogen peroxide metabolic process	3/249	16/23174	0.000618858	0.0379108	0.031341	83429/16337/68943	3
Upregulated	GO:0044794	positive regulation by host of viral process	3/249	16/23174	0.000618858	0.0379108	0.031341	11816/12390/26365	3
Upregulated	GO:1902992	negative regulation of amyloid precursor protein catabolic process	3/249	16/23174	0.000618858	0.0379108	0.031341	11816/20660/233744	3
Upregulated	GO:0030324	lung development	9/249	219/23174	0.000633124	0.0380382	0.0314464	51938/13036/13819/14164/15483/16889/18222/19165/21833	9
Upregulated	GO:0010876	lipid localization	12/249	366/23174	0.000644126	0.0380382	0.0314464	11303/11816/11980/207798/15466/71795/19156/12492/20660/56018/170460/69106	12
Upregulated	GO:0035023	regulation of Rho protein signal transduction	7/249	135/23174	0.000655435	0.0380382	0.0314464	11303/11816/234094/110279/67425/109294/57257	7
Upregulated	GO:0030323	respiratory tube development	9/249	222/23174	0.000697661	0.0397907	0.0328951	51938/13036/13819/14164/15483/16889/18222/19165/21833	9
Upregulated	GO:0046324	regulation of glucose import	5/249	66/23174	0.000720921	0.0404205	0.0334157	216190/232430/16337/66277/68421	5
Upregulated	GO:0090174	organelle membrane fusion	6/249	100/23174	0.000743934	0.0405215	0.0334993	12390/226421/209086/22318/53330/57257	6
Upregulated	GO:0045862	positive regulation of proteolysis	11/249	321/23174	0.000750686	0.0405215	0.0334993	11816/12362/13036/227753/26408/107607/19165/235406/233744/329795/22436	11
Upregulated	GO:0046849	bone remodeling	6/249	101/23174	0.000783921	0.0405215	0.0334993	26365/15932/17342/19340/13609/12751	6
Upregulated	GO:0110020	regulation of actomyosin structure organization	6/249	101/23174	0.000783921	0.0405215	0.0334993	69710/234094/19062/18708/223864/13609	6
Upregulated	GO:1901998	toxin transport	4/249	39/23174	0.000796389	0.0405215	0.0334993	11975/12362/15466/53330	4
Upregulated	GO:0048871	multicellular organismal homeostasis	14/249	485/23174	0.000819633	0.0405215	0.0334993	216190/26365/13036/13819/15932/19062/16889/14245/19340/13609/20520/21833/209039/12751	14
Upregulated	GO:0032612	interleukin-1 production	6/249	102/23174	0.000825548	0.0405215	0.0334993	11303/11847/12362/26365/16178/107607	6
Upregulated	GO:0120031	plasma membrane bounded cell projection assembly	14/249	486/23174	0.000836019	0.0405215	0.0334993	69710/319845/51938/53883/67884/57440/67425/227753/19062/16403/70839/13609/329795/57257	14
Upregulated	GO:0046578	regulation of Ras protein signal transduction	9/249	228/23174	0.000842876	0.0405215	0.0334993	11303/11816/234094/110279/67425/50753/320404/109294/57257	9
Upregulated	GO:0006109	regulation of carbohydrate metabolic process	8/249	183/23174	0.000845219	0.0405215	0.0334993	56458/15483/19062/16337/18519/16548/14815/12492	8
Upregulated	GO:0030038	contractile actin filament bundle assembly	6/249	104/23174	0.000913902	0.0418803	0.0346226	69710/234094/19062/18708/223864/13609	6
Upregulated	GO:0032231	regulation of actin filament bundle assembly	6/249	104/23174	0.000913902	0.0418803	0.0346226	69710/234094/19062/18708/223864/13609	6
Upregulated	GO:0043149	stress fiber assembly	6/249	104/23174	0.000913902	0.0418803	0.0346226	69710/234094/19062/18708/223864/13609	6
Upregulated	GO:0001894	tissue homeostasis	9/249	231/23174	0.000924201	0.0418803	0.0346226	26365/13036/13819/15932/16889/19340/13609/20520/12751	9
Upregulated	GO:0016482	cytosolic transport	7/249	144/23174	0.000958961	0.0419687	0.0346957	57440/14020/270192/226421/20660/67581/101240	7
Upregulated	GO:0001937	negative regulation of endothelial cell proliferation	4/249	41/23174	0.000964213	0.0419687	0.0346957	11816/12390/13805/22436	4
Upregulated	GO:0042987	amyloid precursor protein catabolic process	4/249	41/23174	0.000964213	0.0419687	0.0346957	11816/19165/20660/233744	4
Upregulated	GO:1902904	negative regulation of supramolecular fiber organization	7/249	146/23174	0.00103942	0.0438258	0.036231	27360/11816/69710/63986/227753/19062/13609	7
Upregulated	GO:0045953	negative regulation of natural killer cell mediated cytotoxicity	3/249	19/23174	0.00104565	0.0438258	0.036231	26365/14991/15040	3
Upregulated	GO:0032768	regulation of monooxygenase activity	4/249	42/23174	0.00105681	0.0438258	0.036231	11816/11847/13805/107607	4
Upregulated	GO:0014074	response to purine-containing compound	6/249	107/23174	0.00105987	0.0438258	0.036231	12362/19062/16439/70839/18708/223864	6
Upregulated	GO:0030031	cell projection assembly	14/249	499/23174	0.00107553	0.043924	0.0363121	69710/319845/51938/53883/67884/57440/67425/227753/19062/16403/70839/13609/329795/57257	14
Upregulated	GO:1904659	glucose transmembrane transport	6/249	108/23174	0.0011123	0.044872	0.0370958	216190/232430/19062/16337/66277/68421	6
Upregulated	GO:0045453	bone resorption	5/249	73/23174	0.0011402	0.0453627	0.0375015	26365/15932/19340/13609/12751	5
Upregulated	GO:0050435	amyloid-beta metabolic process	4/249	43/23174	0.00115546	0.0453627	0.0375015	11816/19165/20660/233744	4
Upregulated	GO:0008645	hexose transmembrane transport	6/249	109/23174	0.0011667	0.0453627	0.0375015	216190/232430/19062/16337/66277/68421	6
Upregulated	GO:1904062	regulation of cation transmembrane transport	11/249	340/23174	0.00119523	0.0453627	0.0375015	57440/56188/14579/68943/19165/223864/19735/19739/72555/69106/22318	11
Upregulated	GO:0022407	regulation of cell-cell adhesion	12/249	394/23174	0.00121584	0.0453627	0.0375015	11847/26365/53883/14991/15040/50723/16403/320404/16854/56048/18708/67916	12
Upregulated	GO:0006865	amino acid transport	7/249	150/23174	0.00121623	0.0453627	0.0375015	11847/83429/17920/14815/19735/214663/268706	7
Upregulated	GO:0002716	negative regulation of natural killer cell mediated immunity	3/249	20/23174	0.00122046	0.0453627	0.0375015	26365/14991/15040	3
Upregulated	GO:0015749	monosaccharide transmembrane transport	6/249	111/23174	0.00128158	0.0468077	0.0386961	216190/232430/19062/16337/66277/68421	6
Upregulated	GO:0046323	glucose import	5/249	75/23174	0.00128764	0.0468077	0.0386961	216190/232430/16337/66277/68421	5
Upregulated	GO:0034219	carbohydrate transmembrane transport	6/249	112/23174	0.00134217	0.0482598	0.0398965	216190/232430/19062/16337/66277/68421	6
Upregulated	GO:0032412	regulation of ion transmembrane transporter activity	9/249	245/23174	0.00139233	0.0495252	0.0409427	57440/56188/14579/68943/223864/19739/72555/69106/22318	9
Downregulated	GO:0022613	ribonucleoprotein complex biogenesis	83/491	427/23174	2.02009e-55	6.29259e-52	5.16506e-52	24015/108143/213895/12181/66138/53414/12729/228889/68184/69072/13665/67204/55944/14791/50911/73736/216766/237107/66467/226432/52705/27756/67678/353258/52530/66181/110109/19069/18813/69241/27374/214572/68988/103136/110816/19384/69126/227656/67045/67239/110954/19896/67025/68193/19942/27367/66489/67671/100503670/19988/19989/27176/67097/20068/16898/66475/20088/75617/67941/54127/20115/20116/106298/672…	83
Downregulated	GO:0042254	ribosome biogenesis	58/491	283/23174	5.02551e-40	7.82723e-37	6.42472e-37	24015/213895/12181/66138/53414/228889/69072/14791/50911/73736/237107/66467/226432/52705/353258/52530/66181/110109/19069/18813/103136/110816/19384/69126/227656/67045/67239/110954/19896/67025/68193/19942/27367/66489/67671/100503670/19988/19989/27176/67097/20068/16898/20088/75617/67941/54127/20115/20116/106298/67223/74778/66409/213773/104662/216987/57750/216156/107071	58
Downregulated	GO:0034660	ncRNA metabolic process	66/491	458/23174	1.51421e-35	1.57226e-32	1.29053e-32	234734/224805/213895/12181/66138/53414/104721/228889/94223/69072/68626/230233/14791/50911/66590/73736/353172/66467/15115/105148/69882/85305/52705/107045/70223/52530/66181/110109/28114/18813/20019/74097/78697/433813/103136/110816/104458/227656/67045/67239/19896/67025/19942/66489/100503670/19989/27176/20068/20088/54127/20115/20116/67223/74778/66409/20586/21357/110960/213773/328162/104662/216987/223…	66
Downregulated	GO:0007059	chromosome segregation	52/491	313/23174	3.42961e-31	2.67081e-28	2.19225e-28	20877/11799/12189/237911/12235/12236/268697/107995/108912/52276/229841/108000/26886/72155/320394/66311/101994/72107/13605/71988/105988/14841/110033/71819/73804/16571/16211/56150/72117/54392/215387/18005/66617/66977/12034/18817/26934/19384/67045/72415/68549/66468/219114/14211/54141/66442/70385/20815/21335/21973/69716/26951	52
Downregulated	GO:0034470	ncRNA processing	53/491	337/23174	1.49335e-30	9.30355e-28	7.6365e-28	234734/224805/213895/12181/66138/53414/104721/228889/94223/69072/68626/230233/14791/50911/73736/66467/69882/52705/52530/66181/110109/28114/18813/74097/78697/433813/110816/227656/67045/67239/19896/67025/19942/66489/100503670/19989/27176/20068/20088/54127/20115/20116/67223/74778/66409/21357/213773/328162/104662/216987/57750/216156/107071	53
Downregulated	GO:0016072	rRNA metabolic process	43/491	218/23174	4.00785e-29	2.08074e-26	1.7079e-26	213895/12181/66138/53414/228889/69072/14791/50911/73736/66467/52705/52530/66181/110109/18813/20019/103136/110816/227656/67045/67239/19896/67025/19942/66489/100503670/19989/27176/20068/20088/54127/20115/20116/67223/74778/66409/20586/213773/104662/216987/57750/216156/107071	43
Downregulated	GO:0006364	rRNA processing	40/491	187/23174	1.34124e-28	5.9685e-26	4.89904e-26	213895/12181/66138/53414/228889/69072/14791/50911/73736/66467/52705/52530/66181/110109/18813/110816/227656/67045/67239/19896/67025/19942/66489/100503670/19989/27176/20068/20088/54127/20115/20116/67223/74778/66409/213773/104662/216987/57750/216156/107071	40
Downregulated	GO:0140014	mitotic nuclear division	45/491	256/23174	3.50208e-28	1.36362e-25	1.11928e-25	20878/20877/11799/77744/12235/12236/268697/107995/52276/229841/101994/72107/105988/14841/16551/240641/110033/71819/73804/16571/100502766/16211/56150/17865/72117/54392/215387/18005/66977/12034/18817/26934/19384/19385/67045/68193/72415/14211/54141/70385/21335/72119/69716/68612/26951	45
Downregulated	GO:0022618	ribonucleoprotein complex assembly	42/491	222/23174	1.06116e-27	3.6728e-25	3.0147e-25	108143/12181/12729/68184/13665/67204/55944/216766/27756/67678/110109/69241/27374/214572/68988/110816/67239/110954/67025/68193/27367/67671/100503670/19988/67097/16898/66475/75617/67941/54127/74778/56505/20174/67465/20630/107686/20643/69878/20815/20901/21357/28035	42
Downregulated	GO:0000819	sister chromatid segregation	38/491	178/23174	3.46461e-27	1.07923e-24	8.85846e-25	20877/11799/12235/12236/268697/107995/52276/229841/101994/72107/71988/105988/14841/110033/71819/73804/16571/16211/56150/72117/54392/215387/18005/66977/12034/18817/26934/19384/67045/72415/68549/14211/54141/70385/21335/21973/69716/26951	38
Downregulated	GO:0071826	ribonucleoprotein complex subunit organization	42/491	235/23174	1.15182e-26	3.26174e-24	2.67729e-24	108143/12181/12729/68184/13665/67204/55944/216766/27756/67678/110109/69241/27374/214572/68988/110816/67239/110954/67025/68193/27367/67671/100503670/19988/67097/16898/66475/75617/67941/54127/74778/56505/20174/67465/20630/107686/20643/69878/20815/20901/21357/28035	42
Downregulated	GO:0000070	mitotic sister chromatid segregation	34/491	144/23174	5.44348e-26	1.41304e-23	1.15984e-23	20877/11799/12235/12236/268697/107995/52276/229841/101994/72107/105988/14841/110033/71819/73804/16571/16211/56150/72117/54392/215387/18005/66977/18817/26934/19384/67045/72415/14211/54141/70385/21335/69716/26951	34
Downregulated	GO:0000280	nuclear division	51/491	403/23174	6.7969e-25	1.62864e-22	1.33681e-22	12316/20878/20877/11799/77744/237911/12235/12236/268697/107995/52276/229841/101994/66197/72107/105988/60530/14841/16551/240641/110033/71819/73804/16571/100502766/16211/56150/17865/72117/54392/215387/18005/66977/12034/18817/26934/19384/19385/67045/68193/72415/68549/14211/54141/70385/21335/21973/72119/69716/68612/26951	51
Downregulated	GO:0098813	nuclear chromosome segregation	41/491	254/23174	2.81746e-24	6.26886e-22	5.14558e-22	20877/11799/237911/12235/12236/268697/107995/52276/229841/108000/101994/72107/13605/71988/105988/14841/110033/71819/73804/16571/16211/56150/72117/54392/215387/18005/66977/12034/18817/26934/19384/67045/72415/68549/14211/54141/70385/21335/21973/69716/26951	41
Downregulated	GO:0048285	organelle fission	52/491	450/23174	1.66191e-23	3.45123e-21	2.83283e-21	12316/20878/20877/11799/77744/237911/12235/12236/268697/107995/52276/229841/101994/66197/72107/105988/60530/14841/16551/240641/110033/71819/73804/16571/100502766/16211/56150/17865/66196/72117/54392/215387/18005/66977/12034/18817/26934/19384/19385/67045/68193/72415/68549/14211/54141/70385/21335/21973/72119/69716/68612/26951	52
Downregulated	GO:0007051	spindle organization	31/491	165/23174	1.21277e-20	2.36112e-18	1.93804e-18	12316/20878/20877/11799/77744/268697/107995/229841/66311/216848/105988/16551/71819/16571/100502766/16211/17865/18005/66617/66977/18817/70235/26934/66679/19385/54141/66442/16765/21335/72119/22154	31
Downregulated	GO:1902850	microtubule cytoskeleton organization involved in mitosis	28/491	130/23174	1.88588e-20	3.4556e-18	2.83641e-18	20878/20877/11799/77744/268697/107995/12615/229841/16551/71819/16571/100502766/16211/56150/17865/18005/66977/18817/70235/26934/66679/72080/66442/70385/16765/21335/72119/26951	28
Downregulated	GO:0042274	ribosomal small subunit biogenesis	20/491	65/23174	2.66039e-18	4.60395e-16	3.779e-16	213895/53414/73736/353258/110816/67045/67671/67097/20068/16898/20088/75617/67941/54127/20115/20116/74778/213773/104662/216987	20
Downregulated	GO:0007346	regulation of mitotic cell cycle	47/491	492/23174	6.12773e-18	1.00463e-15	8.24613e-16	11792/27053/20877/11799/77744/12189/12235/12236/268697/12530/12532/12544/12567/229841/108000/54124/66197/269582/27214/13194/76843/208643/14841/15289/16551/240641/208628/16906/56150/18005/12034/18817/66679/19385/67045/319195/68193/67941/70385/21335/77011/21973/72119/69716/68612/22390/26951	47
Downregulated	GO:0044772	mitotic cell cycle phase transition	40/491	355/23174	6.53324e-18	1.01755e-15	8.35224e-16	11792/20877/11799/12189/12235/12236/268697/12442/12449/12530/12532/12544/12567/229841/108000/54124/66197/269582/27214/13194/76843/208643/14235/14841/404710/16906/56150/12034/18817/67045/319195/68193/67941/70385/21335/77011/69716/68612/22687/26951	40
Downregulated	GO:0007052	mitotic spindle organization	23/491	105/23174	3.34921e-17	4.968e-15	4.07781e-15	20878/20877/11799/77744/268697/107995/229841/16551/71819/16571/100502766/16211/17865/18005/66977/18817/70235/26934/66679/66442/16765/21335/72119	23
Downregulated	GO:0044770	cell cycle phase transition	40/491	393/23174	2.29654e-16	3.25169e-14	2.66904e-14	11792/20877/11799/12189/12235/12236/268697/12442/12449/12530/12532/12544/12567/229841/108000/54124/66197/269582/27214/13194/76843/208643/14235/14841/404710/16906/56150/12034/18817/67045/319195/68193/67941/70385/21335/77011/69716/68612/22687/26951	40
Downregulated	GO:0042273	ribosomal large subunit biogenesis	19/491	80/23174	3.90647e-15	5.29071e-13	4.3427e-13	12181/69072/52530/110109/67239/110954/19896/67025/68193/27367/66489/67671/100503670/19988/19989/27176/66409/57750/107071	19
Downregulated	GO:1901990	regulation of mitotic cell cycle phase transition	31/491	258/23174	6.38895e-15	8.29232e-13	6.80647e-13	11792/20877/11799/12189/12235/12236/268697/12530/12532/12544/12567/229841/108000/269582/27214/13194/76843/208643/14841/16906/56150/12034/18817/67045/319195/67941/70385/77011/69716/68612/26951	31
Downregulated	GO:0002181	cytoplasmic translation	19/491	92/23174	6.09782e-14	7.59788e-12	6.23647e-12	234734/68184/67204/55944/98221/19896/67025/66480/319195/68193/114641/67671/19988/26961/16898/66475/27370/54127/20090	19
Downregulated	GO:0042255	ribosome assembly	17/491	71/23174	9.59396e-14	1.14943e-11	9.4347e-12	12181/110109/110816/67239/110954/67025/68193/27367/67671/100503670/19988/67097/16898/75617/67941/54127/74778	17
Downregulated	GO:1901987	regulation of cell cycle phase transition	31/491	289/23174	1.44825e-13	1.67085e-11	1.37146e-11	11792/20877/11799/12189/12235/12236/268697/12530/12532/12544/12567/229841/108000/269582/27214/13194/76843/208643/14841/16906/56150/12034/18817/67045/319195/67941/70385/77011/69716/68612/26951	31
Downregulated	GO:0043161	proteasome-mediated ubiquitin-dependent protein catabolic process	36/491	390/23174	1.51262e-13	1.68279e-11	1.38126e-11	108143/20878/12449/107995/71745/13194/52033/18786/18817/19167/26442/26443/26444/26445/26446/19175/19177/19184/67089/70247/66997/59029/21762/19185/66413/17463/14694/19359/70294/67025/52551/68612/22213/56085/59025/22225	36
Downregulated	GO:0006281	DNA repair	39/491	464/23174	2.86738e-13	3.07996e-11	2.52808e-11	11792/12189/237911/12544/269582/13194/104721/76843/71988/26909/60530/14235/66467/15270/15289/15312/110033/17215/17217/17218/17219/53610/68026/18538/208084/59029/19359/19362/227656/56505/20174/20422/14211/20833/77011/21849/69716/67196/18140	39
Downregulated	GO:0051983	regulation of chromosome segregation	19/491	102/23174	4.39241e-13	4.56079e-11	3.74357e-11	20877/11799/12235/12236/268697/229841/13605/73804/56150/18005/18817/26934/67045/68549/54141/70385/21335/69716/26951	19
Downregulated	GO:0006413	translational initiation	19/491	105/23174	7.58779e-13	7.62451e-11	6.25832e-11	24015/68184/218629/13664/209354/108067/224045/13665/67204/56347/55944/54709/223691/98221/26987/208643/68092/69241/16898	19
Downregulated	GO:0006397	mRNA processing	37/491	445/23174	1.65387e-12	1.60994e-10	1.32146e-10	70312/268697/12729/67337/70248/104721/192170/216766/235497/27756/67678/66094/17149/66441/68092/27632/53610/69241/27374/214572/68988/68272/19652/67465/68981/20630/107686/20643/69878/20815/20901/20924/73666/66231/27366/28035/22687	37
Downregulated	GO:0008380	RNA splicing	33/491	361/23174	2.10589e-12	1.98783e-10	1.63164e-10	70312/12729/70248/104721/192170/216766/27756/67678/66094/17149/66441/68092/53610/27374/214572/68988/68272/19652/68052/27370/67465/68981/20630/107686/20643/69878/20815/20901/73666/66231/27366/28035/22687	33
Downregulated	GO:0034502	protein localization to chromosome	17/491	85/23174	2.25155e-12	2.06282e-10	1.69319e-10	20877/12236/12462/12464/12466/12468/12469/12615/101994/71988/237107/14841/18817/20174/70385/21454/26951	17
Downregulated	GO:0090068	positive regulation of cell cycle process	27/491	248/23174	3.92354e-12	3.49195e-10	2.86625e-10	11792/20877/11799/12189/268697/12530/12532/12544/12567/229841/27214/76843/108961/13605/208643/240641/71819/16906/56150/12034/70235/26934/19385/319195/68549/54141/68612	27
Downregulated	GO:0051225	spindle assembly	18/491	102/23174	4.77722e-12	4.13362e-10	3.39294e-10	12316/20878/20877/11799/107995/66311/16551/71819/16571/100502766/16211/17865/18005/18817/26934/54141/72119/22154	18
Downregulated	GO:0000387	spliceosomal snRNP assembly	11/491	30/23174	1.31285e-11	1.10528e-09	9.07228e-10	12729/216766/27756/27374/214572/68988/20630/107686/20643/69878/20901	11
Downregulated	GO:0010498	proteasomal protein catabolic process	36/491	456/23174	1.48865e-11	1.2203e-09	1.00164e-09	108143/20878/12449/107995/71745/13194/52033/18786/18817/19167/26442/26443/26444/26445/26446/19175/19177/19184/67089/70247/66997/59029/21762/19185/66413/17463/14694/19359/70294/67025/52551/68612/22213/56085/59025/22225	36
Downregulated	GO:0045787	positive regulation of cell cycle	31/491	347/23174	1.80195e-11	1.43925e-09	1.18136e-09	11792/27053/20877/11799/12189/268697/12530/12532/12544/12567/229841/27214/76843/108961/13605/208643/15289/240641/71819/16906/56150/17319/12034/70235/26934/19385/319195/267019/68549/54141/68612	31
Downregulated	GO:0007093	mitotic cell cycle checkpoint	19/491	128/23174	2.89727e-11	2.25625e-09	1.85196e-09	20877/11799/12189/12235/12236/268697/229841/269582/208628/56150/18817/68193/67941/70385/77011/21973/69716/22390/26951	19
Downregulated	GO:0006418	tRNA aminoacylation for protein translation	12/491	41/23174	3.2392e-11	2.461e-09	2.02003e-09	234734/224805/66590/353172/15115/105148/85305/107045/70223/104458/110960/22321	12
Downregulated	GO:0006399	tRNA metabolic process	21/491	166/23174	5.9119e-11	4.38466e-09	3.599e-09	234734/224805/104721/68626/230233/50911/66590/353172/15115/105148/85305/107045/70223/28114/74097/78697/433813/104458/110960/328162/22321	21
Downregulated	GO:0043039	tRNA aminoacylation	12/491	44/23174	8.16439e-11	5.91444e-09	4.85467e-09	234734/224805/66590/353172/15115/105148/85305/107045/70223/104458/110960/22321	12
Downregulated	GO:0051304	chromosome separation	16/491	92/23174	9.29686e-11	6.49953e-09	5.33492e-09	20877/11799/12235/12236/268697/229841/105988/56150/215387/18817/67045/70385/21335/21973/69716/26951	16
Downregulated	GO:0007091	metaphase/anaphase transition of mitotic cell cycle	13/491	55/23174	9.55339e-11	6.49953e-09	5.33492e-09	20877/11799/12235/12236/268697/229841/56150/18817/67045/70385/21335/69716/26951	13
Downregulated	GO:0010948	negative regulation of cell cycle process	24/491	225/23174	9.59803e-11	6.49953e-09	5.33492e-09	20877/11799/12189/12235/12236/268697/12449/12567/229841/269582/76843/108961/14841/100502766/56150/17319/18005/26425/18817/67941/70385/77011/69716/26951	24
Downregulated	GO:0043038	amino acid activation	12/491	45/23174	1.09213e-10	7.23825e-09	5.94127e-09	234734/224805/66590/353172/15115/105148/85305/107045/70223/104458/110960/22321	12
Downregulated	GO:0006417	regulation of translation	29/491	329/23174	1.12911e-10	7.32744e-09	6.01448e-09	234734/12567/58184/209354/224045/13665/56347/55944/192170/26987/208643/276770/231659/216766/17149/68092/18813/69241/78697/14694/19652/94254/110954/67671/100503670/67941/108037/21357/22171	29
Downregulated	GO:0065004	protein-DNA complex assembly	21/491	172/23174	1.16273e-10	7.39167e-09	6.0672e-09	66929/12544/12615/229841/26886/102920/72155/320394/66311/66467/107435/17215/17217/17218/17219/53605/19182/19184/67089/56086/20586	21
Downregulated	GO:0010965	regulation of mitotic sister chromatid separation	13/491	56/23174	1.22038e-10	7.60299e-09	6.24066e-09	20877/11799/12235/12236/268697/229841/56150/18817/67045/70385/21335/69716/26951	13
Downregulated	GO:0000075	cell cycle checkpoint	21/491	174/23174	1.4473e-10	8.83991e-09	7.25594e-09	20877/11799/12189/12235/12236/268697/229841/269582/76843/208628/56150/28114/18817/68193/67941/70385/77011/21973/69716/22390/26951	21
Downregulated	GO:0090307	mitotic spindle assembly	13/491	57/23174	1.55074e-10	9.28953e-09	7.62499e-09	20877/11799/107995/16551/71819/16571/100502766/16211/17865/18005/18817/26934/72119	13
Downregulated	GO:0051783	regulation of nuclear division	22/491	194/23174	1.78903e-10	9.82143e-09	8.06159e-09	20877/11799/77744/12235/12236/268697/107995/229841/16551/240641/56150/18005/12034/18817/19385/67045/68549/70385/21335/69716/68612/26951	22
Downregulated	GO:0007094	mitotic spindle assembly checkpoint	11/491	37/23174	1.79718e-10	9.82143e-09	8.06159e-09	20877/11799/12235/12236/268697/229841/56150/18817/70385/69716/26951	11
Downregulated	GO:0031577	spindle checkpoint	11/491	37/23174	1.79718e-10	9.82143e-09	8.06159e-09	20877/11799/12235/12236/268697/229841/56150/18817/70385/69716/26951	11
Downregulated	GO:0071173	spindle assembly checkpoint	11/491	37/23174	1.79718e-10	9.82143e-09	8.06159e-09	20877/11799/12235/12236/268697/229841/56150/18817/70385/69716/26951	11
Downregulated	GO:0071174	mitotic spindle checkpoint	11/491	37/23174	1.79718e-10	9.82143e-09	8.06159e-09	20877/11799/12235/12236/268697/229841/56150/18817/70385/69716/26951	11
Downregulated	GO:0044784	metaphase/anaphase transition of cell cycle	13/491	58/23174	1.96054e-10	1.05294e-08	8.64273e-09	20877/11799/12235/12236/268697/229841/56150/18817/67045/70385/21335/69716/26951	13
Downregulated	GO:1901992	positive regulation of mitotic cell cycle phase transition	15/491	83/23174	2.04504e-10	1.07971e-08	8.86243e-09	11792/11799/268697/12530/12532/12544/12567/229841/27214/76843/208643/16906/12034/319195/68612	15
Downregulated	GO:0007088	regulation of mitotic nuclear division	20/491	162/23174	2.64297e-10	1.37214e-08	1.12628e-08	20877/11799/77744/12235/12236/268697/229841/16551/240641/56150/18005/12034/18817/19385/67045/70385/21335/69716/68612/26951	20
Downregulated	GO:0051306	mitotic sister chromatid separation	13/491	60/23174	3.08863e-10	1.57723e-08	1.29461e-08	20877/11799/12235/12236/268697/229841/56150/18817/67045/70385/21335/69716/26951	13
Downregulated	GO:0045841	negative regulation of mitotic metaphase/anaphase transition	11/491	39/23174	3.39082e-10	1.69098e-08	1.38799e-08	20877/11799/12235/12236/268697/229841/56150/18817/70385/69716/26951	11
Downregulated	GO:0008608	attachment of spindle microtubules to kinetochore	10/491	30/23174	3.41997e-10	1.69098e-08	1.38799e-08	268697/229841/101994/13605/73804/18005/66977/26934/72415/54141	10
Downregulated	GO:0006520	cellular amino acid metabolic process	25/491	260/23174	3.60545e-10	1.75484e-08	1.4404e-08	234734/224805/269378/56454/27053/51797/66590/353172/14450/68133/229363/14718/14719/15115/105148/14204/85305/107045/66902/70223/69051/104458/108037/110960/22321	25
Downregulated	GO:0071897	DNA biosynthetic process	20/491	165/23174	3.68206e-10	1.76455e-08	1.44837e-08	20877/12462/12464/12466/12468/12469/22791/72107/76843/11692/237107/18005/52530/66181/68026/18538/208084/21454/21781/21877	20
Downregulated	GO:0045931	positive regulation of mitotic cell cycle	20/491	166/23174	4.10546e-10	1.93765e-08	1.59046e-08	11792/27053/11799/268697/12530/12532/12544/12567/229841/27214/76843/208643/15289/240641/16906/56150/12034/19385/319195/68612	20
Downregulated	GO:2000816	negative regulation of mitotic sister chromatid separation	11/491	40/23174	4.5884e-10	2.13326e-08	1.75102e-08	20877/11799/12235/12236/268697/229841/56150/18817/70385/69716/26951	11
Downregulated	GO:1905818	regulation of chromosome separation	13/491	62/23174	4.77855e-10	2.189e-08	1.79677e-08	20877/11799/12235/12236/268697/229841/56150/18817/67045/70385/21335/69716/26951	13
Downregulated	GO:0030071	regulation of mitotic metaphase/anaphase transition	12/491	51/23174	5.37192e-10	2.42515e-08	1.9906e-08	20877/11799/12235/12236/268697/229841/56150/18817/67045/70385/69716/26951	12
Downregulated	GO:0006403	RNA localization	20/491	169/23174	5.66317e-10	2.52011e-08	2.06855e-08	24015/12464/13680/276770/353258/17149/66441/68092/103468/19069/69241/66679/19384/67045/20422/21454/73666/66231/67952/72322	20
Downregulated	GO:0006913	nucleocytoplasmic transport	26/491	287/23174	5.84267e-10	2.52777e-08	2.07483e-08	24015/12631/13605/276770/70572/226432/16647/16211/224092/353258/103468/19069/68051/12034/69241/66679/19384/71810/19387/67045/20422/73666/66231/21849/72322/22687	26
Downregulated	GO:0051169	nuclear transport	26/491	287/23174	5.84267e-10	2.52777e-08	2.07483e-08	24015/12631/13605/276770/70572/226432/16647/16211/224092/353258/103468/19069/68051/12034/69241/66679/19384/71810/19387/67045/20422/73666/66231/21849/72322/22687	26
Downregulated	GO:1902100	negative regulation of metaphase/anaphase transition of cell cycle	11/491	41/23174	6.15204e-10	2.62515e-08	2.15477e-08	20877/11799/12235/12236/268697/229841/56150/18817/70385/69716/26951	11
Downregulated	GO:0000910	cytokinesis	19/491	153/23174	6.70387e-10	2.82197e-08	2.31632e-08	68743/20878/20877/11799/12615/74107/12631/80986/108961/13605/240641/71819/16571/66196/18817/233406/26934/52398/16765	19
Downregulated	GO:0045786	negative regulation of cell cycle	33/491	449/23174	6.83126e-10	2.83725e-08	2.32886e-08	20877/11799/12189/12235/12236/268697/12449/12567/12571/229841/269582/76843/108961/14235/57441/14841/100502766/208628/56150/17319/18005/28114/26425/18817/270906/68193/67941/70385/77011/21973/69716/22390/26951	33
Downregulated	GO:1905819	negative regulation of chromosome separation	11/491	42/23174	8.17717e-10	3.35157e-08	2.75102e-08	20877/11799/12235/12236/268697/229841/56150/18817/70385/69716/26951	11
Downregulated	GO:0071166	ribonucleoprotein complex localization	13/491	65/23174	8.91375e-10	3.60602e-08	2.95988e-08	24015/276770/353258/103468/19069/69241/68988/66679/19384/67045/20422/73666/66231	13
Downregulated	GO:0061640	cytoskeleton-dependent cytokinesis	15/491	92/23174	9.2489e-10	3.69363e-08	3.03179e-08	68743/20877/11799/12615/74107/12631/80986/13605/240641/71819/16571/18817/26934/52398/16765	15
Downregulated	GO:0033048	negative regulation of mitotic sister chromatid segregation	11/491	43/23174	1.078e-09	4.2506e-08	3.48896e-08	20877/11799/12235/12236/268697/229841/56150/18817/70385/69716/26951	11
Downregulated	GO:1902099	regulation of metaphase/anaphase transition of cell cycle	12/491	54/23174	1.09567e-09	4.26627e-08	3.50182e-08	20877/11799/12235/12236/268697/229841/56150/18817/67045/70385/69716/26951	12
Downregulated	GO:0071824	protein-DNA complex subunit organization	22/491	214/23174	1.18096e-09	4.54158e-08	3.7278e-08	66929/12544/12615/229841/26886/102920/72155/320394/66311/66467/107435/17215/17217/17218/17219/53605/19182/19184/67089/56086/20586/57376	22
Downregulated	GO:0033047	regulation of mitotic sister chromatid segregation	13/491	67/23174	1.32514e-09	5.03392e-08	4.13192e-08	20877/11799/12235/12236/268697/229841/56150/18817/67045/70385/21335/69716/26951	13
Downregulated	GO:0033045	regulation of sister chromatid segregation	14/491	81/23174	1.52278e-09	5.71501e-08	4.69097e-08	20877/11799/12235/12236/268697/229841/56150/18817/67045/68549/70385/21335/69716/26951	14
Downregulated	GO:1901989	positive regulation of cell cycle phase transition	15/491	96/23174	1.7089e-09	6.33716e-08	5.20164e-08	11792/11799/268697/12530/12532/12544/12567/229841/27214/76843/208643/16906/12034/319195/68612	15
Downregulated	GO:0000470	maturation of LSU-rRNA	9/491	26/23174	1.81454e-09	6.63206e-08	5.4437e-08	12181/52530/67239/19896/66489/19989/27176/66409/57750	9
Downregulated	GO:0033046	negative regulation of sister chromatid segregation	11/491	45/23174	1.831e-09	6.63206e-08	5.4437e-08	20877/11799/12235/12236/268697/229841/56150/18817/70385/69716/26951	11
Downregulated	GO:0050657	nucleic acid transport	18/491	145/23174	1.90202e-09	6.73273e-08	5.52633e-08	24015/13680/276770/353258/17149/66441/68092/103468/19069/69241/66679/19384/67045/20422/73666/66231/67952/72322	18
Downregulated	GO:0050658	RNA transport	18/491	145/23174	1.90202e-09	6.73273e-08	5.52633e-08	24015/13680/276770/353258/17149/66441/68092/103468/19069/69241/66679/19384/67045/20422/73666/66231/67952/72322	18
Downregulated	GO:0000281	mitotic cytokinesis	13/491	69/23174	1.94233e-09	6.79816e-08	5.58004e-08	68743/11799/12615/74107/12631/80986/13605/240641/71819/16571/18817/26934/16765	13
Downregulated	GO:0051310	metaphase plate congression	12/491	57/23174	2.1328e-09	7.38186e-08	6.05915e-08	268697/52276/229841/108000/101994/110033/73804/16211/66977/54141/70385/26951	12
Downregulated	GO:0072594	establishment of protein localization to organelle	29/491	374/23174	2.2542e-09	7.71631e-08	6.33367e-08	12462/12464/12466/12468/12469/12631/13605/15525/15510/70572/226432/16647/16211/107045/103468/19069/68051/56330/12034/19384/20174/52551/66384/217337/21454/67952/223696/21849/22687	29
Downregulated	GO:0034248	regulation of cellular amide metabolic process	29/491	375/23174	2.39577e-09	8.11178e-08	6.65828e-08	234734/12567/58184/209354/224045/13665/56347/55944/192170/26987/208643/276770/231659/216766/17149/68092/18813/69241/78697/14694/19652/94254/110954/67671/100503670/67941/108037/21357/22171	29
Downregulated	GO:0006260	DNA replication	23/491	243/23174	2.4963e-09	8.36126e-08	6.86305e-08	12301/12544/27214/22791/72107/76843/108961/71988/57441/17215/17217/17218/17219/18393/68026/18538/208084/20133/20135/20833/77011/216156/22687	23
Downregulated	GO:0051236	establishment of RNA localization	18/491	148/23174	2.6547e-09	8.79722e-08	7.2209e-08	24015/13680/276770/353258/17149/66441/68092/103468/19069/69241/66679/19384/67045/20422/73666/66231/67952/72322	18
Downregulated	GO:0033044	regulation of chromosome organization	28/491	354/23174	2.75822e-09	9.04404e-08	7.4235e-08	20877/11799/12189/12235/12236/268697/12462/12464/12466/12468/12469/12544/229841/237107/56150/18005/208084/18817/67045/20174/68549/70385/21335/21454/21973/21849/69716/26951	28
Downregulated	GO:1904816	positive regulation of protein localization to chromosome, telomeric region	7/491	13/23174	2.82341e-09	9.16137e-08	7.5198e-08	12462/12464/12466/12468/12469/237107/21454	7
Downregulated	GO:0051168	nuclear export	17/491	133/23174	3.41179e-09	1.09564e-07	8.99321e-08	24015/276770/224092/353258/103468/19069/68051/69241/66679/19384/71810/19387/67045/20422/73666/66231/72322	17
Downregulated	GO:0000027	ribosomal large subunit assembly	10/491	37/23174	3.47115e-09	1.10333e-07	9.05631e-08	12181/110109/67239/110954/67025/68193/27367/67671/100503670/19988	10
Downregulated	GO:0051985	negative regulation of chromosome segregation	11/491	48/23174	3.84872e-09	1.20398e-07	9.88242e-08	20877/11799/12235/12236/268697/229841/56150/18817/70385/69716/26951	11
Downregulated	GO:0051383	kinetochore organization	8/491	20/23174	3.86509e-09	1.20398e-07	9.88242e-08	12615/229841/26886/72155/320394/66311/66977/14211	8
Downregulated	GO:0006611	protein export from nucleus	16/491	119/23174	4.69438e-09	1.44782e-07	1.18839e-07	24015/276770/353258/103468/19069/68051/69241/66679/19384/71810/19387/67045/20422/73666/66231/72322	16
Downregulated	GO:0006405	RNA export from nucleus	13/491	74/23174	4.77616e-09	1.4586e-07	1.19724e-07	24015/276770/353258/103468/19069/69241/66679/19384/67045/20422/73666/66231/72322	13
Downregulated	GO:0000375	RNA splicing, via transesterification reactions	23/491	252/23174	5.02694e-09	1.49133e-07	1.2241e-07	12729/70248/192170/216766/27756/67678/66094/17149/68092/27374/214572/68988/19652/67465/68981/20630/107686/20643/69878/20815/20901/27366/28035	23
Downregulated	GO:0000377	RNA splicing, via transesterification reactions with bulged adenosine as nucleophile	23/491	252/23174	5.02694e-09	1.49133e-07	1.2241e-07	12729/70248/192170/216766/27756/67678/66094/17149/68092/27374/214572/68988/19652/67465/68981/20630/107686/20643/69878/20815/20901/27366/28035	23
Downregulated	GO:0000398	mRNA splicing, via spliceosome	23/491	252/23174	5.02694e-09	1.49133e-07	1.2241e-07	12729/70248/192170/216766/27756/67678/66094/17149/68092/27374/214572/68988/19652/67465/68981/20630/107686/20643/69878/20815/20901/27366/28035	23
Downregulated	GO:0051303	establishment of chromosome localization	13/491	75/23174	5.66735e-09	1.66545e-07	1.36703e-07	11799/268697/52276/229841/108000/101994/110033/73804/16211/66977/54141/70385/26951	13
Downregulated	GO:1903046	meiotic cell cycle process	20/491	193/23174	5.86695e-09	1.69115e-07	1.38813e-07	12316/20878/237911/12235/12236/107995/12530/12532/66197/105988/60530/215387/28114/66977/18817/72415/68549/14211/21973/69716	20
Downregulated	GO:0006278	RNA-dependent DNA biosynthetic process	12/491	62/23174	5.91768e-09	1.69115e-07	1.38813e-07	20877/12462/12464/12466/12468/12469/237107/18005/52530/66181/208084/21454	12
Downregulated	GO:0007004	telomere maintenance via telomerase	12/491	62/23174	5.91768e-09	1.69115e-07	1.38813e-07	20877/12462/12464/12466/12468/12469/237107/18005/52530/66181/208084/21454	12
Downregulated	GO:0000028	ribosomal small subunit assembly	8/491	21/23174	6.12817e-09	1.73539e-07	1.42443e-07	110816/67671/67097/16898/75617/67941/54127/74778	8
Downregulated	GO:0050000	chromosome localization	13/491	76/23174	6.70633e-09	1.882e-07	1.54478e-07	11799/268697/52276/229841/108000/101994/110033/73804/16211/66977/54141/70385/26951	13
Downregulated	GO:0071426	ribonucleoprotein complex export from nucleus	12/491	64/23174	8.65821e-09	2.40807e-07	1.97658e-07	24015/276770/353258/103468/19069/69241/66679/19384/67045/20422/73666/66231	12
Downregulated	GO:1904814	regulation of protein localization to chromosome, telomeric region	7/491	15/23174	1.02049e-08	2.81311e-07	2.30905e-07	12462/12464/12466/12468/12469/237107/21454	7
Downregulated	GO:0007080	mitotic metaphase plate congression	10/491	42/23174	1.33351e-08	3.61208e-07	2.96485e-07	268697/52276/229841/101994/110033/73804/16211/66977/70385/26951	10
Downregulated	GO:0030490	maturation of SSU-rRNA	10/491	42/23174	1.33351e-08	3.61208e-07	2.96485e-07	213895/53414/73736/110816/67045/54127/20116/213773/104662/216987	10
Downregulated	GO:0045839	negative regulation of mitotic nuclear division	11/491	54/23174	1.45394e-08	3.90432e-07	3.20473e-07	20877/11799/12235/12236/268697/229841/56150/18817/70385/69716/26951	11
Downregulated	GO:1904851	positive regulation of establishment of protein localization to telomere	6/491	10/23174	1.71486e-08	4.56563e-07	3.74754e-07	12462/12464/12466/12468/12469/21454	6
Downregulated	GO:0010499	proteasomal ubiquitin-independent protein catabolic process	8/491	24/23174	2.09436e-08	5.52874e-07	4.53808e-07	19167/26442/26443/26444/26445/26446/19175/19177	8
Downregulated	GO:0007062	sister chromatid cohesion	11/491	56/23174	2.17695e-08	5.65604e-07	4.64257e-07	12235/12236/107995/72107/71988/14841/110033/72117/12034/72415/68549	11
Downregulated	GO:0051052	regulation of DNA metabolic process	30/491	439/23174	2.17889e-08	5.65604e-07	4.64257e-07	20877/12189/12301/12462/12464/12466/12468/12469/27214/22791/72107/108961/71988/60530/14235/11692/57441/237107/15289/18005/18538/18643/208084/27374/19362/21454/21781/77011/21849/216156	30
Downregulated	GO:0070203	regulation of establishment of protein localization to telomere	6/491	11/23174	3.70509e-08	9.5383e-07	7.82919e-07	12462/12464/12466/12468/12469/21454	6
Downregulated	GO:1901988	negative regulation of cell cycle phase transition	17/491	158/23174	4.67357e-08	1.19329e-06	9.79473e-07	20877/11799/12189/12235/12236/268697/229841/269582/76843/14841/56150/18817/67941/70385/77011/69716/26951	17
Downregulated	GO:0015931	nucleobase-containing compound transport	18/491	178/23174	4.95132e-08	1.25393e-06	1.02925e-06	24015/13680/276770/353258/17149/66441/68092/103468/19069/69241/66679/19384/67045/20422/73666/66231/67952/72322	18
Downregulated	GO:1901991	negative regulation of mitotic cell cycle phase transition	16/491	141/23174	5.48549e-08	1.37801e-06	1.13109e-06	20877/11799/12189/12235/12236/268697/229841/269582/14841/56150/18817/67941/70385/77011/69716/26951	16
Downregulated	GO:0009163	nucleoside biosynthetic process	8/491	27/23174	5.97812e-08	1.47792e-06	1.2131e-06	51797/229363/23918/66902/18102/18103/80914/22247	8
Downregulated	GO:0042455	ribonucleoside biosynthetic process	8/491	27/23174	5.97812e-08	1.47792e-06	1.2131e-06	51797/229363/23918/66902/18102/18103/80914/22247	8
Downregulated	GO:0010833	telomere maintenance via telomere lengthening	12/491	76/23174	6.49703e-08	1.59356e-06	1.30802e-06	20877/12462/12464/12466/12468/12469/237107/18005/52530/66181/208084/21454	12
Downregulated	GO:0051988	regulation of attachment of spindle microtubules to kinetochore	6/491	12/23174	7.27744e-08	1.7573e-06	1.44242e-06	268697/229841/13605/18005/26934/54141	6
Downregulated	GO:0070202	regulation of establishment of protein localization to chromosome	6/491	12/23174	7.27744e-08	1.7573e-06	1.44242e-06	12462/12464/12466/12468/12469/21454	6
Downregulated	GO:0051784	negative regulation of nuclear division	11/491	66/23174	1.29757e-07	3.08545e-06	2.53259e-06	20877/11799/12235/12236/268697/229841/56150/18817/70385/69716/26951	11
Downregulated	GO:0045930	negative regulation of mitotic cell cycle	20/491	232/23174	1.29757e-07	3.08545e-06	2.53259e-06	20877/11799/12189/12235/12236/268697/229841/269582/14841/208628/56150/18817/68193/67941/70385/77011/21973/69716/22390/26951	20
Downregulated	GO:0006310	DNA recombination	22/491	278/23174	1.39183e-07	3.2845e-06	2.69597e-06	11792/12189/237911/12544/26909/60530/15270/15289/15510/17215/17217/17218/17219/53610/208084/59029/19362/56505/20174/20422/21973/69716	22
Downregulated	GO:0032210	regulation of telomere maintenance via telomerase	10/491	53/23174	1.43438e-07	3.35948e-06	2.75751e-06	20877/12462/12464/12466/12468/12469/237107/18005/208084/21454	10
Downregulated	GO:0140013	meiotic nuclear division	17/491	174/23174	1.92148e-07	4.46672e-06	3.66636e-06	12316/20878/237911/12235/12236/107995/66197/105988/60530/215387/66977/18817/72415/68549/14211/21973/69716	17
Downregulated	GO:0000462	maturation of SSU-rRNA from tricistronic rRNA transcript (SSU-rRNA, 5.8S rRNA, LSU-rRNA)	8/491	31/23174	1.97172e-07	4.5161e-06	3.70689e-06	213895/53414/73736/110816/20116/213773/104662/216987	8
Downregulated	GO:1901659	glycosyl compound biosynthetic process	8/491	31/23174	1.97172e-07	4.5161e-06	3.70689e-06	51797/229363/23918/66902/18102/18103/80914/22247	8
Downregulated	GO:2000278	regulation of DNA biosynthetic process	14/491	118/23174	2.13236e-07	4.8484e-06	3.97964e-06	20877/12462/12464/12466/12468/12469/22791/72107/11692/237107/18005/208084/21454/21781	14
Downregulated	GO:0051321	meiotic cell cycle	23/491	309/23174	2.18334e-07	4.92834e-06	4.04526e-06	12316/20878/237911/12235/12236/107995/12530/12532/66197/105988/26909/60530/15270/215387/18005/28114/66977/18817/72415/68549/14211/21973/69716	23
Downregulated	GO:0070507	regulation of microtubule cytoskeleton organization	18/491	197/23174	2.3195e-07	5.19802e-06	4.26662e-06	77744/12449/80986/14228/16551/100502766/18005/26425/18817/70235/66679/19385/66468/219114/54141/16765/21335/72119	18
Downregulated	GO:0071459	protein localization to chromosome, centromeric region	7/491	22/23174	2.37778e-07	5.29055e-06	4.34257e-06	20877/12236/12615/101994/14841/70385/26951	7
Downregulated	GO:0032212	positive regulation of telomere maintenance via telomerase	8/491	32/23174	2.58047e-07	5.70081e-06	4.67932e-06	20877/12462/12464/12466/12468/12469/18005/21454	8
Downregulated	GO:0051382	kinetochore assembly	6/491	15/23174	3.73403e-07	8.1912e-06	6.72347e-06	12615/229841/26886/72155/320394/66311	6
Downregulated	GO:0000723	telomere maintenance	14/491	124/23174	3.95988e-07	8.6259e-06	7.08028e-06	11792/20877/12462/12464/12466/12468/12469/237107/18005/52530/66181/18538/208084/21454	14
Downregulated	GO:2001251	negative regulation of chromosome organization	15/491	144/23174	4.40057e-07	9.5193e-06	7.81359e-06	20877/11799/12189/12235/12236/268697/229841/237107/56150/208084/18817/70385/21973/69716/26951	15
Downregulated	GO:0070199	establishment of protein localization to chromosome	7/491	24/23174	4.65139e-07	9.99246e-06	8.20197e-06	12462/12464/12466/12468/12469/20174/21454	7
Downregulated	GO:0032200	telomere organization	14/491	126/23174	4.82697e-07	1.02986e-05	8.45329e-06	11792/20877/12462/12464/12466/12468/12469/237107/18005/52530/66181/18538/208084/21454	14
Downregulated	GO:0017038	protein import	18/491	209/23174	5.58259e-07	1.18298e-05	9.71006e-06	12631/13605/15525/15510/70572/226432/16647/16211/103468/19069/68051/56330/12034/19384/67952/223696/21849/22687	18
Downregulated	GO:0070200	establishment of protein localization to telomere	6/491	16/23174	5.86758e-07	1.23073e-05	1.0102e-05	12462/12464/12466/12468/12469/21454	6
Downregulated	GO:0032886	regulation of microtubule-based process	19/491	232/23174	5.88695e-07	1.23073e-05	1.0102e-05	77744/12449/80986/14228/16551/100502766/76890/18005/26425/18817/70235/66679/19385/66468/219114/54141/16765/21335/72119	19
Downregulated	GO:0000086	G2/M transition of mitotic cell cycle	13/491	110/23174	6.05297e-07	1.257e-05	1.03177e-05	11799/12189/268697/12530/12532/12567/108000/269582/76843/14235/16906/18817/77011	13
Downregulated	GO:0044786	cell cycle DNA replication	9/491	48/23174	6.43774e-07	1.31931e-05	1.08291e-05	12544/27214/108961/17215/17217/17218/17219/18538/22687	9
Downregulated	GO:0051653	spindle localization	9/491	48/23174	6.43774e-07	1.31931e-05	1.08291e-05	12316/12615/16211/56150/18817/72080/54141/70385/26951	9
Downregulated	GO:1904356	regulation of telomere maintenance via telomere lengthening	10/491	62/23174	6.66979e-07	1.35793e-05	1.11461e-05	20877/12462/12464/12466/12468/12469/237107/18005/208084/21454	10
Downregulated	GO:0050821	protein stabilization	16/491	169/23174	6.72727e-07	1.36074e-05	1.11692e-05	108143/12462/12464/12466/12468/12469/12539/15510/67693/226432/18643/12034/67025/100503670/20115/21454	16
Downregulated	GO:1904358	positive regulation of telomere maintenance via telomere lengthening	8/491	36/23174	6.89132e-07	1.38493e-05	1.13677e-05	20877/12462/12464/12466/12468/12469/18005/21454	8
Downregulated	GO:0045132	meiotic chromosome segregation	12/491	95/23174	7.95579e-07	1.58861e-05	1.30396e-05	237911/12235/12236/105988/215387/66977/18817/72415/68549/14211/21973/69716	12
Downregulated	GO:0034508	centromere complex assembly	7/491	28/23174	1.4786e-06	2.91509e-05	2.39276e-05	12615/229841/26886/102920/72155/320394/66311	7
Downregulated	GO:0070198	protein localization to chromosome, telomeric region	7/491	28/23174	1.4786e-06	2.91509e-05	2.39276e-05	12462/12464/12466/12468/12469/237107/21454	7
Downregulated	GO:0010639	negative regulation of organelle organization	25/491	399/23174	1.62121e-06	3.17615e-05	2.60703e-05	20877/11799/12189/12235/12236/268697/12449/229841/12631/80986/14228/237107/100502766/56150/18005/26425/18643/208084/18817/70385/16765/19240/21973/69716/26951	25
Downregulated	GO:0000727	double-strand break repair via break-induced replication	5/491	11/23174	1.73965e-06	3.36585e-05	2.76274e-05	12544/17215/17217/17218/17219	5
Downregulated	GO:0070601	centromeric sister chromatid cohesion	5/491	11/23174	1.73965e-06	3.36585e-05	2.76274e-05	12235/12236/72117/72415/68549	5
Downregulated	GO:0009119	ribonucleoside metabolic process	10/491	69/23174	1.84775e-06	3.55292e-05	2.91629e-05	269378/51797/229363/23918/66902/18102/18103/19384/80914/22247	10
Downregulated	GO:0006270	DNA replication initiation	7/491	29/23174	1.91364e-06	3.65704e-05	3.00176e-05	12544/17215/17217/17218/17219/77011/216156	7
Downregulated	GO:0031647	regulation of protein stability	20/491	275/23174	1.926e-06	3.65822e-05	3.00272e-05	108143/20878/12462/12464/12466/12468/12469/12539/237107/15510/67693/226432/18016/18643/12034/18817/67025/100503670/20115/21454	20
Downregulated	GO:0007098	centrosome cycle	13/491	122/23174	1.99129e-06	3.75931e-05	3.0857e-05	20878/12189/12449/216848/16551/100502766/18005/26425/68026/18817/70235/19385/72415	13
Downregulated	GO:0009116	nucleoside metabolic process	11/491	87/23174	2.26811e-06	4.25613e-05	3.4935e-05	269378/51797/229363/23918/66902/18102/18103/19384/21877/80914/22247	11
Downregulated	GO:0051028	mRNA transport	12/491	105/23174	2.3463e-06	4.37649e-05	3.59229e-05	13680/276770/17149/66441/68092/103468/19069/69241/66679/20422/73666/66231	12
Downregulated	GO:0051293	establishment of spindle localization	8/491	43/23174	2.89951e-06	5.37617e-05	4.41285e-05	12615/16211/56150/18817/72080/54141/70385/26951	8
Downregulated	GO:2000573	positive regulation of DNA biosynthetic process	10/491	73/23174	3.13046e-06	5.74081e-05	4.71215e-05	20877/12462/12464/12466/12468/12469/72107/11692/18005/21454	10
Downregulated	GO:0044839	cell cycle G2/M phase transition	13/491	127/23174	3.13303e-06	5.74081e-05	4.71215e-05	11799/12189/268697/12530/12532/12567/108000/269582/76843/14235/16906/18817/77011	13
Downregulated	GO:1904666	regulation of ubiquitin protein ligase activity	6/491	21/23174	3.63326e-06	6.61848e-05	5.43256e-05	107995/56150/18817/67025/100503670/20115	6
Downregulated	GO:0051656	establishment of organelle localization	27/491	474/23174	3.78556e-06	6.85583e-05	5.62737e-05	24015/11799/268697/52276/12615/229841/108000/101994/110033/71819/73804/100502766/16211/353258/56150/66196/18221/66977/19069/18817/19384/67045/72080/54141/70385/21335/26951	27
Downregulated	GO:0006220	pyrimidine nucleotide metabolic process	7/491	32/23174	3.90594e-06	7.03296e-05	5.77276e-05	51797/66422/18102/18103/22171/80914/22247	7
Downregulated	GO:0031023	microtubule organizing center organization	13/491	130/23174	4.06796e-06	7.28258e-05	5.97766e-05	20878/12189/12449/216848/16551/100502766/18005/26425/68026/18817/70235/19385/72415	13
Downregulated	GO:0000054	ribosomal subunit export from nucleus	5/491	13/23174	4.67874e-06	8.28085e-05	6.79705e-05	24015/353258/19069/19384/67045	5
Downregulated	GO:0033750	ribosome localization	5/491	13/23174	4.67874e-06	8.28085e-05	6.79705e-05	24015/353258/19069/19384/67045	5
Downregulated	GO:0040001	establishment of mitotic spindle localization	7/491	33/23174	4.86753e-06	8.56628e-05	7.03134e-05	12615/16211/56150/18817/72080/70385/26951	7
Downregulated	GO:1902749	regulation of cell cycle G2/M phase transition	11/491	94/23174	4.89502e-06	8.56628e-05	7.03134e-05	12189/268697/12530/12532/12567/108000/269582/76843/16906/18817/77011	11
Downregulated	GO:0051054	positive regulation of DNA metabolic process	18/491	244/23174	5.12861e-06	8.92493e-05	7.32573e-05	20877/12189/12301/12462/12464/12466/12468/12469/27214/72107/108961/14235/11692/18005/18538/18643/21454/21849	18
Downregulated	GO:0010389	regulation of G2/M transition of mitotic cell cycle	10/491	78/23174	5.76854e-06	9.98279e-05	8.19403e-05	12189/268697/12530/12532/12567/108000/269582/76843/16906/77011	10
Downregulated	GO:0034504	protein localization to nucleus	19/491	271/23174	5.9016e-06	0.000101566	8.33671e-05	12631/13605/70572/226432/16647/16211/18016/103468/19069/68051/12034/18817/20019/19384/19387/67239/67025/21849/22687	19
Downregulated	GO:0032465	regulation of cytokinesis	10/491	79/23174	6.48105e-06	0.000110926	9.10496e-05	20878/20877/108961/13605/240641/71819/66196/18817/233406/26934	10
Downregulated	GO:0006406	mRNA export from nucleus	8/491	48/23174	6.87659e-06	0.000116416	9.55563e-05	276770/103468/19069/69241/66679/20422/73666/66231	8
Downregulated	GO:0071427	mRNA-containing ribonucleoprotein complex export from nucleus	8/491	48/23174	6.87659e-06	0.000116416	9.55563e-05	276770/103468/19069/69241/66679/20422/73666/66231	8
Downregulated	GO:0046132	pyrimidine ribonucleoside biosynthetic process	5/491	14/23174	7.15131e-06	0.000119125	9.77795e-05	51797/18102/18103/80914/22247	5
Downregulated	GO:0046134	pyrimidine nucleoside biosynthetic process	5/491	14/23174	7.15131e-06	0.000119125	9.77795e-05	51797/18102/18103/80914/22247	5
Downregulated	GO:0071428	rRNA-containing ribonucleoprotein complex export from nucleus	5/491	14/23174	7.15131e-06	0.000119125	9.77795e-05	24015/353258/19069/19384/67045	5
Downregulated	GO:0045727	positive regulation of translation	12/491	118/23174	8.00211e-06	0.000132588	0.000108831	12567/224045/56347/55944/192170/276770/69241/19652/94254/100503670/67941/21357	12
Downregulated	GO:0006221	pyrimidine nucleotide biosynthetic process	6/491	24/23174	8.53809e-06	0.00014072	0.000115506	51797/18102/18103/22171/80914/22247	6
Downregulated	GO:0009165	nucleotide biosynthetic process	19/491	279/23174	8.94803e-06	0.000146701	0.000120414	70025/11564/228033/11950/51797/353172/14450/229363/23918/85305/17319/18102/18103/67054/20133/20135/22171/80914/22247	19
Downregulated	GO:0051294	establishment of spindle orientation	7/491	36/23174	9.00281e-06	0.000146826	0.000120517	12615/56150/18817/72080/54141/70385/26951	7
Downregulated	GO:0032204	regulation of telomere maintenance	10/491	82/23174	9.09406e-06	0.000147542	0.000121105	20877/12462/12464/12466/12468/12469/237107/18005/208084/21454	10
Downregulated	GO:0009220	pyrimidine ribonucleotide biosynthetic process	5/491	15/23174	1.05403e-05	0.000170119	0.000139636	51797/18102/18103/80914/22247	5
Downregulated	GO:0033260	nuclear DNA replication	7/491	37/23174	1.09021e-05	0.000175052	0.000143685	12544/27214/17215/17217/17218/17219/18538	7
Downregulated	GO:0032206	positive regulation of telomere maintenance	8/491	51/23174	1.09762e-05	0.000175337	0.000143919	20877/12462/12464/12466/12468/12469/18005/21454	8
Downregulated	GO:1901293	nucleoside phosphate biosynthetic process	19/491	286/23174	1.27041e-05	0.000201346	0.000165268	70025/11564/228033/11950/51797/353172/14450/229363/23918/85305/17319/18102/18103/67054/20133/20135/22171/80914/22247	19
Downregulated	GO:0072527	pyrimidine-containing compound metabolic process	8/491	52/23174	1.27336e-05	0.000201346	0.000165268	51797/66422/18102/18103/21877/22171/80914/22247	8
Downregulated	GO:0032506	cytokinetic process	7/491	38/23174	1.31216e-05	0.000206432	0.000169443	68743/20877/74107/13605/240641/71819/26934	7
Downregulated	GO:0006213	pyrimidine nucleoside metabolic process	6/491	26/23174	1.40886e-05	0.000220533	0.000181017	51797/18102/18103/21877/80914/22247	6
Downregulated	GO:0000463	maturation of LSU-rRNA from tricistronic rRNA transcript (SSU-rRNA, 5.8S rRNA, LSU-rRNA)	5/491	16/23174	1.50646e-05	0.000233464	0.000191631	12181/67239/66489/19989/57750	5
Downregulated	GO:0009218	pyrimidine ribonucleotide metabolic process	5/491	16/23174	1.50646e-05	0.000233464	0.000191631	51797/18102/18103/80914/22247	5
Downregulated	GO:2000058	regulation of ubiquitin-dependent protein catabolic process	13/491	147/23174	1.56264e-05	0.000240971	0.000197793	108143/20878/52033/18817/14694/19359/67025/100503670/20115/52551/56085/59025/22225	13
Downregulated	GO:1901796	regulation of signal transduction by p53 class mediator	9/491	70/23174	1.65278e-05	0.000253616	0.000208172	12181/66143/17319/110109/67239/67025/100503670/20115/106298	9
Downregulated	GO:0010971	positive regulation of G2/M transition of mitotic cell cycle	6/491	27/23174	1.77912e-05	0.00027034	0.000221899	268697/12530/12532/12567/76843/16906	6
Downregulated	GO:0072528	pyrimidine-containing compound biosynthetic process	6/491	27/23174	1.77912e-05	0.00027034	0.000221899	51797/18102/18103/22171/80914/22247	6
Downregulated	GO:0006302	double-strand break repair	16/491	220/23174	2.03046e-05	0.000307033	0.000252018	12189/237911/12544/104721/71988/60530/14235/15270/17215/17217/17218/17219/59029/19362/20422/69716	16
Downregulated	GO:1901657	glycosyl compound metabolic process	11/491	109/23174	2.04641e-05	0.00030795	0.000252771	269378/51797/229363/23918/66902/18102/18103/19384/21877/80914/22247	11
Downregulated	GO:0006606	protein import into nucleus	13/491	151/23174	2.08282e-05	0.000311922	0.00025603	12631/13605/70572/226432/16647/16211/103468/19069/68051/12034/19384/21849/22687	13
Downregulated	GO:0034501	protein localization to kinetochore	5/491	17/23174	2.09704e-05	0.000312549	0.000256546	20877/101994/14841/70385/26951	5
Downregulated	GO:0006457	protein folding	13/491	152/23174	2.23444e-05	0.000331442	0.000272053	12462/12464/12466/12468/12469/12539/14228/15510/15528/18221/56330/52551/21454	13
Downregulated	GO:0031503	protein-containing complex localization	17/491	247/23174	2.29892e-05	0.00033939	0.000278577	24015/11773/11799/56455/276770/14228/14841/353258/103468/19069/69241/66679/19384/67045/20422/73666/66231	17
Downregulated	GO:0019080	viral gene expression	8/491	57/23174	2.54874e-05	0.000374497	0.000307393	68184/55944/223691/18643/19182/20586/21357/19720	8
Downregulated	GO:0051170	import into nucleus	13/491	155/23174	2.74885e-05	0.000402003	0.00032997	12631/13605/70572/226432/16647/16211/103468/19069/68051/12034/19384/21849/22687	13
Downregulated	GO:0046931	pore complex assembly	5/491	18/23174	2.85313e-05	0.000415304	0.000340888	228033/12462/12469/103468/70699	5
Downregulated	GO:0006261	DNA-dependent DNA replication	12/491	134/23174	2.91279e-05	0.000422016	0.000346398	12544/27214/72107/108961/17215/17217/17218/17219/18538/77011/216156/22687	12
Downregulated	GO:0072331	signal transduction by p53 class mediator	12/491	135/23174	3.13666e-05	0.000452346	0.000371293	12181/66143/14235/15254/17319/110109/67239/67025/100503670/67941/20115/106298	12
Downregulated	GO:0000132	establishment of mitotic spindle orientation	6/491	30/23174	3.38156e-05	0.000483191	0.000396611	12615/56150/18817/72080/70385/26951	6
Downregulated	GO:1902751	positive regulation of cell cycle G2/M phase transition	6/491	30/23174	3.38156e-05	0.000483191	0.000396611	268697/12530/12532/12567/76843/16906	6
Downregulated	GO:2001252	positive regulation of chromosome organization	14/491	182/23174	3.58453e-05	0.000509855	0.000418497	20877/12189/268697/12462/12464/12466/12468/12469/229841/18005/20174/68549/21454/21849	14
Downregulated	GO:1903050	regulation of proteolysis involved in cellular protein catabolic process	15/491	206/23174	3.61192e-05	0.000511416	0.000419778	108143/20878/52033/18817/59029/14694/19359/67025/100503670/20115/52551/22213/56085/59025/22225	15
Downregulated	GO:1902415	regulation of mRNA binding	4/491	10/23174	3.77765e-05	0.000530062	0.000435083	56347/55944/192170/208643	4
Downregulated	GO:1904667	negative regulation of ubiquitin protein ligase activity	4/491	10/23174	3.77765e-05	0.000530062	0.000435083	56150/67025/100503670/20115	4
Downregulated	GO:0009451	RNA modification	12/491	138/23174	3.90028e-05	0.000544814	0.000447192	234734/224805/66138/230233/14791/52530/66181/110109/28114/78697/433813/328162	12
Downregulated	GO:0034250	positive regulation of cellular amide metabolic process	12/491	139/23174	4.18831e-05	0.000582437	0.000478074	12567/224045/56347/55944/192170/276770/69241/19652/94254/100503670/67941/21357	12
Downregulated	GO:0071103	DNA conformation change	15/491	210/23174	4.5083e-05	0.000624149	0.000512312	66929/268697/104721/107435/15289/17217/17219/53605/54392/215387/208084/56086/20586/14211/21973	15
Downregulated	GO:0002183	cytoplasmic translational initiation	5/491	20/23174	4.98505e-05	0.00067515	0.000554174	68184/67204/55944/98221/16898	5
Downregulated	GO:0042451	purine nucleoside biosynthetic process	5/491	20/23174	4.98505e-05	0.00067515	0.000554174	229363/23918/66902/18102/18103	5
Downregulated	GO:0046129	purine ribonucleoside biosynthetic process	5/491	20/23174	4.98505e-05	0.00067515	0.000554174	229363/23918/66902/18102/18103	5
Downregulated	GO:0046131	pyrimidine ribonucleoside metabolic process	5/491	20/23174	4.98505e-05	0.00067515	0.000554174	51797/18102/18103/80914/22247	5
Downregulated	GO:0046653	tetrahydrofolate metabolic process	5/491	20/23174	4.98505e-05	0.00067515	0.000554174	14450/270685/17768/108037/22171	5
Downregulated	GO:0032434	regulation of proteasomal ubiquitin-dependent protein catabolic process	11/491	121/23174	5.4246e-05	0.000731499	0.000600426	108143/20878/52033/18817/14694/19359/67025/52551/56085/59025/22225	11
Downregulated	GO:0051438	regulation of ubiquitin-protein transferase activity	7/491	48/23174	6.37723e-05	0.000852578	0.000699809	107995/56150/18817/67025/100503670/16898/20115	7
Downregulated	GO:1904591	positive regulation of protein import	7/491	48/23174	6.37723e-05	0.000852578	0.000699809	13605/70572/68051/56330/19384/21849/22687	7
Downregulated	GO:1903829	positive regulation of cellular protein localization	18/491	297/23174	7.09838e-05	0.000944934	0.000775617	12462/12464/12466/12468/12469/12631/13605/237107/70572/240641/68051/56330/14694/19384/67045/21454/21849/22687	18
Downregulated	GO:2000059	negative regulation of ubiquitin-dependent protein catabolic process	7/491	50/23174	8.34146e-05	0.00110569	0.000907566	108143/52033/67025/100503670/20115/52551/59025	7
Downregulated	GO:0000724	double-strand break repair via homologous recombination	11/491	127/23174	8.43641e-05	0.00110609	0.0009079	12189/12544/60530/15270/17215/17217/17218/17219/59029/19362/20422	11
Downregulated	GO:0000725	recombinational repair	11/491	127/23174	8.43641e-05	0.00110609	0.0009079	12189/12544/60530/15270/17215/17217/17218/17219/59029/19362/20422	11
Downregulated	GO:0007143	female meiotic nuclear division	6/491	35/23174	8.45106e-05	0.00110609	0.0009079	20878/215387/18817/68549/21973/69716	6
Downregulated	GO:0007100	mitotic centrosome separation	4/491	12/23174	8.60883e-05	0.00111735	0.000917143	20878/16551/18005/19385	4
Downregulated	GO:1905214	regulation of RNA binding	4/491	12/23174	8.60883e-05	0.00111735	0.000917143	56347/55944/192170/208643	4
Downregulated	GO:0061136	regulation of proteasomal protein catabolic process	13/491	176/23174	0.000102262	0.00132177	0.00108493	108143/20878/52033/18817/59029/14694/19359/67025/52551/22213/56085/59025/22225	13
Downregulated	GO:0071478	cellular response to radiation	12/491	154/23174	0.000113092	0.00145571	0.00119487	20877/12530/13194/13605/13665/60530/66467/15270/52033/18538/19362/20174	12
Downregulated	GO:1903051	negative regulation of proteolysis involved in cellular protein catabolic process	8/491	70/23174	0.000114516	0.00146797	0.00120493	108143/52033/67025/100503670/20115/52551/22213/59025	8
Downregulated	GO:0046606	negative regulation of centrosome cycle	4/491	13/23174	0.00012227	0.00154199	0.00126569	12449/100502766/18005/26425	4
Downregulated	GO:0051299	centrosome separation	4/491	13/23174	0.00012227	0.00154199	0.00126569	20878/16551/18005/19385	4
Downregulated	GO:0051315	attachment of mitotic spindle microtubules to kinetochore	4/491	13/23174	0.00012227	0.00154199	0.00126569	229841/101994/73804/66977	4
Downregulated	GO:1901070	guanosine-containing compound biosynthetic process	4/491	13/23174	0.00012227	0.00154199	0.00126569	229363/23918/18102/18103	4
Downregulated	GO:0007064	mitotic sister chromatid cohesion	5/491	24/23174	0.000127429	0.00160057	0.00131378	107995/72107/14841/72117/72415	5
Downregulated	GO:0032392	DNA geometric change	6/491	38/23174	0.000136218	0.0017041	0.00139875	104721/15289/17217/17219/208084/21973	6
Downregulated	GO:0061982	meiosis I cell cycle process	10/491	112/23174	0.00013679	0.0017044	0.001399	20878/237911/12530/12532/66197/105988/18817/68549/21973/69716	10
Downregulated	GO:0006414	translational elongation	8/491	73/23174	0.000154283	0.0019147	0.00157162	234734/55949/67160/192170/276770/56422/14694/67186	8
Downregulated	GO:0006760	folic acid-containing compound metabolic process	5/491	25/23174	0.000156528	0.00192721	0.00158189	14450/270685/17768/108037/22171	5
Downregulated	GO:0031440	regulation of mRNA 3'-end processing	5/491	25/23174	0.000156528	0.00192721	0.00158189	268697/235497/68092/27632/20924	5
Downregulated	GO:1901998	toxin transport	6/491	39/23174	0.00015813	0.00193927	0.00159179	12462/12464/12466/12468/12469/21454	6
Downregulated	GO:0072697	protein localization to cell cortex	4/491	14/23174	0.000168318	0.00204809	0.0016811	68743/26425/18817/72080	4
Downregulated	GO:1902969	mitotic DNA replication	4/491	14/23174	0.000168318	0.00204809	0.0016811	12544/17215/17217/17219	4
Downregulated	GO:0008033	tRNA processing	10/491	115/23174	0.000170304	0.00206419	0.00169432	234734/224805/104721/68626/230233/28114/74097/78697/433813/328162	10
Downregulated	GO:0042176	regulation of protein catabolic process	20/491	376/23174	0.000170992	0.0020645	0.00169457	108143/20878/13194/76843/56150/52033/18817/70247/59029/21762/14694/19359/67025/100503670/20115/52551/22213/56085/59025/22225	20
Downregulated	GO:1903362	regulation of cellular protein catabolic process	15/491	237/23174	0.000174767	0.00210193	0.0017253	108143/20878/52033/18817/59029/14694/19359/67025/100503670/20115/52551/22213/56085/59025/22225	15
Downregulated	GO:0007339	binding of sperm to zona pellucida	6/491	40/23174	0.000182738	0.00218934	0.00179704	12462/12464/12466/12468/12469/21454	6
Downregulated	GO:0000154	rRNA modification	5/491	26/23174	0.000190442	0.0022729	0.00186563	66138/14791/52530/66181/110109	5
Downregulated	GO:0046128	purine ribonucleoside metabolic process	7/491	57/23174	0.000194369	0.00231091	0.00189683	269378/229363/23918/66902/18102/18103/19384	7
Downregulated	GO:0050685	positive regulation of mRNA processing	6/491	41/23174	0.000210271	0.00249047	0.00204422	268697/70248/192170/235497/68092/19652	6
Downregulated	GO:0030010	establishment of cell polarity	11/491	141/23174	0.000214082	0.00252601	0.00207339	12615/12631/14086/240641/56150/18817/72080/54141/70385/22390/26951	11
Downregulated	GO:0046605	regulation of centrosome cycle	7/491	58/23174	0.000217063	0.00255152	0.00209433	12449/16551/100502766/18005/26425/70235/19385	7
Downregulated	GO:0090224	regulation of spindle organization	6/491	42/23174	0.000240971	0.00282189	0.00231626	77744/18817/66679/54141/21335/72119	6
Downregulated	GO:0034404	nucleobase-containing small molecule biosynthetic process	12/491	167/23174	0.000242011	0.00282347	0.00231755	70025/51797/66422/229363/15254/23918/17319/66902/18102/18103/80914/22247	12
Downregulated	GO:1901607	alpha-amino acid biosynthetic process	7/491	60/23174	0.000268858	0.00312497	0.00256502	56454/27053/14718/14719/66902/69051/108037	7
Downregulated	GO:0010458	exit from mitosis	5/491	28/23174	0.000274777	0.00317371	0.00260503	11799/12034/68193/68612/26951	5
Downregulated	GO:0042307	positive regulation of protein import into nucleus	6/491	43/23174	0.000275089	0.00317371	0.00260503	13605/70572/68051/19384/21849/22687	6
Downregulated	GO:0031123	RNA 3'-end processing	9/491	100/23174	0.000276297	0.00317589	0.00260682	268697/68626/50911/69882/235497/68092/27632/69241/20924	9
Downregulated	GO:1904951	positive regulation of establishment of protein localization	22/491	452/23174	0.000288088	0.00329924	0.00270807	12462/12464/12466/12468/12469/56455/13605/15289/15510/70572/85305/240641/17319/68051/56330/14694/19384/67045/21454/21849/75083/22687	22
Downregulated	GO:0009147	pyrimidine nucleoside triphosphate metabolic process	4/491	16/23174	0.000295901	0.00336398	0.00276121	51797/66422/18102/18103	4
Downregulated	GO:0046112	nucleobase biosynthetic process	4/491	16/23174	0.000295901	0.00336398	0.00276121	51797/14450/270685/22247	4
Downregulated	GO:0042278	purine nucleoside metabolic process	7/491	61/23174	0.000298241	0.00337826	0.00277293	269378/229363/23918/66902/18102/18103/19384	7
Downregulated	GO:0032259	methylation	18/491	335/23174	0.000315928	0.00356564	0.00292673	23808/12189/66138/14791/72722/15182/66902/110109/28114/66617/27374/214572/103136/20586/232187/21849/328162/22171	18
Downregulated	GO:0048524	positive regulation of viral process	8/491	81/23174	0.000318595	0.00358275	0.00294078	12631/13194/16647/18643/20586/20815/21357/21973	8
Downregulated	GO:1903363	negative regulation of cellular protein catabolic process	8/491	82/23174	0.000346603	0.0038837	0.0031878	108143/52033/67025/100503670/20115/52551/22213/59025	8
Downregulated	GO:0009260	ribonucleotide biosynthetic process	14/491	226/23174	0.000354259	0.00395525	0.00324654	70025/11564/228033/11950/51797/14450/229363/23918/17319/18102/18103/67054/80914/22247	14
Downregulated	GO:0008652	cellular amino acid biosynthetic process	7/491	63/23174	0.000364734	0.00405767	0.0033306	56454/27053/14718/14719/66902/69051/108037	7
Downregulated	GO:0051098	regulation of binding	20/491	399/23174	0.000369922	0.00410074	0.00336595	20878/20877/209354/13665/56347/55944/192170/208643/237107/15182/15525/18005/18102/18817/19384/67025/20174/20586/16765/21849	20
Downregulated	GO:0001522	pseudouridine synthesis	4/491	17/23174	0.000380495	0.00415874	0.00341356	52530/66181/78697/433813	4
Downregulated	GO:0007096	regulation of exit from mitosis	4/491	17/23174	0.000380495	0.00415874	0.00341356	11799/12034/68612/26951	4
Downregulated	GO:0098760	response to interleukin-7	4/491	17/23174	0.000380495	0.00415874	0.00341356	15289/15510/19359/20867	4
Downregulated	GO:0098761	cellular response to interleukin-7	4/491	17/23174	0.000380495	0.00415874	0.00341356	15289/15510/19359/20867	4
Downregulated	GO:0035036	sperm-egg recognition	6/491	46/23174	0.000400618	0.00434975	0.00357034	12462/12464/12466/12468/12469/21454	6
Downregulated	GO:0009064	glutamine family amino acid metabolic process	7/491	64/23174	0.00040216	0.00434975	0.00357034	56454/27053/51797/229363/14718/14719/69051	7
Downregulated	GO:0046824	positive regulation of nucleocytoplasmic transport	7/491	64/23174	0.00040216	0.00434975	0.00357034	13605/70572/68051/19384/67045/21849/22687	7
Downregulated	GO:0006275	regulation of DNA replication	9/491	106/23174	0.00042667	0.00459889	0.00377484	12301/27214/72107/108961/71988/57441/18538/77011/216156	9
Downregulated	GO:0051099	positive regulation of binding	13/491	206/23174	0.000478007	0.00509695	0.00418366	209354/13665/56347/55944/208643/237107/15525/18102/19384/67025/20586/16765/21849	13
Downregulated	GO:0044766	multi-organism transport	4/491	18/23174	0.000481056	0.00509695	0.00418366	16647/21454/73666/66231	4
Downregulated	GO:0051444	negative regulation of ubiquitin-protein transferase activity	4/491	18/23174	0.000481056	0.00509695	0.00418366	56150/67025/100503670/20115	4
Downregulated	GO:1902579	multi-organism localization	4/491	18/23174	0.000481056	0.00509695	0.00418366	16647/21454/73666/66231	4
Downregulated	GO:0046390	ribose phosphate biosynthetic process	14/491	233/23174	0.00048106	0.00509695	0.00418366	70025/11564/228033/11950/51797/14450/229363/23918/17319/18102/18103/67054/80914/22247	14
Downregulated	GO:1902808	positive regulation of cell cycle G1/S phase transition	6/491	48/23174	0.000506464	0.00534791	0.00438965	11792/12544/27214/208643/12034/319195	6
Downregulated	GO:0051302	regulation of cell division	11/491	156/23174	0.000510342	0.00537066	0.00440832	12316/20878/20877/108961/13605/240641/71819/66196/18817/233406/26934	11
Downregulated	GO:0032508	DNA duplex unwinding	5/491	32/23174	0.000525124	0.00548914	0.00450557	104721/17217/17219/208084/21973	5
Downregulated	GO:0042558	pteridine-containing compound metabolic process	5/491	32/23174	0.000525124	0.00548914	0.00450557	14450/270685/17768/108037/22171	5
Downregulated	GO:0032467	positive regulation of cytokinesis	5/491	33/23174	0.000608223	0.00633651	0.00520111	20877/13605/240641/71819/26934	5
Downregulated	GO:0044843	cell cycle G1/S phase transition	12/491	185/23174	0.000611927	0.00635384	0.00521534	11792/12530/12544/12567/27214/208643/14841/404710/12034/319195/67941/22687	12
Downregulated	GO:0044403	symbiont process	18/491	355/23174	0.000626364	0.00648214	0.00532064	12631/13194/68184/55944/223691/15510/16647/18643/19182/20586/20815/21357/21454/73666/66231/21973/19720/21849	18
Downregulated	GO:1904589	regulation of protein import	7/491	69/23174	0.000637912	0.00656621	0.00538965	13605/70572/68051/56330/19384/21849/22687	7
Downregulated	GO:0046822	regulation of nucleocytoplasmic transport	9/491	112/23174	0.000638704	0.00656621	0.00538965	13605/70572/68051/19384/19387/67045/21849/72322/22687	9
Downregulated	GO:0009411	response to UV	10/491	137/23174	0.000693945	0.00708762	0.00581763	20877/12530/13194/76843/13665/15312/52033/68026/18538/20174	10
Downregulated	GO:0070192	chromosome organization involved in meiotic cell cycle	7/491	70/23174	0.000696068	0.00708762	0.00581763	237911/12235/12236/215387/68549/14211/69716	7
Downregulated	GO:0009124	nucleoside monophosphate biosynthetic process	11/491	162/23174	0.000699942	0.00708762	0.00581763	11564/228033/11950/14450/229363/23918/17319/67054/22171/80914/22247	11
Downregulated	GO:0032435	negative regulation of proteasomal ubiquitin-dependent protein catabolic process	5/491	34/23174	0.000700798	0.00708762	0.00581763	108143/52033/67025/52551/59025	5
Downregulated	GO:1901068	guanosine-containing compound metabolic process	5/491	34/23174	0.000700798	0.00708762	0.00581763	229363/23918/18102/18103/19384	5
Downregulated	GO:1901799	negative regulation of proteasomal protein catabolic process	6/491	52/23174	0.000782452	0.00788782	0.00647445	108143/52033/67025/52551/22213/59025	6
Downregulated	GO:1901605	alpha-amino acid metabolic process	12/491	191/23174	0.000810673	0.00814595	0.00668633	269378/56454/27053/51797/14450/68133/229363/14718/14719/66902/69051/108037	12
Downregulated	GO:0006400	tRNA modification	7/491	72/23174	0.00082494	0.00826267	0.00678213	234734/224805/230233/28114/78697/433813/328162	7
Downregulated	GO:0009259	ribonucleotide metabolic process	20/491	427/23174	0.000862571	0.00861189	0.00706877	70025/11564/228033/11950/268697/12867/51797/14450/229363/15254/23918/17319/230075/18102/18103/67054/19384/108037/80914/22247	20
Downregulated	GO:0000466	maturation of 5.8S rRNA from tricistronic rRNA transcript (SSU-rRNA, 5.8S rRNA, LSU-rRNA)	4/491	21/23174	0.000894698	0.00887575	0.00728536	12181/50911/73736/57750	4
Downregulated	GO:0000469	cleavage involved in rRNA processing	4/491	21/23174	0.000894698	0.00887575	0.00728536	12181/50911/73736/52530	4
Downregulated	GO:0051100	negative regulation of binding	11/491	168/23174	0.000944762	0.00934264	0.00766859	20878/20877/209354/13665/192170/237107/15182/15525/18005/20174/16765	11
Downregulated	GO:0050684	regulation of mRNA processing	10/491	143/23174	0.000966266	0.00952506	0.00781832	268697/70248/192170/235497/17149/68092/27632/19652/20815/20924	10
Downregulated	GO:0006323	DNA packaging	11/491	169/23174	0.000991731	0.00974524	0.00799905	66929/268697/107435/15289/53605/54392/215387/56086/20586/14211/21973	11
Downregulated	GO:0009123	nucleoside monophosphate metabolic process	15/491	280/23174	0.00100366	0.00976076	0.00801179	11564/228033/11950/268697/12867/14450/229363/23918/17319/230075/67054/108037/22171/80914/22247	15
Downregulated	GO:0000492	box C/D snoRNP assembly	3/491	10/23174	0.00101524	0.00976076	0.00801179	108143/56505/20174	3
Downregulated	GO:0006183	GTP biosynthetic process	3/491	10/23174	0.00101524	0.00976076	0.00801179	23918/18102/18103	3
Downregulated	GO:0009209	pyrimidine ribonucleoside triphosphate biosynthetic process	3/491	10/23174	0.00101524	0.00976076	0.00801179	51797/18102/18103	3
Downregulated	GO:0045144	meiotic sister chromatid segregation	3/491	10/23174	0.00101524	0.00976076	0.00801179	12235/12236/68549	3
Downregulated	GO:0051177	meiotic sister chromatid cohesion	3/491	10/23174	0.00101524	0.00976076	0.00801179	12235/12236/68549	3
Downregulated	GO:1905097	regulation of guanyl-nucleotide exchange factor activity	3/491	10/23174	0.00101524	0.00976076	0.00801179	209354/13665/16765	3
Downregulated	GO:0032543	mitochondrial translation	7/491	75/23174	0.00105279	0.0100906	0.00828251	224805/66121/353172/15115/68836/94254/108037	7
Downregulated	GO:0009067	aspartate family amino acid biosynthetic process	4/491	22/23174	0.00107535	0.0102674	0.00842763	27053/14718/14719/66902	4
Downregulated	GO:0040029	regulation of gene expression, epigenetic	15/491	282/23174	0.00107783	0.0102674	0.00842763	23808/12189/12544/94223/208643/107435/15182/214572/19652/20586/21357/19720/21849/21429/72322	15
Downregulated	GO:0000082	G1/S transition of mitotic cell cycle	11/491	171/23174	0.00109147	0.0103656	0.00850825	11792/12530/12544/12567/27214/208643/14841/404710/319195/67941/22687	11
Downregulated	GO:0060236	regulation of mitotic spindle organization	5/491	38/23174	0.00117934	0.0111661	0.0091653	77744/18817/66679/21335/72119	5
Downregulated	GO:0043902	positive regulation of multi-organism process	11/491	173/23174	0.00119933	0.0113209	0.00929241	20878/12631/13194/15182/16647/17319/18643/20586/20815/21357/21973	11
Downregulated	GO:0043414	macromolecule methylation	15/491	286/23174	0.0012401	0.0116704	0.00957924	23808/12189/66138/14791/72722/15182/110109/28114/66617/27374/214572/103136/20586/21849/328162	15
Downregulated	GO:0051445	regulation of meiotic cell cycle	6/491	57/23174	0.00127608	0.0119728	0.00982749	12316/107995/12530/12532/68549/69716	6
Downregulated	GO:0001824	blastocyst development	10/491	149/23174	0.00132056	0.012353	0.0101395	66929/53414/14791/18005/110109/19182/74778/20586/107071/22687	10
Downregulated	GO:0034644	cellular response to UV	7/491	78/23174	0.00132736	0.0123625	0.0101474	20877/12530/13194/13665/52033/18538/20174	7
Downregulated	GO:1900087	positive regulation of G1/S transition of mitotic cell cycle	5/491	39/23174	0.00132952	0.0123625	0.0101474	11792/12544/27214/208643/319195	5
Downregulated	GO:0016569	covalent chromatin modification	20/491	443/23174	0.00134327	0.0124532	0.0102218	108143/23808/20877/12189/268697/13194/14841/107435/15182/235497/72117/66617/27374/214572/103136/56505/20174/20586/21849/18140	20
Downregulated	GO:0009208	pyrimidine ribonucleoside triphosphate metabolic process	3/491	11/23174	0.00137407	0.0126261	0.0103637	51797/18102/18103	3
Downregulated	GO:0031442	positive regulation of mRNA 3'-end processing	3/491	11/23174	0.00137407	0.0126261	0.0103637	268697/235497/68092	3
Downregulated	GO:0035999	tetrahydrofolate interconversion	3/491	11/23174	0.00137407	0.0126261	0.0103637	17768/108037/22171	3
Downregulated	GO:0019693	ribose phosphate metabolic process	20/491	444/23174	0.00137971	0.0126406	0.0103756	70025/11564/228033/11950/268697/12867/51797/14450/229363/15254/23918/17319/230075/18102/18103/67054/19384/108037/80914/22247	20
Downregulated	GO:0031124	mRNA 3'-end processing	6/491	58/23174	0.00139827	0.0127357	0.0104537	268697/235497/68092/27632/69241/20924	6
Downregulated	GO:0090501	RNA phosphodiester bond hydrolysis	6/491	58/23174	0.00139827	0.0127357	0.0104537	12181/68626/50911/73736/68092/52530	6
Downregulated	GO:0006402	mRNA catabolic process	12/491	205/23174	0.00149063	0.0135373	0.0111117	11792/58184/192170/50911/27756/67678/66094/17149/66441/68092/230721/69241	12
Downregulated	GO:0006301	postreplication repair	4/491	24/23174	0.00151067	0.0136795	0.0112283	12189/76843/68026/18538	4
Downregulated	GO:0140053	mitochondrial gene expression	8/491	103/23174	0.00157313	0.0142038	0.0116587	224805/66121/68626/353172/15115/68836/94254/108037	8
Downregulated	GO:0034655	nucleobase-containing compound catabolic process	19/491	418/23174	0.00162402	0.0146209	0.0120011	70025/269378/11792/58184/66422/192170/50911/15254/27756/67678/66094/17149/66441/17319/68092/230721/69241/227656/22687	19
Downregulated	GO:0042177	negative regulation of protein catabolic process	9/491	128/23174	0.00164806	0.0147529	0.0121094	108143/56150/52033/67025/100503670/20115/52551/22213/59025	9
Downregulated	GO:0050792	regulation of viral process	11/491	180/23174	0.00164815	0.0147529	0.0121094	12631/13194/16647/18643/19182/20586/20815/21357/21973/19720/21849	11
Downregulated	GO:0006401	RNA catabolic process	13/491	236/23174	0.00166525	0.0148344	0.0121763	11792/58184/192170/50911/27756/67678/66094/17149/66441/68092/230721/69241/22687	13
Downregulated	GO:0009066	aspartate family amino acid metabolic process	5/491	41/23174	0.00167155	0.0148344	0.0121763	269378/27053/14718/14719/66902	5
Downregulated	GO:0046782	regulation of viral transcription	5/491	41/23174	0.00167155	0.0148344	0.0121763	18643/19182/20586/21357/19720	5
Downregulated	GO:0051494	negative regulation of cytoskeleton organization	10/491	154/23174	0.00169083	0.0149628	0.0122817	12449/12631/80986/14228/100502766/18005/26425/18643/16765/19240	10
Downregulated	GO:0033157	regulation of intracellular protein transport	12/491	209/23174	0.00175432	0.0154807	0.0127068	13605/70572/240641/68051/56330/19384/19387/67045/21849/22213/72322/22687	12
Downregulated	GO:0006730	one-carbon metabolic process	4/491	25/23174	0.0017686	0.0155182	0.0127376	270685/17768/108037/22171	4
Downregulated	GO:0000956	nuclear-transcribed mRNA catabolic process	8/491	105/23174	0.00177856	0.0155182	0.0127376	192170/50911/67678/66094/17149/66441/68092/69241	8
Downregulated	GO:0000491	small nucleolar ribonucleoprotein complex assembly	3/491	12/23174	0.0018034	0.0155182	0.0127376	108143/56505/20174	3
Downregulated	GO:0001731	formation of translation preinitiation complex	3/491	12/23174	0.0018034	0.0155182	0.0127376	68184/67204/16898	3
Downregulated	GO:0006607	NLS-bearing protein import into nucleus	3/491	12/23174	0.0018034	0.0155182	0.0127376	70572/16647/16211	3
Downregulated	GO:0007135	meiosis II	3/491	12/23174	0.0018034	0.0155182	0.0127376	12235/12236/68549	3
Downregulated	GO:0010826	negative regulation of centrosome duplication	3/491	12/23174	0.0018034	0.0155182	0.0127376	12449/100502766/26425	3
Downregulated	GO:0061983	meiosis II cell cycle process	3/491	12/23174	0.0018034	0.0155182	0.0127376	12235/12236/68549	3
Downregulated	GO:1904293	negative regulation of ERAD pathway	3/491	12/23174	0.0018034	0.0155182	0.0127376	52551/22213/59025	3
Downregulated	GO:0009156	ribonucleoside monophosphate biosynthetic process	10/491	156/23174	0.00186066	0.0159152	0.0130635	11564/228033/11950/14450/229363/23918/17319/67054/80914/22247	10
Downregulated	GO:0072522	purine-containing compound biosynthetic process	13/491	239/23174	0.00186205	0.0159152	0.0130635	70025/11564/228033/11950/14450/229363/23918/17319/66902/270685/18102/18103/67054	13
Downregulated	GO:0030866	cortical actin cytoskeleton organization	5/491	42/23174	0.00186487	0.0159152	0.0130635	68743/23790/13605/71819/26934	5
Downregulated	GO:0090316	positive regulation of intracellular protein transport	9/491	131/23174	0.00193374	0.016458	0.013509	13605/70572/240641/68051/56330/19384/67045/21849/22687	9
Downregulated	GO:0007127	meiosis I	8/491	107/23174	0.0020046	0.0170145	0.0139658	20878/237911/66197/105988/18817/68549/21973/69716	8
Downregulated	GO:0016570	histone modification	19/491	426/23174	0.00201141	0.0170235	0.0139732	108143/23808/20877/12189/268697/13194/14841/107435/15182/235497/72117/66617/27374/214572/103136/56505/20174/20586/18140	19
Downregulated	GO:0009314	response to radiation	18/491	394/23174	0.00201659	0.0170235	0.0139732	20877/12189/12530/13194/76843/13605/13665/60530/66467/15270/15312/85305/52033/68026/18538/19362/20174/77011	18
Downregulated	GO:0009161	ribonucleoside monophosphate metabolic process	14/491	271/23174	0.00204707	0.0172124	0.0141282	11564/228033/11950/268697/12867/14450/229363/23918/17319/230075/67054/108037/80914/22247	14
Downregulated	GO:0000460	maturation of 5.8S rRNA	4/491	26/23174	0.00205554	0.0172124	0.0141282	12181/50911/73736/57750	4
Downregulated	GO:1904292	regulation of ERAD pathway	4/491	26/23174	0.00205554	0.0172124	0.0141282	52551/22213/56085/59025	4
Downregulated	GO:0019083	viral transcription	5/491	44/23174	0.00229984	0.0190175	0.0156099	18643/19182/20586/21357/19720	5
Downregulated	GO:0006544	glycine metabolic process	3/491	13/23174	0.00230774	0.0190175	0.0156099	14450/68133/108037	3
Downregulated	GO:0009148	pyrimidine nucleoside triphosphate biosynthetic process	3/491	13/23174	0.00230774	0.0190175	0.0156099	51797/18102/18103	3
Downregulated	GO:0033147	negative regulation of intracellular estrogen receptor signaling pathway	3/491	13/23174	0.00230774	0.0190175	0.0156099	12189/58184/12034	3
Downregulated	GO:0045899	positive regulation of RNA polymerase II transcriptional preinitiation complex assembly	3/491	13/23174	0.00230774	0.0190175	0.0156099	19182/19184/67089	3
Downregulated	GO:0072425	signal transduction involved in G2 DNA damage checkpoint	3/491	13/23174	0.00230774	0.0190175	0.0156099	12189/76843/18817	3
Downregulated	GO:0009988	cell-cell recognition	6/491	64/23174	0.00232875	0.0190896	0.0156691	12462/12464/12466/12468/12469/21454	6
Downregulated	GO:0042306	regulation of protein import into nucleus	6/491	64/23174	0.00232875	0.0190896	0.0156691	13605/70572/68051/19384/21849/22687	6
Downregulated	GO:0090407	organophosphate biosynthetic process	21/491	498/23174	0.00235561	0.0192591	0.0158082	70025/11564/228033/11950/51797/16592/353172/14450/229363/23918/85305/17319/18102/18103/67054/20133/20135/28042/22171/80914/22247	21
Downregulated	GO:0070646	protein modification by small protein removal	9/491	135/23174	0.00237472	0.0193646	0.0158947	26895/59029/320213/108037/50933/59025/28035/22225/75083	9
Downregulated	GO:0090305	nucleic acid phosphodiester bond hydrolysis	8/491	111/23174	0.00252422	0.0205299	0.0168513	12181/104721/68626/50911/73736/68092/52530/227656	8
Downregulated	GO:0007163	establishment or maintenance of cell polarity	12/491	219/23174	0.00258463	0.0209664	0.0172096	12615/12631/14086/240641/73804/56150/18817/72080/54141/70385/22390/26951	12
Downregulated	GO:0016032	viral process	14/491	279/23174	0.00266907	0.0215952	0.0177257	12631/13194/68184/55944/223691/16647/18643/19182/20586/20815/21357/21973/19720/21849	14
Downregulated	GO:0009263	deoxyribonucleotide biosynthetic process	3/491	14/23174	0.00289122	0.0230927	0.0189548	20133/20135/22171	3
Downregulated	GO:0019081	viral translation	3/491	14/23174	0.00289122	0.0230927	0.0189548	68184/55944/223691	3
Downregulated	GO:0043248	proteasome assembly	3/491	14/23174	0.00289122	0.0230927	0.0189548	66537/19185/20422	3
Downregulated	GO:0043650	dicarboxylic acid biosynthetic process	3/491	14/23174	0.00289122	0.0230927	0.0189548	14718/14719/270685	3
Downregulated	GO:0090151	establishment of protein localization to mitochondrial membrane	3/491	14/23174	0.00289122	0.0230927	0.0189548	15525/56330/223696	3
Downregulated	GO:0018205	peptidyl-lysine modification	16/491	344/23174	0.00293652	0.0233584	0.019173	108143/23808/12189/68133/73046/237107/107435/15182/72117/103136/56505/20174/56459/320213/20586/21849	16
Downregulated	GO:0006513	protein monoubiquitination	6/491	67/23174	0.00293949	0.0233584	0.019173	13194/76843/235497/70294/67196/18140	6
Downregulated	GO:0042770	signal transduction in response to DNA damage	7/491	90/23174	0.0030237	0.0239057	0.0196222	12189/76843/66143/14235/17319/18817/67941	7
Downregulated	GO:0045814	negative regulation of gene expression, epigenetic	7/491	90/23174	0.0030237	0.0239057	0.0196222	12544/107435/15182/20586/19720/21849/21429	7
Downregulated	GO:0030261	chromosome condensation	5/491	47/23174	0.00308439	0.0242623	0.0199149	268697/54392/215387/14211/21973	5
Downregulated	GO:0090342	regulation of cell aging	5/491	47/23174	0.00308439	0.0242623	0.0199149	12571/66143/14235/17319/66409	5
Downregulated	GO:0046039	GTP metabolic process	4/491	29/23174	0.00310624	0.0243114	0.0199552	23918/18102/18103/19384	4
Downregulated	GO:0071353	cellular response to interleukin-4	4/491	29/23174	0.00310624	0.0243114	0.0199552	12567/23918/27367/16898	4
Downregulated	GO:2001242	regulation of intrinsic apoptotic signaling pathway	10/491	169/23174	0.00332963	0.0259945	0.0213367	12235/60530/15182/17319/53610/14694/67025/20115/106298/56085	10
Downregulated	GO:0051972	regulation of telomerase activity	5/491	48/23174	0.00338415	0.0263541	0.0216318	20877/12464/18005/208084/21454	5
Downregulated	GO:1902253	regulation of intrinsic apoptotic signaling pathway by p53 class mediator	4/491	30/23174	0.00352492	0.0273819	0.0224755	17319/67025/20115/106298	4
Downregulated	GO:0000212	meiotic spindle organization	3/491	15/23174	0.0035576	0.0274305	0.0225154	12316/20878/105988	3
Downregulated	GO:0007076	mitotic chromosome condensation	3/491	15/23174	0.0035576	0.0274305	0.0225154	54392/215387/14211	3
Downregulated	GO:1902570	protein localization to nucleolus	3/491	15/23174	0.0035576	0.0274305	0.0225154	20019/19384/67239	3
Downregulated	GO:0031396	regulation of protein ubiquitination	11/491	199/23174	0.00359036	0.0276147	0.0226666	12189/107995/237107/56150/18786/18817/67025/100503670/16898/20115/56085	11
Downregulated	GO:0007292	female gamete generation	9/491	144/23174	0.00365967	0.0280785	0.0230473	12316/20878/268697/17149/215387/18817/68549/21973/69716	9
Downregulated	GO:0006360	transcription by RNA polymerase I	5/491	49/23174	0.00370429	0.0282736	0.0232075	66467/103136/106298/20586/21429	5
Downregulated	GO:0090329	regulation of DNA-dependent DNA replication	5/491	49/23174	0.00370429	0.0282736	0.0232075	27214/72107/108961/77011/216156	5
Downregulated	GO:0072521	purine-containing compound metabolic process	20/491	484/23174	0.00371233	0.0282736	0.0232075	70025/11564/269378/228033/11950/268697/12867/14450/229363/15254/23918/17319/66902/270685/230075/18102/18103/67054/19384/108037	20
Downregulated	GO:0016458	gene silencing	13/491	260/23174	0.00384527	0.0292147	0.0239799	12544/58184/94223/208643/107435/15182/68092/19652/20586/21357/21849/21429/72322	13
Downregulated	GO:0044419	interspecies interaction between organisms	18/491	419/23174	0.00386706	0.0293088	0.0240571	12631/13194/68184/55944/223691/15510/16647/18643/19182/20586/20815/21357/21454/73666/66231/21973/19720/21849	18
Downregulated	GO:0070670	response to interleukin-4	4/491	31/23174	0.00398034	0.0300683	0.0246805	12567/23918/27367/16898	4
Downregulated	GO:0071214	cellular response to abiotic stimulus	14/491	292/23174	0.00400588	0.0300683	0.0246805	192662/20877/12530/13194/13605/13665/60530/14718/66467/15270/52033/18538/19362/20174	14
Downregulated	GO:0097193	intrinsic apoptotic signaling pathway	14/491	292/23174	0.00400588	0.0300683	0.0246805	12189/12235/60530/15182/15254/17279/17319/53610/14694/67025/67941/20115/106298/56085	14
Downregulated	GO:0104004	cellular response to environmental stimulus	14/491	292/23174	0.00400588	0.0300683	0.0246805	192662/20877/12530/13194/13605/13665/60530/14718/66467/15270/52033/18538/19362/20174	14
Downregulated	GO:0030865	cortical cytoskeleton organization	5/491	50/23174	0.00404555	0.030293	0.024865	68743/23790/13605/71819/26934	5
Downregulated	GO:1900180	regulation of protein localization to nucleus	8/491	120/23174	0.00407738	0.0304581	0.0250005	13605/70572/18016/68051/20019/19384/21849/22687	8
Downregulated	GO:0044270	cellular nitrogen compound catabolic process	19/491	456/23174	0.00422792	0.0315071	0.0258616	70025/269378/11792/58184/66422/192170/50911/15254/27756/67678/66094/17149/66441/17319/68092/230721/69241/227656/22687	19
Downregulated	GO:0006271	DNA strand elongation involved in DNA replication	3/491	16/23174	0.0043103	0.0318921	0.0261776	17215/17217/18538	3
Downregulated	GO:0019985	translesion synthesis	3/491	16/23174	0.0043103	0.0318921	0.0261776	76843/68026/18538	3
Downregulated	GO:0045898	regulation of RNA polymerase II transcriptional preinitiation complex assembly	3/491	16/23174	0.0043103	0.0318921	0.0261776	19182/19184/67089	3
Downregulated	GO:0009262	deoxyribonucleotide metabolic process	4/491	32/23174	0.00447394	0.0328687	0.0269792	66422/20133/20135/22171	4
Downregulated	GO:0031572	G2 DNA damage checkpoint	4/491	32/23174	0.00447394	0.0328687	0.0269792	12189/269582/76843/18817	4
Downregulated	GO:0051642	centrosome localization	4/491	32/23174	0.00447394	0.0328687	0.0269792	12316/20878/56150/26425	4
Downregulated	GO:0031397	negative regulation of protein ubiquitination	6/491	73/23174	0.00451014	0.0330567	0.0271335	237107/56150/18786/67025/100503670/20115	6
Downregulated	GO:1902750	negative regulation of cell cycle G2/M phase transition	5/491	52/23174	0.00479447	0.0350582	0.0287763	12189/269582/76843/18817/77011	5
Downregulated	GO:0071482	cellular response to light stimulus	7/491	98/23174	0.00484957	0.0353273	0.0289972	20877/12530/13194/13665/52033/18538/20174	7
Downregulated	GO:0046700	heterocycle catabolic process	19/491	462/23174	0.00485397	0.0353273	0.0289972	70025/269378/11792/58184/66422/192170/50911/15254/27756/67678/66094/17149/66441/17319/68092/230721/69241/227656/22687	19
Downregulated	GO:0045070	positive regulation of viral genome replication	4/491	33/23174	0.00500714	0.0362727	0.0297732	13194/20815/21357/21973	4
Downregulated	GO:0061842	microtubule organizing center localization	4/491	33/23174	0.00500714	0.0362727	0.0297732	12316/20878/56150/26425	4
Downregulated	GO:1900182	positive regulation of protein localization to nucleus	6/491	75/23174	0.00515012	0.0370663	0.0304247	13605/70572/68051/19384/21849/22687	6
Downregulated	GO:0006448	regulation of translational elongation	3/491	17/23174	0.0051524	0.0370663	0.0304247	234734/192170/276770	3
Downregulated	GO:0090502	RNA phosphodiester bond hydrolysis, endonucleolytic	3/491	17/23174	0.0051524	0.0370663	0.0304247	12181/68626/73736	3
Downregulated	GO:0010212	response to ionizing radiation	8/491	125/23174	0.00521154	0.0374054	0.030703	12189/13605/60530/66467/15270/85305/19362/77011	8
Downregulated	GO:0006289	nucleotide-excision repair	5/491	54/23174	0.00563684	0.0403649	0.0331322	237911/66467/15289/15312/19359	5
Downregulated	GO:0051785	positive regulation of nuclear division	6/491	77/23174	0.00585426	0.04173	0.0342527	11799/229841/12034/19385/68549/68612	6
Downregulated	GO:0072332	intrinsic apoptotic signaling pathway by p53 class mediator	6/491	77/23174	0.00585426	0.04173	0.0342527	15254/17319/67025/67941/20115/106298	6
Downregulated	GO:1902806	regulation of cell cycle G1/S phase transition	8/491	128/23174	0.00599911	0.0426649	0.03502	11792/12544/27214/208643/14841/12034/319195/67941	8
Downregulated	GO:1904424	regulation of GTP binding	3/491	18/23174	0.00608667	0.043189	0.0354502	209354/13665/16765	3
Downregulated	GO:0051973	positive regulation of telomerase activity	4/491	35/23174	0.00619781	0.0438777	0.0360155	20877/12464/18005/21454	4
Downregulated	GO:0043903	regulation of symbiosis, encompassing mutualism through parasitism	11/491	216/23174	0.00658959	0.0465455	0.0382053	12631/13194/16647/18643/19182/20586/20815/21357/21973/19720/21849	11
Downregulated	GO:0019439	aromatic compound catabolic process	19/491	476/23174	0.00661549	0.0466227	0.0382687	70025/269378/11792/58184/66422/192170/50911/15254/27756/67678/66094/17149/66441/17319/68092/230721/69241/227656/22687	19
Downregulated	GO:0006473	protein acetylation	10/491	187/23174	0.00674093	0.0473995	0.0389063	108143/12189/72107/71988/107435/15182/72117/56505/20174/20586	10
Downregulated	GO:0009152	purine ribonucleotide biosynthetic process	11/491	217/23174	0.00681346	0.0478017	0.0392364	70025/11564/228033/11950/14450/229363/23918/17319/18102/18103/67054	11
Downregulated	GO:0032436	positive regulation of proteasomal ubiquitin-dependent protein catabolic process	6/491	80/23174	0.00703855	0.0492698	0.0404415	20878/18817/14694/52551/56085/22225	6
Downregulated	GO:0045116	protein neddylation	3/491	19/23174	0.00711557	0.0496973	0.0407924	67025/100503670/22192	3
