# Supplementary material for: FOXO1-mediated lipid metabolism maintains mammalian embryos in dormancy
Source: Nat Cell Biol. 2024 Jan 4;26(2):181–93. doi: 10.1038/s41556-023-01325-3 (PMC10866708; doi:10.1038/s41556-023-01325-3)
Supplement: Supplementary file 14 — Statistical analyses. [file 41556_2023_1325_MOESM14_ESM.xlsx]

## Sheet: fig4d
			padj
D3 mTORi-D15 mTORi + carnitine			0.99133
D3 mTORi + carnitine-D15 mTORi + carnitine			0.999845
D8 mTORi-D15 mTORi + carnitine			0.999957
D8 mTORi + carnitine-D15 mTORi + carnitine			0.99865
E4.5-D15 mTORi + carnitine			0.144902
D3 mTORi + carnitine-D3 mTORi			0.997023
D8 mTORi-D3 mTORi			0.996624
D8 mTORi + carnitine-D3 mTORi			0.999994
E4.5-D3 mTORi			0.0029194
D8 mTORi-D3 mTORi + carnitine			1
D8 mTORi + carnitine-D3 mTORi + carnitine			0.999903
E4.5-D3 mTORi + carnitine			0.0028961
D8 mTORi + carnitine-D8 mTORi			0.999822
E4.5-D8 mTORi			0.0131862
E4.5-D8 mTORi + carnitine			0.0487499

## Sheet: fig5c
	p adj
D15 mTORi + carnitine reactivated 12h-D15 mTORi + carnitine	1
D15 mTORi + carnitine reactivated 24h-D15 mTORi + carnitine	0.121857
D3 mTORi-D15 mTORi + carnitine	0.99947
D3 mTORi + carnitine-D15 mTORi + carnitine	0.545245
D8 mTORi-D15 mTORi + carnitine	0.985488
D8 mTORi + carnitine-D15 mTORi + carnitine	0.999835
D8 mTORi + carnitine reactivated 12h-D15 mTORi + carnitine	0.996084
D8 mTORi reactivated-D15 mTORi + carnitine	0.999594
E4.5-D15 mTORi + carnitine	0.976843
D15 mTORi + carnitine reactivated 24h-D15 mTORi + carnitine reactivated 12h	0.0314727
D3 mTORi-D15 mTORi + carnitine reactivated 12h	0.999799
D3 mTORi + carnitine-D15 mTORi + carnitine reactivated 12h	0.315714
D8 mTORi-D15 mTORi + carnitine reactivated 12h	0.98341
D8 mTORi + carnitine-D15 mTORi + carnitine reactivated 12h	0.999969
D8 mTORi + carnitine reactivated 12h-D15 mTORi + carnitine reactivated 12h	0.996893
D8 mTORi reactivated-D15 mTORi + carnitine reactivated 12h	0.999882
E4.5-D15 mTORi + carnitine reactivated 12h	0.967219
D3 mTORi-D15 mTORi + carnitine reactivated 24h	1.3e-06
D3 mTORi + carnitine-D15 mTORi + carnitine reactivated 24h	0.432046
D8 mTORi-D15 mTORi + carnitine reactivated 24h	0.0091127
D8 mTORi + carnitine-D15 mTORi + carnitine reactivated 24h	0.0001245
D8 mTORi + carnitine reactivated 12h-D15 mTORi + carnitine reactivated 24h	0.0018265
D8 mTORi reactivated-D15 mTORi + carnitine reactivated 24h	0.0119058
E4.5-D15 mTORi + carnitine reactivated 24h	0.0005963
D3 mTORi + carnitine-D3 mTORi	0
D8 mTORi-D3 mTORi	0.974099
D8 mTORi + carnitine-D3 mTORi	1
D8 mTORi + carnitine reactivated 12h-D3 mTORi	0.999605
D8 mTORi reactivated-D3 mTORi	1
E4.5-D3 mTORi	0.546795
D8 mTORi-D3 mTORi + carnitine	0.26012
D8 mTORi + carnitine-D3 mTORi + carnitine	0.0035859
D8 mTORi + carnitine reactivated 12h-D3 mTORi + carnitine	0.0635325
D8 mTORi reactivated-D3 mTORi + carnitine	0.25039
E4.5-D3 mTORi + carnitine	0.0067456
D8 mTORi + carnitine-D8 mTORi	0.987133
D8 mTORi + carnitine reactivated 12h-D8 mTORi	0.999995
D8 mTORi reactivated-D8 mTORi	0.999763
E4.5-D8 mTORi	1
D8 mTORi + carnitine reactivated 12h-D8 mTORi + carnitine	0.999637
D8 mTORi reactivated-D8 mTORi + carnitine	1
E4.5-D8 mTORi + carnitine	0.910605
D8 mTORi reactivated-D8 mTORi + carnitine reactivated 12h	0.999999
E4.5-D8 mTORi + carnitine reactivated 12h	0.99985
E4.5-D8 mTORi reactivated	0.998656

## Sheet: fig5d
	p adj
D15 mTORi + carnitine reactivated 12h-D15 mTORi + carnitine	0
D15 mTORi + carnitine reactivated 24h-D15 mTORi + carnitine	0
D3 mTORi-D15 mTORi + carnitine	0.803818
D3 mTORi + carnitine-D15 mTORi + carnitine	6e-07
D8 mTORi-D15 mTORi + carnitine	0
D8 mTORi + carnitine-D15 mTORi + carnitine	1e-07
D8 mTORi + carnitine reactivated 12h-D15 mTORi + carnitine	0.341805
D8 mTORi reactivated 12h-D15 mTORi + carnitine	0.999778
E4.5-D15 mTORi + carnitine	0.0089648
D15 mTORi + carnitine reactivated 24h-D15 mTORi + carnitine reactivated 12h	0
D3 mTORi-D15 mTORi + carnitine reactivated 12h	0
D3 mTORi + carnitine-D15 mTORi + carnitine reactivated 12h	0
D8 mTORi-D15 mTORi + carnitine reactivated 12h	0
D8 mTORi + carnitine-D15 mTORi + carnitine reactivated 12h	0.450417
D8 mTORi + carnitine reactivated 12h-D15 mTORi + carnitine reactivated 12h	0.000117
D8 mTORi reactivated 12h-D15 mTORi + carnitine reactivated 12h	0
E4.5-D15 mTORi + carnitine reactivated 12h	0
D3 mTORi-D15 mTORi + carnitine reactivated 24h	0
D3 mTORi + carnitine-D15 mTORi + carnitine reactivated 24h	0
D8 mTORi-D15 mTORi + carnitine reactivated 24h	0
D8 mTORi + carnitine-D15 mTORi + carnitine reactivated 24h	0
D8 mTORi + carnitine reactivated 12h-D15 mTORi + carnitine reactivated 24h	0
D8 mTORi reactivated 12h-D15 mTORi + carnitine reactivated 24h	0
E4.5-D15 mTORi + carnitine reactivated 24h	0
D3 mTORi + carnitine-D3 mTORi	0.0002238
D8 mTORi-D3 mTORi	0
D8 mTORi + carnitine-D3 mTORi	0
D8 mTORi + carnitine reactivated 12h-D3 mTORi	0.0011754
D8 mTORi reactivated 12h-D3 mTORi	0.990796
E4.5-D3 mTORi	0.429524
D8 mTORi-D3 mTORi + carnitine	0
D8 mTORi + carnitine-D3 mTORi + carnitine	0
D8 mTORi + carnitine reactivated 12h-D3 mTORi + carnitine	0
D8 mTORi reactivated 12h-D3 mTORi + carnitine	1.08e-05
E4.5-D3 mTORi + carnitine	0.268895
D8 mTORi + carnitine-D8 mTORi	0
D8 mTORi + carnitine reactivated 12h-D8 mTORi	0
D8 mTORi reactivated 12h-D8 mTORi	0
E4.5-D8 mTORi	0
D8 mTORi + carnitine reactivated 12h-D8 mTORi + carnitine	0.0735951
D8 mTORi reactivated 12h-D8 mTORi + carnitine	0
E4.5-D8 mTORi + carnitine	0
D8 mTORi reactivated 12h-D8 mTORi + carnitine reactivated 12h	0.0742593
E4.5-D8 mTORi + carnitine reactivated 12h	1e-07
E4.5-D8 mTORi reactivated 12h	0.0664667

## Sheet: fig6e
	padj
D5mTORi+c-D5mTORi	0.529837
D5mTORi+FOXOi-D5mTORi	0.836612
D5mTORi+FOXOi+c-D5mTORi	0.529837
E4.5-D5mTORi	0.999744
D5mTORi+FOXOi-D5mTORi+c	0.981994
D5mTORi+FOXOi+c-D5mTORi+c	1
E4.5-D5mTORi+c	0.638323
D5mTORi+FOXOi+c-D5mTORi+FOXOi	0.981994
E4.5-D5mTORi+FOXOi	0.909985
D5mTORi+c-D5mTORi	0
D5mTORi+FOXOi-D5mTORi	1
D5mTORi+FOXOi+c-D5mTORi	0
E4.5-D5mTORi	6
D5mTORi+FOXOi-D5mTORi+c	66
D5mTORi+FOXOi+c-D5mTORi+c	75
E4.5-D5mTORi+c	2
D5mTORi+FOXOi+c-D5mTORi+FOXOi	24
E4.5-D5mTORi+FOXOi	41
E4.5-D5mTORi+FOXOi+c	38

## Sheet: edf4d
	padj
D5mTORi+c-D5mTORi	0.951671
D5mTORi+Cpt1i-D5mTORi	0.025394
E4.5-D5mTORi	0
D5mTORi+Cpt1i-D5mTORi+c	0.0589312
E4.5-D5mTORi+c	0
E4.5-D5mTORi+Cpt1i	0
diff lwr
D5mTORi+c-D5mTORi	6.4e-06
D5mTORi+Cpt1i-D5mTORi	0
E4.5-D5mTORi	0
D5mTORi+Cpt1i-D5mTORi+c	0
E4.5-D5mTORi+c	0
E4.5-D5mTORi+Cpt1i	0

## Sheet: edf4e
D5mTORi+c-D5mTORi	0.977326
D5mTORi+Cpt1i-D5mTORi	0.997375
E4.5-D5mTORi	3e-07
D5mTORi+Cpt1i-D5mTORi+c	0.998729
E4.5-D5mTORi+c	0
E4.5-D5mTORi+Cpt1i	1.6e-06
diff lwr
D5mTORi+c-D5mTORi	0.999649
D5mTORi+Cpt1i-D5mTORi	0.985737
E4.5-D5mTORi	0
D5mTORi+Cpt1i-D5mTORi+c	0.994582
E4.5-D5mTORi+c	0
E4.5-D5mTORi+Cpt1i	0

## Sheet: edf4f
	padj
D5mTORi+c-D5mTORi	0.006064
D5mTORi+Cpt1i-D5mTORi	0.728312
E4.5-D5mTORi	6.6e-05
D5mTORi+Cpt1i-D5mTORi+c	0.0911291
E4.5-D5mTORi+c	0.896
E4.5-D5mTORi+Cpt1i	0.003721
D5mTORi+c-D5mTORi	0
D5mTORi+Cpt1i-D5mTORi	0.0026175
E4.5-D5mTORi	0
D5mTORi+Cpt1i-D5mTORi+c	0.0184807
E4.5-D5mTORi+c	0
E4.5-D5mTORi+Cpt1i	0

## Sheet: edf4g
				padj
D5mTORi+c-D5mTORi				0.110629
D5mTORi+Cpt1i-D5mTORi				0.0026407
E4.5-D5mTORi				0.0005596
D5mTORi+Cpt1i-D5mTORi+c				0.426972
E4.5-D5mTORi+c				2e-07
E4.5-D5mTORi+Cpt1i				0
				padj
D5mTORi+c-D5mTORi				2e-07
D5mTORi+Cpt1i-D5mTORi				0
E4.5-D5mTORi				0
D5mTORi+Cpt1i-D5mTORi+c				0.0077969
E4.5-D5mTORi+c				0
E4.5-D5mTORi+Cpt1i				0

## Sheet: edf4h
				padj
D5mTORi+c-D5mTORi				0.968149
D5mTORi+Cpt1i-D5mTORi				0
E4.5-D5mTORi				0
D5mTORi+Cpt1i-D5mTORi+c				0
E4.5-D5mTORi+c				1e-07
E4.5-D5mTORi+Cpt1i				0.608918
D5mTORi+c-D5mTORi				0.799091
D5mTORi+Cpt1i-D5mTORi				0
E4.5-D5mTORi				0
D5mTORi+Cpt1i-D5mTORi+c				0
E4.5-D5mTORi+c				0
E4.5-D5mTORi+Cpt1i				0.169053

## Sheet: edf6b
					p adj
D3 mTORi-D15 mTORi + carnitine					0.535717
D3 mTORi + carnitine-D15 mTORi					0.672293
D8 mTORi-D15 mTORi + carnitine					0
D8 mTORi + carnitine-D15 mTORi					0.999782
E4.5-D15 mTORi + carnitine					0
D3 mTORi + carnitine-D3 mTORi					0.999837
D8 mTORi-D3 mTORi					0
D8 mTORi + carnitine-D3 mTORi					0.455125
E4.5-D3 mTORi					0
D8 mTORi-D3 mTORi + carnitine					0
D8 mTORi + carnitine-D3 mTORi					0.581662
E4.5-D3 mTORi + carnitine					0
D8 mTORi + carnitine-D8 mTORi					0
E4.5-D8 mTORi					0
E4.5-D8 mTORi + carnitine					0

[truncated: 3 more sheets: edf6d, edf6e, edf7d]
