# Supplementary material for: FOXO1-mediated lipid metabolism maintains mammalian embryos in dormancy
Source: Nat Cell Biol. 2024 Jan 4;26(2):181–93. doi: 10.1038/s41556-023-01325-3 (PMC10866708; doi:10.1038/s41556-023-01325-3)
Supplement: Supplementary file 15 — Statistical source data. [file 41556_2023_1325_MOESM15_ESM.xlsx]

## Sheet: Fig.1C
sample.id	dm1	dm2	dm3	dm4	dm5	dpt1	dpt2	dpt3	um1	um2	time.str	time	condition.str	condition	replicate	cell.line
Unique peptides ES1_0h	-0.195317	-0.0588889	0.189686	0.272065	0.155464	0	0.255346	0.189444	2.48459	-0.40758	0h	0	ES1	Pausing	1	ES
Unique peptides ES1_1h	-0.249127	-0.128771	0.175941	0.294694	0.17403	0.255346	0	0.277732	2.37401	-0.0592834	1h	1	ES1	Pausing	1	ES
Unique peptides ES1_3h	-0.239343	-0.120754	0.183935	0.348816	0.161373	0.189444	0.277732	0	2.10703	-0.421418	3h	3	ES1	Pausing	1	ES
Unique peptides ES1_6h	-0.168605	-0.0209218	0.0900295	0.310646	0.0559463	0.160719	0.312422	0.306386	2.32807	-0.868697	6h	6	ES1	Pausing	1	ES
Unique peptides ES1_12h	-0.102901	-0.0932897	0.0921015	0.290171	-0.0613761	0.318191	0.470397	0.454459	1.93299	-1.09282	12h	12	ES1	Pausing	1	ES
Unique peptides ES1_24h	0.10946	-0.106742	-0.0245561	0.148484	-0.222186	0.935932	1.0937	1.06822	-1.73491	-0.339772	24h	24	ES1	Pausing	1	ES
Unique peptides ES1_48h	0.112418	-0.129306	-0.0629442	0.138872	-0.404697	0.990385	1.14166	1.11852	-1.66771	-0.80192	48h	48	ES1	Pausing	1	ES
Unique peptides ES2_0h	-0.279056	-0.197706	-0.0551471	-0.327023	0.0318113	0.59815	0.557056	0.593859	1.78854	-0.15847	0h	0	ES2	Pausing	2	ES
Unique peptides ES2_1h	-0.292314	-0.204202	-0.0801375	-0.314257	0.0155405	0.611346	0.571934	0.608212	1.93051	0.0741022	1h	1	ES2	Pausing	2	ES
Unique peptides ES2_3h	-0.291925	-0.194879	-0.0789684	-0.290785	0.0105704	0.5974	0.550654	0.590026	1.54146	-0.0420241	3h	3	ES2	Pausing	2	ES
Unique peptides ES2_6h	-0.268191	-0.19277	-0.0699073	-0.239567	-0.0271893	0.534688	0.500744	0.538581	1.53528	0.347158	6h	6	ES2	Pausing	2	ES
Unique peptides ES2_12h	-0.122704	-0.0380624	-0.190041	3.68e-05	-0.262989	0.522663	0.63152	0.626007	1.77973	0.536195	12h	12	ES2	Pausing	2	ES
Unique peptides ES2_24h	-0.0243365	-0.0689043	-0.177889	0.0677613	-0.354526	0.695115	0.829592	0.813426	-0.64158	-1.19969	24h	24	ES2	Pausing	2	ES
Unique peptides ES2_48h	0.111001	-0.103712	-0.0640808	0.105245	-0.386325	0.982023	1.13443	1.11245	-1.24632	-0.915301	48h	48	ES2	Pausing	2	ES
Unique peptides ES3_0h	-0.139668	0.18607	-0.104253	-0.0055741	0.0842117	0.47441	0.613914	0.611968	2.30535	0.611115	0h	0	ES3	Pausing	3	ES
Unique peptides ES3_1h	-0.111712	0.35059	-0.193143	0.0287373	0.0756763	0.677849	0.819287	0.810796	2.68337	0.873565	1h	1	ES3	Pausing	3	ES
Unique peptides ES3_3h	-0.105651	0.364209	-0.255776	0.0465208	0.0606919	0.72049	0.857273	0.846935	3.12016	0.950847	3h	3	ES3	Pausing	3	ES
Unique peptides ES3_6h	-0.108903	0.338875	-0.261754	0.0772177	0.0276665	0.694431	0.830014	0.819294	3.01789	0.665441	6h	6	ES3	Pausing	3	ES
Unique peptides ES3_12h	-0.0591365	0.293757	-0.245102	0.0632396	-0.0155175	0.719158	0.872498	0.858421	2.61292	1.29719	12h	12	ES3	Pausing	3	ES
Unique peptides ES3_24h	0.102968	0.078329	-0.0921454	0.0120709	-0.0424847	0.957557	1.124	1.10407	-1.11998	0.778389	24h	24	ES3	Pausing	3	ES
Unique peptides ES3_48h	0.139254	0.0162123	-0.0161314	-0.00599302	-0.0759721	1.03674	1.20072	1.18012	-1.43784	0.421364	48h	48	ES3	Pausing	3	ES
Unique peptides ES4_1h	0.196701	-0.112243	-0.126251	-0.0110526	0.266549	1.19291	1.34755	1.32826	-2.55092	0.500702	1h	1	ES4	Release	4	ES
Unique peptides ES4_3h	0.174583	-0.0623054	-0.136371	-0.0240288	0.281648	1.14916	1.3049	1.28623	-2.15537	0.688381	3h	3	ES4	Release	4	ES
Unique peptides ES4_6h	0.163266	-0.0490934	-0.11305	-0.0265416	0.239749	1.1113	1.26922	1.25042	-2.16912	-0.128394	6h	6	ES4	Release	4	ES
Unique peptides ES4_12h	0.131306	-0.0363143	0.03831	-0.0412678	0.0666663	0.990759	1.15839	1.13908	-1.83919	0.610586	12h	12	ES4	Release	4	ES
Unique peptides ES4_24h	0.0342573	0.0557606	0.141498	-0.076246	-0.0138105	0.744313	0.921933	0.905827	0.0917079	-0.0620785	24h	24	ES4	Release	4	ES
Unique peptides ES4_48h	0.0112229	0.254232	0.329554	-0.169019	-0.0842608	0.818235	0.994017	0.980273	0.378725	-0.571436	48h	48	ES4	Release	4	ES
Unique peptides ES5_1h	0.203618	-0.12602	-0.094187	-0.00232433	0.177408	1.2072	1.36211	1.34227	-2.48949	0.520762	1h	1	ES5	Release	5	ES
Unique peptides ES5_3h	0.196617	-0.123334	-0.0983622	-0.00673629	0.199637	1.1893	1.34495	1.32542	-2.63926	-0.00197926	3h	3	ES5	Release	5	ES
Unique peptides ES5_6h	0.152449	-0.122465	-0.0258125	0.0240474	-0.0631534	1.05831	1.21687	1.19636	-2.70619	-0.561058	6h	6	ES5	Release	5	ES
Unique peptides ES5_12h	0.118709	-0.0602966	0.0604291	-0.0248858	-0.0233002	0.958968	1.12506	1.10595	-2.17537	-0.8137	12h	12	ES5	Release	5	ES
Unique peptides ES5_24h	0.0380535	0.0489831	0.187596	-0.0730757	-0.0459458	0.755303	0.932538	0.916552	0.0177983	0.303513	24h	24	ES5	Release	5	ES
Unique peptides ES5_48h	-0.00873056	0.118115	0.252514	-0.0830041	-0.108127	0.66326	0.841854	0.82506	0.851749	-0.409205	48h	48	ES5	Release	5	ES
Unique peptides ES6_1h	0.173306	-0.0608616	0.00991483	-0.0252148	0.0580369	1.11812	1.27875	1.25878	-2.00005	0.187042	1h	1	ES6	Release	6	ES
Unique peptides ES6_3h	0.191964	-0.0899793	-0.0043054	-0.0265871	0.0940166	1.17452	1.33279	1.31306	-2.93978	0.423592	3h	3	ES6	Release	6	ES
Unique peptides ES6_6h	0.14955	-0.0743842	0.00893141	-0.0136958	-0.00775073	1.04647	1.20819	1.18824	-2.91895	-0.22221	6h	6	ES6	Release	6	ES
Unique peptides ES6_12h	0.120859	0.0791165	0.162984	-0.115741	0.0371066	0.989306	1.16398	1.14594	-0.800384	0.00252355	12h	12	ES6	Release	6	ES
Unique peptides ES6_24h	0.0664298	0.167256	0.292645	-0.158427	-0.0036752	0.890944	1.06489	1.04866	-0.109874	-0.380105	24h	24	ES6	Release	6	ES
Unique peptides ES6_48h	0.0178167	0.227881	0.350796	-0.167202	-0.0725423	0.82183	0.994898	0.979944	0.460411	-0.335326	48h	48	ES6	Release	6	ES

## Sheet: Fig. 1D
sample.id	dm1	dm2	dm3	dm4	dm5	dpt1	dpt2	dpt3	um1	um2	time.str	time	condition.str	condition	replicate	cell.line
Unique peptides TS1_0h	0.14178	0.0459114	0.242542	0.317887	-0.0794644	0	0.399513	0.582795	-8.94556	0.926056	0h	0	TS1	Pausing	1	TS
Unique peptides TS1_1h	0.141472	0.0753201	0.249996	0.327595	-0.0807202	0.399513	0	0.487837	-9.23667	0.723474	1h	1	TS1	Pausing	1	TS
Unique peptides TS1_3h	0.140799	0.160396	0.183025	0.247544	-0.0623734	0.582795	0.487837	0	-9.29506	1.33242	3h	3	TS1	Pausing	1	TS
Unique peptides TS1_6h	0.140853	0.174181	0.184095	0.253172	-0.0668932	0.633321	0.536159	0.149894	-9.62449	1.16332	6h	6	TS1	Pausing	1	TS
Unique peptides TS1_12h	0.140671	0.244589	0.0573699	0.103455	-0.0392959	1.0526	0.955754	0.531429	-9.69404	1.57617	12h	12	TS1	Pausing	1	TS
Unique peptides TS1_24h	0.141654	0.304429	-0.0348722	-0.00237572	-0.0230331	1.4448	1.36238	0.957932	-9.64826	1.94069	24h	24	TS1	Pausing	1	TS
Unique peptides TS1_48h	0.140555	0.304036	-0.0817846	-0.0579255	-0.0141006	1.50829	1.43416	1.04559	-9.27893	2.24694	48h	48	TS1	Pausing	1	TS
Unique peptides TS2_0h	0.170043	-0.219862	0.0835506	0.108749	-0.0324835	1.74162	1.84705	2.09998	-8.1422	0.340758	0h	0	TS2	Pausing	2	TS
Unique peptides TS2_1h	0.170344	-0.268429	0.0192069	0.023638	-0.00960205	1.94435	2.0542	2.29043	-7.92463	0.521888	1h	1	TS2	Pausing	2	TS
Unique peptides TS2_3h	0.174163	-0.277428	-0.0468478	-0.0620351	0.0142937	2.13826	2.23684	2.44433	-7.47272	0.506541	3h	3	TS2	Pausing	2	TS
Unique peptides TS2_6h	0.171369	-0.226208	-0.0969029	-0.122709	0.029229	1.99584	2.08639	2.25554	-8.2671	1.03213	6h	6	TS2	Pausing	2	TS
Unique peptides TS2_12h	0.168122	-0.132294	-0.132379	-0.159067	0.0331751	1.75558	1.83053	1.93603	-8.28674	1.50479	12h	12	TS2	Pausing	2	TS
Unique peptides TS2_24h	0.154819	0.194715	-0.174953	-0.182658	0.0185084	1.46038	1.43519	1.20455	-8.553	2.23049	24h	24	TS2	Pausing	2	TS
Unique peptides TS2_48h	0.150849	0.254097	-0.161435	-0.158661	0.00741675	1.51416	1.4685	1.16985	-9.05597	2.3342	48h	48	TS2	Pausing	2	TS
Unique peptides TS3_0h	0.150912	-0.140035	0.122404	0.15919	-0.0434076	1.01327	1.12454	1.41958	-7.94695	0.864216	0h	0	TS3	Pausing	3	TS
Unique peptides TS3_1h	0.165216	-0.26146	0.00983705	0.00819062	-0.00289163	1.81248	1.92453	2.1667	-7.25989	0.430314	1h	1	TS3	Pausing	3	TS
Unique peptides TS3_3h	0.172931	-0.274023	-0.0187685	-0.0275566	0.00620192	2.06682	2.16985	2.38628	-7.35015	0.934678	3h	3	TS3	Pausing	3	TS
Unique peptides TS3_6h	0.167121	-0.221069	-0.0799937	-0.102804	0.0255226	1.84867	1.9445	2.12558	-7.78202	1.38398	6h	6	TS3	Pausing	3	TS
Unique peptides TS3_12h	0.161555	-0.0503266	-0.130417	-0.149202	0.0262244	1.44291	1.50126	1.55635	-8.34852	1.77833	12h	12	TS3	Pausing	3	TS
Unique peptides TS3_24h	0.15241	0.221369	-0.164723	-0.168272	0.0140783	1.45665	1.42032	1.15118	-8.70306	2.55737	24h	24	TS3	Pausing	3	TS
Unique peptides TS3_48h	0.153301	0.228824	-0.179961	-0.186606	0.0170485	1.52463	1.49049	1.22666	-8.93792	2.77932	48h	48	TS3	Pausing	3	TS
Unique peptides TS4_0h	-0.167412	-0.0189675	-0.151759	0.097138	-0.165263	12.8836	12.8755	12.853	9.46316	-1.73275	0h	0	TS4	Release	4	TS
Unique peptides TS4_1h	-0.157338	-0.0178653	-0.132214	0.0779191	-0.188017	12.4653	12.4573	12.4349	9.44403	-1.42976	1h	1	TS4	Release	4	TS
Unique peptides TS4_3h	-0.172005	-0.0193875	-0.144962	0.0895793	-0.164371	13.0729	13.0647	13.0422	9.72862	-1.47177	3h	3	TS4	Release	4	TS
Unique peptides TS4_6h	-0.162101	-0.0154766	-0.080014	0.0441515	-0.0772283	12.6588	12.6506	12.628	8.90411	-1.42105	6h	6	TS4	Release	4	TS
Unique peptides TS4_12h	-0.157115	-0.00875185	0.040684	-0.0473609	0.00415477	12.4507	12.4423	12.4193	8.71493	-1.69085	12h	12	TS4	Release	4	TS
Unique peptides TS4_24h	-0.146184	-0.000256855	0.111449	-0.0748827	0.180719	11.9986	11.99	11.9665	8.11951	-2.08209	24h	24	TS4	Release	4	TS
Unique peptides TS4_48h	-0.110912	0.0203321	0.222348	-0.115676	0.320643	10.5446	10.5353	10.5105	7.55615	-2.29826	48h	48	TS4	Release	4	TS
Unique peptides TS5_0h	-0.168452	-0.0203169	-0.173273	0.112693	-0.185544	12.9288	12.9207	12.8983	9.27101	-1.23451	0h	0	TS5	Release	5	TS
Unique peptides TS5_1h	-0.162835	-0.0166105	-0.128967	0.0928323	-0.0312004	12.6895	12.6813	12.6587	8.81128	-0.918617	1h	1	TS5	Release	5	TS
Unique peptides TS5_3h	-0.169937	-0.0167183	-0.115044	0.0770814	-0.0589684	12.9834	12.9752	12.9525	9.46071	-0.819659	3h	3	TS5	Release	5	TS
Unique peptides TS5_6h	-0.167638	-0.0166065	-0.0946811	0.0538615	-0.0943659	12.8884	12.8802	12.8576	9.03179	-2.06033	6h	6	TS5	Release	5	TS
Unique peptides TS5_12h	-0.150287	-0.0034926	0.340779	-0.37105	-0.400061	12.2112	12.2028	12.1796	8.37749	-1.68242	12h	12	TS5	Release	5	TS
Unique peptides TS5_24h	-0.156599	-0.00347585	0.345925	-0.374036	-0.390199	12.4722	12.4637	12.4405	8.04464	-1.4945	24h	24	TS5	Release	5	TS
Unique peptides TS5_48h	-0.104908	0.0283969	0.256219	-0.127798	0.360778	10.3021	10.2924	10.2668	7.30884	-2.08174	48h	48	TS5	Release	5	TS
Unique peptides TS6_0h	-0.151453	-0.0131216	-0.115054	0.0978299	0.0757598	12.2185	12.2104	12.1878	8.64679	-0.46775	0h	0	TS6	Release	6	TS
Unique peptides TS6_1h	-0.162785	-0.014651	-0.12803	0.10751	0.0754872	12.6904	12.6821	12.6594	8.84857	-0.378818	1h	1	TS6	Release	6	TS
Unique peptides TS6_3h	-0.151294	-0.0128242	-0.103046	0.0877516	0.0860411	12.2122	12.2041	12.1814	9.11638	-0.186933	3h	3	TS6	Release	6	TS
Unique peptides TS6_6h	-0.168208	-0.0129427	-0.0930256	0.0846209	0.140958	12.9135	12.9051	12.8823	8.23683	-0.532387	6h	6	TS6	Release	6	TS
Unique peptides TS6_12h	-0.159933	-0.00945997	-0.0387499	0.0439969	0.172698	12.5687	12.5603	12.5373	8.07165	-0.969721	12h	12	TS6	Release	6	TS
Unique peptides TS6_24h	-0.140749	0.00272527	0.0955898	-0.0434807	0.260134	11.7728	11.764	11.7404	7.7092	-1.90222	24h	24	TS6	Release	6	TS
Unique peptides TS6_48h	-0.0652367	0.046911	0.217536	-0.0657488	0.333893	8.6504	8.64003	8.61216	6.88818	-2.25192	48h	48	TS6	Release	6	TS

## Sheet: Fig. 1E
Pathway	ES_reg_coeff	TS_reg_coeff	direction	divergence_score
DNA replication	0.00551209	-0.010813	ESup_TSdown	0.0163251
Synthesis and degradation of ketone bodies	0.00994074	-0.0056799	ESup_TSdown	0.0156206
Valine, leucine and isoleucine degradation	0.00874296	-0.00653523	ESup_TSdown	0.0152782
Mismatch repair	0.00632101	-0.00879345	ESup_TSdown	0.0151145
Propanoate metabolism	0.00756249	-0.00621487	ESup_TSdown	0.0137774
SNARE interactions in vesicular transport	-0.00736778	0.00449077	ESdown_TSup	0.0118586
Fatty acid degradation	0.00793481	-0.00358209	ESup_TSdown	0.0115169
Homologous recombination	0.00567629	-0.00576625	ESup_TSdown	0.0114425
Tryptophan metabolism	0.00577968	-0.00538506	ESup_TSdown	0.0111647
Hippo signaling pathway - multiple species	-0.00333993	0.00741242	ESdown_TSup	0.0107524
Autophagy - other	-0.00461321	0.00564005	ESdown_TSup	0.0102533
Thiamine metabolism	0.0049521	-0.00505847	ESup_TSdown	0.0100106
Glyoxylate and dicarboxylate metabolism	0.00329003	-0.00650712	ESup_TSdown	0.00979715
beta-Alanine metabolism	0.00842524	-0.00125863	ESup_TSdown	0.00968387
Cholesterol metabolism	0.00476971	-0.00480698	ESup_TSdown	0.00957669
Base excision repair	0.0031599	-0.00462115	ESup_TSdown	0.00778105
Fatty acid biosynthesis	0.00361096	-0.0041143	ESup_TSdown	0.00772526

## Sheet: Fig. 1F
Pathway	ES mean log2FC 1vs0	ES mean log2FC 3vs0	ES mean log2FC 6vs0	ES mean log2FC 12vs0	ES mean log2FC 24vs0	ES mean log2FC 48vs0	TS mean log2FC 1vs0	TS mean log2FC 3vs0	TS mean log2FC 6vs0	TS mean log2FC 12vs0	TS mean log2FC 24vs0	TS mean log2FC 48vs0
Fatty acid degradation	0.000917059	0.0575697	0.128914	0.123736	0.198871	0.428382	0.145684	0.0747353	0.0990065	0.00292382	-0.0723935	-0.0330118
Mismatch repair	-0.039992	-0.044162	-0.005225	0.0436945	0.15455	0.25181	0.09745	-0.09022	-0.076299	-0.14339	-0.297502	-0.38795
Valine, leucine and isoleucine degradation	-0.132513	-0.022536	0.0234695	0.0188586	0.225795	0.323937	0.0341125	0.045184	-0.0299487	-0.1268	-0.239648	-0.251248
Homologous recombination	0.018489	0.0553984	-0.0218032	-0.00125516	0.236717	0.239303	0.0232548	0.0461387	-0.050589	-0.0760226	-0.174424	-0.235032
SNARE interactions in vesicular transport	0.0481357	-0.0348132	0.00439679	-0.0771	-0.142618	-0.340839	-0.0515721	-0.012425	0.0626189	0.0752857	0.0704536	0.202693
Base excision repair	-0.023644	-0.033536	0.05938	0.131353	0.166229	0.140052	0.0277016	0.0432936	-0.065192	-0.0328248	-0.0100928	-0.21938
