# Supplementary material for: FOXO1-mediated lipid metabolism maintains mammalian embryos in dormancy
Source: Nat Cell Biol. 2024 Jan 4;26(2):181–93. doi: 10.1038/s41556-023-01325-3 (PMC10866708; doi:10.1038/s41556-023-01325-3)
Supplement: Supplementary file 16 — Statistical source data. [file 41556_2023_1325_MOESM16_ESM.xlsx]

## Sheet: Fig.2A
UP											DOWN
gene	0h	1h	3h	6h	12h	24h	48h	cluster	response		gene	0h	1h	3h	6h	12h	24h	48h	cluster	response
Abhd10	-0.797125	-0.921449	-1.18025	0.510224	0.019374	1.01845	1.35077	clust_1	immediate		Ahcy	0.734572	0.918361	0.527266	0.629549	-0.0101761	-1.29077	-1.5088	clust_1	immediate
Acp6	-0.904772	-1.3714	-0.344349	-0.146433	0.32009	1.04372	1.40314	clust_1	immediate		Ak6	1.46523	0.15404	0.999215	0.0229203	-0.370066	-0.896955	-1.37439	clust_1	immediate
Adk	-1.79692	-0.277898	-0.537679	0.11801	0.481465	0.748759	1.26427	clust_1	immediate		Anln	0.793695	0.940868	0.659261	0.193269	-0.0734189	-0.605622	-1.90805	clust_1	immediate
Akap9	-0.786261	-0.851546	-1.06076	-0.126472	0.286745	0.943742	1.59455	clust_1	immediate		Aprt	0.841131	0.900602	0.528023	0.431563	-0.088142	-0.761499	-1.85168	clust_1	immediate
Arhgap11a	-1.10517	-1.1305	-0.637185	0.16564	0.257492	1.23583	1.2139	clust_1	immediate		Ass1	0.846254	0.987148	0.315801	0.438636	0.0540701	-0.808852	-1.83306	clust_1	immediate
Atad5	-0.721116	-1.39832	-0.656289	0.132693	0.20956	1.02761	1.40587	clust_1	immediate		Atic	0.605986	0.483579	0.611077	0.854734	0.321372	-1.27432	-1.60243	clust_1	immediate
Bckdha	-0.76208	-1.47261	-0.461278	-0.113158	0.767282	0.601518	1.44032	clust_1	immediate		Atxn2l	1.24352	0.925125	0.696713	-0.0283819	-0.580098	-0.790574	-1.46631	clust_1	immediate
Cggbp1	-0.608544	-1.41238	-0.69816	0.0410951	0.261628	0.927213	1.48915	clust_1	immediate		Baiap2	0.860636	0.528463	0.63791	0.362612	0.0500617	-0.364538	-2.07514	clust_1	immediate
Ctbp2	-0.749785	-1.6345	-0.46011	0.255442	1.00326	1.12865	0.457046	clust_1	immediate		Bysl	1.3263	0.267453	0.654444	0.50236	-0.202117	-0.957532	-1.59091	clust_1	immediate
Ctsa	-0.885614	-1.06754	-0.906018	0.0992519	0.296537	1.47995	0.983435	clust_1	immediate		Cbr3	0.851014	0.52023	0.656653	0.696077	-0.242913	-0.550391	-1.93067	clust_1	immediate
Ddx39b	-1.14029	-0.781567	-0.695312	-0.337245	0.560664	0.801681	1.59207	clust_1	immediate		Cct7	1.06584	1.02392	0.595789	0.116483	-0.859771	-0.330159	-1.61209	clust_1	immediate
Deptor	-0.9596	-1.02772	-0.602826	-0.155976	0.118062	1.02425	1.60381	clust_1	immediate		Cdc20	1.80766	0.456638	0.232596	-0.193871	-0.412526	-0.4579	-1.43259	clust_1	immediate
Diablo	-1.28414	-1.04218	-0.631986	0.105331	0.885683	0.724074	1.24323	clust_1	immediate		Cdc34	1.22858	0.597921	0.83287	0.150454	-0.377714	-0.818219	-1.61389	clust_1	immediate
Elf2	-0.534336	-1.26916	-0.992443	-0.124253	0.662602	0.888008	1.36958	clust_1	immediate		Chaf1a	1.23723	-0.454307	1.30928	0.257485	-0.703269	-0.260876	-1.38554	clust_1	immediate
Fgd1	-1.40484	-0.836826	-0.615866	0.523617	0.16345	1.46636	0.704103	clust_1	immediate		Chordc1	0.792429	0.808178	0.544433	0.635139	-0.0211314	-1.05358	-1.70547	clust_1	immediate
Hagh	-0.875463	-0.928387	-1.05847	0.240893	0.768065	0.261138	1.59222	clust_1	immediate		Ckap2	0.827263	1.21162	0.559982	-0.0290775	-0.185634	-0.619099	-1.76506	clust_1	immediate
Hcfc1	-0.923641	-1.43949	-0.603074	0.25011	0.584271	0.934063	1.19777	clust_1	immediate		Ckb	0.644783	0.858224	1.01293	0.388751	-0.34329	-0.911709	-1.64969	clust_1	immediate
Hist1h1b	-1.01521	-1.0964	-0.645281	-0.345829	0.914193	1.07544	1.11308	clust_1	immediate		Crip2	1.42691	0.253505	0.651922	0.465781	-0.478297	-0.748734	-1.57109	clust_1	immediate
Hist1h1c	-0.92415	-1.17606	-0.427505	-0.515698	1.15664	1.25673	0.63004	clust_1	immediate		Cth	1.0836	0.893675	0.421322	0.634537	-0.527321	-1.1317	-1.37411	clust_1	immediate
Hist1h1t	-0.250392	-1.73899	-0.652901	-0.0364497	0.810921	1.13845	0.729356	clust_1	immediate		Ddx24	0.783957	0.998488	0.662231	0.149423	-0.0735308	-0.649745	-1.87082	clust_1	immediate
Hsd17b11	-0.166247	-1.99729	-0.355971	0.259987	0.514277	0.899768	0.845475	clust_1	immediate		Ddx28	1.07059	0.282441	0.94258	0.761219	-0.662219	-1.21348	-1.18114	clust_1	immediate
Ice1	-0.830482	-1.69755	0.0719803	0.0488674	0.307468	0.802746	1.29697	clust_1	immediate		Ddx56	1.26806	-0.514592	1.00678	0.562105	0.0411223	-1.22002	-1.14346	clust_1	immediate
Ilf2	-1.20257	-0.412011	-1.2731	0.0946571	1.1903	0.638283	0.96443	clust_1	immediate		Denr	1.13854	0.423621	0.834377	0.503567	-0.584431	-0.632583	-1.68309	clust_1	immediate
Ilf3	-0.859526	-1.25233	-0.807507	-0.0406932	0.711236	1.17283	1.076	clust_1	immediate		Dhx8	1.52182	0.638803	0.838957	-0.279454	-0.842053	-0.835504	-1.04256	clust_1	immediate
Jmy	-1.16193	-1.30321	0.471137	0.58231	-0.213751	1.5282	0.0972382	clust_1	immediate		Dnaja2	1.26302	0.86848	0.816841	-0.00255818	-1.01436	-0.754576	-1.17685	clust_1	immediate
Kat6b	-1.07237	-1.04646	-0.0111937	-0.66321	0.322766	1.51738	0.953088	clust_1	immediate		Dohh	0.838366	0.651949	0.931478	0.57434	-0.770922	-0.56284	-1.66237	clust_1	immediate
Kif4	-1.36792	-0.59012	-0.40004	-0.148786	0.409654	1.83328	0.263926	clust_1	immediate		Dpp3	1.30315	0.0678792	1.23525	0.230361	-0.795564	-1.05491	-0.986167	clust_1	immediate
Leng8	-1.11126	-0.991099	-0.636465	-0.188629	0.964161	1.47424	0.489057	clust_1	immediate		Drg2	0.84835	0.369139	1.40538	0.310247	-0.611779	-1.11521	-1.20613	clust_1	immediate
Lig1	-0.978224	-0.796663	-0.965416	-0.314635	0.605978	1.3002	1.14876	clust_1	immediate		Eef1b	0.997971	1.02258	0.562719	0.38931	-0.435362	-1.06625	-1.47097	clust_1	immediate
Lin28b	-0.386393	-2.10348	0.433885	0.707374	0.653191	0.533398	0.162029	clust_1	immediate		Eef1d	0.886711	0.811433	0.836058	0.35545	-0.191256	-1.18682	-1.51158	clust_1	immediate
Lonp1	-0.904335	-1.09199	-0.597949	-0.061867	0.324241	0.53178	1.80012	clust_1	immediate		Eef1g	0.742101	0.985795	0.803618	0.293575	-0.106077	-1.22213	-1.49688	clust_1	immediate
Mcm2	-1.26031	-1.02795	-0.351933	-0.236543	0.432443	1.24266	1.20163	clust_1	immediate		Eif1	0.89458	0.749603	0.70684	0.535564	-0.251641	-0.919616	-1.71533	clust_1	immediate
Mdn1	-0.909989	-1.10212	-0.425302	-0.507218	0.398928	1.02824	1.51746	clust_1	immediate		Eif2a	1.16945	1.01159	0.60335	0.143796	-0.571319	-0.93292	-1.42395	clust_1	immediate
Mllt10	-0.98089	-1.04288	-0.840515	-0.0208742	0.456771	1.0066	1.42179	clust_1	immediate		Eif2b1	1.60526	0.527814	0.499547	0.0905955	-0.657558	-0.632228	-1.43343	clust_1	immediate
Mpp7	-1.16023	-0.898894	-0.652336	-0.0695633	0.24911	0.993818	1.5381	clust_1	immediate		Eif2b2	0.590491	0.241309	1.07481	0.920871	-0.724984	-0.397794	-1.70471	clust_1	immediate
Mybl2	-0.562892	-1.44107	-0.840865	-0.0568212	0.988054	0.745843	1.16775	clust_1	immediate		Eif4b	0.891004	1.28752	0.399775	0.183862	-0.36866	-0.775769	-1.61773	clust_1	immediate
Natd1	-1.00492	-0.166407	-1.23933	-0.14128	0.715237	1.69561	0.141085	clust_1	immediate		Eno3	1.29795	0.505915	0.653564	0.138213	-0.562578	-0.232327	-1.80074	clust_1	immediate
Ncoa6	-0.915826	-1.79268	0.488232	0.0247312	0.473489	0.832388	0.889668	clust_1	immediate		Eppk1	0.976986	0.996918	0.709556	-0.104179	-0.182236	-0.636738	-1.76031	clust_1	immediate
Ndufc2	-1.99496	0.00849555	-0.296375	-0.0890706	0.919763	0.835578	0.616565	clust_1	immediate		Eral1	1.11181	0.262546	0.85766	0.405816	-0.107089	-0.726451	-1.80429	clust_1	immediate
Nipbl	-0.955512	-0.811554	-0.640822	-0.68191	0.546588	1.37162	1.17159	clust_1	immediate		Erf	1.46684	0.22352	0.10558	1.03078	-1.14375	-0.826973	-0.85599	clust_1	immediate
Nop56	-1.39637	-1.0316	-0.349572	0.524618	-0.0218645	1.1184	1.15638	clust_1	immediate		Etv6	0.926694	-0.0253005	0.283751	0.707854	-0.590302	0.645199	-1.94789	clust_1	immediate
Numa1	-0.905538	-1.18119	-0.653734	-0.180028	0.479466	1.46115	0.979881	clust_1	immediate		Exoc1	1.45585	0.585975	0.636393	0.248718	-0.60267	-1.10744	-1.21682	clust_1	immediate
Ogdhl	-0.975978	-1.17825	-0.693661	-0.0800206	0.518942	1.18512	1.22385	clust_1	immediate		Fam129a	0.851258	0.686568	0.835576	0.361017	-0.58624	-0.260317	-1.88786	clust_1	immediate
Parg	-1.29368	-1.1556	-0.46985	0.203331	0.533792	1.26903	0.91297	clust_1	immediate		Far1	1.06583	0.539966	0.922309	0.431735	-0.365447	-1.16228	-1.43211	clust_1	immediate
Pcif1	-1.05123	-1.27057	-0.311573	-0.0751372	0.22835	1.08175	1.3984	clust_1	immediate		Farsa	1.52275	0.200739	0.926633	-0.263891	-0.136572	-0.838914	-1.41075	clust_1	immediate
Prdx5	-1.3914	-0.651926	-0.664968	-0.0529823	0.532105	0.652904	1.57626	clust_1	immediate		Fkbp10	1.62618	0.646684	0.521392	-0.101724	-0.499867	-1.07003	-1.12264	clust_1	immediate
Psap	-1.26407	-0.387051	-0.841782	-0.304952	0.226169	1.07047	1.50122	clust_1	immediate		Flnc	0.936181	0.722264	0.665571	0.195911	0.0781122	-0.690937	-1.9071	clust_1	immediate
Pvrl2	-1.12512	-1.56342	0.107985	0.988403	1.0308	0.482072	0.0792722	clust_1	immediate		G3bp2	0.325624	1.24547	0.838495	0.0686462	-0.113515	-0.539643	-1.82507	clust_1	immediate
Qki	-0.445654	-1.76118	-0.424857	0.669647	0.948982	1.07968	-0.0666152	clust_1	immediate		Gars	0.87677	0.52145	0.898212	0.553919	-0.112	-1.16433	-1.57402	clust_1	immediate
Rbm33	-0.823451	-1.66281	0.311699	0.572602	-0.343595	1.21907	0.726477	clust_1	immediate		Gart	0.913969	0.750955	0.805953	0.113201	-0.11163	-0.576911	-1.89554	clust_1	immediate
Rnmt	-1.56091	-0.66137	-0.599513	0.527701	0.543724	0.300395	1.44997	clust_1	immediate		Gfpt2	1.23244	0.658844	0.866024	0.0249503	-0.273806	-1.06025	-1.4482	clust_1	immediate
Sh3d19	-0.704945	-1.47503	-0.383161	0.575179	-0.257529	0.760618	1.48487	clust_1	immediate		Gm17296	1.47957	0.56332	0.497885	0.102757	-0.188129	-0.923422	-1.53199	clust_1	immediate
Sin3a	-0.916763	-1.03213	-0.689405	-0.0452741	0.133386	0.858322	1.69187	clust_1	immediate		Grpel1	0.337789	1.18946	0.664775	0.643188	-0.242577	-0.983488	-1.60915	clust_1	immediate
Smarce1	-1.0161	-0.968739	-0.850274	-0.133825	0.523085	1.3313	1.11455	clust_1	immediate		Grwd1	0.850231	0.189638	1.35002	-0.973012	-0.731934	0.579904	-1.26484	clust_1	immediate
Spint1	-0.756894	-1.0804	-1.0971	0.0549126	0.811924	0.675594	1.39196	clust_1	immediate		Gsk3b	0.907651	0.453206	0.875131	0.739508	-0.461104	-0.880138	-1.63425	clust_1	immediate
Ssb	-1.33045	0.0472608	-1.13864	-0.388461	1.24446	0.729661	0.836171	clust_1	immediate		Hmox1	1.09857	0.563638	0.928346	0.371148	-0.414963	-1.09909	-1.44765	clust_1	immediate
Supt6h	-1.16	-0.929631	-0.610413	-0.355326	0.699776	1.06109	1.2945	clust_1	immediate		Hspa1a	1.08091	0.789253	0.618803	0.0221047	-0.0491357	-0.601547	-1.86039	clust_1	immediate
Tcf20	-1.28463	-1.09351	0.154431	-0.0130206	-0.205908	1.44971	0.992925	clust_1	immediate		Hspd1	1.12053	0.0208749	0.65813	0.962256	-0.376616	-0.746207	-1.63897	clust_1	immediate
Tet1	-0.73524	-1.27907	-0.732	-0.261681	0.643072	1.25003	1.11489	clust_1	immediate		Hsph1	0.783353	0.798672	1.17111	0.28916	-0.833318	-0.822375	-1.3866	clust_1	immediate
Thnsl1	-0.546163	-1.70996	0.0319502	-0.355653	0.34268	0.995307	1.24184	clust_1	immediate		Impa1	1.17191	-0.0503715	0.724596	0.805095	-0.227179	-0.731786	-1.69226	clust_1	immediate
Thrap3	-1.60639	-0.265506	-0.870218	0.284675	1.39283	0.487415	0.577196	clust_1	immediate		Ipo7	1.27755	0.537817	0.856312	0.231518	-0.569773	-0.816934	-1.51649	clust_1	immediate
Tmpo	-1.43157	-1.14654	-0.227732	0.267403	0.801221	1.29391	0.443306	clust_1	immediate		Kbtbd8	0.979962	0.313703	1.06003	0.287723	-0.0891617	-0.791435	-1.76082	clust_1	immediate
Tns3	-1.53919	-1.08974	0.180449	0.454349	1.0156	1.07839	-0.0998579	clust_1	immediate		Klhdc4	0.886881	0.672829	0.671091	0.630697	-0.158298	-1.00962	-1.69358	clust_1	immediate
Trip12	-1.33913	-1.13691	-0.245167	-0.0932613	0.968862	1.24181	0.603803	clust_1	immediate		Kpna1	1.38904	0.348987	0.878869	0.364327	-0.76922	-1.15814	-1.05387	clust_1	immediate
Ttn	-0.755317	-1.08791	-0.839332	0.354991	-0.248529	1.15473	1.42137	clust_1	immediate		Lrrc59	0.992773	0.615301	0.536612	0.409653	0.182864	-0.921131	-1.81607	clust_1	immediate
Txnip	-1.33436	-1.5447	0.647873	0.655279	0.652175	0.204688	0.719045	clust_1	immediate		Lysmd2	1.63716	0.149051	0.632382	-0.0436475	-0.639136	-0.167667	-1.56814	clust_1	immediate
Ubr7	-1.15517	-1.16711	-0.596312	0.133595	0.582691	0.813571	1.38873	clust_1	immediate		Mapre1	0.971717	0.833382	0.965753	0.237563	-0.532521	-1.1295	-1.34639	clust_1	immediate
Usp9x	-0.963206	-1.15127	-0.535289	-0.177155	0.237816	1.19306	1.39605	clust_1	immediate		Mrpl12	1.0038	0.676918	1.00596	-0.395015	-0.0237466	-0.503915	-1.764	clust_1	immediate
Znf326	-1.41953	-0.831833	-0.463384	-0.014068	0.295812	1.09243	1.34058	clust_1	immediate		Mrto4	0.670514	0.599468	0.98109	0.0148538	0.270397	-0.583067	-1.95326	clust_1	immediate
Znf638	-0.808064	-1.15357	-0.676525	-0.173542	0.285067	0.906027	1.62061	clust_1	immediate		Mthfd2	0.567486	0.740915	0.76404	0.66644	-0.0329871	-0.884392	-1.8215	clust_1	immediate
Abcc4	-0.534794	-1.07331	-0.92954	-0.493918	0.680089	0.839026	1.51245	clust_2	adaptive		Mvp	1.13993	0.816468	0.679889	0.251503	-0.374938	-0.931912	-1.58095	clust_1	immediate
Adprh	-0.540444	-1.05503	-0.74719	-0.265182	-0.194864	1.38302	1.41968	clust_2	adaptive		Nle1	0.890195	0.995173	0.889082	0.200207	-0.559766	-0.926869	-1.48802	clust_1	immediate
Afg3l2	-0.4114	-1.179	-0.882586	-0.421231	0.561348	1.63975	0.693122	clust_2	adaptive		Nmd3	0.374057	1.18793	0.569486	0.395053	0.197128	-1.02977	-1.69388	clust_1	immediate
Aldh5a1	0.328553	-1.94245	-0.260828	0.119975	-0.204888	0.786894	1.17274	clust_2	adaptive		Nmt1	1.41133	0.657966	0.544056	0.175005	-0.279606	-1.14598	-1.36277	clust_1	immediate
Amdhd2	-0.33391	-1.29298	-0.678079	-0.570648	0.287822	1.2869	1.30089	clust_2	adaptive		Pabpc4	1.14744	0.758071	0.527787	0.277583	-0.162528	-0.78447	-1.76388	clust_1	immediate
Apoa1bp	-0.0945917	-1.05389	-0.83514	-0.366178	-0.422282	1.26707	1.50501	clust_2	adaptive		Pak1ip1	0.731678	0.836083	0.499216	0.800235	-0.195399	-0.969473	-1.70234	clust_1	immediate
Apoe	0.174014	-1.00573	-1.28248	-0.461156	0.153531	0.941986	1.47983	clust_2	adaptive		Pdlim7	0.844197	0.335702	0.833129	0.621552	-0.0395511	-0.695207	-1.89982	clust_1	immediate
Arid1a	-0.719123	-1.22921	-0.633732	-0.232977	0.176512	1.27479	1.36374	clust_2	adaptive		Phgdh	0.945274	0.799435	0.521724	0.621057	-0.137869	-1.30326	-1.44636	clust_1	immediate
Ash2l	-0.328573	-1.25258	-0.90208	-0.162468	0.0535374	1.05068	1.54148	clust_2	adaptive		Pno1	1.67315	0.597267	0.419158	-0.159805	-0.291834	-0.955735	-1.2822	clust_1	immediate
Aspscr1	-0.0372086	-0.778555	-1.07843	-0.651284	-0.195011	1.44813	1.29235	clust_2	adaptive		Pnp	0.978404	-0.16242	1.60024	0.24186	-0.991249	-0.720866	-0.945969	clust_1	immediate
Atad2	-0.52515	-0.901236	-0.884497	-0.612444	0.201234	1.29329	1.4288	clust_2	adaptive		Polrmt	0.607787	0.971385	0.709095	0.491354	-0.0970047	-0.931961	-1.75066	clust_1	immediate
Bub1	-0.259518	-0.621302	-1.00046	-0.977947	0.560559	0.586665	1.712	clust_2	adaptive		Ppa1	0.660243	0.404041	1.05231	0.806028	-0.250554	-1.2617	-1.41036	clust_1	immediate
Cd2ap	-0.362987	-1.37023	-0.764712	-0.256279	0.447995	1.64313	0.663085	clust_2	adaptive		Ppid	0.879397	0.63116	0.801	0.623181	-0.209301	-1.22036	-1.50508	clust_1	immediate
Cd97	-0.061878	-1.30097	-0.655595	-0.88306	0.53883	1.10201	1.26067	clust_2	adaptive		Ppm1f	0.87575	0.675346	0.446645	0.253315	0.146524	-0.299443	-2.09814	clust_1	immediate
Cdc5l	-0.393648	-1.70819	0.299773	-0.505936	0.0438167	1.04242	1.22177	clust_2	adaptive		Ppp2r1b	1.59301	0.954421	0.142691	-0.0457687	-0.600571	-0.822248	-1.22154	clust_1	immediate
Cdk5rap2	-0.706743	-0.947964	-0.783343	-0.539185	0.30097	1.45161	1.22466	clust_2	adaptive		Prmt5	1.55974	0.849502	0.498811	-0.247558	-0.658646	-0.779616	-1.22223	clust_1	immediate
Cenpf	0.126633	-0.24812	-1.20499	-0.884087	-0.4073	1.52833	1.08954	clust_2	adaptive		Psmc2	1.48034	0.522646	0.44536	0.545227	-0.811239	-1.07709	-1.10525	clust_1	immediate
Cobl	-0.235061	-0.699885	-0.837429	-0.80501	-0.238144	1.61424	1.20129	clust_2	adaptive		Psmd8	0.94651	0.815645	1.01362	-0.04784	-0.188324	-0.997003	-1.54261	clust_1	immediate
Ddx11	0.224903	-1.4099	-0.238489	-0.964577	-0.0206621	1.39527	1.01346	clust_2	adaptive		Psph	0.877225	0.591859	0.743013	0.42049	-0.117246	-0.559787	-1.95555	clust_1	immediate
Ddx17	-0.935951	-0.597864	-0.634532	-0.626987	0.0172844	1.62538	1.15267	clust_2	adaptive		Ptrhd1	1.09013	1.07458	0.526044	0.112631	-0.684144	-0.48786	-1.63138	clust_1	immediate
Dgka	-0.487973	-1.07318	-0.876833	-0.455195	0.288251	1.02123	1.5837	clust_2	adaptive		Rab7a	1.52334	0.377847	0.974887	-0.110812	-0.842128	-0.87326	-1.04987	clust_1	immediate
Elf1	-0.0276579	-0.875906	-1.55249	-0.261865	0.467664	1.08836	1.16189	clust_2	adaptive		Rasgrp2	0.907477	1.0243	0.810238	0.0365638	-0.214347	-1.02146	-1.54277	clust_1	immediate
Esrrb	-0.27677	-1.3143	-0.81507	-0.308118	0.214859	0.884284	1.61512	clust_2	adaptive		Rpl14	1.22824	0.766124	0.650256	0.147665	-0.190656	-1.16068	-1.44094	clust_1	immediate
Etfb	-0.59623	-1.10986	-0.664519	-0.496229	0.176795	1.15079	1.53925	clust_2	adaptive		Rrm1	0.583655	0.873917	0.652176	0.765399	-0.129061	-1.15248	-1.59361	clust_1	immediate
Etfdh	-0.649795	-1.21588	-0.613009	-0.344765	0.14644	1.34649	1.33052	clust_2	adaptive		Sec23ip	0.663785	0.969145	0.681272	0.375239	0.0300268	-0.961891	-1.75758	clust_1	immediate
Faf2	-0.036128	-1.20691	-0.592499	-0.873468	0.506384	1.71199	0.49063	clust_2	adaptive		Sfn	0.310959	0.973609	0.715174	0.498985	0.294354	-1.07433	-1.71875	clust_1	immediate
Fahd1	0.0271558	-0.505378	-0.113553	-1.89109	0.583335	0.87789	1.02164	clust_2	adaptive		Tcp1	1.19633	0.628023	1.02924	0.0796931	-0.631997	-0.97552	-1.32576	clust_1	immediate
Fam3c	0.722372	-1.31414	-0.977369	-0.62824	0.0997602	0.739497	1.35812	clust_2	adaptive		Tfdp1	1.08342	1.05273	0.569788	0.094837	-0.353938	-0.85906	-1.58778	clust_1	immediate
Fis1	-0.119539	-1.49525	-0.798959	-0.495964	0.799784	1.06006	1.04987	clust_2	adaptive		Tgm1	0.94094	0.592741	0.693171	0.779622	-1.24559	-0.345119	-1.41576	clust_1	immediate
Fn1	-0.452039	-1.0617	-1.16013	-0.0926726	0.299672	0.932225	1.53464	clust_2	adaptive		Tomm20	1.49177	0.866684	0.269293	0.185487	-0.679441	-0.768262	-1.36553	clust_1	immediate
Foxo1	-0.229874	-1.11942	-0.788311	-0.647192	0.0843455	1.33518	1.36526	clust_2	adaptive		Tubb6	1.00733	0.648694	0.776518	0.622764	-0.477984	-1.17937	-1.39795	clust_1	immediate
Ftl1	-0.571711	-0.50469	-0.792204	-1.15685	1.52554	0.764233	0.735678	clust_2	adaptive		Twf1	1.44432	1.02055	0.302	-0.300773	-0.210117	-0.90229	-1.35369	clust_1	immediate
Gkap1	1.25433	-0.753035	-1.65668	-0.440536	0.365369	0.738369	0.492187	clust_2	adaptive		Tyms	1.14296	-0.204781	1.39458	0.416235	-0.819885	-0.98247	-0.946642	clust_1	immediate
Glb1	-0.179773	-1.27685	-0.72965	-0.547133	0.103688	1.1786	1.45112	clust_2	adaptive		Vim	0.802391	0.765115	0.376296	0.46536	0.165532	-0.555677	-2.01902	clust_1	immediate
Golm1	0.213051	-0.905466	-0.626521	-1.2738	0.687998	0.307267	1.59747	clust_2	adaptive		Wdr1	0.995918	0.553464	0.837568	0.533468	-0.306594	-0.986225	-1.6276	clust_1	immediate
Grn	-0.508586	-0.86126	-1.23656	-0.0525392	0.0605384	1.08919	1.50922	clust_2	adaptive		Ykt6	0.826784	1.20534	0.454524	0.0384783	0.022619	-0.821366	-1.72637	clust_1	immediate
Gstz1	-0.772648	-1.21436	-0.265165	-0.376179	-0.0946678	1.35386	1.36917	clust_2	adaptive		Yrdc	1.66333	0.620319	0.539779	-0.314228	-0.614804	-0.568972	-1.32542	clust_1	immediate
Gtf2i	-0.614726	-1.10413	-0.678839	-0.582519	0.39008	1.51451	1.07562	clust_2	adaptive		Zc3h11a	0.722583	0.614069	1.18158	0.356681	-0.92283	-0.335523	-1.61656	clust_1	immediate
H2afy2	-0.912715	-0.804796	-0.700215	-0.601197	0.358485	1.33458	1.32586	clust_2	adaptive		Znrd1	1.58946	0.390838	0.8262	-0.0812841	-0.603584	-0.969448	-1.15218	clust_1	immediate
Helz	-0.119093	-1.28366	-0.535706	-0.246858	-0.534859	1.31343	1.40675	clust_2	adaptive		Aars	0.972767	0.86403	0.670863	0.427517	-0.246911	-1.3445	-1.34376	clust_2	adaptive
Hint2	-0.393472	-1.26776	-1.15908	0.0440495	0.543691	0.887443	1.34513	clust_2	adaptive		Abcf2	1.08242	1.02928	0.694106	0.195525	-0.608999	-1.28684	-1.10549	clust_2	adaptive
Hmgcl	-0.44403	-1.55412	-0.566916	-0.0555037	0.230569	1.47235	0.917656	clust_2	adaptive		Acly	1.28217	0.54765	0.574363	0.388564	-0.933468	-1.628	-0.231277	clust_2	adaptive
Hnrnpul1	-0.492901	-1.13805	-0.693091	-0.606904	0.39336	0.923247	1.61433	clust_2	adaptive		Actr10	1.2268	1.11547	0.212362	0.438566	-0.942943	-0.919443	-1.13081	clust_2	adaptive
Hook2	0.607888	-1.52466	-0.341065	-1.08029	0.41824	1.00805	0.911838	clust_2	adaptive		Actr1a	1.07888	1.17459	0.67028	0.00803647	-0.825711	-1.28484	-0.821231	clust_2	adaptive
Hs1bp3	-0.290325	-0.996913	-0.631398	-0.686392	-0.165339	1.69119	1.07918	clust_2	adaptive		Aimp1	0.647194	1.46606	0.714416	0.0206524	-0.569553	-1.14989	-1.12887	clust_2	adaptive
Hsd17b10	-0.714075	-1.01078	-0.343819	-0.707564	0.0142475	1.51342	1.24857	clust_2	adaptive		Alad	0.872809	0.734178	0.886413	0.628338	-0.61757	-1.28234	-1.22183	clust_2	adaptive
Iars2	0.317631	-1.20526	-0.649288	-0.568122	-0.49569	1.10731	1.49341	clust_2	adaptive		Aldoa	0.590119	1.20046	0.539109	-0.283689	-0.0764109	-1.95795	-0.0116363	clust_2	adaptive
Icam1	-0.0254576	-0.761142	-1.33858	-0.30043	-0.104644	0.861461	1.6688	clust_2	adaptive		Anxa2	0.886268	0.973279	0.637564	0.219519	-0.299398	-1.84164	-0.575591	clust_2	adaptive
Igf2r	-0.513132	-1.13617	-0.746334	-0.64985	0.522969	1.33688	1.18564	clust_2	adaptive		Anxa6	1.12439	0.683722	0.721401	0.471349	-0.428114	-1.41462	-1.15812	clust_2	adaptive
Kank2	-0.214823	-0.870294	-1.12945	-0.512708	0.0228206	1.33914	1.36532	clust_2	adaptive		Arpc2	1.24567	0.669637	0.387876	0.0305676	0.36301	-1.54897	-1.14779	clust_2	adaptive
Kif11	-0.0743582	-0.918128	-1.12467	-0.294681	-0.27592	1.58014	1.10762	clust_2	adaptive		Arpp19	1.05204	1.31468	0.352983	-0.19531	-0.122625	-0.974178	-1.42759	clust_2	adaptive
Kif20a	-0.271028	0.396801	-0.73083	0.161062	-0.595047	1.98839	-0.949349	clust_2	adaptive		Asns	0.974066	0.588299	1.1744	0.0180939	-0.30691	-1.56686	-0.881089	clust_2	adaptive
Lefty2;Lefty1	-0.432455	-1.38929	-0.472271	-0.667721	0.636483	0.932983	1.39227	clust_2	adaptive		Baz1a	0.717174	0.596588	1.08763	0.590194	-0.359399	-1.36653	-1.26566	clust_2	adaptive
Macf1	-0.313208	-1.10133	-0.59029	-0.641413	-0.135837	1.2484	1.53368	clust_2	adaptive		Bcat1	1.10298	0.665737	0.935155	0.325798	-0.616905	-1.39116	-1.02161	clust_2	adaptive
Mbtd1	-0.0445448	-1.49399	-0.670581	-0.210399	-0.0995153	1.04806	1.47097	clust_2	adaptive		Btf3	0.689534	1.55802	0.58846	-0.0338789	-0.99506	-1.1553	-0.651781	clust_2	adaptive
Mcm3	0.0561454	-1.00022	-0.962256	-0.906362	0.305033	1.33047	1.1772	clust_2	adaptive		Cacybp	0.280803	1.32693	0.630634	0.395278	-0.485304	-1.80329	-0.345051	clust_2	adaptive
Mex3a	0.0105192	-1.12574	-1.21846	-0.288876	0.150156	1.44305	1.02935	clust_2	adaptive		Cars	0.733489	1.06091	0.622643	0.615929	-0.476713	-1.47171	-1.08454	clust_2	adaptive
Mlf2	0.702399	0.142785	-1.6015	-0.998041	1.33324	0.382562	0.0385556	clust_2	adaptive		Cct2	1.29328	0.837891	0.82568	-0.133344	-0.651873	-1.35312	-0.818511	clust_2	adaptive
Msi2	-0.541554	-1.29968	-0.617788	-0.288335	0.108924	1.14568	1.49275	clust_2	adaptive		Cct3	0.743369	1.07041	1.19851	-0.0933992	-0.905317	-1.07616	-0.937415	clust_2	adaptive
Mtmr14	-0.073307	-1.20843	-0.592496	-0.79728	0.0370071	1.12242	1.51209	clust_2	adaptive		Cct4	1.22375	0.763335	0.878025	0.158154	-0.978833	-1.21697	-0.827455	clust_2	adaptive
Ncor2	-0.132623	-1.30157	-0.787956	-0.60867	0.30364	1.18786	1.33932	clust_2	adaptive		Cct5	0.927245	1.1901	0.643786	0.0829016	-0.322418	-1.35912	-1.16249	clust_2	adaptive
Nsd1	-0.420673	-1.14262	-0.862363	-0.338179	0.083804	1.16517	1.51486	clust_2	adaptive		Cct6a	1.12781	1.06836	0.852247	-0.188455	-0.741243	-0.935031	-1.18368	clust_2	adaptive
Nsl1	0.5369	-0.708893	-1.88264	0.305785	-0.00973586	0.767527	0.991055	clust_2	adaptive		Cct8	0.865862	1.17984	0.769774	0.259725	-0.881837	-1.18381	-1.00956	clust_2	adaptive
Pccb	-0.449065	-1.24689	-0.497672	-0.51508	-0.00941989	1.22413	1.494	clust_2	adaptive		Cdc37	0.971389	0.590929	1.20774	0.161087	-0.853155	-1.44871	-0.629272	clust_2	adaptive
Pdpk1	0.258438	-1.54532	-0.175921	-0.568843	-0.309186	1.59192	0.748914	clust_2	adaptive		Cdk1	0.994843	0.925612	0.501006	0.666711	-0.600142	-1.20725	-1.28078	clust_2	adaptive
Pds5b	-0.467758	-1.23798	-0.355048	-0.877429	0.645486	0.75412	1.53861	clust_2	adaptive		Cdv3	0.627215	0.553677	0.937335	1.0293	-1.216	-1.06048	-0.871034	clust_2	adaptive
Phkb	-0.103521	-0.557829	-0.976909	-1.07281	0.156328	0.899842	1.6549	clust_2	adaptive		Cnn2	1.18722	1.03188	0.692015	0.0532137	-0.715855	-1.16768	-1.08079	clust_2	adaptive
Plcb4	-0.075372	-0.970042	-0.950545	-0.453759	-0.267514	1.65917	1.05806	clust_2	adaptive		Csde1	0.983839	1.0475	0.760207	0.294452	-0.776766	-1.13842	-1.17082	clust_2	adaptive
Pnpt1	-0.272269	-1.3289	-0.602253	-0.449815	-0.0017934	1.51493	1.14011	clust_2	adaptive		Dars	-0.921132	0.275028	0.109394	1.56094	-1.00028	-0.913788	0.889835	clust_2	adaptive
Prim1	-0.170592	-0.843575	-0.642933	-0.991693	-0.104776	1.20298	1.55059	clust_2	adaptive		Dctn1	1.58979	0.204298	0.770178	0.227955	-0.882032	-1.25782	-0.652372	clust_2	adaptive
Prim2	-0.615324	-0.993107	-0.843993	-0.343049	0.0703631	1.15393	1.57118	clust_2	adaptive		Ddx19a	1.09938	0.720146	0.796469	0.50763	-0.9291	-1.33124	-0.863293	clust_2	adaptive
Prkar1a	0.327096	-0.58021	-1.49319	-0.688919	0.382376	1.57361	0.47924	clust_2	adaptive		Dnaja1	0.842762	1.19797	0.766857	0.234621	-0.813335	-1.29619	-0.932685	clust_2	adaptive
Prpf40b	0.157052	-1.56356	-0.693299	-0.433696	0.152293	1.23302	1.14819	clust_2	adaptive		Eef1a1	0.705502	1.24988	0.671555	0.248286	-0.319284	-1.44983	-1.10611	clust_2	adaptive
Ptprf	-0.702262	-0.955056	-0.780178	-0.615524	0.448726	1.21665	1.38764	clust_2	adaptive		Eef2	0.732578	1.28391	0.735933	0.21459	-0.547858	-1.18752	-1.23163	clust_2	adaptive
Pycr2	-0.551586	-1.26268	-0.666375	-0.335291	0.28736	0.899938	1.62863	clust_2	adaptive		Ehd1	1.49257	0.676333	0.594772	0.150731	-0.739749	-1.20248	-0.972186	clust_2	adaptive
Rbm26	-0.198445	-1.27102	-0.453609	-0.818211	0.116939	1.3916	1.23275	clust_2	adaptive		Eif2s2	0.147447	1.21417	1.02614	0.578329	-0.775215	-1.33599	-0.854878	clust_2	adaptive
Rif1	-0.300912	-1.63499	-0.782126	0.281056	0.21403	0.991061	1.23188	clust_2	adaptive		Eif2s3x	0.513463	0.989959	0.246561	0.855359	0.196506	-1.40844	-1.39341	clust_2	adaptive
Skt	-0.60433	-0.97324	-0.592828	-0.517765	-0.155495	1.40327	1.44039	clust_2	adaptive		Eif3a	0.232132	1.19757	0.55385	0.668207	0.0770771	-1.24304	-1.4858	clust_2	adaptive
Smarcd1	-0.369351	-0.802007	-1.07464	-0.689939	0.325653	1.5009	1.10939	clust_2	adaptive		Eif3b	0.694191	1.07365	0.689924	0.467313	-0.292331	-1.5612	-1.07154	clust_2	adaptive
Son	-0.701822	-0.982394	-0.941014	-0.156944	0.110712	1.17511	1.49635	clust_2	adaptive		Eif3e	1.27088	0.631338	0.868956	0.0356722	-0.306595	-1.32187	-1.17838	clust_2	adaptive
Sp2	-0.737084	-1.01382	-0.693888	-0.592175	0.462192	1.10247	1.4723	clust_2	adaptive		Eif3g	1.27956	0.943379	0.689481	0.00123593	-1.00624	-1.2416	-0.665821	clust_2	adaptive
Supt5h	-0.158072	-1.52241	-0.076805	-0.853742	0.212263	1.18509	1.21368	clust_2	adaptive		Eif3h	0.745744	1.32946	0.503956	0.377284	-0.492727	-1.19755	-1.26617	clust_2	adaptive
Tars2	0.191808	-1.64061	-0.672258	-0.270708	0.0658098	1.02696	1.299	clust_2	adaptive		Eif3i	0.372385	0.993026	1.00803	0.316762	-0.259017	-1.82237	-0.608819	clust_2	adaptive
Tbrg1	0.365129	-1.54451	-0.458696	-0.623841	-0.121882	1.07898	1.30482	clust_2	adaptive		Eif3l	1.20976	1.03517	0.60092	0.111231	-0.64621	-1.11203	-1.19884	clust_2	adaptive
Tfcp2l1	-0.213698	-1.21875	-1.01383	-0.355741	0.264287	1.37995	1.15779	clust_2	adaptive		Eif3m	1.34357	0.779982	0.604882	0.138554	-0.431108	-1.37411	-1.06177	clust_2	adaptive
Tjp1	-0.251897	-1.28762	-0.0903564	-0.764479	-0.209027	1.6577	0.94568	clust_2	adaptive		Eif5b	1.10925	1.41252	0.371748	-0.205038	-0.718878	-1.24715	-0.72245	clust_2	adaptive
Triml2	-0.379425	-1.24541	-0.0639485	-0.818778	0.0462111	1.77805	0.683308	clust_2	adaptive		Eprs	0.764276	0.969506	0.806287	0.490755	-0.421161	-1.33987	-1.26979	clust_2	adaptive
Uros	0.159756	-1.00026	-1.23942	-0.409957	0.201843	1.69693	0.591105	clust_2	adaptive		Etf1	1.18649	0.760679	0.489465	0.57778	-0.579435	-1.48196	-0.953019	clust_2	adaptive
Usp11	-0.626397	-1.04029	-0.730175	-0.605866	0.589637	1.63435	0.778735	clust_2	adaptive		Fabp5	0.782866	0.660417	1.04575	0.656979	-1.3391	-0.910662	-0.896248	clust_2	adaptive
Usp37	0.0155281	-0.686927	-1.08394	-0.698723	-0.283177	1.50709	1.23015	clust_2	adaptive		Fasn	0.924813	0.882999	0.875673	0.366755	-0.543418	-1.36818	-1.13864	clust_2	adaptive
Wbp2	-0.489187	-1.39288	-0.46475	-0.123269	-0.141158	1.58861	1.02264	clust_2	adaptive		Fkbp9	1.35951	0.568899	0.973508	-0.0191044	-0.695882	-1.14044	-1.0465	clust_2	adaptive
Xrn1	-0.727784	-0.923052	-0.874942	-0.556713	0.568054	1.08551	1.42893	clust_2	adaptive		Gdi2	0.262611	0.681851	0.986162	0.781121	-0.0369732	-1.72782	-0.946952	clust_2	adaptive
Zmynd8	-0.381885	-1.17718	-1.0769	0.0783932	0.0881699	0.884147	1.58526	clust_2	adaptive		Glrx3	1.0606	0.936758	0.75535	0.310416	-1.13589	-1.26639	-0.660845	clust_2	adaptive
Aco2	-0.572974	-0.746231	-0.64755	-0.59708	-0.185482	0.862195	1.88712	clust_3	adaptive		Gnb2l1	1.09031	0.953174	0.904578	-0.00789875	-1.05012	-1.25766	-0.632377	clust_2	adaptive
Add1	0.0675699	-0.957419	-0.298421	-0.851329	-0.63436	0.95782	1.71614	clust_3	adaptive		Gne	0.885625	0.730292	0.835944	-0.106367	0.360445	-1.65401	-1.05193	clust_2	adaptive
Add3	-0.59596	-0.65431	-0.56994	-0.692666	-0.194811	0.758714	1.94897	clust_3	adaptive		Grb10	1.05417	0.814248	0.755718	0.370911	-0.48175	-1.50826	-1.00504	clust_2	adaptive
Agk	-0.252394	-1.08635	-0.564445	-0.351734	-0.414566	0.796759	1.87273	clust_3	adaptive		Hsp90ab1	0.686013	1.38634	0.637216	0.204058	-0.859734	-1.42154	-0.632351	clust_2	adaptive
Aldh2	-0.328131	-0.590411	-0.5304	-0.300006	-0.685741	0.285056	2.14963	clust_3	adaptive		Hspa4	-0.084514	0.944816	0.989135	0.533675	0.343218	-1.40021	-1.32612	clust_2	adaptive
Aldh6a1	-0.461975	-0.793214	-0.743934	-0.655006	-0.164112	1.11185	1.7064	clust_3	adaptive		Hspa8	0.778244	1.15375	0.692603	0.457294	-0.657899	-1.25492	-1.16907	clust_2	adaptive
Alpl	-0.956652	-0.880147	-0.434671	-0.297036	-0.0626402	0.782846	1.8483	clust_3	adaptive		Impdh1	1.06426	1.05017	0.535572	0.387855	-1.39638	-0.698001	-0.943473	clust_2	adaptive
Ankzf1	-0.139964	-0.838554	-0.561828	0.010747	-0.914542	0.467692	1.97645	clust_3	adaptive		Impdh2	1.04159	0.831001	0.690837	0.444967	-0.438024	-1.44951	-1.12086	clust_2	adaptive
Anxa11	-0.614358	-1.20378	-0.506945	-0.232719	0.0551235	0.648183	1.85449	clust_3	adaptive		Ipo5	0.931032	0.714932	0.617854	0.820655	-0.912129	-1.51937	-0.652976	clust_2	adaptive
Arhgap32	-0.158862	-0.586964	-0.522046	-0.505559	-0.962044	0.901275	1.8342	clust_3	adaptive		Itpa	1.08266	0.698842	0.934992	0.184244	-0.630922	-1.61304	-0.656779	clust_2	adaptive
Asph	-0.579318	-0.983508	-0.477556	-0.495222	-0.0823582	0.68043	1.93753	clust_3	adaptive		Kars	0.506884	1.38159	0.768522	0.168699	-0.342534	-1.32767	-1.15549	clust_2	adaptive
Asrgl1	-0.396391	-0.532168	-0.243562	-0.514365	-1.06005	0.960733	1.7858	clust_3	adaptive		Kpnb1	0.609998	0.887116	1.07057	0.206565	-0.0739903	-1.37194	-1.32833	clust_2	adaptive
Atl3	-0.479963	-1.09185	0.0219932	-0.190147	-0.654246	0.407574	1.98663	clust_3	adaptive		Larp4	1.1824	0.981965	0.602087	0.187922	-0.543589	-1.06681	-1.34398	clust_2	adaptive
Atp1b1	-0.706755	-0.741659	-0.789834	-0.335821	-0.118703	0.810556	1.88222	clust_3	adaptive		Lars	1.05476	0.591566	1.03625	0.092558	-0.437638	-1.68435	-0.653137	clust_2	adaptive
Bcas3	-0.232623	-0.939927	-0.791355	-0.158211	-0.661577	1.16937	1.61432	clust_3	adaptive		Ldha	0.471112	0.904662	0.790717	0.748163	-0.194132	-1.49508	-1.22544	clust_2	adaptive
C2cd5	-0.228857	-0.395511	-1.45801	-0.213053	-0.0675419	0.539769	1.82321	clust_3	adaptive		Lsg1	0.564049	1.13058	0.910455	0.364352	-0.460142	-1.05225	-1.45705	clust_2	adaptive
Calb2	-0.197948	-0.471989	-0.799602	-0.878419	-0.275766	0.675839	1.94788	clust_3	adaptive		Ltv1	1.33031	0.741373	0.815053	0.0390456	-1.08777	-1.18586	-0.652151	clust_2	adaptive
Cc2d1b	-0.640257	-0.826805	-0.490952	-0.504586	-0.386705	1.10684	1.74247	clust_3	adaptive		Marcksl1	0.308914	1.29469	0.510982	0.785329	-0.399816	-1.43089	-1.06921	clust_2	adaptive
Cecr2	-0.764327	-1.29592	-0.424323	-0.145052	0.057775	0.950704	1.62115	clust_3	adaptive		Mat2a	0.692469	1.17489	0.59237	0.422804	-0.632256	-1.70774	-0.542535	clust_2	adaptive
Cenpc	0.0111343	-0.710102	-0.69097	-0.959845	-0.360847	0.972611	1.73802	clust_3	adaptive		Mettl2	0.565039	1.35868	0.854157	0.0342878	-0.384874	-1.14312	-1.28417	clust_2	adaptive
Cep131	-0.294952	-0.559772	-0.881466	-0.630504	-0.516669	1.41613	1.46723	clust_3	adaptive		Naca	0.738004	0.983144	0.843784	-0.0291512	-0.244156	-1.88425	-0.407378	clust_2	adaptive
Clybl	-0.435361	-0.768202	-0.812933	-0.439794	-0.222219	0.735326	1.94318	clust_3	adaptive		Nap1l1	0.94388	0.821866	1.07554	0.206803	-0.713836	-1.15898	-1.17528	clust_2	adaptive
Cmc1	0.207731	-1.20133	0.11014	-0.403236	-1.06476	0.706419	1.64504	clust_3	adaptive		Nars	1.06298	0.423896	0.920378	0.261194	0.0345207	-1.59732	-1.10565	clust_2	adaptive
Cnpy3	0.0701542	-0.792504	-0.072235	-0.314356	-0.995981	0.0386443	2.06628	clust_3	adaptive		Nob1	1.19784	0.852575	0.76051	0.194453	-0.62644	-1.19225	-1.18669	clust_2	adaptive
Cntrl	-0.699733	-1.12147	0.00940126	-0.237346	-0.567396	0.833329	1.78322	clust_3	adaptive		Nudcd3	1.31444	0.809817	0.39347	0.544636	-1.0341	-1.15324	-0.875018	clust_2	adaptive
Cox6b1	-0.630729	-0.923392	-0.432328	-0.53122	-0.344236	1.24837	1.61354	clust_3	adaptive		Nufip2	1.11822	0.810051	0.857431	0.242924	-0.618796	-1.12536	-1.28447	clust_2	adaptive
Ctnnb1	-0.588899	-0.766718	-0.691669	-0.310338	-0.502897	1.15968	1.70084	clust_3	adaptive		Obsl1	0.746662	0.894671	0.812419	0.410427	-0.458535	-1.79854	-0.607099	clust_2	adaptive
Ctps2	-0.225459	-0.456391	-0.495274	-1.07379	-0.508235	1.00687	1.75227	clust_3	adaptive		Pa2g4	0.402238	1.5064	0.698787	0.0260241	-0.199083	-1.02058	-1.41378	clust_2	adaptive
Dazl	-0.773341	0.11622	-0.422103	0.190574	-1.25396	0.26317	1.87944	clust_3	adaptive		Pabpc1	1.06149	1.45787	0.495947	-0.470925	-0.801632	-0.627538	-1.11521	clust_2	adaptive
Ddah2	-0.557731	-0.923027	-0.47995	-0.668361	-0.16816	1.06742	1.72981	clust_3	adaptive		Pdcd5	1.36837	0.960749	0.623942	-0.120177	-0.655115	-1.10009	-1.07768	clust_2	adaptive
Dido1	-0.441679	-0.931395	0.164931	-0.631523	-0.846085	1.03554	1.65021	clust_3	adaptive		Pfdn1	1.0053	1.04215	1.01519	-0.349319	-0.630135	-1.34473	-0.738455	clust_2	adaptive
Dlc1	-0.927344	-1.21314	-0.411355	0.222478	-0.143271	0.804968	1.66767	clust_3	adaptive		Pmm1	1.48574	0.88689	0.553741	-0.11586	-0.777416	-0.930401	-1.10269	clust_2	adaptive
Dnm2	-0.115799	-0.711108	-0.829811	-0.7942	-0.332161	1.09281	1.69027	clust_3	adaptive		Ppp2r2a	1.36901	0.640334	0.687221	0.254564	-0.558028	-1.24042	-1.15268	clust_2	adaptive
Dock6	0.0607349	-0.524881	-0.563474	-0.55838	-0.981363	0.6384	1.92896	clust_3	adaptive		Prmt1	0.655098	0.892497	0.416786	1.05206	-0.456798	-1.34773	-1.21191	clust_2	adaptive
Dpf2	-0.982195	-0.695914	-0.85635	0.000255621	-0.189853	1.17311	1.55094	clust_3	adaptive		Prrc2b	1.25194	0.684988	0.86933	0.237703	-0.914143	-1.21898	-0.910838	clust_2	adaptive
Echs1	-0.114868	-0.47033	-0.405017	-0.906456	-0.786514	0.81171	1.87147	clust_3	adaptive		Psat1	0.972384	0.727463	0.734607	0.605395	-0.437483	-1.44535	-1.15702	clust_2	adaptive
Eif4g3	-0.660723	-0.886885	-0.466219	-0.696351	-0.0775207	1.09138	1.69632	clust_3	adaptive		Psmc6	1.49351	0.939094	0.545756	-0.336444	-0.571511	-0.97796	-1.09245	clust_2	adaptive
Elp2	-0.697475	-1.20352	-0.526426	0.369971	-0.184065	0.377465	1.86405	clust_3	adaptive		Psmd11	1.28747	1.05673	0.414837	0.144765	-0.620168	-0.999387	-1.28425	clust_2	adaptive
Enpp3	-0.895823	-1.30443	-0.317075	0.154649	-0.070955	0.766701	1.66693	clust_3	adaptive		Psmd13	1.31211	0.892829	0.599933	0.209019	-0.831747	-1.04129	-1.14085	clust_2	adaptive
Epb41l1	-0.458333	-1.06023	-0.215896	-0.463608	-0.244809	0.396643	2.04623	clust_3	adaptive		Psmd2	0.609936	1.16096	0.791911	0.239194	-0.142198	-1.19145	-1.46835	clust_2	adaptive
Epcam	-0.641773	-1.037	-0.493428	-0.502767	-0.108122	1.1346	1.64849	clust_3	adaptive		Rangap1	1.42656	0.963719	0.578453	-0.262582	-0.576828	-1.19291	-0.93641	clust_2	adaptive
Ephx2	-0.563201	-0.846035	-0.512773	-0.604854	-0.231368	0.888811	1.86942	clust_3	adaptive		Rars	1.3223	0.516437	0.704448	0.481957	-0.812215	-1.37858	-0.834347	clust_2	adaptive
Etfa	-0.826992	-0.717948	-0.5003	-0.416012	-0.0571958	0.483754	2.03469	clust_3	adaptive		Rb1cc1	0.722831	-0.0731865	0.963174	0.042648	0.0536085	-2.09536	0.386288	clust_2	adaptive
Fam60a	0.130392	-0.40593	-1.13041	-0.732171	-0.419541	0.750872	1.80679	clust_3	adaptive		Riok1	0.458398	1.25894	0.839308	0.227295	-0.182322	-1.17549	-1.42613	clust_2	adaptive
Fech	-0.193354	-1.238	-0.883494	-0.313936	0.24071	0.627713	1.76036	clust_3	adaptive		Riok2	1.15707	1.04047	0.727818	0.0573915	-0.907498	-0.852242	-1.223	clust_2	adaptive
Flot2	0.119705	-0.627241	-0.802245	-0.809222	-0.363922	0.50699	1.97594	clust_3	adaptive		Rpl10	0.314927	1.29072	0.663116	0.339144	0.0872684	-1.48989	-1.20529	clust_2	adaptive
Fstl1	0.0313382	-0.322196	-0.870049	-0.767563	-0.804239	1.07616	1.65655	clust_3	adaptive		Rpl10a	0.0169361	1.0869	0.772238	0.535002	0.189104	-1.80977	-0.79042	clust_2	adaptive
Fubp3	-0.968023	-0.348384	0.139406	0.0680091	-1.11212	0.331447	1.88966	clust_3	adaptive		Rpl11;Gm10036	0.0516525	1.63925	0.623415	-0.280111	0.227652	-1.47242	-0.789443	clust_2	adaptive
Ganab	-0.445536	-0.433777	-0.820067	-0.461018	-0.320643	0.360835	2.12021	clust_3	adaptive		Rpl12	0.881938	0.99746	1.26207	-0.860261	-0.436888	-0.959391	-0.884926	clust_2	adaptive
Gcat	-0.781931	-0.967291	-0.0978095	-0.702709	-0.11361	0.890124	1.77323	clust_3	adaptive		Rpl23	0.885477	0.964515	0.9717	0.129482	-0.540803	-1.45744	-0.95293	clust_2	adaptive
Glg1	0.278208	-1.2077	-0.342432	-0.621845	-0.493657	0.535496	1.85193	clust_3	adaptive		Rpl27	0.495711	1.16552	0.0195138	0.144499	0.839226	-1.57777	-1.0867	clust_2	adaptive
Golga4	-0.0775072	-0.435484	-0.801306	-0.886279	-0.569792	1.05759	1.71278	clust_3	adaptive		Rpl28	0.887286	1.29661	0.722332	-0.189454	-0.354407	-1.01108	-1.35129	clust_2	adaptive
Grcc10	0.0122018	-0.631706	-0.812138	-0.791674	-0.496718	0.930793	1.78924	clust_3	adaptive		Rpl3	0.429916	1.2845	-0.0318896	0.690102	0.297208	-1.46837	-1.20147	clust_2	adaptive
Gstm1	-0.234455	-0.62752	-0.436641	-0.826925	-0.387732	0.429539	2.08373	clust_3	adaptive		Rpl30	1.00665	0.878881	0.829999	-0.0433881	-0.0955133	-1.60043	-0.976198	clust_2	adaptive
H1fx	-0.710368	-1.17099	-0.685183	-0.0629918	0.124656	0.753454	1.75142	clust_3	adaptive		Rpl32	0.735098	1.27949	0.326626	0.435434	-0.134069	-1.41253	-1.23005	clust_2	adaptive
H2afy	-0.864439	-0.638588	-0.711083	-0.484834	-0.0699773	1.01984	1.74908	clust_3	adaptive		Rpl35a	0.696573	1.7699	0.00320308	0.107554	-0.536974	-1.04261	-0.997645	clust_2	adaptive
Herc4	-0.623367	-0.992957	-0.369357	-0.581972	-0.112528	0.817605	1.86258	clust_3	adaptive		Rpl36	1.21956	0.998707	0.401576	0.345037	-0.553567	-1.30888	-1.10242	clust_2	adaptive
Hexb	-0.678317	-0.907891	-0.753821	-0.431192	0.0477401	1.00784	1.71564	clust_3	adaptive		Rpl4	1.01715	1.21984	0.616691	-0.124408	-0.397437	-1.486	-0.845838	clust_2	adaptive
Hist1h1a	-1.08984	-0.705482	-0.182915	-0.745089	0.555958	0.3529	1.81447	clust_3	adaptive		Rpl7	0.890297	1.39044	0.39835	0.0234504	-0.256726	-1.05271	-1.3931	clust_2	adaptive
Huwe1	-0.835368	-1.08379	-0.355936	-0.377658	0.0760829	0.772186	1.80449	clust_3	adaptive		Rpl7a	1.12722	1.31029	0.505534	-0.178632	-0.592714	-1.17421	-0.997488	clust_2	adaptive
Ifitm2	0.175421	-0.778058	-0.858033	0.170167	-0.902399	0.265806	1.9271	clust_3	adaptive		Rpl9	1.1456	1.40412	0.0617447	-0.304794	-0.238347	-1.49434	-0.573981	clust_2	adaptive
Igf2bp3	-0.530129	-1.17986	-0.554742	-0.194154	0.11482	0.390697	1.95337	clust_3	adaptive		Rplp2	0.876894	0.979724	0.989338	0.13639	-1.20145	-1.24011	-0.540784	clust_2	adaptive
Ints2	-0.847809	-1.41106	0.0578873	0.245138	-0.0200091	0.189712	1.78614	clust_3	adaptive		Rps11	0.765052	1.50747	0.374161	0.00383281	-0.279348	-1.42323	-0.947936	clust_2	adaptive
Itpr3	-0.0375162	-0.889587	-0.519799	-0.778119	-0.4186	0.746497	1.89712	clust_3	adaptive		Rps12	0.792656	1.16685	0.7161	0.385859	-0.67647	-1.34539	-1.0396	clust_2	adaptive
Itsn1	-0.396944	-0.578631	-0.431157	-0.603915	-0.862113	1.22734	1.64542	clust_3	adaptive		Rps13	0.952188	1.15754	0.878994	-0.396981	-0.53222	-1.48755	-0.57197	clust_2	adaptive
Kif15	0.126903	-0.628791	-0.585033	-0.791534	-0.847953	1.05984	1.66656	clust_3	adaptive		Rps14	0.55185	1.29423	0.624246	0.392514	-0.269715	-1.44109	-1.15204	clust_2	adaptive
Kmt2d	-0.786951	-0.968262	-0.640954	-0.310328	0.0680552	0.844494	1.79395	clust_3	adaptive		Rps15a	1.12188	1.23726	0.303502	0.333324	-0.976948	-1.09534	-0.92367	clust_2	adaptive
Kntc1	0.0273659	-0.725141	-0.706909	-0.711017	-0.515605	0.707202	1.9241	clust_3	adaptive		Rps16	0.885735	1.51443	0.317842	0.0131818	-0.440514	-1.10566	-1.18502	clust_2	adaptive
Lamb1	-0.0157836	-0.77689	-0.766942	-0.40845	-0.388788	0.253056	2.1038	clust_3	adaptive		Rps18;Gm10260	1.11778	1.27878	0.493751	-0.0271341	-0.679281	-0.980991	-1.20291	clust_2	adaptive
Ldhb	-0.372186	-0.661673	-0.326532	-0.488346	-0.696846	0.450303	2.09528	clust_3	adaptive		Rps19	0.725551	1.53566	0.55769	-0.0639884	-0.493927	-1.12006	-1.14092	clust_2	adaptive
Magi1	-0.435321	-0.420704	-0.589585	-0.413945	-0.623691	0.335449	2.1478	clust_3	adaptive		Rps2	1.04492	1.01788	0.765269	0.19806	-0.648431	-1.19347	-1.18422	clust_2	adaptive
Mccc1	-0.812771	-1.06954	-0.366973	-0.345948	-0.144454	1.08059	1.6591	clust_3	adaptive		Rps21	0.369051	1.78516	0.319888	0.155129	-0.48919	-1.17354	-0.966491	clust_2	adaptive
Mccc2	-0.650288	-1.2179	-0.329302	-0.365492	-0.152603	1.09194	1.62364	clust_3	adaptive		Rps24	0.900127	1.32715	0.8226	-0.347232	-0.718996	-1.26276	-0.720889	clust_2	adaptive
Mdc1	-0.048198	-0.732712	-0.635071	-0.463513	-0.831154	0.866435	1.84421	clust_3	adaptive		Rps28	1.09898	1.37095	0.359793	-0.176357	-0.803097	-1.36982	-0.480443	clust_2	adaptive
Mllt4	-0.418857	-1.23176	-0.474145	-0.351697	-0.203758	0.936684	1.74354	clust_3	adaptive		Rps3	1.1238	1.16692	0.645823	0.00818123	-0.772966	-1.12092	-1.05084	clust_2	adaptive
Morc3	-0.65014	-1.51994	-0.35136	0.311381	-0.0568733	0.646655	1.62028	clust_3	adaptive		Rps3a	0.608492	1.59519	0.551648	-0.0463431	-0.58657	-1.36307	-0.759352	clust_2	adaptive
Mov10	-0.228419	-1.17123	-0.599242	-0.626422	0.00148387	0.8747	1.74913	clust_3	adaptive		Rps4x;Gm15013	0.759578	1.25488	0.719884	0.00188529	-0.16916	-1.34081	-1.22626	clust_2	adaptive
Msh2	-0.72501	-1.03695	-0.533554	-0.540513	0.160896	1.00724	1.66789	clust_3	adaptive		Rps8	0.63101	1.4459	0.664332	0.0152771	-0.410821	-1.44645	-0.899244	clust_2	adaptive
Msh3	-0.331277	-0.501455	-0.695025	-0.667418	-0.603929	0.93691	1.86219	clust_3	adaptive		Rps9	0.850436	1.25642	0.683302	0.116943	-0.563683	-1.44926	-0.894158	clust_2	adaptive
Mtif2	-0.724739	-1.21338	-0.393103	-0.283974	-0.0330904	0.963943	1.68434	clust_3	adaptive		Rpsa	1.14222	0.871785	0.735483	0.268873	-1.19414	-1.25287	-0.571357	clust_2	adaptive
Mtor	-0.253154	-1.264	-0.386904	-0.400515	-0.239805	0.666519	1.87786	clust_3	adaptive		Sars	1.0103	1.13375	0.631169	0.287383	-0.804898	-1.21962	-1.03808	clust_2	adaptive
Mycbp2	0.270473	-0.848285	-0.430046	-0.651089	-0.9486	0.917183	1.69036	clust_3	adaptive		Slc1a5	0.973653	0.757387	0.693123	0.521755	-0.474494	-1.70826	-0.763164	clust_2	adaptive
Myo18a	0.0105943	-1.10759	-0.341212	-0.859726	-0.172517	0.588592	1.88186	clust_3	adaptive		Slc3a2	1.34261	0.465214	0.977795	-0.437486	-0.0051166	-1.38201	-0.961005	clust_2	adaptive
Nae1	-0.527034	-0.886141	-0.254967	-0.788507	-0.0957165	0.574829	1.97754	clust_3	adaptive		Srp14	1.16466	0.908147	0.890375	-0.00802474	-0.845653	-1.26198	-0.847518	clust_2	adaptive
Nid1	0.614164	-1.32341	-0.583416	-0.733301	-0.0916802	0.449454	1.66819	clust_3	adaptive		Srp9	1.04919	0.988032	0.764285	0.304728	-1.0622	-1.14181	-0.902226	clust_2	adaptive
Nid2	0.227653	-0.556507	-1.01822	-0.846851	-0.347237	0.753267	1.78789	clust_3	adaptive		Srpk1	0.731154	1.20717	0.591628	0.25497	-0.109103	-1.36239	-1.31343	clust_2	adaptive
Nnt	-0.5944	-0.891632	-0.207947	-0.7272	-0.205735	0.686181	1.94073	clust_3	adaptive		Sssca1	1.45886	0.44671	0.605816	0.436088	-0.653131	-1.31509	-0.979253	clust_2	adaptive
Npl	0.115035	-1.18458	-0.223638	-0.736467	-0.595439	1.00346	1.62162	clust_3	adaptive		Strap	0.328317	1.00275	0.975637	0.488399	-0.079022	-1.38565	-1.33043	clust_2	adaptive
Otx2	-0.102514	-1.08268	-0.84993	0.512347	-0.207385	-0.20559	1.93575	clust_3	adaptive		Tceb1	0.711685	0.377689	1.00512	0.402936	-0.801023	-1.87234	0.175926	clust_2	adaptive
Pak1	-0.562277	-0.72397	-0.450493	0.0839573	-0.431952	-0.09563	2.18036	clust_3	adaptive		Tpt1	0.574969	1.19649	0.527612	0.596611	-0.231444	-1.31172	-1.35253	clust_2	adaptive
Parp1	-0.805166	-0.920252	-0.560003	-0.420256	0.410331	0.369229	1.92612	clust_3	adaptive		Tuba4a	1.0658	0.350617	1.15188	0.411352	-0.632709	-1.38645	-0.960484	clust_2	adaptive
Pcbp3	-0.585815	-0.649995	0.589385	-1.54316	0.312543	0.37007	1.50697	clust_3	adaptive		Tubb3	0.45411	0.680035	0.883002	0.859507	-0.370263	-1.7703	-0.736086	clust_2	adaptive
Pdcd4	-0.784006	-0.955024	-0.68894	-0.400649	0.12811	1.05418	1.64633	clust_3	adaptive		Txn2	0.58486	1.11483	0.718268	0.360006	-0.0346953	-1.42454	-1.31874	clust_2	adaptive
Pdk1	-0.278826	-0.829123	-1.02498	-0.344972	-0.252279	0.994544	1.73564	clust_3	adaptive		Ufm1	1.31328	0.761319	0.972344	-0.231493	-0.769	-1.09844	-0.948014	clust_2	adaptive
Phf11	-0.545751	-0.652391	-0.38066	-0.25503	-0.470305	0.105434	2.1987	clust_3	adaptive		Yars	0.453153	1.27171	0.600235	0.594351	-0.40208	-1.00021	-1.51716	clust_2	adaptive
Phf21a	-0.436224	-1.10672	-0.499168	-0.469185	-0.0330447	0.609736	1.93461	clust_3	adaptive		Ybx3	1.10801	1.07689	0.541849	0.315671	-0.974424	-1.29048	-0.77752	clust_2	adaptive
Phip	-0.849904	-1.03227	-0.310975	0.258761	-0.283971	0.241075	1.97729	clust_3	adaptive		Zc3h15	1.13471	1.31421	0.551496	-0.197169	-0.811779	-0.983493	-1.00798	clust_2	adaptive
Pitrm1	-0.993813	-0.78437	-0.465338	-0.389275	-0.175866	1.24031	1.56835	clust_3	adaptive		Znf622	0.906545	0.630441	1.11489	0.364125	-0.506772	-1.26466	-1.24457	clust_2	adaptive
Pnkp	-0.522536	-1.13825	-0.671235	0.229396	-0.57169	1.22462	1.4497	clust_3	adaptive		Anxa3	-0.690316	-0.622849	1.44609	0.204241	1.01487	0.0515462	-1.40358	clust_3	adaptive
Pola1	-0.239925	-1.1026	-0.383704	-0.67922	-0.312705	0.955229	1.76292	clust_3	adaptive		Aptx	-0.0339078	-0.878869	0.0915538	1.61884	-0.431854	0.899713	-1.26548	clust_3	adaptive
Pola2	-0.191456	-1.21145	-0.324295	-0.691554	-0.265255	0.995582	1.68843	clust_3	adaptive		Cpne1	0.599474	0.796768	-0.110202	0.0582329	0.813556	-0.0788463	-2.07898	clust_3	adaptive
Pold1	0.160117	-1.07632	-0.834256	-0.344127	-0.496682	0.84985	1.74142	clust_3	adaptive		Cul2	0.461395	1.066	0.296744	0.149946	0.707821	-0.870362	-1.81154	clust_3	adaptive
Pold3	-1.01661	-0.311926	-0.243374	-0.291448	-0.759158	0.71548	1.90704	clust_3	adaptive		Ddx10	-0.557776	0.515292	0.16875	0.181543	1.65277	-0.385178	-1.57541	clust_3	adaptive
Ppfibp2	-0.802151	0.139442	-0.852762	0.283818	-1.07548	0.55722	1.74991	clust_3	adaptive		Ddx21	-0.214741	0.512799	0.817656	0.875724	0.638219	-0.872903	-1.75675	clust_3	adaptive
Ppip5k2	0.141289	-1.07281	-0.545631	-0.740756	-0.414019	0.898967	1.73296	clust_3	adaptive		Emg1	-0.359418	-0.52265	0.911985	0.843565	1.06104	-0.240171	-1.69436	clust_3	adaptive
Prkcsh	-0.635357	-0.761338	-0.532354	-0.54173	-0.278279	0.834289	1.91477	clust_3	adaptive		Gls	1.26547	-0.14956	0.100106	0.280227	0.39377	0.138169	-2.02818	clust_3	adaptive
Prkdc	-0.709465	-0.952499	-0.242098	-0.635906	-0.194199	0.948234	1.78593	clust_3	adaptive		Gmps	0.044258	0.470428	0.214854	0.991825	0.568644	-0.195943	-2.09407	clust_3	adaptive
Ptbp2	-0.550303	-0.77829	-0.610728	-0.554605	-0.395914	1.24678	1.64306	clust_3	adaptive		Ifrd1	-0.534551	-0.562742	0.180288	1.27941	1.44469	-0.967737	-0.839362	clust_3	adaptive
Ptgfrn	-0.374494	-1.77899	0.132591	-0.168854	-0.0589248	0.882326	1.36634	clust_3	adaptive		Igf2bp1	-0.132871	1.07073	0.499775	0.486618	0.756026	-1.03536	-1.64492	clust_3	adaptive
Pycard	-0.502936	-0.878097	-0.855152	-0.394403	-0.057905	0.858544	1.82995	clust_3	adaptive		Mrpl32	-0.930778	0.827704	-0.305513	0.931915	1.08014	-0.0825344	-1.52093	clust_3	adaptive
Rad21	-0.764374	-0.690857	-1.07161	-0.298637	0.248891	0.888551	1.68803	clust_3	adaptive		Mrpl4	0.155679	0.194662	0.917687	0.470749	0.727907	-0.426495	-2.04019	clust_3	adaptive
Rprd1a	-0.348345	-0.992537	-0.501393	-0.364008	-0.519569	0.850801	1.87505	clust_3	adaptive		Parp12	0.158276	1.30037	-1.28731	0.893232	0.579619	-0.556272	-1.08792	clust_3	adaptive
Rsrc1	-0.753281	-1.16827	-0.678295	0.157755	0.00217993	0.669422	1.77049	clust_3	adaptive		Rrp12	0.181945	-0.0652587	0.912482	1.01806	0.339537	-0.441729	-1.94503	clust_3	adaptive
Rtn4	-0.462893	-0.566015	-0.425069	-0.593113	-0.848096	1.34137	1.55382	clust_3	adaptive		Serpinb9b	0.503708	0.34892	0.585199	0.430411	0.481831	-0.149548	-2.20052	clust_3	adaptive
Sdhb	-1.01692	-1.07034	-0.349715	0.140947	-0.0467559	0.488911	1.85388	clust_3	adaptive		Spry4	-0.524483	-0.38704	-0.00545776	1.17491	1.24764	0.114586	-1.62016	clust_3	adaptive
Slc12a7	-0.233154	-1.4623	-0.261066	-0.318127	-0.219061	0.756612	1.7371	clust_3	adaptive		Trmt2a	0.374494	0.319804	0.489291	0.653187	0.605486	-0.287729	-2.15453	clust_3	adaptive
Slc27a2	-0.635631	-1.26387	-0.482875	-0.137444	0.0195316	0.693177	1.80711	clust_3	adaptive		Uchl5	-0.272596	-0.504152	0.667294	1.30146	0.931144	-0.607953	-1.51519	clust_3	adaptive
Smarcb1	-1.33696	-0.666876	-0.196086	-0.0766374	-0.363446	1.08917	1.55084	clust_3	adaptive		Acaca	1.5545	0.48407	0.556509	0.109734	-1.05983	-1.34748	-0.297511	clust_4	adaptive
Smarcc1	-0.83226	-1.03075	-0.2557	-0.407386	-0.20966	1.03066	1.70509	clust_3	adaptive		Acbd6	1.17012	0.970793	0.839851	-0.0795762	-1.27076	-0.687329	-0.943104	clust_4	adaptive
Smc1a	0.0813324	-1.0779	-0.714865	-0.764175	-0.142372	0.928649	1.68933	clust_3	adaptive		Atg2a	1.548	1.22747	-0.0672167	-0.753078	-1.05224	-0.379054	-0.523884	clust_4	adaptive
Smc4	-1.00211	-0.488071	-0.309606	-0.522746	-0.535871	1.33968	1.51873	clust_3	adaptive		Ccz1	1.36416	0.87129	0.310465	-1.16359	-1.38871	0.0262088	-0.0198227	clust_4	adaptive
Smc6	-0.288145	-1.43059	-0.0915951	-0.463891	-0.21325	0.739979	1.7475	clust_3	adaptive		Cdkn1c	2.20664	-0.10673	-0.0808897	-0.41332	-0.409782	-0.42632	-0.769603	clust_4	adaptive
Sun2	-0.687167	-1.0527	-0.662833	-0.185373	-0.107979	0.960798	1.73526	clust_3	adaptive		Cluh	1.36168	0.796848	0.722414	-0.0278534	-1.36203	-0.641971	-0.849086	clust_4	adaptive
Tbc1d10a	-0.255243	-1.385	-0.43049	0.0397505	-0.364886	0.555085	1.84078	clust_3	adaptive		Dctn4	1.80031	0.574892	0.397502	-0.404915	-1.17992	-0.659914	-0.527949	clust_4	adaptive
Tp53bp1	-0.34029	-1.06533	-0.820748	-0.197498	-0.344564	1.17707	1.59136	clust_3	adaptive		Dnajc2	0.979953	0.613697	1.34391	-0.332048	-1.17897	-1.12513	-0.301409	clust_4	adaptive
Trim24	-0.172706	-1.01053	-0.328033	-1.06371	-0.0843145	1.04075	1.61853	clust_3	adaptive		Dnajc7	1.19771	0.991155	0.836515	-0.782233	-1.34474	-0.276616	-0.621794	clust_4	adaptive
Usp28	-0.557987	-0.692069	-0.867169	-0.640956	0.0392601	0.941681	1.77724	clust_3	adaptive		Dph3	1.54598	0.864945	0.563906	-0.330078	-1.14264	-0.774001	-0.728112	clust_4	adaptive
Vwa5a	-0.714825	-0.77821	-0.589094	-0.586793	-0.106136	0.981131	1.79393	clust_3	adaptive		Drg1	1.54885	0.741883	0.613268	-0.25702	-1.18325	-0.993771	-0.469958	clust_4	adaptive
Vwa8	-0.568413	-0.899552	-0.488968	-0.378417	-0.368349	0.762467	1.94123	clust_3	adaptive		Edrf1	1.6921	0.892684	0.260181	-0.572715	-1.05471	-0.395952	-0.82159	clust_4	adaptive
Wbscr27	-1.05403	-0.801256	-0.587469	-0.178751	-0.139881	1.24332	1.51807	clust_3	adaptive		Eif4g1	1.38021	0.592932	0.701744	0.256095	-1.17662	-1.2392	-0.515163	clust_4	adaptive
Zfp292	-0.0810071	-0.976933	-0.632728	-0.720471	-0.338738	1.0403	1.70958	clust_3	adaptive		Exoc4	1.7618	0.395454	0.46598	-0.595384	-1.39709	-0.40828	-0.22248	clust_4	adaptive
Znf512	-1.12112	-0.286553	-0.674694	-0.661844	0.130386	0.897833	1.71599	clust_3	adaptive		Fpgs	0.777151	0.838777	-0.344746	0.319751	-2.07232	0.0659971	0.415387	clust_4	adaptive
Zranb3	-0.341228	-0.662144	-0.713395	-0.297753	-0.731887	0.853345	1.89306	clust_3	adaptive		Gabarapl2	1.78886	0.677056	0.217255	-0.964399	-1.06849	-0.250319	-0.399962	clust_4	adaptive
Acaa2	0.240301	-0.939192	0.481654	-0.121029	-1.57092	0.443098	1.46609	clust_4	adaptive		Gapvd1	1.55911	0.189096	0.931525	-0.0584867	-1.37044	-0.656137	-0.594668	clust_4	adaptive
Acd	0.160465	0.37725	-0.436792	-2.00854	0.399617	0.360198	1.14781	clust_4	adaptive		Gltscr2	1.67114	0.66225	0.64184	-0.943622	-0.905149	-0.483972	-0.642492	clust_4	adaptive
Acss1	0.102299	-0.640861	0.309866	-1.40936	-0.761109	1.05952	1.33965	clust_4	adaptive		Gpi	0.704429	0.603476	0.92221	-0.359859	-0.512002	-1.89877	0.540514	clust_4	adaptive
Agrn	0.338605	-0.306128	-0.499902	-1.38003	-0.650985	1.0343	1.46414	clust_4	adaptive		Hax1	1.68239	0.565835	0.324715	0.193169	-0.994604	-1.15805	-0.613456	clust_4	adaptive
Ankhd1	0.632109	-0.670185	-0.337854	-1.0959	-0.880661	0.793179	1.55931	clust_4	adaptive		Hells	1.49964	0.823062	0.564442	-0.430992	-1.0715	-1.17323	-0.211419	clust_4	adaptive
Ap3b1	1.38169	-0.391508	-1.14572	-0.710425	-0.77446	0.524409	1.11601	clust_4	adaptive		Hmgcs1	1.06332	0.679312	0.289923	-0.253619	-1.5446	-1.07796	0.84363	clust_4	adaptive
Apobec3	0.850108	0.68242	-0.597935	-0.793304	-1.50035	0.109355	1.2497	clust_4	adaptive		Ireb2	0.996626	0.930348	0.729808	0.21753	-1.6242	-0.891351	-0.358758	clust_4	adaptive
Arid4b	0.281711	-0.262784	-0.132939	-0.37697	-1.73866	0.812173	1.41747	clust_4	adaptive		Iscu	0.794909	-0.661495	0.929333	0.00924428	-1.61264	-0.542084	1.08274	clust_4	adaptive
Ccnb2	1.22609	0.129609	-1.43663	-1.0394	-0.407167	0.723507	0.803985	clust_4	adaptive		Kdm3a	1.24992	0.400889	0.281337	-0.711051	-1.19115	-1.08103	1.05109	clust_4	adaptive
Cenpe	1.29113	0.65525	-0.654048	-1.12431	-1.25966	0.424943	0.666695	clust_4	adaptive		Khdc3	1.67329	0.361734	-0.715092	-0.689178	-1.28128	-0.0136007	0.66412	clust_4	adaptive
Ckap5	0.85088	-0.336893	-0.148233	-1.14758	-1.07885	0.248922	1.61175	clust_4	adaptive		Kiaa1524	1.80995	0.71594	0.0728751	-0.611198	-1.21866	-0.545555	-0.223346	clust_4	adaptive
Cmas	0.39901	-0.62042	-0.660555	-0.931629	-0.805149	1.11645	1.50229	clust_4	adaptive		Lrch2	1.47745	0.243909	0.0969344	-0.999235	-0.969021	-0.873579	1.02354	clust_4	adaptive
Col18a1	-0.020249	-0.338732	-0.296104	-1.38333	-0.477038	0.761616	1.75384	clust_4	adaptive		Lrrc34	1.77585	0.846693	0.224957	-0.755477	-0.673115	-0.553908	-0.864998	clust_4	adaptive
Dppa5a;Dppa5b	0.143538	-0.0797929	-0.579004	-0.793874	-1.05127	0.433	1.9274	clust_4	adaptive		Map1lc3b	1.73941	0.85878	-1.14218	-0.744719	-0.607342	-0.00999623	-0.093952	clust_4	adaptive
Dync1h1	0.746541	-0.557083	-0.242202	-0.534764	-1.06718	-0.240319	1.89501	clust_4	adaptive		Metap2	1.49893	0.834241	0.151193	-0.529458	-1.46734	-0.734761	0.247188	clust_4	adaptive
Haus5	0.830019	-1.03749	0.584787	-0.667673	-1.39367	1.0501	0.633932	clust_4	adaptive		Mkln1	1.60315	0.979296	0.364756	-0.731075	-0.789537	-0.998259	-0.428335	clust_4	adaptive
Hsf2bp	0.936343	-0.666249	-0.520446	-1.24504	-0.675533	0.934487	1.23644	clust_4	adaptive		Mrfap1	1.49424	1.00789	0.138126	-1.21888	-1.08897	-0.113508	-0.218903	clust_4	adaptive
Hspg2	0.385703	0.162869	-0.540387	-1.20161	-1.08946	0.75668	1.52621	clust_4	adaptive		Myo10	1.54867	0.463077	0.032736	-0.643312	-1.58061	-0.388722	0.568164	clust_4	adaptive
Inadl	0.40925	-0.333673	-0.164362	-1.17334	-0.733681	1.94329	0.0525198	clust_4	adaptive		Nkiras2	1.06364	0.319244	1.12201	-1.68647	-0.573968	-0.512312	0.267864	clust_4	adaptive
Kdm4c	0.651492	-0.287482	-0.753432	-0.678638	-1.04698	0.305243	1.8098	clust_4	adaptive		Paics	0.616394	0.653284	0.244923	-0.633672	-1.23886	-1.07262	1.43055	clust_4	adaptive
Kif20b	0.871521	-0.0505997	-0.587286	-1.08945	-1.16708	0.625464	1.39743	clust_4	adaptive		Pdcl3	0.977039	1.11788	0.709511	-0.0311663	-1.61838	-0.629048	-0.525834	clust_4	adaptive
Kmt2a	0.97651	-1.33173	-0.0543452	-0.332833	-0.549128	-0.360129	1.65165	clust_4	adaptive		Pfdn4	1.59297	0.91904	-0.08676	-0.194771	-1.22996	-1.02895	0.0284349	clust_4	adaptive
Lama5	0.615102	0.351672	-0.520901	-1.53079	-0.863702	0.62878	1.31984	clust_4	adaptive		Prrc2a	1.48924	0.684319	0.844759	-0.273505	-0.931692	-0.989372	-0.823744	clust_4	adaptive
Lamc1	0.84311	0.423163	-0.832593	-1.17326	-1.02843	0.425886	1.34212	clust_4	adaptive		Prrc2c	1.45272	1.06744	0.566167	-0.659346	-0.796328	-0.690342	-0.94031	clust_4	adaptive
Morc2a	1.29059	-0.783616	0.257619	-0.0778791	-1.74857	0.646321	0.415529	clust_4	adaptive		Qars	1.42966	0.931742	0.691319	-0.31482	-0.980359	-0.827273	-0.930271	clust_4	adaptive
Morf4l1	1.28604	0.735318	-0.625962	-1.70605	-0.402916	0.14938	0.564193	clust_4	adaptive		Rab18	1.38995	0.541762	0.579473	-0.355508	-1.55438	-0.89877	0.297474	clust_4	adaptive
N4bp2l2	0.537075	0.659527	0.111573	-0.831863	-1.8144	1.10769	0.230402	clust_4	adaptive		Rcn1	0.751387	0.197987	0.490722	0.362163	-1.72018	-1.05639	0.974308	clust_4	adaptive
Ncapg	1.18993	-0.589317	-0.988684	-0.705627	-0.798676	0.538175	1.3542	clust_4	adaptive		Rnf10	1.50371	1.02419	0.158231	-0.928003	-1.27555	-0.414806	-0.0677729	clust_4	adaptive
Nedd4	-0.0170241	0.270316	-1.07965	-1.1351	-0.382123	0.633114	1.71047	clust_4	adaptive		Rps29	1.17896	1.01979	0.791759	-0.392399	-1.34222	-0.94341	-0.312476	clust_4	adaptive
Odc1	1.12816	0.383262	-1.1041	-1.39312	-0.523708	0.813739	0.695768	clust_4	adaptive		Rps5	1.49289	0.796045	0.704058	-0.222323	-1.0301	-0.961259	-0.779309	clust_4	adaptive
Optn	0.970177	-1.03257	0.695155	-1.05693	-0.567358	-0.392698	1.38423	clust_4	adaptive		Rrbp1	1.26784	1.16953	-0.0508684	-0.783466	-1.42425	-0.515961	0.337168	clust_4	adaptive
Oxr1	0.98812	-0.242215	-0.548724	-0.844415	-1.10904	0.110478	1.6458	clust_4	adaptive		Rrm2	1.56246	0.902505	0.233498	-0.166573	-1.4343	-0.514449	-0.583149	clust_4	adaptive
Pik3c2a	0.527246	-0.645424	-0.530875	-0.531432	-1.29217	1.15119	1.32146	clust_4	adaptive		Sec14l1	1.45103	0.751948	0.723836	-0.695962	-0.767725	-1.30646	-0.156671	clust_4	adaptive
Pold2	0.452036	-0.803472	-0.482591	-0.93322	-0.524757	0.3896	1.9024	clust_4	adaptive		Sh3glb1	1.67337	0.826186	-0.517137	-1.44851	-0.114596	-0.36873	-0.0505774	clust_4	adaptive
Ppp1r21	0.416135	0.510191	-0.694086	0.379862	-1.79794	1.30172	-0.115875	clust_4	adaptive		Srp72	1.67281	0.245075	0.482979	-0.0980612	-1.59969	-0.566697	-0.136413	clust_4	adaptive
Ptk2b	0.364461	-0.480324	-0.442163	-1.46648	-0.443984	1.38682	1.08167	clust_4	adaptive		Ssna1	1.32791	0.81883	0.608645	-0.450586	-1.26852	-1.16876	0.132477	clust_4	adaptive
Rab3gap1	1.13689	-0.297623	0.107389	-0.497385	-1.61537	-0.148615	1.31471	clust_4	adaptive		Tuba1a	1.2795	0.246592	0.0454789	-0.265284	-0.661361	-1.66117	1.01624	clust_4	adaptive
Rsu1	0.608337	-1.10359	0.0828523	-0.61999	-0.814777	0.0150431	1.83212	clust_4	adaptive		Txlna	1.64891	0.630028	0.630028	-0.220732	-0.762076	-0.92647	-0.999692	clust_4	adaptive
Snx5	1.3969	0.138085	-0.74328	-1.06306	-1.12842	0.483069	0.916703	clust_4	adaptive		Txndc9	1.44324	1.0196	0.477345	-0.418705	-1.17189	-0.366368	-0.983225	clust_4	adaptive
Sorl1	0.525026	-0.299258	-0.406166	-1.21099	-0.85306	0.507076	1.73738	clust_4	adaptive		Ube2c	1.40994	1.34972	0.1417	-0.653446	-0.94438	-0.621881	-0.681656	clust_4	adaptive
Sparc	1.3582	0.844195	-1.42915	-0.922387	-0.511557	0.144055	0.516641	clust_4	adaptive		Ube2s	1.4108	1.13731	0.474177	-0.394154	-0.808472	-1.02546	-0.794205	clust_4	adaptive
Ttk	1.27929	0.288472	-0.57913	-0.922966	-1.14629	-0.232693	1.31332	clust_4	adaptive		Usp15	1.47285	0.698467	0.689421	-0.15814	-1.38159	-0.835447	-0.485567	clust_4	adaptive
Ubr5	1.2198	-0.16491	-0.252649	-1.57478	-0.56217	1.27331	0.0614009	clust_4	adaptive		Utp14b	1.03859	0.989711	0.486435	-0.0321863	-0.891535	-1.70205	0.111038	clust_4	adaptive
Ubxn6	-0.230321	-0.00865622	-0.158095	-0.902347	-1.30745	1.29078	1.31609	clust_4	adaptive		Znf598	1.7441	0.410331	0.17184	-0.22111	-1.53568	-0.593658	0.0241816	clust_4	adaptive
Uhrf1	0.971293	0.71209	-0.268584	-0.965376	-1.63035	0.282169	0.898759	clust_4	adaptive
Zbed5	0.544533	-0.439149	-0.519693	-1.01524	-1.00092	0.85858	1.57189	clust_4	adaptive
Zdbf2	0.809455	0.126574	0.359273	-0.825525	-1.63481	-0.181337	1.34637	clust_4	adaptive

## Sheet: Fig. 2H
Distance_.microns.	red	green	blue	embryo	cell	compartment	scaled_distance	mark	Intensity	DAPI_norm	Condition
0	11745	11078	13554	5	1	ICM	-1.72519	LaminB	11745	0.510509	E4.5
0.0353	11759.2	11145.9	13716.2	5	1	ICM	-1.71603	LaminB	11759.2	0.511127	E4.5
0.0706	11819.8	11277.4	13919.9	5	1	ICM	-1.70688	LaminB	11819.8	0.513762	E4.5
0.1059	11939.5	11489.9	14072.7	5	1	ICM	-1.69772	LaminB	11939.5	0.518962	E4.5
0.1412	12105	11713.6	14210.3	5	1	ICM	-1.68857	LaminB	12105	0.526158	E4.5
0.1765	12302	11899.6	14422.3	5	1	ICM	-1.67941	LaminB	12302	0.534719	E4.5
0.2117	12521.9	12016.5	14695.6	5	1	ICM	-1.67029	LaminB	12521.9	0.544279	E4.5
0.247	12764.5	12068.8	14878.4	5	1	ICM	-1.66113	LaminB	12764.5	0.554824	E4.5
0.2823	13027.1	12109.2	14843.2	5	1	ICM	-1.65198	LaminB	13027.1	0.566236	E4.5
0.3176	13281.6	12181.9	14801.1	5	1	ICM	-1.64282	LaminB	13281.6	0.577301	E4.5
0.3529	13466	12290.5	15142.1	5	1	ICM	-1.63367	LaminB	13466	0.585314	E4.5
0.3882	13558.6	12382.9	15671.8	5	1	ICM	-1.62451	LaminB	13558.6	0.589337	E4.5
0.4235	13585.7	12434.7	16110	5	1	ICM	-1.61536	LaminB	13585.7	0.590515	E4.5
0.4588	13623.9	12479.7	16403.9	5	1	ICM	-1.6062	LaminB	13623.9	0.592179	E4.5
0.4941	13710.4	12545.9	16551.5	5	1	ICM	-1.59705	LaminB	13710.4	0.595937	E4.5
0.5294	13852.8	12687	16604.7	5	1	ICM	-1.58789	LaminB	13852.8	0.602128	E4.5
0.5646	13992.7	12945	16501	5	1	ICM	-1.57877	LaminB	13992.7	0.608206	E4.5
0.5999	14078.3	13324	16419.1	5	1	ICM	-1.56961	LaminB	14078.3	0.611926	E4.5
0.6352	14099.6	13716.7	16606	5	1	ICM	-1.56046	LaminB	14099.6	0.612854	E4.5
0.6705	14117.2	13916	16954.9	5	1	ICM	-1.5513	LaminB	14117.2	0.613619	E4.5
0.7058	14192.2	13925.4	17210.2	5	1	ICM	-1.54215	LaminB	14192.2	0.61688	E4.5
0.7411	14341.8	13910.7	17273.4	5	1	ICM	-1.53299	LaminB	14341.8	0.62338	E4.5
0.7764	14548.3	14013.4	17160.2	5	1	ICM	-1.52384	LaminB	14548.3	0.632356	E4.5
0.8117	14769.4	14221.1	16952.1	5	1	ICM	-1.51468	LaminB	14769.4	0.641969	E4.5
0.847	14964.6	14455.2	16758.2	5	1	ICM	-1.50553	LaminB	14964.6	0.650451	E4.5
0.8823	15101.3	14624.5	16685.1	5	1	ICM	-1.49637	LaminB	15101.3	0.656394	E4.5
0.9176	15178	14809.3	16788.4	5	1	ICM	-1.48722	LaminB	15178	0.659727	E4.5
0.9528	15178.6	15027.6	17309.1	5	1	ICM	-1.47809	LaminB	15178.6	0.659756	E4.5
0.9881	15132.2	15216	18062.6	5	1	ICM	-1.46894	LaminB	15132.2	0.657739	E4.5
1.0234	15078.1	15266.8	18824.2	5	1	ICM	-1.45978	LaminB	15078.1	0.655387	E4.5
1.0587	15026.6	15284.5	19284.5	5	1	ICM	-1.45063	LaminB	15026.6	0.653146	E4.5
1.094	14975.9	15409.6	19383.1	5	1	ICM	-1.44147	LaminB	14975.9	0.650946	E4.5
1.1293	14902.5	15673.7	19352.2	5	1	ICM	-1.43232	LaminB	14902.5	0.647755	E4.5
1.1646	14803.8	15950	19470.7	5	1	ICM	-1.42316	LaminB	14803.8	0.643465	E4.5
1.1999	14711	16081.6	19792.1	5	1	ICM	-1.41401	LaminB	14711	0.639431	E4.5
1.2352	14677.3	16073.5	20039.6	5	1	ICM	-1.40485	LaminB	14677.3	0.637963	E4.5
1.2705	14747	16075.3	19891.8	5	1	ICM	-1.3957	LaminB	14747	0.640996	E4.5
1.3058	14855.1	16136.8	19529.4	5	1	ICM	-1.38654	LaminB	14855.1	0.645691	E4.5
1.341	14913.3	16227.2	19346.9	5	1	ICM	-1.37742	LaminB	14913.3	0.648224	E4.5
1.3763	14832.9	16247	19478.7	5	1	ICM	-1.36826	LaminB	14832.9	0.644729	E4.5
1.4116	14585.8	16179.1	19995.6	5	1	ICM	-1.35911	LaminB	14585.8	0.633986	E4.5
1.4469	14223.1	16058.6	20567.5	5	1	ICM	-1.34995	LaminB	14223.1	0.618223	E4.5
1.4822	13858.4	16055.3	20945	5	1	ICM	-1.3408	LaminB	13858.4	0.602371	E4.5
1.5175	13597.1	16277.6	21029.4	5	1	ICM	-1.33164	LaminB	13597.1	0.591014	E4.5
1.5528	13532.9	16622.3	21067.2	5	1	ICM	-1.32249	LaminB	13532.9	0.588222	E4.5
1.5881	13647.1	16756.6	21139.2	5	1	ICM	-1.31333	LaminB	13647.1	0.593186	E4.5
1.6234	13829.5	16645.7	21166.3	5	1	ICM	-1.30418	LaminB	13829.5	0.601113	E4.5
1.6587	13993.5	16484.8	21119.8	5	1	ICM	-1.29502	LaminB	13993.5	0.608241	E4.5
1.6939	14100.6	16393.6	21014.2	5	1	ICM	-1.2859	LaminB	14100.6	0.612899	E4.5
1.7292	14172.1	16358.3	20897.1	5	1	ICM	-1.27674	LaminB	14172.1	0.616005	E4.5
1.7645	14249.2	16267.4	20819.5	5	1	ICM	-1.26759	LaminB	14249.2	0.619356	E4.5
1.7998	14349	16223.2	20923.6	5	1	ICM	-1.25843	LaminB	14349	0.623695	E4.5
1.8351	14437.2	16369.3	21108.4	5	1	ICM	-1.24928	LaminB	14437.2	0.627529	E4.5
1.8704	14460.9	16857.7	21187.1	5	1	ICM	-1.24012	LaminB	14460.9	0.628557	E4.5
1.9057	14411.8	17454.7	21045.5	5	1	ICM	-1.23097	LaminB	14411.8	0.626425	E4.5
1.941	14336.3	17859.8	21002.9	5	1	ICM	-1.22181	LaminB	14336.3	0.623145	E4.5
1.9763	14276.3	18076.5	21119.1	5	1	ICM	-1.21266	LaminB	14276.3	0.620535	E4.5
2.0116	14263.7	18198.7	21375.8	5	1	ICM	-1.2035	LaminB	14263.7	0.619988	E4.5
2.0469	14296.4	18375.4	21808.5	5	1	ICM	-1.19435	LaminB	14296.4	0.621411	E4.5
2.0821	14360.9	18626.2	22409.2	5	1	ICM	-1.18522	LaminB	14360.9	0.624213	E4.5
2.1174	14436.8	18866.1	22972.3	5	1	ICM	-1.17607	LaminB	14436.8	0.627512	E4.5
2.1527	14499.7	19023	23119.2	5	1	ICM	-1.16691	LaminB	14499.7	0.630244	E4.5
2.188	14533.6	18986.4	22831.3	5	1	ICM	-1.15776	LaminB	14533.6	0.631717	E4.5
2.2233	14517	18765.9	22613.6	5	1	ICM	-1.1486	LaminB	14517	0.630998	E4.5
2.2586	14433.4	18421.3	22743.7	5	1	ICM	-1.13945	LaminB	14433.4	0.627363	E4.5
2.2939	14312	18128.5	23224.2	5	1	ICM	-1.13029	LaminB	14312	0.622085	E4.5
2.3292	14193.8	17924.9	24055	5	1	ICM	-1.12114	LaminB	14193.8	0.616948	E4.5
2.3645	14119.8	17843	24851.3	5	1	ICM	-1.11198	LaminB	14119.8	0.613731	E4.5
2.3998	14107.8	17844.5	25320.2	5	1	ICM	-1.10283	LaminB	14107.8	0.613212	E4.5
2.435	14128.4	17892.6	25312.5	5	1	ICM	-1.0937	LaminB	14128.4	0.614105	E4.5
2.4703	14136.4	17966.6	24900.9	5	1	ICM	-1.08455	LaminB	14136.4	0.614452	E4.5
2.5056	14081.1	18082.4	24520.7	5	1	ICM	-1.07539	LaminB	14081.1	0.612048	E4.5
2.5409	13975.6	18368.3	24580.2	5	1	ICM	-1.06624	LaminB	13975.6	0.607464	E4.5
2.5762	13844.3	18787.6	25009	5	1	ICM	-1.05708	LaminB	13844.3	0.601756	E4.5
2.6115	13706	19086.6	25442.1	5	1	ICM	-1.04793	LaminB	13706	0.595746	E4.5
2.6468	13589	19018.5	25676.4	5	1	ICM	-1.03877	LaminB	13589	0.590662	E4.5
2.6821	13524.4	18609.8	25916.6	5	1	ICM	-1.02962	LaminB	13524.4	0.587851	E4.5
2.7174	13550.1	18032.6	26222.6	5	1	ICM	-1.02046	LaminB	13550.1	0.588968	E4.5
2.7527	13668.4	17558.5	26369	5	1	ICM	-1.01131	LaminB	13668.4	0.594112	E4.5
2.788	13872.7	17302.2	26081.7	5	1	ICM	-1.00215	LaminB	13872.7	0.602992	E4.5
2.8232	14101.5	17206.1	25737.1	5	1	ICM	-0.993025	LaminB	14101.5	0.612936	E4.5
2.8585	14289.4	17273.6	25531.1	5	1	ICM	-0.98387	LaminB	14289.4	0.621104	E4.5
2.8938	14387	17532.7	25420	5	1	ICM	-0.974715	LaminB	14387	0.625347	E4.5
2.9291	14387	18022.9	25384.9	5	1	ICM	-0.965561	LaminB	14387	0.625345	E4.5
2.9644	14311.2	18648.1	25328.5	5	1	ICM	-0.956406	LaminB	14311.2	0.62205	E4.5
2.9997	14225.3	19253.9	25101.8	5	1	ICM	-0.947251	LaminB	14225.3	0.618317	E4.5
3.035	14200	19717.1	24655.9	5	1	ICM	-0.938097	LaminB	14200	0.61722	E4.5
3.0703	14265	20016.6	24168.3	5	1	ICM	-0.928942	LaminB	14265	0.620043	E4.5
3.1056	14382.1	20178.4	23986.7	5	1	ICM	-0.919788	LaminB	14382.1	0.625134	E4.5
3.1409	14435.8	20190.7	24177.3	5	1	ICM	-0.910633	LaminB	14435.8	0.627467	E4.5
3.1762	14379.2	20052.8	24536.3	5	1	ICM	-0.901478	LaminB	14379.2	0.625008	E4.5
3.2114	14271.8	19801.4	24760	5	1	ICM	-0.89235	LaminB	14271.8	0.620339	E4.5
3.2467	14208.1	19498.3	24702.3	5	1	ICM	-0.883195	LaminB	14208.1	0.617572	E4.5
3.282	14283.4	19165.6	24647.1	5	1	ICM	-0.87404	LaminB	14283.4	0.620843	E4.5
3.3173	14505.8	18966.6	24661	5	1	ICM	-0.864886	LaminB	14505.8	0.630509	E4.5
3.3526	14810.5	18971.8	24786.9	5	1	ICM	-0.855731	LaminB	14810.5	0.643753	E4.5
3.3879	15068.2	19153.6	24870.6	5	1	ICM	-0.846576	LaminB	15068.2	0.654955	E4.5
3.4232	15176.6	19261	24944.8	5	1	ICM	-0.837422	LaminB	15176.6	0.659668	E4.5
3.4585	15140.2	19155.6	24987.6	5	1	ICM	-0.828267	LaminB	15140.2	0.658087	E4.5
3.4938	15046.1	18970.8	24846	5	1	ICM	-0.819112	LaminB	15046.1	0.653993	E4.5
3.5291	14970.5	18880.2	24577.6	5	1	ICM	-0.809958	LaminB	14970.5	0.65071	E4.5
3.5643	14941.2	19002.5	24411.2	5	1	ICM	-0.800829	LaminB	14941.2	0.649436	E4.5
3.5996	14924.5	19317.1	24383.9	5	1	ICM	-0.791675	LaminB	14924.5	0.648708	E4.5
3.6349	14878.1	19628.6	24231.2	5	1	ICM	-0.78252	LaminB	14878.1	0.646692	E4.5
3.6702	14768.8	19731.8	23790.8	5	1	ICM	-0.773365	LaminB	14768.8	0.641941	E4.5
3.7055	14603.4	19535.3	23228.8	5	1	ICM	-0.764211	LaminB	14603.4	0.634754	E4.5
3.7408	14464	19338	23210.9	5	1	ICM	-0.755056	LaminB	14464	0.628693	E4.5
3.7761	14409.4	19252	23709.8	5	1	ICM	-0.745901	LaminB	14409.4	0.62632	E4.5
3.8114	14454.5	19247.3	24272.4	5	1	ICM	-0.736747	LaminB	14454.5	0.628278	E4.5
3.8467	14556.9	19268.7	24668.5	5	1	ICM	-0.727592	LaminB	14556.9	0.632731	E4.5
3.882	14653.2	19414.6	24805.2	5	1	ICM	-0.718437	LaminB	14653.2	0.636917	E4.5
3.9173	14695.6	19748	24780.4	5	1	ICM	-0.709283	LaminB	14695.6	0.63876	E4.5
3.9525	14693.6	20181.4	24755.6	5	1	ICM	-0.700154	LaminB	14693.6	0.638674	E4.5
3.9878	14704.5	20507.9	24822.2	5	1	ICM	-0.690999	LaminB	14704.5	0.639146	E4.5
4.0231	14776.5	20548.9	24862.5	5	1	ICM	-0.681845	LaminB	14776.5	0.642276	E4.5
4.0584	14890.3	20373.2	24599.6	5	1	ICM	-0.67269	LaminB	14890.3	0.647225	E4.5
4.0937	14937	20143.7	24250.8	5	1	ICM	-0.663536	LaminB	14937	0.649252	E4.5
4.129	14865	19981.9	24177.3	5	1	ICM	-0.654381	LaminB	14865	0.646125	E4.5
4.1643	14678.1	19858.9	24514.2	5	1	ICM	-0.645226	LaminB	14678.1	0.637998	E4.5
4.1996	14454.6	19793.2	25003	5	1	ICM	-0.636072	LaminB	14454.6	0.628285	E4.5
4.2349	14278.2	19705.8	25316.4	5	1	ICM	-0.626917	LaminB	14278.2	0.620619	E4.5
4.2702	14201.5	19552.5	25347.9	5	1	ICM	-0.617762	LaminB	14201.5	0.617285	E4.5
4.3054	14226.7	19340.4	25195.7	5	1	ICM	-0.608634	LaminB	14226.7	0.618377	E4.5
4.3407	14315.4	19157.5	25029	5	1	ICM	-0.599479	LaminB	14315.4	0.622233	E4.5
4.376	14419.8	19077.2	24724.2	5	1	ICM	-0.590324	LaminB	14419.8	0.626771	E4.5
4.4113	14504.7	19016.5	24228.1	5	1	ICM	-0.58117	LaminB	14504.7	0.630464	E4.5
4.4466	14557.4	18883	23814.4	5	1	ICM	-0.572015	LaminB	14557.4	0.632753	E4.5
4.4819	14570.9	18640.7	23668.3	5	1	ICM	-0.56286	LaminB	14570.9	0.633339	E4.5
4.5172	14550.3	18373.6	23679.1	5	1	ICM	-0.553706	LaminB	14550.3	0.632445	E4.5
4.5525	14505.2	18174.2	23614.4	5	1	ICM	-0.544551	LaminB	14505.2	0.630486	E4.5
4.5878	14471	18145	23508.3	5	1	ICM	-0.535397	LaminB	14471	0.628999	E4.5
4.6231	14471.2	18223.1	23455.9	5	1	ICM	-0.526242	LaminB	14471.2	0.629007	E4.5
4.6584	14515	18295.8	23514	5	1	ICM	-0.517087	LaminB	14515	0.630912	E4.5
4.6936	14583.6	18221.1	23791	5	1	ICM	-0.507959	LaminB	14583.6	0.633892	E4.5
4.7289	14632.2	18095.5	24031.8	5	1	ICM	-0.498804	LaminB	14632.2	0.636005	E4.5
4.7642	14644.3	18050	23890.9	5	1	ICM	-0.489649	LaminB	14644.3	0.636528	E4.5
4.7995	14604.9	18222.7	23355.8	5	1	ICM	-0.480495	LaminB	14604.9	0.634817	E4.5
4.8348	14515.7	18623.9	22875.4	5	1	ICM	-0.47134	LaminB	14515.7	0.63094	E4.5
4.8701	14397.4	19114.6	22801.6	5	1	ICM	-0.462185	LaminB	14397.4	0.625799	E4.5
4.9054	14280.6	19506.4	23079.8	5	1	ICM	-0.453031	LaminB	14280.6	0.62072	E4.5
4.9407	14216.9	19678	23377.1	5	1	ICM	-0.443876	LaminB	14216.9	0.617953	E4.5
4.976	14236.3	19685.8	23609.2	5	1	ICM	-0.434721	LaminB	14236.3	0.618795	E4.5
5.0113	14334.1	19731.5	24120.5	5	1	ICM	-0.425567	LaminB	14334.1	0.623045	E4.5
5.0466	14433.3	19831	24725.8	5	1	ICM	-0.416412	LaminB	14433.3	0.627359	E4.5
5.0818	14468.9	19818.7	25037.3	5	1	ICM	-0.407284	LaminB	14468.9	0.628904	E4.5
5.1171	14421.9	19642.5	24970.4	5	1	ICM	-0.398129	LaminB	14421.9	0.626865	E4.5
5.1524	14309.3	19361.1	24638.9	5	1	ICM	-0.388974	LaminB	14309.3	0.62197	E4.5
5.1877	14187.7	19163.2	24360.6	5	1	ICM	-0.37982	LaminB	14187.7	0.616682	E4.5
5.223	14099.6	19192.8	24273.8	5	1	ICM	-0.370665	LaminB	14099.6	0.612852	E4.5
5.2583	14050.4	19426.5	24393.8	5	1	ICM	-0.36151	LaminB	14050.4	0.610717	E4.5
5.2936	14013.8	19712.2	24604.1	5	1	ICM	-0.352356	LaminB	14013.8	0.609124	E4.5
5.3289	13957.6	19890.3	24692.2	5	1	ICM	-0.343201	LaminB	13957.6	0.60668	E4.5
5.3642	13878.8	19918.3	24566.2	5	1	ICM	-0.334046	LaminB	13878.8	0.603259	E4.5
5.3995	13799.3	19820.9	24295.1	5	1	ICM	-0.324892	LaminB	13799.3	0.599802	E4.5
5.4347	13723.5	19668.3	24049.7	5	1	ICM	-0.315763	LaminB	13723.5	0.596505	E4.5
5.47	13670	19479.1	24121.7	5	1	ICM	-0.306608	LaminB	13670	0.594183	E4.5
5.5053	13623.6	19209.6	24650.5	5	1	ICM	-0.297454	LaminB	13623.6	0.592164	E4.5
5.5406	13601.1	18883	25381	5	1	ICM	-0.288299	LaminB	13601.1	0.591187	E4.5
5.5759	13615.2	18463.6	25842.8	5	1	ICM	-0.279145	LaminB	13615.2	0.591801	E4.5
5.6112	13724.6	18193.1	25645.4	5	1	ICM	-0.26999	LaminB	13724.6	0.596555	E4.5
5.6465	13941.9	18211.7	25236.8	5	1	ICM	-0.260835	LaminB	13941.9	0.605999	E4.5
5.6818	14245	18495.1	24906	5	1	ICM	-0.251681	LaminB	14245	0.619173	E4.5
5.7171	14570	18836.2	24671.6	5	1	ICM	-0.242526	LaminB	14570	0.633301	E4.5
5.7524	14832.6	18995.8	24447.2	5	1	ICM	-0.233371	LaminB	14832.6	0.644715	E4.5
5.7877	14970.6	18910.9	24183.1	5	1	ICM	-0.224217	LaminB	14970.6	0.650713	E4.5
5.8229	14975.2	18749.6	23919.2	5	1	ICM	-0.215088	LaminB	14975.2	0.650911	E4.5
5.8582	14869.9	18721.2	23681	5	1	ICM	-0.205933	LaminB	14869.9	0.646336	E4.5
5.8935	14722.6	18829.8	23557.8	5	1	ICM	-0.196779	LaminB	14722.6	0.639933	E4.5
5.9288	14580.4	18911.2	23679.4	5	1	ICM	-0.187624	LaminB	14580.4	0.633753	E4.5
5.9641	14456.9	18852.6	23940.8	5	1	ICM	-0.178469	LaminB	14456.9	0.628386	E4.5
5.9994	14356.6	18724.5	24236.5	5	1	ICM	-0.169315	LaminB	14356.6	0.624023	E4.5
6.0347	14277.2	18567.9	24455.9	5	1	ICM	-0.16016	LaminB	14277.2	0.620575	E4.5
6.07	14261.1	18498.4	24619	5	1	ICM	-0.151006	LaminB	14261.1	0.619873	E4.5
6.1053	14313.1	18539.1	24759.4	5	1	ICM	-0.141851	LaminB	14313.1	0.622136	E4.5
6.1406	14440.7	18644.6	24965.9	5	1	ICM	-0.132696	LaminB	14440.7	0.627679	E4.5
6.1758	14589.5	18685.9	25269.3	5	1	ICM	-0.123568	LaminB	14589.5	0.634148	E4.5
6.2111	14696.5	18566.8	25618.7	5	1	ICM	-0.114413	LaminB	14696.5	0.638797	E4.5
6.2464	14730.7	18395.6	25773.9	5	1	ICM	-0.105258	LaminB	14730.7	0.640285	E4.5
6.2817	14718.2	18238	25717.9	5	1	ICM	-0.0961037	LaminB	14718.2	0.639744	E4.5
6.317	14690.2	18058.3	25483.9	5	1	ICM	-0.086949	LaminB	14690.2	0.638524	E4.5
6.3523	14657.3	17805.2	25076.2	5	1	ICM	-0.0777944	LaminB	14657.3	0.637094	E4.5
6.3876	14609	17511.4	24541.9	5	1	ICM	-0.0686397	LaminB	14609	0.634998	E4.5
6.4229	14541.9	17264.3	24101.2	5	1	ICM	-0.0594851	LaminB	14541.9	0.632079	E4.5
6.4582	14478.6	17227	23954.4	5	1	ICM	-0.0503305	LaminB	14478.6	0.629327	E4.5
6.4935	14445.7	17431.2	23902.7	5	1	ICM	-0.0411758	LaminB	14445.7	0.627899	E4.5
6.5288	14469.4	17738	23871.9	5	1	ICM	-0.0320212	LaminB	14469.4	0.628927	E4.5
6.564	14510.9	17879.1	24064.8	5	1	ICM	-0.0228925	LaminB	14510.9	0.630732	E4.5
6.5993	14550.8	17721.2	24472.6	5	1	ICM	-0.0137379	LaminB	14550.8	0.632466	E4.5
6.6346	14567.8	17333.4	24850	5	1	ICM	-0.00458322	LaminB	14567.8	0.633204	E4.5
6.6699	14560.7	16919.7	25073.2	5	1	ICM	0.00457142	LaminB	14560.7	0.632895	E4.5
6.7052	14541.4	16699.1	25242.8	5	1	ICM	0.0137261	LaminB	14541.4	0.632056	E4.5
6.7405	14528.6	16787.2	25453.7	5	1	ICM	0.0228807	LaminB	14528.6	0.631499	E4.5
6.7758	14527.3	17177.7	25669.3	5	1	ICM	0.0320353	LaminB	14527.3	0.631443	E4.5
6.8111	14546.3	17682	25741.2	5	1	ICM	0.04119	LaminB	14546.3	0.632272	E4.5
6.8464	14538.4	18006	25713.9	5	1	ICM	0.0503446	LaminB	14538.4	0.631927	E4.5
6.8817	14509	18083.1	25729.6	5	1	ICM	0.0594992	LaminB	14509	0.630648	E4.5
6.917	14457.9	18087.1	25851.7	5	1	ICM	0.0686539	LaminB	14457.9	0.628426	E4.5
6.9522	14419.9	18271.9	25882.4	5	1	ICM	0.0777826	LaminB	14419.9	0.626774	E4.5
6.9875	14409.8	18700.7	25707	5	1	ICM	0.0869372	LaminB	14409.8	0.626336	E4.5
7.0228	14409.6	19186.7	25442.5	5	1	ICM	0.0960919	LaminB	14409.6	0.626327	E4.5
7.0581	14394.4	19431.2	25328.9	5	1	ICM	0.105246	LaminB	14394.4	0.62567	E4.5
7.0934	14336.1	19329	25545.5	5	1	ICM	0.114401	LaminB	14336.1	0.623135	E4.5
7.1287	14253.2	19077.6	25930.2	5	1	ICM	0.123556	LaminB	14253.2	0.619532	E4.5
7.164	14178.3	18996.1	26073.7	5	1	ICM	0.13271	LaminB	14178.3	0.616277	E4.5
7.1993	14109.8	19085.7	25869.3	5	1	ICM	0.141865	LaminB	14109.8	0.613298	E4.5
7.2346	14030	19158.5	25626.5	5	1	ICM	0.15102	LaminB	14030	0.609827	E4.5
7.2699	13913.8	19092.4	25744.9	5	1	ICM	0.160174	LaminB	13913.8	0.604779	E4.5
7.3051	13792.6	18896	26311.1	5	1	ICM	0.169303	LaminB	13792.6	0.599511	E4.5
7.3404	13691.2	18689.2	27051.9	5	1	ICM	0.178458	LaminB	13691.2	0.595102	E4.5
7.3757	13669.6	18595.9	27591.1	5	1	ICM	0.187612	LaminB	13669.6	0.594165	E4.5
7.411	13712.5	18606.1	27784.2	5	1	ICM	0.196767	LaminB	13712.5	0.596029	E4.5
7.4463	13819.8	18690.1	27574.1	5	1	ICM	0.205922	LaminB	13819.8	0.600694	E4.5
7.4816	13944	18781.3	27183.1	5	1	ICM	0.215076	LaminB	13944	0.606092	E4.5
7.5169	14076.4	18818.6	26766.8	5	1	ICM	0.224231	LaminB	14076.4	0.611844	E4.5
7.5522	14193.8	18733.3	26597.4	5	1	ICM	0.233385	LaminB	14193.8	0.616948	E4.5
7.5875	14273.7	18530.1	26883.6	5	1	ICM	0.24254	LaminB	14273.7	0.620421	E4.5
7.6228	14300.9	18272.3	27521.4	5	1	ICM	0.251695	LaminB	14300.9	0.621604	E4.5
7.6581	14282.2	18028.8	28197.5	5	1	ICM	0.260849	LaminB	14282.2	0.620791	E4.5
7.6933	14273.1	17848.4	28619.6	5	1	ICM	0.269978	LaminB	14273.1	0.620397	E4.5
7.7286	14322	17737.8	28802.8	5	1	ICM	0.279133	LaminB	14322	0.62252	E4.5
7.7639	14476.2	17680.8	28715.2	5	1	ICM	0.288287	LaminB	14476.2	0.629225	E4.5
7.7992	14667.7	17642.1	28606.6	5	1	ICM	0.297442	LaminB	14667.7	0.637545	E4.5
7.8345	14818.2	17579.9	28551.4	5	1	ICM	0.306597	LaminB	14818.2	0.644089	E4.5
7.8698	14876.4	17509.7	28659.8	5	1	ICM	0.315751	LaminB	14876.4	0.646617	E4.5
7.9051	14820.8	17438.1	28909	5	1	ICM	0.324906	LaminB	14820.8	0.644203	E4.5
7.9404	14691.1	17390.8	29129	5	1	ICM	0.334061	LaminB	14691.1	0.638565	E4.5
7.9757	14500.6	17372.2	29242.2	5	1	ICM	0.343215	LaminB	14500.6	0.630282	E4.5
8.011	14268.6	17381.8	29232.7	5	1	ICM	0.35237	LaminB	14268.6	0.620201	E4.5
8.0463	13996.9	17483.2	29262.7	5	1	ICM	0.361524	LaminB	13996.9	0.608392	E4.5
8.0815	13743.2	17747.7	29426.6	5	1	ICM	0.370653	LaminB	13743.2	0.597363	E4.5
8.1168	13601.2	18045.7	29592.3	5	1	ICM	0.379808	LaminB	13601.2	0.591192	E4.5
8.1521	13617.8	18237.3	29762.8	5	1	ICM	0.388962	LaminB	13617.8	0.591911	E4.5
8.1874	13747.9	18253.9	30003.2	5	1	ICM	0.398117	LaminB	13747.9	0.597568	E4.5
8.2227	13890.4	18082.6	30240.7	5	1	ICM	0.407272	LaminB	13890.4	0.603762	E4.5
8.258	13948.5	17785.8	30417	5	1	ICM	0.416426	LaminB	13948.5	0.606286	E4.5
8.2933	13898.4	17351.8	30454.8	5	1	ICM	0.425581	LaminB	13898.4	0.604111	E4.5
8.3286	13796.5	16920.8	30314.1	5	1	ICM	0.434736	LaminB	13796.5	0.599681	E4.5
8.3639	13749.9	16678.3	29633.3	5	1	ICM	0.44389	LaminB	13749.9	0.597653	E4.5
8.3992	13794.4	16740.9	28592.1	5	1	ICM	0.453045	LaminB	13794.4	0.599587	E4.5
8.4344	13872.4	17133.5	28038.2	5	1	ICM	0.462174	LaminB	13872.4	0.602979	E4.5
8.4697	13896.7	17785.9	28240.7	5	1	ICM	0.471328	LaminB	13896.7	0.604036	E4.5
8.505	13828.5	18548.3	28749.4	5	1	ICM	0.480483	LaminB	13828.5	0.601071	E4.5
8.5403	13677.9	19198	28990.6	5	1	ICM	0.489637	LaminB	13677.9	0.594524	E4.5
8.5756	13498.9	19564.8	28874.2	5	1	ICM	0.498792	LaminB	13498.9	0.586746	E4.5
8.6109	13348.8	19569.2	28601.6	5	1	ICM	0.507947	LaminB	13348.8	0.580219	E4.5
8.6462	13264.2	19274.5	28257.1	5	1	ICM	0.517101	LaminB	13264.2	0.576543	E4.5
8.6815	13279.2	18693.8	27590.7	5	1	ICM	0.526256	LaminB	13279.2	0.577194	E4.5
8.7168	13363.7	18181.2	26806.6	5	1	ICM	0.535411	LaminB	13363.7	0.580869	E4.5
8.7521	13478.2	17969.1	26177.3	5	1	ICM	0.544565	LaminB	13478.2	0.585846	E4.5
8.7874	13557.7	18074.7	25795.8	5	1	ICM	0.55372	LaminB	13557.7	0.589299	E4.5
8.8226	13579.5	18251.9	25489.2	5	1	ICM	0.562849	LaminB	13579.5	0.590247	E4.5
8.8579	13551.8	18295.4	25172.8	5	1	ICM	0.572003	LaminB	13551.8	0.589043	E4.5
8.8932	13518.1	18162.5	24846.8	5	1	ICM	0.581158	LaminB	13518.1	0.58758	E4.5
8.9285	13512	18037.8	24500.5	5	1	ICM	0.590313	LaminB	13512	0.587314	E4.5
8.9638	13539.4	18022.4	24090.8	5	1	ICM	0.599467	LaminB	13539.4	0.588504	E4.5
8.9991	13575.3	17993.5	23698.9	5	1	ICM	0.608622	LaminB	13575.3	0.590063	E4.5
9.0344	13617.7	17759.8	23486.6	5	1	ICM	0.617776	LaminB	13617.7	0.591908	E4.5
9.0697	13701	17344	23552	5	1	ICM	0.626931	LaminB	13701	0.595527	E4.5
9.105	13833.2	16950.7	23736.7	5	1	ICM	0.636086	LaminB	13833.2	0.601275	E4.5
9.1403	13976.5	16814.4	23708.5	5	1	ICM	0.64524	LaminB	13976.5	0.607505	E4.5
9.1755	14089.6	16990.7	23303.8	5	1	ICM	0.654369	LaminB	14089.6	0.612418	E4.5
9.2108	14130	17445.7	22871.6	5	1	ICM	0.663524	LaminB	14130	0.614175	E4.5
9.2461	14129	17986.7	22880.5	5	1	ICM	0.672678	LaminB	14129	0.614131	E4.5
9.2814	14111.8	18404.3	23460.6	5	1	ICM	0.681833	LaminB	14111.8	0.613387	E4.5
9.3167	14080.5	18555.3	24060.8	5	1	ICM	0.690988	LaminB	14080.5	0.612026	E4.5
9.352	14028.3	18479.9	24387	5	1	ICM	0.700142	LaminB	14028.3	0.609754	E4.5
9.3873	13970.6	18320.7	24449.3	5	1	ICM	0.709297	LaminB	13970.6	0.607247	E4.5
9.4226	13951.3	18162.8	24374.3	5	1	ICM	0.718452	LaminB	13951.3	0.60641	E4.5
9.4579	13994.6	18019.3	24338.4	5	1	ICM	0.727606	LaminB	13994.6	0.608291	E4.5
9.4932	14071.5	17912.2	24450.7	5	1	ICM	0.736761	LaminB	14071.5	0.611632	E4.5
9.5285	14108	17906.3	24673.5	5	1	ICM	0.745915	LaminB	14108	0.613218	E4.5
9.5637	14020.7	18051.5	24961.7	5	1	ICM	0.755044	LaminB	14020.7	0.609424	E4.5
9.599	13814.3	18369.5	25282.8	5	1	ICM	0.764199	LaminB	13814.3	0.600452	E4.5
9.6343	13610.8	18736.6	25314.6	5	1	ICM	0.773353	LaminB	13610.8	0.591606	E4.5
9.6696	13527.2	19043.5	24903	5	1	ICM	0.782508	LaminB	13527.2	0.587973	E4.5
9.7049	13566.4	19394.5	24406.3	5	1	ICM	0.791663	LaminB	13566.4	0.589676	E4.5
9.7402	13646.6	19782.3	24167.1	5	1	ICM	0.800817	LaminB	13646.6	0.593163	E4.5
9.7755	13650.8	20174.8	24137	5	1	ICM	0.809972	LaminB	13650.8	0.593345	E4.5
9.8108	13527.8	20445.8	24018.3	5	1	ICM	0.819127	LaminB	13527.8	0.587999	E4.5
9.8461	13292.6	20532.5	23649.6	5	1	ICM	0.828281	LaminB	13292.6	0.577777	E4.5
9.8814	13050.1	20440.6	23304.4	5	1	ICM	0.837436	LaminB	13050.1	0.567236	E4.5
9.9167	12912.4	20158.1	23384	5	1	ICM	0.846591	LaminB	12912.4	0.56125	E4.5
9.9519	12932.2	19668.5	23768.8	5	1	ICM	0.855719	LaminB	12932.2	0.56211	E4.5
9.9872	13091.4	19038.8	23904.4	5	1	ICM	0.864874	LaminB	13091.4	0.569033	E4.5
10.0225	13327.7	18471.7	23676	5	1	ICM	0.874029	LaminB	13327.7	0.579301	E4.5
10.0578	13585.3	18134.9	23302.1	5	1	ICM	0.883183	LaminB	13585.3	0.590501	E4.5
10.0931	13800	18028.3	23112.1	5	1	ICM	0.892338	LaminB	13800	0.59983	E4.5
10.1284	13920.8	18073.3	23152.8	5	1	ICM	0.901492	LaminB	13920.8	0.605081	E4.5
10.1637	13933.1	18031.9	23215.6	5	1	ICM	0.910647	LaminB	13933.1	0.605619	E4.5
10.199	13872.5	17917.5	23111.6	5	1	ICM	0.919802	LaminB	13872.5	0.602982	E4.5
10.2343	13818.9	17923.2	22998.3	5	1	ICM	0.928956	LaminB	13818.9	0.600652	E4.5
10.2696	13814.8	18264.6	22979.1	5	1	ICM	0.938111	LaminB	13814.8	0.600475	E4.5
10.3048	13837.5	18821	23000.3	5	1	ICM	0.94724	LaminB	13837.5	0.601463	E4.5
10.3401	13874.9	19317.5	22954.2	5	1	ICM	0.956394	LaminB	13874.9	0.603087	E4.5
10.3754	13934.3	19584.3	22839	5	1	ICM	0.965549	LaminB	13934.3	0.605671	E4.5
10.4107	14036.6	19608.9	22768.3	5	1	ICM	0.974704	LaminB	14036.6	0.610115	E4.5
10.446	14174	19449.5	22750.1	5	1	ICM	0.983858	LaminB	14174	0.616089	E4.5
10.4813	14301.9	19236.7	22555.1	5	1	ICM	0.993013	LaminB	14301.9	0.621648	E4.5
10.5166	14355.7	19100.7	22175.8	5	1	ICM	1.00217	LaminB	14355.7	0.623987	E4.5
10.5519	14306.3	19203.5	22033.5	5	1	ICM	1.01132	LaminB	14306.3	0.621841	E4.5
10.5872	14257.5	19377.9	22246.6	5	1	ICM	1.02048	LaminB	14257.5	0.619717	E4.5
10.6225	14274.8	19459.2	22592.9	5	1	ICM	1.02963	LaminB	14274.8	0.620467	E4.5
10.6578	14398.9	19377.3	22879.6	5	1	ICM	1.03879	LaminB	14398.9	0.625862	E4.5
10.693	14600.8	19236.5	23053.6	5	1	ICM	1.04791	LaminB	14600.8	0.63464	E4.5
10.7283	14813.6	19144.4	23108.3	5	1	ICM	1.05707	LaminB	14813.6	0.643887	E4.5
10.7636	14994.8	19097	23133.9	5	1	ICM	1.06622	LaminB	14994.8	0.651764	E4.5
10.7989	15111.2	19036.8	23215.5	5	1	ICM	1.07538	LaminB	15111.2	0.656825	E4.5
10.8342	15165.6	18954.6	23393.6	5	1	ICM	1.08453	LaminB	15165.6	0.659187	E4.5
10.8695	15170.5	18960.9	23343.2	5	1	ICM	1.09369	LaminB	15170.5	0.659403	E4.5
10.9048	15134.1	19038.9	22759.7	5	1	ICM	1.10284	LaminB	15134.1	0.65782	E4.5
10.9401	15055.1	19075.1	22129.1	5	1	ICM	1.112	LaminB	15055.1	0.654384	E4.5
10.9754	14956.5	18952.1	21996.8	5	1	ICM	1.12115	LaminB	14956.5	0.650101	E4.5
11.0107	14860.6	18785.1	22497.1	5	1	ICM	1.13031	LaminB	14860.6	0.645933	E4.5
11.0459	14833.4	18715.5	23297.4	5	1	ICM	1.13944	LaminB	14833.4	0.644751	E4.5
11.0812	14898.3	18847.3	23884.7	5	1	ICM	1.14859	LaminB	14898.3	0.64757	E4.5
11.1165	15049.4	19086.2	24077.3	5	1	ICM	1.15774	LaminB	15049.4	0.654137	E4.5
11.1518	15219.6	19156.1	23870.4	5	1	ICM	1.1669	LaminB	15219.6	0.661537	E4.5
11.1871	15296.2	18903.1	23476.6	5	1	ICM	1.17605	LaminB	15296.2	0.664864	E4.5
11.2224	15270.8	18525.5	23218.2	5	1	ICM	1.18521	LaminB	15270.8	0.663762	E4.5
11.2577	15181.4	18245.7	23172.9	5	1	ICM	1.19436	LaminB	15181.4	0.659876	E4.5
11.293	15075.8	18134.4	23110.6	5	1	ICM	1.20352	LaminB	15075.8	0.655287	E4.5
11.3283	14978.9	18075.8	22800.8	5	1	ICM	1.21267	LaminB	14978.9	0.651073	E4.5
11.3636	14883.5	17947.3	22268.2	5	1	ICM	1.22183	LaminB	14883.5	0.646928	E4.5
11.3989	14794.8	17752.8	21751.9	5	1	ICM	1.23098	LaminB	14794.8	0.643071	E4.5
11.4341	14742.4	17587.3	21476.6	5	1	ICM	1.24011	LaminB	14742.4	0.640795	E4.5
11.4694	14773.1	17520.4	21644.3	5	1	ICM	1.24926	LaminB	14773.1	0.642127	E4.5
11.5047	14914.8	17444.5	22172.5	5	1	ICM	1.25842	LaminB	14914.8	0.648289	E4.5
11.54	15096.1	17277.8	22748.7	5	1	ICM	1.26757	LaminB	15096.1	0.656168	E4.5
11.5753	15270.9	17093.1	23039.4	5	1	ICM	1.27673	LaminB	15270.9	0.663765	E4.5
11.6106	15386	16951.4	22915	5	1	ICM	1.28588	LaminB	15386	0.668767	E4.5
11.6459	15437.5	16925	22402.6	5	1	ICM	1.29504	LaminB	15437.5	0.671006	E4.5
11.6812	15436.9	16948.4	21794	5	1	ICM	1.30419	LaminB	15436.9	0.670982	E4.5
11.7165	15427.2	16896.5	21484.3	5	1	ICM	1.31335	LaminB	15427.2	0.670559	E4.5
11.7518	15463.6	16704.5	21639.1	5	1	ICM	1.3225	LaminB	15463.6	0.672144	E4.5
11.7871	15602.3	16488.5	21886.5	5	1	ICM	1.33166	LaminB	15602.3	0.67817	E4.5
11.8223	15829	16373.1	21818.7	5	1	ICM	1.34079	LaminB	15829	0.688026	E4.5
11.8576	16043.1	16273.1	21474.8	5	1	ICM	1.34994	LaminB	16043.1	0.69733	E4.5
11.8929	16150.7	16170.6	21137	5	1	ICM	1.35909	LaminB	16150.7	0.702008	E4.5
11.9282	16116.7	16047	21030.3	5	1	ICM	1.36825	LaminB	16116.7	0.700528	E4.5
11.9635	15995.4	15999.2	21194.7	5	1	ICM	1.3774	LaminB	15995.4	0.695258	E4.5
11.9988	15882.6	16009.3	21293.4	5	1	ICM	1.38656	LaminB	15882.6	0.690353	E4.5
12.0341	15855.8	16115.4	21099.1	5	1	ICM	1.39571	LaminB	15855.8	0.689189	E4.5
12.0694	15909.1	16325.6	20657.1	5	1	ICM	1.40487	LaminB	15909.1	0.691506	E4.5
12.1047	16001.1	16569.9	20231.8	5	1	ICM	1.41402	LaminB	16001.1	0.695504	E4.5
12.14	16088	16693.8	19838.7	5	1	ICM	1.42318	LaminB	16088	0.699284	E4.5
12.1752	16202.1	16624.2	19540	5	1	ICM	1.43231	LaminB	16202.1	0.704244	E4.5
12.2105	16392.5	16379.8	19450.7	5	1	ICM	1.44146	LaminB	16392.5	0.712517	E4.5
12.2458	16677.3	16043.9	19590.5	5	1	ICM	1.45062	LaminB	16677.3	0.724895	E4.5
12.2811	17025.7	15678.7	19851.1	5	1	ICM	1.45977	LaminB	17025.7	0.740038	E4.5
12.3164	17367.6	15334.2	20024.7	5	1	ICM	1.46892	LaminB	17367.6	0.7549	E4.5
12.3517	17594.9	15011.7	20024.5	5	1	ICM	1.47808	LaminB	17594.9	0.76478	E4.5
12.387	17659.8	14710.8	19963.5	5	1	ICM	1.48723	LaminB	17659.8	0.767603	E4.5
12.4223	17556.3	14483.4	19829.2	5	1	ICM	1.49639	LaminB	17556.3	0.763105	E4.5
12.4576	17437.9	14315.5	19533.3	5	1	ICM	1.50554	LaminB	17437.9	0.757957	E4.5
12.4929	17311.4	14220.9	19066	5	1	ICM	1.5147	LaminB	17311.4	0.752457	E4.5
12.5282	17190.7	14150.8	18568.2	5	1	ICM	1.52385	LaminB	17190.7	0.74721	E4.5
12.5634	16987.8	14080.7	18144.2	5	1	ICM	1.53298	LaminB	16987.8	0.738392	E4.5
12.5987	16673.8	13984.3	17897.7	5	1	ICM	1.54214	LaminB	16673.8	0.724743	E4.5
12.634	16251.8	13843.9	17808	5	1	ICM	1.55129	LaminB	16251.8	0.706403	E4.5
12.6693	15791	13662.3	17692.8	5	1	ICM	1.56044	LaminB	15791	0.686375	E4.5
12.7046	15371	13528	17237.6	5	1	ICM	1.5696	LaminB	15371	0.668118	E4.5
12.7399	15023.5	13578.1	16530.7	5	1	ICM	1.57875	LaminB	15023.5	0.653013	E4.5
12.7752	14715.2	13745.3	15986.3	5	1	ICM	1.58791	LaminB	14715.2	0.639612	E4.5
12.8105	14450.7	13869.1	15697.1	5	1	ICM	1.59706	LaminB	14450.7	0.628114	E4.5
12.8458	14222.1	13820.9	15579.6	5	1	ICM	1.60622	LaminB	14222.1	0.618179	E4.5
12.8811	14047.2	13602.4	15641.6	5	1	ICM	1.61537	LaminB	14047.2	0.610576	E4.5
12.9163	13900.4	13264.5	15783.8	5	1	ICM	1.6245	LaminB	13900.4	0.604197	E4.5
12.9516	13743.7	12894.2	15853.7	5	1	ICM	1.63366	LaminB	13743.7	0.597383	E4.5
12.9869	13545.5	12562.9	15748.4	5	1	ICM	1.64281	LaminB	13545.5	0.58877	E4.5
13.0222	13298.1	12381.2	15569.2	5	1	ICM	1.65197	LaminB	13298.1	0.578017	E4.5
13.0575	13042.6	12324.5	15406.6	5	1	ICM	1.66112	LaminB	13042.6	0.566909	E4.5
13.0928	12821.7	12312.4	15268.4	5	1	ICM	1.67027	LaminB	12821.7	0.557309	E4.5
13.1281	12648.6	12287.9	15157.7	5	1	ICM	1.67943	LaminB	12648.6	0.549784	E4.5
13.1634	12507.8	12239.8	15066.4	5	1	ICM	1.68858	LaminB	12507.8	0.543667	E4.5
13.1987	12385.8	12184	14948.5	5	1	ICM	1.69774	LaminB	12385.8	0.538363	E4.5
13.234	12267.6	12131.5	14831.1	5	1	ICM	1.70689	LaminB	12267.6	0.533224	E4.5
13.2693	12158.5	12086	14744.7	5	1	ICM	1.71605	LaminB	12158.5	0.52848	E4.5
13.3045	12068	12030	14705	5	1	ICM	1.72518	LaminB	12068	0.524549	E4.5
0	11229	11090	13077	5	2	ICM	-1.7264	LaminB	11229	0.489557	E4.5
0.0353	11362.2	11155.2	13161.9	5	2	ICM	-1.71886	LaminB	11362.2	0.495362	E4.5
0.0706	11496.8	11311.1	13210.1	5	2	ICM	-1.71132	LaminB	11496.8	0.501232	E4.5
0.1059	11599.4	11532.3	13379.7	5	2	ICM	-1.70378	LaminB	11599.4	0.505704	E4.5
0.1412	11663.8	11763.9	13624.6	5	2	ICM	-1.69623	LaminB	11663.8	0.508515	E4.5
0.1765	11700.3	11940.6	13836.6	5	2	ICM	-1.68869	LaminB	11700.3	0.510103	E4.5
0.2117	11714.2	12055	13948.8	5	2	ICM	-1.68117	LaminB	11714.2	0.510708	E4.5
0.247	11700.9	12121.3	13901.9	5	2	ICM	-1.67363	LaminB	11700.9	0.510131	E4.5
0.2823	11656.4	12093.2	13712.9	5	2	ICM	-1.66609	LaminB	11656.4	0.50819	E4.5
0.3176	11588.1	11942.3	13472	5	2	ICM	-1.65855	LaminB	11588.1	0.505213	E4.5
0.3529	11519.1	11748.8	13277	5	2	ICM	-1.65101	LaminB	11519.1	0.502204	E4.5
0.3882	11476.9	11635.5	13209.8	5	2	ICM	-1.64347	LaminB	11476.9	0.500366	E4.5
0.4235	11471.1	11636.7	13224.2	5	2	ICM	-1.63593	LaminB	11471.1	0.500111	E4.5
0.4588	11485.9	11707.5	13177.2	5	2	ICM	-1.62839	LaminB	11485.9	0.500756	E4.5
0.4941	11502.1	11776.3	13083.7	5	2	ICM	-1.62085	LaminB	11502.1	0.501464	E4.5
0.5294	11521.5	11776.2	13088.9	5	2	ICM	-1.61331	LaminB	11521.5	0.50231	E4.5
0.5646	11565.2	11685	13246.4	5	2	ICM	-1.60579	LaminB	11565.2	0.504216	E4.5
0.5999	11646.3	11587.7	13513.1	5	2	ICM	-1.59825	LaminB	11646.3	0.507749	E4.5
0.6352	11748.2	11626.3	13840.8	5	2	ICM	-1.5907	LaminB	11748.2	0.512193	E4.5
0.6705	11835.7	11841.6	14178.5	5	2	ICM	-1.58316	LaminB	11835.7	0.516009	E4.5
0.7058	11887.8	12113.7	14442.7	5	2	ICM	-1.57562	LaminB	11887.8	0.51828	E4.5
0.7411	11915.6	12265.1	14538	5	2	ICM	-1.56808	LaminB	11915.6	0.519489	E4.5
0.7764	11946.4	12222.4	14523	5	2	ICM	-1.56054	LaminB	11946.4	0.520833	E4.5
0.8117	11996.3	12063.4	14589.7	5	2	ICM	-1.553	LaminB	11996.3	0.523011	E4.5
0.847	12066.5	11920.7	14711.6	5	2	ICM	-1.54546	LaminB	12066.5	0.526072	E4.5
0.8823	12159.2	11862.7	14677.8	5	2	ICM	-1.53792	LaminB	12159.2	0.530112	E4.5
0.9176	12288.4	11874.6	14565	5	2	ICM	-1.53038	LaminB	12288.4	0.535745	E4.5
0.9528	12462.1	11932.7	14654.8	5	2	ICM	-1.52286	LaminB	12462.1	0.543315	E4.5
0.9881	12652.5	12028.1	14895.5	5	2	ICM	-1.51532	LaminB	12652.5	0.551617	E4.5
1.0234	12799.9	12147.3	15018.9	5	2	ICM	-1.50778	LaminB	12799.9	0.558045	E4.5
1.0587	12848.5	12280.5	15063.8	5	2	ICM	-1.50024	LaminB	12848.5	0.560165	E4.5
1.094	12791.6	12450.4	15316.4	5	2	ICM	-1.49269	LaminB	12791.6	0.557684	E4.5
1.1293	12680.1	12679.2	15894.8	5	2	ICM	-1.48515	LaminB	12680.1	0.55282	E4.5
1.1646	12582.5	12951	16605.5	5	2	ICM	-1.47761	LaminB	12582.5	0.548566	E4.5
1.1999	12539.1	13250	17058.6	5	2	ICM	-1.47007	LaminB	12539.1	0.546672	E4.5
1.2352	12553.4	13577.3	17031.2	5	2	ICM	-1.46253	LaminB	12553.4	0.547299	E4.5
1.2705	12614.9	13878.1	16800.8	5	2	ICM	-1.45499	LaminB	12614.9	0.549977	E4.5
1.3058	12726.1	14021	16780.5	5	2	ICM	-1.44745	LaminB	12726.1	0.554825	E4.5
1.341	12874.6	13961.3	16930.5	5	2	ICM	-1.43993	LaminB	12874.6	0.561302	E4.5
1.3763	13025.8	13842.2	16928	5	2	ICM	-1.43239	LaminB	13025.8	0.567893	E4.5
1.4116	13133.5	13825.1	16759.7	5	2	ICM	-1.42485	LaminB	13133.5	0.572587	E4.5
1.4469	13168.5	13866.4	16676.1	5	2	ICM	-1.41731	LaminB	13168.5	0.574113	E4.5
1.4822	13147.8	13776.9	16884.6	5	2	ICM	-1.40977	LaminB	13147.8	0.573212	E4.5
1.5175	13120.5	13507	17458.7	5	2	ICM	-1.40223	LaminB	13120.5	0.572023	E4.5
1.5528	13131	13233.4	18190.9	5	2	ICM	-1.39468	LaminB	13131	0.572481	E4.5
1.5881	13192.4	13151.9	18636.3	5	2	ICM	-1.38714	LaminB	13192.4	0.575158	E4.5
1.6234	13296.2	13284.2	18629.7	5	2	ICM	-1.3796	LaminB	13296.2	0.579683	E4.5
1.6587	13438.5	13501.1	18534.9	5	2	ICM	-1.37206	LaminB	13438.5	0.585885	E4.5
1.6939	13635.9	13653.2	18730.3	5	2	ICM	-1.36454	LaminB	13635.9	0.594492	E4.5
1.7292	13914.8	13661.1	19115.7	5	2	ICM	-1.357	LaminB	13914.8	0.60665	E4.5
1.7645	14280.8	13560.7	19353.4	5	2	ICM	-1.34946	LaminB	14280.8	0.622606	E4.5
1.7998	14705.2	13499.3	19395.8	5	2	ICM	-1.34192	LaminB	14705.2	0.64111	E4.5
1.8351	15128.4	13623.7	19464.1	5	2	ICM	-1.33438	LaminB	15128.4	0.65956	E4.5
1.8704	15495.2	13961.9	19749	5	2	ICM	-1.32684	LaminB	15495.2	0.675551	E4.5
1.9057	15799.8	14432.6	20216.5	5	2	ICM	-1.3193	LaminB	15799.8	0.688833	E4.5
1.941	16098.2	14927.2	20621.4	5	2	ICM	-1.31176	LaminB	16098.2	0.701843	E4.5
1.9763	16469.8	15379.7	20836.9	5	2	ICM	-1.30422	LaminB	16469.8	0.718043	E4.5
2.0116	16935.3	15785.8	21084.5	5	2	ICM	-1.29667	LaminB	16935.3	0.738339	E4.5
2.0469	17412.5	16140.9	21590.6	5	2	ICM	-1.28913	LaminB	17412.5	0.759143	E4.5
2.0821	17763	16372.3	22265.5	5	2	ICM	-1.28161	LaminB	17763	0.774421	E4.5
2.1174	17902.4	16425.4	22904.5	5	2	ICM	-1.27407	LaminB	17902.4	0.780502	E4.5
2.1527	17871.2	16419.2	23385.1	5	2	ICM	-1.26653	LaminB	17871.2	0.77914	E4.5
2.188	17792.1	16580.8	23734.5	5	2	ICM	-1.25899	LaminB	17792.1	0.775692	E4.5
2.2233	17755.2	16953.6	24206.9	5	2	ICM	-1.25145	LaminB	17755.2	0.774082	E4.5
2.2586	17744.6	17334.7	24976	5	2	ICM	-1.24391	LaminB	17744.6	0.773622	E4.5
2.2939	17683.4	17521.9	25792.7	5	2	ICM	-1.23637	LaminB	17683.4	0.770955	E4.5
2.3292	17534.4	17529.7	26344.8	5	2	ICM	-1.22883	LaminB	17534.4	0.764457	E4.5
2.3645	17354.9	17530	26676.6	5	2	ICM	-1.22129	LaminB	17354.9	0.756633	E4.5
2.3998	17250.7	17643.2	26973.8	5	2	ICM	-1.21375	LaminB	17250.7	0.752088	E4.5
2.435	17279.6	17835.5	27259.3	5	2	ICM	-1.20623	LaminB	17279.6	0.753347	E4.5
2.4703	17396.2	18019.4	27455.4	5	2	ICM	-1.19869	LaminB	17396.2	0.758432	E4.5
2.5056	17477.5	18192.2	27566	5	2	ICM	-1.19115	LaminB	17477.5	0.761975	E4.5
2.5409	17409	18412.1	27647.7	5	2	ICM	-1.1836	LaminB	17409	0.75899	E4.5
2.5762	17160.2	18684.6	27547	5	2	ICM	-1.17606	LaminB	17160.2	0.748142	E4.5
2.6115	16792.2	18934.4	26991.8	5	2	ICM	-1.16852	LaminB	16792.2	0.732099	E4.5
2.6468	16411.2	19097.1	26264.6	5	2	ICM	-1.16098	LaminB	16411.2	0.715489	E4.5
2.6821	16096.5	19122	26112.7	5	2	ICM	-1.15344	LaminB	16096.5	0.701769	E4.5
2.7174	15863	18996.2	26757.4	5	2	ICM	-1.1459	LaminB	15863	0.69159	E4.5
2.7527	15680	18849.4	27623.1	5	2	ICM	-1.13836	LaminB	15680	0.68361	E4.5
2.788	15511.1	18905.4	28175.7	5	2	ICM	-1.13082	LaminB	15511.1	0.676246	E4.5
2.8232	15345.8	19232.7	28466.3	5	2	ICM	-1.1233	LaminB	15345.8	0.669041	E4.5
2.8585	15202.4	19633.7	28744	5	2	ICM	-1.11576	LaminB	15202.4	0.662789	E4.5
2.8938	15110.1	19844.7	28995.7	5	2	ICM	-1.10822	LaminB	15110.1	0.658762	E4.5
2.9291	15088.7	19759.3	29054.3	5	2	ICM	-1.10068	LaminB	15088.7	0.65783	E4.5
2.9644	15123.9	19451.8	28889.5	5	2	ICM	-1.09314	LaminB	15123.9	0.659364	E4.5
2.9997	15161.9	19088.2	28617.8	5	2	ICM	-1.08559	LaminB	15161.9	0.66102	E4.5
3.035	15128	18809.6	28422	5	2	ICM	-1.07805	LaminB	15128	0.659545	E4.5
3.0703	14979.3	18633.6	28500.8	5	2	ICM	-1.07051	LaminB	14979.3	0.65306	E4.5
3.1056	14740.4	18458.8	28822	5	2	ICM	-1.06297	LaminB	14740.4	0.642647	E4.5
3.1409	14487.2	18177.1	29044.8	5	2	ICM	-1.05543	LaminB	14487.2	0.631605	E4.5
3.1762	14293	17755.4	28963.1	5	2	ICM	-1.04789	LaminB	14293	0.623138	E4.5
3.2114	14185.6	17242.6	28805.7	5	2	ICM	-1.04037	LaminB	14185.6	0.618459	E4.5
3.2467	14145.8	16786.9	28872.6	5	2	ICM	-1.03283	LaminB	14145.8	0.616721	E4.5
3.282	14135.2	16586.1	29134.3	5	2	ICM	-1.02529	LaminB	14135.2	0.616259	E4.5
3.3173	14125.3	16699.1	29350.9	5	2	ICM	-1.01775	LaminB	14125.3	0.615826	E4.5
3.3526	14107.8	16928.5	29321.2	5	2	ICM	-1.01021	LaminB	14107.8	0.615067	E4.5
3.3879	14095.5	17003.3	28910.2	5	2	ICM	-1.00267	LaminB	14095.5	0.614527	E4.5
3.4232	14119.5	16884.5	28140.6	5	2	ICM	-0.995126	LaminB	14119.5	0.615578	E4.5
3.4585	14212.4	16800	27378.6	5	2	ICM	-0.987585	LaminB	14212.4	0.619625	E4.5
3.4938	14380.2	16978.1	27096.6	5	2	ICM	-0.980044	LaminB	14380.2	0.626943	E4.5
3.5291	14584.4	17429.2	27394.1	5	2	ICM	-0.972503	LaminB	14584.4	0.635842	E4.5
3.5643	14747.6	17978.7	27904.1	5	2	ICM	-0.964984	LaminB	14747.6	0.64296	E4.5
3.5996	14805.3	18435.3	28123.5	5	2	ICM	-0.957443	LaminB	14805.3	0.645477	E4.5
3.6349	14757.6	18701.7	27876.5	5	2	ICM	-0.949902	LaminB	14757.6	0.643395	E4.5
3.6702	14673.5	18792.8	27566.6	5	2	ICM	-0.942361	LaminB	14673.5	0.63973	E4.5
3.7055	14643.4	18802	27708.4	5	2	ICM	-0.93482	LaminB	14643.4	0.638416	E4.5
3.7408	14715.4	18821.3	28177.7	5	2	ICM	-0.927279	LaminB	14715.4	0.641554	E4.5
3.7761	14865	18850.9	28428.4	5	2	ICM	-0.919738	LaminB	14865	0.648077	E4.5
3.8114	15014.4	18801.8	28329.4	5	2	ICM	-0.912197	LaminB	15014.4	0.65459	E4.5
3.8467	15079.9	18615.3	28173.7	5	2	ICM	-0.904657	LaminB	15079.9	0.657448	E4.5
3.882	15024.2	18346.4	28106	5	2	ICM	-0.897116	LaminB	15024.2	0.65502	E4.5
3.9173	14875.8	18093.2	28044.3	5	2	ICM	-0.889575	LaminB	14875.8	0.648549	E4.5
3.9525	14704.6	17879.6	28010.5	5	2	ICM	-0.882055	LaminB	14704.6	0.641083	E4.5
3.9878	14580.6	17636	28136.9	5	2	ICM	-0.874515	LaminB	14580.6	0.635677	E4.5
4.0231	14534.5	17274.2	28416	5	2	ICM	-0.866974	LaminB	14534.5	0.633669	E4.5
4.0584	14553.2	16777.7	28672.5	5	2	ICM	-0.859433	LaminB	14553.2	0.634485	E4.5
4.0937	14606.2	16242.1	28934.8	5	2	ICM	-0.851892	LaminB	14606.2	0.636793	E4.5
4.129	14674.8	15823.1	29525.1	5	2	ICM	-0.844351	LaminB	14674.8	0.639785	E4.5
4.1643	14756	15613.4	30416	5	2	ICM	-0.83681	LaminB	14756	0.643325	E4.5
4.1996	14848.9	15584.8	31025.9	5	2	ICM	-0.829269	LaminB	14848.9	0.647377	E4.5
4.2349	14950	15665.3	31073	5	2	ICM	-0.821728	LaminB	14950	0.651783	E4.5
4.2702	15054.6	15813.5	30923.1	5	2	ICM	-0.814188	LaminB	15054.6	0.656345	E4.5
4.3054	15153	15972.1	30867.1	5	2	ICM	-0.806668	LaminB	15153	0.660633	E4.5
4.3407	15220.8	16050.9	30869.8	5	2	ICM	-0.799127	LaminB	15220.8	0.663589	E4.5
4.376	15226.9	16016.8	31008.7	5	2	ICM	-0.791586	LaminB	15226.9	0.663856	E4.5
4.4113	15149.9	15970.7	31419.2	5	2	ICM	-0.784045	LaminB	15149.9	0.6605	E4.5
4.4466	15003.1	16032.2	31932	5	2	ICM	-0.776505	LaminB	15003.1	0.654099	E4.5
4.4819	14843	16154.6	32258.9	5	2	ICM	-0.768964	LaminB	14843	0.647117	E4.5
4.5172	14745.1	16158	32366	5	2	ICM	-0.761423	LaminB	14745.1	0.642852	E4.5
4.5525	14760.7	15970.7	32412.1	5	2	ICM	-0.753882	LaminB	14760.7	0.643529	E4.5
4.5878	14885.8	15755.9	32481.4	5	2	ICM	-0.746341	LaminB	14885.8	0.648982	E4.5
4.6231	15076.6	15735.2	32534.5	5	2	ICM	-0.7388	LaminB	15076.6	0.657304	E4.5
4.6584	15295.4	15930.9	32519.1	5	2	ICM	-0.731259	LaminB	15295.4	0.666841	E4.5
4.6936	15536.9	16151.4	32405.9	5	2	ICM	-0.72374	LaminB	15536.9	0.677372	E4.5
4.7289	15806.2	16220.7	32162.4	5	2	ICM	-0.716199	LaminB	15806.2	0.689112	E4.5
4.7642	16078.6	16157.2	31768.1	5	2	ICM	-0.708658	LaminB	16078.6	0.700989	E4.5
4.7995	16290.7	16087.5	31328.2	5	2	ICM	-0.701117	LaminB	16290.7	0.710236	E4.5
4.8348	16379.5	16072.9	31051.9	5	2	ICM	-0.693576	LaminB	16379.5	0.714106	E4.5
4.8701	16335.6	16083.6	30947.9	5	2	ICM	-0.686036	LaminB	16335.6	0.712191	E4.5
4.9054	16212.1	16100.6	30646.7	5	2	ICM	-0.678495	LaminB	16212.1	0.706809	E4.5
4.9407	16090.1	16138.1	29786.8	5	2	ICM	-0.670954	LaminB	16090.1	0.701489	E4.5
4.976	16034.5	16162.1	28569.5	5	2	ICM	-0.663413	LaminB	16034.5	0.699065	E4.5
5.0113	16067.6	16081.3	27617.4	5	2	ICM	-0.655872	LaminB	16067.6	0.70051	E4.5
5.0466	16172.4	15846.5	27208.4	5	2	ICM	-0.648331	LaminB	16172.4	0.705078	E4.5
5.0818	16306	15507.7	27011.7	5	2	ICM	-0.640812	LaminB	16306	0.7109	E4.5
5.1171	16420.2	15170.4	26688.9	5	2	ICM	-0.633271	LaminB	16420.2	0.715879	E4.5
5.1524	16482.7	14940.1	26328.9	5	2	ICM	-0.62573	LaminB	16482.7	0.718606	E4.5
5.1877	16486.2	14882.2	26076	5	2	ICM	-0.618189	LaminB	16486.2	0.718758	E4.5
5.223	16428.6	15008.7	25802.1	5	2	ICM	-0.610648	LaminB	16428.6	0.716247	E4.5
5.2583	16323.8	15246.8	25358.3	5	2	ICM	-0.603107	LaminB	16323.8	0.711676	E4.5
5.2936	16211.8	15470.5	24821.2	5	2	ICM	-0.595566	LaminB	16211.8	0.706797	E4.5
5.3289	16142.7	15567.3	24455	5	2	ICM	-0.588026	LaminB	16142.7	0.703784	E4.5
5.3642	16131.6	15503.5	24469.7	5	2	ICM	-0.580485	LaminB	16131.6	0.703297	E4.5
5.3995	16129.6	15365.5	24725.9	5	2	ICM	-0.572944	LaminB	16129.6	0.703209	E4.5
5.4347	16062.4	15329.7	24867.1	5	2	ICM	-0.565424	LaminB	16062.4	0.700283	E4.5
5.47	15904.8	15528.5	24806.3	5	2	ICM	-0.557883	LaminB	15904.8	0.693412	E4.5
5.5053	15704.9	15945.2	24731.8	5	2	ICM	-0.550343	LaminB	15704.9	0.684696	E4.5
5.5406	15530.8	16438.1	24756.7	5	2	ICM	-0.542802	LaminB	15530.8	0.677106	E4.5
5.5759	15403.9	16830.6	24908.6	5	2	ICM	-0.535261	LaminB	15403.9	0.671574	E4.5
5.6112	15297.9	17002.1	25218.7	5	2	ICM	-0.52772	LaminB	15297.9	0.666952	E4.5
5.6465	15196.8	16955.3	25615.5	5	2	ICM	-0.520179	LaminB	15196.8	0.662543	E4.5
5.6818	15126.3	16822.6	25930.4	5	2	ICM	-0.512638	LaminB	15126.3	0.65947	E4.5
5.7171	15120.2	16751.9	26025.3	5	2	ICM	-0.505097	LaminB	15120.2	0.659205	E4.5
5.7524	15174.8	16800	25858.9	5	2	ICM	-0.497557	LaminB	15174.8	0.661582	E4.5
5.7877	15247.8	16959.7	25564.7	5	2	ICM	-0.490016	LaminB	15247.8	0.664767	E4.5
5.8229	15306	17229.2	25349.6	5	2	ICM	-0.482496	LaminB	15306	0.667302	E4.5
5.8582	15352.8	17595.9	25271.9	5	2	ICM	-0.474955	LaminB	15352.8	0.669345	E4.5
5.8935	15414.3	17980.8	25305.7	5	2	ICM	-0.467414	LaminB	15414.3	0.672028	E4.5
5.9288	15498.8	18262	25493.5	5	2	ICM	-0.459874	LaminB	15498.8	0.675711	E4.5
5.9641	15588.3	18388.8	25814.1	5	2	ICM	-0.452333	LaminB	15588.3	0.67961	E4.5
5.9994	15655.1	18460.5	26095.9	5	2	ICM	-0.444792	LaminB	15655.1	0.682522	E4.5
6.0347	15691.4	18622.9	26199.4	5	2	ICM	-0.437251	LaminB	15691.4	0.684107	E4.5
6.07	15692.2	18833.3	26084.5	5	2	ICM	-0.42971	LaminB	15692.2	0.684141	E4.5
6.1053	15631.8	18850.3	25746.6	5	2	ICM	-0.422169	LaminB	15631.8	0.68151	E4.5
6.1406	15466.6	18540.5	25275	5	2	ICM	-0.414628	LaminB	15466.6	0.674307	E4.5
6.1758	15174	18056.3	24839.6	5	2	ICM	-0.407109	LaminB	15174	0.661548	E4.5
6.2111	14795.1	17635.9	24487.6	5	2	ICM	-0.399568	LaminB	14795.1	0.64503	E4.5
6.2464	14431.6	17355.1	24147.3	5	2	ICM	-0.392027	LaminB	14431.6	0.629183	E4.5
6.2817	14186.2	17163.5	23819.2	5	2	ICM	-0.384486	LaminB	14186.2	0.618482	E4.5
6.317	14106	17032.3	23555.2	5	2	ICM	-0.376945	LaminB	14106	0.614987	E4.5
6.3523	14167.8	16972.1	23366.1	5	2	ICM	-0.369404	LaminB	14167.8	0.61768	E4.5
6.3876	14302	16968.9	23338.9	5	2	ICM	-0.361864	LaminB	14302	0.623534	E4.5
6.4229	14430.2	16985.1	23643.1	5	2	ICM	-0.354323	LaminB	14430.2	0.629121	E4.5
6.4582	14492.6	16988.2	24239.4	5	2	ICM	-0.346782	LaminB	14492.6	0.631842	E4.5
6.4935	14475.2	16998	24796.9	5	2	ICM	-0.339241	LaminB	14475.2	0.631085	E4.5
6.5288	14411.4	17047.5	24917.7	5	2	ICM	-0.3317	LaminB	14411.4	0.6283	E4.5
6.564	14349.8	17128.3	24570.8	5	2	ICM	-0.324181	LaminB	14349.8	0.625614	E4.5
6.5993	14309.6	17197	24140.7	5	2	ICM	-0.31664	LaminB	14309.6	0.623865	E4.5
6.6346	14265.7	17220.5	23859.1	5	2	ICM	-0.309099	LaminB	14265.7	0.621952	E4.5
6.6699	14193.9	17191.1	23554.9	5	2	ICM	-0.301558	LaminB	14193.9	0.618821	E4.5
6.7052	14115.7	17112	23196.5	5	2	ICM	-0.294017	LaminB	14115.7	0.61541	E4.5
6.7405	14075	16993.4	23059.4	5	2	ICM	-0.286476	LaminB	14075	0.613636	E4.5
6.7758	14080.4	16846.3	23228.9	5	2	ICM	-0.278935	LaminB	14080.4	0.61387	E4.5
6.8111	14090	16675.4	23534.8	5	2	ICM	-0.271395	LaminB	14090	0.614292	E4.5
6.8464	14070.7	16510.2	23845.3	5	2	ICM	-0.263854	LaminB	14070.7	0.613448	E4.5
6.8817	14050.8	16411.4	24016	5	2	ICM	-0.256313	LaminB	14050.8	0.612581	E4.5
6.917	14085.5	16439	23873.1	5	2	ICM	-0.248772	LaminB	14085.5	0.614091	E4.5
6.9522	14171.2	16606.8	23514.4	5	2	ICM	-0.241252	LaminB	14171.2	0.617831	E4.5
6.9875	14219.4	16868.7	23229	5	2	ICM	-0.233712	LaminB	14219.4	0.61993	E4.5
7.0228	14141.4	17096.2	23181	5	2	ICM	-0.226171	LaminB	14141.4	0.616531	E4.5
7.0581	13952.8	17129.2	23358.9	5	2	ICM	-0.21863	LaminB	13952.8	0.608309	E4.5
7.0934	13772.9	16937.9	23606.7	5	2	ICM	-0.211089	LaminB	13772.9	0.600464	E4.5
7.1287	13718.3	16693.4	23752.8	5	2	ICM	-0.203548	LaminB	13718.3	0.598083	E4.5
7.164	13800.1	16568.2	23883.8	5	2	ICM	-0.196007	LaminB	13800.1	0.601649	E4.5
7.1993	13917.1	16564.4	24187.9	5	2	ICM	-0.188466	LaminB	13917.1	0.606751	E4.5
7.2346	13945.5	16595.3	24410.7	5	2	ICM	-0.180925	LaminB	13945.5	0.607991	E4.5
7.2699	13838.1	16619.8	24077.6	5	2	ICM	-0.173385	LaminB	13838.1	0.603306	E4.5
7.3051	13653.2	16601.9	23363.6	5	2	ICM	-0.165865	LaminB	13653.2	0.595247	E4.5
7.3404	13517.2	16504.8	22914.2	5	2	ICM	-0.158324	LaminB	13517.2	0.589316	E4.5
7.3757	13534.8	16375.6	22890.4	5	2	ICM	-0.150783	LaminB	13534.8	0.590083	E4.5
7.411	13712.7	16315.4	22988.3	5	2	ICM	-0.143242	LaminB	13712.7	0.597839	E4.5
7.4463	13945.6	16327.9	23168.5	5	2	ICM	-0.135702	LaminB	13945.6	0.607996	E4.5
7.4816	14084.9	16325.9	23559.3	5	2	ICM	-0.128161	LaminB	14084.9	0.614065	E4.5
7.5169	14042.5	16303.6	23929.3	5	2	ICM	-0.12062	LaminB	14042.5	0.612217	E4.5
7.5522	13857.6	16331.8	23922.9	5	2	ICM	-0.113079	LaminB	13857.6	0.604156	E4.5
7.5875	13664.8	16355.3	23601	5	2	ICM	-0.105538	LaminB	13664.8	0.59575	E4.5
7.6228	13598.3	16199.5	23282.8	5	2	ICM	-0.0979973	LaminB	13598.3	0.592852	E4.5
7.6581	13703.1	15839.1	23019.9	5	2	ICM	-0.0904564	LaminB	13703.1	0.597421	E4.5
7.6933	13914.6	15493.4	22675	5	2	ICM	-0.0829369	LaminB	13914.6	0.606643	E4.5
7.7286	14109.8	15310.7	22382.5	5	2	ICM	-0.075396	LaminB	14109.8	0.615153	E4.5
7.7639	14187.4	15188.4	22416.6	5	2	ICM	-0.0678552	LaminB	14187.4	0.618536	E4.5
7.7992	14122.6	14985.7	22613.8	5	2	ICM	-0.0603143	LaminB	14122.6	0.61571	E4.5
7.8345	13971.9	14778.2	22576.1	5	2	ICM	-0.0527734	LaminB	13971.9	0.609139	E4.5
7.8698	13830	14749.2	22277.7	5	2	ICM	-0.0452326	LaminB	13830	0.602953	E4.5
7.9051	13773.5	14956.6	21930.8	5	2	ICM	-0.0376917	LaminB	13773.5	0.600492	E4.5
7.9404	13823.6	15320.9	21617.4	5	2	ICM	-0.0301508	LaminB	13823.6	0.602676	E4.5
7.9757	13952.3	15721.5	21418.6	5	2	ICM	-0.0226099	LaminB	13952.3	0.608287	E4.5
8.011	14107.5	16040.9	21425.5	5	2	ICM	-0.0150691	LaminB	14107.5	0.615053	E4.5
8.0463	14239.9	16221.8	21548.5	5	2	ICM	-0.00752821	LaminB	14239.9	0.620825	E4.5
8.0815	14311	16337	21686	5	2	ICM	-8.7e-06	LaminB	14311	0.623925	E4.5
8.1168	14296.6	16455	21906.5	5	2	ICM	0.00753217	LaminB	14296.6	0.623295	E4.5
8.1521	14214.6	16503.1	22187.4	5	2	ICM	0.015073	LaminB	14214.6	0.61972	E4.5
8.1874	14115.1	16351.3	22319.7	5	2	ICM	0.0226139	LaminB	14115.1	0.615382	E4.5
8.2227	14065.2	16065.5	22246.8	5	2	ICM	0.0301548	LaminB	14065.2	0.613208	E4.5
8.258	14097.6	15872.9	22161.9	5	2	ICM	0.0376956	LaminB	14097.6	0.61462	E4.5
8.2933	14180.3	15889.6	22195.1	5	2	ICM	0.0452365	LaminB	14180.3	0.618226	E4.5
8.3286	14239.6	16013.3	22359.4	5	2	ICM	0.0527774	LaminB	14239.6	0.620813	E4.5
8.3639	14224	16100	22722.1	5	2	ICM	0.0603182	LaminB	14224	0.620132	E4.5
8.3992	14141.9	16132.5	23331.3	5	2	ICM	0.0678591	LaminB	14141.9	0.616554	E4.5
8.4344	14044.9	16192.3	24147.5	5	2	ICM	0.0753786	LaminB	14044.9	0.612324	E4.5
8.4697	13965	16350.7	25077.3	5	2	ICM	0.0829195	LaminB	13965	0.608841	E4.5
8.505	13900.4	16605.3	25746.6	5	2	ICM	0.0904604	LaminB	13900.4	0.606025	E4.5
8.5403	13853.1	16870.8	25617	5	2	ICM	0.0980012	LaminB	13853.1	0.603962	E4.5
8.5756	13851	17014.3	24831.1	5	2	ICM	0.105542	LaminB	13851	0.603868	E4.5
8.6109	13947.6	16956.8	24243.4	5	2	ICM	0.113083	LaminB	13947.6	0.60808	E4.5
8.6462	14163.6	16801.4	24342.4	5	2	ICM	0.120624	LaminB	14163.6	0.617498	E4.5
8.6815	14458	16764.1	24784.5	5	2	ICM	0.128165	LaminB	14458	0.630332	E4.5
8.7168	14743.5	16898.3	25071.4	5	2	ICM	0.135706	LaminB	14743.5	0.642783	E4.5
8.7521	14944.2	17012.5	25072.8	5	2	ICM	0.143246	LaminB	14944.2	0.651533	E4.5
8.7874	15028.5	16956	24972.1	5	2	ICM	0.150787	LaminB	15028.5	0.655206	E4.5
8.8226	15016.8	16850.9	25022	5	2	ICM	0.158307	LaminB	15016.8	0.654697	E4.5
8.8579	14962.4	16913.7	25233.7	5	2	ICM	0.165848	LaminB	14962.4	0.652325	E4.5
8.8932	14916.8	17160.2	25304.6	5	2	ICM	0.173389	LaminB	14916.8	0.650335	E4.5
8.9285	14905.6	17431.7	25025.1	5	2	ICM	0.180929	LaminB	14905.6	0.649846	E4.5
8.9638	14925.1	17632.1	24525.9	5	2	ICM	0.18847	LaminB	14925.1	0.650696	E4.5
8.9991	14960.5	17822.4	24102.4	5	2	ICM	0.196011	LaminB	14960.5	0.65224	E4.5
9.0344	15019.3	18102.2	23847.9	5	2	ICM	0.203552	LaminB	15019.3	0.654803	E4.5
9.0697	15111.2	18461.8	23788.3	5	2	ICM	0.211093	LaminB	15111.2	0.65881	E4.5
9.105	15205.2	18716.1	23980.9	5	2	ICM	0.218634	LaminB	15205.2	0.662911	E4.5
9.1403	15222.3	18663.8	24281.6	5	2	ICM	0.226175	LaminB	15222.3	0.663653	E4.5
9.1755	15097.9	18366.2	24411.3	5	2	ICM	0.233694	LaminB	15097.9	0.658231	E4.5
9.2108	14844.4	18130.3	24390	5	2	ICM	0.241235	LaminB	14844.4	0.647178	E4.5
9.2461	14558.7	18149	24442.8	5	2	ICM	0.248776	LaminB	14558.7	0.634722	E4.5
9.2814	14360.2	18307.5	24505.1	5	2	ICM	0.256317	LaminB	14360.2	0.626071	E4.5
9.3167	14313	18423.5	24361.3	5	2	ICM	0.263858	LaminB	14313	0.624011	E4.5
9.352	14402.9	18482.5	24168.2	5	2	ICM	0.271398	LaminB	14402.9	0.627933	E4.5
9.3873	14571.6	18527.1	24335.4	5	2	ICM	0.278939	LaminB	14571.6	0.635287	E4.5
9.4226	14757.7	18477.8	24964.9	5	2	ICM	0.28648	LaminB	14757.7	0.643401	E4.5
9.4579	14943.9	18240.2	25736.9	5	2	ICM	0.294021	LaminB	14943.9	0.651517	E4.5
9.4932	15134.3	17882.7	26297	5	2	ICM	0.301562	LaminB	15134.3	0.659819	E4.5
9.5285	15308.5	17576.2	26571.3	5	2	ICM	0.309103	LaminB	15308.5	0.667411	E4.5
9.5637	15404.4	17396.5	26740.5	5	2	ICM	0.316622	LaminB	15404.4	0.671596	E4.5
9.599	15360.6	17268.8	26984.1	5	2	ICM	0.324163	LaminB	15360.6	0.669686	E4.5
9.6343	15182.4	17112.5	27327.6	5	2	ICM	0.331704	LaminB	15182.4	0.661915	E4.5
9.6696	14953.8	16958.5	27716.2	5	2	ICM	0.339245	LaminB	14953.8	0.651951	E4.5
9.7049	14769.8	16858.7	28139.8	5	2	ICM	0.346786	LaminB	14769.8	0.643926	E4.5
9.7402	14667.1	16759.6	28614.1	5	2	ICM	0.354327	LaminB	14667.1	0.639451	E4.5
9.7755	14619.1	16572.5	29057.6	5	2	ICM	0.361868	LaminB	14619.1	0.637359	E4.5
9.8108	14589.3	16332.9	29274.8	5	2	ICM	0.369408	LaminB	14589.3	0.63606	E4.5
9.8461	14576.5	16157.7	29109	5	2	ICM	0.376949	LaminB	14576.5	0.635498	E4.5
9.8814	14588.4	16042	28605.8	5	2	ICM	0.38449	LaminB	14588.4	0.636018	E4.5
9.9167	14609.5	15908.5	28081.3	5	2	ICM	0.392031	LaminB	14609.5	0.636939	E4.5
9.9519	14600	15813.9	27952.1	5	2	ICM	0.399551	LaminB	14600	0.636525	E4.5
9.9872	14533.9	15897.6	28334.3	5	2	ICM	0.407091	LaminB	14533.9	0.633643	E4.5
10.0225	14420.3	16116.8	28923.3	5	2	ICM	0.414632	LaminB	14420.3	0.62869	E4.5
10.0578	14296.1	16275.3	29339	5	2	ICM	0.422173	LaminB	14296.1	0.623274	E4.5
10.0931	14207.1	16342.8	29409	5	2	ICM	0.429714	LaminB	14207.1	0.619395	E4.5
10.1284	14190.4	16514.7	29130	5	2	ICM	0.437255	LaminB	14190.4	0.618665	E4.5
10.1637	14257.4	16881.1	28603.9	5	2	ICM	0.444796	LaminB	14257.4	0.621589	E4.5
10.199	14385.2	17232.1	28026	5	2	ICM	0.452337	LaminB	14385.2	0.62716	E4.5
10.2343	14521.3	17269.6	27564.5	5	2	ICM	0.459877	LaminB	14521.3	0.633091	E4.5
10.2696	14622.7	16919.4	27175.5	5	2	ICM	0.467418	LaminB	14622.7	0.637516	E4.5
10.3048	14677.7	16364.1	26665.4	5	2	ICM	0.474938	LaminB	14677.7	0.639911	E4.5
10.3401	14706.8	15893.1	25967.7	5	2	ICM	0.482479	LaminB	14706.8	0.64118	E4.5
10.3754	14738.6	15728.2	25249.6	5	2	ICM	0.49002	LaminB	14738.6	0.642566	E4.5
10.4107	14795.9	15915	24690.8	5	2	ICM	0.49756	LaminB	14795.9	0.645066	E4.5
10.446	14888.3	16340	24323.8	5	2	ICM	0.505101	LaminB	14888.3	0.649094	E4.5
10.4813	15013.1	16828.7	24111.3	5	2	ICM	0.512642	LaminB	15013.1	0.654536	E4.5
10.5166	15156.6	17204	24008.7	5	2	ICM	0.520183	LaminB	15156.6	0.660789	E4.5
10.5519	15297.7	17333.8	23979.6	5	2	ICM	0.527724	LaminB	15297.7	0.666941	E4.5
10.5872	15413.1	17217.6	23997.1	5	2	ICM	0.535265	LaminB	15413.1	0.671972	E4.5
10.6225	15488	17014.5	23949.6	5	2	ICM	0.542806	LaminB	15488	0.67524	E4.5
10.6578	15524.7	16913	23623.5	5	2	ICM	0.550347	LaminB	15524.7	0.676841	E4.5
10.693	15553.5	16981.7	22941.5	5	2	ICM	0.557866	LaminB	15553.5	0.678095	E4.5
10.7283	15617.9	17155.6	22123.2	5	2	ICM	0.565407	LaminB	15617.9	0.680903	E4.5
10.7636	15739.6	17314.5	21541	5	2	ICM	0.572948	LaminB	15739.6	0.686208	E4.5
10.7989	15893	17345.7	21395.2	5	2	ICM	0.580489	LaminB	15893	0.692895	E4.5
10.8342	16011.9	17207.1	21511.2	5	2	ICM	0.58803	LaminB	16011.9	0.698078	E4.5
10.8695	16040.4	16950.5	21557.6	5	2	ICM	0.59557	LaminB	16040.4	0.699323	E4.5
10.9048	15979.3	16658.8	21457.2	5	2	ICM	0.603111	LaminB	15979.3	0.696658	E4.5
10.9401	15879.1	16378.1	21354.1	5	2	ICM	0.610652	LaminB	15879.1	0.692292	E4.5
10.9754	15789.5	16138.6	21235.8	5	2	ICM	0.618193	LaminB	15789.5	0.688384	E4.5
11.0107	15719.8	15985.9	20941.1	5	2	ICM	0.625734	LaminB	15719.8	0.685346	E4.5
11.0459	15653.8	15937.3	20500.6	5	2	ICM	0.633253	LaminB	15653.8	0.682466	E4.5
11.0812	15588	15937.3	20164.2	5	2	ICM	0.640794	LaminB	15588	0.679597	E4.5
11.1165	15550.1	15903.9	20128.4	5	2	ICM	0.648335	LaminB	15550.1	0.677948	E4.5
11.1518	15560.3	15811.8	20381.2	5	2	ICM	0.655876	LaminB	15560.3	0.678393	E4.5
11.1871	15590.5	15720.6	20764.7	5	2	ICM	0.663417	LaminB	15590.5	0.679706	E4.5
11.2224	15570.5	15710.9	21111.6	5	2	ICM	0.670958	LaminB	15570.5	0.678837	E4.5
11.2577	15439	15769.1	21367.2	5	2	ICM	0.678499	LaminB	15439	0.673103	E4.5
11.293	15195.2	15763	21527.9	5	2	ICM	0.686039	LaminB	15195.2	0.662475	E4.5
11.3283	14905.5	15596.2	21493.1	5	2	ICM	0.69358	LaminB	14905.5	0.649843	E4.5
11.3636	14659.7	15377.7	21155.5	5	2	ICM	0.701121	LaminB	14659.7	0.639127	E4.5
11.3989	14510	15329.7	20620.8	5	2	ICM	0.708662	LaminB	14510	0.6326	E4.5
11.4341	14442.8	15525	20193.4	5	2	ICM	0.716182	LaminB	14442.8	0.629669	E4.5
11.4694	14407.4	15816.6	20144.4	5	2	ICM	0.723722	LaminB	14407.4	0.628126	E4.5
11.5047	14374	16007.1	20537.4	5	2	ICM	0.731263	LaminB	14374	0.626671	E4.5
11.54	14358.6	16007	21166.3	5	2	ICM	0.738804	LaminB	14358.6	0.625998	E4.5
11.5753	14388.9	15847.4	21669.7	5	2	ICM	0.746345	LaminB	14388.9	0.62732	E4.5
11.6106	14451.3	15614.6	21788.2	5	2	ICM	0.753886	LaminB	14451.3	0.630043	E4.5
11.6459	14479.1	15404.6	21624.3	5	2	ICM	0.761427	LaminB	14479.1	0.631256	E4.5
11.6812	14410	15241.2	21520.4	5	2	ICM	0.768968	LaminB	14410	0.62824	E4.5
11.7165	14246.8	15073.5	21607.2	5	2	ICM	0.776509	LaminB	14246.8	0.621125	E4.5
11.7518	14054.1	14909.5	21694.1	5	2	ICM	0.784049	LaminB	14054.1	0.612725	E4.5
11.7871	13895.8	14863	21618.7	5	2	ICM	0.79159	LaminB	13895.8	0.605822	E4.5
11.8223	13782.3	14996.6	21423.9	5	2	ICM	0.79911	LaminB	13782.3	0.600873	E4.5
11.8576	13682.5	15208.3	21232.1	5	2	ICM	0.806651	LaminB	13682.5	0.596524	E4.5
11.8929	13577.8	15346.3	21178.6	5	2	ICM	0.814192	LaminB	13577.8	0.591959	E4.5
11.9282	13490.4	15354.7	21312.6	5	2	ICM	0.821732	LaminB	13490.4	0.588148	E4.5
11.9635	13456.3	15259.2	21458.2	5	2	ICM	0.829273	LaminB	13456.3	0.586661	E4.5
11.9988	13482.2	15096	21437.9	5	2	ICM	0.836814	LaminB	13482.2	0.58779	E4.5
12.0341	13542.4	14938.7	21315.9	5	2	ICM	0.844355	LaminB	13542.4	0.590415	E4.5
12.0694	13602.5	14921.6	21195.2	5	2	ICM	0.851896	LaminB	13602.5	0.593034	E4.5
12.1047	13637.9	15131.5	21074.4	5	2	ICM	0.859437	LaminB	13637.9	0.594578	E4.5
12.14	13636.9	15474.3	21071.1	5	2	ICM	0.866978	LaminB	13636.9	0.594534	E4.5
12.1752	13593.4	15713.4	21308.9	5	2	ICM	0.874497	LaminB	13593.4	0.592638	E4.5
12.2105	13513.4	15679.1	21613.9	5	2	ICM	0.882038	LaminB	13513.4	0.58915	E4.5
12.2458	13427.7	15426.3	21805.7	5	2	ICM	0.889579	LaminB	13427.7	0.585415	E4.5
12.2811	13384	15152.9	22018.5	5	2	ICM	0.89712	LaminB	13384	0.583511	E4.5
12.3164	13414.3	14983.4	22346.3	5	2	ICM	0.904661	LaminB	13414.3	0.584832	E4.5
12.3517	13506	14879.9	22545.4	5	2	ICM	0.912201	LaminB	13506	0.588827	E4.5
12.387	13600.5	14752.4	22378	5	2	ICM	0.919742	LaminB	13600.5	0.592947	E4.5
12.4223	13629.8	14601.8	21977.3	5	2	ICM	0.927283	LaminB	13629.8	0.594226	E4.5
12.4576	13567.6	14538.5	21742.4	5	2	ICM	0.934824	LaminB	13567.6	0.591513	E4.5
12.4929	13445.2	14682.8	21848.9	5	2	ICM	0.942365	LaminB	13445.2	0.58618	E4.5
12.5282	13327.7	15037.2	21975.2	5	2	ICM	0.949906	LaminB	13327.7	0.581055	E4.5
12.5634	13268.7	15449.4	21797.3	5	2	ICM	0.957425	LaminB	13268.7	0.578485	E4.5
12.5987	13278.9	15739	21467.2	5	2	ICM	0.964966	LaminB	13278.9	0.578927	E4.5
12.634	13329.6	15869.6	21224.4	5	2	ICM	0.972507	LaminB	13329.6	0.581137	E4.5
12.6693	13386.2	15949.5	20979.8	5	2	ICM	0.980048	LaminB	13386.2	0.583607	E4.5
12.7046	13433.4	16063.7	20637.8	5	2	ICM	0.987589	LaminB	13433.4	0.585665	E4.5
12.7399	13472.6	16165.3	20391.5	5	2	ICM	0.99513	LaminB	13472.6	0.587372	E4.5
12.7752	13501.7	16150.8	20474.8	5	2	ICM	1.00267	LaminB	13501.7	0.588641	E4.5
12.8105	13509.6	15997.9	20864.2	5	2	ICM	1.01021	LaminB	13509.6	0.588988	E4.5
12.8458	13493.2	15794	21283.9	5	2	ICM	1.01775	LaminB	13493.2	0.58827	E4.5
12.8811	13474.1	15644.6	21432.3	5	2	ICM	1.02529	LaminB	13474.1	0.587437	E4.5
12.9163	13486.1	15624.5	21269.2	5	2	ICM	1.03281	LaminB	13486.1	0.587959	E4.5
12.9516	13538.4	15789.2	21068.7	5	2	ICM	1.04035	LaminB	13538.4	0.59024	E4.5
12.9869	13596.2	16129.5	21051.8	5	2	ICM	1.04789	LaminB	13596.2	0.59276	E4.5
13.0222	13608.9	16473.2	21138.3	5	2	ICM	1.05544	LaminB	13608.9	0.593316	E4.5
13.0575	13560.5	16562.8	21181.8	5	2	ICM	1.06298	LaminB	13560.5	0.591205	E4.5
13.0928	13484.5	16354.7	21188.2	5	2	ICM	1.07052	LaminB	13484.5	0.587892	E4.5
13.1281	13428.6	16146	21230.7	5	2	ICM	1.07806	LaminB	13428.6	0.585453	E4.5
13.1634	13405.7	16261	21380.2	5	2	ICM	1.0856	LaminB	13405.7	0.584455	E4.5
13.1987	13386.7	16683.3	21643.4	5	2	ICM	1.09314	LaminB	13386.7	0.583626	E4.5
13.234	13339.1	17109	21825.7	5	2	ICM	1.10068	LaminB	13339.1	0.581551	E4.5
13.2693	13274.1	17293.9	21732.9	5	2	ICM	1.10822	LaminB	13274.1	0.578717	E4.5
13.3045	13250.8	17203.1	21498.7	5	2	ICM	1.11574	LaminB	13250.8	0.577701	E4.5
13.3398	13326.5	16923.6	21411.6	5	2	ICM	1.12328	LaminB	13326.5	0.581003	E4.5
13.3751	13501.4	16595.4	21509.9	5	2	ICM	1.13082	LaminB	13501.4	0.588628	E4.5
13.4104	13710.8	16379.8	21662.9	5	2	ICM	1.13836	LaminB	13710.8	0.597757	E4.5
13.4457	13873.3	16356.2	21818.5	5	2	ICM	1.1459	LaminB	13873.3	0.604843	E4.5
13.481	13954.7	16442.8	21893.4	5	2	ICM	1.15345	LaminB	13954.7	0.60839	E4.5
13.5163	13983.3	16493.8	21698.5	5	2	ICM	1.16099	LaminB	13983.3	0.609638	E4.5
13.5516	14009.3	16471.6	21199.4	5	2	ICM	1.16853	LaminB	14009.3	0.610772	E4.5
13.5869	14052.2	16457.8	20629.4	5	2	ICM	1.17607	LaminB	14052.2	0.612642	E4.5
13.6222	14086.2	16499.1	20264.8	5	2	ICM	1.18361	LaminB	14086.2	0.614122	E4.5
13.6575	14072.3	16540.7	20201.6	5	2	ICM	1.19115	LaminB	14072.3	0.613518	E4.5
13.6927	14004.3	16548.5	20335.1	5	2	ICM	1.19867	LaminB	14004.3	0.610555	E4.5
13.728	13909.7	16607.5	20493.3	5	2	ICM	1.20621	LaminB	13909.7	0.606427	E4.5
13.7633	13821.6	16797.8	20678.6	5	2	ICM	1.21375	LaminB	13821.6	0.60259	E4.5
13.7986	13747.4	17046	21041.4	5	2	ICM	1.22129	LaminB	13747.4	0.599355	E4.5
13.8339	13670.3	17205.2	21530.9	5	2	ICM	1.22883	LaminB	13670.3	0.595993	E4.5
13.8692	13576.7	17249	21850.7	5	2	ICM	1.23637	LaminB	13576.7	0.59191	E4.5
13.9045	13485.3	17273.9	21828.1	5	2	ICM	1.24391	LaminB	13485.3	0.587927	E4.5
13.9398	13453.6	17329.6	21572.5	5	2	ICM	1.25146	LaminB	13453.6	0.586544	E4.5
13.9751	13542.4	17350	21263.2	5	2	ICM	1.259	LaminB	13542.4	0.590417	E4.5
14.0104	13760.5	17281.5	20966.6	5	2	ICM	1.26654	LaminB	13760.5	0.599925	E4.5
14.0456	14038.4	17199.6	20718.4	5	2	ICM	1.27406	LaminB	14038.4	0.612041	E4.5
14.0809	14268.6	17248.2	20682.7	5	2	ICM	1.2816	LaminB	14268.6	0.622078	E4.5
14.1162	14383.9	17483.8	20989.3	5	2	ICM	1.28914	LaminB	14383.9	0.627102	E4.5
14.1515	14408.5	17848.8	21451.4	5	2	ICM	1.29668	LaminB	14408.5	0.628176	E4.5
14.1868	14439.4	18225	21772.3	5	2	ICM	1.30422	LaminB	14439.4	0.629521	E4.5
14.2221	14572.7	18478.7	22004.5	5	2	ICM	1.31176	LaminB	14572.7	0.635334	E4.5
14.2574	14848.3	18540.8	22414.1	5	2	ICM	1.3193	LaminB	14848.3	0.647348	E4.5
14.2927	15228.4	18511.8	22945.8	5	2	ICM	1.32684	LaminB	15228.4	0.663923	E4.5
14.328	15627.2	18611.1	23294.2	5	2	ICM	1.33438	LaminB	15627.2	0.681309	E4.5
14.3633	15964.5	18983.8	23474.9	5	2	ICM	1.34192	LaminB	15964.5	0.696015	E4.5
14.3986	16226.8	19618.2	23799.6	5	2	ICM	1.34947	LaminB	16226.8	0.707449	E4.5
14.4338	16485.2	20424.1	24275.6	5	2	ICM	1.35698	LaminB	16485.2	0.718716	E4.5
14.4691	16843.5	21269.8	24582.3	5	2	ICM	1.36453	LaminB	16843.5	0.734336	E4.5
14.5044	17346.7	21989.9	24600.3	5	2	ICM	1.37207	LaminB	17346.7	0.756274	E4.5
14.5397	17919.7	22536	24446.7	5	2	ICM	1.37961	LaminB	17919.7	0.781256	E4.5
14.575	18417.5	23026.8	24184.1	5	2	ICM	1.38715	LaminB	18417.5	0.80296	E4.5
14.6103	18745.7	23572.5	23943.8	5	2	ICM	1.39469	LaminB	18745.7	0.817267	E4.5
14.6456	18943.3	24092.9	23969.1	5	2	ICM	1.40223	LaminB	18943.3	0.825881	E4.5
14.6809	19151.5	24431.9	24204.9	5	2	ICM	1.40977	LaminB	19151.5	0.83496	E4.5
14.7162	19492.1	24580	24239.6	5	2	ICM	1.41731	LaminB	19492.1	0.849808	E4.5
14.7515	19968.2	24621.8	23853.8	5	2	ICM	1.42485	LaminB	19968.2	0.870567	E4.5
14.7867	20457.7	24490.2	23258.8	5	2	ICM	1.43237	LaminB	20457.7	0.891904	E4.5
14.822	20804.5	23951.5	22695.7	5	2	ICM	1.43991	LaminB	20804.5	0.907027	E4.5
14.8573	20929.5	22929.8	22172.6	5	2	ICM	1.44745	LaminB	20929.5	0.912477	E4.5
14.8926	20870.4	21714	21661.9	5	2	ICM	1.45499	LaminB	20870.4	0.909899	E4.5
14.9279	20734.3	20708.3	21248.2	5	2	ICM	1.46254	LaminB	20734.3	0.903964	E4.5
14.9632	20592.8	20020.8	20995.7	5	2	ICM	1.47008	LaminB	20592.8	0.897797	E4.5
14.9985	20433.3	19494.5	20829.8	5	2	ICM	1.47762	LaminB	20433.3	0.89084	E4.5
15.0338	20168.9	18998	20464.4	5	2	ICM	1.48516	LaminB	20168.9	0.879313	E4.5
15.0691	19703.8	18520.9	19702.9	5	2	ICM	1.4927	LaminB	19703.8	0.859038	E4.5
15.1044	19009	18050	18800.9	5	2	ICM	1.50024	LaminB	19009	0.828744	E4.5
15.1397	18147.9	17520.5	18210.6	5	2	ICM	1.50778	LaminB	18147.9	0.791206	E4.5
15.1749	17237.7	16876.7	18039.2	5	2	ICM	1.5153	LaminB	17237.7	0.751523	E4.5
15.2102	16386.3	16145.8	18113.5	5	2	ICM	1.52284	LaminB	16386.3	0.714401	E4.5
15.2455	15651.6	15498.1	18303.8	5	2	ICM	1.53038	LaminB	15651.6	0.682369	E4.5
15.2808	15059.3	15171.7	18474	5	2	ICM	1.53792	LaminB	15059.3	0.656547	E4.5
15.3161	14627	15196.3	18461.7	5	2	ICM	1.54546	LaminB	14627	0.637703	E4.5
15.3514	14368.4	15274.2	18268.9	5	2	ICM	1.553	LaminB	14368.4	0.626429	E4.5
15.3867	14278.1	15109.9	17982.8	5	2	ICM	1.56055	LaminB	14278.1	0.62249	E4.5
15.422	14306.3	14730.5	17594.1	5	2	ICM	1.56809	LaminB	14306.3	0.623718	E4.5
15.4573	14378.1	14387.8	17129.4	5	2	ICM	1.57563	LaminB	14378.1	0.626849	E4.5
15.4926	14433.3	14240.9	16764.1	5	2	ICM	1.58317	LaminB	14433.3	0.629255	E4.5
15.5279	14436.8	14250.8	16597.2	5	2	ICM	1.59071	LaminB	14436.8	0.629407	E4.5
15.5631	14362.1	14256.8	16513.6	5	2	ICM	1.59823	LaminB	14362.1	0.626154	E4.5
15.5984	14179.7	14085.6	16367.7	5	2	ICM	1.60577	LaminB	14179.7	0.618202	E4.5
15.6337	13880.4	13662.5	16176.7	5	2	ICM	1.61331	LaminB	13880.4	0.605151	E4.5
15.669	13501.8	13109.4	16108.7	5	2	ICM	1.62085	LaminB	13501.8	0.588646	E4.5
15.7043	13120.1	12672.6	16237.8	5	2	ICM	1.62839	LaminB	13120.1	0.572003	E4.5
15.7396	12808.7	12512.5	16338.3	5	2	ICM	1.63593	LaminB	12808.7	0.558429	E4.5
15.7749	12601.1	12577.5	16161.3	5	2	ICM	1.64347	LaminB	12601.1	0.549377	E4.5
15.8102	12494.1	12686.6	15832.2	5	2	ICM	1.65101	LaminB	12494.1	0.544714	E4.5
15.8455	12458.4	12719.1	15609.6	5	2	ICM	1.65856	LaminB	12458.4	0.543155	E4.5
15.8808	12455.8	12705.5	15456.8	5	2	ICM	1.6661	LaminB	12455.8	0.543045	E4.5
15.916	12440.1	12731.3	15246.5	5	2	ICM	1.67362	LaminB	12440.1	0.54236	E4.5
15.9513	12378.8	12790.3	15047	5	2	ICM	1.68116	LaminB	12378.8	0.539685	E4.5
15.9866	12271.7	12779.7	14944.5	5	2	ICM	1.6887	LaminB	12271.7	0.535014	E4.5
16.0219	12153.4	12645.5	14934.5	5	2	ICM	1.69624	LaminB	12153.4	0.52986	E4.5
16.0572	12061.7	12466.9	15018.1	5	2	ICM	1.70378	LaminB	12061.7	0.525863	E4.5
16.0925	12005.4	12350.5	15102.6	5	2	ICM	1.71132	LaminB	12005.4	0.523406	E4.5
16.1278	11958.5	12298.5	15026.6	5	2	ICM	1.71886	LaminB	11958.5	0.521363	E4.5
16.1631	11894	12224	14811	5	2	ICM	1.7264	LaminB	11894	0.518549	E4.5
0	11209	11070	13325	5	3	ICM	-1.72369	LaminB	11209	0.553535	E4.5
0.0353	11225.9	11140.3	13312.3	5	3	ICM	-1.71253	LaminB	11225.9	0.55437	E4.5
0.0706	11248.6	11157.6	13277	5	3	ICM	-1.70137	LaminB	11248.6	0.55549	E4.5
0.1059	11286.7	11121.2	13271.9	5	3	ICM	-1.69021	LaminB	11286.7	0.55737	E4.5
0.1412	11337.9	11093.2	13333.8	5	3	ICM	-1.67905	LaminB	11337.9	0.559902	E4.5
0.1765	11400.3	11110.4	13457.8	5	3	ICM	-1.66789	LaminB	11400.3	0.562982	E4.5
0.2117	11475	11192.5	13649.1	5	3	ICM	-1.65676	LaminB	11475	0.566669	E4.5
0.247	11588.5	11316.4	13866.7	5	3	ICM	-1.6456	LaminB	11588.5	0.572274	E4.5
0.2823	11761.5	11442.4	13980	5	3	ICM	-1.63444	LaminB	11761.5	0.580821	E4.5
0.3176	11989.9	11565.8	14041.6	5	3	ICM	-1.62328	LaminB	11989.9	0.592098	E4.5
0.3529	12275.9	11686.7	14147.4	5	3	ICM	-1.61212	LaminB	12275.9	0.60622	E4.5
0.3882	12622.2	11825	14363.7	5	3	ICM	-1.60096	LaminB	12622.2	0.623326	E4.5
0.4235	13098	11977.3	14624.8	5	3	ICM	-1.5898	LaminB	13098	0.64682	E4.5
0.4588	13767.9	12101	14868.7	5	3	ICM	-1.57864	LaminB	13767.9	0.6799	E4.5
0.4941	14673	12239.8	15274.8	5	3	ICM	-1.56748	LaminB	14673	0.724599	E4.5
0.5294	15749.3	12491.3	15940.6	5	3	ICM	-1.55632	LaminB	15749.3	0.777747	E4.5
0.5646	16922.3	12917.2	16825.3	5	3	ICM	-1.5452	LaminB	16922.3	0.835673	E4.5
0.5999	18104.3	13516.7	17803.3	5	3	ICM	-1.53404	LaminB	18104.3	0.894046	E4.5
0.6352	19221.1	14205.4	18782.7	5	3	ICM	-1.52288	LaminB	19221.1	0.949198	E4.5
0.6705	20210.3	14914.9	19724.2	5	3	ICM	-1.51172	LaminB	20210.3	0.998046	E4.5
0.7058	21044.3	15553.1	20607.4	5	3	ICM	-1.50056	LaminB	21044.3	1.03923	E4.5
0.7411	21627.8	16181	21314.6	5	3	ICM	-1.4894	LaminB	21627.8	1.06805	E4.5
0.7764	21995.1	16766.4	21723.1	5	3	ICM	-1.47824	LaminB	21995.1	1.08618	E4.5
0.8117	22139.6	17364.2	21836.1	5	3	ICM	-1.46708	LaminB	22139.6	1.09332	E4.5
0.847	22186	17992	21759.7	5	3	ICM	-1.45592	LaminB	22186	1.09561	E4.5
0.8823	22181.5	18629.1	21537.3	5	3	ICM	-1.44476	LaminB	22181.5	1.09539	E4.5
0.9176	22093	19183.5	21177.8	5	3	ICM	-1.4336	LaminB	22093	1.09102	E4.5
0.9528	21856	19618.4	20922.1	5	3	ICM	-1.42247	LaminB	21856	1.07932	E4.5
0.9881	21386.4	19911.2	21034.3	5	3	ICM	-1.41131	LaminB	21386.4	1.05613	E4.5
1.0234	20712	20026.3	21414.6	5	3	ICM	-1.40015	LaminB	20712	1.02282	E4.5
1.0587	19861.3	19932.5	21775.5	5	3	ICM	-1.38899	LaminB	19861.3	0.980812	E4.5
1.094	19025.2	19702.9	21776.7	5	3	ICM	-1.37784	LaminB	19025.2	0.939525	E4.5
1.1293	18299.4	19429.6	21456.7	5	3	ICM	-1.36668	LaminB	18299.4	0.903681	E4.5
1.1646	17712.2	19158	21121.8	5	3	ICM	-1.35552	LaminB	17712.2	0.874683	E4.5
1.1999	17258.7	18844.2	20962.3	5	3	ICM	-1.34436	LaminB	17258.7	0.852286	E4.5
1.2352	16911.6	18472	21098.4	5	3	ICM	-1.3332	LaminB	16911.6	0.835146	E4.5
1.2705	16648.5	18102.6	21577.2	5	3	ICM	-1.32204	LaminB	16648.5	0.822155	E4.5
1.3058	16467.6	17953.5	22188.5	5	3	ICM	-1.31088	LaminB	16467.6	0.813219	E4.5
1.341	16360.8	18030.5	22539	5	3	ICM	-1.29975	LaminB	16360.8	0.807946	E4.5
1.3763	16310.7	18107.4	22539.7	5	3	ICM	-1.28859	LaminB	16310.7	0.805473	E4.5
1.4116	16301.4	18002	22313.5	5	3	ICM	-1.27743	LaminB	16301.4	0.805015	E4.5
1.4469	16283.2	17713.2	21979.6	5	3	ICM	-1.26627	LaminB	16283.2	0.804116	E4.5
1.4822	16213.2	17380.3	21715.5	5	3	ICM	-1.25511	LaminB	16213.2	0.80066	E4.5
1.5175	16027.2	17262.7	21856.2	5	3	ICM	-1.24395	LaminB	16027.2	0.791473	E4.5
1.5528	15774.7	17358	22272	5	3	ICM	-1.23279	LaminB	15774.7	0.779005	E4.5
1.5881	15524.9	17521	22678.9	5	3	ICM	-1.22163	LaminB	15524.9	0.766665	E4.5
1.6234	15330.6	17593.2	22836.3	5	3	ICM	-1.21047	LaminB	15330.6	0.757071	E4.5
1.6587	15205.8	17501.2	22738.2	5	3	ICM	-1.19931	LaminB	15205.8	0.750908	E4.5
1.6939	15135.3	17267	22453.5	5	3	ICM	-1.18819	LaminB	15135.3	0.747428	E4.5
1.7292	15090.7	17001.1	22109.9	5	3	ICM	-1.17703	LaminB	15090.7	0.745226	E4.5
1.7645	15093.4	16870	21698.1	5	3	ICM	-1.16587	LaminB	15093.4	0.745359	E4.5
1.7998	15153.3	16815.2	21394.3	5	3	ICM	-1.15471	LaminB	15153.3	0.748314	E4.5
1.8351	15245.9	16791.1	21303.1	5	3	ICM	-1.14355	LaminB	15245.9	0.752889	E4.5
1.8704	15331.2	16760.2	21278.1	5	3	ICM	-1.13239	LaminB	15331.2	0.757102	E4.5
1.9057	15363.5	16713.4	21175.9	5	3	ICM	-1.12123	LaminB	15363.5	0.758699	E4.5
1.941	15324.7	16648.3	21030.9	5	3	ICM	-1.11007	LaminB	15324.7	0.756782	E4.5
1.9763	15268.8	16624.8	21034	5	3	ICM	-1.09891	LaminB	15268.8	0.754021	E4.5
2.0116	15240.2	16746.7	21181.8	5	3	ICM	-1.08775	LaminB	15240.2	0.75261	E4.5
2.0469	15243.4	17035.7	21275.5	5	3	ICM	-1.07659	LaminB	15243.4	0.752767	E4.5
2.0821	15258.5	17371.6	21200	5	3	ICM	-1.06546	LaminB	15258.5	0.75351	E4.5
2.1174	15257.3	17547.6	20972.2	5	3	ICM	-1.0543	LaminB	15257.3	0.753452	E4.5
2.1527	15207.7	17361	20974.8	5	3	ICM	-1.04314	LaminB	15207.7	0.751004	E4.5
2.188	15106.2	17058.1	21195.9	5	3	ICM	-1.03198	LaminB	15106.2	0.745991	E4.5
2.2233	14982.3	16820.2	21459.2	5	3	ICM	-1.02083	LaminB	14982.3	0.739874	E4.5
2.2586	14845.2	16661.4	21659	5	3	ICM	-1.00967	LaminB	14845.2	0.733101	E4.5
2.2939	14690.1	16430.6	21774.6	5	3	ICM	-0.998506	LaminB	14690.1	0.725441	E4.5
2.3292	14516.4	16028.6	21772.1	5	3	ICM	-0.987347	LaminB	14516.4	0.716866	E4.5
2.3645	14335.6	15592.1	21685.8	5	3	ICM	-0.976187	LaminB	14335.6	0.707938	E4.5
2.3998	14183.6	15546	21713.7	5	3	ICM	-0.965028	LaminB	14183.6	0.700429	E4.5
2.435	14073.9	15891.1	21897.7	5	3	ICM	-0.9539	LaminB	14073.9	0.695013	E4.5
2.4703	14002.4	16385.7	22120.5	5	3	ICM	-0.94274	LaminB	14002.4	0.69148	E4.5
2.5056	13942.6	16724	22310	5	3	ICM	-0.931581	LaminB	13942.6	0.68853	E4.5
2.5409	13884.1	16717.5	22516.2	5	3	ICM	-0.920421	LaminB	13884.1	0.685641	E4.5
2.5762	13834	16461.6	22797.1	5	3	ICM	-0.909262	LaminB	13834	0.683163	E4.5
2.6115	13820.9	16215.9	22805.3	5	3	ICM	-0.898102	LaminB	13820.9	0.682519	E4.5
2.6468	13829.6	16091.7	22451	5	3	ICM	-0.886943	LaminB	13829.6	0.682946	E4.5
2.6821	13829.6	16079.1	22033.9	5	3	ICM	-0.875783	LaminB	13829.6	0.682946	E4.5
2.7174	13789.6	16157.4	21904.7	5	3	ICM	-0.864624	LaminB	13789.6	0.680972	E4.5
2.7527	13712.9	16324.9	22283.2	5	3	ICM	-0.853464	LaminB	13712.9	0.677184	E4.5
2.788	13617.4	16505.9	23084.4	5	3	ICM	-0.842305	LaminB	13617.4	0.67247	E4.5
2.8232	13551.2	16554.2	23925.3	5	3	ICM	-0.831177	LaminB	13551.2	0.669201	E4.5
2.8585	13506.1	16490.4	24417.6	5	3	ICM	-0.820017	LaminB	13506.1	0.666973	E4.5
2.8938	13475.8	16418.5	24609.6	5	3	ICM	-0.808858	LaminB	13475.8	0.665474	E4.5
2.9291	13453.5	16469.6	24437.1	5	3	ICM	-0.797698	LaminB	13453.5	0.664374	E4.5
2.9644	13430.7	16658.6	24077.4	5	3	ICM	-0.786539	LaminB	13430.7	0.663247	E4.5
2.9997	13408.7	16907.7	23620.2	5	3	ICM	-0.775379	LaminB	13408.7	0.662164	E4.5
3.035	13396.4	17048.9	23320.5	5	3	ICM	-0.76422	LaminB	13396.4	0.661556	E4.5
3.0703	13397.2	16987	23211.4	5	3	ICM	-0.75306	LaminB	13397.2	0.661596	E4.5
3.1056	13412.5	16736.7	23242	5	3	ICM	-0.741901	LaminB	13412.5	0.66235	E4.5
3.1409	13436.2	16390.6	23297.6	5	3	ICM	-0.730741	LaminB	13436.2	0.663521	E4.5
3.1762	13470	16148.9	23249.8	5	3	ICM	-0.719582	LaminB	13470	0.665191	E4.5
3.2114	13494	16045.2	23156.3	5	3	ICM	-0.708454	LaminB	13494	0.666376	E4.5
3.2467	13520.1	16082.6	22906	5	3	ICM	-0.697294	LaminB	13520.1	0.667665	E4.5
3.282	13547.6	16020.8	22522.7	5	3	ICM	-0.686135	LaminB	13547.6	0.669022	E4.5
3.3173	13559.3	15935.6	22178	5	3	ICM	-0.674975	LaminB	13559.3	0.669601	E4.5
3.3526	13522.3	15970.4	22015.5	5	3	ICM	-0.663816	LaminB	13522.3	0.667771	E4.5
3.3879	13423.2	16223.7	22085.5	5	3	ICM	-0.652656	LaminB	13423.2	0.66288	E4.5
3.4232	13279.4	16531.3	22291.8	5	3	ICM	-0.641497	LaminB	13279.4	0.65578	E4.5
3.4585	13186.7	16583.5	22531.2	5	3	ICM	-0.630337	LaminB	13186.7	0.651202	E4.5
3.4938	13216.7	16407.2	22734.4	5	3	ICM	-0.619177	LaminB	13216.7	0.652683	E4.5
3.5291	13362.6	16195.3	23002.2	5	3	ICM	-0.608018	LaminB	13362.6	0.659889	E4.5
3.5643	13574.9	16053.4	23097.3	5	3	ICM	-0.59689	LaminB	13574.9	0.670371	E4.5
3.5996	13763.6	15899.8	22983.4	5	3	ICM	-0.585731	LaminB	13763.6	0.679688	E4.5
3.6349	13832.7	15646.7	22732.3	5	3	ICM	-0.574571	LaminB	13832.7	0.6831	E4.5
3.6702	13707.7	15297.5	22593.8	5	3	ICM	-0.563411	LaminB	13707.7	0.676928	E4.5
3.7055	13481.7	14955.7	22493	5	3	ICM	-0.552252	LaminB	13481.7	0.665767	E4.5
3.7408	13240.4	14660.6	22205.1	5	3	ICM	-0.541092	LaminB	13240.4	0.65385	E4.5
3.7761	13037.2	14441.9	21732.7	5	3	ICM	-0.529933	LaminB	13037.2	0.643817	E4.5
3.8114	12902.6	14386.7	21156	5	3	ICM	-0.518773	LaminB	12902.6	0.637172	E4.5
3.8467	12816.2	14503	20629.6	5	3	ICM	-0.507614	LaminB	12816.2	0.632906	E4.5
3.882	12776.9	14823.7	20051.8	5	3	ICM	-0.496454	LaminB	12776.9	0.630963	E4.5
3.9173	12744.8	15173.4	19581.1	5	3	ICM	-0.485295	LaminB	12744.8	0.629375	E4.5
3.9525	12735.1	15429.5	19402.2	5	3	ICM	-0.474167	LaminB	12735.1	0.628899	E4.5
3.9878	12771.2	15563.5	19459.3	5	3	ICM	-0.463007	LaminB	12771.2	0.63068	E4.5
4.0231	12882.6	15548.6	19600.3	5	3	ICM	-0.451848	LaminB	12882.6	0.636183	E4.5
4.0584	13089.4	15394.6	19614.6	5	3	ICM	-0.440688	LaminB	13089.4	0.646394	E4.5
4.0937	13383.5	15130.4	19561.2	5	3	ICM	-0.429529	LaminB	13383.5	0.660916	E4.5
4.129	13684.9	14871.8	19570.8	5	3	ICM	-0.418369	LaminB	13684.9	0.675803	E4.5
4.1643	13926.9	14611.6	19562.7	5	3	ICM	-0.40721	LaminB	13926.9	0.687752	E4.5
4.1996	14057.3	14349.1	19491.5	5	3	ICM	-0.39605	LaminB	14057.3	0.694192	E4.5
4.2349	14060.5	14068.9	19388.7	5	3	ICM	-0.384891	LaminB	14060.5	0.694351	E4.5
4.2702	13947.3	13879.1	19392.7	5	3	ICM	-0.373731	LaminB	13947.3	0.688759	E4.5
4.3054	13797.5	13986	19384.9	5	3	ICM	-0.362603	LaminB	13797.5	0.681361	E4.5
4.3407	13701.4	14396.6	19348.2	5	3	ICM	-0.351444	LaminB	13701.4	0.676618	E4.5
4.376	13699.6	14930.8	19387.4	5	3	ICM	-0.340284	LaminB	13699.6	0.676531	E4.5
4.4113	13781.8	15384	19611.1	5	3	ICM	-0.329125	LaminB	13781.8	0.680588	E4.5
4.4466	13898.7	15646.1	19902.9	5	3	ICM	-0.317965	LaminB	13898.7	0.686362	E4.5
4.4819	13975.8	15697.9	19973.8	5	3	ICM	-0.306806	LaminB	13975.8	0.690169	E4.5
4.5172	13925.9	15598.5	19661.8	5	3	ICM	-0.295646	LaminB	13925.9	0.687702	E4.5
4.5525	13763.9	15487.5	19199.2	5	3	ICM	-0.284487	LaminB	13763.9	0.679704	E4.5
4.5878	13562.1	15311.1	18816.2	5	3	ICM	-0.273327	LaminB	13562.1	0.66974	E4.5
4.6231	13375.8	15099.3	18551.1	5	3	ICM	-0.262168	LaminB	13375.8	0.660538	E4.5
4.6584	13245.1	14873.3	18476.9	5	3	ICM	-0.251008	LaminB	13245.1	0.654086	E4.5
4.6936	13166.8	14774.7	18590.9	5	3	ICM	-0.23988	LaminB	13166.8	0.650216	E4.5
4.7289	13145.6	14821.1	18919.8	5	3	ICM	-0.228721	LaminB	13145.6	0.64917	E4.5
4.7642	13172.9	14841.8	19431.5	5	3	ICM	-0.217561	LaminB	13172.9	0.650521	E4.5
4.7995	13248.1	14730.8	20036.8	5	3	ICM	-0.206402	LaminB	13248.1	0.654233	E4.5
4.8348	13357	14536.5	20504.9	5	3	ICM	-0.195242	LaminB	13357	0.659609	E4.5
4.8701	13479	14347.9	20668.1	5	3	ICM	-0.184083	LaminB	13479	0.665637	E4.5
4.9054	13578.1	14281.1	20431.7	5	3	ICM	-0.172923	LaminB	13578.1	0.670527	E4.5
4.9407	13613.5	14353.1	19916.2	5	3	ICM	-0.161764	LaminB	13613.5	0.672276	E4.5
4.976	13589.1	14499.4	19567.6	5	3	ICM	-0.150604	LaminB	13589.1	0.671071	E4.5
5.0113	13534.9	14595.6	19596.3	5	3	ICM	-0.139444	LaminB	13534.9	0.668394	E4.5
5.0466	13461.3	14627.4	19801.9	5	3	ICM	-0.128285	LaminB	13461.3	0.664762	E4.5
5.0818	13383.2	14606.4	19870.1	5	3	ICM	-0.117157	LaminB	13383.2	0.660904	E4.5
5.1171	13301	14576.2	19666.6	5	3	ICM	-0.105998	LaminB	13301	0.656843	E4.5
5.1524	13214.5	14589.3	19399.5	5	3	ICM	-0.094838	LaminB	13214.5	0.652575	E4.5
5.1877	13118.1	14673.2	19353.6	5	3	ICM	-0.0836785	LaminB	13118.1	0.647811	E4.5
5.223	13006.5	14756.9	19500.7	5	3	ICM	-0.0725189	LaminB	13006.5	0.642303	E4.5
5.2583	12894	14823.5	19711.5	5	3	ICM	-0.0613594	LaminB	12894	0.636744	E4.5
5.2936	12816.2	14856.4	19869.6	5	3	ICM	-0.0501999	LaminB	12816.2	0.632903	E4.5
5.3289	12770.1	14889.8	20008.2	5	3	ICM	-0.0390404	LaminB	12770.1	0.630624	E4.5
5.3642	12793	14979.2	20274.3	5	3	ICM	-0.0278809	LaminB	12793	0.63176	E4.5
5.3995	12832.3	15004.1	20535.7	5	3	ICM	-0.0167213	LaminB	12832.3	0.633701	E4.5
5.4347	12877.9	14890.2	20490.5	5	3	ICM	-0.00559343	LaminB	12877.9	0.635948	E4.5
5.47	12917.1	14702.8	20191.2	5	3	ICM	0.0055661	LaminB	12917.1	0.637887	E4.5
5.5053	12960.2	14561.6	19838.4	5	3	ICM	0.0167256	LaminB	12960.2	0.640015	E4.5
5.5406	13018.7	14581.3	19690.4	5	3	ICM	0.0278851	LaminB	13018.7	0.642903	E4.5
5.5759	13100.2	14792.1	19809.4	5	3	ICM	0.0390447	LaminB	13100.2	0.64693	E4.5
5.6112	13183.2	15080	20022.6	5	3	ICM	0.0502042	LaminB	13183.2	0.651027	E4.5
5.6465	13218.1	15284.7	20104.2	5	3	ICM	0.0613637	LaminB	13218.1	0.652753	E4.5
5.6818	13209.5	15332.4	19882.1	5	3	ICM	0.0725232	LaminB	13209.5	0.652327	E4.5
5.7171	13150.8	15226.8	19434.2	5	3	ICM	0.0836828	LaminB	13150.8	0.649425	E4.5
5.7524	13075.6	15011.7	19010	5	3	ICM	0.0948423	LaminB	13075.6	0.645713	E4.5
5.7877	13013.8	14799.6	19032.6	5	3	ICM	0.106002	LaminB	13013.8	0.642663	E4.5
5.8229	12991.2	14659.3	19284.4	5	3	ICM	0.11713	LaminB	12991.2	0.641548	E4.5
5.8582	12994.1	14618.7	19453	5	3	ICM	0.128289	LaminB	12994.1	0.64169	E4.5
5.8935	13003.1	14648.7	19537.1	5	3	ICM	0.139449	LaminB	13003.1	0.642131	E4.5
5.9288	13003.4	14685.3	19589.5	5	3	ICM	0.150608	LaminB	13003.4	0.642147	E4.5
5.9641	12995.8	14685.9	19714.5	5	3	ICM	0.161768	LaminB	12995.8	0.641773	E4.5
5.9994	13015.3	14689.6	19846.7	5	3	ICM	0.172927	LaminB	13015.3	0.642733	E4.5
6.0347	13122.2	14745.7	19923.4	5	3	ICM	0.184087	LaminB	13122.2	0.648017	E4.5
6.07	13318	14688.8	19817.3	5	3	ICM	0.195246	LaminB	13318	0.657681	E4.5
6.1053	13556.2	14427.7	19530.9	5	3	ICM	0.206406	LaminB	13556.2	0.669447	E4.5
6.1406	13764.3	14013.3	19159.1	5	3	ICM	0.217565	LaminB	13764.3	0.679724	E4.5
6.1758	13859	13669.8	18876.3	5	3	ICM	0.228693	LaminB	13859	0.684399	E4.5
6.2111	13793.8	13603.3	18884.1	5	3	ICM	0.239853	LaminB	13793.8	0.681181	E4.5
6.2464	13622.8	13821.2	19151.7	5	3	ICM	0.251012	LaminB	13622.8	0.672737	E4.5
6.2817	13472.5	14126.9	19486.3	5	3	ICM	0.262172	LaminB	13472.5	0.665314	E4.5
6.317	13394.4	14432.1	19826.4	5	3	ICM	0.273331	LaminB	13394.4	0.661459	E4.5
6.3523	13410.5	14649.3	20108	5	3	ICM	0.284491	LaminB	13410.5	0.662254	E4.5
6.3876	13482.5	14722	20165.6	5	3	ICM	0.29565	LaminB	13482.5	0.665806	E4.5
6.4229	13545.3	14662.8	19868.4	5	3	ICM	0.30681	LaminB	13545.3	0.668907	E4.5
6.4582	13527.1	14581.9	19486.2	5	3	ICM	0.317969	LaminB	13527.1	0.668008	E4.5
6.4935	13436.9	14518.8	19329.8	5	3	ICM	0.329129	LaminB	13436.9	0.663554	E4.5
6.5288	13310.2	14400.6	19325.8	5	3	ICM	0.340289	LaminB	13310.2	0.657297	E4.5
6.564	13194.9	14216.5	19388.9	5	3	ICM	0.351416	LaminB	13194.9	0.651603	E4.5
6.5993	13123.1	14027	19517.1	5	3	ICM	0.362576	LaminB	13123.1	0.648057	E4.5
6.6346	13106.8	13998.2	19840	5	3	ICM	0.373735	LaminB	13106.8	0.647254	E4.5
6.6699	13125.7	14185.1	20127.2	5	3	ICM	0.384895	LaminB	13125.7	0.648189	E4.5
6.7052	13168.8	14483.7	20271	5	3	ICM	0.396055	LaminB	13168.8	0.650318	E4.5
6.7405	13214.6	14770.4	20330.9	5	3	ICM	0.407214	LaminB	13214.6	0.65258	E4.5
6.7758	13255.9	14967.6	20453.9	5	3	ICM	0.418374	LaminB	13255.9	0.654616	E4.5
6.8111	13273.4	15074.4	20640.3	5	3	ICM	0.429533	LaminB	13273.4	0.655483	E4.5
6.8464	13267.2	15137.1	20765.4	5	3	ICM	0.440693	LaminB	13267.2	0.655174	E4.5
6.8817	13265.8	15266.7	20838.4	5	3	ICM	0.451852	LaminB	13265.8	0.655104	E4.5
6.917	13290.7	15441.7	20950.4	5	3	ICM	0.463012	LaminB	13290.7	0.656335	E4.5
6.9522	13341.9	15608.4	21008	5	3	ICM	0.47414	LaminB	13341.9	0.658865	E4.5
6.9875	13404	15716.3	20929.8	5	3	ICM	0.485299	LaminB	13404	0.661931	E4.5
7.0228	13454.8	15751.4	20787.9	5	3	ICM	0.496459	LaminB	13454.8	0.664438	E4.5
7.0581	13476.4	15779.7	20887.5	5	3	ICM	0.507618	LaminB	13476.4	0.665508	E4.5
7.0934	13491.7	15841.4	21323.9	5	3	ICM	0.518778	LaminB	13491.7	0.66626	E4.5
7.1287	13543.4	15942.4	21657.2	5	3	ICM	0.529937	LaminB	13543.4	0.668815	E4.5
7.164	13646.1	16032.9	21600	5	3	ICM	0.541097	LaminB	13646.1	0.673887	E4.5
7.1993	13788.8	16061.3	21174.1	5	3	ICM	0.552256	LaminB	13788.8	0.680934	E4.5
7.2346	13925.1	16023.2	20667.2	5	3	ICM	0.563416	LaminB	13925.1	0.687666	E4.5
7.2699	13988.7	15974.7	20406.7	5	3	ICM	0.574575	LaminB	13988.7	0.690804	E4.5
7.3051	13911.3	16015.9	20472.6	5	3	ICM	0.585703	LaminB	13911.3	0.686984	E4.5
7.3404	13769.1	16104.3	20633.7	5	3	ICM	0.596863	LaminB	13769.1	0.679959	E4.5
7.3757	13647.3	16225.8	20810.5	5	3	ICM	0.608022	LaminB	13647.3	0.673947	E4.5
7.411	13602.3	16373.3	20872.5	5	3	ICM	0.619182	LaminB	13602.3	0.671723	E4.5
7.4463	13639.7	16542.6	20929.2	5	3	ICM	0.630341	LaminB	13639.7	0.673573	E4.5
7.4816	13712.2	16618.4	20981.4	5	3	ICM	0.641501	LaminB	13712.2	0.677153	E4.5
7.5169	13734	16538.1	21081	5	3	ICM	0.65266	LaminB	13734	0.678226	E4.5
7.5522	13675.3	16405.5	21339	5	3	ICM	0.66382	LaminB	13675.3	0.675329	E4.5
7.5875	13542.4	16374.9	21699.2	5	3	ICM	0.674979	LaminB	13542.4	0.668765	E4.5
7.6228	13356.3	16443.9	22047.2	5	3	ICM	0.686139	LaminB	13356.3	0.659574	E4.5
7.6581	13150.9	16489.9	22272.3	5	3	ICM	0.697298	LaminB	13150.9	0.649432	E4.5
7.6933	12962.5	16348.2	22390.2	5	3	ICM	0.708426	LaminB	12962.5	0.640127	E4.5
7.7286	12851.8	16097.3	22696.7	5	3	ICM	0.719586	LaminB	12851.8	0.634662	E4.5
7.7639	12804.3	15995.2	23104.3	5	3	ICM	0.730745	LaminB	12804.3	0.632314	E4.5
7.7992	12801.8	16156.5	23498.2	5	3	ICM	0.741905	LaminB	12801.8	0.63219	E4.5
7.8345	12792.3	16456	23615.6	5	3	ICM	0.753064	LaminB	12792.3	0.631725	E4.5
7.8698	12759	16757.5	23471	5	3	ICM	0.764224	LaminB	12759	0.630076	E4.5
7.9051	12717.7	16950.2	23315.6	5	3	ICM	0.775383	LaminB	12717.7	0.628038	E4.5
7.9404	12745.8	17018.4	23528.1	5	3	ICM	0.786543	LaminB	12745.8	0.629427	E4.5
7.9757	12887	17039.5	23706.9	5	3	ICM	0.797702	LaminB	12887	0.636402	E4.5
8.011	13125.6	17081.2	23529.6	5	3	ICM	0.808862	LaminB	13125.6	0.648183	E4.5
8.0463	13416.8	17180.3	22952.6	5	3	ICM	0.820022	LaminB	13416.8	0.662564	E4.5
8.0815	13697.1	17348.2	22281.7	5	3	ICM	0.831149	LaminB	13697.1	0.676405	E4.5
8.1168	13904.1	17466.2	21767.7	5	3	ICM	0.842309	LaminB	13904.1	0.686625	E4.5
8.1521	14010.2	17432.4	21566.7	5	3	ICM	0.853468	LaminB	14010.2	0.691867	E4.5
8.1874	14052.2	17175	21504.4	5	3	ICM	0.864628	LaminB	14052.2	0.69394	E4.5
8.2227	14076.2	16848.6	21377.7	5	3	ICM	0.875788	LaminB	14076.2	0.695124	E4.5
8.258	14096	16538.4	21177	5	3	ICM	0.886947	LaminB	14096	0.696102	E4.5
8.2933	14119.6	16262.3	21034.1	5	3	ICM	0.898107	LaminB	14119.6	0.697269	E4.5
8.3286	14141.9	16003.8	21059.3	5	3	ICM	0.909266	LaminB	14141.9	0.69837	E4.5
8.3639	14161.2	15746.3	20989.9	5	3	ICM	0.920426	LaminB	14161.2	0.699326	E4.5
8.3992	14202.2	15512.8	20523.8	5	3	ICM	0.931585	LaminB	14202.2	0.701349	E4.5
8.4344	14282.6	15295.6	19953.4	5	3	ICM	0.942713	LaminB	14282.6	0.705321	E4.5
8.4697	14424.7	15097	19445.8	5	3	ICM	0.953873	LaminB	14424.7	0.712335	E4.5
8.505	14628.8	14967.5	19108.7	5	3	ICM	0.965032	LaminB	14628.8	0.722414	E4.5
8.5403	14870.3	14991.3	18850.3	5	3	ICM	0.976192	LaminB	14870.3	0.734339	E4.5
8.5756	15075.9	15308.1	18727.3	5	3	ICM	0.987351	LaminB	15075.9	0.744495	E4.5
8.6109	15198.3	15774.1	18720.5	5	3	ICM	0.998511	LaminB	15198.3	0.750539	E4.5
8.6462	15251.3	16172.4	18826.1	5	3	ICM	1.00967	LaminB	15251.3	0.753155	E4.5
8.6815	15262.6	16388.2	19025.1	5	3	ICM	1.02083	LaminB	15262.6	0.753712	E4.5
8.7168	15262.1	16417.6	19240	5	3	ICM	1.03199	LaminB	15262.1	0.753689	E4.5
8.7521	15242.3	16281	19543.2	5	3	ICM	1.04315	LaminB	15242.3	0.752711	E4.5
8.7874	15205.4	15966.3	20037.5	5	3	ICM	1.05431	LaminB	15205.4	0.750889	E4.5
8.8226	15131.6	15531.1	20441	5	3	ICM	1.06544	LaminB	15131.6	0.747246	E4.5
8.8579	15086	15128	20510.5	5	3	ICM	1.0766	LaminB	15086	0.744993	E4.5
8.8932	15097.3	14897.8	20211.4	5	3	ICM	1.08776	LaminB	15097.3	0.74555	E4.5
8.9285	15190.8	14872.2	19801.6	5	3	ICM	1.09891	LaminB	15190.8	0.75017	E4.5
8.9638	15345.1	15042.2	19590.4	5	3	ICM	1.11007	LaminB	15345.1	0.75779	E4.5
8.9991	15502.4	15305.9	19694.5	5	3	ICM	1.12123	LaminB	15502.4	0.765558	E4.5
9.0344	15584.6	15509.2	19831.7	5	3	ICM	1.13239	LaminB	15584.6	0.769614	E4.5
9.0697	15568.7	15621	20029.2	5	3	ICM	1.14355	LaminB	15568.7	0.768832	E4.5
9.105	15469.1	15672.9	20451.9	5	3	ICM	1.15471	LaminB	15469.1	0.763911	E4.5
9.1403	15349.2	15698.8	21027.5	5	3	ICM	1.16587	LaminB	15349.2	0.757992	E4.5
9.1755	15256.8	15685.4	21588.1	5	3	ICM	1.177	LaminB	15256.8	0.753426	E4.5
9.2108	15278.6	15612.6	21659.7	5	3	ICM	1.18816	LaminB	15278.6	0.754502	E4.5
9.2461	15426	15637.4	21219.8	5	3	ICM	1.19932	LaminB	15426	0.761785	E4.5
9.2814	15667.6	15818	20510.3	5	3	ICM	1.21048	LaminB	15667.6	0.773716	E4.5
9.3167	15947.3	16043.4	19992.6	5	3	ICM	1.22164	LaminB	15947.3	0.787525	E4.5
9.352	16225	16183.4	19914	5	3	ICM	1.2328	LaminB	16225	0.801241	E4.5
9.3873	16470.5	16219	20290.4	5	3	ICM	1.24396	LaminB	16470.5	0.813364	E4.5
9.4226	16672	16246.7	20901.4	5	3	ICM	1.25512	LaminB	16672	0.823313	E4.5
9.4579	16825.8	16340.4	21265.9	5	3	ICM	1.26628	LaminB	16825.8	0.83091	E4.5
9.4932	16937.3	16422.9	21239.6	5	3	ICM	1.27744	LaminB	16937.3	0.836415	E4.5
9.5285	17015.7	16548.8	20956.2	5	3	ICM	1.2886	LaminB	17015.7	0.840285	E4.5
9.5637	17103.5	16729.8	20718.3	5	3	ICM	1.29972	LaminB	17103.5	0.844623	E4.5
9.599	17252.1	17029.9	20688.2	5	3	ICM	1.31088	LaminB	17252.1	0.851964	E4.5
9.6343	17521.4	17346.4	20702.2	5	3	ICM	1.32204	LaminB	17521.4	0.865259	E4.5
9.6696	17961.8	17557.5	20558.4	5	3	ICM	1.3332	LaminB	17961.8	0.887008	E4.5
9.7049	18512.5	17707	20317.1	5	3	ICM	1.34436	LaminB	18512.5	0.914205	E4.5
9.7402	19079.3	17880.4	20103.5	5	3	ICM	1.35552	LaminB	19079.3	0.942195	E4.5
9.7755	19567.1	18036	19935.6	5	3	ICM	1.36668	LaminB	19567.1	0.966283	E4.5
9.8108	19898.8	18121.8	19904.9	5	3	ICM	1.37784	LaminB	19898.8	0.982665	E4.5
9.8461	20036	17922.5	20100.3	5	3	ICM	1.389	LaminB	20036	0.989438	E4.5
9.8814	20052.5	17443.2	20511.8	5	3	ICM	1.40016	LaminB	20052.5	0.990256	E4.5
9.9167	20022.2	16794.7	20911.8	5	3	ICM	1.41132	LaminB	20022.2	0.988758	E4.5
9.9519	19987.3	16227.5	21265.6	5	3	ICM	1.42245	LaminB	19987.3	0.987037	E4.5
9.9872	19920.1	15808.5	21489.3	5	3	ICM	1.43361	LaminB	19920.1	0.983715	E4.5
10.0225	19798.2	15618.7	21509.7	5	3	ICM	1.44477	LaminB	19798.2	0.977694	E4.5
10.0578	19589	15585.1	21309.2	5	3	ICM	1.45592	LaminB	19589	0.967367	E4.5
10.0931	19294.6	15511.5	20943.2	5	3	ICM	1.46708	LaminB	19294.6	0.952826	E4.5
10.1284	18966.3	15342.6	20449.7	5	3	ICM	1.47824	LaminB	18966.3	0.936612	E4.5
10.1637	18622.9	15145.8	19719.2	5	3	ICM	1.4894	LaminB	18622.9	0.919658	E4.5
10.199	18281.8	14989.3	18974.7	5	3	ICM	1.50056	LaminB	18281.8	0.902812	E4.5
10.2343	17913	14883.5	18341.2	5	3	ICM	1.51172	LaminB	17913	0.884599	E4.5
10.2696	17556.4	14756.9	18169.1	5	3	ICM	1.52288	LaminB	17556.4	0.866987	E4.5
10.3048	17208.9	14407.9	18210.6	5	3	ICM	1.53401	LaminB	17208.9	0.849829	E4.5
10.3401	16886.1	13870.8	17963.5	5	3	ICM	1.54517	LaminB	16886.1	0.833886	E4.5
10.3754	16572.7	13271.5	17241.2	5	3	ICM	1.55633	LaminB	16572.7	0.81841	E4.5
10.4107	16271	12776.1	16323.5	5	3	ICM	1.56749	LaminB	16271	0.803512	E4.5
10.446	15967.9	12508.8	15703	5	3	ICM	1.57865	LaminB	15967.9	0.788545	E4.5
10.4813	15641.3	12475.8	15715.6	5	3	ICM	1.58981	LaminB	15641.3	0.772413	E4.5
10.5166	15272.1	12493	16001.5	5	3	ICM	1.60097	LaminB	15272.1	0.754182	E4.5
10.5519	14870.8	12410.4	16120.6	5	3	ICM	1.61213	LaminB	14870.8	0.734365	E4.5
10.5872	14458.9	12238.4	16097.3	5	3	ICM	1.62329	LaminB	14458.9	0.714025	E4.5
10.6225	14090.1	12024.9	16035.6	5	3	ICM	1.63445	LaminB	14090.1	0.695815	E4.5
10.6578	13772.7	11849.7	16008	5	3	ICM	1.6456	LaminB	13772.7	0.68014	E4.5
10.693	13534.4	11744.8	16041.3	5	3	ICM	1.65673	LaminB	13534.4	0.668372	E4.5
10.7283	13368.7	11701	16065	5	3	ICM	1.66789	LaminB	13368.7	0.660188	E4.5
10.7636	13271.6	11723.1	16003.7	5	3	ICM	1.67905	LaminB	13271.6	0.655392	E4.5
10.7989	13242.4	11817	15887.8	5	3	ICM	1.69021	LaminB	13242.4	0.653952	E4.5
10.8342	13244.8	11946.1	15770.5	5	3	ICM	1.70137	LaminB	13244.8	0.654068	E4.5
10.8695	13267.3	12048.3	15653.7	5	3	ICM	1.71253	LaminB	13267.3	0.655179	E4.5
10.9048	13246	12093	15446	5	3	ICM	1.72369	LaminB	13246	0.654128	E4.5
0	13125	11827	14008	5	4	ICM	-1.72262	LaminB	13125	0.627001	E4.5
0.03529	13228.1	11945.9	14197.7	5	4	ICM	-1.71005	LaminB	13228.1	0.631926	E4.5
0.07058	13315.2	12043.5	14499.5	5	4	ICM	-1.69748	LaminB	13315.2	0.636088	E4.5
0.10587	13417.2	12084.5	14762.5	5	4	ICM	-1.6849	LaminB	13417.2	0.640958	E4.5
0.14116	13550.3	12047.7	14892.6	5	4	ICM	-1.67233	LaminB	13550.3	0.647318	E4.5
0.17645	13709.4	11955.7	14831.7	5	4	ICM	-1.65975	LaminB	13709.4	0.654919	E4.5
0.21174	13852	11904.3	14741.9	5	4	ICM	-1.64718	LaminB	13852	0.661732	E4.5
0.24703	13907.4	11988.9	14890.7	5	4	ICM	-1.63461	LaminB	13907.4	0.664379	E4.5
0.28232	13875	12147.4	15191.5	5	4	ICM	-1.62203	LaminB	13875	0.662829	E4.5
0.31762	13801.6	12280.1	15531.6	5	4	ICM	-1.60946	LaminB	13801.6	0.659323	E4.5
0.35291	13744.6	12326	15911.6	5	4	ICM	-1.59688	LaminB	13744.6	0.656602	E4.5
0.3882	13770	12326.1	16202.8	5	4	ICM	-1.58431	LaminB	13770	0.657816	E4.5
0.42349	13916.4	12356.8	16394.1	5	4	ICM	-1.57174	LaminB	13916.4	0.664809	E4.5
0.45878	14149.9	12512.6	16460	5	4	ICM	-1.55916	LaminB	14149.9	0.675961	E4.5
0.49407	14400.4	12738.7	16598.7	5	4	ICM	-1.54659	LaminB	14400.4	0.687927	E4.5
0.52936	14608.4	12938.4	16927.4	5	4	ICM	-1.53401	LaminB	14608.4	0.697866	E4.5
0.56465	14740.4	13042.5	17457.6	5	4	ICM	-1.52144	LaminB	14740.4	0.704169	E4.5
0.59994	14761.7	13025.5	18019.2	5	4	ICM	-1.50887	LaminB	14761.7	0.70519	E4.5
0.63523	14694.3	12991.8	18419.6	5	4	ICM	-1.49629	LaminB	14694.3	0.701968	E4.5
0.67052	14562.8	13084.2	18687.1	5	4	ICM	-1.48372	LaminB	14562.8	0.695687	E4.5
0.70581	14459.2	13262.1	19105.3	5	4	ICM	-1.47115	LaminB	14459.2	0.690739	E4.5
0.7411	14409.4	13444.2	19662.4	5	4	ICM	-1.45857	LaminB	14409.4	0.688358	E4.5
0.77639	14435.5	13582.1	20143.7	5	4	ICM	-1.446	LaminB	14435.5	0.689608	E4.5
0.81168	14511.7	13650.7	20394	5	4	ICM	-1.43342	LaminB	14511.7	0.693245	E4.5
0.84697	14600.3	13666.8	20544.2	5	4	ICM	-1.42085	LaminB	14600.3	0.697477	E4.5
0.88226	14659.3	13713.6	20990.6	5	4	ICM	-1.40828	LaminB	14659.3	0.700297	E4.5
0.91755	14695	13865.7	21595	5	4	ICM	-1.3957	LaminB	14695	0.702003	E4.5
0.95285	14717.3	14096.2	22089.2	5	4	ICM	-1.38313	LaminB	14717.3	0.703069	E4.5
0.98814	14742.8	14378.8	22288.6	5	4	ICM	-1.37055	LaminB	14742.8	0.704287	E4.5
1.02343	14749.7	14615.6	22144.4	5	4	ICM	-1.35798	LaminB	14749.7	0.704613	E4.5
1.05872	14715.8	14854	21701.9	5	4	ICM	-1.34541	LaminB	14715.8	0.702997	E4.5
1.09401	14606.1	15117.4	21395.4	5	4	ICM	-1.33283	LaminB	14606.1	0.697754	E4.5
1.1293	14448.7	15373.3	21469.1	5	4	ICM	-1.32026	LaminB	14448.7	0.690236	E4.5
1.16459	14272.4	15549.8	21873.7	5	4	ICM	-1.30768	LaminB	14272.4	0.681816	E4.5
1.19988	14123.7	15633.3	22346.8	5	4	ICM	-1.29511	LaminB	14123.7	0.674709	E4.5
1.23517	14053.5	15657.7	22722.6	5	4	ICM	-1.28254	LaminB	14053.5	0.671358	E4.5
1.27046	14081.2	15628.4	23132.4	5	4	ICM	-1.26996	LaminB	14081.2	0.672682	E4.5
1.30575	14200.6	15467.8	23599.2	5	4	ICM	-1.25739	LaminB	14200.6	0.678382	E4.5
1.34104	14344.9	15194.9	23780.3	5	4	ICM	-1.24482	LaminB	14344.9	0.685278	E4.5
1.37633	14476.4	14977.2	23706.9	5	4	ICM	-1.23224	LaminB	14476.4	0.691561	E4.5
1.41162	14551.1	14958.6	23600	5	4	ICM	-1.21967	LaminB	14551.1	0.695128	E4.5
1.44691	14537.8	15200.8	23754.1	5	4	ICM	-1.20709	LaminB	14537.8	0.694493	E4.5
1.4822	14421.7	15560.3	24187.1	5	4	ICM	-1.19452	LaminB	14421.7	0.688944	E4.5
1.51749	14222.8	15892.3	24542.8	5	4	ICM	-1.18195	LaminB	14222.8	0.679445	E4.5
1.55279	14009.4	16231.9	24691.6	5	4	ICM	-1.16937	LaminB	14009.4	0.669252	E4.5
1.58808	13823.9	16633.6	24670.4	5	4	ICM	-1.1568	LaminB	13823.9	0.660387	E4.5
1.62337	13725.5	17068.6	24391.1	5	4	ICM	-1.14422	LaminB	13725.5	0.655689	E4.5
1.65866	13714	17484.8	24013.5	5	4	ICM	-1.13165	LaminB	13714	0.655141	E4.5
1.69395	13807.5	17722.7	23654.1	5	4	ICM	-1.11908	LaminB	13807.5	0.659605	E4.5
1.72924	13950.7	17764.8	23564.2	5	4	ICM	-1.1065	LaminB	13950.7	0.666446	E4.5
1.76453	14086.3	17731.5	23629.5	5	4	ICM	-1.09393	LaminB	14086.3	0.672922	E4.5
1.79982	14184.8	17768.7	23692.4	5	4	ICM	-1.08135	LaminB	14184.8	0.67763	E4.5
1.83511	14246.9	17903.3	23627.5	5	4	ICM	-1.06878	LaminB	14246.9	0.680596	E4.5
1.8704	14310.2	18027.3	23377.8	5	4	ICM	-1.05621	LaminB	14310.2	0.68362	E4.5
1.90569	14387.5	17948.4	23139	5	4	ICM	-1.04363	LaminB	14387.5	0.687312	E4.5
1.94098	14509.5	17626.7	22873.5	5	4	ICM	-1.03106	LaminB	14509.5	0.693142	E4.5
1.97627	14634.7	17267.3	22582.1	5	4	ICM	-1.01849	LaminB	14634.7	0.699122	E4.5
2.01156	14726.9	17109.9	22176	5	4	ICM	-1.00591	LaminB	14726.9	0.703526	E4.5
2.04685	14743.9	17230.3	21636	5	4	ICM	-0.993339	LaminB	14743.9	0.704339	E4.5
2.08214	14671.6	17701.6	20991.7	5	4	ICM	-0.980765	LaminB	14671.6	0.700885	E4.5
2.11743	14536.9	18422.1	20535.7	5	4	ICM	-0.968191	LaminB	14536.9	0.694449	E4.5
2.15272	14426.1	18997.3	20484.9	5	4	ICM	-0.955618	LaminB	14426.1	0.689155	E4.5
2.18802	14416.8	19184	20618.3	5	4	ICM	-0.94304	LaminB	14416.8	0.688714	E4.5
2.22331	14518	19046.1	20764.3	5	4	ICM	-0.930467	LaminB	14518	0.693546	E4.5
2.2586	14721.1	18752.1	20746.4	5	4	ICM	-0.917893	LaminB	14721.1	0.703251	E4.5
2.29389	14946	18508.3	20622.4	5	4	ICM	-0.905319	LaminB	14946	0.713992	E4.5
2.32918	15128.9	18454.8	20455.1	5	4	ICM	-0.892746	LaminB	15128.9	0.722731	E4.5
2.36447	15235.6	18462.1	20272.1	5	4	ICM	-0.880172	LaminB	15235.6	0.727827	E4.5
2.39976	15306.7	18395.2	20041.1	5	4	ICM	-0.867598	LaminB	15306.7	0.731223	E4.5
2.43505	15365.3	18303.4	19766.6	5	4	ICM	-0.855024	LaminB	15365.3	0.734025	E4.5
2.47034	15417.6	18316.5	19485.1	5	4	ICM	-0.842451	LaminB	15417.6	0.736523	E4.5
2.50563	15452.2	18516.5	19263.1	5	4	ICM	-0.829877	LaminB	15452.2	0.738176	E4.5
2.54092	15439.6	18753	19130	5	4	ICM	-0.817303	LaminB	15439.6	0.737575	E4.5
2.57621	15400.9	18752.6	19153.6	5	4	ICM	-0.80473	LaminB	15400.9	0.735723	E4.5
2.6115	15351.8	18574.6	19194.5	5	4	ICM	-0.792156	LaminB	15351.8	0.733377	E4.5
2.64679	15329.4	18326.2	19235.9	5	4	ICM	-0.779582	LaminB	15329.4	0.73231	E4.5
2.68208	15341.3	18119.6	19203.1	5	4	ICM	-0.767009	LaminB	15341.3	0.732875	E4.5
2.71737	15417.9	17957.7	19131.7	5	4	ICM	-0.754435	LaminB	15417.9	0.736536	E4.5
2.75266	15564.9	17818.5	19090.8	5	4	ICM	-0.741861	LaminB	15564.9	0.74356	E4.5
2.78796	15766.6	17704.7	19029.5	5	4	ICM	-0.729284	LaminB	15766.6	0.753193	E4.5
2.82325	15989.3	17580.9	19019.3	5	4	ICM	-0.71671	LaminB	15989.3	0.763833	E4.5
2.85854	16195.5	17350.2	19089.7	5	4	ICM	-0.704137	LaminB	16195.5	0.773684	E4.5
2.89383	16364.6	16964.7	19187.9	5	4	ICM	-0.691563	LaminB	16364.6	0.78176	E4.5
2.92912	16494.2	16428.4	19137.8	5	4	ICM	-0.678989	LaminB	16494.2	0.787954	E4.5
2.96441	16564	15920.7	18848.9	5	4	ICM	-0.666416	LaminB	16564	0.791287	E4.5
2.9997	16564	15621.1	18530.7	5	4	ICM	-0.653842	LaminB	16564	0.791288	E4.5
3.03499	16458	15567.7	18351.1	5	4	ICM	-0.641268	LaminB	16458	0.786221	E4.5
3.07028	16269.6	15691.8	18343.3	5	4	ICM	-0.628694	LaminB	16269.6	0.777225	E4.5
3.10557	16051.2	15932.2	18529.9	5	4	ICM	-0.616121	LaminB	16051.2	0.766791	E4.5
3.14086	15872.2	16240.9	18929.2	5	4	ICM	-0.603547	LaminB	15872.2	0.758237	E4.5
3.17615	15811.5	16592.5	19308.4	5	4	ICM	-0.590973	LaminB	15811.5	0.755339	E4.5
3.21144	15810.5	17041.6	19461.8	5	4	ICM	-0.5784	LaminB	15810.5	0.755292	E4.5
3.24673	15821.4	17545.9	19519.7	5	4	ICM	-0.565826	LaminB	15821.4	0.75581	E4.5
3.28202	15778.7	18104.7	19728.3	5	4	ICM	-0.553252	LaminB	15778.7	0.753771	E4.5
3.31731	15686.6	18640.3	20206.3	5	4	ICM	-0.540679	LaminB	15686.6	0.749372	E4.5
3.3526	15523.5	19085.8	20830.4	5	4	ICM	-0.528105	LaminB	15523.5	0.741579	E4.5
3.38789	15295.9	19387.3	21112.3	5	4	ICM	-0.515531	LaminB	15295.9	0.730708	E4.5
3.42319	15036.4	19628.4	21034.1	5	4	ICM	-0.502954	LaminB	15036.4	0.718309	E4.5
3.45848	14799.8	19829.8	20816.5	5	4	ICM	-0.49038	LaminB	14799.8	0.707009	E4.5
3.49377	14632.5	19927.2	20677.1	5	4	ICM	-0.477807	LaminB	14632.5	0.699017	E4.5
3.52906	14569.4	19870.2	20762	5	4	ICM	-0.465233	LaminB	14569.4	0.696002	E4.5
3.56435	14589.7	19645.1	21030.1	5	4	ICM	-0.452659	LaminB	14589.7	0.69697	E4.5
3.59964	14638.1	19430.5	21205.6	5	4	ICM	-0.440086	LaminB	14638.1	0.699284	E4.5
3.63493	14618.4	19421.4	21239.1	5	4	ICM	-0.427512	LaminB	14618.4	0.698342	E4.5
3.67022	14496.1	19648.6	21367.6	5	4	ICM	-0.414938	LaminB	14496.1	0.692503	E4.5
3.70551	14285.7	20072.7	21665.1	5	4	ICM	-0.402365	LaminB	14285.7	0.68245	E4.5
3.7408	14039.5	20586.6	21961.2	5	4	ICM	-0.389791	LaminB	14039.5	0.670686	E4.5
3.77609	13833.4	20970.9	22032.7	5	4	ICM	-0.377217	LaminB	13833.4	0.660841	E4.5
3.81138	13749.7	20921.4	21948.9	5	4	ICM	-0.364643	LaminB	13749.7	0.656843	E4.5
3.84667	13778.2	20502.1	21964.2	5	4	ICM	-0.35207	LaminB	13778.2	0.658207	E4.5
3.88196	13830.4	20021.7	22106.1	5	4	ICM	-0.339496	LaminB	13830.4	0.6607	E4.5
3.91725	13835.2	19757.1	22323.6	5	4	ICM	-0.326922	LaminB	13835.2	0.660929	E4.5
3.95254	13748.3	19830	22555.9	5	4	ICM	-0.314349	LaminB	13748.3	0.656779	E4.5
3.98783	13587.2	20133.1	22706.5	5	4	ICM	-0.301775	LaminB	13587.2	0.649079	E4.5
4.02313	13396.9	20228.6	22583.9	5	4	ICM	-0.289198	LaminB	13396.9	0.639988	E4.5
4.05842	13233.5	19931.5	22289.7	5	4	ICM	-0.276624	LaminB	13233.5	0.632183	E4.5
4.09371	13108.2	19398.7	22119.3	5	4	ICM	-0.26405	LaminB	13108.2	0.626197	E4.5
4.129	13027.9	18857.9	22198.2	5	4	ICM	-0.251477	LaminB	13027.9	0.622364	E4.5
4.16429	13024.3	18462.7	22435.1	5	4	ICM	-0.238903	LaminB	13024.3	0.622192	E4.5
4.19958	13099.5	18219.1	22655	5	4	ICM	-0.226329	LaminB	13099.5	0.625784	E4.5
4.23487	13268.4	18089.6	22712.9	5	4	ICM	-0.213756	LaminB	13268.4	0.63385	E4.5
4.27016	13429.8	18068.3	22799.7	5	4	ICM	-0.201182	LaminB	13429.8	0.641563	E4.5
4.30545	13518.3	18216.1	23022.2	5	4	ICM	-0.188608	LaminB	13518.3	0.645787	E4.5
4.34074	13503	18557.4	23266.3	5	4	ICM	-0.176035	LaminB	13503	0.64506	E4.5
4.37603	13405.2	19061.1	23403.8	5	4	ICM	-0.163461	LaminB	13405.2	0.640386	E4.5
4.41132	13297.2	19595.4	23342.8	5	4	ICM	-0.150887	LaminB	13297.2	0.635229	E4.5
4.44661	13274.7	19836.8	23106.6	5	4	ICM	-0.138314	LaminB	13274.7	0.634153	E4.5
4.4819	13358	19696.3	22810.7	5	4	ICM	-0.12574	LaminB	13358	0.63813	E4.5
4.51719	13486.4	19309.6	22541.7	5	4	ICM	-0.113166	LaminB	13486.4	0.644265	E4.5
4.55248	13589	18798.5	22278.5	5	4	ICM	-0.100592	LaminB	13589	0.649167	E4.5
4.58777	13593.2	18335.7	22050.1	5	4	ICM	-0.0880188	LaminB	13593.2	0.649367	E4.5
4.62306	13473.1	18062.9	21912.6	5	4	ICM	-0.0754451	LaminB	13473.1	0.643629	E4.5
4.65836	13288.1	18055.4	22055.5	5	4	ICM	-0.0628678	LaminB	13288.1	0.634793	E4.5
4.69365	13160.6	18208.6	22347.6	5	4	ICM	-0.0502941	LaminB	13160.6	0.628702	E4.5
4.72894	13125.2	18407.9	22550.3	5	4	ICM	-0.0377204	LaminB	13125.2	0.627012	E4.5
4.76423	13163.2	18558.9	22483.3	5	4	ICM	-0.0251468	LaminB	13163.2	0.628826	E4.5
4.79952	13224.5	18629.2	22171.2	5	4	ICM	-0.0125731	LaminB	13224.5	0.631755	E4.5
4.83481	13244	18695	21846	5	4	ICM	6.22e-07	LaminB	13244	0.632686	E4.5
4.8701	13183.4	18800	21902.4	5	4	ICM	0.0125743	LaminB	13183.4	0.629793	E4.5
4.90539	13059.3	18876.9	22200.4	5	4	ICM	0.025148	LaminB	13059.3	0.623862	E4.5
4.94068	12913.7	18920.5	22590.9	5	4	ICM	0.0377217	LaminB	12913.7	0.616907	E4.5
4.97597	12765.6	18902.2	22998.6	5	4	ICM	0.0502954	LaminB	12765.6	0.609833	E4.5
5.01126	12654.7	18849.7	23332.6	5	4	ICM	0.0628691	LaminB	12654.7	0.604534	E4.5
5.04655	12610.9	18755.5	23482.9	5	4	ICM	0.0754428	LaminB	12610.9	0.602443	E4.5
5.08184	12648.2	18582.8	23444.2	5	4	ICM	0.0880164	LaminB	12648.2	0.604224	E4.5
5.11713	12711.1	18376.4	23284.5	5	4	ICM	0.10059	LaminB	12711.1	0.607229	E4.5
5.15242	12741.5	18250.8	23116.7	5	4	ICM	0.113164	LaminB	12741.5	0.608682	E4.5
5.18771	12707.8	18282.5	22966.9	5	4	ICM	0.125738	LaminB	12707.8	0.607069	E4.5
5.223	12613.9	18382.9	22840.4	5	4	ICM	0.138311	LaminB	12613.9	0.602583	E4.5
5.2583	12514.3	18466.2	22644.3	5	4	ICM	0.150888	LaminB	12514.3	0.597825	E4.5
5.29359	12483.9	18469.4	22332.2	5	4	ICM	0.163462	LaminB	12483.9	0.596375	E4.5
5.32888	12525.9	18403.1	22042.1	5	4	ICM	0.176036	LaminB	12525.9	0.598381	E4.5
5.36417	12600.2	18216.5	21774	5	4	ICM	0.18861	LaminB	12600.2	0.60193	E4.5
5.39946	12660.1	17889.4	21488.9	5	4	ICM	0.201183	LaminB	12660.1	0.604794	E4.5
5.43475	12691.2	17418.2	21199.8	5	4	ICM	0.213757	LaminB	12691.2	0.606276	E4.5
5.47004	12694.8	16997.3	20936.2	5	4	ICM	0.226331	LaminB	12694.8	0.606448	E4.5
5.50533	12744.8	16790.6	20912.3	5	4	ICM	0.238904	LaminB	12744.8	0.608838	E4.5
5.54062	12833.2	16781.8	21009.8	5	4	ICM	0.251478	LaminB	12833.2	0.613061	E4.5
5.57591	12926.3	16790	21092	5	4	ICM	0.264052	LaminB	12926.3	0.617508	E4.5
5.6112	12953.3	16702.2	21092	5	4	ICM	0.276625	LaminB	12953.3	0.618797	E4.5
5.64649	12893.3	16522.1	21141.4	5	4	ICM	0.289199	LaminB	12893.3	0.615931	E4.5
5.68178	12790.2	16410.6	21432.1	5	4	ICM	0.301773	LaminB	12790.2	0.611008	E4.5
5.71707	12764.1	16494.8	21820.6	5	4	ICM	0.314346	LaminB	12764.1	0.60976	E4.5
5.75236	12873.2	16590.3	21985.9	5	4	ICM	0.32692	LaminB	12873.2	0.614972	E4.5
5.78765	13085.5	16575.3	21917.6	5	4	ICM	0.339494	LaminB	13085.5	0.625113	E4.5
5.82294	13336.4	16507.1	21621.3	5	4	ICM	0.352067	LaminB	13336.4	0.637102	E4.5
5.85823	13546.1	16436.2	21265.1	5	4	ICM	0.364641	LaminB	13546.1	0.647119	E4.5
5.89353	13654.7	16487.2	20891.3	5	4	ICM	0.377218	LaminB	13654.7	0.652307	E4.5
5.92882	13658	16614.5	20684.5	5	4	ICM	0.389792	LaminB	13658	0.652461	E4.5
5.96411	13623.4	16676.2	20636.8	5	4	ICM	0.402366	LaminB	13623.4	0.650808	E4.5
5.9994	13575.5	16607.3	20736.4	5	4	ICM	0.414939	LaminB	13575.5	0.64852	E4.5
6.03469	13528.6	16407.3	20907.4	5	4	ICM	0.427513	LaminB	13528.6	0.646281	E4.5
6.06998	13467.2	16144.5	21051.1	5	4	ICM	0.440087	LaminB	13467.2	0.643349	E4.5
6.10527	13397.6	15903.7	21005.7	5	4	ICM	0.452661	LaminB	13397.6	0.640024	E4.5
6.14056	13312	15716.7	20852.8	5	4	ICM	0.465234	LaminB	13312	0.635937	E4.5
6.17585	13249.8	15510.9	20696.3	5	4	ICM	0.477808	LaminB	13249.8	0.632962	E4.5
6.21114	13241.3	15276.9	20718.5	5	4	ICM	0.490382	LaminB	13241.3	0.632558	E4.5
6.24643	13301.5	15036.8	20924.1	5	4	ICM	0.502955	LaminB	13301.5	0.635432	E4.5
6.28172	13408.6	14880.4	21298.1	5	4	ICM	0.515529	LaminB	13408.6	0.64055	E4.5
6.31701	13504.3	14923.8	21634.8	5	4	ICM	0.528103	LaminB	13504.3	0.645121	E4.5
6.3523	13509.2	15155.5	21797.1	5	4	ICM	0.540676	LaminB	13509.2	0.645355	E4.5
6.38759	13410.9	15436.4	21789.7	5	4	ICM	0.55325	LaminB	13410.9	0.640661	E4.5
6.42288	13244.7	15622.2	21628.1	5	4	ICM	0.565824	LaminB	13244.7	0.632718	E4.5
6.45817	13068	15604.5	21306.9	5	4	ICM	0.578397	LaminB	13068	0.62428	E4.5
6.49346	12943.2	15450.6	20851.3	5	4	ICM	0.590971	LaminB	12943.2	0.618314	E4.5
6.52876	12942.8	15255.7	20299.2	5	4	ICM	0.603548	LaminB	12942.8	0.618297	E4.5
6.56405	13069.9	15120.2	19629.1	5	4	ICM	0.616122	LaminB	13069.9	0.624369	E4.5
6.59934	13277.4	14963	19012.8	5	4	ICM	0.628696	LaminB	13277.4	0.63428	E4.5
6.63463	13502.8	14755.9	18585.9	5	4	ICM	0.641269	LaminB	13502.8	0.645051	E4.5
6.66992	13697.4	14511.3	18331.3	5	4	ICM	0.653843	LaminB	13697.4	0.654345	E4.5
6.70521	13814.9	14329.8	18193.8	5	4	ICM	0.666417	LaminB	13814.9	0.659959	E4.5
6.7405	13846.4	14289.9	18302	5	4	ICM	0.67899	LaminB	13846.4	0.661464	E4.5
6.77579	13793.9	14379.4	18671.2	5	4	ICM	0.691564	LaminB	13793.9	0.658955	E4.5
6.81108	13693.9	14416.7	18890.7	5	4	ICM	0.704138	LaminB	13693.9	0.65418	E4.5
6.84637	13574.3	14343	18791.8	5	4	ICM	0.716712	LaminB	13574.3	0.648464	E4.5
6.88166	13472.2	14164.4	18507.7	5	4	ICM	0.729285	LaminB	13472.2	0.643587	E4.5
6.91695	13410.1	14014.8	18285	5	4	ICM	0.741859	LaminB	13410.1	0.640619	E4.5
6.95224	13389.2	14063.7	18268.8	5	4	ICM	0.754433	LaminB	13389.2	0.639622	E4.5
6.98753	13393.4	14300.1	18437.5	5	4	ICM	0.767006	LaminB	13393.4	0.639823	E4.5
7.02282	13438.3	14571.6	18754.6	5	4	ICM	0.77958	LaminB	13438.3	0.641968	E4.5
7.05811	13522.9	14764.4	19164.9	5	4	ICM	0.792154	LaminB	13522.9	0.646008	E4.5
7.0934	13660.1	14861	19575.3	5	4	ICM	0.804727	LaminB	13660.1	0.652561	E4.5
7.1287	13796.7	14867.2	19849.5	5	4	ICM	0.817305	LaminB	13796.7	0.659089	E4.5
7.16399	13852.1	14881	19842.9	5	4	ICM	0.829878	LaminB	13852.1	0.661736	E4.5
7.19928	13738.6	14971.1	19784.8	5	4	ICM	0.842452	LaminB	13738.6	0.656316	E4.5
7.23457	13500.6	15159	19870.2	5	4	ICM	0.855026	LaminB	13500.6	0.644945	E4.5
7.26986	13220.8	15389.5	20131.7	5	4	ICM	0.867599	LaminB	13220.8	0.631577	E4.5
7.30515	12991.1	15569.4	20492.4	5	4	ICM	0.880173	LaminB	12991.1	0.620603	E4.5
7.34044	12889.8	15606.8	20822.2	5	4	ICM	0.892747	LaminB	12889.8	0.615763	E4.5
7.37573	12923.3	15487.8	20871.9	5	4	ICM	0.90532	LaminB	12923.3	0.617366	E4.5
7.41102	13050.5	15391	20816.3	5	4	ICM	0.917894	LaminB	13050.5	0.623442	E4.5
7.44631	13190.8	15409.1	20885.4	5	4	ICM	0.930468	LaminB	13190.8	0.630142	E4.5
7.4816	13338.6	15586.2	21269.9	5	4	ICM	0.943042	LaminB	13338.6	0.637205	E4.5
7.51689	13465.5	15913	21837.3	5	4	ICM	0.955615	LaminB	13465.5	0.643265	E4.5
7.55218	13573.1	16361.9	22418.3	5	4	ICM	0.968189	LaminB	13573.1	0.648407	E4.5
7.58747	13666.8	16847.5	22708.4	5	4	ICM	0.980763	LaminB	13666.8	0.652886	E4.5
7.62276	13757.1	17296.9	22766.1	5	4	ICM	0.993336	LaminB	13757.1	0.657199	E4.5
7.65805	13852.5	17644.7	22732.9	5	4	ICM	1.00591	LaminB	13852.5	0.661753	E4.5
7.69334	13951.1	17891.9	22780.9	5	4	ICM	1.01848	LaminB	13951.1	0.666465	E4.5
7.72864	14040.6	18095.5	22963	5	4	ICM	1.03106	LaminB	14040.6	0.67074	E4.5
7.76393	14106	18303.3	23293.3	5	4	ICM	1.04363	LaminB	14106	0.673864	E4.5
7.79922	14136.2	18668.6	23670.2	5	4	ICM	1.05621	LaminB	14136.2	0.675309	E4.5
7.83451	14160.7	19176	23973.3	5	4	ICM	1.06878	LaminB	14160.7	0.676477	E4.5
7.8698	14176.4	19695.8	24124.5	5	4	ICM	1.08136	LaminB	14176.4	0.677229	E4.5
7.90509	14189.4	20125.3	23996.7	5	4	ICM	1.09393	LaminB	14189.4	0.67785	E4.5
7.94038	14196.5	20421.4	23577.3	5	4	ICM	1.1065	LaminB	14196.5	0.678186	E4.5
7.97567	14200.6	20544.5	23100.9	5	4	ICM	1.11908	LaminB	14200.6	0.678384	E4.5
8.01096	14222.8	20478.5	22770.7	5	4	ICM	1.13165	LaminB	14222.8	0.679446	E4.5
8.04625	14332.7	20141.9	22708.6	5	4	ICM	1.14422	LaminB	14332.7	0.684696	E4.5
8.08154	14502.4	19717	22811.2	5	4	ICM	1.1568	LaminB	14502.4	0.692803	E4.5
8.11683	14721	19320.8	22999.7	5	4	ICM	1.16937	LaminB	14721	0.703246	E4.5
8.15212	14932	19114.6	23145.6	5	4	ICM	1.18195	LaminB	14932	0.713326	E4.5
8.18741	15114.2	19105.3	23325.8	5	4	ICM	1.19452	LaminB	15114.2	0.722027	E4.5
8.2227	15243.9	19305.8	23612.8	5	4	ICM	1.20709	LaminB	15243.9	0.728226	E4.5
8.25799	15346.5	19813.6	23962.1	5	4	ICM	1.21967	LaminB	15346.5	0.733123	E4.5
8.29328	15453.1	20653.9	24160.9	5	4	ICM	1.23224	LaminB	15453.1	0.73822	E4.5
8.32858	15587.2	21653.4	24183	5	4	ICM	1.24482	LaminB	15587.2	0.744625	E4.5
8.36387	15761.8	22440.4	24045.4	5	4	ICM	1.25739	LaminB	15761.8	0.752966	E4.5
8.39916	15975.9	22771.3	23756.1	5	4	ICM	1.26996	LaminB	15975.9	0.763193	E4.5
8.43445	16208.4	22379	23431.1	5	4	ICM	1.28254	LaminB	16208.4	0.774299	E4.5
8.46974	16407.7	21702.7	23288.2	5	4	ICM	1.29511	LaminB	16407.7	0.783819	E4.5
8.50503	16524.7	21056.5	23454.1	5	4	ICM	1.30769	LaminB	16524.7	0.789411	E4.5
8.54032	16576.6	20639.5	23857	5	4	ICM	1.32026	LaminB	16576.6	0.791888	E4.5
8.57561	16606.9	20502.8	24375.1	5	4	ICM	1.33283	LaminB	16606.9	0.793336	E4.5
8.6109	16698.5	20560.8	24832.3	5	4	ICM	1.34541	LaminB	16698.5	0.797711	E4.5
8.64619	16897.2	20655.1	25124.6	5	4	ICM	1.35798	LaminB	16897.2	0.807207	E4.5
8.68148	17237.9	20646.3	25235.6	5	4	ICM	1.37055	LaminB	17237.9	0.823479	E4.5
8.71677	17670.3	20534.5	25429	5	4	ICM	1.38313	LaminB	17670.3	0.844139	E4.5
8.75206	18219	20244.9	25687.7	5	4	ICM	1.3957	LaminB	18219	0.870349	E4.5
8.78735	18842.4	19872.7	25998	5	4	ICM	1.40828	LaminB	18842.4	0.90013	E4.5
8.82264	19538.7	19457.8	25954.6	5	4	ICM	1.42085	LaminB	19538.7	0.933395	E4.5
8.85793	20236.9	19154.6	25405.4	5	4	ICM	1.43342	LaminB	20236.9	0.966745	E4.5
8.89322	20882.1	19028.3	24405.6	5	4	ICM	1.446	LaminB	20882.1	0.997568	E4.5
8.92851	21401.9	18952.4	23165.5	5	4	ICM	1.45857	LaminB	21401.9	1.0224	E4.5
8.96381	21752.4	18787	21903.2	5	4	ICM	1.47115	LaminB	21752.4	1.03914	E4.5
8.9991	21888.3	18356.4	20738.3	5	4	ICM	1.48372	LaminB	21888.3	1.04563	E4.5
9.03439	21875.3	17758.8	19794.2	5	4	ICM	1.49629	LaminB	21875.3	1.04501	E4.5
9.06968	21703.3	17124.6	19135.3	5	4	ICM	1.50887	LaminB	21703.3	1.0368	E4.5
9.10497	21434.6	16696.2	18478.4	5	4	ICM	1.52144	LaminB	21434.6	1.02396	E4.5
9.14026	20984.9	16439.5	17818.1	5	4	ICM	1.53402	LaminB	20984.9	1.00248	E4.5
9.17555	20335.5	16201.7	17314.8	5	4	ICM	1.54659	LaminB	20335.5	0.971457	E4.5
9.21084	19471	15812.1	17181.5	5	4	ICM	1.55916	LaminB	19471	0.93016	E4.5
9.24613	18480.4	15208.2	17397	5	4	ICM	1.57174	LaminB	18480.4	0.882835	E4.5
9.28142	17543.3	14565.5	17607.7	5	4	ICM	1.58431	LaminB	17543.3	0.838071	E4.5
9.31671	16792.4	14061.5	17517.5	5	4	ICM	1.59688	LaminB	16792.4	0.802196	E4.5
9.352	16188.8	13669.5	17188.3	5	4	ICM	1.60946	LaminB	16188.8	0.773363	E4.5
9.38729	15740.4	13330.4	16700.3	5	4	ICM	1.62203	LaminB	15740.4	0.751944	E4.5
9.42258	15333.8	13004.9	16197.6	5	4	ICM	1.63461	LaminB	15333.8	0.732517	E4.5
9.45787	14980.6	12767.9	15715.1	5	4	ICM	1.64718	LaminB	14980.6	0.715646	E4.5
9.49316	14671.8	12735.8	15212.6	5	4	ICM	1.65975	LaminB	14671.8	0.700893	E4.5
9.52845	14445.4	12803.5	14904.8	5	4	ICM	1.67233	LaminB	14445.4	0.690077	E4.5
9.56374	14296.9	12825.2	14902.6	5	4	ICM	1.6849	LaminB	14296.9	0.682983	E4.5
9.59904	14206.8	12747.2	15206.8	5	4	ICM	1.69748	LaminB	14206.8	0.678682	E4.5
9.63433	14162.9	12587.6	15740.9	5	4	ICM	1.71005	LaminB	14162.9	0.676583	E4.5
9.66962	14139	12427	16384	5	4	ICM	1.72262	LaminB	14139	0.675441	E4.5
0	10855	10491	11670	5	1	TE	-1.72611	LaminB	10855	0.408695	E4.5
0.0353	10917.1	10476.8	11783.4	5	1	TE	-1.71819	LaminB	10917.1	0.411035	E4.5
0.0706	11009.2	10517.1	11956.4	5	1	TE	-1.71027	LaminB	11009.2	0.414501	E4.5
0.1059	11152	10607.3	12207.8	5	1	TE	-1.70235	LaminB	11152	0.419876	E4.5
0.1412	11325.3	10706.5	12523.5	5	1	TE	-1.69443	LaminB	11325.3	0.426403	E4.5
0.1765	11542.8	10806.7	12902.9	5	1	TE	-1.68651	LaminB	11542.8	0.434592	E4.5
0.2117	11786.7	10897.3	13250.5	5	1	TE	-1.67862	LaminB	11786.7	0.443773	E4.5
0.247	12069.9	10979.5	13660.2	5	1	TE	-1.6707	LaminB	12069.9	0.454438	E4.5
0.2823	12373.3	11043.7	14303.4	5	1	TE	-1.66278	LaminB	12373.3	0.465858	E4.5
0.3176	12699.5	11139.3	15173.9	5	1	TE	-1.65486	LaminB	12699.5	0.478141	E4.5
0.3529	13050.6	11283.5	15931.7	5	1	TE	-1.64694	LaminB	13050.6	0.491361	E4.5
0.3882	13438.9	11438.7	16480.8	5	1	TE	-1.63902	LaminB	13438.9	0.505979	E4.5
0.4235	13872.7	11617.9	16990	5	1	TE	-1.6311	LaminB	13872.7	0.522311	E4.5
0.4588	14321.2	11869.9	17646.2	5	1	TE	-1.62318	LaminB	14321.2	0.5392	E4.5
0.4941	14758.3	12226.3	18475.2	5	1	TE	-1.61526	LaminB	14758.3	0.555657	E4.5
0.5294	15112.3	12616.1	19320.5	5	1	TE	-1.60733	LaminB	15112.3	0.568984	E4.5
0.5646	15387.5	12943	19964.2	5	1	TE	-1.59944	LaminB	15387.5	0.579345	E4.5
0.5999	15603.4	13170.6	20416.9	5	1	TE	-1.59152	LaminB	15603.4	0.587475	E4.5
0.6352	15882.4	13366.7	20767	5	1	TE	-1.5836	LaminB	15882.4	0.597977	E4.5
0.6705	16250	13609.4	21240.6	5	1	TE	-1.57568	LaminB	16250	0.611817	E4.5
0.7058	16694.6	13889.3	21743.3	5	1	TE	-1.56776	LaminB	16694.6	0.628559	E4.5
0.7411	17131.4	14135.7	22276.8	5	1	TE	-1.55984	LaminB	17131.4	0.645005	E4.5
0.7764	17483.6	14315.1	22917	5	1	TE	-1.55192	LaminB	17483.6	0.658266	E4.5
0.8117	17728.3	14453.5	23755.9	5	1	TE	-1.544	LaminB	17728.3	0.667476	E4.5
0.847	17885.7	14697.2	24872.6	5	1	TE	-1.53608	LaminB	17885.7	0.673404	E4.5
0.8823	18022.5	15100.8	26160.8	5	1	TE	-1.52816	LaminB	18022.5	0.678555	E4.5
0.9176	18176.9	15502	27142.8	5	1	TE	-1.52024	LaminB	18176.9	0.684369	E4.5
0.9528	18341.3	15699.5	27743.2	5	1	TE	-1.51234	LaminB	18341.3	0.690558	E4.5
0.9881	18488	15737.4	28079.7	5	1	TE	-1.50442	LaminB	18488	0.696081	E4.5
1.0234	18590.9	15747.4	28228.4	5	1	TE	-1.4965	LaminB	18590.9	0.699953	E4.5
1.0587	18636.6	15805.1	28257.3	5	1	TE	-1.48858	LaminB	18636.6	0.701674	E4.5
1.094	18614.6	15921.8	28227.7	5	1	TE	-1.48066	LaminB	18614.6	0.700845	E4.5
1.1293	18572.9	16047.7	28374.5	5	1	TE	-1.47274	LaminB	18572.9	0.699275	E4.5
1.1646	18552.4	16155.9	28727.1	5	1	TE	-1.46482	LaminB	18552.4	0.698504	E4.5
1.1999	18644.8	16239.8	29363	5	1	TE	-1.4569	LaminB	18644.8	0.701984	E4.5
1.2352	18771.7	16354.3	29916.9	5	1	TE	-1.44898	LaminB	18771.7	0.706762	E4.5
1.2705	18860.7	16581.4	30154.9	5	1	TE	-1.44106	LaminB	18860.7	0.710114	E4.5
1.3058	18760.6	16921.7	29975.3	5	1	TE	-1.43314	LaminB	18760.6	0.706344	E4.5
1.341	18551.4	17253.3	29688.4	5	1	TE	-1.42524	LaminB	18551.4	0.698467	E4.5
1.3763	18293.1	17384.2	29374.2	5	1	TE	-1.41732	LaminB	18293.1	0.68874	E4.5
1.4116	18141.3	17190.2	29134.2	5	1	TE	-1.4094	LaminB	18141.3	0.683029	E4.5
1.4469	18120.8	16749.7	28809.3	5	1	TE	-1.40148	LaminB	18120.8	0.682254	E4.5
1.4822	18211.7	16328.3	28436.9	5	1	TE	-1.39356	LaminB	18211.7	0.685679	E4.5
1.5175	18273.5	16294.2	28245.2	5	1	TE	-1.38564	LaminB	18273.5	0.688006	E4.5
1.5528	18262.2	16630.5	28498.9	5	1	TE	-1.37772	LaminB	18262.2	0.687577	E4.5
1.5881	18165	17193.7	29133.2	5	1	TE	-1.3698	LaminB	18165	0.683921	E4.5
1.6234	18013.5	17835.9	29667.7	5	1	TE	-1.36188	LaminB	18013.5	0.678216	E4.5
1.6587	17826.2	18411.1	29704.8	5	1	TE	-1.35396	LaminB	17826.2	0.671163	E4.5
1.6939	17609.1	18789.1	29347.2	5	1	TE	-1.34606	LaminB	17609.1	0.662988	E4.5
1.7292	17392.1	18895	29066.8	5	1	TE	-1.33814	LaminB	17392.1	0.65482	E4.5
1.7645	17205.9	18666.1	29053.7	5	1	TE	-1.33022	LaminB	17205.9	0.647808	E4.5
1.7998	17115.7	18292.3	29129.6	5	1	TE	-1.3223	LaminB	17115.7	0.644411	E4.5
1.8351	17131.4	18042.8	29213	5	1	TE	-1.31438	LaminB	17131.4	0.645003	E4.5
1.8704	17208.6	18042.7	29361.9	5	1	TE	-1.30646	LaminB	17208.6	0.64791	E4.5
1.9057	17291.9	18126.3	29485	5	1	TE	-1.29854	LaminB	17291.9	0.651046	E4.5
1.941	17336.3	18127.3	29515.4	5	1	TE	-1.29062	LaminB	17336.3	0.652718	E4.5
1.9763	17324.3	17981.8	29216.8	5	1	TE	-1.2827	LaminB	17324.3	0.652265	E4.5
2.0116	17285.5	17723.7	28824.2	5	1	TE	-1.27478	LaminB	17285.5	0.650806	E4.5
2.0469	17228.4	17401.1	28603.2	5	1	TE	-1.26686	LaminB	17228.4	0.648657	E4.5
2.0821	17186.7	17020.3	28771.8	5	1	TE	-1.25896	LaminB	17186.7	0.647084	E4.5
2.1174	17130.3	16728.6	28938.9	5	1	TE	-1.25104	LaminB	17130.3	0.64496	E4.5
2.1527	17064.1	16573	28830.8	5	1	TE	-1.24312	LaminB	17064.1	0.64247	E4.5
2.188	16996.8	16518.6	28501.3	5	1	TE	-1.2352	LaminB	16996.8	0.639937	E4.5
2.2233	16942.7	16494.9	28076	5	1	TE	-1.22728	LaminB	16942.7	0.637899	E4.5
2.2586	16885.1	16446.7	27706.2	5	1	TE	-1.21936	LaminB	16885.1	0.63573	E4.5
2.2939	16798.1	16333.2	27536.3	5	1	TE	-1.21144	LaminB	16798.1	0.632454	E4.5
2.3292	16671	16186.8	27709.5	5	1	TE	-1.20352	LaminB	16671	0.627668	E4.5
2.3645	16510.9	16096.6	28104.6	5	1	TE	-1.1956	LaminB	16510.9	0.621641	E4.5
2.3998	16349.7	16128.6	28434.7	5	1	TE	-1.18768	LaminB	16349.7	0.615571	E4.5
2.435	16183.9	16241.6	28596.3	5	1	TE	-1.17979	LaminB	16183.9	0.609332	E4.5
2.4703	16035.2	16310.5	28509.1	5	1	TE	-1.17187	LaminB	16035.2	0.60373	E4.5
2.5056	15898	16374.1	28014.7	5	1	TE	-1.16395	LaminB	15898	0.598565	E4.5
2.5409	15828.2	16507.5	27418.6	5	1	TE	-1.15603	LaminB	15828.2	0.595938	E4.5
2.5762	15806.5	16761.9	27038.7	5	1	TE	-1.14811	LaminB	15806.5	0.595121	E4.5
2.6115	15834.6	17100.5	26938.1	5	1	TE	-1.14019	LaminB	15834.6	0.596179	E4.5
2.6468	15829.8	17390.7	26919.7	5	1	TE	-1.13227	LaminB	15829.8	0.596	E4.5
2.6821	15760.3	17547.1	26561.2	5	1	TE	-1.12435	LaminB	15760.3	0.593382	E4.5
2.7174	15642.8	17527.8	26007	5	1	TE	-1.11643	LaminB	15642.8	0.588959	E4.5
2.7527	15539.9	17444.4	25539.4	5	1	TE	-1.10851	LaminB	15539.9	0.585084	E4.5
2.788	15507.9	17374.9	25407	5	1	TE	-1.10059	LaminB	15507.9	0.583878	E4.5
2.8232	15535.5	17330.9	25676.2	5	1	TE	-1.09269	LaminB	15535.5	0.584918	E4.5
2.8585	15603.1	17307.8	26284.1	5	1	TE	-1.08477	LaminB	15603.1	0.587462	E4.5
2.8938	15669.4	17257.7	26962.2	5	1	TE	-1.07685	LaminB	15669.4	0.589959	E4.5
2.9291	15717.6	17161.4	27407.3	5	1	TE	-1.06893	LaminB	15717.6	0.591775	E4.5
2.9644	15747	16970.2	27549.6	5	1	TE	-1.06101	LaminB	15747	0.592881	E4.5
2.9997	15745.9	16750.8	27564.3	5	1	TE	-1.05309	LaminB	15745.9	0.592839	E4.5
3.035	15709.2	16616.1	27709.1	5	1	TE	-1.04517	LaminB	15709.2	0.591456	E4.5
3.0703	15606.7	16597	28076.8	5	1	TE	-1.03725	LaminB	15606.7	0.587598	E4.5
3.1056	15429.2	16693.7	28531	5	1	TE	-1.02933	LaminB	15429.2	0.580913	E4.5
3.1409	15197	16817.9	28920.2	5	1	TE	-1.02141	LaminB	15197	0.572171	E4.5
3.1762	14954.4	16960.7	29068.1	5	1	TE	-1.01349	LaminB	14954.4	0.56304	E4.5
3.2114	14726.5	17111.6	28972.2	5	1	TE	-1.00559	LaminB	14726.5	0.554459	E4.5
3.2467	14570	17214.7	28702.2	5	1	TE	-0.997669	LaminB	14570	0.548568	E4.5
3.282	14490.5	17152.1	28807.6	5	1	TE	-0.989749	LaminB	14490.5	0.545571	E4.5
3.3173	14502.1	16808.6	29552.7	5	1	TE	-0.981829	LaminB	14502.1	0.546009	E4.5
3.3526	14546.9	16369.7	30439.1	5	1	TE	-0.973909	LaminB	14546.9	0.547697	E4.5
3.3879	14593.8	16180.9	30947.4	5	1	TE	-0.965989	LaminB	14593.8	0.549461	E4.5
3.4232	14582.6	16341.7	30943.1	5	1	TE	-0.958069	LaminB	14582.6	0.549042	E4.5
3.4585	14495	16703.2	30591.5	5	1	TE	-0.950149	LaminB	14495	0.545741	E4.5
3.4938	14340.4	16979.3	30221.8	5	1	TE	-0.942229	LaminB	14340.4	0.539923	E4.5
3.5291	14155.1	17042.4	30133.9	5	1	TE	-0.934309	LaminB	14155.1	0.532945	E4.5
3.5643	13977.1	17008.8	30485.3	5	1	TE	-0.926411	LaminB	13977.1	0.526244	E4.5
3.5996	13823.3	17034	30947.9	5	1	TE	-0.918491	LaminB	13823.3	0.520452	E4.5
3.6349	13705.4	17118.7	31209.3	5	1	TE	-0.910571	LaminB	13705.4	0.516013	E4.5
3.6702	13621.1	17214.4	31210.2	5	1	TE	-0.902651	LaminB	13621.1	0.512838	E4.5
3.7055	13569.3	17328.7	31109.1	5	1	TE	-0.894731	LaminB	13569.3	0.510887	E4.5
3.7408	13530.1	17470.7	31088.2	5	1	TE	-0.886811	LaminB	13530.1	0.509414	E4.5
3.7761	13485.9	17584.5	31336.6	5	1	TE	-0.878891	LaminB	13485.9	0.507749	E4.5
3.8114	13418.5	17623.2	31841.2	5	1	TE	-0.870971	LaminB	13418.5	0.505211	E4.5
3.8467	13340	17451.5	32227	5	1	TE	-0.863051	LaminB	13340	0.502256	E4.5
3.882	13253.1	17113.9	32128.1	5	1	TE	-0.85513	LaminB	13253.1	0.498986	E4.5
3.9173	13173.8	16706.9	31650.7	5	1	TE	-0.84721	LaminB	13173.8	0.495997	E4.5
3.9525	13076.2	16365	31229.1	5	1	TE	-0.839313	LaminB	13076.2	0.492325	E4.5
3.9878	13000.9	16128.8	31040.1	5	1	TE	-0.831393	LaminB	13000.9	0.489487	E4.5
4.0231	12970.1	15906.7	31004.4	5	1	TE	-0.823473	LaminB	12970.1	0.488329	E4.5
4.0584	13041.2	15662.7	30968.7	5	1	TE	-0.815553	LaminB	13041.2	0.491007	E4.5
4.0937	13226.7	15391.3	30920.6	5	1	TE	-0.807632	LaminB	13226.7	0.497989	E4.5
4.129	13508	15160.6	30936.3	5	1	TE	-0.799712	LaminB	13508	0.50858	E4.5
4.1643	13803.5	15007.9	30772.3	5	1	TE	-0.791792	LaminB	13803.5	0.519708	E4.5
4.1996	13990.2	14914.1	30324.8	5	1	TE	-0.783872	LaminB	13990.2	0.526734	E4.5
4.2349	13994.5	14884.2	29946.9	5	1	TE	-0.775952	LaminB	13994.5	0.526897	E4.5
4.2702	13819.8	14926.2	29969.9	5	1	TE	-0.768032	LaminB	13819.8	0.520321	E4.5
4.3054	13525.5	15001.4	30480.7	5	1	TE	-0.760135	LaminB	13525.5	0.509242	E4.5
4.3407	13214.1	15071.6	31226.7	5	1	TE	-0.752214	LaminB	13214.1	0.497518	E4.5
4.376	12987.3	15122.7	31825	5	1	TE	-0.744294	LaminB	12987.3	0.488977	E4.5
4.4113	12871.1	15232.7	31947.3	5	1	TE	-0.736374	LaminB	12871.1	0.484601	E4.5
4.4466	12863.3	15410.7	31670.6	5	1	TE	-0.728454	LaminB	12863.3	0.484306	E4.5
4.4819	12880.2	15489.2	31520.5	5	1	TE	-0.720534	LaminB	12880.2	0.484943	E4.5
4.5172	12902.6	15296.9	31661.1	5	1	TE	-0.712614	LaminB	12902.6	0.485786	E4.5
4.5525	12904.6	14910.3	31926.3	5	1	TE	-0.704694	LaminB	12904.6	0.485864	E4.5
4.5878	12907.3	14506.8	32266.3	5	1	TE	-0.696774	LaminB	12907.3	0.485964	E4.5
4.6231	12907.7	14273.7	32515.7	5	1	TE	-0.688854	LaminB	12907.7	0.485979	E4.5
4.6584	12914	14245.9	32458.7	5	1	TE	-0.680934	LaminB	12914	0.486215	E4.5
4.6936	12920.1	14333.7	32029.5	5	1	TE	-0.673036	LaminB	12920.1	0.486448	E4.5
4.7289	12927.8	14405.8	31512.4	5	1	TE	-0.665116	LaminB	12927.8	0.486736	E4.5
4.7642	12926.8	14412.4	31290.3	5	1	TE	-0.657196	LaminB	12926.8	0.486699	E4.5
4.7995	12910.1	14409.4	31099.6	5	1	TE	-0.649276	LaminB	12910.1	0.486069	E4.5
4.8348	12882.3	14412.8	30719.7	5	1	TE	-0.641356	LaminB	12882.3	0.485024	E4.5
4.8701	12863.4	14378	30259.4	5	1	TE	-0.633436	LaminB	12863.4	0.484312	E4.5
4.9054	12870.6	14307.7	29951.7	5	1	TE	-0.625516	LaminB	12870.6	0.484584	E4.5
4.9407	12907.1	14279.3	29889.2	5	1	TE	-0.617596	LaminB	12907.1	0.485955	E4.5
4.976	12954.2	14417.9	30063.9	5	1	TE	-0.609676	LaminB	12954.2	0.487732	E4.5
5.0113	12977	14699	30332	5	1	TE	-0.601756	LaminB	12977	0.488589	E4.5
5.0466	12943.9	14923.4	30512.5	5	1	TE	-0.593836	LaminB	12943.9	0.487341	E4.5
5.0818	12850	14877.2	30365.9	5	1	TE	-0.585938	LaminB	12850	0.483807	E4.5
5.1171	12750.7	14673.3	29898.3	5	1	TE	-0.578018	LaminB	12750.7	0.48007	E4.5
5.1524	12653.2	14487.9	29506	5	1	TE	-0.570098	LaminB	12653.2	0.476397	E4.5
5.1877	12581.1	14414.4	29476.4	5	1	TE	-0.562178	LaminB	12581.1	0.473684	E4.5
5.223	12528.9	14377.4	29708.1	5	1	TE	-0.554258	LaminB	12528.9	0.471717	E4.5
5.2583	12511.6	14323.8	30146	5	1	TE	-0.546338	LaminB	12511.6	0.471067	E4.5
5.2936	12538	14247.5	30783.5	5	1	TE	-0.538417	LaminB	12538	0.472062	E4.5
5.3289	12622.8	14263.2	31454.9	5	1	TE	-0.530497	LaminB	12622.8	0.475251	E4.5
5.3642	12746.8	14384.1	31702.5	5	1	TE	-0.522577	LaminB	12746.8	0.479921	E4.5
5.3995	12860.2	14483	31519.9	5	1	TE	-0.514657	LaminB	12860.2	0.484191	E4.5
5.4347	12925	14458.4	31155.7	5	1	TE	-0.50676	LaminB	12925	0.486631	E4.5
5.47	12927.3	14330.3	30909.1	5	1	TE	-0.49884	LaminB	12927.3	0.486718	E4.5
5.5053	12872.9	14141.4	30915.5	5	1	TE	-0.49092	LaminB	12872.9	0.48467	E4.5
5.5406	12785.3	13955.7	31010.9	5	1	TE	-0.482999	LaminB	12785.3	0.481373	E4.5
5.5759	12696.2	13868.2	30925.5	5	1	TE	-0.475079	LaminB	12696.2	0.478017	E4.5
5.6112	12638.6	13943.4	30619.1	5	1	TE	-0.467159	LaminB	12638.6	0.475848	E4.5
5.6465	12630.3	14205.3	30331.1	5	1	TE	-0.459239	LaminB	12630.3	0.475536	E4.5
5.6818	12634.3	14485.2	30172.7	5	1	TE	-0.451319	LaminB	12634.3	0.475686	E4.5
5.7171	12627.5	14653.9	29904.3	5	1	TE	-0.443399	LaminB	12627.5	0.475431	E4.5
5.7524	12578.3	14626.5	29554.3	5	1	TE	-0.435479	LaminB	12578.3	0.473579	E4.5
5.7877	12517.6	14455	29112.5	5	1	TE	-0.427559	LaminB	12517.6	0.471292	E4.5
5.8229	12451	14273.8	28664.5	5	1	TE	-0.419661	LaminB	12451	0.468785	E4.5
5.8582	12407.1	14224.8	28295.1	5	1	TE	-0.411741	LaminB	12407.1	0.467132	E4.5
5.8935	12373.6	14310.6	28113.2	5	1	TE	-0.403821	LaminB	12373.6	0.465872	E4.5
5.9288	12339.9	14393.8	28268.9	5	1	TE	-0.395901	LaminB	12339.9	0.464602	E4.5
5.9641	12328.3	14316	28283.9	5	1	TE	-0.387981	LaminB	12328.3	0.464165	E4.5
5.9994	12351	14152.5	27819	5	1	TE	-0.380061	LaminB	12351	0.465021	E4.5
6.0347	12418.7	14000.2	27091.8	5	1	TE	-0.372141	LaminB	12418.7	0.46757	E4.5
6.07	12512.6	13951.9	26474.4	5	1	TE	-0.364221	LaminB	12512.6	0.471105	E4.5
6.1053	12609.2	14015.9	26091.6	5	1	TE	-0.356301	LaminB	12609.2	0.474741	E4.5
6.1406	12695.7	14130.9	25831.5	5	1	TE	-0.348381	LaminB	12695.7	0.477997	E4.5
6.1758	12771.4	14221.1	25676.6	5	1	TE	-0.340483	LaminB	12771.4	0.480847	E4.5
6.2111	12852.5	14265	25883.9	5	1	TE	-0.332563	LaminB	12852.5	0.483901	E4.5
6.2464	12932	14281.2	26629.3	5	1	TE	-0.324643	LaminB	12932	0.486893	E4.5
6.2817	12984.4	14259.1	27283.4	5	1	TE	-0.316723	LaminB	12984.4	0.488868	E4.5
6.317	12973.8	14170	27481.5	5	1	TE	-0.308803	LaminB	12973.8	0.488468	E4.5
6.3523	12917.2	14072.2	27346	5	1	TE	-0.300883	LaminB	12917.2	0.486338	E4.5
6.3876	12847.9	14091.8	27045.5	5	1	TE	-0.292963	LaminB	12847.9	0.483727	E4.5
6.4229	12835.6	14230.7	26601.6	5	1	TE	-0.285043	LaminB	12835.6	0.483264	E4.5
6.4582	12906.7	14446.5	26113.7	5	1	TE	-0.277123	LaminB	12906.7	0.485941	E4.5
6.4935	13045.7	14605.5	25792	5	1	TE	-0.269203	LaminB	13045.7	0.491177	E4.5
6.5288	13170.7	14665.2	25852.1	5	1	TE	-0.261282	LaminB	13170.7	0.495882	E4.5
6.564	13227.8	14697.9	25975.8	5	1	TE	-0.253385	LaminB	13227.8	0.498031	E4.5
6.5993	13215	14766.4	25967.4	5	1	TE	-0.245465	LaminB	13215	0.49755	E4.5
6.6346	13179	14887.1	25816.8	5	1	TE	-0.237545	LaminB	13179	0.496193	E4.5
6.6699	13136.4	14958.5	25676.4	5	1	TE	-0.229625	LaminB	13136.4	0.494591	E4.5
6.7052	13085	14909.8	25649.5	5	1	TE	-0.221705	LaminB	13085	0.492655	E4.5
6.7405	13014.7	14774.8	25679.6	5	1	TE	-0.213784	LaminB	13014.7	0.49001	E4.5
6.7758	12936.9	14691.8	25653.1	5	1	TE	-0.205864	LaminB	12936.9	0.487079	E4.5
6.8111	12899.4	14750.3	25620.4	5	1	TE	-0.197944	LaminB	12899.4	0.485668	E4.5
6.8464	12955	14893.9	25692.5	5	1	TE	-0.190024	LaminB	12955	0.487762	E4.5
6.8817	13075.6	15036.2	25794.8	5	1	TE	-0.182104	LaminB	13075.6	0.4923	E4.5
6.917	13193.4	15210.3	25920.8	5	1	TE	-0.174184	LaminB	13193.4	0.496738	E4.5
6.9522	13253.1	15387.4	26025.7	5	1	TE	-0.166287	LaminB	13253.1	0.498985	E4.5
6.9875	13223.1	15466.9	26043.7	5	1	TE	-0.158366	LaminB	13223.1	0.497854	E4.5
7.0228	13125.5	15379.4	25949.1	5	1	TE	-0.150446	LaminB	13125.5	0.494179	E4.5
7.0581	12983.7	15069.1	25831.7	5	1	TE	-0.142526	LaminB	12983.7	0.488843	E4.5
7.0934	12839	14715.2	25795.3	5	1	TE	-0.134606	LaminB	12839	0.483393	E4.5
7.1287	12706.8	14495.2	25762	5	1	TE	-0.126686	LaminB	12706.8	0.478415	E4.5
7.164	12581.7	14497.4	25720	5	1	TE	-0.118766	LaminB	12581.7	0.473705	E4.5
7.1993	12471.2	14605.3	25933.2	5	1	TE	-0.110846	LaminB	12471.2	0.469546	E4.5
7.2346	12385.2	14714.6	26290.4	5	1	TE	-0.102926	LaminB	12385.2	0.466306	E4.5
7.2699	12354.7	14767	26672.6	5	1	TE	-0.0950059	LaminB	12354.7	0.465161	E4.5
7.3051	12382.5	14768.6	26866.6	5	1	TE	-0.0871083	LaminB	12382.5	0.466205	E4.5
7.3404	12455.7	14734.9	26894.1	5	1	TE	-0.0791882	LaminB	12455.7	0.468963	E4.5
7.3757	12531.6	14655.7	26960.8	5	1	TE	-0.0712681	LaminB	12531.6	0.471818	E4.5
7.411	12564.3	14518.6	27194.2	5	1	TE	-0.0633481	LaminB	12564.3	0.473051	E4.5
7.4463	12555.3	14373.2	27285.2	5	1	TE	-0.055428	LaminB	12555.3	0.47271	E4.5
7.4816	12549.4	14272.4	27084.5	5	1	TE	-0.0475079	LaminB	12549.4	0.472491	E4.5
7.5169	12581.3	14206.9	26736.3	5	1	TE	-0.0395879	LaminB	12581.3	0.473689	E4.5
7.5522	12642.9	14196.2	26499	5	1	TE	-0.0316678	LaminB	12642.9	0.476008	E4.5
7.5875	12708.6	14227.4	26520.3	5	1	TE	-0.0237477	LaminB	12708.6	0.478485	E4.5
7.6228	12741.5	14318.9	26717.3	5	1	TE	-0.0158277	LaminB	12741.5	0.479724	E4.5
7.6581	12723.5	14464.1	26863.9	5	1	TE	-0.00790759	LaminB	12723.5	0.479044	E4.5
7.6933	12661	14611	26871	5	1	TE	-9.96e-06	LaminB	12661	0.476691	E4.5
7.7286	12587	14650.5	26867.4	5	1	TE	0.00791011	LaminB	12587	0.473907	E4.5
7.7639	12536.5	14588.1	27053.5	5	1	TE	0.0158302	LaminB	12536.5	0.472005	E4.5
7.7992	12513.6	14401	27281.9	5	1	TE	0.0237502	LaminB	12513.6	0.47114	E4.5
7.8345	12490.1	14185.8	27250.2	5	1	TE	0.0316703	LaminB	12490.1	0.470256	E4.5
7.8698	12437.7	14040.7	27038.3	5	1	TE	0.0395904	LaminB	12437.7	0.468283	E4.5
7.9051	12342.1	13992.4	26969.4	5	1	TE	0.0475104	LaminB	12342.1	0.464684	E4.5
7.9404	12222.9	14030.4	27539.4	5	1	TE	0.0554305	LaminB	12222.9	0.460195	E4.5
7.9757	12116.4	14106.9	28569.7	5	1	TE	0.0633506	LaminB	12116.4	0.456187	E4.5
8.011	12061.4	14244.1	29456	5	1	TE	0.0712706	LaminB	12061.4	0.454116	E4.5
8.0463	12051.3	14419.8	29902.3	5	1	TE	0.0791907	LaminB	12051.3	0.453734	E4.5
8.0815	12058.2	14561.3	30016.5	5	1	TE	0.0870883	LaminB	12058.2	0.453996	E4.5
8.1168	12066.2	14621.2	29933.8	5	1	TE	0.0950084	LaminB	12066.2	0.454298	E4.5
8.1521	12073.8	14622.5	29741.6	5	1	TE	0.102928	LaminB	12073.8	0.454585	E4.5
8.1874	12095.5	14654.6	29396.1	5	1	TE	0.110849	LaminB	12095.5	0.455399	E4.5
8.2227	12138.2	14753.9	29007.4	5	1	TE	0.118769	LaminB	12138.2	0.457008	E4.5
8.258	12205.7	14910.6	28666.2	5	1	TE	0.126689	LaminB	12205.7	0.459548	E4.5
8.2933	12273.8	15012.6	28608.1	5	1	TE	0.134609	LaminB	12273.8	0.462113	E4.5
8.3286	12324.9	14934.6	28626.5	5	1	TE	0.142529	LaminB	12324.9	0.464038	E4.5
8.3639	12352.3	14686.1	28535.1	5	1	TE	0.150449	LaminB	12352.3	0.465068	E4.5
8.3992	12376.6	14342.4	28477.6	5	1	TE	0.158369	LaminB	12376.6	0.465982	E4.5
8.4344	12424.8	14037.1	28679	5	1	TE	0.166267	LaminB	12424.8	0.4678	E4.5
8.4697	12525.4	13855.3	29108.9	5	1	TE	0.174187	LaminB	12525.4	0.471587	E4.5
8.505	12660.7	13791.4	29519.9	5	1	TE	0.182107	LaminB	12660.7	0.476681	E4.5
8.5403	12795.2	13817.9	29681.2	5	1	TE	0.190027	LaminB	12795.2	0.481744	E4.5
8.5756	12869.4	13933.5	29581.4	5	1	TE	0.197947	LaminB	12869.4	0.484536	E4.5
8.6109	12840.8	14138.2	29376.6	5	1	TE	0.205867	LaminB	12840.8	0.48346	E4.5
8.6462	12747.3	14338.2	29223.7	5	1	TE	0.213787	LaminB	12747.3	0.47994	E4.5
8.6815	12640.3	14436.3	29105.3	5	1	TE	0.221707	LaminB	12640.3	0.475912	E4.5
8.7168	12554.9	14428.2	28848	5	1	TE	0.229627	LaminB	12554.9	0.472697	E4.5
8.7521	12504.1	14410	28415	5	1	TE	0.237547	LaminB	12504.1	0.470785	E4.5
8.7874	12473.4	14451.8	27965.9	5	1	TE	0.245467	LaminB	12473.4	0.469627	E4.5
8.8226	12454.2	14511.9	27685.3	5	1	TE	0.253365	LaminB	12454.2	0.468905	E4.5
8.8579	12426.1	14470.6	27653.6	5	1	TE	0.261285	LaminB	12426.1	0.467848	E4.5
8.8932	12382.4	14210.7	27798	5	1	TE	0.269205	LaminB	12382.4	0.466204	E4.5
8.9285	12302.2	13912.9	28140	5	1	TE	0.277125	LaminB	12302.2	0.463184	E4.5
8.9638	12189.3	13774.3	28568.7	5	1	TE	0.285045	LaminB	12189.3	0.458931	E4.5
8.9991	12096.6	13835.7	28851	5	1	TE	0.292965	LaminB	12096.6	0.455442	E4.5
9.0344	12044.9	13995.9	28772.5	5	1	TE	0.300885	LaminB	12044.9	0.453494	E4.5
9.0697	12089.3	14163.7	28372.1	5	1	TE	0.308805	LaminB	12089.3	0.455167	E4.5
9.105	12188	14294.6	27898.6	5	1	TE	0.316725	LaminB	12188	0.458881	E4.5
9.1403	12319.5	14363.9	27625.9	5	1	TE	0.324646	LaminB	12319.5	0.463834	E4.5
9.1755	12426.6	14326.6	27488	5	1	TE	0.332543	LaminB	12426.6	0.467866	E4.5
9.2108	12485.8	14125	27364.2	5	1	TE	0.340463	LaminB	12485.8	0.470096	E4.5
9.2461	12498.5	13928.3	27247.3	5	1	TE	0.348383	LaminB	12498.5	0.470574	E4.5
9.2814	12472.7	13934	27127.9	5	1	TE	0.356303	LaminB	12472.7	0.469602	E4.5
9.3167	12419.7	14167.7	26920.5	5	1	TE	0.364223	LaminB	12419.7	0.467607	E4.5
9.352	12359.6	14472.7	26567.5	5	1	TE	0.372143	LaminB	12359.6	0.465344	E4.5
9.3873	12313.2	14634.1	26200.7	5	1	TE	0.380064	LaminB	12313.2	0.463597	E4.5
9.4226	12305.3	14542.6	25992.4	5	1	TE	0.387984	LaminB	12305.3	0.4633	E4.5
9.4579	12357.3	14243	26184.1	5	1	TE	0.395904	LaminB	12357.3	0.465256	E4.5
9.4932	12495	13889.5	26697.5	5	1	TE	0.403824	LaminB	12495	0.470441	E4.5
9.5285	12698.6	13662	27266.4	5	1	TE	0.411744	LaminB	12698.6	0.478108	E4.5
9.5637	12928.5	13633.8	27647	5	1	TE	0.419641	LaminB	12928.5	0.486764	E4.5
9.599	13098.6	13767.9	27832.3	5	1	TE	0.427562	LaminB	13098.6	0.493167	E4.5
9.6343	13154.7	13957.1	27790.2	5	1	TE	0.435482	LaminB	13154.7	0.495279	E4.5
9.6696	13052.5	14073.7	27492.1	5	1	TE	0.443402	LaminB	13052.5	0.491431	E4.5
9.7049	12816.2	14090	27010.4	5	1	TE	0.451322	LaminB	12816.2	0.482533	E4.5
9.7402	12508.2	13943.1	26558.2	5	1	TE	0.459242	LaminB	12508.2	0.47094	E4.5
9.7755	12206.3	13615.4	26291.7	5	1	TE	0.467162	LaminB	12206.3	0.45957	E4.5
9.8108	12004.7	13221.9	26356.5	5	1	TE	0.475082	LaminB	12004.7	0.451982	E4.5
9.8461	11927.9	12970.3	26698.6	5	1	TE	0.483002	LaminB	11927.9	0.449089	E4.5
9.8814	11976.7	12978.5	27102.3	5	1	TE	0.490922	LaminB	11976.7	0.450926	E4.5
9.9167	12111.7	13189.8	27451.7	5	1	TE	0.498842	LaminB	12111.7	0.456012	E4.5
9.9519	12275.5	13479.8	27800.9	5	1	TE	0.50674	LaminB	12275.5	0.462178	E4.5
9.9872	12413	13714.8	28242.4	5	1	TE	0.51466	LaminB	12413	0.467352	E4.5
10.0225	12488.8	13811.4	28599.4	5	1	TE	0.52258	LaminB	12488.8	0.47021	E4.5
10.0578	12497.3	13774.1	28530.9	5	1	TE	0.5305	LaminB	12497.3	0.470529	E4.5
10.0931	12469.2	13682.9	28220.2	5	1	TE	0.53842	LaminB	12469.2	0.46947	E4.5
10.1284	12430.5	13662.8	28114.3	5	1	TE	0.54634	LaminB	12430.5	0.468014	E4.5
10.1637	12393.2	13734.4	28114.7	5	1	TE	0.55426	LaminB	12393.2	0.466609	E4.5
10.199	12339.7	13854	27961.5	5	1	TE	0.56218	LaminB	12339.7	0.464593	E4.5
10.2343	12265.6	13963.6	27764.4	5	1	TE	0.5701	LaminB	12265.6	0.461804	E4.5
10.2696	12177.7	14077.7	27678.4	5	1	TE	0.57802	LaminB	12177.7	0.458494	E4.5
10.3048	12094.5	14194.4	27785.7	5	1	TE	0.585918	LaminB	12094.5	0.455364	E4.5
10.3401	12045.2	14337.5	28007.4	5	1	TE	0.593838	LaminB	12045.2	0.453507	E4.5
10.3754	12043.8	14376.7	28224.3	5	1	TE	0.601758	LaminB	12043.8	0.453452	E4.5
10.4107	12066	14283.9	28472.3	5	1	TE	0.609678	LaminB	12066	0.454289	E4.5
10.446	12086.6	14182.4	28812.5	5	1	TE	0.617598	LaminB	12086.6	0.455064	E4.5
10.4813	12104.2	14199	29320.1	5	1	TE	0.625518	LaminB	12104.2	0.455727	E4.5
10.5166	12143.4	14334.7	29846.4	5	1	TE	0.633438	LaminB	12143.4	0.457203	E4.5
10.5519	12225.7	14499.6	30100.8	5	1	TE	0.641358	LaminB	12225.7	0.460302	E4.5
10.5872	12340.7	14551.8	29900	5	1	TE	0.649279	LaminB	12340.7	0.464631	E4.5
10.6225	12451	14402	29475.7	5	1	TE	0.657199	LaminB	12451	0.468785	E4.5
10.6578	12508.4	14090.7	29393.7	5	1	TE	0.665119	LaminB	12508.4	0.470946	E4.5
10.693	12498.4	13819.6	29736.2	5	1	TE	0.673016	LaminB	12498.4	0.470568	E4.5
10.7283	12481	13759.7	29953.4	5	1	TE	0.680936	LaminB	12481	0.469914	E4.5
10.7636	12499.1	13883.8	29832.4	5	1	TE	0.688856	LaminB	12499.1	0.470595	E4.5
10.7989	12554.8	14066.1	29518.8	5	1	TE	0.696776	LaminB	12554.8	0.472692	E4.5
10.8342	12611	14164	29269.6	5	1	TE	0.704697	LaminB	12611	0.474811	E4.5
10.8695	12599.7	14129.2	29263.1	5	1	TE	0.712617	LaminB	12599.7	0.474383	E4.5
10.9048	12496.5	14002.9	29620.2	5	1	TE	0.720537	LaminB	12496.5	0.470497	E4.5
10.9401	12281.4	13853	30248.8	5	1	TE	0.728457	LaminB	12281.4	0.4624	E4.5
10.9754	12029.4	13711	30795.7	5	1	TE	0.736377	LaminB	12029.4	0.45291	E4.5
11.0107	11803.8	13572.5	30954.2	5	1	TE	0.744297	LaminB	11803.8	0.444417	E4.5
11.0459	11651.5	13483.9	30807.4	5	1	TE	0.752195	LaminB	11651.5	0.438684	E4.5
11.0812	11582.6	13518.5	30402	5	1	TE	0.760115	LaminB	11582.6	0.43609	E4.5
11.1165	11584.4	13655	29891.7	5	1	TE	0.768035	LaminB	11584.4	0.436156	E4.5
11.1518	11640	13818.8	29390.6	5	1	TE	0.775955	LaminB	11640	0.438251	E4.5
11.1871	11725	13905.2	29003.9	5	1	TE	0.783875	LaminB	11725	0.441452	E4.5
11.2224	11820.2	13897.8	28752.9	5	1	TE	0.791795	LaminB	11820.2	0.445036	E4.5
11.2577	11900	13863.2	28487.2	5	1	TE	0.799715	LaminB	11900	0.44804	E4.5
11.293	11951.4	13883	28180.7	5	1	TE	0.807635	LaminB	11951.4	0.449976	E4.5
11.3283	11984.6	13967.8	28012.6	5	1	TE	0.815555	LaminB	11984.6	0.451226	E4.5
11.3636	12013.1	14064.1	27899.4	5	1	TE	0.823475	LaminB	12013.1	0.452299	E4.5
11.3989	12044	14102.2	27704.7	5	1	TE	0.831395	LaminB	12044	0.453462	E4.5
11.4341	12069	14089.3	27422.1	5	1	TE	0.839293	LaminB	12069	0.454401	E4.5
11.4694	12079.3	14025.9	27081.4	5	1	TE	0.847213	LaminB	12079.3	0.454791	E4.5
11.5047	12077.2	13943.2	26641.3	5	1	TE	0.855133	LaminB	12077.2	0.45471	E4.5
11.54	12083	13849.5	26320	5	1	TE	0.863053	LaminB	12083	0.454929	E4.5
11.5753	12123.5	13817.9	26407.1	5	1	TE	0.870973	LaminB	12123.5	0.456456	E4.5
11.6106	12219.2	13907.5	26717.9	5	1	TE	0.878893	LaminB	12219.2	0.460056	E4.5
11.6459	12339.6	14136.4	26899.7	5	1	TE	0.886813	LaminB	12339.6	0.464591	E4.5
11.6812	12455.6	14395.9	26895.1	5	1	TE	0.894733	LaminB	12455.6	0.468958	E4.5
11.7165	12512.1	14567.3	26895.8	5	1	TE	0.902653	LaminB	12512.1	0.471086	E4.5
11.7518	12485.1	14551.7	26968.3	5	1	TE	0.910573	LaminB	12485.1	0.470069	E4.5
11.7871	12377.8	14423.1	27002.9	5	1	TE	0.918494	LaminB	12377.8	0.466027	E4.5
11.8223	12240.8	14380.1	26769.7	5	1	TE	0.926391	LaminB	12240.8	0.46087	E4.5
11.8576	12142.9	14581.3	26328.7	5	1	TE	0.934311	LaminB	12142.9	0.457186	E4.5
11.8929	12119.3	14807.9	26106	5	1	TE	0.942231	LaminB	12119.3	0.456297	E4.5
11.9282	12144.3	14795.9	26184.4	5	1	TE	0.950151	LaminB	12144.3	0.457236	E4.5
11.9635	12184.9	14564.8	26486.1	5	1	TE	0.958071	LaminB	12184.9	0.458767	E4.5
11.9988	12232.9	14352.4	27009.7	5	1	TE	0.965991	LaminB	12232.9	0.460575	E4.5
12.0341	12296.4	14374	27621.3	5	1	TE	0.973912	LaminB	12296.4	0.462962	E4.5
12.0694	12382.3	14658.9	28034.1	5	1	TE	0.981832	LaminB	12382.3	0.466196	E4.5
12.1047	12474	15061.7	28012.8	5	1	TE	0.989752	LaminB	12474	0.469653	E4.5
12.14	12532.8	15355.3	27625.7	5	1	TE	0.997672	LaminB	12532.8	0.471866	E4.5
12.1752	12527.3	15424.3	27216	5	1	TE	1.00557	LaminB	12527.3	0.471656	E4.5
12.2105	12491.5	15198.7	26905.5	5	1	TE	1.01349	LaminB	12491.5	0.47031	E4.5
12.2458	12454.1	14787.1	26665.5	5	1	TE	1.02141	LaminB	12454.1	0.468901	E4.5
12.2811	12443.2	14342.4	26551.7	5	1	TE	1.02933	LaminB	12443.2	0.468492	E4.5
12.3164	12441.4	14060.8	26415.3	5	1	TE	1.03725	LaminB	12441.4	0.468423	E4.5
12.3517	12438.2	14052.2	26223.4	5	1	TE	1.04517	LaminB	12438.2	0.468303	E4.5
12.387	12400.7	14284.1	25937.5	5	1	TE	1.05309	LaminB	12400.7	0.466891	E4.5
12.4223	12306.7	14545.7	25565.6	5	1	TE	1.06101	LaminB	12306.7	0.463352	E4.5
12.4576	12140.9	14601.7	25220.9	5	1	TE	1.06893	LaminB	12140.9	0.457108	E4.5
12.4929	11945	14417.8	24970.4	5	1	TE	1.07685	LaminB	11945	0.449732	E4.5
12.5282	11784.7	14110	24591	5	1	TE	1.08477	LaminB	11784.7	0.443697	E4.5
12.5634	11722.7	13788.2	23909.2	5	1	TE	1.09267	LaminB	11722.7	0.441364	E4.5
12.5987	11792.3	13483.4	23023.7	5	1	TE	1.10059	LaminB	11792.3	0.443984	E4.5
12.634	11972.1	13213.6	22296.6	5	1	TE	1.10851	LaminB	11972.1	0.450753	E4.5
12.6693	12196.3	13016.5	22084.2	5	1	TE	1.11643	LaminB	12196.3	0.459195	E4.5
12.7046	12389.1	12968.6	22454.2	5	1	TE	1.12435	LaminB	12389.1	0.466455	E4.5
12.7399	12484.5	13078.2	22997.3	5	1	TE	1.13227	LaminB	12484.5	0.470047	E4.5
12.7752	12510.8	13193.2	23144.9	5	1	TE	1.14019	LaminB	12510.8	0.471035	E4.5
12.8105	12526.5	13156.7	22932.1	5	1	TE	1.14811	LaminB	12526.5	0.471629	E4.5
12.8458	12580.6	12993.9	22782.7	5	1	TE	1.15603	LaminB	12580.6	0.473665	E4.5
12.8811	12677.1	12806.8	22832	5	1	TE	1.16395	LaminB	12677.1	0.477299	E4.5
12.9163	12796.4	12712.2	22930.1	5	1	TE	1.17185	LaminB	12796.4	0.481788	E4.5
12.9516	12899.5	12754.5	22868.9	5	1	TE	1.17977	LaminB	12899.5	0.485672	E4.5
12.9869	12961.3	12912.4	22757.1	5	1	TE	1.18769	LaminB	12961.3	0.487997	E4.5
13.0222	12980.2	13137.9	22713.7	5	1	TE	1.19561	LaminB	12980.2	0.488708	E4.5
13.0575	12990.3	13425.3	22404.4	5	1	TE	1.20353	LaminB	12990.3	0.489091	E4.5
13.0928	13023.3	13700.3	21925.3	5	1	TE	1.21145	LaminB	13023.3	0.490333	E4.5
13.1281	13084.8	13920.9	21787.2	5	1	TE	1.21937	LaminB	13084.8	0.492648	E4.5
13.1634	13162.9	14096.2	22131.7	5	1	TE	1.22729	LaminB	13162.9	0.49559	E4.5
13.1987	13243	14251.1	22730.5	5	1	TE	1.23521	LaminB	13243	0.498605	E4.5
13.234	13312	14372.2	23284.5	5	1	TE	1.24313	LaminB	13312	0.5012	E4.5
13.2693	13363.8	14410.7	23695.3	5	1	TE	1.25105	LaminB	13363.8	0.503151	E4.5
13.3045	13409.5	14363.6	24059.2	5	1	TE	1.25894	LaminB	13409.5	0.504872	E4.5
13.3398	13439.3	14367.3	24564.9	5	1	TE	1.26686	LaminB	13439.3	0.505996	E4.5
13.3751	13449	14592.1	25201.4	5	1	TE	1.27478	LaminB	13449	0.50636	E4.5
13.4104	13423.5	14928.5	25752.6	5	1	TE	1.2827	LaminB	13423.5	0.5054	E4.5
13.4457	13354.1	15144.4	26082.9	5	1	TE	1.29062	LaminB	13354.1	0.502785	E4.5
13.481	13237.9	15169.5	26088	5	1	TE	1.29854	LaminB	13237.9	0.498411	E4.5
13.5163	13082.7	15078.3	25796.1	5	1	TE	1.30646	LaminB	13082.7	0.492567	E4.5
13.5516	12904.3	14996.5	25302.5	5	1	TE	1.31438	LaminB	12904.3	0.485851	E4.5
13.5869	12733.8	14913.7	24967.3	5	1	TE	1.3223	LaminB	12733.8	0.479432	E4.5
13.6222	12604.8	14758.2	25119.6	5	1	TE	1.33022	LaminB	12604.8	0.474574	E4.5
13.6575	12542.5	14601.7	25403	5	1	TE	1.33814	LaminB	12542.5	0.47223	E4.5
13.6927	12543.5	14593.3	25564.3	5	1	TE	1.34604	LaminB	12543.5	0.472267	E4.5
13.728	12585.3	14760.2	25707.1	5	1	TE	1.35396	LaminB	12585.3	0.47384	E4.5
13.7633	12657.6	15015.3	25884.3	5	1	TE	1.36188	LaminB	12657.6	0.476564	E4.5
13.7986	12769.5	15244.6	25903	5	1	TE	1.3698	LaminB	12769.5	0.480778	E4.5
13.8339	12943.2	15377.3	25625.2	5	1	TE	1.37772	LaminB	12943.2	0.487317	E4.5
13.8692	13191.4	15417.4	25259.9	5	1	TE	1.38564	LaminB	13191.4	0.49666	E4.5
13.9045	13489.7	15424.7	24948.6	5	1	TE	1.39356	LaminB	13489.7	0.507894	E4.5
13.9398	13790.2	15421.2	24422.1	5	1	TE	1.40148	LaminB	13790.2	0.519206	E4.5
13.9751	14064.7	15413	23833.5	5	1	TE	1.4094	LaminB	14064.7	0.529542	E4.5
14.0104	14331	15472.3	23844.7	5	1	TE	1.41732	LaminB	14331	0.539567	E4.5
14.0456	14634.6	15657.8	24535.6	5	1	TE	1.42522	LaminB	14634.6	0.550997	E4.5
14.0809	15017.3	15987.2	25692.1	5	1	TE	1.43314	LaminB	15017.3	0.565407	E4.5
14.1162	15490.7	16430.3	26763.5	5	1	TE	1.44106	LaminB	15490.7	0.583231	E4.5
14.1515	16036.7	16951.8	27341.5	5	1	TE	1.44898	LaminB	16036.7	0.603787	E4.5
14.1868	16592.9	17521.2	27261.1	5	1	TE	1.4569	LaminB	16592.9	0.624729	E4.5
14.2221	17095.7	18121.9	26863.7	5	1	TE	1.46482	LaminB	17095.7	0.643658	E4.5
14.2574	17508.3	18690.4	26859.3	5	1	TE	1.47274	LaminB	17508.3	0.659195	E4.5
14.2927	17883.3	19224.7	27178	5	1	TE	1.48066	LaminB	17883.3	0.673315	E4.5
14.328	18297.7	19731.5	27312.5	5	1	TE	1.48858	LaminB	18297.7	0.688913	E4.5
14.3633	18819.2	20099.8	27085.6	5	1	TE	1.4965	LaminB	18819.2	0.70855	E4.5
14.3986	19435	20167.9	26646.6	5	1	TE	1.50442	LaminB	19435	0.731735	E4.5
14.4338	20053.8	19815.8	26048.7	5	1	TE	1.51232	LaminB	20053.8	0.755035	E4.5
14.4691	20516.8	19103	25035.8	5	1	TE	1.52024	LaminB	20516.8	0.772467	E4.5
14.5044	20666.9	18236.9	23516.6	5	1	TE	1.52816	LaminB	20666.9	0.778116	E4.5
14.5397	20425.3	17452.3	21761.7	5	1	TE	1.53608	LaminB	20425.3	0.769021	E4.5
14.575	19867.4	16774.8	20093	5	1	TE	1.544	LaminB	19867.4	0.748015	E4.5
14.6103	19071.9	16105.5	18712.6	5	1	TE	1.55192	LaminB	19071.9	0.718065	E4.5
14.6456	18127.2	15441.4	17777.2	5	1	TE	1.55984	LaminB	18127.2	0.682495	E4.5
14.6809	17113.5	14850.4	17213.9	5	1	TE	1.56776	LaminB	17113.5	0.64433	E4.5
14.7162	16102.3	14379.2	16864.9	5	1	TE	1.57568	LaminB	16102.3	0.606257	E4.5
14.7515	15155.5	13977.3	16632	5	1	TE	1.5836	LaminB	15155.5	0.570609	E4.5
14.7867	14302.2	13553.9	16433.8	5	1	TE	1.5915	LaminB	14302.2	0.538485	E4.5
14.822	13586.4	13188.4	16300.1	5	1	TE	1.59942	LaminB	13586.4	0.511531	E4.5
14.8573	13018.7	13049.4	16048.8	5	1	TE	1.60734	LaminB	13018.7	0.49016	E4.5
14.8926	12637.8	13021.3	15630.8	5	1	TE	1.61526	LaminB	12637.8	0.475819	E4.5
14.9279	12438.7	12943.1	15180.8	5	1	TE	1.62318	LaminB	12438.7	0.468322	E4.5
14.9632	12392.3	12737.7	14811.2	5	1	TE	1.6311	LaminB	12392.3	0.466575	E4.5
14.9985	12416.3	12443.7	14561	5	1	TE	1.63902	LaminB	12416.3	0.467479	E4.5
15.0338	12409.5	12137.8	14383.2	5	1	TE	1.64694	LaminB	12409.5	0.467223	E4.5
15.0691	12310.3	11848.9	14274.5	5	1	TE	1.65486	LaminB	12310.3	0.463486	E4.5
15.1044	12124.8	11599.7	14237	5	1	TE	1.66278	LaminB	12124.8	0.456503	E4.5
15.1397	11938.3	11447.2	14208.9	5	1	TE	1.6707	LaminB	11938.3	0.449482	E4.5
15.1749	11814.4	11387.3	14146.9	5	1	TE	1.6786	LaminB	11814.4	0.444817	E4.5
15.2102	11760.9	11364.5	14033.8	5	1	TE	1.68652	LaminB	11760.9	0.442802	E4.5
15.2455	11735.2	11312.5	13863.8	5	1	TE	1.69444	LaminB	11735.2	0.441834	E4.5
15.2808	11700.7	11211.9	13670.8	5	1	TE	1.70236	LaminB	11700.7	0.440537	E4.5
15.3161	11632.7	11127.9	13465.2	5	1	TE	1.71028	LaminB	11632.7	0.437976	E4.5
15.3514	11524.3	11134	13275.9	5	1	TE	1.7182	LaminB	11524.3	0.433893	E4.5
15.3867	11397	11249	13180	5	1	TE	1.72612	LaminB	11397	0.429101	E4.5
0	10865	10790	12927	5	2	TE	-1.72701	LaminB	10865	0.387596	E4.5
0.0353	10803	10840.8	13020.7	5	2	TE	-1.72029	LaminB	10803	0.385385	E4.5
0.0706	10753.1	10891	13043.8	5	2	TE	-1.71357	LaminB	10753.1	0.383605	E4.5
0.1059	10739.3	10935.8	13032.8	5	2	TE	-1.70685	LaminB	10739.3	0.383111	E4.5
0.1412	10765.9	10982.8	13015	5	2	TE	-1.70012	LaminB	10765.9	0.384063	E4.5
0.1765	10825.4	11044.1	13025	5	2	TE	-1.6934	LaminB	10825.4	0.386183	E4.5
0.2117	10909.9	11121.2	13096.9	5	2	TE	-1.6867	LaminB	10909.9	0.3892	E4.5
0.247	11024.1	11204.4	13244.6	5	2	TE	-1.67998	LaminB	11024.1	0.393271	E4.5
0.2823	11187.1	11294.2	13472.4	5	2	TE	-1.67326	LaminB	11187.1	0.399086	E4.5
0.3176	11417.7	11377.8	13759.1	5	2	TE	-1.66654	LaminB	11417.7	0.407313	E4.5
0.3529	11712.4	11419.6	14004.9	5	2	TE	-1.65981	LaminB	11712.4	0.417826	E4.5
0.3882	12039.3	11397.5	14165.4	5	2	TE	-1.65309	LaminB	12039.3	0.429489	E4.5
0.4235	12363.1	11352.5	14439.8	5	2	TE	-1.64637	LaminB	12363.1	0.441038	E4.5
0.4588	12677.9	11340.5	15070	5	2	TE	-1.63965	LaminB	12677.9	0.45227	E4.5
0.4941	13013.8	11361.6	15962.7	5	2	TE	-1.63293	LaminB	13013.8	0.464254	E4.5
0.5294	13406.4	11383.6	16733	5	2	TE	-1.62621	LaminB	13406.4	0.478257	E4.5
0.5646	13847.6	11422	17128.3	5	2	TE	-1.6195	LaminB	13847.6	0.493998	E4.5
0.5999	14276.1	11531.5	17278.2	5	2	TE	-1.61278	LaminB	14276.1	0.509284	E4.5
0.6352	14628	11712.4	17606.9	5	2	TE	-1.60606	LaminB	14628	0.521838	E4.5
0.6705	14893.5	11891.1	18538.5	5	2	TE	-1.59934	LaminB	14893.5	0.531307	E4.5
0.7058	15122.6	12025.8	20089.5	5	2	TE	-1.59262	LaminB	15122.6	0.539481	E4.5
0.7411	15371.9	12180.7	21818.9	5	2	TE	-1.58589	LaminB	15371.9	0.548376	E4.5
0.7764	15645.1	12477.2	23409.6	5	2	TE	-1.57917	LaminB	15645.1	0.558122	E4.5
0.8117	15893.5	12942.6	24961.8	5	2	TE	-1.57245	LaminB	15893.5	0.566981	E4.5
0.847	16076	13436.6	26519.7	5	2	TE	-1.56573	LaminB	16076	0.573494	E4.5
0.8823	16203	13739.3	27897.2	5	2	TE	-1.55901	LaminB	16203	0.578025	E4.5
0.9176	16317.9	13766.6	29048.8	5	2	TE	-1.55229	LaminB	16317.9	0.582121	E4.5
0.9528	16462.9	13681.6	30068.7	5	2	TE	-1.54558	LaminB	16462.9	0.587295	E4.5
0.9881	16654.3	13718.1	30983.2	5	2	TE	-1.53886	LaminB	16654.3	0.594123	E4.5
1.0234	16885.2	13914.5	31787.8	5	2	TE	-1.53214	LaminB	16885.2	0.60236	E4.5
1.0587	17126.7	14093.8	32401.1	5	2	TE	-1.52542	LaminB	17126.7	0.610976	E4.5
1.094	17329.2	14097.8	32687.1	5	2	TE	-1.5187	LaminB	17329.2	0.618197	E4.5
1.1293	17447.5	13964.4	32736.3	5	2	TE	-1.51197	LaminB	17447.5	0.62242	E4.5
1.1646	17488.7	13852.9	32717.7	5	2	TE	-1.50525	LaminB	17488.7	0.623889	E4.5
1.1999	17521.1	13876	32429	5	2	TE	-1.49853	LaminB	17521.1	0.625046	E4.5
1.2352	17618.6	13989.4	31756.2	5	2	TE	-1.49181	LaminB	17618.6	0.628522	E4.5
1.2705	17780.6	14065.3	30979.2	5	2	TE	-1.48509	LaminB	17780.6	0.634302	E4.5
1.3058	17914.6	14065.7	30301	5	2	TE	-1.47837	LaminB	17914.6	0.639082	E4.5
1.341	17907.7	14099.3	29715.2	5	2	TE	-1.47166	LaminB	17907.7	0.638836	E4.5
1.3763	17723.6	14258	29287.2	5	2	TE	-1.46494	LaminB	17723.6	0.632269	E4.5
1.4116	17431.1	14488.5	28955.2	5	2	TE	-1.45822	LaminB	17431.1	0.621834	E4.5
1.4469	17146.9	14682.6	28429.1	5	2	TE	-1.4515	LaminB	17146.9	0.611696	E4.5
1.4822	16950.8	14820.4	27733.7	5	2	TE	-1.44478	LaminB	16950.8	0.604702	E4.5
1.5175	16861.4	14957.3	27285.6	5	2	TE	-1.43806	LaminB	16861.4	0.601512	E4.5
1.5528	16853.9	15169.6	27314.5	5	2	TE	-1.43133	LaminB	16853.9	0.601242	E4.5
1.5881	16900.9	15507.3	27627.3	5	2	TE	-1.42461	LaminB	16900.9	0.602921	E4.5
1.6234	16978.1	15914.3	27964.3	5	2	TE	-1.41789	LaminB	16978.1	0.605673	E4.5
1.6587	17050.7	16227.5	28285.9	5	2	TE	-1.41117	LaminB	17050.7	0.608265	E4.5
1.6939	17074.8	16333.4	28671.8	5	2	TE	-1.40447	LaminB	17074.8	0.609123	E4.5
1.7292	17020.1	16284.5	29104.7	5	2	TE	-1.39774	LaminB	17020.1	0.607174	E4.5
1.7645	16894.8	16215.2	29507.3	5	2	TE	-1.39102	LaminB	16894.8	0.602703	E4.5
1.7998	16735.4	16209.6	29915.7	5	2	TE	-1.3843	LaminB	16735.4	0.597017	E4.5
1.8351	16574.6	16294.4	30392.7	5	2	TE	-1.37758	LaminB	16574.6	0.591279	E4.5
1.8704	16411	16435.7	30823.2	5	2	TE	-1.37086	LaminB	16411	0.585445	E4.5
1.9057	16222.4	16539.2	30974.1	5	2	TE	-1.36414	LaminB	16222.4	0.578715	E4.5
1.941	16001.5	16465.6	30771.5	5	2	TE	-1.35741	LaminB	16001.5	0.570835	E4.5
1.9763	15780.3	16125.6	30328.2	5	2	TE	-1.35069	LaminB	15780.3	0.562943	E4.5
2.0116	15606.4	15580.4	29783.9	5	2	TE	-1.34397	LaminB	15606.4	0.55674	E4.5
2.0469	15498.5	15058.1	29270.8	5	2	TE	-1.33725	LaminB	15498.5	0.552892	E4.5
2.0821	15416.7	14810.8	28947.8	5	2	TE	-1.33055	LaminB	15416.7	0.549974	E4.5
2.1174	15289.8	14872.5	28910.1	5	2	TE	-1.32382	LaminB	15289.8	0.545445	E4.5
2.1527	15076	14992.8	29036.5	5	2	TE	-1.3171	LaminB	15076	0.537818	E4.5
2.188	14797.6	14904.9	29099.5	5	2	TE	-1.31038	LaminB	14797.6	0.527889	E4.5
2.2233	14517.5	14633.4	29083.7	5	2	TE	-1.30366	LaminB	14517.5	0.517896	E4.5
2.2586	14288.1	14432	29107.4	5	2	TE	-1.29694	LaminB	14288.1	0.509713	E4.5
2.2939	14119.8	14436.3	29073.1	5	2	TE	-1.29022	LaminB	14119.8	0.503706	E4.5
2.3292	14007.6	14517.7	28732.3	5	2	TE	-1.28349	LaminB	14007.6	0.499704	E4.5
2.3645	13961.9	14485.4	28027	5	2	TE	-1.27677	LaminB	13961.9	0.498076	E4.5
2.3998	13996.7	14307.5	27100.8	5	2	TE	-1.27005	LaminB	13996.7	0.499316	E4.5
2.435	14091	14067.6	26212.3	5	2	TE	-1.26335	LaminB	14091	0.502679	E4.5
2.4703	14184.1	13827.3	25635.8	5	2	TE	-1.25663	LaminB	14184.1	0.506001	E4.5
2.5056	14219.6	13618.9	25376.6	5	2	TE	-1.24991	LaminB	14219.6	0.507268	E4.5
2.5409	14190.5	13487.4	25236.5	5	2	TE	-1.24318	LaminB	14190.5	0.506228	E4.5
2.5762	14131.3	13442.3	25230.2	5	2	TE	-1.23646	LaminB	14131.3	0.504117	E4.5
2.6115	14080.9	13406.5	25425.9	5	2	TE	-1.22974	LaminB	14080.9	0.502321	E4.5
2.6468	14042.3	13320.5	25651.7	5	2	TE	-1.22302	LaminB	14042.3	0.500943	E4.5
2.6821	14000.1	13209.6	25705.9	5	2	TE	-1.2163	LaminB	14000.1	0.499438	E4.5
2.7174	13951.8	13125.6	25640.4	5	2	TE	-1.20958	LaminB	13951.8	0.497715	E4.5
2.7527	13908.7	13077.1	25600.9	5	2	TE	-1.20285	LaminB	13908.7	0.496178	E4.5
2.788	13866.5	13062.1	25619.7	5	2	TE	-1.19613	LaminB	13866.5	0.494672	E4.5
2.8232	13787.5	13100.3	25624.2	5	2	TE	-1.18943	LaminB	13787.5	0.491853	E4.5
2.8585	13621.8	13181.1	25561.9	5	2	TE	-1.18271	LaminB	13621.8	0.485941	E4.5
2.8938	13355	13238.3	25494.7	5	2	TE	-1.17599	LaminB	13355	0.476426	E4.5
2.9291	13044	13241.5	25553.5	5	2	TE	-1.16926	LaminB	13044	0.46533	E4.5
2.9644	12791.4	13274.4	25816	5	2	TE	-1.16254	LaminB	12791.4	0.456317	E4.5
2.9997	12686.9	13443.6	26248.6	5	2	TE	-1.15582	LaminB	12686.9	0.452592	E4.5
3.035	12752.6	13722.9	26778	5	2	TE	-1.1491	LaminB	12752.6	0.454933	E4.5
3.0703	12928.4	13948.1	27404.2	5	2	TE	-1.14238	LaminB	12928.4	0.461204	E4.5
3.1056	13121.2	13994.3	28194	5	2	TE	-1.13566	LaminB	13121.2	0.468084	E4.5
3.1409	13266.3	13908.5	29044.6	5	2	TE	-1.12893	LaminB	13266.3	0.473261	E4.5
3.1762	13354.5	13846.6	29645.1	5	2	TE	-1.12221	LaminB	13354.5	0.476406	E4.5
3.2114	13408.1	13897.8	29801.2	5	2	TE	-1.11551	LaminB	13408.1	0.47832	E4.5
3.2467	13440.1	14002.2	29555.9	5	2	TE	-1.10879	LaminB	13440.1	0.479462	E4.5
3.282	13443.1	14023.3	29068.8	5	2	TE	-1.10207	LaminB	13443.1	0.479568	E4.5
3.3173	13411.3	13902.5	28710.2	5	2	TE	-1.09534	LaminB	13411.3	0.478432	E4.5
3.3526	13369.5	13752.8	28889.8	5	2	TE	-1.08862	LaminB	13369.5	0.476941	E4.5
3.3879	13369.3	13773.5	29545.8	5	2	TE	-1.0819	LaminB	13369.3	0.476933	E4.5
3.4232	13435.8	14050	30175.9	5	2	TE	-1.07518	LaminB	13435.8	0.479308	E4.5
3.4585	13534.4	14437.8	30507.2	5	2	TE	-1.06846	LaminB	13534.4	0.482823	E4.5
3.4938	13592.4	14697.8	30704.8	5	2	TE	-1.06174	LaminB	13592.4	0.484893	E4.5
3.5291	13568.4	14737.6	30970.6	5	2	TE	-1.05501	LaminB	13568.4	0.484036	E4.5
3.5643	13491.5	14668.5	31277.9	5	2	TE	-1.04831	LaminB	13491.5	0.481295	E4.5
3.5996	13428.5	14638.2	31416.4	5	2	TE	-1.04159	LaminB	13428.5	0.479048	E4.5
3.6349	13410.3	14672.4	31198.7	5	2	TE	-1.03487	LaminB	13410.3	0.478396	E4.5
3.6702	13394.1	14684.7	30700.3	5	2	TE	-1.02815	LaminB	13394.1	0.477818	E4.5
3.7055	13311.2	14591.9	30202.5	5	2	TE	-1.02143	LaminB	13311.2	0.474863	E4.5
3.7408	13132.2	14431.5	29939.3	5	2	TE	-1.0147	LaminB	13132.2	0.468476	E4.5
3.7761	12892.7	14344.4	29947.2	5	2	TE	-1.00798	LaminB	12892.7	0.459932	E4.5
3.8114	12661	14445.1	30054.9	5	2	TE	-1.00126	LaminB	12661	0.451666	E4.5
3.8467	12490.5	14668.1	30027	5	2	TE	-0.994538	LaminB	12490.5	0.445585	E4.5
3.882	12397.6	14781.8	29815.7	5	2	TE	-0.987817	LaminB	12397.6	0.442269	E4.5
3.9173	12366.5	14621	29548.9	5	2	TE	-0.981095	LaminB	12366.5	0.441161	E4.5
3.9525	12363.2	14290.3	29275.5	5	2	TE	-0.974392	LaminB	12363.2	0.441044	E4.5
3.9878	12352.5	14061.6	28965.1	5	2	TE	-0.967671	LaminB	12352.5	0.440663	E4.5
4.0231	12325	14073	28707.2	5	2	TE	-0.960949	LaminB	12325	0.43968	E4.5
4.0584	12298.8	14210.4	28621.3	5	2	TE	-0.954227	LaminB	12298.8	0.438744	E4.5
4.0937	12311.3	14322.6	28616.7	5	2	TE	-0.947506	LaminB	12311.3	0.439192	E4.5
4.129	12372.7	14424.3	28504	5	2	TE	-0.940784	LaminB	12372.7	0.441381	E4.5
4.1643	12443.6	14629	28220.5	5	2	TE	-0.934062	LaminB	12443.6	0.443911	E4.5
4.1996	12464.9	14944.2	27729.7	5	2	TE	-0.927341	LaminB	12464.9	0.444672	E4.5
4.2349	12405.9	15232.4	27017.4	5	2	TE	-0.920619	LaminB	12405.9	0.442566	E4.5
4.2702	12285.3	15368.7	26338.5	5	2	TE	-0.913897	LaminB	12285.3	0.438263	E4.5
4.3054	12154.3	15346.2	25980.4	5	2	TE	-0.907195	LaminB	12154.3	0.433592	E4.5
4.3407	12065.3	15216	25834.9	5	2	TE	-0.900473	LaminB	12065.3	0.430417	E4.5
4.376	12050.5	15003.6	25712.6	5	2	TE	-0.893751	LaminB	12050.5	0.429887	E4.5
4.4113	12105.2	14746.1	25713.1	5	2	TE	-0.88703	LaminB	12105.2	0.431839	E4.5
4.4466	12189.4	14491.1	25934.8	5	2	TE	-0.880308	LaminB	12189.4	0.434841	E4.5
4.4819	12245.4	14238.9	26204.8	5	2	TE	-0.873586	LaminB	12245.4	0.43684	E4.5
4.5172	12233.6	13943.7	26245.5	5	2	TE	-0.866864	LaminB	12233.6	0.43642	E4.5
4.5525	12158.8	13623.7	25872.4	5	2	TE	-0.860143	LaminB	12158.8	0.43375	E4.5
4.5878	12064.3	13394.8	25178.3	5	2	TE	-0.853421	LaminB	12064.3	0.430381	E4.5
4.6231	12004.8	13329.4	24544.2	5	2	TE	-0.846699	LaminB	12004.8	0.428258	E4.5
4.6584	12017.5	13362.1	24314.9	5	2	TE	-0.839978	LaminB	12017.5	0.428709	E4.5
4.6936	12110.4	13399.8	24513	5	2	TE	-0.833275	LaminB	12110.4	0.432024	E4.5
4.7289	12262.4	13444.7	24844	5	2	TE	-0.826553	LaminB	12262.4	0.437448	E4.5
4.7642	12426.1	13544.9	25004.7	5	2	TE	-0.819832	LaminB	12426.1	0.443286	E4.5
4.7995	12556.1	13690.2	25081.6	5	2	TE	-0.81311	LaminB	12556.1	0.447926	E4.5
4.8348	12644.7	13831	25407.4	5	2	TE	-0.806388	LaminB	12644.7	0.451085	E4.5
4.8701	12722.3	13932.5	25944.9	5	2	TE	-0.799667	LaminB	12722.3	0.453854	E4.5
4.9054	12818.2	13975.1	26377.8	5	2	TE	-0.792945	LaminB	12818.2	0.457276	E4.5
[truncated: 13,363 more rows]
