# Supplementary material for: FOXO1-mediated lipid metabolism maintains mammalian embryos in dormancy
Source: Nat Cell Biol. 2024 Jan 4;26(2):181–93. doi: 10.1038/s41556-023-01325-3 (PMC10866708; doi:10.1038/s41556-023-01325-3)
Supplement: Supplementary file 17 — Statistical source data. [file 41556_2023_1325_MOESM17_ESM.xlsx]

## Sheet: Fig.3A
Metabolite	Proliferating ES cells	Proliferating ES cells	Proliferating ES cells	Pausing ES cells	Pausing ES cells	Pausing ES cells
Linoelaidyl carnitine	14.0532	13.7628	14.5018	16.1196	16.1457	16.1811
C20:3	13.6883	13.1627	13.0137	14.7366	14.6773	14.6607
3-hydroxyoctanoyl carnitine	15.2251	14.8435	15.1869	15.9385	16.3598	16.1176
Heptadecanoyl carnitine	16.9658	16.7471	17.0319	18.2466	17.7602	18.3408
Succinic acid	22.1916	21.7056	21.5451	20.7389	20.4576	20.4476
Adenosine triphosphate	23.7796	23.8385	24.6918	26.3187	26.3528	25.6513
Adipoyl carnitine (C6DC)	19.185	18.8697	17.9431	16.8238	16.786	16.68
Ceramide (d18:1/21:0)	19.2877	18.9686	19.3645	20.8113	20.1825	20.1457
Flavin Mononucleotide	21.9707	21.7512	22.6992	23.4298	23.4676	23.6971
Sphingomyelin (d18:0/12:0)	23.8093	23.5754	24.1488	22.9116	22.9243	23.1534
Sphingomyelin (d18:0/16:1(9Z)(OH))	28.066	28.6898	28.1115	29.3848	29.2422	29.1214
Butyryl-L-carnitine	22.3857	22.9024	23.2302	21.8073	21.3156	21.1206
Ceramide (d18:1/25:1)	18.1507	18.5731	18.2232	19.3878	19.0479	19.7586
C18-OH	15.5746	14.5142	15.1196	16.2895	16.8361	16.6662
Stearoylcarnitine	21.2593	20.5823	20.6186	21.8269	21.7182	21.9601
Ceramide (d18:1/19:0)	17.2326	16.4021	16.6523	17.8846	17.7731	17.7406
Beta-Alanine	20.343	20.3101	20.714	19.5451	19.2741	19.8817
Ribitol	13.5142	12.9784	12.7936	12.2674	12.1923	12.3934
NAD	25.824	25.604	25.3545	24.4614	23.1206	22.3511
Hydroxyvalerylcarnitine	19.8346	19.7005	19.0346	18.4616	17.3836	16.7073
Fructose 6-phosphate	21.6497	22.2849	21.2933	24.2607	23.7492	22.7389
Linoleyl carnitine	14.0189	12.7628	13.8727	15.7126	15.4285	14.6828
Pentadecanoylcarnitine	16.1337	15.5597	16.3339	16.977	16.7602	17.5204
3-hydroxytetradecanoyl carnitine	14.7419	13.7419	13.6991	15.0701	15.1556	15.3092
Propionyl-L-carnitine	22.2764	22.0559	22.9619	21.714	21.2243	21.5961
3-Hydroxy-11Z-octadecenoylcarnitine	15.6964	14.8679	14.997	15.8287	16.6937	16.1908

## Sheet: Fig. 3B
Glycolysis genes in ESCs
symbol	ES_entry_1_0h	ES_entry2_0h	ES_entry3_0h	ES_entry1_1h	ES_entry2_1h	ES_entry3_1h	ES_entry1_3h	ES_entry2_3h	ES_entry3_3h	ES_entry1_6h	ES_entry2_6h	ES_entry3_6h	ES_entry1_12h	ES_entry2_12h	ES_entry3_12h	ES_entry1_24h	ES_entry2_24h	ES_entry3_24h	ES_entry1_48h	ES_entry2_48h	ES_entry3_48h	ES_release1_1h	ES_release2_1h	ES_release3_1h	ES_release1_3h	ES_release2_3h	ES_release3_3h	ES_release1_6h	ES_release2_6h	ES_release3_6h	ES_release1_12h	ES_release2_12h	ES_release3_12h	ES_release1_24h	ES_release2_24h	ES_release3_24h	ES_release1_48h	ES_release2_48h	ES_release3_48h
Esrrb	30.0697	30.066	29.6285	29.9485	29.6611	29.2676	29.8676	29.7372	29.6992	29.852	30.057	29.8284	30.2233	30.1846	29.7766	30.0299	30.3033	30.4236	30.3038	30.7634	30.3144	30.3666	30.3996	29.9073	30.5225	30.2211	29.8215	30.2881	30.3946	29.5853	30.1405	29.9302	29.7377	30.2318	30.0598	29.932	30.2501	30.3302	30.4932
Aldoa	33.6261	33.5743	33.3837	33.5648	33.7994	33.5968	33.6199	33.3833	33.5494	33.3928	33.2868	33.3649	33.4212	33.3996	33.3517	33.0828	33.0406	32.8872	33.3316	33.3864	33.4945	33.5254	33.4811	32.853	33.263	33.3139	33.284	33.15	33.4457	33.4658	33.2882	33.2143	33.3905	33.5882	33.4788	33.656	33.7918	33.9267	34.1188
Eno3	26.9662	26.9336	27.4937	26.4786	26.7398	27.4772	26.4964	26.8604	27.4689	26.2813	26.9172	27.1731	26.0769	26.6902	26.987	26.4399	26.5799	27.0253	25.9525	26.148	26.5626	26.9449	26.1311	26.4841	27.1912	26.2963	26.5602	27.4815	25.9157	26.3297	27.2879	26.7579	26.1374	27.5305	27.3749	27.3002	27.1642	26.6684	26.5746

## Sheet: Fig. 3D
Time point	Cpt1a log2FC compared to 0h	Cell_type
1	-0.0949	ES_cells
3	0.00848	ES_cells
6	0.982	ES_cells
12	1.18	ES_cells
24	2.02	ES_cells
48	2.86	ES_cells
1	0.318	TS_cells
3	0.317	TS_cells
6	0.733	TS_cells
12	0.145	TS_cells
24	-0.154	TS_cells
48	-0.109	TS_cells

## Sheet: Fig. 3E
L-carnitine				Amino acids				Fatty acid uptake, synthesis and oxidation
day	status	condition		day	status	condition		day	status	condition
2	1	control		2	1	mTORi		2	1	mTORi
2	1	control		7	1	mTORi		3	1	mTORi
2	1	control		9	1	mTORi		3	1	mTORi
2	1	control		10	1	mTORi		6	1	mTORi
2	1	control		10	1	mTORi		7	1	mTORi
2	1	control		11	1	mTORi		7	1	mTORi
2	1	control		11	1	mTORi		7	1	mTORi
2	1	control		12	1	mTORi		7	1	mTORi
2	1	control		13	1	mTORi		8	1	mTORi
2	1	control		13	1	mTORi		8	1	mTORi
3	1	control		2	1	mTORi + l-leucine		8	1	mTORi
3	1	control		2	1	mTORi + l-leucine		8	1	mTORi
3	1	control		2	1	mTORi + l-leucine		10	1	mTORi
3	1	control		4	1	mTORi + l-leucine		10	1	mTORi
4	1	control		6	1	mTORi + l-leucine		10	1	mTORi
4	1	control		6	1	mTORi + l-leucine		11	1	mTORi
6	1	control		7	1	mTORi + l-leucine		11	1	mTORi
2	1	mTORi		7	1	mTORi + l-leucine		12	1	mTORi
3	1	mTORi		8	1	mTORi + l-leucine		13	1	mTORi
3	1	mTORi		8	1	mTORi + l-leucine		13	1	mTORi
6	1	mTORi		10	1	mTORi + l-leucine		4	1	mTORi + SLC27Ai
7	1	mTORi		11	1	mTORi + l-leucine		8	1	mTORi + SLC27Ai
7	1	mTORi		11	1	mTORi + l-leucine		8	1	mTORi + SLC27Ai
7	1	mTORi		13	1	mTORi + l-leucine		8	1	mTORi + SLC27Ai
7	1	mTORi		13	1	mTORi + l-leucine		8	1	mTORi + SLC27Ai
8	1	mTORi		13	1	mTORi + l-leucine		9	1	mTORi + SLC27Ai
8	1	mTORi		13	1	mTORi + l-leucine		10	1	mTORi + SLC27Ai
8	1	mTORi		15	1	mTORi + l-leucine		10	1	mTORi + SLC27Ai
8	1	mTORi		16	1	mTORi + l-leucine		10	1	mTORi + SLC27Ai
10	1	mTORi		17	1	mTORi + l-leucine		10	1	mTORi + SLC27Ai
10	1	mTORi		1	1	mTORi + l-valine		11	1	mTORi + SLC27Ai
10	1	mTORi		5	1	mTORi + l-valine		11	1	mTORi + SLC27Ai
11	1	mTORi		5	1	mTORi + l-valine		11	1	mTORi + SLC27Ai
11	1	mTORi		7	1	mTORi + l-valine		11	1	mTORi + SLC27Ai
12	1	mTORi		7	1	mTORi + l-valine		12	1	mTORi + SLC27Ai
13	1	mTORi		9	1	mTORi + l-valine		12	1	mTORi + SLC27Ai
13	1	mTORi		10	1	mTORi + l-valine		12	1	mTORi + SLC27Ai
2	1	mTORi		11	1	mTORi + l-valine		13	1	mTORi + SLC27Ai
7	1	mTORi		12	1	mTORi + l-valine		13	1	mTORi + SLC27Ai
9	1	mTORi		12	1	mTORi + l-valine		13	1	mTORi + SLC27Ai
10	1	mTORi		13	1	mTORi + l-valine		5	1	mTORi + FASNi
10	1	mTORi		13	1	mTORi + l-valine		5	1	mTORi + FASNi
11	1	mTORi		13	1	mTORi + l-valine		5	1	mTORi + FASNi
11	1	mTORi		14	1	mTORi + l-valine		5	1	mTORi + FASNi
12	1	mTORi		14	1	mTORi + l-valine		6	1	mTORi + FASNi
13	1	mTORi		15	1	mTORi + l-valine		7	1	mTORi + FASNi
13	1	mTORi		15	1	mTORi + l-valine		7	1	mTORi + FASNi
1	1	mTORi		15	1	mTORi + l-valine		7	1	mTORi + FASNi
3	1	mTORi		15	1	mTORi + l-valine		8	1	mTORi + FASNi
5	1	mTORi		16	1	mTORi + l-valine		8	1	mTORi + FASNi
6	1	mTORi		16	1	mTORi + l-valine		8	1	mTORi + FASNi
7	1	mTORi		17	1	mTORi + l-valine		8	1	mTORi + FASNi
8	1	mTORi		2	1	mTORi + l-isoleucine		8	1	mTORi + FASNi
9	1	mTORi		2	1	mTORi + l-isoleucine		8	1	mTORi + FASNi
10	1	mTORi		7	1	mTORi + l-isoleucine		8	1	mTORi + FASNi
12	1	mTORi		10	1	mTORi + l-isoleucine		8	1	mTORi + FASNi
12	1	mTORi		12	1	mTORi + l-isoleucine		10	1	mTORi + FASNi
15	1	mTORi		12	1	mTORi + l-isoleucine		10	1	mTORi + FASNi
16	1	mTORi		12	1	mTORi + l-isoleucine		11	1	mTORi + FASNi
3	1	mTORi		12	1	mTORi + l-isoleucine		12	1	mTORi + FASNi
4	1	mTORi		13	1	mTORi + l-isoleucine		2	1	mTORi + Cpt1i
4	1	mTORi		13	1	mTORi + l-isoleucine		2	1	mTORi + Cpt1i
5	1	mTORi		14	1	mTORi + l-isoleucine		2	1	mTORi + Cpt1i
7	1	mTORi		14	1	mTORi + l-isoleucine		4	1	mTORi + Cpt1i
7	1	mTORi		15	1	mTORi + l-isoleucine		4	1	mTORi + Cpt1i
8	1	mTORi		15	1	mTORi + l-isoleucine		4	1	mTORi + Cpt1i
11	1	mTORi		15	1	mTORi + l-isoleucine		5	1	mTORi + Cpt1i
12	1	mTORi		15	1	mTORi + l-isoleucine		5	1	mTORi + Cpt1i
13	1	mTORi		16	1	mTORi + l-isoleucine		6	1	mTORi + Cpt1i
1	1	mTORi		16	1	mTORi + l-isoleucine		6	1	mTORi + Cpt1i
3	1	mTORi		16	1	mTORi + l-isoleucine		6	1	mTORi + Cpt1i
4	1	mTORi		17	1	mTORi + l-isoleucine		7	1	mTORi + Cpt1i
7	1	mTORi		2	1	mTORi + l-glutamine		8	1	mTORi + Cpt1i
7	1	mTORi		2	1	mTORi + l-glutamine		8	1	mTORi + Cpt1i
8	1	mTORi		7	1	mTORi + l-glutamine		8	1	mTORi + Cpt1i
11	1	mTORi		8	1	mTORi + l-glutamine		8	1	mTORi + Cpt1i
12	1	mTORi		9	1	mTORi + l-glutamine		11	1	mTORi + Cpt1i
14	1	mTORi		9	1	mTORi + l-glutamine		11	1	mTORi + Cpt1i
15	1	mTORi		10	1	mTORi + l-glutamine		11	1	mTORi + Cpt1i
8	1	mTORi + L-carnitine		10	1	mTORi + l-glutamine		12	1	mTORi + Cpt1i
14	1	mTORi + L-carnitine		11	1	mTORi + l-glutamine		12	1	mTORi + Cpt1i
14	1	mTORi + L-carnitine		11	1	mTORi + l-glutamine		13	1	mTORi + Cpt1i
14	1	mTORi + L-carnitine		12	1	mTORi + l-glutamine		13	1	mTORi + Cpt1i
15	1	mTORi + L-carnitine		12	1	mTORi + l-glutamine		2	1	control
15	1	mTORi + L-carnitine		12	1	mTORi + l-glutamine		2	1	control
15	1	mTORi + L-carnitine		12	1	mTORi + l-glutamine		2	1	control
15	1	mTORi + L-carnitine		13	1	mTORi + l-glutamine		2	1	control
16	1	mTORi + L-carnitine		14	1	mTORi + l-glutamine		2	1	control
17	1	mTORi + L-carnitine		14	1	mTORi + l-glutamine		2	1	control
17	1	mTORi + L-carnitine		14	1	mTORi + l-glutamine		2	1	control
17	1	mTORi + L-carnitine		14	1	mTORi + l-glutamine		2	1	control
18	1	mTORi + L-carnitine		15	1	mTORi + l-glutamine		2	1	control
18	1	mTORi + L-carnitine		2	1	control		2	1	control
19	1	mTORi + L-carnitine		2	1	control		3	1	control
21	1	mTORi + L-carnitine		2	1	control		3	1	control
22	1	mTORi + L-carnitine		2	1	control		3	1	control
30	1	mTORi + L-carnitine		2	1	control		3	1	control
4	1	mTORi + L-carnitine		2	1	control		4	1	control
4	1	mTORi + L-carnitine		2	1	control		4	1	control
5	1	mTORi + L-carnitine		2	1	control		6	1	control
8	1	mTORi + L-carnitine		2	1	control
8	1	mTORi + L-carnitine		2	1	control
9	1	mTORi + L-carnitine		3	1	control
10	1	mTORi + L-carnitine		3	1	control
11	1	mTORi + L-carnitine		3	1	control
11	1	mTORi + L-carnitine		3	1	control
12	1	mTORi + L-carnitine		4	1	control
12	1	mTORi + L-carnitine		4	1	control
13	1	mTORi + L-carnitine		6	1	control
13	1	mTORi + L-carnitine
14	1	mTORi + L-carnitine
16	1	mTORi + L-carnitine
16	1	mTORi + L-carnitine
17	1	mTORi + L-carnitine
17	1	mTORi + L-carnitine
21	1	mTORi + L-carnitine
22	1	mTORi + L-carnitine
5	1	mTORi + L-carnitine
13	1	mTORi + L-carnitine
15	1	mTORi + L-carnitine
18	1	mTORi + L-carnitine
30	1	mTORi + L-carnitine
2	1	mTORi + L-carnitine
3	1	mTORi + L-carnitine
3	1	mTORi + L-carnitine
4	1	mTORi + L-carnitine
5	1	mTORi + L-carnitine
6	1	mTORi + L-carnitine
7	1	mTORi + L-carnitine
8	1	mTORi + L-carnitine
8	1	mTORi + L-carnitine
9	1	mTORi + L-carnitine
13	1	mTORi + L-carnitine
13	1	mTORi + L-carnitine
14	1	mTORi + L-carnitine
18	1	mTORi + L-carnitine
18	1	mTORi + L-carnitine
26	1	mTORi + L-carnitine
27	1	mTORi + L-carnitine
31	1	mTORi + L-carnitine
31	1	mTORi + L-carnitine
34	1	mTORi + L-carnitine
2	1	mTORi + L-carnitine + Cpt1i
2	1	mTORi + L-carnitine + Cpt1i
2	1	mTORi + L-carnitine + Cpt1i
3	1	mTORi + L-carnitine + Cpt1i
3	1	mTORi + L-carnitine + Cpt1i
3	1	mTORi + L-carnitine + Cpt1i
3	1	mTORi + L-carnitine + Cpt1i
3	1	mTORi + L-carnitine + Cpt1i
3	1	mTORi + L-carnitine + Cpt1i
5	1	mTORi + L-carnitine + Cpt1i
6	1	mTORi + L-carnitine + Cpt1i
7	1	mTORi + L-carnitine + Cpt1i
8	1	mTORi + L-carnitine + Cpt1i
8	1	mTORi + L-carnitine + Cpt1i
8	1	mTORi + L-carnitine + Cpt1i
8	1	mTORi + L-carnitine + Cpt1i
8	1	mTORi + L-carnitine + Cpt1i
8	1	mTORi + L-carnitine + Cpt1i
8	1	mTORi + L-carnitine + Cpt1i
10	1	mTORi + L-carnitine + Cpt1i
