# Supplementary material for: FOXO1-mediated lipid metabolism maintains mammalian embryos in dormancy
Source: Nat Cell Biol. 2024 Jan 4;26(2):181–93. doi: 10.1038/s41556-023-01325-3 (PMC10866708; doi:10.1038/s41556-023-01325-3)
Supplement: Supplementary file 18 — Statistical source data. [file 41556_2023_1325_MOESM18_ESM.xlsx]

## Sheet: Fig.4B
Number of lipid droplets			Lipid droplet size					Mitochondria in proximity to lipid droplets
Condition	Count		Condition	LD_ID	Area	Image_Name		Condition	LD	Mito	ZOI_area	Count	Image_Name
E4.5	58		E4.5	412	126350	21apr09a_late_1sq_ef_new_scale50_25Change Scaling_masked_channels-Image Analysis Program-09-07000008		E4.5	169	222	427063	1	21apr09a_late_1sq_ef_new_scale50_25Change Scaling_masked_channels-Image Analysis Program-09-07000008
E4.5	34		E4.5	413	125989	21apr09a_late_1sq_ef_new_scale50_25Change Scaling_masked_channels-Image Analysis Program-09-07000008		E4.5	171	224	370386	1	21apr09a_late_1sq_ef_new_scale50_25Change Scaling_masked_channels-Image Analysis Program-09-07000008
E4.5	59		E4.5	414	131043	21apr09a_late_1sq_ef_new_scale50_25Change Scaling_masked_channels-Image Analysis Program-09-07000008		E4.5	173	226	354502	2	21apr09a_late_1sq_ef_new_scale50_25Change Scaling_masked_channels-Image Analysis Program-09-07000008
E4.5	60		E4.5	415	507205	21apr09a_late_1sq_ef_new_scale50_25Change Scaling_masked_channels-Image Analysis Program-09-07000008		E4.5	175	229	802864	3	21apr09a_late_1sq_ef_new_scale50_25Change Scaling_masked_channels-Image Analysis Program-09-07000008
Diapause	4		E4.5	416	502873	21apr09a_late_1sq_ef_new_scale50_25Change Scaling_masked_channels-Image Analysis Program-09-07000008		E4.5	177	233	0	0	21apr09a_late_1sq_ef_new_scale50_25Change Scaling_masked_channels-Image Analysis Program-09-07000008
Diapause	14		E4.5	417	328149	21apr09a_late_1sq_ef_new_scale50_25Change Scaling_masked_channels-Image Analysis Program-09-07000008		E4.5	179	234	121296	1	21apr09a_late_1sq_ef_new_scale50_25Change Scaling_masked_channels-Image Analysis Program-09-07000008
Diapause	16		E4.5	418	333925	21apr09a_late_1sq_ef_new_scale50_25Change Scaling_masked_channels-Image Analysis Program-09-07000008		E4.5	181	236	1159532	5	21apr09a_late_1sq_ef_new_scale50_25Change Scaling_masked_channels-Image Analysis Program-09-07000008
Diapause	16		E4.5	419	463524	21apr09a_late_1sq_ef_new_scale50_25Change Scaling_masked_channels-Image Analysis Program-09-07000008		E4.5	183	242	281580	1	21apr09a_late_1sq_ef_new_scale50_25Change Scaling_masked_channels-Image Analysis Program-09-07000008
			E4.5	420	535363	21apr09a_late_1sq_ef_new_scale50_25Change Scaling_masked_channels-Image Analysis Program-09-07000008		E4.5	185	244	733191	2	21apr09a_late_1sq_ef_new_scale50_25Change Scaling_masked_channels-Image Analysis Program-09-07000008
			E4.5	421	211185	21apr09a_late_1sq_ef_new_scale50_25Change Scaling_masked_channels-Image Analysis Program-09-07000008		E4.5	187	247	1563130	4	21apr09a_late_1sq_ef_new_scale50_25Change Scaling_masked_channels-Image Analysis Program-09-07000008
			E4.5	422	197106	21apr09a_late_1sq_ef_new_scale50_25Change Scaling_masked_channels-Image Analysis Program-09-07000008		E4.5	189	252	1318372	6	21apr09a_late_1sq_ef_new_scale50_25Change Scaling_masked_channels-Image Analysis Program-09-07000008
			E4.5	423	127794	21apr09a_late_1sq_ef_new_scale50_25Change Scaling_masked_channels-Image Analysis Program-09-07000008		E4.5	191	259	705755	3	21apr09a_late_1sq_ef_new_scale50_25Change Scaling_masked_channels-Image Analysis Program-09-07000008
			E4.5	424	310099	21apr09a_late_1sq_ef_new_scale50_25Change Scaling_masked_channels-Image Analysis Program-09-07000008		E4.5	193	263	0	0	21apr09a_late_1sq_ef_new_scale50_25Change Scaling_masked_channels-Image Analysis Program-09-07000008
			E4.5	425	162811	21apr09a_late_1sq_ef_new_scale50_25Change Scaling_masked_channels-Image Analysis Program-09-07000008		E4.5	195	264	646551	1	21apr09a_late_1sq_ef_new_scale50_25Change Scaling_masked_channels-Image Analysis Program-09-07000008
			E4.5	426	273999	21apr09a_late_1sq_ef_new_scale50_25Change Scaling_masked_channels-Image Analysis Program-09-07000008		E4.5	197	266	1070365	5	21apr09a_late_1sq_ef_new_scale50_25Change Scaling_masked_channels-Image Analysis Program-09-07000008
			E4.5	427	163894	21apr09a_late_1sq_ef_new_scale50_25Change Scaling_masked_channels-Image Analysis Program-09-07000008		E4.5	199	272	33934	1	21apr09a_late_1sq_ef_new_scale50_25Change Scaling_masked_channels-Image Analysis Program-09-07000008
			E4.5	428	300352	21apr09a_late_1sq_ef_new_scale50_25Change Scaling_masked_channels-Image Analysis Program-09-07000008		E4.5	201	274	0	0	21apr09a_late_1sq_ef_new_scale50_25Change Scaling_masked_channels-Image Analysis Program-09-07000008
			E4.5	429	112632	21apr09a_late_1sq_ef_new_scale50_25Change Scaling_masked_channels-Image Analysis Program-09-07000008		E4.5	203	275	638970	2	21apr09a_late_1sq_ef_new_scale50_25Change Scaling_masked_channels-Image Analysis Program-09-07000008
			E4.5	430	306850	21apr09a_late_1sq_ef_new_scale50_25Change Scaling_masked_channels-Image Analysis Program-09-07000008		E4.5	205	278	0	0	21apr09a_late_1sq_ef_new_scale50_25Change Scaling_masked_channels-Image Analysis Program-09-07000008
			E4.5	431	435005	21apr09a_late_1sq_ef_new_scale50_25Change Scaling_masked_channels-Image Analysis Program-09-07000008		E4.5	207	279	0	0	21apr09a_late_1sq_ef_new_scale50_25Change Scaling_masked_channels-Image Analysis Program-09-07000008
			E4.5	432	445474	21apr09a_late_1sq_ef_new_scale50_25Change Scaling_masked_channels-Image Analysis Program-09-07000008		E4.5	209	280	255227	2	21apr09a_late_1sq_ef_new_scale50_25Change Scaling_masked_channels-Image Analysis Program-09-07000008
			E4.5	433	750158	21apr09a_late_1sq_ef_new_scale50_25Change Scaling_masked_channels-Image Analysis Program-09-07000008		E4.5	211	283	56316	1	21apr09a_late_1sq_ef_new_scale50_25Change Scaling_masked_channels-Image Analysis Program-09-07000008
			E4.5	434	227069	21apr09a_late_1sq_ef_new_scale50_25Change Scaling_masked_channels-Image Analysis Program-09-07000008		E4.5	213	285	702145	1	21apr09a_late_1sq_ef_new_scale50_25Change Scaling_masked_channels-Image Analysis Program-09-07000008
			E4.5	435	371108	21apr09a_late_1sq_ef_new_scale50_25Change Scaling_masked_channels-Image Analysis Program-09-07000008		E4.5	215	287	324178	2	21apr09a_late_1sq_ef_new_scale50_25Change Scaling_masked_channels-Image Analysis Program-09-07000008
			E4.5	436	732108	21apr09a_late_1sq_ef_new_scale50_25Change Scaling_masked_channels-Image Analysis Program-09-07000008		E4.5	217	290	1171084	5	21apr09a_late_1sq_ef_new_scale50_25Change Scaling_masked_channels-Image Analysis Program-09-07000008
			E4.5	437	284107	21apr09a_late_1sq_ef_new_scale50_25Change Scaling_masked_channels-Image Analysis Program-09-07000008		E4.5	219	296	1288048	4	21apr09a_late_1sq_ef_new_scale50_25Change Scaling_masked_channels-Image Analysis Program-09-07000008
			E4.5	438	238260	21apr09a_late_1sq_ef_new_scale50_25Change Scaling_masked_channels-Image Analysis Program-09-07000008		E4.5	221	301	915135	1	21apr09a_late_1sq_ef_new_scale50_25Change Scaling_masked_channels-Image Analysis Program-09-07000008
			E4.5	439	172919	21apr09a_late_1sq_ef_new_scale50_25Change Scaling_masked_channels-Image Analysis Program-09-07000008		E4.5	145	198	476520	3	21apr23a_late_1sq_ef_scale50_25Change Scaling_masked_channels-Image Analysis Program-05-08000010
			E4.5	440	121657	21apr09a_late_1sq_ef_new_scale50_25Change Scaling_masked_channels-Image Analysis Program-09-07000008		E4.5	147	202	933907	1	21apr23a_late_1sq_ef_scale50_25Change Scaling_masked_channels-Image Analysis Program-05-08000010
			E4.5	441	220571	21apr09a_late_1sq_ef_new_scale50_25Change Scaling_masked_channels-Image Analysis Program-09-07000008		E4.5	149	204	490238	2	21apr23a_late_1sq_ef_scale50_25Change Scaling_masked_channels-Image Analysis Program-05-08000010
			E4.5	442	332481	21apr09a_late_1sq_ef_new_scale50_25Change Scaling_masked_channels-Image Analysis Program-09-07000008		E4.5	151	207	0	0	21apr23a_late_1sq_ef_scale50_25Change Scaling_masked_channels-Image Analysis Program-05-08000010
			E4.5	443	3144671	21apr09a_late_1sq_ef_new_scale50_25Change Scaling_masked_channels-Image Analysis Program-09-07000008		E4.5	153	208	927048	2	21apr23a_late_1sq_ef_scale50_25Change Scaling_masked_channels-Image Analysis Program-05-08000010
			E4.5	444	2665985	21apr09a_late_1sq_ef_new_scale50_25Change Scaling_masked_channels-Image Analysis Program-09-07000008		E4.5	155	211	429229	3	21apr23a_late_1sq_ef_scale50_25Change Scaling_masked_channels-Image Analysis Program-05-08000010
			E4.5	445	335369	21apr09a_late_1sq_ef_new_scale50_25Change Scaling_masked_channels-Image Analysis Program-09-07000008		E4.5	157	215	0	0	21apr23a_late_1sq_ef_scale50_25Change Scaling_masked_channels-Image Analysis Program-05-08000010
			E4.5	446	464607	21apr09a_late_1sq_ef_new_scale50_25Change Scaling_masked_channels-Image Analysis Program-09-07000008		E4.5	159	216	228513	1	21apr23a_late_1sq_ef_scale50_25Change Scaling_masked_channels-Image Analysis Program-05-08000010
			E4.5	447	197828	21apr09a_late_1sq_ef_new_scale50_25Change Scaling_masked_channels-Image Analysis Program-09-07000008		E4.5	161	218	0	0	21apr23a_late_1sq_ef_scale50_25Change Scaling_masked_channels-Image Analysis Program-05-08000010
			E4.5	448	182666	21apr09a_late_1sq_ef_new_scale50_25Change Scaling_masked_channels-Image Analysis Program-09-07000008		E4.5	163	219	0	0	21apr23a_late_1sq_ef_scale50_25Change Scaling_masked_channels-Image Analysis Program-05-08000010
			E4.5	449	306850	21apr09a_late_1sq_ef_new_scale50_25Change Scaling_masked_channels-Image Analysis Program-09-07000008		E4.5	165	220	921994	3	21apr23a_late_1sq_ef_scale50_25Change Scaling_masked_channels-Image Analysis Program-05-08000010
			E4.5	450	363888	21apr09a_late_1sq_ef_new_scale50_25Change Scaling_masked_channels-Image Analysis Program-09-07000008		E4.5	167	224	166060	1	21apr23a_late_1sq_ef_scale50_25Change Scaling_masked_channels-Image Analysis Program-05-08000010
			E4.5	451	146566	21apr09a_late_1sq_ef_new_scale50_25Change Scaling_masked_channels-Image Analysis Program-09-07000008		E4.5	169	226	87001	1	21apr23a_late_1sq_ef_scale50_25Change Scaling_masked_channels-Image Analysis Program-05-08000010
			E4.5	452	140790	21apr09a_late_1sq_ef_new_scale50_25Change Scaling_masked_channels-Image Analysis Program-09-07000008		E4.5	171	228	1652297	4	21apr23a_late_1sq_ef_scale50_25Change Scaling_masked_channels-Image Analysis Program-05-08000010
			E4.5	453	435366	21apr09a_late_1sq_ef_new_scale50_25Change Scaling_masked_channels-Image Analysis Program-09-07000008		E4.5	173	233	250895	1	21apr23a_late_1sq_ef_scale50_25Change Scaling_masked_channels-Image Analysis Program-05-08000010
			E4.5	454	310821	21apr09a_late_1sq_ef_new_scale50_25Change Scaling_masked_channels-Image Analysis Program-09-07000008		E4.5	175	235	788063	3	21apr23a_late_1sq_ef_scale50_25Change Scaling_masked_channels-Image Analysis Program-05-08000010
			E4.5	455	416594	21apr09a_late_1sq_ef_new_scale50_25Change Scaling_masked_channels-Image Analysis Program-09-07000008		E4.5	177	239	328510	2	21apr23a_late_1sq_ef_scale50_25Change Scaling_masked_channels-Image Analysis Program-05-08000010
			E4.5	456	260642	21apr09a_late_1sq_ef_new_scale50_25Change Scaling_masked_channels-Image Analysis Program-09-07000008		E4.5	179	242	926326	1	21apr23a_late_1sq_ef_scale50_25Change Scaling_masked_channels-Image Analysis Program-05-08000010
			E4.5	457	265696	21apr09a_late_1sq_ef_new_scale50_25Change Scaling_masked_channels-Image Analysis Program-09-07000008		E4.5	181	244	947986	4	21apr23a_late_1sq_ef_scale50_25Change Scaling_masked_channels-Image Analysis Program-05-08000010
			E4.5	458	428868	21apr09a_late_1sq_ef_new_scale50_25Change Scaling_masked_channels-Image Analysis Program-09-07000008		E4.5	183	249	374718	2	21apr23a_late_1sq_ef_scale50_25Change Scaling_masked_channels-Image Analysis Program-05-08000010
			E4.5	459	298547	21apr09a_late_1sq_ef_new_scale50_25Change Scaling_masked_channels-Image Analysis Program-09-07000008		E4.5	185	252	397461	1	21apr23a_late_1sq_ef_scale50_25Change Scaling_masked_channels-Image Analysis Program-05-08000010
			E4.5	460	371108	21apr09a_late_1sq_ef_new_scale50_25Change Scaling_masked_channels-Image Analysis Program-09-07000008		E4.5	187	254	0	0	21apr23a_late_1sq_ef_scale50_25Change Scaling_masked_channels-Image Analysis Program-05-08000010
			E4.5	461	836076	21apr09a_late_1sq_ef_new_scale50_25Change Scaling_masked_channels-Image Analysis Program-09-07000008		E4.5	189	255	774345	4	21apr23a_late_1sq_ef_scale50_25Change Scaling_masked_channels-Image Analysis Program-05-08000010
			E4.5	462	2154087	21apr09a_late_1sq_ef_new_scale50_25Change Scaling_masked_channels-Image Analysis Program-09-07000008		E4.5	191	260	321651	1	21apr23a_late_1sq_ef_scale50_25Change Scaling_masked_channels-Image Analysis Program-05-08000010
			E4.5	463	279053	21apr09a_late_1sq_ef_new_scale50_25Change Scaling_masked_channels-Image Analysis Program-09-07000008		E4.5	193	262	1100328	4	21apr23a_late_1sq_ef_scale50_25Change Scaling_masked_channels-Image Analysis Program-05-08000010
			E4.5	464	219849	21apr09a_late_1sq_ef_new_scale50_25Change Scaling_masked_channels-Image Analysis Program-09-07000008		E4.5	195	267	240065	2	21apr23a_late_1sq_ef_scale50_25Change Scaling_masked_channels-Image Analysis Program-05-08000010
			E4.5	465	400349	21apr09a_late_1sq_ef_new_scale50_25Change Scaling_masked_channels-Image Analysis Program-09-07000008		E4.5	197	270	0	0	21apr23a_late_1sq_ef_scale50_25Change Scaling_masked_channels-Image Analysis Program-05-08000010
			E4.5	466	327788	21apr09a_late_1sq_ef_new_scale50_25Change Scaling_masked_channels-Image Analysis Program-09-07000008		E4.5	182	241	684095	3	21apr28b_late_1sq_ef_scale50_25Change Scaling_masked_channels-Image Analysis Program-06-01000012
			E4.5	467	293132	21apr09a_late_1sq_ef_new_scale50_25Change Scaling_masked_channels-Image Analysis Program-09-07000008		E4.5	184	245	637165	1	21apr28b_late_1sq_ef_scale50_25Change Scaling_masked_channels-Image Analysis Program-06-01000012
			E4.5	468	254144	21apr09a_late_1sq_ef_new_scale50_25Change Scaling_masked_channels-Image Analysis Program-09-07000008		E4.5	186	247	1205379	5	21apr28b_late_1sq_ef_scale50_25Change Scaling_masked_channels-Image Analysis Program-06-01000012
			E4.5	469	206131	21apr09a_late_1sq_ef_new_scale50_25Change Scaling_masked_channels-Image Analysis Program-09-07000008		E4.5	188	253	229957	1	21apr28b_late_1sq_ef_scale50_25Change Scaling_masked_channels-Image Analysis Program-06-01000012
			E4.5	388	785536	21apr23a_late_1sq_ef_scale50_25Change Scaling_masked_channels-Image Analysis Program-05-08000010		E4.5	190	255	940044	6	21apr28b_late_1sq_ef_scale50_25Change Scaling_masked_channels-Image Analysis Program-06-01000012
			E4.5	389	3708192	21apr23a_late_1sq_ef_scale50_25Change Scaling_masked_channels-Image Analysis Program-05-08000010		E4.5	192	262	254866	2	21apr28b_late_1sq_ef_scale50_25Change Scaling_masked_channels-Image Analysis Program-06-01000012
			E4.5	390	162450	21apr23a_late_1sq_ef_scale50_25Change Scaling_masked_channels-Image Analysis Program-05-08000010		E4.5	194	265	220571	2	21apr28b_late_1sq_ef_scale50_25Change Scaling_masked_channels-Image Analysis Program-06-01000012
			E4.5	391	1732800	21apr23a_late_1sq_ef_scale50_25Change Scaling_masked_channels-Image Analysis Program-05-08000010		E4.5	196	268	639692	2	21apr28b_late_1sq_ef_scale50_25Change Scaling_masked_channels-Image Analysis Program-06-01000012
			E4.5	392	261364	21apr23a_late_1sq_ef_scale50_25Change Scaling_masked_channels-Image Analysis Program-05-08000010		E4.5	198	271	184832	2	21apr28b_late_1sq_ef_scale50_25Change Scaling_masked_channels-Image Analysis Program-06-01000012
			E4.5	393	119130	21apr23a_late_1sq_ef_scale50_25Change Scaling_masked_channels-Image Analysis Program-05-08000010		E4.5	200	274	142234	1	21apr28b_late_1sq_ef_scale50_25Change Scaling_masked_channels-Image Analysis Program-06-01000012
			E4.5	394	287356	21apr23a_late_1sq_ef_scale50_25Change Scaling_masked_channels-Image Analysis Program-05-08000010		E4.5	202	276	0	0	21apr28b_late_1sq_ef_scale50_25Change Scaling_masked_channels-Image Analysis Program-06-01000012
			E4.5	395	382299	21apr23a_late_1sq_ef_scale50_25Change Scaling_masked_channels-Image Analysis Program-05-08000010		E4.5	204	277	891670	6	21apr28b_late_1sq_ef_scale50_25Change Scaling_masked_channels-Image Analysis Program-06-01000012
			E4.5	396	181944	21apr23a_late_1sq_ef_scale50_25Change Scaling_masked_channels-Image Analysis Program-05-08000010		E4.5	206	284	1666015	4	21apr28b_late_1sq_ef_scale50_25Change Scaling_masked_channels-Image Analysis Program-06-01000012
			E4.5	397	580849	21apr23a_late_1sq_ef_scale50_25Change Scaling_masked_channels-Image Analysis Program-05-08000010		E4.5	208	289	0	0	21apr28b_late_1sq_ef_scale50_25Change Scaling_masked_channels-Image Analysis Program-06-01000012
			E4.5	398	572546	21apr23a_late_1sq_ef_scale50_25Change Scaling_masked_channels-Image Analysis Program-05-08000010		E4.5	210	290	67868	1	21apr28b_late_1sq_ef_scale50_25Change Scaling_masked_channels-Image Analysis Program-06-01000012
			E4.5	399	393129	21apr23a_late_1sq_ef_scale50_25Change Scaling_masked_channels-Image Analysis Program-05-08000010		E4.5	212	292	454138	2	21apr28b_late_1sq_ef_scale50_25Change Scaling_masked_channels-Image Analysis Program-06-01000012
			E4.5	400	262447	21apr23a_late_1sq_ef_scale50_25Change Scaling_masked_channels-Image Analysis Program-05-08000010		E4.5	214	295	2453356	6	21apr28b_late_1sq_ef_scale50_25Change Scaling_masked_channels-Image Analysis Program-06-01000012
			E4.5	401	409374	21apr23a_late_1sq_ef_scale50_25Change Scaling_masked_channels-Image Analysis Program-05-08000010		E4.5	216	302	1244367	5	21apr28b_late_1sq_ef_scale50_25Change Scaling_masked_channels-Image Analysis Program-06-01000012
			E4.5	402	312265	21apr23a_late_1sq_ef_scale50_25Change Scaling_masked_channels-Image Analysis Program-05-08000010		E4.5	218	308	0	0	21apr28b_late_1sq_ef_scale50_25Change Scaling_masked_channels-Image Analysis Program-06-01000012
			E4.5	403	239343	21apr23a_late_1sq_ef_scale50_25Change Scaling_masked_channels-Image Analysis Program-05-08000010		E4.5	220	309	821275	3	21apr28b_late_1sq_ef_scale50_25Change Scaling_masked_channels-Image Analysis Program-06-01000012
			E4.5	404	85196	21apr23a_late_1sq_ef_scale50_25Change Scaling_masked_channels-Image Analysis Program-05-08000010		E4.5	222	313	0	0	21apr28b_late_1sq_ef_scale50_25Change Scaling_masked_channels-Image Analysis Program-06-01000012
			E4.5	405	142234	21apr23a_late_1sq_ef_scale50_25Change Scaling_masked_channels-Image Analysis Program-05-08000010		E4.5	224	314	1079029	3	21apr28b_late_1sq_ef_scale50_25Change Scaling_masked_channels-Image Analysis Program-06-01000012
			E4.5	406	254866	21apr23a_late_1sq_ef_scale50_25Change Scaling_masked_channels-Image Analysis Program-05-08000010		E4.5	226	318	200355	2	21apr28b_late_1sq_ef_scale50_25Change Scaling_masked_channels-Image Analysis Program-06-01000012
			E4.5	407	773262	21apr23a_late_1sq_ef_scale50_25Change Scaling_masked_channels-Image Analysis Program-05-08000010		E4.5	228	321	204687	1	21apr28b_late_1sq_ef_scale50_25Change Scaling_masked_channels-Image Analysis Program-06-01000012
			E4.5	408	214434	21apr23a_late_1sq_ef_scale50_25Change Scaling_masked_channels-Image Analysis Program-05-08000010		E4.5	230	323	295298	1	21apr28b_late_1sq_ef_scale50_25Change Scaling_masked_channels-Image Analysis Program-06-01000012
			E4.5	409	141151	21apr23a_late_1sq_ef_scale50_25Change Scaling_masked_channels-Image Analysis Program-05-08000010		E4.5	232	325	283024	2	21apr28b_late_1sq_ef_scale50_25Change Scaling_masked_channels-Image Analysis Program-06-01000012
			E4.5	410	483379	21apr23a_late_1sq_ef_scale50_25Change Scaling_masked_channels-Image Analysis Program-05-08000010		E4.5	234	328	409735	1	21apr28b_late_1sq_ef_scale50_25Change Scaling_masked_channels-Image Analysis Program-06-01000012
			E4.5	411	355585	21apr23a_late_1sq_ef_scale50_25Change Scaling_masked_channels-Image Analysis Program-05-08000010		E4.5	236	330	0	0	21apr28b_late_1sq_ef_scale50_25Change Scaling_masked_channels-Image Analysis Program-06-01000012
			E4.5	412	147649	21apr23a_late_1sq_ef_scale50_25Change Scaling_masked_channels-Image Analysis Program-05-08000010		E4.5	238	331	443308	3	21apr28b_late_1sq_ef_scale50_25Change Scaling_masked_channels-Image Analysis Program-06-01000012
			E4.5	413	319485	21apr23a_late_1sq_ef_scale50_25Change Scaling_masked_channels-Image Analysis Program-05-08000010		E4.5	240	335	310460	3	21apr28b_late_1sq_ef_scale50_25Change Scaling_masked_channels-Image Analysis Program-06-01000012
			E4.5	414	233928	21apr23a_late_1sq_ef_scale50_25Change Scaling_masked_channels-Image Analysis Program-05-08000010		E4.5	215	290	698896	3	21apr29a_late_1sq_ef_scale50_25Change Scaling_masked_channels-Image Analysis Program-07-02000014
			E4.5	415	397461	21apr23a_late_1sq_ef_scale50_25Change Scaling_masked_channels-Image Analysis Program-05-08000010		E4.5	217	294	722	1	21apr29a_late_1sq_ef_scale50_25Change Scaling_masked_channels-Image Analysis Program-07-02000014
			E4.5	416	325983	21apr23a_late_1sq_ef_scale50_25Change Scaling_masked_channels-Image Analysis Program-05-08000010		E4.5	219	296	450528	3	21apr29a_late_1sq_ef_scale50_25Change Scaling_masked_channels-Image Analysis Program-07-02000014
			E4.5	417	1611865	21apr23a_late_1sq_ef_scale50_25Change Scaling_masked_channels-Image Analysis Program-05-08000010		E4.5	221	300	853404	5	21apr29a_late_1sq_ef_scale50_25Change Scaling_masked_channels-Image Analysis Program-07-02000014
			E4.5	418	3361632	21apr23a_late_1sq_ef_scale50_25Change Scaling_masked_channels-Image Analysis Program-05-08000010		E4.5	223	306	99997	2	21apr29a_late_1sq_ef_scale50_25Change Scaling_masked_channels-Image Analysis Program-07-02000014
			E4.5	419	284468	21apr23a_late_1sq_ef_scale50_25Change Scaling_masked_channels-Image Analysis Program-05-08000010		E4.5	225	309	2182245	2	21apr29a_late_1sq_ef_scale50_25Change Scaling_masked_channels-Image Analysis Program-07-02000014
			E4.5	420	62092	21apr23a_late_1sq_ef_scale50_25Change Scaling_masked_channels-Image Analysis Program-05-08000010		E4.5	227	312	629584	4	21apr29a_late_1sq_ef_scale50_25Change Scaling_masked_channels-Image Analysis Program-07-02000014
			E4.5	421	206853	21apr23a_late_1sq_ef_scale50_25Change Scaling_masked_channels-Image Analysis Program-05-08000010		E4.5	229	317	660630	3	21apr29a_late_1sq_ef_scale50_25Change Scaling_masked_channels-Image Analysis Program-07-02000014
			E4.5	307	134653	21apr28b_late_1sq_ef_scale50_25Change Scaling_masked_channels-Image Analysis Program-06-01000012		E4.5	231	321	1069282	3	21apr29a_late_1sq_ef_scale50_25Change Scaling_masked_channels-Image Analysis Program-07-02000014
			E4.5	308	361361	21apr28b_late_1sq_ef_scale50_25Change Scaling_masked_channels-Image Analysis Program-06-01000012		E4.5	233	325	583015	3	21apr29a_late_1sq_ef_scale50_25Change Scaling_masked_channels-Image Analysis Program-07-02000014
			E4.5	309	3371740	21apr28b_late_1sq_ef_scale50_25Change Scaling_masked_channels-Image Analysis Program-06-01000012		E4.5	235	329	2441443	8	21apr29a_late_1sq_ef_scale50_25Change Scaling_masked_channels-Image Analysis Program-07-02000014
			E4.5	310	264252	21apr28b_late_1sq_ef_scale50_25Change Scaling_masked_channels-Image Analysis Program-06-01000012		E4.5	237	338	781565	4	21apr29a_late_1sq_ef_scale50_25Change Scaling_masked_channels-Image Analysis Program-07-02000014
			E4.5	311	522367	21apr28b_late_1sq_ef_scale50_25Change Scaling_masked_channels-Image Analysis Program-06-01000012		E4.5	239	343	514425	3	21apr29a_late_1sq_ef_scale50_25Change Scaling_masked_channels-Image Analysis Program-07-02000014
			E4.5	312	221654	21apr28b_late_1sq_ef_scale50_25Change Scaling_masked_channels-Image Analysis Program-06-01000012		E4.5	241	347	1880088	9	21apr29a_late_1sq_ef_scale50_25Change Scaling_masked_channels-Image Analysis Program-07-02000014
			E4.5	313	193496	21apr28b_late_1sq_ef_scale50_25Change Scaling_masked_channels-Image Analysis Program-06-01000012		E4.5	243	357	183749	1	21apr29a_late_1sq_ef_scale50_25Change Scaling_masked_channels-Image Analysis Program-07-02000014
			E4.5	314	467134	21apr28b_late_1sq_ef_scale50_25Change Scaling_masked_channels-Image Analysis Program-06-01000012		E4.5	245	359	1832436	7	21apr29a_late_1sq_ef_scale50_25Change Scaling_masked_channels-Image Analysis Program-07-02000014
			E4.5	315	233567	21apr28b_late_1sq_ef_scale50_25Change Scaling_masked_channels-Image Analysis Program-06-01000012		E4.5	247	367	400710	1	21apr29a_late_1sq_ef_scale50_25Change Scaling_masked_channels-Image Analysis Program-07-02000014
			E4.5	316	226708	21apr28b_late_1sq_ef_scale50_25Change Scaling_masked_channels-Image Analysis Program-06-01000012		E4.5	249	369	766403	3	21apr29a_late_1sq_ef_scale50_25Change Scaling_masked_channels-Image Analysis Program-07-02000014
			E4.5	317	649439	21apr28b_late_1sq_ef_scale50_25Change Scaling_masked_channels-Image Analysis Program-06-01000012		E4.5	251	373	556662	4	21apr29a_late_1sq_ef_scale50_25Change Scaling_masked_channels-Image Analysis Program-07-02000014
			E4.5	318	221654	21apr28b_late_1sq_ef_scale50_25Change Scaling_masked_channels-Image Analysis Program-06-01000012		E4.5	253	378	750880	3	21apr29a_late_1sq_ef_scale50_25Change Scaling_masked_channels-Image Analysis Program-07-02000014
			E4.5	319	147288	21apr28b_late_1sq_ef_scale50_25Change Scaling_masked_channels-Image Analysis Program-06-01000012		E4.5	255	382	0	0	21apr29a_late_1sq_ef_scale50_25Change Scaling_masked_channels-Image Analysis Program-07-02000014
			E4.5	320	225625	21apr28b_late_1sq_ef_scale50_25Change Scaling_masked_channels-Image Analysis Program-06-01000012		E4.5	257	383	846184	4	21apr29a_late_1sq_ef_scale50_25Change Scaling_masked_channels-Image Analysis Program-07-02000014
			E4.5	321	619115	21apr28b_late_1sq_ef_scale50_25Change Scaling_masked_channels-Image Analysis Program-06-01000012		E4.5	259	388	914413	2	21apr29a_late_1sq_ef_scale50_25Change Scaling_masked_channels-Image Analysis Program-07-02000014
			E4.5	322	204326	21apr28b_late_1sq_ef_scale50_25Change Scaling_masked_channels-Image Analysis Program-06-01000012		E4.5	261	391	794922	4	21apr29a_late_1sq_ef_scale50_25Change Scaling_masked_channels-Image Analysis Program-07-02000014
			E4.5	323	224181	21apr28b_late_1sq_ef_scale50_25Change Scaling_masked_channels-Image Analysis Program-06-01000012		E4.5	263	396	635360	3	21apr29a_late_1sq_ef_scale50_25Change Scaling_masked_channels-Image Analysis Program-07-02000014
			E4.5	324	949791	21apr28b_late_1sq_ef_scale50_25Change Scaling_masked_channels-Image Analysis Program-06-01000012		E4.5	265	400	160645	1	21apr29a_late_1sq_ef_scale50_25Change Scaling_masked_channels-Image Analysis Program-07-02000014
			E4.5	325	248007	21apr28b_late_1sq_ef_scale50_25Change Scaling_masked_channels-Image Analysis Program-06-01000012		E4.5	267	402	718751	4	21apr29a_late_1sq_ef_scale50_25Change Scaling_masked_channels-Image Analysis Program-07-02000014
			E4.5	326	383021	21apr28b_late_1sq_ef_scale50_25Change Scaling_masked_channels-Image Analysis Program-06-01000012		E4.5	269	407	1486237	3	21apr29a_late_1sq_ef_scale50_25Change Scaling_masked_channels-Image Analysis Program-07-02000014
			E4.5	327	2375741	21apr28b_late_1sq_ef_scale50_25Change Scaling_masked_channels-Image Analysis Program-06-01000012		E4.5	271	411	0	0	21apr29a_late_1sq_ef_scale50_25Change Scaling_masked_channels-Image Analysis Program-07-02000014
			E4.5	328	425619	21apr28b_late_1sq_ef_scale50_25Change Scaling_masked_channels-Image Analysis Program-06-01000012		E4.5	273	412	88806	1	21apr29a_late_1sq_ef_scale50_25Change Scaling_masked_channels-Image Analysis Program-07-02000014
			E4.5	329	379772	21apr28b_late_1sq_ef_scale50_25Change Scaling_masked_channels-Image Analysis Program-06-01000012		E4.5	275	414	0	0	21apr29a_late_1sq_ef_scale50_25Change Scaling_masked_channels-Image Analysis Program-07-02000014
			E4.5	330	224542	21apr28b_late_1sq_ef_scale50_25Change Scaling_masked_channels-Image Analysis Program-06-01000012		E4.5	277	415	593845	1	21apr29a_late_1sq_ef_scale50_25Change Scaling_masked_channels-Image Analysis Program-07-02000014
			E4.5	331	8556783	21apr28b_late_1sq_ef_scale50_25Change Scaling_masked_channels-Image Analysis Program-06-01000012		E4.5	279	417	384465	2	21apr29a_late_1sq_ef_scale50_25Change Scaling_masked_channels-Image Analysis Program-07-02000014
			E4.5	332	200355	21apr28b_late_1sq_ef_scale50_25Change Scaling_masked_channels-Image Analysis Program-06-01000012		E4.5	281	420	494570	5	21apr29a_late_1sq_ef_scale50_25Change Scaling_masked_channels-Image Analysis Program-07-02000014
			E4.5	333	253422	21apr28b_late_1sq_ef_scale50_25Change Scaling_masked_channels-Image Analysis Program-06-01000012		E4.5	283	426	619476	2	21apr29a_late_1sq_ef_scale50_25Change Scaling_masked_channels-Image Analysis Program-07-02000014
			E4.5	334	428146	21apr28b_late_1sq_ef_scale50_25Change Scaling_masked_channels-Image Analysis Program-06-01000012		E4.5	285	429	705755	2	21apr29a_late_1sq_ef_scale50_25Change Scaling_masked_channels-Image Analysis Program-07-02000014
			E4.5	335	369303	21apr28b_late_1sq_ef_scale50_25Change Scaling_masked_channels-Image Analysis Program-06-01000012		E4.5	287	432	1746157	5	21apr29a_late_1sq_ef_scale50_25Change Scaling_masked_channels-Image Analysis Program-07-02000014
			E4.5	336	153425	21apr28b_late_1sq_ef_scale50_25Change Scaling_masked_channels-Image Analysis Program-06-01000012		E4.5	289	438	122018	1	21apr29a_late_1sq_ef_scale50_25Change Scaling_masked_channels-Image Analysis Program-07-02000014
			E4.5	337	241509	21apr28b_late_1sq_ef_scale50_25Change Scaling_masked_channels-Image Analysis Program-06-01000012		Diapause	23	30	649078	4	21aug12b_1sq_ef_scale50_25Change Scaling_masked_channels-Image Analysis Program-08-03000016
			E4.5	338	260642	21apr28b_late_1sq_ef_scale50_25Change Scaling_masked_channels-Image Analysis Program-06-01000012		Diapause	25	35	1373605	3	21aug12b_1sq_ef_scale50_25Change Scaling_masked_channels-Image Analysis Program-08-03000016
			E4.5	339	372191	21apr28b_late_1sq_ef_scale50_25Change Scaling_masked_channels-Image Analysis Program-06-01000012		Diapause	27	39	0	0	21aug12b_1sq_ef_scale50_25Change Scaling_masked_channels-Image Analysis Program-08-03000016
			E4.5	340	333564	21apr28b_late_1sq_ef_scale50_25Change Scaling_masked_channels-Image Analysis Program-06-01000012		Diapause	29	40	527782	2	21aug12b_1sq_ef_scale50_25Change Scaling_masked_channels-Image Analysis Program-08-03000016
			E4.5	341	325983	21apr28b_late_1sq_ef_scale50_25Change Scaling_masked_channels-Image Analysis Program-06-01000012		Diapause	37	46	1531001	4	21aug13a_1sq_ef_scale50_25Change Scaling_masked_channels-Image Analysis Program-01-04000002
			E4.5	342	190247	21apr28b_late_1sq_ef_scale50_25Change Scaling_masked_channels-Image Analysis Program-06-01000012		Diapause	39	51	1780091	5	21aug13a_1sq_ef_scale50_25Change Scaling_masked_channels-Image Analysis Program-01-04000002
			E4.5	343	250534	21apr28b_late_1sq_ef_scale50_25Change Scaling_masked_channels-Image Analysis Program-06-01000012		Diapause	41	57	0	0	21aug13a_1sq_ef_scale50_25Change Scaling_masked_channels-Image Analysis Program-01-04000002
			E4.5	344	148010	21apr28b_late_1sq_ef_scale50_25Change Scaling_masked_channels-Image Analysis Program-06-01000012		Diapause	43	58	133931	2	21aug13a_1sq_ef_scale50_25Change Scaling_masked_channels-Image Analysis Program-01-04000002
			E4.5	345	164616	21apr28b_late_1sq_ef_scale50_25Change Scaling_masked_channels-Image Analysis Program-06-01000012		Diapause	45	61	1025240	6	21aug13a_1sq_ef_scale50_25Change Scaling_masked_channels-Image Analysis Program-01-04000002
			E4.5	346	367498	21apr28b_late_1sq_ef_scale50_25Change Scaling_masked_channels-Image Analysis Program-06-01000012		Diapause	55	72	102524	1	21aug16a_1sq_ef_scale50_25Change Scaling_masked_channels-Image Analysis Program-02-05000004
			E4.5	347	619476	21apr28b_late_1sq_ef_scale50_25Change Scaling_masked_channels-Image Analysis Program-06-01000012		Diapause	57	74	189886	1	21aug16a_1sq_ef_scale50_25Change Scaling_masked_channels-Image Analysis Program-02-05000004
			E4.5	348	227069	21apr28b_late_1sq_ef_scale50_25Change Scaling_masked_channels-Image Analysis Program-06-01000012		Diapause	59	76	1286243	3	21aug16a_1sq_ef_scale50_25Change Scaling_masked_channels-Image Analysis Program-02-05000004
			E4.5	349	358112	21apr28b_late_1sq_ef_scale50_25Change Scaling_masked_channels-Image Analysis Program-06-01000012		Diapause	61	80	2301014	8	21aug16a_1sq_ef_scale50_25Change Scaling_masked_channels-Image Analysis Program-02-05000004
			E4.5	350	383021	21apr28b_late_1sq_ef_scale50_25Change Scaling_masked_channels-Image Analysis Program-06-01000012		Diapause	63	89	711531	4	21aug16a_1sq_ef_scale50_25Change Scaling_masked_channels-Image Analysis Program-02-05000004
			E4.5	351	190247	21apr28b_late_1sq_ef_scale50_25Change Scaling_masked_channels-Image Analysis Program-06-01000012		Diapause	65	94	1059174	5	21aug16a_1sq_ef_scale50_25Change Scaling_masked_channels-Image Analysis Program-02-05000004
			E4.5	352	469661	21apr28b_late_1sq_ef_scale50_25Change Scaling_masked_channels-Image Analysis Program-06-01000012		Diapause	67	100	2788725	6	21aug16a_1sq_ef_scale50_25Change Scaling_masked_channels-Image Analysis Program-02-05000004
			E4.5	353	163533	21apr28b_late_1sq_ef_scale50_25Change Scaling_masked_channels-Image Analysis Program-06-01000012		Diapause	69	107	2079360	14	21aug16a_1sq_ef_scale50_25Change Scaling_masked_channels-Image Analysis Program-02-05000004
			E4.5	354	598899	21apr28b_late_1sq_ef_scale50_25Change Scaling_masked_channels-Image Analysis Program-06-01000012		Diapause	71	122	442225	1	21aug16a_1sq_ef_scale50_25Change Scaling_masked_channels-Image Analysis Program-02-05000004
			E4.5	355	270750	21apr28b_late_1sq_ef_scale50_25Change Scaling_masked_channels-Image Analysis Program-06-01000012		Diapause	63	84	1009717	6	21aug19b_1sq_ef_scale50_25Change Scaling_masked_channels-Image Analysis Program-03-06000006
			E4.5	356	205048	21apr28b_late_1sq_ef_scale50_25Change Scaling_masked_channels-Image Analysis Program-06-01000012		Diapause	65	91	627779	5	21aug19b_1sq_ef_scale50_25Change Scaling_masked_channels-Image Analysis Program-03-06000006
			E4.5	357	418760	21apr28b_late_1sq_ef_scale50_25Change Scaling_masked_channels-Image Analysis Program-06-01000012		Diapause	67	97	414067	5	21aug19b_1sq_ef_scale50_25Change Scaling_masked_channels-Image Analysis Program-03-06000006
			E4.5	358	399627	21apr28b_late_1sq_ef_scale50_25Change Scaling_masked_channels-Image Analysis Program-06-01000012		Diapause	69	103	1659156	8	21aug19b_1sq_ef_scale50_25Change Scaling_masked_channels-Image Analysis Program-03-06000006
			E4.5	359	197106	21apr28b_late_1sq_ef_scale50_25Change Scaling_masked_channels-Image Analysis Program-06-01000012		Diapause	71	112	69673	1	21aug19b_1sq_ef_scale50_25Change Scaling_masked_channels-Image Analysis Program-03-06000006
			E4.5	360	127794	21apr28b_late_1sq_ef_scale50_25Change Scaling_masked_channels-Image Analysis Program-06-01000012		Diapause	73	114	482657	2	21aug19b_1sq_ef_scale50_25Change Scaling_masked_channels-Image Analysis Program-03-06000006
			E4.5	361	213351	21apr28b_late_1sq_ef_scale50_25Change Scaling_masked_channels-Image Analysis Program-06-01000012		Diapause	75	117	1163503	6	21aug19b_1sq_ef_scale50_25Change Scaling_masked_channels-Image Analysis Program-03-06000006
			E4.5	362	162811	21apr28b_late_1sq_ef_scale50_25Change Scaling_masked_channels-Image Analysis Program-06-01000012		Diapause	77	124	1230288	4	21aug19b_1sq_ef_scale50_25Change Scaling_masked_channels-Image Analysis Program-03-06000006
			E4.5	363	202160	21apr28b_late_1sq_ef_scale50_25Change Scaling_masked_channels-Image Analysis Program-06-01000012		Diapause	79	129	79059	1	21aug19b_1sq_ef_scale50_25Change Scaling_masked_channels-Image Analysis Program-03-06000006
			E4.5	364	287717	21apr28b_late_1sq_ef_scale50_25Change Scaling_masked_channels-Image Analysis Program-06-01000012		Diapause	81	131	705394	2	21aug19b_1sq_ef_scale50_25Change Scaling_masked_channels-Image Analysis Program-03-06000006
			E4.5	365	174002	21apr28b_late_1sq_ef_scale50_25Change Scaling_masked_channels-Image Analysis Program-06-01000012		Diapause	83	134	1231010	5	21aug19b_1sq_ef_scale50_25Change Scaling_masked_channels-Image Analysis Program-03-06000006
			E4.5	458	5835204	21apr29a_late_1sq_ef_scale50_25Change Scaling_masked_channels-Image Analysis Program-07-02000014
			E4.5	459	192774	21apr29a_late_1sq_ef_scale50_25Change Scaling_masked_channels-Image Analysis Program-07-02000014
			E4.5	460	225264	21apr29a_late_1sq_ef_scale50_25Change Scaling_masked_channels-Image Analysis Program-07-02000014
			E4.5	461	142956	21apr29a_late_1sq_ef_scale50_25Change Scaling_masked_channels-Image Analysis Program-07-02000014
			E4.5	462	420204	21apr29a_late_1sq_ef_scale50_25Change Scaling_masked_channels-Image Analysis Program-07-02000014
			E4.5	463	425258	21apr29a_late_1sq_ef_scale50_25Change Scaling_masked_channels-Image Analysis Program-07-02000014
			E4.5	464	246924	21apr29a_late_1sq_ef_scale50_25Change Scaling_masked_channels-Image Analysis Program-07-02000014
			E4.5	465	202882	21apr29a_late_1sq_ef_scale50_25Change Scaling_masked_channels-Image Analysis Program-07-02000014
			E4.5	466	293854	21apr29a_late_1sq_ef_scale50_25Change Scaling_masked_channels-Image Analysis Program-07-02000014
			E4.5	467	402154	21apr29a_late_1sq_ef_scale50_25Change Scaling_masked_channels-Image Analysis Program-07-02000014
			E4.5	468	414067	21apr29a_late_1sq_ef_scale50_25Change Scaling_masked_channels-Image Analysis Program-07-02000014
			E4.5	469	227069	21apr29a_late_1sq_ef_scale50_25Change Scaling_masked_channels-Image Analysis Program-07-02000014
			E4.5	470	212990	21apr29a_late_1sq_ef_scale50_25Change Scaling_masked_channels-Image Analysis Program-07-02000014
			E4.5	471	251617	21apr29a_late_1sq_ef_scale50_25Change Scaling_masked_channels-Image Analysis Program-07-02000014
			E4.5	472	256671	21apr29a_late_1sq_ef_scale50_25Change Scaling_masked_channels-Image Analysis Program-07-02000014
			E4.5	473	247285	21apr29a_late_1sq_ef_scale50_25Change Scaling_masked_channels-Image Analysis Program-07-02000014
			E4.5	474	1128486	21apr29a_late_1sq_ef_scale50_25Change Scaling_masked_channels-Image Analysis Program-07-02000014
			E4.5	475	467856	21apr29a_late_1sq_ef_scale50_25Change Scaling_masked_channels-Image Analysis Program-07-02000014
			E4.5	476	158479	21apr29a_late_1sq_ef_scale50_25Change Scaling_masked_channels-Image Analysis Program-07-02000014
			E4.5	477	1914744	21apr29a_late_1sq_ef_scale50_25Change Scaling_masked_channels-Image Analysis Program-07-02000014
			E4.5	478	324539	21apr29a_late_1sq_ef_scale50_25Change Scaling_masked_channels-Image Analysis Program-07-02000014
			E4.5	479	238260	21apr29a_late_1sq_ef_scale50_25Change Scaling_masked_channels-Image Analysis Program-07-02000014
			E4.5	480	3794832	21apr29a_late_1sq_ef_scale50_25Change Scaling_masked_channels-Image Analysis Program-07-02000014
			E4.5	481	235011	21apr29a_late_1sq_ef_scale50_25Change Scaling_masked_channels-Image Analysis Program-07-02000014
			E4.5	482	115520	21apr29a_late_1sq_ef_scale50_25Change Scaling_masked_channels-Image Analysis Program-07-02000014
			E4.5	483	365693	21apr29a_late_1sq_ef_scale50_25Change Scaling_masked_channels-Image Analysis Program-07-02000014
			E4.5	484	219488	21apr29a_late_1sq_ef_scale50_25Change Scaling_masked_channels-Image Analysis Program-07-02000014
			E4.5	485	321290	21apr29a_late_1sq_ef_scale50_25Change Scaling_masked_channels-Image Analysis Program-07-02000014
			E4.5	486	290605	21apr29a_late_1sq_ef_scale50_25Change Scaling_masked_channels-Image Analysis Program-07-02000014
			E4.5	487	208297	21apr29a_late_1sq_ef_scale50_25Change Scaling_masked_channels-Image Analysis Program-07-02000014
			E4.5	488	224542	21apr29a_late_1sq_ef_scale50_25Change Scaling_masked_channels-Image Analysis Program-07-02000014
			E4.5	489	190247	21apr29a_late_1sq_ef_scale50_25Change Scaling_masked_channels-Image Analysis Program-07-02000014
			E4.5	490	267140	21apr29a_late_1sq_ef_scale50_25Change Scaling_masked_channels-Image Analysis Program-07-02000014
			E4.5	491	240787	21apr29a_late_1sq_ef_scale50_25Change Scaling_masked_channels-Image Analysis Program-07-02000014
			E4.5	492	362083	21apr29a_late_1sq_ef_scale50_25Change Scaling_masked_channels-Image Analysis Program-07-02000014
			E4.5	493	33212	21apr29a_late_1sq_ef_scale50_25Change Scaling_masked_channels-Image Analysis Program-07-02000014
			E4.5	494	287356	21apr29a_late_1sq_ef_scale50_25Change Scaling_masked_channels-Image Analysis Program-07-02000014
			E4.5	495	391324	21apr29a_late_1sq_ef_scale50_25Change Scaling_masked_channels-Image Analysis Program-07-02000014
			E4.5	496	155952	21apr29a_late_1sq_ef_scale50_25Change Scaling_masked_channels-Image Analysis Program-07-02000014
			E4.5	497	217683	21apr29a_late_1sq_ef_scale50_25Change Scaling_masked_channels-Image Analysis Program-07-02000014
			E4.5	498	307572	21apr29a_late_1sq_ef_scale50_25Change Scaling_masked_channels-Image Analysis Program-07-02000014
			E4.5	499	151981	21apr29a_late_1sq_ef_scale50_25Change Scaling_masked_channels-Image Analysis Program-07-02000014
			E4.5	500	264974	21apr29a_late_1sq_ef_scale50_25Change Scaling_masked_channels-Image Analysis Program-07-02000014
			E4.5	501	192774	21apr29a_late_1sq_ef_scale50_25Change Scaling_masked_channels-Image Analysis Program-07-02000014
			E4.5	502	198550	21apr29a_late_1sq_ef_scale50_25Change Scaling_masked_channels-Image Analysis Program-07-02000014
			E4.5	503	116603	21apr29a_late_1sq_ef_scale50_25Change Scaling_masked_channels-Image Analysis Program-07-02000014
			E4.5	504	218766	21apr29a_late_1sq_ef_scale50_25Change Scaling_masked_channels-Image Analysis Program-07-02000014
			E4.5	505	227069	21apr29a_late_1sq_ef_scale50_25Change Scaling_masked_channels-Image Analysis Program-07-02000014
			E4.5	506	250173	21apr29a_late_1sq_ef_scale50_25Change Scaling_masked_channels-Image Analysis Program-07-02000014
			E4.5	507	158118	21apr29a_late_1sq_ef_scale50_25Change Scaling_masked_channels-Image Analysis Program-07-02000014
			E4.5	508	129238	21apr29a_late_1sq_ef_scale50_25Change Scaling_masked_channels-Image Analysis Program-07-02000014
			E4.5	509	5312476	21apr29a_late_1sq_ef_scale50_25Change Scaling_masked_channels-Image Analysis Program-07-02000014
			E4.5	510	3313258	21apr29a_late_1sq_ef_scale50_25Change Scaling_masked_channels-Image Analysis Program-07-02000014
			E4.5	511	102524	21apr29a_late_1sq_ef_scale50_25Change Scaling_masked_channels-Image Analysis Program-07-02000014
			E4.5	512	171836	21apr29a_late_1sq_ef_scale50_25Change Scaling_masked_channels-Image Analysis Program-07-02000014
			E4.5	513	259198	21apr29a_late_1sq_ef_scale50_25Change Scaling_masked_channels-Image Analysis Program-07-02000014
			E4.5	514	128516	21apr29a_late_1sq_ef_scale50_25Change Scaling_masked_channels-Image Analysis Program-07-02000014
			E4.5	515	191330	21apr29a_late_1sq_ef_scale50_25Change Scaling_masked_channels-Image Analysis Program-07-02000014
			E4.5	516	2279354	21apr29a_late_1sq_ef_scale50_25Change Scaling_masked_channels-Image Analysis Program-07-02000014
			E4.5	517	165699	21apr29a_late_1sq_ef_scale50_25Change Scaling_masked_channels-Image Analysis Program-07-02000014
			Diapause	246	1481544	21aug12b_1sq_ef_scale50_25Change Scaling_masked_channels-Image Analysis Program-08-03000016
			Diapause	247	3256581	21aug12b_1sq_ef_scale50_25Change Scaling_masked_channels-Image Analysis Program-08-03000016
			Diapause	248	521284	21aug12b_1sq_ef_scale50_25Change Scaling_masked_channels-Image Analysis Program-08-03000016
			Diapause	249	191691	21aug12b_1sq_ef_scale50_25Change Scaling_masked_channels-Image Analysis Program-08-03000016
			Diapause	322	25540028	21aug13a_1sq_ef_scale50_25Change Scaling_masked_channels-Image Analysis Program-01-04000002
			Diapause	323	290244	21aug13a_1sq_ef_scale50_25Change Scaling_masked_channels-Image Analysis Program-01-04000002
			Diapause	324	253783	21aug13a_1sq_ef_scale50_25Change Scaling_masked_channels-Image Analysis Program-01-04000002
			Diapause	325	269306	21aug13a_1sq_ef_scale50_25Change Scaling_masked_channels-Image Analysis Program-01-04000002
			Diapause	326	309377	21aug13a_1sq_ef_scale50_25Change Scaling_masked_channels-Image Analysis Program-01-04000002
			Diapause	327	177612	21aug13a_1sq_ef_scale50_25Change Scaling_masked_channels-Image Analysis Program-01-04000002
			Diapause	328	212990	21aug13a_1sq_ef_scale50_25Change Scaling_masked_channels-Image Analysis Program-01-04000002
			Diapause	329	291688	21aug13a_1sq_ef_scale50_25Change Scaling_masked_channels-Image Analysis Program-01-04000002
			Diapause	330	194218	21aug13a_1sq_ef_scale50_25Change Scaling_masked_channels-Image Analysis Program-01-04000002
			Diapause	331	145844	21aug13a_1sq_ef_scale50_25Change Scaling_masked_channels-Image Analysis Program-01-04000002
			Diapause	332	279414	21aug13a_1sq_ef_scale50_25Change Scaling_masked_channels-Image Analysis Program-01-04000002
			Diapause	333	122379	21aug13a_1sq_ef_scale50_25Change Scaling_masked_channels-Image Analysis Program-01-04000002
			Diapause	334	104690	21aug13a_1sq_ef_scale50_25Change Scaling_masked_channels-Image Analysis Program-01-04000002
			Diapause	335	298547	21aug13a_1sq_ef_scale50_25Change Scaling_masked_channels-Image Analysis Program-01-04000002
			Diapause	526	9623899	21aug16a_1sq_ef_scale50_25Change Scaling_masked_channels-Image Analysis Program-02-05000004
			Diapause	527	7926116	21aug16a_1sq_ef_scale50_25Change Scaling_masked_channels-Image Analysis Program-02-05000004
			Diapause	528	113354	21aug16a_1sq_ef_scale50_25Change Scaling_masked_channels-Image Analysis Program-02-05000004
			Diapause	529	1073975	21aug16a_1sq_ef_scale50_25Change Scaling_masked_channels-Image Analysis Program-02-05000004
			Diapause	530	515147	21aug16a_1sq_ef_scale50_25Change Scaling_masked_channels-Image Analysis Program-02-05000004
			Diapause	531	414789	21aug16a_1sq_ef_scale50_25Change Scaling_masked_channels-Image Analysis Program-02-05000004
			Diapause	532	538973	21aug16a_1sq_ef_scale50_25Change Scaling_masked_channels-Image Analysis Program-02-05000004
			Diapause	533	432117	21aug16a_1sq_ef_scale50_25Change Scaling_masked_channels-Image Analysis Program-02-05000004
			Diapause	534	389519	21aug16a_1sq_ef_scale50_25Change Scaling_masked_channels-Image Analysis Program-02-05000004
			Diapause	535	516230	21aug16a_1sq_ef_scale50_25Change Scaling_masked_channels-Image Analysis Program-02-05000004
			Diapause	536	1155922	21aug16a_1sq_ef_scale50_25Change Scaling_masked_channels-Image Analysis Program-02-05000004
			Diapause	537	295298	21aug16a_1sq_ef_scale50_25Change Scaling_masked_channels-Image Analysis Program-02-05000004
			Diapause	538	127794	21aug16a_1sq_ef_scale50_25Change Scaling_masked_channels-Image Analysis Program-02-05000004
			Diapause	539	80142	21aug16a_1sq_ef_scale50_25Change Scaling_masked_channels-Image Analysis Program-02-05000004
			Diapause	540	409013	21aug16a_1sq_ef_scale50_25Change Scaling_masked_channels-Image Analysis Program-02-05000004
			Diapause	541	152342	21aug16a_1sq_ef_scale50_25Change Scaling_masked_channels-Image Analysis Program-02-05000004
			Diapause	428	2125207	21aug19b_1sq_ef_scale50_25Change Scaling_masked_channels-Image Analysis Program-03-06000006
			Diapause	429	112632	21aug19b_1sq_ef_scale50_25Change Scaling_masked_channels-Image Analysis Program-03-06000006
			Diapause	430	121296	21aug19b_1sq_ef_scale50_25Change Scaling_masked_channels-Image Analysis Program-03-06000006
			Diapause	431	389519	21aug19b_1sq_ef_scale50_25Change Scaling_masked_channels-Image Analysis Program-03-06000006
			Diapause	432	7209892	21aug19b_1sq_ef_scale50_25Change Scaling_masked_channels-Image Analysis Program-03-06000006
			Diapause	433	493848	21aug19b_1sq_ef_scale50_25Change Scaling_masked_channels-Image Analysis Program-03-06000006
			Diapause	434	606480	21aug19b_1sq_ef_scale50_25Change Scaling_masked_channels-Image Analysis Program-03-06000006
			Diapause	435	352336	21aug19b_1sq_ef_scale50_25Change Scaling_masked_channels-Image Analysis Program-03-06000006
			Diapause	436	869649	21aug19b_1sq_ef_scale50_25Change Scaling_masked_channels-Image Analysis Program-03-06000006
			Diapause	437	661713	21aug19b_1sq_ef_scale50_25Change Scaling_masked_channels-Image Analysis Program-03-06000006
			Diapause	438	441142	21aug19b_1sq_ef_scale50_25Change Scaling_masked_channels-Image Analysis Program-03-06000006
			Diapause	439	342228	21aug19b_1sq_ef_scale50_25Change Scaling_masked_channels-Image Analysis Program-03-06000006
			Diapause	440	155591	21aug19b_1sq_ef_scale50_25Change Scaling_masked_channels-Image Analysis Program-03-06000006
			Diapause	441	483018	21aug19b_1sq_ef_scale50_25Change Scaling_masked_channels-Image Analysis Program-03-06000006
			Diapause	442	317319	21aug19b_1sq_ef_scale50_25Change Scaling_masked_channels-Image Analysis Program-03-06000006
			Diapause	443	450167	21aug19b_1sq_ef_scale50_25Change Scaling_masked_channels-Image Analysis Program-03-06000006

## Sheet: Fig. 4D
embryo	condition	lipid droplets
embryo10	E4.5	14
embryo12	E4.5	44
embryo14	E4.5	28
embryo15	E4.5	33
embryo16	E4.5	17
embryo19	E4.5	16
embryo2	E4.5	7
embryo3	E4.5	24
embryo4	E4.5	21
embryo5	E4.5	31
embryo7	E4.5	22
embryo8	E4.5	23
embryo9	E4.5	11
embryo1	D3 mTORi	9
embryo10	D3 mTORi	1
embryo11	D3 mTORi	11
embryo5	D3 mTORi	9
embryo7	D3 mTORi	10
embryo8	D3 mTORi	6
embryo11	D3 mTORi + carnitine	11
embryo12	D3 mTORi + carnitine	8
embryo14	D3 mTORi + carnitine	6
embryo2	D3 mTORi + carnitine	9
embryo3	D3 mTORi + carnitine	1
embryo4	D3 mTORi + carnitine	18
embryo6	D3 mTORi + carnitine	7
embryo8	D3 mTORi + carnitine	18
embryo9	D3 mTORi + carnitine	7
embryo1	D8 mTORi	6
embryo10	D8 mTORi	9
embryo3	D8 mTORi	11
embryo4	D8 mTORi	10
embryo5	D8 mTORi	7
embryo7	D8 mTORi	15
embryo2	D8 mTORi + carnitine	7
embryo3	D8 mTORi + carnitine	12
embryo7	D8 mTORi + carnitine	6
embryo2	D15 mTORi + carnitine	22
embryo4	D15 mTORi + carnitine	3
embryo5	D15 mTORi + carnitine	7

## Sheet: Fig. 4F
ImageNumber	ObjectNumber	FileName_Bodipy	Lipid_droplet_area	n	condition	numbers
1	17	Bodipy_D15_mTORi_carnitine_embryo2_0000.tif	35	2	D15 mTORi + carnitine	two
1	18	Bodipy_D15_mTORi_carnitine_embryo2_0000.tif	21	2	D15 mTORi + carnitine	two
2	3	Bodipy_D15_mTORi_carnitine_embryo2_0001.tif	14	1	D15 mTORi + carnitine	one
2	4	Bodipy_D15_mTORi_carnitine_embryo2_0001.tif	9	1	D15 mTORi + carnitine	one
2	11	Bodipy_D15_mTORi_carnitine_embryo2_0001.tif	12	1	D15 mTORi + carnitine	one
2	16	Bodipy_D15_mTORi_carnitine_embryo2_0001.tif	9	1	D15 mTORi + carnitine	one
2	21	Bodipy_D15_mTORi_carnitine_embryo2_0001.tif	65	1	D15 mTORi + carnitine	one
49	20	Bodipy_D15_mTORi_carnitine_embryo5_0002.tif	19	1	D15 mTORi + carnitine	one
52	6	Bodipy_D15_mTORi_carnitine_embryo5_0005.tif	50	1	D15 mTORi + carnitine	one
1	9	Bodipy_D8_mTORi_carnitine_embryo2_0000.tif	12	1	D8 mTORi + carnitine	one
2	5	Bodipy_D8_mTORi_carnitine_embryo2_0001.tif	34	1	D8 mTORi + carnitine	one
18	4	Bodipy_D8_mTORi_carnitine_embryo3_0003.tif	19	1	D8 mTORi + carnitine	one
20	7	Bodipy_D8_mTORi_carnitine_embryo3_0005.tif	9	1	D8 mTORi + carnitine	one
24	8	Bodipy_D8_mTORi_carnitine_embryo3_0009.tif	14	1	D8 mTORi + carnitine	one
30	1	Bodipy_D8_mTORi_carnitine_embryo7_0001.tif	14	1	D8 mTORi + carnitine	one
31	10	Bodipy_D8_mTORi_carnitine_embryo7_0002.tif	21	1	D8 mTORi + carnitine	one
1	10	Bodipy_D8_mTORi_embryo10_0000.tif	21	1	D8 mTORi	one
2	12	Bodipy_D8_mTORi_embryo10_0001.tif	32	3	D8 mTORi	three
3	4	Bodipy_D8_mTORi_embryo10_0002.tif	90	1	D8 mTORi	one
4	3	Bodipy_D8_mTORi_embryo10_0003.tif	20	5	D8 mTORi	>four
5	4	Bodipy_D8_mTORi_embryo10_0004.tif	9	4	D8 mTORi	four
18	1	Bodipy_D8_mTORi_embryo1_0005.tif	37	2	D8 mTORi	two
18	2	Bodipy_D8_mTORi_embryo1_0005.tif	20	2	D8 mTORi	two
19	9	Bodipy_D8_mTORi_embryo1_0006.tif	35	1	D8 mTORi	one
21	4	Bodipy_D8_mTORi_embryo1_0008.tif	22	1	D8 mTORi	one
25	6	Bodipy_D8_mTORi_embryo3_0000.tif	21	4	D8 mTORi	four
25	9	Bodipy_D8_mTORi_embryo3_0000.tif	12	3	D8 mTORi	three
25	12	Bodipy_D8_mTORi_embryo3_0000.tif	38	3	D8 mTORi	three
26	11	Bodipy_D8_mTORi_embryo3_0001.tif	12	1	D8 mTORi	one
37	2	Bodipy_D8_mTORi_embryo4_0000.tif	63	4	D8 mTORi	four
38	2	Bodipy_D8_mTORi_embryo4_0001.tif	16	3	D8 mTORi	three
38	3	Bodipy_D8_mTORi_embryo4_0001.tif	18	4	D8 mTORi	four
38	4	Bodipy_D8_mTORi_embryo4_0001.tif	32	4	D8 mTORi	four
40	2	Bodipy_D8_mTORi_embryo4_0003.tif	51	4	D8 mTORi	four
43	4	Bodipy_D8_mTORi_embryo4_0006.tif	19	3	D8 mTORi	three
43	5	Bodipy_D8_mTORi_embryo4_0006.tif	91	3	D8 mTORi	three
51	2	Bodipy_D8_mTORi_embryo5_0000.tif	108	4	D8 mTORi	four
53	3	Bodipy_D8_mTORi_embryo5_0002.tif	13	3	D8 mTORi	three
53	4	Bodipy_D8_mTORi_embryo5_0002.tif	16	3	D8 mTORi	three
55	1	Bodipy_D8_mTORi_embryo5_0004.tif	22	5	D8 mTORi	>four
62	4	Bodipy_D8_mTORi_embryo7_0001.tif	30	3	D8 mTORi	three
63	2	Bodipy_D8_mTORi_embryo7_0002.tif	117	1	D8 mTORi	one
63	3	Bodipy_D8_mTORi_embryo7_0002.tif	58	1	D8 mTORi	one
64	1	Bodipy_D8_mTORi_embryo7_0003.tif	131	4	D8 mTORi	four
66	3	Bodipy_D8_mTORi_embryo7_0005.tif	41	5	D8 mTORi	>four
66	4	Bodipy_D8_mTORi_embryo7_0005.tif	57	5	D8 mTORi	>four
69	1	Bodipy_D8_mTORi_embryo7_0008.tif	29	5	D8 mTORi	>four
12	1	Bodipy_D3_mTORi_embryo11_0002.tif	39	2	D3 mTORi	two
13	5	Bodipy_D3_mTORi_embryo11_0003.tif	22	1	D3 mTORi	one
20	7	Bodipy_D3_mTORi_embryo1_0001.tif	14	1	D3 mTORi	one
26	8	Bodipy_D3_mTORi_embryo1_0007.tif	75	1	D3 mTORi	one
27	5	Bodipy_D3_mTORi_embryo1_0008.tif	12	1	D3 mTORi	one
27	6	Bodipy_D3_mTORi_embryo1_0008.tif	29	1	D3 mTORi	one
30	12	Bodipy_D3_mTORi_embryo1_0011.tif	99	1	D3 mTORi	one
52	4	Bodipy_D3_mTORi_embryo5_0016.tif	27	1	D3 mTORi	one
56	1	Bodipy_D3_mTORi_embryo7_0001.tif	18	2	D3 mTORi	two
57	3	Bodipy_D3_mTORi_embryo7_0002.tif	59	1	D3 mTORi	one
58	4	Bodipy_D3_mTORi_embryo7_0003.tif	80	2	D3 mTORi	two
58	8	Bodipy_D3_mTORi_embryo7_0003.tif	65	1	D3 mTORi	one
59	9	Bodipy_D3_mTORi_embryo7_0004.tif	39	2	D3 mTORi	two
64	27	Bodipy_D3_mTORi_embryo8_0000.tif	62	1	D3 mTORi	one
64	33	Bodipy_D3_mTORi_embryo8_0000.tif	15	1	D3 mTORi	one
64	41	Bodipy_D3_mTORi_embryo8_0000.tif	29	1	D3 mTORi	one
65	2	Bodipy_D3_mTORi_embryo8_0001.tif	155	1	D3 mTORi	one
67	4	Bodipy_D3_mTORi_embryo8_0003.tif	60	1	D3 mTORi	one
4	3	Bodipy_D3_mTORi_carnitine_embryo11_0003.tif	89	1	D3 mTORi + carnitine	one
5	1	Bodipy_D3_mTORi_carnitine_embryo11_0004.tif	80	4	D3 mTORi + carnitine	four
5	2	Bodipy_D3_mTORi_carnitine_embryo11_0004.tif	80	4	D3 mTORi + carnitine	four
15	3	Bodipy_D3_mTORi_carnitine_embryo12_0002.tif	21	2	D3 mTORi + carnitine	two
17	2	Bodipy_D3_mTORi_carnitine_embryo12_0004.tif	99	3	D3 mTORi + carnitine	three
24	1	Bodipy_D3_mTORi_carnitine_embryo12_0011.tif	14	5	D3 mTORi + carnitine	>four
24	5	Bodipy_D3_mTORi_carnitine_embryo12_0011.tif	109	3	D3 mTORi + carnitine	three
25	3	Bodipy_D3_mTORi_carnitine_embryo12_0012.tif	63	2	D3 mTORi + carnitine	two
27	1	Bodipy_D3_mTORi_carnitine_embryo12_0014.tif	68	3	D3 mTORi + carnitine	three
29	4	Bodipy_D3_mTORi_carnitine_embryo12_0016.tif	15	3	D3 mTORi + carnitine	three
33	3	Bodipy_D3_mTORi_carnitine_embryo14_0001.tif	89	2	D3 mTORi + carnitine	two
33	5	Bodipy_D3_mTORi_carnitine_embryo14_0001.tif	74	1	D3 mTORi + carnitine	one
34	3	Bodipy_D3_mTORi_carnitine_embryo14_0002.tif	9	3	D3 mTORi + carnitine	three
36	1	Bodipy_D3_mTORi_carnitine_embryo14_0004.tif	76	4	D3 mTORi + carnitine	four
44	5	Bodipy_D3_mTORi_carnitine_embryo2_0002.tif	17	5	D3 mTORi + carnitine	>four
44	16	Bodipy_D3_mTORi_carnitine_embryo2_0002.tif	17	1	D3 mTORi + carnitine	one
53	4	Bodipy_D3_mTORi_carnitine_embryo2_0011.tif	9	4	D3 mTORi + carnitine	four
55	1	Bodipy_D3_mTORi_carnitine_embryo2_0013.tif	12	5	D3 mTORi + carnitine	>four
62	5	Bodipy_D3_mTORi_carnitine_embryo3_0000.tif	14	3	D3 mTORi + carnitine	three
62	10	Bodipy_D3_mTORi_carnitine_embryo3_0000.tif	20	3	D3 mTORi + carnitine	three
62	18	Bodipy_D3_mTORi_carnitine_embryo3_0000.tif	14	1	D3 mTORi + carnitine	one
69	1	Bodipy_D3_mTORi_carnitine_embryo3_0007.tif	19	5	D3 mTORi + carnitine	>four
73	1	Bodipy_D3_mTORi_carnitine_embryo4_0000.tif	41	5	D3 mTORi + carnitine	>four
74	1	Bodipy_D3_mTORi_carnitine_embryo4_0001.tif	18	4	D3 mTORi + carnitine	four
75	4	Bodipy_D3_mTORi_carnitine_embryo4_0002.tif	12	2	D3 mTORi + carnitine	two
75	5	Bodipy_D3_mTORi_carnitine_embryo4_0002.tif	19	2	D3 mTORi + carnitine	two
76	1	Bodipy_D3_mTORi_carnitine_embryo4_0003.tif	22	4	D3 mTORi + carnitine	four
76	3	Bodipy_D3_mTORi_carnitine_embryo4_0003.tif	77	3	D3 mTORi + carnitine	three
90	2	Bodipy_D3_mTORi_carnitine_embryo6_0002.tif	9	4	D3 mTORi + carnitine	four
103	1	Bodipy_D3_mTORi_carnitine_embryo6_0015.tif	24	5	D3 mTORi + carnitine	>four
103	2	Bodipy_D3_mTORi_carnitine_embryo6_0015.tif	15	5	D3 mTORi + carnitine	>four
103	4	Bodipy_D3_mTORi_carnitine_embryo6_0015.tif	136	1	D3 mTORi + carnitine	one
120	13	Bodipy_D3_mTORi_carnitine_embryo9_0000.tif	9	5	D3 mTORi + carnitine	>four
121	3	Bodipy_D3_mTORi_carnitine_embryo9_0001.tif	54	1	D3 mTORi + carnitine	one
122	3	Bodipy_D3_mTORi_carnitine_embryo9_0002.tif	154	3	D3 mTORi + carnitine	three
122	4	Bodipy_D3_mTORi_carnitine_embryo9_0002.tif	55	2	D3 mTORi + carnitine	two
122	9	Bodipy_D3_mTORi_carnitine_embryo9_0002.tif	34	4	D3 mTORi + carnitine	four
123	4	Bodipy_D3_mTORi_carnitine_embryo9_0003.tif	24	5	D3 mTORi + carnitine	>four
123	6	Bodipy_D3_mTORi_carnitine_embryo9_0003.tif	29	4	D3 mTORi + carnitine	four
125	9	Bodipy_D3_mTORi_carnitine_embryo9_0005.tif	70	2	D3 mTORi + carnitine	two
125	11	Bodipy_D3_mTORi_carnitine_embryo9_0005.tif	77	4	D3 mTORi + carnitine	four
125	12	Bodipy_D3_mTORi_carnitine_embryo9_0005.tif	74	2	D3 mTORi + carnitine	two
131	2	Bodipy_D3_mTORi_carnitine_embryo9_0011.tif	88	5	D3 mTORi + carnitine	>four
132	1	Bodipy_D3_mTORi_carnitine_embryo9_0012.tif	30	4	D3 mTORi + carnitine	four
132	2	Bodipy_D3_mTORi_carnitine_embryo9_0012.tif	23	4	D3 mTORi + carnitine	four
1	1	Bodipy_E4.5_embryo10_0000.tif	45	10	E4.5	>four
1	2	Bodipy_E4.5_embryo10_0000.tif	35	10	E4.5	>four
6	1	Bodipy_E4.5_embryo10_0005.tif	45	9	E4.5	>four
7	6	Bodipy_E4.5_embryo10_0006.tif	28	11	E4.5	>four
9	22	Bodipy_E4.5_embryo10_0008.tif	52	8	E4.5	>four
11	8	Bodipy_E4.5_embryo10_0010.tif	19	7	E4.5	>four
14	3	Bodipy_E4.5_embryo10_0013.tif	48	9	E4.5	>four
15	1	Bodipy_E4.5_embryo12_0000.tif	22	11	E4.5	>four
15	2	Bodipy_E4.5_embryo12_0000.tif	14	11	E4.5	>four
15	5	Bodipy_E4.5_embryo12_0000.tif	26	6	E4.5	>four
17	1	Bodipy_E4.5_embryo12_0002.tif	23	8	E4.5	>four
17	5	Bodipy_E4.5_embryo12_0002.tif	52	4	E4.5	four
17	6	Bodipy_E4.5_embryo12_0002.tif	23	4	E4.5	four
17	7	Bodipy_E4.5_embryo12_0002.tif	43	2	E4.5	two
18	6	Bodipy_E4.5_embryo12_0003.tif	35	6	E4.5	>four
19	2	Bodipy_E4.5_embryo12_0004.tif	40	15	E4.5	>four
19	3	Bodipy_E4.5_embryo12_0004.tif	22	4	E4.5	four
19	7	Bodipy_E4.5_embryo12_0004.tif	25	2	E4.5	two
20	2	Bodipy_E4.5_embryo12_0005.tif	43	8	E4.5	>four
20	3	Bodipy_E4.5_embryo12_0005.tif	35	6	E4.5	>four
20	5	Bodipy_E4.5_embryo12_0005.tif	15	3	E4.5	three
28	1	Bodipy_E4.5_embryo14_0000.tif	9	11	E4.5	>four
29	3	Bodipy_E4.5_embryo14_0001.tif	25	15	E4.5	>four
29	4	Bodipy_E4.5_embryo14_0001.tif	9	8	E4.5	>four
29	6	Bodipy_E4.5_embryo14_0001.tif	30	8	E4.5	>four
29	9	Bodipy_E4.5_embryo14_0001.tif	160	8	E4.5	>four
29	10	Bodipy_E4.5_embryo14_0001.tif	41	8	E4.5	>four
30	1	Bodipy_E4.5_embryo14_0002.tif	111	10	E4.5	>four
31	5	Bodipy_E4.5_embryo14_0003.tif	32	10	E4.5	>four
31	12	Bodipy_E4.5_embryo14_0003.tif	13	10	E4.5	>four
31	13	Bodipy_E4.5_embryo14_0003.tif	22	10	E4.5	>four
31	14	Bodipy_E4.5_embryo14_0003.tif	45	10	E4.5	>four
31	18	Bodipy_E4.5_embryo14_0003.tif	11	8	E4.5	>four
32	6	Bodipy_E4.5_embryo14_0004.tif	51	8	E4.5	>four
34	11	Bodipy_E4.5_embryo14_0006.tif	48	15	E4.5	>four
34	12	Bodipy_E4.5_embryo14_0006.tif	25	15	E4.5	>four
35	4	Bodipy_E4.5_embryo14_0007.tif	30	6	E4.5	>four
35	5	Bodipy_E4.5_embryo14_0007.tif	91	10	E4.5	>four
37	3	Bodipy_E4.5_embryo14_0009.tif	114	11	E4.5	>four
44	4	Bodipy_E4.5_embryo15_0000.tif	27	15	E4.5	>four
44	5	Bodipy_E4.5_embryo15_0000.tif	45	15	E4.5	>four
45	4	Bodipy_E4.5_embryo15_0001.tif	53	8	E4.5	>four
47	5	Bodipy_E4.5_embryo15_0003.tif	72	5	E4.5	>four
47	6	Bodipy_E4.5_embryo15_0003.tif	97	5	E4.5	>four
51	1	Bodipy_E4.5_embryo15_0007.tif	96	8	E4.5	>four
53	3	Bodipy_E4.5_embryo15_0009.tif	69	8	E4.5	>four
58	3	Bodipy_E4.5_embryo15_0014.tif	37	6	E4.5	>four
60	2	Bodipy_E4.5_embryo15_0016.tif	14	8	E4.5	>four
66	1	Bodipy_E4.5_embryo16_0000.tif	109	7	E4.5	>four
68	10	Bodipy_E4.5_embryo16_0002.tif	63	8	E4.5	>four
68	16	Bodipy_E4.5_embryo16_0002.tif	36	4	E4.5	four
69	1	Bodipy_E4.5_embryo16_0003.tif	29	9	E4.5	>four
69	2	Bodipy_E4.5_embryo16_0003.tif	15	5	E4.5	>four
69	9	Bodipy_E4.5_embryo16_0003.tif	47	3	E4.5	three
71	4	Bodipy_E4.5_embryo16_0005.tif	39	10	E4.5	>four
71	5	Bodipy_E4.5_embryo16_0005.tif	18	5	E4.5	>four
71	6	Bodipy_E4.5_embryo16_0005.tif	20	5	E4.5	>four
72	1	Bodipy_E4.5_embryo16_0006.tif	24	8	E4.5	>four
73	4	Bodipy_E4.5_embryo16_0007.tif	75	3	E4.5	three
82	1	Bodipy_E4.5_embryo19_0000.tif	27	11	E4.5	>four
82	2	Bodipy_E4.5_embryo19_0000.tif	11	11	E4.5	>four
83	4	Bodipy_E4.5_embryo19_0001.tif	14	11	E4.5	>four
83	5	Bodipy_E4.5_embryo19_0001.tif	23	8	E4.5	>four
86	2	Bodipy_E4.5_embryo19_0004.tif	92	8	E4.5	>four
92	1	Bodipy_E4.5_embryo19_0010.tif	25	9	E4.5	>four
94	1	Bodipy_E4.5_embryo19_0012.tif	12	9	E4.5	>four
99	1	Bodipy_E4.5_embryo2_0000.tif	24	15	E4.5	>four
102	3	Bodipy_E4.5_embryo2_0003.tif	147	9	E4.5	>four
103	1	Bodipy_E4.5_embryo2_0004.tif	53	15	E4.5	>four
105	1	Bodipy_E4.5_embryo2_0006.tif	19	15	E4.5	>four
106	1	Bodipy_E4.5_embryo2_0007.tif	48	9	E4.5	>four
108	1	Bodipy_E4.5_embryo2_0009.tif	116	8	E4.5	>four
110	2	Bodipy_E4.5_embryo2_0011.tif	19	11	E4.5	>four
111	2	Bodipy_E4.5_embryo2_0012.tif	15	5	E4.5	>four
118	2	Bodipy_E4.5_embryo3_0000.tif	40	5	E4.5	>four
118	3	Bodipy_E4.5_embryo3_0000.tif	16	15	E4.5	>four
118	10	Bodipy_E4.5_embryo3_0000.tif	30	8	E4.5	>four
118	16	Bodipy_E4.5_embryo3_0000.tif	27	11	E4.5	>four
118	22	Bodipy_E4.5_embryo3_0000.tif	15	11	E4.5	>four
118	32	Bodipy_E4.5_embryo3_0000.tif	9	11	E4.5	>four
119	4	Bodipy_E4.5_embryo3_0001.tif	140	11	E4.5	>four
119	9	Bodipy_E4.5_embryo3_0001.tif	11	10	E4.5	>four
119	15	Bodipy_E4.5_embryo3_0001.tif	9	10	E4.5	>four
119	17	Bodipy_E4.5_embryo3_0001.tif	149	6	E4.5	>four
119	23	Bodipy_E4.5_embryo3_0001.tif	21	3	E4.5	three
120	12	Bodipy_E4.5_embryo3_0002.tif	63	11	E4.5	>four
120	16	Bodipy_E4.5_embryo3_0002.tif	9	4	E4.5	four
121	5	Bodipy_E4.5_embryo3_0003.tif	36	8	E4.5	>four
121	6	Bodipy_E4.5_embryo3_0003.tif	28	6	E4.5	>four
121	8	Bodipy_E4.5_embryo3_0003.tif	89	6	E4.5	>four
121	14	Bodipy_E4.5_embryo3_0003.tif	35	4	E4.5	four
121	17	Bodipy_E4.5_embryo3_0003.tif	21	2	E4.5	two
122	1	Bodipy_E4.5_embryo3_0004.tif	85	8	E4.5	>four
122	8	Bodipy_E4.5_embryo3_0004.tif	138	8	E4.5	>four
122	10	Bodipy_E4.5_embryo3_0004.tif	43	11	E4.5	>four
122	15	Bodipy_E4.5_embryo3_0004.tif	119	10	E4.5	>four
124	4	Bodipy_E4.5_embryo3_0006.tif	95	8	E4.5	>four
131	3	Bodipy_E4.5_embryo3_0013.tif	107	6	E4.5	>four
135	3	Bodipy_E4.5_embryo3_0017.tif	15	15	E4.5	>four
136	3	Bodipy_E4.5_embryo3_0018.tif	41	10	E4.5	>four
137	1	Bodipy_E4.5_embryo4_0000.tif	126	15	E4.5	>four
137	3	Bodipy_E4.5_embryo4_0000.tif	168	8	E4.5	>four
138	2	Bodipy_E4.5_embryo4_0001.tif	24	11	E4.5	>four
139	9	Bodipy_E4.5_embryo4_0002.tif	100	15	E4.5	>four
140	5	Bodipy_E4.5_embryo4_0003.tif	71	5	E4.5	>four
140	6	Bodipy_E4.5_embryo4_0003.tif	54	15	E4.5	>four
140	11	Bodipy_E4.5_embryo4_0003.tif	61	10	E4.5	>four
141	9	Bodipy_E4.5_embryo4_0004.tif	66	8	E4.5	>four
141	11	Bodipy_E4.5_embryo4_0004.tif	27	4	E4.5	four
143	6	Bodipy_E4.5_embryo4_0006.tif	86	7	E4.5	>four
143	7	Bodipy_E4.5_embryo4_0006.tif	136	7	E4.5	>four
144	2	Bodipy_E4.5_embryo4_0007.tif	34	7	E4.5	>four
144	4	Bodipy_E4.5_embryo4_0007.tif	146	7	E4.5	>four
145	3	Bodipy_E4.5_embryo4_0008.tif	15	9	E4.5	>four
145	7	Bodipy_E4.5_embryo4_0008.tif	146	5	E4.5	>four
146	4	Bodipy_E4.5_embryo4_0009.tif	37	11	E4.5	>four
149	1	Bodipy_E4.5_embryo4_0012.tif	67	9	E4.5	>four
154	9	Bodipy_E4.5_embryo5_0000.tif	9	10	E4.5	>four
154	11	Bodipy_E4.5_embryo5_0000.tif	11	8	E4.5	>four
154	18	Bodipy_E4.5_embryo5_0000.tif	15	3	E4.5	three
154	19	Bodipy_E4.5_embryo5_0000.tif	124	5	E4.5	>four
154	27	Bodipy_E4.5_embryo5_0000.tif	55	2	E4.5	two
155	2	Bodipy_E4.5_embryo5_0001.tif	39	10	E4.5	>four
155	8	Bodipy_E4.5_embryo5_0001.tif	23	3	E4.5	three
155	10	Bodipy_E4.5_embryo5_0001.tif	22	1	E4.5	one
156	2	Bodipy_E4.5_embryo5_0002.tif	39	11	E4.5	>four
156	5	Bodipy_E4.5_embryo5_0002.tif	67	10	E4.5	>four
156	8	Bodipy_E4.5_embryo5_0002.tif	18	8	E4.5	>four
156	21	Bodipy_E4.5_embryo5_0002.tif	53	2	E4.5	two
157	12	Bodipy_E4.5_embryo5_0003.tif	162	5	E4.5	>four
158	1	Bodipy_E4.5_embryo5_0004.tif	35	8	E4.5	>four
160	1	Bodipy_E4.5_embryo5_0006.tif	61	8	E4.5	>four
170	15	Bodipy_E4.5_embryo7_0001.tif	108	10	E4.5	>four
171	1	Bodipy_E4.5_embryo7_0002.tif	59	11	E4.5	>four
171	6	Bodipy_E4.5_embryo7_0002.tif	22	5	E4.5	>four
172	3	Bodipy_E4.5_embryo7_0003.tif	101	5	E4.5	>four
172	4	Bodipy_E4.5_embryo7_0003.tif	42	11	E4.5	>four
172	10	Bodipy_E4.5_embryo7_0003.tif	123	5	E4.5	>four
172	11	Bodipy_E4.5_embryo7_0003.tif	142	2	E4.5	two
172	13	Bodipy_E4.5_embryo7_0003.tif	40	2	E4.5	two
173	13	Bodipy_E4.5_embryo7_0004.tif	67	1	E4.5	one
176	7	Bodipy_E4.5_embryo7_0007.tif	98	10	E4.5	>four
176	9	Bodipy_E4.5_embryo7_0007.tif	153	5	E4.5	>four
177	9	Bodipy_E4.5_embryo7_0008.tif	112	3	E4.5	three
186	2	Bodipy_E4.5_embryo8_0000.tif	30	11	E4.5	>four
188	6	Bodipy_E4.5_embryo8_0002.tif	86	6	E4.5	>four
188	10	Bodipy_E4.5_embryo8_0002.tif	30	8	E4.5	>four
189	4	Bodipy_E4.5_embryo8_0003.tif	9	10	E4.5	>four
189	11	Bodipy_E4.5_embryo8_0003.tif	22	8	E4.5	>four
189	15	Bodipy_E4.5_embryo8_0003.tif	45	6	E4.5	>four
190	2	Bodipy_E4.5_embryo8_0004.tif	119	6	E4.5	>four
191	5	Bodipy_E4.5_embryo8_0005.tif	47	2	E4.5	two
193	2	Bodipy_E4.5_embryo8_0007.tif	25	8	E4.5	>four
194	3	Bodipy_E4.5_embryo8_0008.tif	33	3	E4.5	three
199	2	Bodipy_E4.5_embryo9_0000.tif	34	15	E4.5	>four
200	4	Bodipy_E4.5_embryo9_0001.tif	14	7	E4.5	>four
200	5	Bodipy_E4.5_embryo9_0001.tif	15	11	E4.5	>four
203	2	Bodipy_E4.5_embryo9_0004.tif	21	4	E4.5	four
203	4	Bodipy_E4.5_embryo9_0004.tif	162	3	E4.5	three
