# Supplementary material for: FOXO1-mediated lipid metabolism maintains mammalian embryos in dormancy
Source: Nat Cell Biol. 2024 Jan 4;26(2):181–93. doi: 10.1038/s41556-023-01325-3 (PMC10866708; doi:10.1038/s41556-023-01325-3)
Supplement: Supplementary file 19 — Statistical source data. [file 41556_2023_1325_MOESM19_ESM.xlsx]

## Sheet: Fig.5C
condition	embryo	Oct4_status	AreaShape_Area	Intensity_IntegratedIntensity_DAPI	Intensity_IntegratedIntensity_H4K16ac	Normalised_IntegratedIntensity_H4K16ac	Area_corr_Normalised_IntegratedIntensity_H4K16ac
E4.5	embryo1	Oct4_positive	493	186.525	185.42	0.994071	0.00201637
E4.5	embryo1	Oct4_positive	704	246.784	211.914	0.8587	0.00121974
E4.5	embryo1	Oct4_positive	864	379.482	434.369	1.14463	0.00132481
E4.5	embryo1	Oct4_positive	1247	465.369	645.992	1.38813	0.00111318
E4.5	embryo1	Oct4_positive	1227	725.294	893.98	1.23258	0.00100454
E4.5	embryo1	Oct4_positive	2121	927.482	1335.34	1.43975	0.000678806
E4.5	embryo1	Oct4_positive	2926	1306.3	1900.78	1.45509	0.000497297
E4.5	embryo1	Oct4_positive	664	208.745	223.094	1.06874	0.00160955
E4.5	embryo1	Oct4_positive	843	274.231	366.306	1.33575	0.00158453
E4.5	embryo1	Oct4_positive	1000	413.09	412.933	0.99962	0.00099962
E4.5	embryo1	Oct4_positive	1409	518.137	580.588	1.12053	0.000795266
E4.5	embryo1	Oct4_positive	1465	512.224	586.09	1.14421	0.000781029
E4.5	embryo1	Oct4_positive	3285	1430.51	1545.47	1.08036	0.000328878
E4.5	embryo1	Oct4_positive	1030	373.278	309.357	0.828756	0.000804618
E4.5	embryo1	Oct4_positive	3364	1166.38	1214.66	1.0414	0.000309571
E4.5	embryo2	Oct4_positive	1195	376.961	237.325	0.629576	0.000526842
E4.5	embryo2	Oct4_positive	1201	375.373	406.827	1.0838	0.000902412
E4.5	embryo2	Oct4_positive	1251	432.792	427.718	0.988275	0.000789988
E4.5	embryo2	Oct4_positive	1994	592.541	758.114	1.27943	0.000641639
E4.5	embryo2	Oct4_positive	641	150.98	131.918	0.87374	0.00136309
E4.5	embryo2	Oct4_positive	1156	251.537	182.216	0.724408	0.000626651
E4.5	embryo2	Oct4_positive	750	146.337	215.659	1.47371	0.00196495
E4.5	embryo2	Oct4_positive	720	139.353	223.89	1.60664	0.00223145
E4.5	embryo2	Oct4_positive	871	173.02	248.455	1.43599	0.00164867
E4.5	embryo2	Oct4_positive	1136	276.035	274.961	0.996107	0.000876855
E4.5	embryo2	Oct4_positive	1277	294.365	292.898	0.995018	0.000779184
E4.5	embryo2	Oct4_positive	1514	335.718	382.467	1.13925	0.000752478
E4.5	embryo2	Oct4_positive	1287	351.537	407.392	1.15889	0.000900457
E4.5	embryo2	Oct4_positive	1887	388.043	469.518	1.20996	0.00064121
E4.5	embryo2	Oct4_positive	1470	479.631	512.749	1.06905	0.000727244
E4.5	embryo2	Oct4_positive	367	53.6667	57.7843	1.07673	0.00293386
E4.5	embryo2	Oct4_positive	452	69.5098	65.902	0.948096	0.00209756
E4.5	embryo2	Oct4_positive	392	58.651	95.6039	1.63005	0.00415829
E4.5	embryo2	Oct4_positive	763	109.043	111.753	1.02485	0.00134319
E4.5	embryo2	Oct4_positive	1188	178.392	150.063	0.841196	0.000708077
E4.5	embryo2	Oct4_positive	785	117.937	152.714	1.29487	0.00164952
E4.5	embryo2	Oct4_positive	1025	153.796	183.682	1.19432	0.00116519
E4.5	embryo2	Oct4_positive	1232	212.678	185.973	0.874431	0.000709765
E4.5	embryo2	Oct4_positive	891	148.078	195.741	1.32188	0.00148359
E4.5	embryo2	Oct4_positive	1241	187.6	287.502	1.53253	0.00123491
E4.5	embryo2	Oct4_positive	1626	294.827	450.565	1.52823	0.000939872
E4.5	embryo2	Oct4_positive	724	78.3176	96.6706	1.23434	0.00170489
E4.5	embryo2	Oct4_positive	617	56.5804	126.067	2.2281	0.00361118
E4.5	embryo2	Oct4_positive	782	78.1765	148.855	1.90409	0.0024349
E4.5	embryo2	Oct4_positive	954	114.29	168.812	1.47705	0.00154827
E4.5	embryo2	Oct4_positive	1019	108.035	237.584	2.19914	0.00215813
E4.5	embryo2	Oct4_positive	1100	103.949	246.98	2.37598	0.00215998
E4.5	embryo3	Oct4_positive	2067	1307.29	1074.58	0.821988	0.000397672
E4.5	embryo3	Oct4_positive	1178	474.173	224.255	0.472939	0.000401477
E4.5	embryo3	Oct4_positive	3538	1582.24	1041.64	0.658332	0.000186075
E4.5	embryo3	Oct4_positive	3629	1487.61	1350.1	0.907563	0.000250086
E4.5	embryo3	Oct4_positive	1544	584.973	593.949	1.01535	0.000657607
E4.5	embryo3	Oct4_positive	4129	1575.29	1195.12	0.758667	0.000183741
E4.5	embryo3	Oct4_positive	1843	472.922	459.722	0.972088	0.000527449
E4.5	embryo3	Oct4_positive	3503	1043.39	961.027	0.921064	0.000262936
E4.5	embryo3	Oct4_positive	1835	324.129	318.761	0.983437	0.000535933
E4.5	embryo4	Oct4_positive	1180	543.686	385.118	0.708345	0.000600293
E4.5	embryo4	Oct4_positive	987	481.212	541.663	1.12562	0.00114045
E4.5	embryo4	Oct4_positive	1018	229.745	380.984	1.65829	0.00162897
E4.5	embryo4	Oct4_positive	1484	323.082	381.529	1.1809	0.000795758
E4.5	embryo4	Oct4_positive	2015	485.678	494.851	1.01889	0.000505651
E4.5	embryo4	Oct4_positive	2465	654.698	532.651	0.813583	0.000330054
E4.5	embryo4	Oct4_positive	4122	1038.12	1009.13	0.972072	0.000235825
E4.5	embryo4	Oct4_positive	354	43.9176	95.1765	2.16716	0.00612191
E4.5	embryo4	Oct4_positive	1577	290.812	374.435	1.28755	0.000816457
E4.5	embryo4	Oct4_positive	1594	278.506	385.769	1.38514	0.000868969
E4.5	embryo4	Oct4_positive	1797	289.067	474.984	1.64317	0.000914394
E4.5	embryo5	Oct4_positive	491	152.855	71.5804	0.46829	0.000953747
E4.5	embryo5	Oct4_positive	1456	593.565	266.102	0.448312	0.000307906
E4.5	embryo5	Oct4_positive	653	370.165	280.996	0.759111	0.0011625
E4.5	embryo5	Oct4_positive	1567	712.043	354.871	0.498384	0.000318049
E4.5	embryo5	Oct4_positive	1551	675.761	594.267	0.879404	0.000566992
E4.5	embryo5	Oct4_positive	2999	1519.73	897.129	0.59032	0.000196839
E4.5	embryo5	Oct4_positive	2258	1138.03	1198.25	1.05292	0.000466305
E4.5	embryo5	Oct4_positive	2879	1515.75	1319.68	0.870644	0.000302412
E4.5	embryo5	Oct4_positive	361	98.1569	97.0353	0.988574	0.00273843
E4.5	embryo5	Oct4_positive	785	226.812	256.039	1.12886	0.00143804
E4.5	embryo5	Oct4_positive	1166	444.318	351.141	0.790293	0.000677781
E4.5	embryo5	Oct4_positive	1783	768.624	709.133	0.922602	0.000517443
E4.5	embryo5	Oct4_positive	3260	1174.39	1060.89	0.903349	0.000277101
E4.5	embryo5	Oct4_positive	3486	1461.56	1673.71	1.14515	0.0003285
E4.5	embryo5	Oct4_positive	423	123.498	52.9726	0.428934	0.00101403
E4.5	embryo5	Oct4_positive	1212	483.929	367.427	0.759258	0.000626451
E4.5	embryo5	Oct4_positive	2524	999.408	1104.4	1.10506	0.00043782
E4.5	embryo6	Oct4_positive	885	132.8	78.9961	0.59485	0.000672147
E4.5	embryo6	Oct4_positive	951	350.078	243.784	0.696371	0.000732251
E4.5	embryo6	Oct4_positive	949	348.98	425.243	1.21853	0.00128401
E4.5	embryo6	Oct4_positive	1707	789.467	820.655	1.03951	0.000608966
E4.5	embryo6	Oct4_positive	765	285.569	190.525	0.667179	0.00087213
E4.5	embryo6	Oct4_positive	3264	1282.07	1016.73	0.793036	0.000242965
E4.5	embryo6	Oct4_positive	3473	1091.36	1188	1.08855	0.000313432
E4.5	embryo6	Oct4_positive	2424	914.565	1244.55	1.36081	0.00056139
E4.5	embryo6	Oct4_positive	4025	1522.03	1700.75	1.11742	0.00027762
E4.5	embryo6	Oct4_positive	400	114.082	197.914	1.73483	0.00433708
E4.5	embryo6	Oct4_positive	1576	356.475	597.031	1.67482	0.0010627
E4.5	embryo6	Oct4_positive	1315	587.988	627.49	1.06718	0.000811545
E4.5	embryo6	Oct4_positive	2583	765.459	1105.96	1.44484	0.000559365
E4.5	embryo6	Oct4_positive	2255	855.914	1224.51	1.43065	0.000634433
E4.5	embryo6	Oct4_positive	3162	1023.68	1242.53	1.21378	0.000383866
E4.5	embryo6	Oct4_positive	325	63.0314	94.6824	1.50215	0.00462199
E4.5	embryo6	Oct4_positive	418	77.7804	120.945	1.55496	0.00371999
E4.5	embryo6	Oct4_positive	669	134.78	229.796	1.70497	0.00254853
E4.5	embryo6	Oct4_positive	644	131.859	254.322	1.92874	0.00299494
E4.5	embryo6	Oct4_positive	897	185.337	330.71	1.78437	0.00198926
E4.5	embryo6	Oct4_positive	1041	214.365	353.784	1.65039	0.00158538
E4.5	embryo6	Oct4_positive	1459	313.941	375.553	1.19625	0.000819913
E4.5	embryo6	Oct4_positive	1333	246.776	381.965	1.54782	0.00116115
E4.5	embryo6	Oct4_positive	1225	308.443	415.773	1.34797	0.00110038
E4.5	embryo6	Oct4_positive	1191	392.835	614.553	1.5644	0.00131352
E4.5	embryo6	Oct4_positive	1632	520.224	639.922	1.23009	0.000753731
E4.5	embryo7	Oct4_positive	693	239.008	491.871	2.05797	0.00296965
E4.5	embryo7	Oct4_positive	838	156.71	287.373	1.83379	0.00218829
E4.5	embryo7	Oct4_positive	2424	696.529	770.651	1.10642	0.000456442
E4.5	embryo7	Oct4_positive	1012	195.004	231.063	1.18491	0.00117086
E4.5	embryo7	Oct4_positive	1186	178.259	237.008	1.32957	0.00112106
E4.5	embryo7	Oct4_positive	865	99.0863	257.502	2.59877	0.00300435
E4.5	embryo7	Oct4_positive	1412	218.239	299.306	1.37146	0.000971287
E4.5	embryo7	Oct4_positive	2072	335.22	430.455	1.2841	0.000619739
E4.5	embryo7	Oct4_positive	4501	700.42	1040.58	1.48565	0.000330072
E4.5	embryo7	Oct4_positive	766	64.9922	134.886	2.07542	0.00270943
E4.5	embryo7	Oct4_positive	1066	82.7098	137.925	1.66758	0.00156434
E4.5	embryo7	Oct4_positive	750	79.3176	208.455	2.6281	0.00350414
E4.5	embryo7	Oct4_positive	2176	168.004	462.231	2.75131	0.00126439
E4.5	embryo8	Oct4_positive	3862	1372.7	1298.67	0.946072	0.000244969
E4.5	embryo8	Oct4_positive	958	332.188	327.424	0.985657	0.00102887
E4.5	embryo8	Oct4_positive	2095	679.302	776.627	1.14327	0.000545715
E4.5	embryo8	Oct4_positive	4608	1482.05	1424.35	0.961061	0.000208564
E4.5	embryo8	Oct4_positive	697	181.38	196.667	1.08428	0.00155563
E4.5	embryo8	Oct4_positive	743	174.196	229.71	1.31869	0.00177481
E4.5	embryo8	Oct4_positive	1111	226.902	312.118	1.37556	0.00123813
E4.5	embryo8	Oct4_positive	2223	597.376	829.302	1.38824	0.000624489
E4.5	embryo8	Oct4_positive	3102	869.263	968.439	1.11409	0.000359153
D3 mTORi	embryo1	Oct4_positive	927	434.388	505.498	1.1637	0.00125534
D3 mTORi	embryo1	Oct4_positive	3774	2072.71	2046.6	0.987405	0.000261634
D3 mTORi	embryo1	Oct4_positive	1307	677.38	846.89	1.25024	0.000956575
D3 mTORi	embryo1	Oct4_positive	679	246.992	531.984	2.15385	0.00317209
D3 mTORi	embryo1	Oct4_positive	714	227.953	190.278	0.834727	0.00116909
D3 mTORi	embryo1	Oct4_positive	1302	588.384	477.502	0.811548	0.000623309
D3 mTORi	embryo2	Oct4_positive	1409	937.882	623.322	0.664605	0.000471686
D3 mTORi	embryo2	Oct4_positive	2644	867.361	1015.96	1.17133	0.000443014
D3 mTORi	embryo2	Oct4_positive	692	486.576	291.318	0.598709	0.000865186
D3 mTORi	embryo2	Oct4_positive	935	66.3333	68.149	1.02737	0.00109879
D3 mTORi	embryo2	Oct4_positive	1875	211.22	259.71	1.22957	0.000655772
D3 mTORi	embryo2	Oct4_positive	1245	948.686	610.392	0.643408	0.000516793
D3 mTORi	embryo2	Oct4_positive	1585	989.996	1184.3	1.19627	0.000754744
D3 mTORi	embryo2	Oct4_positive	1676	1172.68	1028.73	0.877248	0.000523418
D3 mTORi	embryo2	Oct4_positive	1902	1294.65	1618.13	1.24986	0.000657132
D3 mTORi	embryo2	Oct4_positive	1032	296.867	252.467	0.850438	0.000824068
D3 mTORi	embryo2	Oct4_positive	1235	848.984	650.455	0.766157	0.00062037
D3 mTORi	embryo2	Oct4_positive	1265	874.298	885.498	1.01281	0.000800641
D3 mTORi	embryo2	Oct4_positive	1335	704.235	634.255	0.900629	0.000674629
D3 mTORi	embryo2	Oct4_positive	1252	803.773	739.412	0.919927	0.000734766
D3 mTORi	embryo2	Oct4_positive	1605	897.533	729.024	0.812252	0.000506076
D3 mTORi	embryo2	Oct4_positive	1575	704.722	733.094	1.04026	0.000660483
D3 mTORi	embryo2	Oct4_positive	1914	803.588	758.031	0.943308	0.000492846
D3 mTORi	embryo2	Oct4_positive	1913	1182.05	1021.73	0.864376	0.000451843
D3 mTORi	embryo2	Oct4_positive	1193	564.894	525.855	0.930891	0.000780294
D3 mTORi	embryo2	Oct4_positive	1377	649.157	527.675	0.812861	0.000590313
D3 mTORi	embryo2	Oct4_positive	1079	670.702	600.459	0.895269	0.000829721
D3 mTORi	embryo2	Oct4_positive	1415	605.596	943.231	1.55753	0.00110072
D3 mTORi	embryo2	Oct4_positive	1162	426.765	541.212	1.26817	0.00109137
D3 mTORi	embryo2	Oct4_positive	1052	440.827	465.847	1.05676	0.00100452
D3 mTORi	embryo2	Oct4_positive	1694	547.22	684.357	1.25061	0.000738257
D3 mTORi	embryo2	Oct4_positive	888	424.839	568.863	1.33901	0.00150789
D3 mTORi	embryo2	Oct4_positive	1177	327.702	275.918	0.841977	0.000715359
D3 mTORi	embryo2	Oct4_positive	1839	547.894	560.918	1.02377	0.000556699
D3 mTORi	embryo2	Oct4_positive	2079	788.871	716.565	0.908343	0.000436913
D3 mTORi	embryo2	Oct4_positive	861	312.725	271.341	0.867666	0.00100774
D3 mTORi	embryo2	Oct4_positive	869	281.008	260.624	0.92746	0.00106727
D3 mTORi	embryo2	Oct4_positive	1410	503.008	480.522	0.955296	0.000677515
D3 mTORi	embryo2	Oct4_positive	3119	1103.29	602.059	0.545694	0.000174958
D3 mTORi	embryo2	Oct4_positive	2181	585.267	221.816	0.378999	0.000173773
D3 mTORi	embryo2	Oct4_positive	3087	940.157	737.655	0.784608	0.000254165
D3 mTORi	embryo2	Oct4_positive	1212	298.718	291.224	0.974912	0.000804383
D3 mTORi	embryo2	Oct4_positive	1652	487.314	263.529	0.54078	0.000327349
D3 mTORi	embryo2	Oct4_positive	840	182.337	202.635	1.11132	0.001323
D3 mTORi	embryo2	Oct4_positive	1066	255.431	337.29	1.32047	0.00123872
D3 mTORi	embryo2	Oct4_positive	735	153.012	157.404	1.0287	0.0013996
D3 mTORi	embryo2	Oct4_positive	976	276.078	219.702	0.795795	0.000815364
D3 mTORi	embryo2	Oct4_positive	708	139.349	159.616	1.14544	0.00161785
D3 mTORi	embryo2	Oct4_positive	2105	547.714	399.431	0.72927	0.000346447
D3 mTORi	embryo2	Oct4_positive	2285	673.314	710.282	1.05491	0.000461665
D3 mTORi	embryo2	Oct4_positive	4011	872.663	547.949	0.627905	0.000156546
D3 mTORi	embryo2	Oct4_positive	713	135.855	117.867	0.867592	0.00121682
D3 mTORi	embryo2	Oct4_positive	1000	177.706	187.741	1.05647	0.00105647
D3 mTORi	embryo2	Oct4_positive	1453	254.682	355.098	1.39428	0.000959586
D3 mTORi	embryo2	Oct4_positive	3337	922.447	735.514	0.797351	0.000238942
D3 mTORi	embryo2	Oct4_positive	882	143.314	144.588	1.00889	0.00114387
D3 mTORi	embryo2	Oct4_positive	592	101.737	93.2902	0.916972	0.00154894
D3 mTORi	embryo2	Oct4_positive	1082	223.071	87.5098	0.392296	0.000362566
D3 mTORi	embryo2	Oct4_positive	915	242.431	219.749	0.906438	0.000990643
D3 mTORi	embryo2	Oct4_positive	1279	223.502	349.839	1.56526	0.00122382
D3 mTORi	embryo2	Oct4_positive	1030	191.929	256.055	1.33411	0.00129525
D3 mTORi	embryo2	Oct4_positive	1998	399.29	300.831	0.753415	0.000377085
D3 mTORi	embryo2	Oct4_positive	656	111.012	120.588	1.08627	0.00165589
D3 mTORi	embryo2	Oct4_positive	1366	347.933	308.918	0.887864	0.000649974
D3 mTORi	embryo2	Oct4_positive	987	219.4	204.796	0.933437	0.000945732
D3 mTORi	embryo2	Oct4_positive	471	71.6471	69.0157	0.963273	0.00204517
D3 mTORi	embryo2	Oct4_positive	811	116.063	143.522	1.23659	0.00152477
D3 mTORi	embryo2	Oct4_positive	1226	154.275	208.278	1.35005	0.00110118
D3 mTORi	embryo2	Oct4_positive	1133	138.278	217.02	1.56944	0.00138521
D3 mTORi	embryo2	Oct4_positive	824	184.094	172.204	0.935412	0.00113521
D3 mTORi	embryo2	Oct4_positive	1112	117.169	184.898	1.57805	0.00141911
D3 mTORi	embryo2	Oct4_positive	3133	459.988	338.498	0.735884	0.000234882
D3 mTORi	embryo2	Oct4_positive	1283	136.784	200.404	1.46511	0.00114194
D3 mTORi	embryo2	Oct4_positive	1368	205.671	320.988	1.56069	0.00114086
D3 mTORi	embryo2	Oct4_positive	743	81.4431	121.894	1.49668	0.00201437
D3 mTORi	embryo2	Oct4_positive	872	94	154.784	1.64664	0.00188835
D3 mTORi	embryo2	Oct4_positive	1009	195.2	195.302	1.00052	0.000991598
D3 mTORi	embryo2	Oct4_positive	1276	192.071	222.314	1.15746	0.000907099
D3 mTORi	embryo2	Oct4_positive	742	93.1882	111.545	1.19699	0.00161319
D3 mTORi	embryo2	Oct4_positive	833	124.569	147.659	1.18536	0.001423
D3 mTORi	embryo2	Oct4_positive	1386	277.259	220.376	0.79484	0.000573478
D3 mTORi	embryo2	Oct4_positive	1723	211.78	201.055	0.949356	0.00055099
D3 mTORi	embryo2	Oct4_positive	441	46.6471	60.0941	1.28827	0.00292125
D3 mTORi	embryo2	Oct4_positive	994	112.184	104.498	0.931485	0.000937108
D3 mTORi	embryo3	Oct4_positive	557	363.78	291.286	0.80072	0.00143756
D3 mTORi	embryo3	Oct4_positive	1196	842.686	566.526	0.672285	0.000562111
D3 mTORi	embryo3	Oct4_positive	2520	1370.25	1225.27	0.894194	0.000354839
D3 mTORi	embryo3	Oct4_positive	720	319.925	336.918	1.05311	0.00146266
D3 mTORi	embryo3	Oct4_positive	3155	1847.37	1441.05	0.780056	0.000247244
D3 mTORi	embryo3	Oct4_positive	995	707.847	414.035	0.584922	0.000587861
D3 mTORi	embryo3	Oct4_positive	2423	1149.31	994.204	0.865047	0.000357015
D3 mTORi	embryo3	Oct4_positive	536	341.62	291.929	0.854545	0.0015943
D3 mTORi	embryo3	Oct4_positive	1299	617.298	695.271	1.12631	0.000867061
D3 mTORi	embryo3	Oct4_positive	948	425.533	433.024	1.0176	0.00107342
D3 mTORi	embryo3	Oct4_positive	803	483.51	475.918	0.984298	0.00122578
D3 mTORi	embryo3	Oct4_positive	1259	992.361	576.243	0.580679	0.000461222
D3 mTORi	embryo3	Oct4_positive	897	315.549	90.3804	0.286423	0.000319312
D3 mTORi	embryo3	Oct4_positive	778	452.42	279.455	0.61769	0.000793946
D3 mTORi	embryo3	Oct4_positive	2031	952.545	694.926	0.729546	0.000359205
D3 mTORi	embryo3	Oct4_positive	1517	566.851	592.647	1.04551	0.000689194
D3 mTORi	embryo3	Oct4_positive	1902	757.514	683.137	0.901815	0.00047414
D3 mTORi	embryo3	Oct4_positive	875	517.808	276.188	0.53338	0.000609577
D3 mTORi	embryo3	Oct4_positive	931	610.02	493.176	0.80846	0.000868378
D3 mTORi	embryo3	Oct4_positive	1430	621.78	355.871	0.572341	0.000400239
D3 mTORi	embryo3	Oct4_positive	627	287.545	145.165	0.504842	0.00080517
D3 mTORi	embryo3	Oct4_positive	1466	588.784	334.949	0.568882	0.000388051
D3 mTORi	embryo4	Oct4_positive	1415	748.392	451.337	0.603076	0.000426202
D3 mTORi	embryo4	Oct4_positive	763	397.526	212.792	0.535292	0.000701562
D3 mTORi	embryo4	Oct4_positive	549	289.102	294.447	1.01849	0.00185517
D3 mTORi	embryo4	Oct4_positive	1071	540.455	678.22	1.25491	0.00117171
D3 mTORi	embryo4	Oct4_positive	1623	967.02	943.455	0.975632	0.000601129
D3 mTORi	embryo4	Oct4_positive	760	527.306	611.588	1.15984	0.0015261
D3 mTORi	embryo4	Oct4_positive	898	602.063	555.855	0.923251	0.00102812
D3 mTORi	embryo4	Oct4_positive	1873	1229.12	978.18	0.795837	0.0004249
D3 mTORi	embryo4	Oct4_positive	3794	1922.25	1362.81	0.708966	0.000186865
D3 mTORi	embryo4	Oct4_positive	3464	2039.06	1370.33	0.672038	0.000194006
D3 mTORi	embryo4	Oct4_positive	1434	780.631	648.549	0.830801	0.000579359
D3 mTORi	embryo4	Oct4_positive	1753	960.396	1170.41	1.21867	0.000695192
D3 mTORi	embryo4	Oct4_positive	550	260.102	278.565	1.07098	0.00194724
D3 mTORi	embryo4	Oct4_positive	763	320.831	649.878	2.02561	0.00265479
D3 mTORi	embryo4	Oct4_positive	712	358.82	300.435	0.837288	0.00117597
D3 mTORi	embryo4	Oct4_positive	871	310.576	531.808	1.71232	0.00196593
D3 mTORi	embryo4	Oct4_positive	1105	399.729	425.722	1.06502	0.000963823
D3 mTORi	embryo4	Oct4_positive	658	273.314	282.812	1.03475	0.00157257
D3 mTORi	embryo4	Oct4_positive	721	243.153	442.518	1.81991	0.00252415
D3 mTORi	embryo4	Oct4_positive	713	259.824	556.424	2.14154	0.00300357
D3 mTORi	embryo4	Oct4_positive	1116	537.537	490.173	0.911886	0.000817102
D3 mTORi	embryo4	Oct4_positive	624	215.655	598.475	2.77515	0.00444735
D3 mTORi	embryo4	Oct4_positive	2261	1291.54	1308.74	1.01332	0.000448174
D3 mTORi	embryo4	Oct4_positive	1587	593.733	404.69	0.681603	0.000429491
D3 mTORi	embryo4	Oct4_positive	855	226.027	149.012	0.659264	0.000771069
D3 mTORi	embryo4	Oct4_positive	779	284.435	472.271	1.66038	0.00213142
D3 mTORi	embryo4	Oct4_positive	842	283.42	337.51	1.19085	0.00141431
D3 mTORi	embryo4	Oct4_positive	608	272.235	247.063	0.907534	0.00149265
D3 mTORi	embryo4	Oct4_positive	694	228.055	278.043	1.21919	0.00175676
D3 mTORi	embryo4	Oct4_positive	1408	513.596	724.365	1.41038	0.00100169
D3 mTORi	embryo5	Oct4_positive	1659	883.271	1294.71	1.46582	0.000883555
D3 mTORi	embryo5	Oct4_positive	2844	1273.82	1769.05	1.38878	0.000488319
D3 mTORi	embryo5	Oct4_positive	373	109.494	124.165	1.13399	0.00304017
D3 mTORi	embryo5	Oct4_positive	3757	2005.03	1646.38	0.821123	0.000218558
D3 mTORi	embryo5	Oct4_positive	2612	1086.51	1146.69	1.05539	0.000404054
D3 mTORi	embryo5	Oct4_positive	643	181.902	238.388	1.31053	0.00203815
D3 mTORi	embryo5	Oct4_positive	551	118.141	193.435	1.63732	0.00297155
D3 mTORi	embryo6	Oct4_positive	2715	969.435	660.235	0.681051	0.000250848
D3 mTORi	embryo6	Oct4_positive	1108	395.706	310.008	0.78343	0.000707067
D3 mTORi	embryo6	Oct4_positive	825	167.376	212.718	1.27089	0.00154048
D3 mTORi	embryo6	Oct4_positive	475	95.6863	110.557	1.15541	0.00243244
D3 mTORi	embryo6	Oct4_positive	796	193.969	255.451	1.31697	0.00165449
D3 mTORi	embryo7	Oct4_positive	1584	1342.47	56.4039	0.042015	2.65246e-05
D3 mTORi	embryo7	Oct4_positive	1985	1587.76	108.859	0.0685612	3.45397e-05
D3 mTORi	embryo7	Oct4_positive	1483	888.22	208.518	0.234759	0.0001583
D3 mTORi	embryo7	Oct4_positive	3687	2120.71	906.384	0.427397	0.00011592
D3 mTORi	embryo7	Oct4_positive	1124	584.569	315.102	0.539033	0.000479567
D3 mTORi	embryo7	Oct4_positive	2484	1772.27	587.439	0.331462	0.000133439
D3 mTORi	embryo7	Oct4_positive	1482	907.082	35.9647	0.0396488	2.67536e-05
D3 mTORi	embryo7	Oct4_positive	1555	642.318	454.192	0.707115	0.000454736
D3 mTORi	embryo7	Oct4_positive	1061	477.314	118.239	0.247718	0.000233476
D3 mTORi	embryo7	Oct4_positive	3377	1835.78	724.584	0.394702	0.000116879
D3 mTORi	embryo7	Oct4_positive	993	465.953	89.549	0.192185	0.000193539
D3 mTORi	embryo7	Oct4_positive	1663	615.298	395.02	0.641997	0.000386048
D3 mTORi	embryo7	Oct4_positive	2802	1756.43	610.557	0.347613	0.000124059
D3 mTORi	embryo7	Oct4_positive	3973	1778.98	605.784	0.340524	8.57096e-05
D3 mTORi	embryo8	Oct4_positive	917	612.89	0.282353	0.000460691	5.02389e-07
D3 mTORi	embryo8	Oct4_positive	493	347.345	0.0235294	6.77407e-05	1.37405e-07
D3 mTORi	embryo8	Oct4_positive	1074	688.09	27.8588	0.0404872	3.76975e-05
D3 mTORi	embryo8	Oct4_positive	3006	1885.53	581.51	0.308407	0.000102597
D3 mTORi	embryo8	Oct4_positive	958	543.294	403.082	0.741923	0.00077445
D3 mTORi	embryo8	Oct4_positive	546	300.533	125.651	0.418093	0.000765739
D3 mTORi	embryo8	Oct4_positive	507	334.631	348.38	1.04109	0.00205343
D3 mTORi	embryo8	Oct4_positive	903	661.129	213.024	0.322212	0.000356823
D3 mTORi	embryo8	Oct4_positive	340	157.631	2.38824	0.0151508	4.45611e-05
D3 mTORi	embryo8	Oct4_positive	958	674.922	451.929	0.669603	0.000698959
D3 mTORi	embryo8	Oct4_positive	1096	753.847	285.424	0.378623	0.000345459
D3 mTORi	embryo8	Oct4_positive	3232	1817.11	1014.86	0.558502	0.000172804
D3 mTORi	embryo8	Oct4_positive	1735	889.686	926.055	1.04088	0.00059993
D3 mTORi	embryo8	Oct4_positive	2295	1159.84	856.643	0.73859	0.000321826
D3 mTORi	embryo8	Oct4_positive	814	377.004	416.09	1.10368	0.00135587
D3 mTORi	embryo8	Oct4_positive	1018	591.914	249.22	0.42104	0.000413596
D3 mTORi	embryo8	Oct4_positive	395	179.682	175.302	0.975621	0.00246993
D3 mTORi	embryo8	Oct4_positive	777	350.29	391.341	1.11719	0.00143783
D3 mTORi	embryo8	Oct4_positive	903	503.522	375.416	0.74558	0.00082567
D3 mTORi	embryo8	Oct4_positive	2521	1103.28	671.545	0.608681	0.000241444
D3 mTORi	embryo8	Oct4_positive	2284	844.376	640.757	0.758852	0.000332247
D3 mTORi	embryo8	Oct4_positive	1098	364.451	342.38	0.939442	0.000855593
D3 mTORi	embryo8	Oct4_positive	1258	607.773	491.165	0.808139	0.0006424
D3 mTORi	embryo8	Oct4_positive	1046	443.475	110.282	0.248678	0.000237742
D3 mTORi	embryo8	Oct4_positive	562	193.063	81.1451	0.420304	0.000747872
D3 mTORi	embryo8	Oct4_positive	1387	395.643	348.478	0.88079	0.000635032
D3 mTORi + carnitine	embryo1	Oct4_positive	1318	624.635	875.298	1.40129	0.0010632
D3 mTORi + carnitine	embryo1	Oct4_positive	1018	556.808	799.929	1.43663	0.00141123
D3 mTORi + carnitine	embryo1	Oct4_positive	885	546.271	674.631	1.23498	0.00139545
D3 mTORi + carnitine	embryo1	Oct4_positive	1121	508.318	771.91	1.51856	0.00135465
D3 mTORi + carnitine	embryo1	Oct4_positive	1433	961.765	988.929	1.02824	0.000717547
D3 mTORi + carnitine	embryo1	Oct4_positive	1174	831.8	595.263	0.715632	0.000609567
D3 mTORi + carnitine	embryo1	Oct4_positive	3821	2451.15	1857.96	0.757997	0.000198377
D3 mTORi + carnitine	embryo1	Oct4_positive	2186	1315.38	683.408	0.51955	0.000237672
D3 mTORi + carnitine	embryo1	Oct4_positive	688	291.29	479.326	1.64553	0.00239175
D3 mTORi + carnitine	embryo1	Oct4_positive	1029	459.757	488.824	1.06322	0.00103326
D3 mTORi + carnitine	embryo1	Oct4_positive	544	324.757	239.698	0.738085	0.00135677
D3 mTORi + carnitine	embryo1	Oct4_positive	566	394.965	212.627	0.538345	0.00095114
D3 mTORi + carnitine	embryo1	Oct4_positive	911	659.349	496.596	0.753161	0.000826741
D3 mTORi + carnitine	embryo1	Oct4_positive	4141	1750.68	1546.44	0.883335	0.000213314
D3 mTORi + carnitine	embryo1	Oct4_positive	2013	919.349	794	0.863655	0.000429039
D3 mTORi + carnitine	embryo1	Oct4_positive	1643	923.047	796.776	0.863202	0.000525382
D3 mTORi + carnitine	embryo1	Oct4_positive	1185	264.729	461.741	1.7442	0.0014719
D3 mTORi + carnitine	embryo2	Oct4_positive	1466	818.843	828.769	1.01212	0.000690397
D3 mTORi + carnitine	embryo2	Oct4_positive	991	469.235	785.478	1.67395	0.00168916
D3 mTORi + carnitine	embryo2	Oct4_positive	910	486.761	649.737	1.33482	0.00146683
D3 mTORi + carnitine	embryo2	Oct4_positive	841	421.518	530.49	1.25852	0.00149646
D3 mTORi + carnitine	embryo2	Oct4_positive	524	307.894	392.106	1.27351	0.00243036
D3 mTORi + carnitine	embryo2	Oct4_positive	1426	783.349	716.184	0.91426	0.000641136
D3 mTORi + carnitine	embryo2	Oct4_positive	1682	747.675	960.729	1.28496	0.000763946
D3 mTORi + carnitine	embryo2	Oct4_positive	889	329.969	631.008	1.91233	0.0021511
D3 mTORi + carnitine	embryo2	Oct4_positive	4686	2092.54	2643.64	1.26336	0.000269603
D3 mTORi + carnitine	embryo2	Oct4_positive	959	331.541	478.086	1.44201	0.00150366
D3 mTORi + carnitine	embryo2	Oct4_positive	373	110.612	188.529	1.70442	0.0045695
D3 mTORi + carnitine	embryo2	Oct4_positive	1389	780.984	1065.18	1.3639	0.000981929
D3 mTORi + carnitine	embryo2	Oct4_positive	790	250.2	712.055	2.84594	0.00360246
D3 mTORi + carnitine	embryo2	Oct4_positive	1106	328.267	437.012	1.33127	0.00120368
D3 mTORi + carnitine	embryo2	Oct4_positive	1405	448.427	821.369	1.83166	0.00130368
D3 mTORi + carnitine	embryo2	Oct4_positive	786	264.839	323.22	1.22044	0.00155272
D3 mTORi + carnitine	embryo2	Oct4_positive	1342	486.69	862.627	1.77244	0.00132074
D3 mTORi + carnitine	embryo2	Oct4_positive	925	423.537	850.024	2.00696	0.00216969
D3 mTORi + carnitine	embryo2	Oct4_positive	2287	773.957	743.208	0.96027	0.000419882
D3 mTORi + carnitine	embryo2	Oct4_positive	1320	535.271	621.941	1.16192	0.000880242
D3 mTORi + carnitine	embryo2	Oct4_positive	2203	596.42	1006.84	1.68813	0.000766288
D3 mTORi + carnitine	embryo2	Oct4_positive	427	100.102	115.937	1.15819	0.00271239
D3 mTORi + carnitine	embryo2	Oct4_positive	384	88.7451	99.4471	1.12059	0.00291821
D3 mTORi + carnitine	embryo2	Oct4_positive	837	217.498	487.173	2.23989	0.0026761
D3 mTORi + carnitine	embryo2	Oct4_positive	2193	669.306	612.898	0.915722	0.000417566
D3 mTORi + carnitine	embryo2	Oct4_positive	569	137.4	133.176	0.969261	0.00170345
D3 mTORi + carnitine	embryo2	Oct4_positive	2153	675.486	978.427	1.44848	0.000672772
D3 mTORi + carnitine	embryo2	Oct4_positive	378	92.902	75.8235	0.816167	0.00215917
D3 mTORi + carnitine	embryo2	Oct4_positive	1331	340.592	491.941	1.44437	0.00108518
D3 mTORi + carnitine	embryo2	Oct4_positive	475	128.212	279.988	2.1838	0.00459746
D3 mTORi + carnitine	embryo2	Oct4_positive	777	203.898	592.176	2.90428	0.00373781
D3 mTORi + carnitine	embryo2	Oct4_positive	2368	742.216	966.933	1.30277	0.000550155
D3 mTORi + carnitine	embryo2	Oct4_positive	521	106.475	186.353	1.75021	0.00335933
D3 mTORi + carnitine	embryo3	Oct4_positive	2792	1076.71	973.098	0.90377	0.0003237
D3 mTORi + carnitine	embryo3	Oct4_positive	1340	425.243	513.016	1.20641	0.000900303
D3 mTORi + carnitine	embryo3	Oct4_positive	2816	777.592	935.808	1.20347	0.000427368
D3 mTORi + carnitine	embryo3	Oct4_positive	4520	1537.2	1611.52	1.04835	0.000231936
D3 mTORi + carnitine	embryo3	Oct4_positive	1170	515.294	444.027	0.861697	0.000736493
D3 mTORi + carnitine	embryo3	Oct4_positive	870	329.773	208.059	0.630916	0.000725191
D3 mTORi + carnitine	embryo3	Oct4_positive	2680	939.051	719.467	0.766164	0.000285882
D3 mTORi + carnitine	embryo3	Oct4_positive	1450	328.498	181.757	0.553297	0.000381584
D3 mTORi + carnitine	embryo3	Oct4_positive	1418	303.404	238.247	0.785247	0.000553771
D3 mTORi + carnitine	embryo3	Oct4_positive	3065	744.58	497.2	0.667759	0.000217866
D3 mTORi + carnitine	embryo3	Oct4_positive	4036	593.659	853.918	1.4384	0.000356392
D3 mTORi + carnitine	embryo3	Oct4_positive	3068	586.141	575.439	0.981742	0.000319994
D3 mTORi + carnitine	embryo4	Oct4_positive	1971	603.89	420.369	0.696101	0.000353172
D3 mTORi + carnitine	embryo4	Oct4_positive	1479	393.749	302.569	0.76843	0.000519561
D3 mTORi + carnitine	embryo4	Oct4_positive	1415	412.126	304.039	0.737735	0.000521367
D3 mTORi + carnitine	embryo4	Oct4_positive	950	310.737	340.208	1.09484	0.00115246
D3 mTORi + carnitine	embryo4	Oct4_positive	1517	449.784	494.129	1.09859	0.000724187
D3 mTORi + carnitine	embryo4	Oct4_positive	594	153.169	125.533	0.819576	0.00137976
D3 mTORi + carnitine	embryo4	Oct4_positive	435	103.624	149.286	1.44066	0.00331186
D3 mTORi + carnitine	embryo4	Oct4_positive	320	85.6	65.5529	0.765805	0.00239314
D3 mTORi + carnitine	embryo4	Oct4_positive	3270	741.067	519.467	0.700972	0.000214364
D3 mTORi + carnitine	embryo4	Oct4_positive	1366	344.694	151.255	0.438809	0.000321237
D3 mTORi + carnitine	embryo4	Oct4_positive	2581	545.49	657.09	1.20459	0.000466713
D3 mTORi + carnitine	embryo4	Oct4_positive	1416	258.867	362.902	1.40189	0.000990034
D3 mTORi + carnitine	embryo4	Oct4_positive	536	92.9961	252.306	2.71308	0.00506172
D3 mTORi + carnitine	embryo4	Oct4_positive	1968	396.306	410.945	1.03694	0.0005269
D3 mTORi + carnitine	embryo5	Oct4_positive	1406	395.576	700.051	1.7697	0.00125868
D3 mTORi + carnitine	embryo5	Oct4_positive	1058	262.529	607.584	2.31435	0.00218747
D3 mTORi + carnitine	embryo5	Oct4_positive	876	209.867	588.824	2.8057	0.00320286
D3 mTORi + carnitine	embryo5	Oct4_positive	1092	231.227	770.008	3.33009	0.00304953
D3 mTORi + carnitine	embryo5	Oct4_positive	320	72.8157	159.239	2.18688	0.006834
D3 mTORi + carnitine	embryo5	Oct4_positive	726	143.373	220.847	1.54037	0.00212172
D3 mTORi + carnitine	embryo5	Oct4_positive	375	74.5765	104.89	1.40648	0.00375061
D3 mTORi + carnitine	embryo5	Oct4_positive	574	118.686	158.063	1.33177	0.00232016
D3 mTORi + carnitine	embryo5	Oct4_positive	986	262.835	638.937	2.43094	0.00246546
D3 mTORi + carnitine	embryo5	Oct4_positive	2702	695.059	661.357	0.951512	0.000352151
D3 mTORi + carnitine	embryo5	Oct4_positive	363	73.3294	153.067	2.08738	0.00575037
D3 mTORi + carnitine	embryo5	Oct4_positive	577	115.494	232.475	2.01287	0.00348851
D3 mTORi + carnitine	embryo5	Oct4_positive	1162	287.349	296.039	1.03024	0.000886612
D3 mTORi + carnitine	embryo5	Oct4_positive	1302	333.757	344.286	1.03155	0.00079228
D3 mTORi + carnitine	embryo5	Oct4_positive	920	253.788	532.086	2.09658	0.00227889
D3 mTORi + carnitine	embryo5	Oct4_positive	382	79.149	202.404	2.55725	0.00669437
D3 mTORi + carnitine	embryo5	Oct4_positive	397	70.8941	203.396	2.86901	0.00722673
D3 mTORi + carnitine	embryo5	Oct4_positive	654	107.498	351.2	3.26704	0.00499547
D3 mTORi + carnitine	embryo5	Oct4_positive	501	69.7569	262.082	3.75708	0.00749917
D3 mTORi + carnitine	embryo5	Oct4_positive	542	81.1608	226.529	2.79112	0.00514967
D3 mTORi + carnitine	embryo5	Oct4_positive	409	65.9255	84.6235	1.28362	0.00313844
D3 mTORi + carnitine	embryo5	Oct4_positive	542	88.2902	199.584	2.26055	0.00417075
D3 mTORi + carnitine	embryo5	Oct4_positive	330	47.4824	79.102	1.66592	0.00504825
D3 mTORi + carnitine	embryo5	Oct4_positive	815	138.529	331.475	2.39281	0.00293596
D3 mTORi + carnitine	embryo5	Oct4_positive	1557	304.718	536.459	1.76051	0.00113071
D3 mTORi + carnitine	embryo5	Oct4_positive	1224	270.38	446.659	1.65196	0.00134964
D3 mTORi + carnitine	embryo5	Oct4_positive	1255	391.69	514.059	1.31241	0.00104575
D3 mTORi + carnitine	embryo6	Oct4_positive	1383	451.188	752.349	1.66748	0.0012057
D3 mTORi + carnitine	embryo6	Oct4_positive	1168	315.659	607.992	1.92611	0.00164906
D3 mTORi + carnitine	embryo6	Oct4_positive	2330	605.286	1370.64	2.26445	0.000971866
D3 mTORi + carnitine	embryo6	Oct4_positive	1877	378.733	737.22	1.94654	0.00103705
D3 mTORi + carnitine	embryo6	Oct4_positive	487	82.8078	151.086	1.82454	0.00374649
D3 mTORi + carnitine	embryo6	Oct4_positive	2211	446.192	789.145	1.76862	0.000799919
D3 mTORi + carnitine	embryo6	Oct4_positive	1124	210.118	297.82	1.41739	0.00126103
D3 mTORi + carnitine	embryo6	Oct4_positive	2078	410.345	549.604	1.33937	0.000644548
D3 mTORi + carnitine	embryo6	Oct4_positive	657	121.937	394.051	3.23159	0.0049187
D3 mTORi + carnitine	embryo6	Oct4_positive	1261	329.745	706.118	2.1414	0.00169818
D3 mTORi + carnitine	embryo6	Oct4_positive	1546	256.604	736.929	2.87186	0.0018576
D3 mTORi + carnitine	embryo6	Oct4_positive	793	115.969	401.408	3.46135	0.00436488
D3 mTORi + carnitine	embryo6	Oct4_positive	2908	413.8	962.631	2.32632	0.000799973
D3 mTORi + carnitine	embryo6	Oct4_positive	885	138.271	336.149	2.4311	0.002747
D3 mTORi + carnitine	embryo7	Oct4_positive	416	273.047	0	0	0
D3 mTORi + carnitine	embryo7	Oct4_positive	841	357.702	340.369	0.951543	0.00113144
D3 mTORi + carnitine	embryo7	Oct4_positive	3291	1174.06	771.647	0.657245	0.00019971
D3 mTORi + carnitine	embryo7	Oct4_positive	2022	616.38	408.035	0.661986	0.000327392
D3 mTORi + carnitine	embryo7	Oct4_positive	2411	932.082	778.4	0.835119	0.000346379
D3 mTORi + carnitine	embryo7	Oct4_positive	529	253.89	242.714	0.955979	0.00180714
D3 mTORi + carnitine	embryo7	Oct4_positive	950	305.89	448.18	1.46517	0.00154228
D3 mTORi + carnitine	embryo7	Oct4_positive	2570	636.624	339.816	0.533778	0.000207696
D3 mTORi + carnitine	embryo7	Oct4_positive	4309	1659.83	1132.3	0.682181	0.000158315
D3 mTORi + carnitine	embryo7	Oct4_positive	3026	924.416	268.2	0.290129	9.58788e-05
D3 mTORi + carnitine	embryo7	Oct4_positive	4260	964.396	924.627	0.958763	0.000225062
D3 mTORi + carnitine	embryo7	Oct4_positive	4422	1149.24	805.843	0.701199	0.000158571
D3 mTORi + carnitine	embryo8	Oct4_positive	886	108.431	3.02353	0.0278843	3.14721e-05
D3 mTORi + carnitine	embryo8	Oct4_positive	2286	852.816	584.216	0.685043	0.000299669
D3 mTORi + carnitine	embryo8	Oct4_positive	875	453.118	534.553	1.17972	0.00134825
D3 mTORi + carnitine	embryo8	Oct4_positive	1669	413.373	570.38	1.37982	0.000826736
D3 mTORi + carnitine	embryo8	Oct4_positive	895	174.525	458.49	2.62707	0.00293527
D3 mTORi + carnitine	embryo8	Oct4_positive	405	65.0314	136.141	2.09347	0.00516906
D3 mTORi + carnitine	embryo8	Oct4_positive	1427	335.416	318.694	0.950147	0.000665835
D3 mTORi + carnitine	embryo8	Oct4_positive	586	62.7216	221.388	3.5297	0.00602338
D8 mTORi	embryo1	Oct4_positive	3172	1088.54	1309.75	1.20322	0.000379326
D8 mTORi	embryo1	Oct4_positive	629	122.82	205.443	1.67272	0.00265934
D8 mTORi	embryo2	Oct4_positive	710	256.831	179.737	0.699826	0.00098567
D8 mTORi	embryo2	Oct4_positive	370	84.6745	72.5373	0.85666	0.0023153
D8 mTORi	embryo2	Oct4_positive	2196	707.675	540.78	0.764165	0.000347981
D8 mTORi	embryo2	Oct4_positive	950	293.486	224.502	0.764949	0.000805209
D8 mTORi	embryo2	Oct4_positive	589	174.031	68.8588	0.395669	0.000671764
D8 mTORi	embryo2	Oct4_positive	400	67.5765	102.855	1.52205	0.00380513
D8 mTORi	embryo5	Oct4_positive	468	68.349	111.925	1.63756	0.00349906
D8 mTORi	embryo5	Oct4_positive	623	143.008	144.486	1.01034	0.00162173
D8 mTORi	embryo5	Oct4_positive	1178	95.2745	243.251	2.55316	0.00216737
D8 mTORi	embryo6	Oct4_positive	1053	318.51	219.451	0.688993	0.000654314
D8 mTORi	embryo6	Oct4_positive	506	122.776	118.776	0.96742	0.0019119
D8 mTORi	embryo6	Oct4_positive	393	97.6118	55.2588	0.566108	0.00144048
D8 mTORi	embryo7	Oct4_positive	814	311.655	241.902	0.776185	0.000953545
D8 mTORi	embryo7	Oct4_positive	486	127.937	121.106	0.946604	0.00194774
D8 mTORi	embryo7	Oct4_positive	1200	261.027	212.788	0.815195	0.000679329
D8 mTORi	embryo7	Oct4_positive	1855	426.42	319.686	0.749699	0.00040415
D8 mTORi	embryo7	Oct4_positive	976	194.278	166.322	0.856099	0.000877151
D8 mTORi	embryo7	Oct4_positive	2630	829.71	721.165	0.869177	0.000330486
D8 mTORi	embryo7	Oct4_positive	1392	216.443	289.176	1.33604	0.000959798
D8 mTORi	embryo7	Oct4_positive	677	81.5804	156.616	1.91977	0.0028357
D8 mTORi	embryo2	Oct4_positive	1382	1281.56	609.314	0.475447	0.000344028
D8 mTORi	embryo2	Oct4_positive	489	434.184	243.82	0.561558	0.00114838
D8 mTORi	embryo2	Oct4_positive	3742	3423.43	2244.11	0.655515	0.000175178
D8 mTORi	embryo2	Oct4_positive	1104	940.49	760.361	0.808473	0.000732312
D8 mTORi	embryo2	Oct4_positive	1765	1517.11	1414.36	0.932276	0.000528201
D8 mTORi	embryo4	Oct4_positive	1160	1132.86	901.682	0.795935	0.000686151
D8 mTORi	embryo4	Oct4_positive	606	586.698	233.573	0.398114	0.000656953
D8 mTORi	embryo4	Oct4_positive	381	376.176	191.133	0.508095	0.00133358
D8 mTORi	embryo4	Oct4_positive	1539	1521.41	979.667	0.643919	0.000418401
D8 mTORi	embryo4	Oct4_positive	588	580.949	214.933	0.369969	0.0006292
D8 mTORi	embryo4	Oct4_positive	904	891.38	447.918	0.502499	0.000555862
D8 mTORi	embryo5	Oct4_positive	806	765.643	616.427	0.805111	0.000998897
D8 mTORi	embryo5	Oct4_positive	887	850.812	458.271	0.538627	0.000607246
D8 mTORi + carnitine	embryo1	Oct4_positive	1051	468.537	601.604	1.284	0.0012217
D8 mTORi + carnitine	embryo1	Oct4_positive	1135	557.129	901.212	1.6176	0.0014252
D8 mTORi + carnitine	embryo2	Oct4_positive	837	129.431	4.73333	0.0365702	4.3692e-05
D8 mTORi + carnitine	embryo2	Oct4_positive	900	437.561	232.486	0.531323	0.000590359
D8 mTORi + carnitine	embryo3	Oct4_positive	1120	729.416	752.537	1.0317	0.00092116
D8 mTORi + carnitine	embryo3	Oct4_positive	611	455.635	366.529	0.804436	0.00131659
D8 mTORi + carnitine	embryo3	Oct4_positive	716	566.035	421.8	0.745183	0.00104076
D8 mTORi + carnitine	embryo3	Oct4_positive	529	426.149	232.251	0.544999	0.00103024
D8 mTORi + carnitine	embryo3	Oct4_positive	1134	979.573	856.902	0.874771	0.000771403
D8 mTORi + carnitine	embryo3	Oct4_positive	901	680.808	662.588	0.973238	0.00108018
D8 mTORi + carnitine	embryo3	Oct4_positive	1114	816.914	691.922	0.846995	0.000760318
D8 mTORi + carnitine	embryo3	Oct4_positive	1055	853.788	764.925	0.895919	0.000849213
D8 mTORi + carnitine	embryo3	Oct4_positive	1297	793.165	626.945	0.790435	0.000609433
D8 mTORi + carnitine	embryo3	Oct4_positive	1451	593.643	600.478	1.01151	0.000697115
D8 mTORi + carnitine	embryo3	Oct4_positive	1269	432.722	882.973	2.04051	0.00160797
D8 mTORi + carnitine	embryo3	Oct4_positive	4252	2615.97	2143.76	0.819489	0.00019273
D8 mTORi + carnitine	embryo3	Oct4_positive	973	582.561	290.655	0.498926	0.000512771
D8 mTORi + carnitine	embryo3	Oct4_positive	633	225.098	60.4392	0.268502	0.000424173
D8 mTORi + carnitine	embryo3	Oct4_positive	1784	829.867	930.02	1.12069	0.000628187
D8 mTORi + carnitine	embryo3	Oct4_positive	1259	411.706	413.392	1.0041	0.000797534
D8 mTORi + carnitine	embryo3	Oct4_positive	1978	925.337	698.275	0.754616	0.000381505
D8 mTORi + carnitine	embryo3	Oct4_positive	1102	681.969	592.184	0.868345	0.000787972
D8 mTORi + carnitine	embryo3	Oct4_positive	903	385.863	647.353	1.67768	0.00185789
D8 mTORi + carnitine	embryo3	Oct4_positive	913	357.471	254	0.710548	0.000778256
D8 mTORi + carnitine	embryo3	Oct4_positive	1181	375.529	408.863	1.08876	0.0009219
D8 mTORi + carnitine	embryo5	Oct4_positive	1607	695.827	400.031	0.5749	0.000357748
D8 mTORi + carnitine	embryo5	Oct4_positive	1322	624.522	519.486	0.831815	0.000629209
D8 mTORi + carnitine	embryo5	Oct4_positive	895	357.086	197.251	0.55239	0.000617196
D8 mTORi + carnitine	embryo5	Oct4_positive	1683	758.482	488.529	0.644088	0.000382702
D8 mTORi + carnitine	embryo6	Oct4_positive	4488	893.435	578.067	0.647016	0.000144166
D8 mTORi + carnitine	embryo8	Oct4_positive	385	107.435	59.2431	0.551431	0.00143229
D8 mTORi + carnitine	embryo8	Oct4_positive	507	133.804	142.467	1.06474	0.00210008
D8 mTORi + carnitine	embryo8	Oct4_positive	527	130.745	88.1647	0.674325	0.00127955
D8 mTORi + carnitine	embryo8	Oct4_positive	618	177.592	117.725	0.662898	0.00107265
D8 mTORi + carnitine	embryo8	Oct4_positive	574	97.0196	76.2824	0.786257	0.00136979
D8 mTORi + carnitine	embryo3	Oct4_positive	793	736.133	478.486	0.649999	0.000819671
D8 mTORi + carnitine	embryo5	Oct4_positive	1549	1139.33	990.576	0.869435	0.000561288
D15 mTORi + carnitine	embryo3	Oct4_positive	892	716.349	438.424	0.612025	0.000686127
D15 mTORi + carnitine	embryo7	Oct4_positive	1006	398.302	79.6902	0.200075	0.000198882
D15 mTORi + carnitine	embryo7	Oct4_positive	3956	959.29	367.91	0.383523	9.69472e-05
D15 mTORi + carnitine	embryo2	Oct4_positive	919	821.533	683.541	0.832031	0.000905366
D8 mTORi reactivated	embryo1	Oct4_positive	615	251.545	406.929	1.61772	0.00263044
D8 mTORi reactivated	embryo1	Oct4_positive	2331	1188.38	1371.4	1.15401	0.00049507
D8 mTORi reactivated	embryo1	Oct4_positive	1991	1115.42	1545.69	1.38575	0.000696008
D8 mTORi reactivated	embryo1	Oct4_positive	1591	867.361	939.078	1.08268	0.000680506
D8 mTORi reactivated	embryo1	Oct4_positive	1021	487.133	454.125	0.932241	0.000913066
D8 mTORi reactivated	embryo1	Oct4_positive	583	184.561	203.294	1.1015	0.00188937
D8 mTORi reactivated	embryo1	Oct4_positive	1411	489.635	622.063	1.27046	0.000900398
D8 mTORi reactivated	embryo1	Oct4_positive	733	250.404	338.459	1.35165	0.001844
D8 mTORi reactivated	embryo2	Oct4_positive	4514	2686.42	2274.56	0.846687	0.000187569
D8 mTORi reactivated	embryo4	Oct4_positive	1312	749	324.694	0.433503	0.000330414
D8 mTORi reactivated	embryo4	Oct4_positive	995	661.486	298.686	0.451538	0.000453807
D8 mTORi reactivated	embryo6	Oct4_positive	1166	1020.07	1064.35	1.0434	0.000894854
D8 mTORi reactivated	embryo6	Oct4_positive	2272	1938.62	1981.96	1.02236	0.000449981
D8 mTORi reactivated	embryo7	Oct4_positive	1368	1109.06	776.012	0.699701	0.000511477
D8 mTORi reactivated	embryo8	Oct4_positive	684	444.208	402.976	0.90718	0.00132629
D8 mTORi reactivated	embryo8	Oct4_positive	1068	938.106	802.831	0.8558	0.000801311
D8 mTORi + carnitine reactivated 12h	embryo1	Oct4_positive	1818	543.604	507.204	0.933039	0.000513223
D8 mTORi + carnitine reactivated 12h	embryo1	Oct4_positive	1221	234.247	476.843	2.03564	0.00166719
D8 mTORi + carnitine reactivated 12h	embryo3	Oct4_positive	1083	932.627	751.569	0.805862	0.000744101
D8 mTORi + carnitine reactivated 12h	embryo3	Oct4_positive	1190	863.353	506.816	0.587032	0.000493304
D8 mTORi + carnitine reactivated 12h	embryo3	Oct4_positive	1064	746.106	763.988	1.02397	0.000962376
D8 mTORi + carnitine reactivated 12h	embryo4	Oct4_positive	800	621.588	454.329	0.730917	0.000913646
D8 mTORi + carnitine reactivated 12h	embryo4	Oct4_positive	997	684.235	736.075	1.07576	0.001079
D8 mTORi + carnitine reactivated 12h	embryo4	Oct4_positive	2072	1298.33	1212.67	0.934021	0.000450782
D8 mTORi + carnitine reactivated 12h	embryo4	Oct4_positive	3778	2636.37	2467.91	0.936103	0.000247778
D8 mTORi + carnitine reactivated 12h	embryo4	Oct4_positive	926	729.961	767.863	1.05192	0.00113599
D8 mTORi + carnitine reactivated 12h	embryo4	Oct4_positive	1767	1452.35	1045.41	0.719803	0.000407359
D8 mTORi + carnitine reactivated 12h	embryo5	Oct4_positive	535	415.498	403.886	0.972053	0.00181692
D8 mTORi + carnitine reactivated 12h	embryo5	Oct4_positive	888	737.424	817.522	1.10862	0.00124844
D8 mTORi + carnitine reactivated 12h	embryo5	Oct4_positive	491	387.49	365.459	0.943143	0.00192086
D8 mTORi + carnitine reactivated 12h	embryo5	Oct4_positive	632	422.208	353.02	0.836128	0.00132299
D8 mTORi + carnitine reactivated 12h	embryo5	Oct4_positive	685	492.875	640.059	1.29862	0.0018958
D8 mTORi + carnitine reactivated 12h	embryo5	Oct4_positive	592	409.208	568.58	1.38947	0.00234707
D8 mTORi + carnitine reactivated 12h	embryo5	Oct4_positive	803	552.616	669.922	1.21227	0.00150968
D8 mTORi + carnitine reactivated 12h	embryo5	Oct4_positive	1165	696.533	857.247	1.23073	0.00105642
D8 mTORi + carnitine reactivated 12h	embryo5	Oct4_positive	744	587.055	401.953	0.684694	0.000920288
D8 mTORi + carnitine reactivated 12h	embryo5	Oct4_positive	505	425.161	382.871	0.900531	0.00178323
D8 mTORi + carnitine reactivated 12h	embryo5	Oct4_positive	388	324.612	356.78	1.0991	0.00283273
D8 mTORi + carnitine reactivated 12h	embryo5	Oct4_positive	560	327.322	273.506	0.835588	0.00149212
D8 mTORi + carnitine reactivated 12h	embryo5	Oct4_positive	1202	931.749	1106.37	1.18741	0.000987862
D8 mTORi + carnitine reactivated 12h	embryo5	Oct4_positive	1226	820.773	632.184	0.770231	0.000628247
D8 mTORi + carnitine reactivated 12h	embryo5	Oct4_positive	3495	2595.83	2565.43	0.988289	0.000282772
D8 mTORi + carnitine reactivated 12h	embryo8	Oct4_positive	478	394.4	287.875	0.729905	0.001527
D8 mTORi + carnitine reactivated 12h	embryo8	Oct4_positive	432	361.325	274.678	0.760197	0.00175971
D8 mTORi + carnitine reactivated 12h	embryo8	Oct4_positive	2237	1813.45	1356.13	0.747815	0.000334294
D8 mTORi + carnitine reactivated 12h	embryo8	Oct4_positive	1096	787.435	578.275	0.734377	0.000670052
D8 mTORi + carnitine reactivated 12h	embryo8	Oct4_positive	2712	2425.59	1980.99	0.816705	0.000301145
D8 mTORi + carnitine reactivated 12h	embryo8	Oct4_positive	1061	989.949	840.38	0.848913	0.000800106
D8 mTORi + carnitine reactivated 12h	embryo8	Oct4_positive	1432	1263.65	1208.67	0.956491	0.000667941
D8 mTORi + carnitine reactivated 12h	embryo8	Oct4_positive	1803	1694.63	1180.46	0.69659	0.00038635
D8 mTORi + carnitine reactivated 12h	embryo8	Oct4_positive	1565	1394.8	1197.47	0.858525	0.000548578
D8 mTORi + carnitine reactivated 12h	embryo8	Oct4_positive	1233	711.71	818.608	1.1502	0.000932846
D8 mTORi + carnitine reactivated 12h	embryo8	Oct4_positive	2081	1153.26	1199.02	1.03968	0.000499606
D15 mTORi + carnitine reactivated 12h	embryo1	Oct4_positive	3669	3013.33	1671.12	0.554577	0.000151152
D15 mTORi + carnitine reactivated 12h	embryo3	Oct4_positive	648	552.824	151.322	0.273725	0.000422415
D15 mTORi + carnitine reactivated 12h	embryo6	Oct4_positive	885	774.173	502.902	0.649599	0.000734011
D15 mTORi + carnitine reactivated 12h	embryo6	Oct4_positive	3515	3034.57	1409.07	0.464339	0.000132102
D15 mTORi + carnitine reactivated 12h	embryo6	Oct4_positive	734	609.431	572.863	0.939995	0.00128065
D15 mTORi + carnitine reactivated 12h	embryo6	Oct4_positive	596	490.169	304.82	0.621867	0.0010434
D15 mTORi + carnitine reactivated 12h	embryo9	Oct4_positive	340	82.1922	14.6078	0.177728	0.000522729
D15 mTORi + carnitine reactivated 24h	embryo1	Oct4_positive	3887	809.039	1283.46	1.5864	0.000408129
D15 mTORi + carnitine reactivated 24h	embryo1	Oct4_positive	3979	732.059	2306.73	3.15102	0.000791912
D15 mTORi + carnitine reactivated 24h	embryo1	Oct4_positive	2213	305.871	737.09	2.40981	0.00108893
D15 mTORi + carnitine reactivated 24h	embryo1	Oct4_positive	524	97.5333	335.71	3.442	0.0065687
D15 mTORi + carnitine reactivated 24h	embryo1	Oct4_positive	1455	254.957	691.973	2.71408	0.00186534
D15 mTORi + carnitine reactivated 24h	embryo1	Oct4_positive	2249	393.216	389.059	0.989429	0.000439942
D15 mTORi + carnitine reactivated 24h	embryo1	Oct4_positive	2115	268.286	569.396	2.12235	0.00100347
D15 mTORi + carnitine reactivated 24h	embryo1	Oct4_positive	2151	260.784	1324.29	5.07811	0.00236081
D15 mTORi + carnitine reactivated 24h	embryo2	Oct4_positive	1178	366.384	676.698	1.84696	0.00156788
D15 mTORi + carnitine reactivated 24h	embryo4	Oct4_positive	1054	99.8549	365.102	3.65632	0.003469
D15 mTORi + carnitine reactivated 24h	embryo4	Oct4_positive	2649	344.235	906.565	2.63356	0.000994172
D15 mTORi + carnitine reactivated 24h	embryo4	Oct4_positive	380	40.5333	155.227	3.82962	0.010078
D15 mTORi + carnitine reactivated 24h	embryo4	Oct4_positive	3134	296.475	803.965	2.71175	0.000865268
D15 mTORi + carnitine reactivated 24h	embryo4	Oct4_positive	1919	128.212	436.494	3.40448	0.00177409
D15 mTORi + carnitine reactivated 24h	embryo4	Oct4_positive	421	25.5098	133.788	5.24458	0.0124574
D15 mTORi + carnitine reactivated 24h	embryo4	Oct4_positive	3064	321.91	890.827	2.76732	0.000903172
D15 mTORi + carnitine reactivated 24h	embryo5	Oct4_positive	1096	516.671	1089.27	2.10826	0.00192359
D15 mTORi + carnitine reactivated 24h	embryo5	Oct4_positive	612	482.137	380.059	0.788279	0.00128804
D15 mTORi + carnitine reactivated 24h	embryo5	Oct4_positive	465	153.941	350.29	2.27548	0.00489351
D15 mTORi + carnitine reactivated 24h	embryo5	Oct4_positive	1606	1100.21	1203.01	1.09344	0.000680845
D15 mTORi + carnitine reactivated 24h	embryo5	Oct4_positive	1352	798.11	1008.88	1.26409	0.000934978
D15 mTORi + carnitine reactivated 24h	embryo5	Oct4_positive	765	409.326	671.443	1.64036	0.00214427
D15 mTORi + carnitine reactivated 24h	embryo5	Oct4_positive	2238	1167.83	2026.86	1.73558	0.000775507
D15 mTORi + carnitine reactivated 24h	embryo5	Oct4_positive	2768	1722.05	2167.56	1.25871	0.000454737
D15 mTORi + carnitine reactivated 24h	embryo5	Oct4_positive	1068	477.235	294.824	0.617774	0.00057844
D15 mTORi + carnitine reactivated 24h	embryo5	Oct4_positive	907	360.463	152.855	0.424052	0.000467532

## Sheet: Fig. 5D
condition	embryo	Oct4_status	AreaShape_Area	Intensity_IntegratedIntensity_DAPI	Intensity_IntegratedIntensity_H4K16ac	Normalised_IntegratedIntensity_H4K16ac	Area_corr_Normalised_IntegratedIntensity_H4K16ac
E4.5	embryo1	Oct4_negative	423	19.902	0	0	0
E4.5	embryo1	Oct4_negative	573	27.0824	0	0	0
E4.5	embryo1	Oct4_negative	358	17.3137	0.0235294	0.001359	3.7961e-06
E4.5	embryo1	Oct4_negative	435	21.4118	0.0235294	0.0010989	2.52621e-06
E4.5	embryo1	Oct4_negative	864	43.3373	0.0470588	0.00108587	1.2568e-06
E4.5	embryo1	Oct4_negative	1929	111.576	0.0941176	0.000843526	4.37287e-07
E4.5	embryo1	Oct4_negative	1210	62.0824	0.164706	0.00265302	2.19258e-06
E4.5	embryo1	Oct4_negative	1056	57.3333	0.352941	0.00615595	5.8295e-06
E4.5	embryo1	Oct4_negative	833	41.8824	0.447059	0.0106742	1.28141e-05
E4.5	embryo1	Oct4_negative	2101	149.553	7.85882	0.0525488	2.50113e-05
E4.5	embryo1	Oct4_negative	1398	86.902	7.90588	0.0909747	6.50749e-05
E4.5	embryo1	Oct4_negative	1446	86.2627	10.6824	0.123835	8.56397e-05
E4.5	embryo1	Oct4_negative	1972	135.647	16.1176	0.11882	6.02538e-05
E4.5	embryo1	Oct4_negative	1329	88.0824	21.1529	0.24015	0.000180699
E4.5	embryo1	Oct4_negative	2492	224.678	29.4824	0.13122	5.26566e-05
E4.5	embryo1	Oct4_negative	2375	607.31	492.965	0.811719	0.000341776
E4.5	embryo1	Oct4_negative	371	185.29	3.6	0.019429	5.23692e-05
E4.5	embryo1	Oct4_negative	345	122.145	29.5333	0.241789	0.000700838
E4.5	embryo1	Oct4_negative	427	319.557	66.3255	0.207555	0.000486076
E4.5	embryo1	Oct4_negative	732	285.647	82.1961	0.287754	0.000393107
E4.5	embryo1	Oct4_negative	639	209.463	115.631	0.552038	0.000863909
E4.5	embryo1	Oct4_negative	340	127.271	121.69	0.956153	0.00281222
E4.5	embryo1	Oct4_negative	824	376.388	122.071	0.324321	0.000393593
E4.5	embryo1	Oct4_negative	596	204.69	158.557	0.774619	0.0012997
E4.5	embryo1	Oct4_negative	618	212.224	168.345	0.793244	0.00128357
E4.5	embryo1	Oct4_negative	859	490.929	199.42	0.406208	0.000472885
E4.5	embryo1	Oct4_negative	432	142.498	239.682	1.682	0.00389353
E4.5	embryo1	Oct4_negative	731	255.922	289.671	1.13187	0.00154839
E4.5	embryo1	Oct4_negative	1125	737.341	331.69	0.449846	0.000399863
E4.5	embryo1	Oct4_negative	1006	380.69	334.106	0.877632	0.000872398
E4.5	embryo1	Oct4_negative	788	287.592	348.871	1.21307	0.00153943
E4.5	embryo1	Oct4_negative	721	258.176	410.533	1.59013	0.00220545
E4.5	embryo1	Oct4_negative	1743	760.294	427.506	0.56229	0.000322599
E4.5	embryo1	Oct4_negative	782	271.8	488.745	1.79818	0.00229946
E4.5	embryo1	Oct4_negative	1264	495.871	504.149	1.01669	0.000804347
E4.5	embryo1	Oct4_negative	1608	646.122	580.388	0.898265	0.000558622
E4.5	embryo1	Oct4_negative	1161	642.047	627.882	0.977938	0.000842324
E4.5	embryo1	Oct4_negative	1365	477.827	725.114	1.51752	0.00111174
E4.5	embryo1	Oct4_negative	1899	847.439	847.106	0.999607	0.000526386
E4.5	embryo1	Oct4_negative	1406	622.161	1025.82	1.64881	0.00117269
E4.5	embryo1	Oct4_negative	1363	587.545	1259.96	2.14446	0.00157334
E4.5	embryo1	Oct4_negative	2579	1334.15	1909.83	1.43149	0.000555056
E4.5	embryo1	Oct4_negative	410	130.588	91.8039	0.703003	0.00171464
E4.5	embryo1	Oct4_negative	474	160.031	119.655	0.747697	0.00157742
E4.5	embryo1	Oct4_negative	469	182.337	142.357	0.780734	0.00166468
E4.5	embryo1	Oct4_negative	617	265.898	149.796	0.563359	0.000913062
E4.5	embryo1	Oct4_negative	618	205.545	160.957	0.783073	0.00126711
E4.5	embryo1	Oct4_negative	596	213.29	174.337	0.817371	0.00137143
E4.5	embryo1	Oct4_negative	633	202.71	180.161	0.888762	0.00140405
E4.5	embryo1	Oct4_negative	950	425.545	180.302	0.423696	0.000445996
E4.5	embryo1	Oct4_negative	661	394.733	199.875	0.506353	0.000766041
E4.5	embryo1	Oct4_negative	706	253.467	216.455	0.853978	0.0012096
E4.5	embryo1	Oct4_negative	1417	540.647	219.482	0.405962	0.000286494
E4.5	embryo1	Oct4_negative	626	218.427	235.737	1.07925	0.00172404
E4.5	embryo1	Oct4_negative	704	278.075	271.753	0.977267	0.00138816
E4.5	embryo1	Oct4_negative	1452	635.812	302.529	0.475816	0.000327697
E4.5	embryo1	Oct4_negative	804	351.886	303.894	0.863615	0.00107415
E4.5	embryo1	Oct4_negative	778	449.565	342.078	0.76091	0.000978034
E4.5	embryo1	Oct4_negative	538	254.008	360.494	1.41922	0.00263796
E4.5	embryo1	Oct4_negative	567	289.451	367.878	1.27095	0.00224154
E4.5	embryo1	Oct4_negative	1262	745.722	409.11	0.548609	0.000434714
E4.5	embryo1	Oct4_negative	632	277.463	443.49	1.59838	0.00252908
E4.5	embryo1	Oct4_negative	960	430.682	447.063	1.03803	0.00108128
E4.5	embryo1	Oct4_negative	1309	826	466.392	0.564639	0.000431352
E4.5	embryo1	Oct4_negative	1120	423.137	486.937	1.15078	0.00102748
E4.5	embryo1	Oct4_negative	866	434.996	582.894	1.34	0.00154734
E4.5	embryo1	Oct4_negative	1709	848.126	702.843	0.828702	0.000484905
E4.5	embryo1	Oct4_negative	1532	498.867	769.239	1.54197	0.00100651
E4.5	embryo1	Oct4_negative	1705	1103.5	864.404	0.783331	0.000459432
E4.5	embryo1	Oct4_negative	2195	982.271	960.443	0.977779	0.000445457
E4.5	embryo1	Oct4_negative	361	90.8902	22.3569	0.245977	0.000681376
E4.5	embryo1	Oct4_negative	377	92.5137	30.898	0.333983	0.000885897
E4.5	embryo1	Oct4_negative	496	148.765	35.6118	0.239383	0.000482627
E4.5	embryo1	Oct4_negative	538	320.004	36.051	0.112658	0.000209401
E4.5	embryo1	Oct4_negative	421	135.42	49.6902	0.366935	0.00087158
E4.5	embryo1	Oct4_negative	466	147.808	60.1176	0.406728	0.000872808
E4.5	embryo1	Oct4_negative	544	176.286	79.0863	0.448624	0.000824677
E4.5	embryo1	Oct4_negative	572	164.867	101.596	0.616232	0.00107733
E4.5	embryo1	Oct4_negative	629	249.098	103.42	0.415176	0.000660058
E4.5	embryo1	Oct4_negative	595	202.227	187.369	0.926524	0.00155718
E4.5	embryo1	Oct4_negative	665	221.298	223.541	1.01014	0.001519
E4.5	embryo1	Oct4_negative	536	174.824	240.141	1.37362	0.00256272
E4.5	embryo1	Oct4_negative	669	389.286	274.961	0.70632	0.00105579
E4.5	embryo1	Oct4_negative	486	203.518	305.102	1.49914	0.00308466
E4.5	embryo1	Oct4_negative	1064	670.29	388.804	0.580053	0.000545163
E4.5	embryo1	Oct4_negative	1129	476.651	434.831	0.912264	0.000808028
E4.5	embryo1	Oct4_negative	835	546.894	454.565	0.831175	0.000995419
E4.5	embryo1	Oct4_negative	1127	805.059	471.231	0.585338	0.000519377
E4.5	embryo1	Oct4_negative	1342	624.624	474.475	0.759617	0.000566033
E4.5	embryo1	Oct4_negative	1013	425.259	508.333	1.19535	0.00118001
E4.5	embryo1	Oct4_negative	1130	574.541	509.745	0.887221	0.000785151
E4.5	embryo1	Oct4_negative	1918	682.482	564.6	0.827274	0.000431321
E4.5	embryo1	Oct4_negative	1091	462.329	590.165	1.2765	0.00117003
E4.5	embryo1	Oct4_negative	1812	801.761	622.231	0.776081	0.000428301
E4.5	embryo1	Oct4_negative	1179	586.486	695.427	1.18575	0.00100573
E4.5	embryo1	Oct4_negative	1235	682.996	704.035	1.0308	0.000834659
E4.5	embryo1	Oct4_negative	1044	540.227	730.51	1.35223	0.00129524
E4.5	embryo1	Oct4_negative	1441	705.827	779.196	1.10395	0.000766098
E4.5	embryo1	Oct4_negative	2422	1077.24	916.447	0.850734	0.000351253
E4.5	embryo1	Oct4_negative	321	77.9137	16.6157	0.213257	0.000664354
E4.5	embryo1	Oct4_negative	319	51.8392	17.1333	0.330509	0.00103608
E4.5	embryo1	Oct4_negative	504	138.659	55.4902	0.400192	0.000794032
E4.5	embryo1	Oct4_negative	699	131.882	63.2392	0.479512	0.000685998
E4.5	embryo1	Oct4_negative	665	130.29	74.1216	0.568896	0.000855483
E4.5	embryo1	Oct4_negative	615	247.404	82.1647	0.332108	0.000540012
E4.5	embryo1	Oct4_negative	925	264.925	135.416	0.511146	0.000552591
E4.5	embryo1	Oct4_negative	395	96.9451	142.267	1.4675	0.00371518
E4.5	embryo1	Oct4_negative	926	190.702	153.447	0.804643	0.000868945
E4.5	embryo1	Oct4_negative	416	177.812	165.682	0.931785	0.00223987
E4.5	embryo1	Oct4_negative	1003	232.286	174.51	0.75127	0.000749023
E4.5	embryo1	Oct4_negative	1292	320.694	177.753	0.554276	0.000429006
E4.5	embryo1	Oct4_negative	1421	411.831	182.204	0.442424	0.000311347
E4.5	embryo1	Oct4_negative	1069	424.459	196.729	0.463483	0.000433567
E4.5	embryo1	Oct4_negative	935	294.161	279.306	0.949501	0.00101551
E4.5	embryo1	Oct4_negative	770	355.561	350.298	0.985199	0.00127948
E4.5	embryo1	Oct4_negative	696	274.965	352.224	1.28098	0.00184048
E4.5	embryo1	Oct4_negative	933	364.902	366.733	1.00502	0.00107719
E4.5	embryo1	Oct4_negative	1718	512.043	375.122	0.732598	0.000426425
E4.5	embryo1	Oct4_negative	1246	336.545	433.259	1.28737	0.0010332
E4.5	embryo1	Oct4_negative	1993	685.647	515.204	0.751413	0.000377026
E4.5	embryo1	Oct4_negative	1502	687.678	579.808	0.843138	0.000561344
E4.5	embryo1	Oct4_negative	1267	485.173	627.949	1.29428	0.00102153
E4.5	embryo1	Oct4_negative	2509	982.769	901.459	0.917265	0.00036559
E4.5	embryo1	Oct4_negative	1747	869.996	1017.11	1.16909	0.0006692
E4.5	embryo1	Oct4_negative	2439	933.62	1017.27	1.0896	0.000446742
E4.5	embryo1	Oct4_negative	479	55.2	0.988235	0.0179028	3.73754e-05
E4.5	embryo1	Oct4_negative	445	57.1608	2.4	0.0419868	9.43524e-05
E4.5	embryo1	Oct4_negative	623	82.7216	6.51765	0.0787902	0.000126469
E4.5	embryo1	Oct4_negative	446	55.3255	9.57647	0.173093	0.000388102
E4.5	embryo1	Oct4_negative	859	148.89	16.6353	0.111729	0.000130068
E4.5	embryo1	Oct4_negative	838	132.753	24.9529	0.187965	0.000224302
E4.5	embryo1	Oct4_negative	464	53.7804	35.9686	0.668806	0.00144139
E4.5	embryo1	Oct4_negative	466	122.616	54.7255	0.446317	0.000957762
E4.5	embryo1	Oct4_negative	549	175.004	72.4588	0.414041	0.000754173
E4.5	embryo1	Oct4_negative	1508	234.867	113.627	0.483796	0.000320819
E4.5	embryo1	Oct4_negative	514	69.1922	115.82	1.67388	0.00325658
E4.5	embryo1	Oct4_negative	1494	297.675	117.043	0.393192	0.000263181
E4.5	embryo1	Oct4_negative	732	98.5137	127.584	1.29509	0.00176925
E4.5	embryo1	Oct4_negative	1010	204.145	151.004	0.739689	0.000732366
E4.5	embryo1	Oct4_negative	1064	281.733	177.58	0.630314	0.0005924
E4.5	embryo1	Oct4_negative	1027	157.855	181.627	1.1506	0.00112035
E4.5	embryo1	Oct4_negative	1476	332.31	207.769	0.625226	0.000423595
E4.5	embryo1	Oct4_negative	1141	269.788	245.8	0.911085	0.000798497
E4.5	embryo1	Oct4_negative	2274	373.949	283.831	0.759011	0.000333778
E4.5	embryo1	Oct4_negative	1176	342.333	298.941	0.873246	0.000742556
E4.5	embryo1	Oct4_negative	1107	261.788	327.878	1.25246	0.0011314
E4.5	embryo1	Oct4_negative	1016	191.314	329.533	1.72248	0.00169535
E4.5	embryo1	Oct4_negative	1902	423.129	376.318	0.889368	0.000467596
E4.5	embryo1	Oct4_negative	2586	516.071	387.651	0.751159	0.000290471
E4.5	embryo1	Oct4_negative	1081	291.004	390.027	1.34028	0.00123985
E4.5	embryo1	Oct4_negative	1554	452.118	437.153	0.966901	0.000622201
E4.5	embryo1	Oct4_negative	1868	594.396	670.957	1.1288	0.000604285
E4.5	embryo1	Oct4_negative	498	38.0431	0.0235294	0.000618493	1.24195e-06
E4.5	embryo1	Oct4_negative	1119	186.596	1.01176	0.00542222	4.84559e-06
E4.5	embryo1	Oct4_negative	366	29.4235	1.03529	0.0351859	9.61364e-05
E4.5	embryo1	Oct4_negative	484	39.4392	2.82353	0.0715919	0.000147917
E4.5	embryo1	Oct4_negative	638	52.6471	3.10588	0.0589944	9.24677e-05
E4.5	embryo1	Oct4_negative	653	53.1255	4.54118	0.0854802	0.000130904
E4.5	embryo1	Oct4_negative	730	64.3294	8.07059	0.125457	0.000171859
E4.5	embryo1	Oct4_negative	445	46.3647	8.84706	0.190815	0.000428797
E4.5	embryo1	Oct4_negative	502	84.6392	49.8157	0.588565	0.00117244
E4.5	embryo1	Oct4_negative	1111	88.698	90.1412	1.01627	0.000914735
E4.5	embryo1	Oct4_negative	697	62.6549	112.027	1.78801	0.00256529
E4.5	embryo1	Oct4_negative	1277	247.024	114.643	0.464098	0.000363428
E4.5	embryo1	Oct4_negative	1011	146.847	117.416	0.799578	0.000790878
E4.5	embryo1	Oct4_negative	1909	189.357	119.886	0.633123	0.000331652
E4.5	embryo1	Oct4_negative	858	171.584	130.349	0.759679	0.000885407
E4.5	embryo1	Oct4_negative	749	166.988	141.373	0.846602	0.00113031
E4.5	embryo1	Oct4_negative	591	58.1882	152.706	2.62434	0.00444051
E4.5	embryo1	Oct4_negative	1420	223.655	154.643	0.691436	0.000486927
E4.5	embryo1	Oct4_negative	1504	276.388	164.012	0.593411	0.000394555
E4.5	embryo1	Oct4_negative	1559	336.133	254.784	0.757986	0.0004862
E4.5	embryo1	Oct4_negative	1501	168.478	266.067	1.57923	0.00105212
E4.5	embryo1	Oct4_negative	1442	247.008	270.992	1.0971	0.000760818
E4.5	embryo1	Oct4_negative	1398	242.231	292.988	1.20954	0.000865192
E4.5	embryo1	Oct4_negative	1720	235.659	328.698	1.3948	0.000810933
E4.5	embryo1	Oct4_negative	1476	254.584	347.294	1.36416	0.000924229
E4.5	embryo1	Oct4_negative	1373	187.082	424.145	2.26716	0.00165124
E4.5	embryo2	Oct4_negative	487	37.0863	0	0	0
E4.5	embryo2	Oct4_negative	515	38.6431	0	0	0
E4.5	embryo2	Oct4_negative	383	29.4157	0.164706	0.00559925	1.46195e-05
E4.5	embryo2	Oct4_negative	813	70.4078	8.25882	0.1173	0.00014428
E4.5	embryo2	Oct4_negative	953	91.1726	16.6431	0.182545	0.000191548
E4.5	embryo2	Oct4_negative	1416	238.388	54.1373	0.227097	0.000160379
E4.5	embryo2	Oct4_negative	1659	185.831	64.2275	0.345622	0.000208332
E4.5	embryo2	Oct4_negative	2198	381.075	83.5726	0.219308	9.9776e-05
E4.5	embryo2	Oct4_negative	332	56.6667	127.992	2.25869	0.00680327
E4.5	embryo2	Oct4_negative	1544	422.663	184.102	0.435577	0.000282109
E4.5	embryo2	Oct4_negative	1584	476.604	239.627	0.502781	0.000317412
E4.5	embryo2	Oct4_negative	2249	430.251	248.102	0.576645	0.000256401
E4.5	embryo2	Oct4_negative	1658	544.486	250.118	0.459364	0.000277059
E4.5	embryo2	Oct4_negative	1728	510.961	295.22	0.577774	0.00033436
E4.5	embryo2	Oct4_negative	1814	557.514	350.773	0.629173	0.000346843
E4.5	embryo2	Oct4_negative	1727	589.482	478.282	0.81136	0.000469809
E4.5	embryo2	Oct4_negative	2308	744.259	976.235	1.31169	0.000568322
E4.5	embryo2	Oct4_negative	594	120.918	11.5765	0.0957385	0.000161176
E4.5	embryo2	Oct4_negative	439	94.098	16.0784	0.170869	0.000389223
E4.5	embryo2	Oct4_negative	927	273.322	49.5726	0.181371	0.000195653
E4.5	embryo2	Oct4_negative	787	173.808	50.7804	0.292164	0.000371238
E4.5	embryo2	Oct4_negative	951	254.137	63.2431	0.248854	0.000261676
E4.5	embryo2	Oct4_negative	852	211.953	69.8784	0.329688	0.000386958
E4.5	embryo2	Oct4_negative	1377	340.11	80.9216	0.237928	0.000172787
E4.5	embryo2	Oct4_negative	1054	332.314	103.255	0.310715	0.000294796
E4.5	embryo2	Oct4_negative	1130	345.392	147.086	0.425853	0.000376861
E4.5	embryo2	Oct4_negative	852	507.58	211.549	0.416779	0.000489178
E4.5	embryo2	Oct4_negative	1126	452.722	215.408	0.475806	0.000422563
E4.5	embryo2	Oct4_negative	1226	475.792	281.502	0.591649	0.000482585
E4.5	embryo2	Oct4_negative	981	354.996	379.427	1.06882	0.00108952
E4.5	embryo2	Oct4_negative	1303	651.486	397.133	0.609581	0.000467828
E4.5	embryo2	Oct4_negative	1159	418.506	411.031	0.98214	0.000847403
E4.5	embryo2	Oct4_negative	1217	648.918	416.012	0.641086	0.000526775
E4.5	embryo2	Oct4_negative	1260	519.38	446.855	0.860362	0.000682827
E4.5	embryo2	Oct4_negative	1282	683.082	565.063	0.827225	0.000645261
E4.5	embryo2	Oct4_negative	1383	510.231	582.11	1.14087	0.000824927
E4.5	embryo2	Oct4_negative	1157	561.667	640.247	1.13991	0.000985225
E4.5	embryo2	Oct4_negative	1218	560.463	641.153	1.14397	0.000939221
E4.5	embryo2	Oct4_negative	1282	495.106	684.149	1.38182	0.00107787
E4.5	embryo2	Oct4_negative	1614	398.502	781.584	1.96131	0.00121518
E4.5	embryo2	Oct4_negative	1605	582.227	838.412	1.44001	0.000897201
E4.5	embryo2	Oct4_negative	1986	1151.15	1350.38	1.17307	0.000590671
E4.5	embryo2	Oct4_negative	572	115.204	5.34118	0.0463628	8.10538e-05
E4.5	embryo2	Oct4_negative	421	82.8863	6.68235	0.0806207	0.000191498
E4.5	embryo2	Oct4_negative	692	191.776	27.7922	0.14492	0.000209421
E4.5	embryo2	Oct4_negative	487	105.965	48.8902	0.461382	0.000947396
E4.5	embryo2	Oct4_negative	888	275.271	74.4196	0.270351	0.000304449
E4.5	embryo2	Oct4_negative	778	273.671	79.9765	0.292236	0.000375625
E4.5	embryo2	Oct4_negative	1212	407.447	116.698	0.286413	0.000236314
E4.5	embryo2	Oct4_negative	799	195.761	117.141	0.598389	0.000748923
E4.5	embryo2	Oct4_negative	751	183.949	128.102	0.696399	0.000927296
E4.5	embryo2	Oct4_negative	1451	537.592	174.941	0.325416	0.00022427
E4.5	embryo2	Oct4_negative	815	238.282	189.224	0.794115	0.000974374
E4.5	embryo2	Oct4_negative	1218	425.165	190.898	0.448998	0.000368635
E4.5	embryo2	Oct4_negative	1665	523.157	246.804	0.471759	0.000283339
E4.5	embryo2	Oct4_negative	1055	272.996	251.741	0.922142	0.000874068
E4.5	embryo2	Oct4_negative	1351	660.827	345.749	0.523206	0.000387273
E4.5	embryo2	Oct4_negative	983	354.871	356.698	1.00515	0.00102253
E4.5	embryo2	Oct4_negative	1270	487.322	376.122	0.771814	0.000607727
E4.5	embryo2	Oct4_negative	1149	548.965	385.584	0.702385	0.000611301
E4.5	embryo2	Oct4_negative	1262	552.055	435.596	0.789045	0.000625234
E4.5	embryo2	Oct4_negative	1930	479.855	509.055	1.06085	0.000549664
E4.5	embryo2	Oct4_negative	1272	553.133	596.333	1.0781	0.000847563
E4.5	embryo2	Oct4_negative	1962	782.702	614.698	0.785354	0.000400282
E4.5	embryo2	Oct4_negative	1784	656.278	633.098	0.964679	0.000540739
E4.5	embryo2	Oct4_negative	1980	600.38	682.502	1.13678	0.000574133
E4.5	embryo2	Oct4_negative	1193	528.2	726.102	1.37467	0.00115228
E4.5	embryo2	Oct4_negative	1608	781.706	1201.58	1.53713	0.000955924
E4.5	embryo2	Oct4_negative	538	176.886	44.149	0.24959	0.000463922
E4.5	embryo2	Oct4_negative	713	197.8	89.251	0.451218	0.000632845
E4.5	embryo2	Oct4_negative	564	189.647	102.906	0.542618	0.000962088
E4.5	embryo2	Oct4_negative	748	200.522	111.898	0.558035	0.000746036
E4.5	embryo2	Oct4_negative	650	176.976	132.937	0.751158	0.00115563
E4.5	embryo2	Oct4_negative	698	392.169	153.49	0.391388	0.000560728
E4.5	embryo2	Oct4_negative	1614	663.961	190.275	0.286575	0.000177556
E4.5	embryo2	Oct4_negative	788	244.027	197.804	0.810581	0.00102866
E4.5	embryo2	Oct4_negative	954	404.537	210.522	0.520401	0.000545494
E4.5	embryo2	Oct4_negative	683	453.737	249.588	0.550072	0.000805377
E4.5	embryo2	Oct4_negative	693	490.302	262.737	0.535868	0.000773259
E4.5	embryo2	Oct4_negative	954	413.588	318.388	0.769819	0.000806939
E4.5	embryo2	Oct4_negative	1086	508.6	385.424	0.757813	0.000697802
E4.5	embryo2	Oct4_negative	1216	413.149	387.886	0.938853	0.000772083
E4.5	embryo2	Oct4_negative	893	434.129	411.631	0.948177	0.00106179
E4.5	embryo2	Oct4_negative	930	458.196	425.408	0.928441	0.000998323
E4.5	embryo2	Oct4_negative	1210	526.761	436.035	0.827767	0.000684105
E4.5	embryo2	Oct4_negative	789	447.835	503.082	1.12336	0.00142378
E4.5	embryo2	Oct4_negative	2065	720.016	530.247	0.736438	0.000356629
E4.5	embryo2	Oct4_negative	1209	590.945	532.243	0.900664	0.000744966
E4.5	embryo2	Oct4_negative	1122	554.082	561.647	1.01365	0.000903434
E4.5	embryo2	Oct4_negative	1335	644.055	607.059	0.942558	0.000706036
E4.5	embryo2	Oct4_negative	1072	476.89	740.878	1.55356	0.00144922
E4.5	embryo2	Oct4_negative	1395	960.196	1062.88	1.10694	0.000793505
E4.5	embryo2	Oct4_negative	519	112.604	38.5176	0.342063	0.000659081
E4.5	embryo2	Oct4_negative	441	183.408	66.2667	0.361308	0.000819292
E4.5	embryo2	Oct4_negative	479	94.4471	68.6667	0.727039	0.00151783
E4.5	embryo2	Oct4_negative	443	115.573	80.7137	0.698381	0.00157648
E4.5	embryo2	Oct4_negative	713	146.773	108.482	0.739119	0.00103663
E4.5	embryo2	Oct4_negative	556	166.514	116.51	0.699701	0.00125845
E4.5	embryo2	Oct4_negative	1438	573.749	120.831	0.2106	0.000146453
E4.5	embryo2	Oct4_negative	846	240.627	139.227	0.578602	0.000683926
E4.5	embryo2	Oct4_negative	1201	425.98	152.455	0.357892	0.000297995
E4.5	embryo2	Oct4_negative	1053	277.91	174.902	0.629348	0.000597671
E4.5	embryo2	Oct4_negative	1132	374.573	189.525	0.505978	0.000446977
E4.5	embryo2	Oct4_negative	797	237.467	190.671	0.802936	0.00100745
E4.5	embryo2	Oct4_negative	1192	293.188	197.596	0.673956	0.0005654
E4.5	embryo2	Oct4_negative	1257	692.427	248.114	0.358325	0.000285063
E4.5	embryo2	Oct4_negative	973	456.475	264.745	0.579978	0.000596072
E4.5	embryo2	Oct4_negative	1077	490.659	269.243	0.548738	0.000509506
E4.5	embryo2	Oct4_negative	1239	321.035	302.439	0.942075	0.000760351
E4.5	embryo2	Oct4_negative	754	316.369	332.847	1.05209	0.00139534
E4.5	embryo2	Oct4_negative	1134	427.141	347.941	0.814581	0.000718326
E4.5	embryo2	Oct4_negative	1135	445.557	360.545	0.809201	0.000712952
E4.5	embryo2	Oct4_negative	1301	559.573	374.157	0.668648	0.000513949
E4.5	embryo2	Oct4_negative	971	411.22	434.286	1.05609	0.00108763
E4.5	embryo2	Oct4_negative	1178	489.326	473.361	0.967374	0.0008212
E4.5	embryo2	Oct4_negative	360	56.7804	29.8353	0.525451	0.00145959
E4.5	embryo2	Oct4_negative	954	158.341	31.4235	0.198455	0.000208024
E4.5	embryo2	Oct4_negative	461	63.8314	32.4157	0.507833	0.00110159
E4.5	embryo2	Oct4_negative	439	66.5294	32.9922	0.495903	0.00112962
E4.5	embryo2	Oct4_negative	585	105.322	37.102	0.352273	0.000602176
E4.5	embryo2	Oct4_negative	589	97.3961	49.4275	0.507489	0.000861611
E4.5	embryo2	Oct4_negative	650	109.902	56.5843	0.514862	0.000792095
E4.5	embryo2	Oct4_negative	722	163.078	60.7098	0.372274	0.000515614
E4.5	embryo2	Oct4_negative	626	101.051	77.2	0.763971	0.0012204
E4.5	embryo2	Oct4_negative	849	158.627	79.9412	0.503956	0.000593587
E4.5	embryo2	Oct4_negative	727	129.992	82.5098	0.634729	0.00087308
E4.5	embryo2	Oct4_negative	575	100.012	85.9412	0.859311	0.00149445
E4.5	embryo2	Oct4_negative	968	251.561	87.6824	0.348553	0.000360076
E4.5	embryo2	Oct4_negative	1485	521.184	87.949	0.168748	0.000113635
E4.5	embryo2	Oct4_negative	598	104.38	106.839	1.02356	0.00171163
E4.5	embryo2	Oct4_negative	800	157.827	126.435	0.801098	0.00100137
E4.5	embryo2	Oct4_negative	892	184.537	133.196	0.721784	0.000809175
E4.5	embryo2	Oct4_negative	946	280.443	139.506	0.497448	0.000525844
E4.5	embryo2	Oct4_negative	994	214.165	156.62	0.731304	0.000735719
E4.5	embryo2	Oct4_negative	648	151.847	163.624	1.07755	0.00166289
E4.5	embryo2	Oct4_negative	867	157.133	170.561	1.08545	0.00125196
E4.5	embryo2	Oct4_negative	1083	188.757	198.745	1.05292	0.000972222
E4.5	embryo2	Oct4_negative	839	199.765	223.325	1.11794	0.00133247
E4.5	embryo2	Oct4_negative	952	340.204	228.698	0.672238	0.000706132
E4.5	embryo2	Oct4_negative	1024	321.098	231.047	0.719553	0.000702688
E4.5	embryo2	Oct4_negative	1268	221.482	251.835	1.13704	0.000896723
E4.5	embryo2	Oct4_negative	1292	311.706	252.467	0.809952	0.000626898
E4.5	embryo2	Oct4_negative	734	201.259	270.427	1.34368	0.00183063
E4.5	embryo2	Oct4_negative	809	257.863	300.286	1.16452	0.00143946
E4.5	embryo2	Oct4_negative	2163	457.953	425.537	0.929216	0.000429596
E4.5	embryo2	Oct4_negative	509	43.6941	0	0	0
E4.5	embryo2	Oct4_negative	548	53.9451	4.30588	0.0798197	0.000145656
E4.5	embryo2	Oct4_negative	878	108.361	7.78824	0.0718732	8.18601e-05
E4.5	embryo2	Oct4_negative	718	113.776	8.44706	0.0742426	0.000103402
E4.5	embryo2	Oct4_negative	767	98.2078	10.4235	0.106137	0.00013838
E4.5	embryo2	Oct4_negative	412	34.0941	10.9333	0.320681	0.000778352
E4.5	embryo2	Oct4_negative	784	98.8902	11.6471	0.117778	0.000150227
E4.5	embryo2	Oct4_negative	676	57.298	19.3451	0.337622	0.000499441
E4.5	embryo2	Oct4_negative	520	41.3451	28.8471	0.697714	0.00134176
E4.5	embryo2	Oct4_negative	940	89.9451	40.5529	0.450863	0.000479642
E4.5	embryo2	Oct4_negative	393	33.2863	62.3804	1.87406	0.00476859
E4.5	embryo2	Oct4_negative	634	56.3569	90.5177	1.60615	0.00253336
E4.5	embryo2	Oct4_negative	882	101.49	93.5412	0.921677	0.00104499
E4.5	embryo2	Oct4_negative	567	44.9451	94.2588	2.0972	0.00369876
E4.5	embryo2	Oct4_negative	812	66.698	99.4745	1.49142	0.00183672
E4.5	embryo2	Oct4_negative	1120	189.804	113.647	0.59876	0.000534607
E4.5	embryo2	Oct4_negative	1170	160.302	138.49	0.863933	0.000738405
E4.5	embryo2	Oct4_negative	834	125.2	162.388	1.29703	0.00155519
E4.5	embryo2	Oct4_negative	1090	170.012	198	1.16463	0.00106846
E4.5	embryo2	Oct4_negative	1254	304.184	205.063	0.67414	0.000537592
E4.5	embryo2	Oct4_negative	1204	130.733	217.361	1.66263	0.00138092
E4.5	embryo2	Oct4_negative	1375	233.663	232.843	0.996492	0.000724722
E4.5	embryo2	Oct4_negative	1048	241.69	235.384	0.973909	0.000929303
E4.5	embryo2	Oct4_negative	1097	105.184	237.102	2.25416	0.00205484
E4.5	embryo2	Oct4_negative	1408	202.224	258.208	1.27684	0.000906849
E4.5	embryo2	Oct4_negative	1178	174.878	342.596	1.95905	0.00166303
E4.5	embryo2	Oct4_negative	1731	269.208	349.957	1.29995	0.000750982
E4.5	embryo2	Oct4_negative	2187	221.486	388.733	1.75511	0.000802521
E4.5	embryo3	Oct4_negative	396	108.251	30.7059	0.283655	0.000716299
E4.5	embryo3	Oct4_negative	984	364.404	58.7647	0.161263	0.000163885
E4.5	embryo3	Oct4_negative	556	204.369	66.2392	0.324116	0.000582943
E4.5	embryo3	Oct4_negative	1506	548.169	76.8392	0.140174	9.30773e-05
E4.5	embryo3	Oct4_negative	840	265.933	80.4824	0.302641	0.000360287
E4.5	embryo3	Oct4_negative	1237	389.506	102.588	0.26338	0.000212919
E4.5	embryo3	Oct4_negative	821	290.78	134.294	0.46184	0.000562534
E4.5	embryo3	Oct4_negative	1524	651.133	141.114	0.21672	0.000142205
E4.5	embryo3	Oct4_negative	800	316.533	155.69	0.49186	0.000614825
E4.5	embryo3	Oct4_negative	1524	1001.58	492.408	0.491633	0.000322594
E4.5	embryo3	Oct4_negative	1687	887.278	496.49	0.559565	0.000331693
E4.5	embryo3	Oct4_negative	1323	524.733	592.973	1.13005	0.000854154
E4.5	embryo3	Oct4_negative	1397	996.639	672.329	0.674597	0.000482889
E4.5	embryo3	Oct4_negative	1578	1059.34	692.333	0.653551	0.000414164
E4.5	embryo3	Oct4_negative	1573	922.478	708.788	0.768352	0.000488463
E4.5	embryo3	Oct4_negative	1621	874.326	867.247	0.991904	0.000611909
E4.5	embryo3	Oct4_negative	1779	767.624	930.726	1.21248	0.000681549
E4.5	embryo3	Oct4_negative	1704	826.318	946.576	1.14554	0.000672263
E4.5	embryo3	Oct4_negative	2014	876.882	1120.64	1.27798	0.000634549
E4.5	embryo3	Oct4_negative	635	151.788	41.4745	0.273239	0.000430298
E4.5	embryo3	Oct4_negative	510	126.196	44.4627	0.352331	0.000690844
E4.5	embryo3	Oct4_negative	653	185.592	56.0157	0.301821	0.000462207
E4.5	embryo3	Oct4_negative	853	261.996	57.5255	0.219566	0.000257405
E4.5	embryo3	Oct4_negative	575	148.843	62.051	0.416888	0.000725023
E4.5	embryo3	Oct4_negative	1196	483.647	63.4667	0.131225	0.00010972
E4.5	embryo3	Oct4_negative	1004	427.212	84.102	0.196862	0.000196078
E4.5	embryo3	Oct4_negative	989	309.929	96.5804	0.311621	0.000315087
E4.5	embryo3	Oct4_negative	886	291.804	103.471	0.354589	0.000400214
E4.5	embryo3	Oct4_negative	848	303.871	110.482	0.363584	0.000428754
E4.5	embryo3	Oct4_negative	652	283.086	119.427	0.421877	0.00064705
E4.5	embryo3	Oct4_negative	1015	395.714	142.067	0.359014	0.000353708
E4.5	embryo3	Oct4_negative	937	279.251	150.255	0.538064	0.000574241
E4.5	embryo3	Oct4_negative	756	299.514	175.071	0.584516	0.000773169
E4.5	embryo3	Oct4_negative	918	431.365	178.792	0.41448	0.000451504
E4.5	embryo3	Oct4_negative	922	305.455	235.008	0.76937	0.000834458
E4.5	embryo3	Oct4_negative	1272	503.784	262.565	0.521185	0.000409736
E4.5	embryo3	Oct4_negative	972	393.553	286.784	0.728706	0.000749697
E4.5	embryo3	Oct4_negative	1529	566.145	327.392	0.578283	0.00037821
E4.5	embryo3	Oct4_negative	1146	422.208	330.357	0.782451	0.000682767
E4.5	embryo3	Oct4_negative	937	586.235	350.204	0.597378	0.000637543
E4.5	embryo3	Oct4_negative	1005	295.694	382.682	1.29418	0.00128774
E4.5	embryo3	Oct4_negative	1135	695.326	421.663	0.606425	0.000534295
E4.5	embryo3	Oct4_negative	1842	1093.67	501.569	0.458612	0.000248975
E4.5	embryo3	Oct4_negative	2383	967.843	663.71	0.685762	0.000287772
E4.5	embryo3	Oct4_negative	1494	710.91	667.518	0.938962	0.000628489
E4.5	embryo3	Oct4_negative	2941	1570.53	1595.68	1.01601	0.000345465
E4.5	embryo3	Oct4_negative	351	80.2392	8.43529	0.105127	0.000299507
E4.5	embryo3	Oct4_negative	446	101.529	22.4039	0.220664	0.000494763
E4.5	embryo3	Oct4_negative	501	120.565	23.2275	0.192655	0.000384542
E4.5	embryo3	Oct4_negative	688	214.557	33.7882	0.157479	0.000228894
E4.5	embryo3	Oct4_negative	419	110.49	34.749	0.314499	0.000750593
E4.5	embryo3	Oct4_negative	473	118.153	36.6627	0.310299	0.000656023
E4.5	embryo3	Oct4_negative	387	129.306	41.2784	0.319231	0.000824886
E4.5	embryo3	Oct4_negative	544	182.812	71.2549	0.389772	0.000716493
E4.5	embryo3	Oct4_negative	910	252.961	88.2471	0.348857	0.000383359
E4.5	embryo3	Oct4_negative	735	211.388	112.584	0.532595	0.000724619
E4.5	embryo3	Oct4_negative	485	302.561	151.596	0.501043	0.00103308
E4.5	embryo3	Oct4_negative	605	351.337	202.094	0.575214	0.000950767
E4.5	embryo3	Oct4_negative	885	344.922	294.8	0.854687	0.000965748
E4.5	embryo3	Oct4_negative	1209	516.188	296.078	0.573586	0.00047443
E4.5	embryo3	Oct4_negative	976	580.059	297.91	0.513586	0.000526215
E4.5	embryo3	Oct4_negative	1364	910.8	319.741	0.351055	0.000257372
E4.5	embryo3	Oct4_negative	1262	895.188	327.741	0.366114	0.000290106
E4.5	embryo3	Oct4_negative	1290	342.341	409.482	1.19612	0.000927228
E4.5	embryo3	Oct4_negative	1012	314.918	411.306	1.30607	0.00129059
E4.5	embryo3	Oct4_negative	1959	950.333	424.455	0.446638	0.000227993
E4.5	embryo3	Oct4_negative	1155	414.326	494.18	1.19273	0.00103267
E4.5	embryo3	Oct4_negative	979	632.58	529.843	0.83759	0.000855557
E4.5	embryo3	Oct4_negative	1362	674.804	833.667	1.23542	0.000907064
E4.5	embryo3	Oct4_negative	2383	878.396	927.706	1.05614	0.000443196
E4.5	embryo3	Oct4_negative	488	218.031	0.141176	0.000647505	1.32686e-06
E4.5	embryo3	Oct4_negative	414	94.1647	23.1686	0.246044	0.000594308
E4.5	embryo3	Oct4_negative	715	292.659	124.345	0.424881	0.000594239
E4.5	embryo3	Oct4_negative	779	273.165	135.114	0.494624	0.000634947
E4.5	embryo3	Oct4_negative	1123	566.596	139.141	0.245574	0.000218677
E4.5	embryo3	Oct4_negative	485	120.518	160.796	1.33421	0.00275095
E4.5	embryo3	Oct4_negative	623	275.082	221.784	0.806247	0.00129414
E4.5	embryo3	Oct4_negative	445	222.537	223.969	1.00643	0.00226165
E4.5	embryo3	Oct4_negative	1031	558.396	268.922	0.481596	0.000467116
E4.5	embryo3	Oct4_negative	869	407.326	271.612	0.666817	0.000767339
E4.5	embryo3	Oct4_negative	596	329.702	298.875	0.906499	0.00152097
E4.5	embryo3	Oct4_negative	1412	488.894	322.157	0.65895	0.000466679
E4.5	embryo3	Oct4_negative	1471	601.604	357.824	0.594783	0.000404339
E4.5	embryo3	Oct4_negative	1373	848.714	370.027	0.435986	0.000317543
E4.5	embryo3	Oct4_negative	1289	636.067	441.318	0.693823	0.000538265
E4.5	embryo3	Oct4_negative	2358	987.482	587.435	0.594882	0.000252282
E4.5	embryo3	Oct4_negative	1141	656.631	627.169	0.95513	0.000837099
E4.5	embryo3	Oct4_negative	2414	947.18	885.2	0.934563	0.000387143
E4.5	embryo3	Oct4_negative	448	89.6353	5.50588	0.0614254	0.00013711
E4.5	embryo3	Oct4_negative	605	132.216	19.651	0.148628	0.000245666
E4.5	embryo3	Oct4_negative	340	55.8824	20.6863	0.370175	0.00108875
E4.5	embryo3	Oct4_negative	980	252.647	48.4745	0.191867	0.000195782
E4.5	embryo3	Oct4_negative	955	230.82	50.949	0.220731	0.000231132
E4.5	embryo3	Oct4_negative	553	107.278	75.749	0.706097	0.00127685
E4.5	embryo3	Oct4_negative	1048	379.588	98.6784	0.259962	0.000248055
E4.5	embryo3	Oct4_negative	1110	256.757	134.851	0.525209	0.000473161
E4.5	embryo3	Oct4_negative	806	190.075	142.192	0.748086	0.000928147
E4.5	embryo3	Oct4_negative	1246	257.412	145.824	0.566499	0.000454654
E4.5	embryo3	Oct4_negative	847	210.878	163.725	0.776398	0.000916644
E4.5	embryo3	Oct4_negative	839	276.769	188.706	0.681818	0.000812656
E4.5	embryo3	Oct4_negative	986	245.047	193.067	0.787876	0.000799063
E4.5	embryo3	Oct4_negative	730	170.412	205.337	1.20495	0.00165061
E4.5	embryo3	Oct4_negative	600	161.639	215.808	1.33512	0.0022252
E4.5	embryo3	Oct4_negative	872	249.643	231.275	0.92642	0.00106241
E4.5	embryo3	Oct4_negative	1021	308.788	278.882	0.903151	0.000884575
E4.5	embryo3	Oct4_negative	1181	448.016	304.475	0.679607	0.00057545
E4.5	embryo3	Oct4_negative	1542	460.808	316.859	0.687616	0.000445925
E4.5	embryo3	Oct4_negative	1187	370.91	478.702	1.29062	0.00108729
E4.5	embryo3	Oct4_negative	2093	463.169	537.424	1.16032	0.000554381
E4.5	embryo3	Oct4_negative	415	47.0627	0.0235294	0.000499958	1.20472e-06
E4.5	embryo3	Oct4_negative	333	36.2039	0.447059	0.0123484	3.70821e-05
E4.5	embryo3	Oct4_negative	323	32.6275	7.29412	0.223558	0.000692129
E4.5	embryo3	Oct4_negative	440	50.9255	7.64706	0.150162	0.000341277
E4.5	embryo3	Oct4_negative	422	70.0667	13.5725	0.193709	0.000459026
E4.5	embryo3	Oct4_negative	785	98.2275	18.1804	0.185085	0.000235777
E4.5	embryo3	Oct4_negative	603	72.0588	19.9922	0.277442	0.000460103
E4.5	embryo3	Oct4_negative	437	44.1804	23.2314	0.52583	0.00120327
E4.5	embryo3	Oct4_negative	731	96.5216	27.7333	0.287328	0.000393061
E4.5	embryo3	Oct4_negative	665	114.329	29.1451	0.254922	0.000383342
E4.5	embryo3	Oct4_negative	449	45.3608	34.7137	0.765281	0.00170441
E4.5	embryo3	Oct4_negative	759	139.886	48.2196	0.344706	0.000454158
E4.5	embryo3	Oct4_negative	671	82.8627	81.2745	0.980833	0.00146175
E4.5	embryo3	Oct4_negative	593	65.6471	93.3804	1.42246	0.00239875
E4.5	embryo3	Oct4_negative	914	108.345	107.471	0.991928	0.00108526
E4.5	embryo3	Oct4_negative	989	197.918	118.584	0.59916	0.000605824
E4.5	embryo3	Oct4_negative	1002	169.392	121.58	0.717745	0.000716312
E4.5	embryo3	Oct4_negative	727	98.7137	146.639	1.4855	0.00204333
E4.5	embryo3	Oct4_negative	561	106.839	152.298	1.42549	0.00254098
E4.5	embryo3	Oct4_negative	964	151.58	184.412	1.21659	0.00126203
E4.5	embryo3	Oct4_negative	1079	181.627	217.439	1.19717	0.00110952
E4.5	embryo3	Oct4_negative	1465	238.694	229.169	0.960093	0.000655354
E4.5	embryo3	Oct4_negative	1668	251.769	231.341	0.918864	0.000550878
E4.5	embryo3	Oct4_negative	1402	285.631	244.012	0.854289	0.000609336
E4.5	embryo3	Oct4_negative	1062	313.878	244.4	0.778645	0.000733188
E4.5	embryo3	Oct4_negative	808	206.463	244.714	1.18527	0.00146692
E4.5	embryo3	Oct4_negative	1596	297.737	281.408	0.945155	0.000592202
E4.5	embryo3	Oct4_negative	1384	217.937	286.396	1.31412	0.00094951
E4.5	embryo3	Oct4_negative	981	148.522	287.231	1.93394	0.00197139
E4.5	embryo3	Oct4_negative	1212	161.518	288.533	1.78639	0.00147392
E4.5	embryo3	Oct4_negative	1472	278.545	307.067	1.10239	0.00074891
E4.5	embryo3	Oct4_negative	357	27.502	0.164706	0.00598888	1.67756e-05
E4.5	embryo3	Oct4_negative	714	59.3059	1.55294	0.0261853	3.66741e-05
E4.5	embryo3	Oct4_negative	553	44.3529	3.01176	0.0679045	0.000122793
E4.5	embryo3	Oct4_negative	734	74.1765	5.88235	0.0793021	0.000108041
E4.5	embryo3	Oct4_negative	544	46.1569	13.3686	0.289635	0.000532417
E4.5	embryo3	Oct4_negative	816	74.8706	19.5686	0.261366	0.000320301
E4.5	embryo3	Oct4_negative	731	63.0118	21.3059	0.338125	0.000462552
E4.5	embryo3	Oct4_negative	721	64.6863	24.5373	0.379327	0.000526112
E4.5	embryo3	Oct4_negative	1112	140.914	24.651	0.174937	0.000157317
E4.5	embryo3	Oct4_negative	935	109.18	28.9412	0.265077	0.000283504
E4.5	embryo3	Oct4_negative	1105	141.863	31.6275	0.222944	0.000201759
E4.5	embryo3	Oct4_negative	632	72.8902	40.0039	0.548824	0.000868393
E4.5	embryo3	Oct4_negative	449	33.1843	66.8196	2.01359	0.00448461
E4.5	embryo3	Oct4_negative	935	82.2431	82.4588	1.00262	0.00107232
E4.5	embryo3	Oct4_negative	1040	88.6627	128.561	1.45	0.00139423
E4.5	embryo3	Oct4_negative	1978	246.086	203.812	0.828213	0.000418712
E4.5	embryo3	Oct4_negative	1274	111.443	227.302	2.03962	0.00160096
E4.5	embryo3	Oct4_negative	1517	227.576	237.961	1.04563	0.000689275
E4.5	embryo3	Oct4_negative	820	147.722	251.514	1.70262	0.00207637
E4.5	embryo3	Oct4_negative	1532	207.067	252.525	1.21954	0.000796043
E4.5	embryo3	Oct4_negative	2432	331.227	271.455	0.819542	0.000336983
E4.5	embryo3	Oct4_negative	1349	212.016	305.329	1.44013	0.00106755
E4.5	embryo3	Oct4_negative	1851	357.769	325.047	0.90854	0.000490837
E4.5	embryo3	Oct4_negative	1748	234.545	364.894	1.55575	0.000890019
E4.5	embryo3	Oct4_negative	1690	218.251	373.361	1.71069	0.00101225
E4.5	embryo3	Oct4_negative	3318	514.776	483.906	0.940031	0.000283313
E4.5	embryo4	Oct4_negative	356	73.9451	0.0941176	0.0012728	3.57529e-06
E4.5	embryo4	Oct4_negative	934	223.537	7.47059	0.0334199	3.57815e-05
E4.5	embryo4	Oct4_negative	499	132.988	12.0275	0.09044	0.000181242
E4.5	embryo4	Oct4_negative	943	332.271	45.8275	0.137922	0.000146259
E4.5	embryo4	Oct4_negative	847	263.686	65.6941	0.249137	0.000294141
E4.5	embryo4	Oct4_negative	1034	392.627	68	0.173192	0.000167497
E4.5	embryo4	Oct4_negative	1110	399.675	68.5294	0.171463	0.000154471
E4.5	embryo4	Oct4_negative	1228	588.667	107.345	0.182353	0.000148496
E4.5	embryo4	Oct4_negative	1961	901.027	114.204	0.126749	6.46347e-05
E4.5	embryo4	Oct4_negative	1445	789.604	164.09	0.207813	0.000143815
E4.5	embryo4	Oct4_negative	1145	431.961	166.612	0.38571	0.000336865
E4.5	embryo4	Oct4_negative	1461	1046.94	207.184	0.197895	0.000135452
E4.5	embryo4	Oct4_negative	1098	583.804	253.91	0.434923	0.000396105
E4.5	embryo4	Oct4_negative	1130	618.686	314.973	0.509099	0.00045053
E4.5	embryo4	Oct4_negative	1250	882.278	449.957	0.509994	0.000407995
E4.5	embryo4	Oct4_negative	1359	977.294	464.4	0.47519	0.000349661
E4.5	embryo4	Oct4_negative	2073	1038.14	595.251	0.573384	0.000276596
E4.5	embryo4	Oct4_negative	1275	1016.84	680.761	0.669487	0.000525088
E4.5	embryo4	Oct4_negative	1761	1062.6	690.267	0.649602	0.000368882
E4.5	embryo4	Oct4_negative	1413	998.792	762.647	0.763569	0.000540389
E4.5	embryo4	Oct4_negative	1436	981.392	852.969	0.869141	0.000605252
E4.5	embryo4	Oct4_negative	367	86.549	0	0	0
E4.5	embryo4	Oct4_negative	775	290.549	5.27843	0.0181671	2.34414e-05
E4.5	embryo4	Oct4_negative	722	241.871	5.69804	0.0235582	3.26291e-05
E4.5	embryo4	Oct4_negative	903	297.471	29.3608	0.0987015	0.000109304
E4.5	embryo4	Oct4_negative	636	265.235	34.1373	0.128706	0.000202367
E4.5	embryo4	Oct4_negative	759	265.839	44.4275	0.167122	0.000220186
E4.5	embryo4	Oct4_negative	707	260.282	46.3333	0.178012	0.000251785
E4.5	embryo4	Oct4_negative	649	358.31	140.412	0.391873	0.00060381
E4.5	embryo4	Oct4_negative	680	271.086	153.424	0.565958	0.000832292
E4.5	embryo4	Oct4_negative	587	428.804	162.259	0.378399	0.000644631
E4.5	embryo4	Oct4_negative	1072	672.624	197.302	0.293332	0.000273631
E4.5	embryo4	Oct4_negative	1052	583.278	259.655	0.445165	0.00042316
E4.5	embryo4	Oct4_negative	1509	535.231	278.137	0.519658	0.000344372
E4.5	embryo4	Oct4_negative	923	685.984	295.62	0.430942	0.000466893
E4.5	embryo4	Oct4_negative	936	661.251	312.278	0.472254	0.000504545
E4.5	embryo4	Oct4_negative	2049	1379.27	323.039	0.23421	0.000114304
E4.5	embryo4	Oct4_negative	1150	578.475	410.749	0.710056	0.00061744
E4.5	embryo4	Oct4_negative	1394	467.294	425.243	0.910012	0.000652806
E4.5	embryo4	Oct4_negative	1062	454.42	430.165	0.946624	0.00089136
E4.5	embryo4	Oct4_negative	1259	818.514	446.157	0.545082	0.000432948
E4.5	embryo4	Oct4_negative	1121	549.176	448.126	0.815995	0.000727917
E4.5	embryo4	Oct4_negative	1607	664.757	527.796	0.793969	0.000494069
E4.5	embryo4	Oct4_negative	1128	691.62	537.192	0.776716	0.000688578
E4.5	embryo4	Oct4_negative	1156	572.357	557.847	0.974649	0.000843122
E4.5	embryo4	Oct4_negative	1007	667.427	655.188	0.981662	0.000974838
E4.5	embryo4	Oct4_negative	1347	782.463	706.078	0.90238	0.000669918
E4.5	embryo4	Oct4_negative	1177	660.843	752.176	1.13821	0.000967041
E4.5	embryo4	Oct4_negative	470	110.624	4.14118	0.0374349	7.96486e-05
E4.5	embryo4	Oct4_negative	587	166.412	7.3451	0.0441381	7.51927e-05
E4.5	embryo4	Oct4_negative	587	150.616	11.0588	0.0734241	0.000125084
E4.5	embryo4	Oct4_negative	319	74.4471	11.9725	0.16082	0.000504137
E4.5	embryo4	Oct4_negative	759	241.929	23.702	0.0979706	0.000129078
E4.5	embryo4	Oct4_negative	609	148.047	26.6118	0.179752	0.000295159
E4.5	embryo4	Oct4_negative	546	144.757	52.2431	0.360903	0.000660994
E4.5	embryo4	Oct4_negative	906	358.353	52.7843	0.147297	0.000162579
E4.5	embryo4	Oct4_negative	788	288.322	62.8275	0.217908	0.000276532
E4.5	embryo4	Oct4_negative	737	219.855	74.9804	0.341045	0.000462747
E4.5	embryo4	Oct4_negative	666	219.549	78.3608	0.356917	0.000535911
E4.5	embryo4	Oct4_negative	960	351.384	89.5608	0.25488	0.0002655
E4.5	embryo4	Oct4_negative	1433	736.49	91.5686	0.124331	8.67628e-05
E4.5	embryo4	Oct4_negative	897	271.741	101.761	0.374477	0.000417477
E4.5	embryo4	Oct4_negative	930	372.878	106.945	0.28681	0.000308397
E4.5	embryo4	Oct4_negative	1632	954.953	112.847	0.11817	7.24083e-05
E4.5	embryo4	Oct4_negative	1201	597.408	150.937	0.252654	0.000210369
E4.5	embryo4	Oct4_negative	1033	536.224	177.129	0.330328	0.000319775
E4.5	embryo4	Oct4_negative	794	471.125	247.749	0.525866	0.0006623
E4.5	embryo4	Oct4_negative	1512	921.49	307.698	0.333914	0.000220842
E4.5	embryo4	Oct4_negative	1631	611.141	392.776	0.642694	0.000394049
E4.5	embryo4	Oct4_negative	1191	511.737	417.49	0.815829	0.000684995
E4.5	embryo4	Oct4_negative	1244	673.627	431.494	0.640553	0.000514914
E4.5	embryo4	Oct4_negative	1309	469.341	468.639	0.998504	0.000762799
E4.5	embryo4	Oct4_negative	1377	489.757	506.588	1.03437	0.000751174
E4.5	embryo4	Oct4_negative	1180	441.941	538.447	1.21837	0.00103252
E4.5	embryo4	Oct4_negative	1262	507.129	548.204	1.08099	0.000856572
E4.5	embryo4	Oct4_negative	1810	909.478	639.286	0.702915	0.000388351
E4.5	embryo4	Oct4_negative	1976	1095.06	780.349	0.712609	0.000360632
E4.5	embryo4	Oct4_negative	726	299.886	60.7922	0.202717	0.000279225
E4.5	embryo4	Oct4_negative	408	106.196	64.2353	0.604874	0.00148254
E4.5	embryo4	Oct4_negative	583	217.953	66.2431	0.303933	0.000521326
E4.5	embryo4	Oct4_negative	1028	369.29	70.7294	0.191528	0.000186311
E4.5	embryo4	Oct4_negative	527	155.6	89.6863	0.57639	0.00109372
E4.5	embryo4	Oct4_negative	800	502.129	104.122	0.20736	0.0002592
E4.5	embryo4	Oct4_negative	712	211.11	130.937	0.620233	0.000871114
E4.5	embryo4	Oct4_negative	1045	579.51	136.204	0.235033	0.000224912
E4.5	embryo4	Oct4_negative	459	144.624	152.216	1.0525	0.00229302
E4.5	embryo4	Oct4_negative	1209	633.8	155.847	0.245893	0.000203386
E4.5	embryo4	Oct4_negative	1244	458.808	158.416	0.345277	0.000277554
E4.5	embryo4	Oct4_negative	959	425.757	159.494	0.374613	0.000390629
E4.5	embryo4	Oct4_negative	1460	625.722	168.62	0.26948	0.000184576
E4.5	embryo4	Oct4_negative	572	401.357	235.933	0.587839	0.00102769
E4.5	embryo4	Oct4_negative	1023	557.22	281.31	0.504845	0.000493495
E4.5	embryo4	Oct4_negative	678	428.69	285.361	0.665657	0.000981796
E4.5	embryo4	Oct4_negative	1124	564.761	292.584	0.518068	0.000460914
E4.5	embryo4	Oct4_negative	1165	595.533	296.804	0.498383	0.000427797
E4.5	embryo4	Oct4_negative	1667	918.839	333.624	0.363092	0.000217812
E4.5	embryo4	Oct4_negative	848	311.69	370.953	1.19013	0.00140346
E4.5	embryo4	Oct4_negative	1484	753.792	411.953	0.546507	0.000368266
E4.5	embryo4	Oct4_negative	924	558.871	421.953	0.75501	0.000817111
E4.5	embryo4	Oct4_negative	1264	559.906	434.114	0.775333	0.000613397
E4.5	embryo4	Oct4_negative	901	450.153	443.18	0.984511	0.00109269
E4.5	embryo4	Oct4_negative	1152	705.431	501.376	0.710737	0.00061696
E4.5	embryo4	Oct4_negative	1731	1140.32	597.126	0.523648	0.000302512
E4.5	embryo4	Oct4_negative	2417	1223.3	1092.77	0.893297	0.000369589
E4.5	embryo4	Oct4_negative	449	89.2824	16.3255	0.182852	0.000407244
E4.5	embryo4	Oct4_negative	409	83.2078	39.0314	0.469083	0.0011469
E4.5	embryo4	Oct4_negative	487	119.31	45.1255	0.378221	0.000776635
E4.5	embryo4	Oct4_negative	767	189.898	59.6863	0.314307	0.000409787
E4.5	embryo4	Oct4_negative	863	324.02	60.8941	0.187933	0.000217768
E4.5	embryo4	Oct4_negative	521	108.518	81.6196	0.752132	0.00144363
E4.5	embryo4	Oct4_negative	1006	293.424	169.808	0.578712	0.000575261
E4.5	embryo4	Oct4_negative	771	413.859	174.776	0.422309	0.000547742
E4.5	embryo4	Oct4_negative	1226	342.518	176.259	0.514598	0.000419737
E4.5	embryo4	Oct4_negative	808	416.71	179.329	0.430346	0.000532606
E4.5	embryo4	Oct4_negative	1271	406.663	197.675	0.48609	0.000382447
E4.5	embryo4	Oct4_negative	936	255.471	224.027	0.876921	0.000936881
E4.5	embryo4	Oct4_negative	886	344.09	247.435	0.7191	0.000811625
E4.5	embryo4	Oct4_negative	824	194.471	268.345	1.37987	0.00167461
E4.5	embryo4	Oct4_negative	1217	707.196	276.957	0.391627	0.000321797
E4.5	embryo4	Oct4_negative	890	526.612	282.69	0.536809	0.000603157
E4.5	embryo4	Oct4_negative	1206	307.867	288.412	0.936807	0.000776789
E4.5	embryo4	Oct4_negative	898	329.745	323.569	0.981269	0.00109273
E4.5	embryo4	Oct4_negative	1292	482.369	324.184	0.672068	0.000520176
E4.5	embryo4	Oct4_negative	997	443.769	427.467	0.963265	0.000966163
E4.5	embryo4	Oct4_negative	2332	964.204	530.933	0.550644	0.000236125
E4.5	embryo4	Oct4_negative	2148	777.443	548.439	0.70544	0.000328417
E4.5	embryo4	Oct4_negative	2301	609.239	621.129	1.01952	0.000443075
E4.5	embryo4	Oct4_negative	2317	632.137	642.067	1.01571	0.000438372
E4.5	embryo4	Oct4_negative	2562	843.831	684.443	0.811114	0.000316594
E4.5	embryo4	Oct4_negative	1975	1063.33	693.541	0.652238	0.000330247
E4.5	embryo4	Oct4_negative	534	101.341	1.08235	0.0106803	2.00005e-05
E4.5	embryo4	Oct4_negative	329	59.6235	9.27059	0.155485	0.0004726
E4.5	embryo4	Oct4_negative	388	75.6667	26.698	0.352838	0.000909375
E4.5	embryo4	Oct4_negative	761	162.208	34.2314	0.211034	0.000277311
E4.5	embryo4	Oct4_negative	474	100.255	39.0314	0.389321	0.000821353
E4.5	embryo4	Oct4_negative	509	105.071	69.6275	0.662673	0.00130191
E4.5	embryo4	Oct4_negative	323	57.2863	72.4392	1.26451	0.0039149
E4.5	embryo4	Oct4_negative	470	86.9176	77.2784	0.889099	0.0018917
E4.5	embryo4	Oct4_negative	390	80.9333	89.9647	1.11159	0.00285023
E4.5	embryo4	Oct4_negative	415	79.8275	95.702	1.19886	0.00288882
E4.5	embryo4	Oct4_negative	337	65.1922	97.9177	1.50199	0.00445693
E4.5	embryo4	Oct4_negative	515	123.125	112.612	0.91461	0.00177594
E4.5	embryo4	Oct4_negative	599	163.71	113.235	0.691683	0.00115473
E4.5	embryo4	Oct4_negative	543	99.7804	117.639	1.17898	0.00217124
E4.5	embryo4	Oct4_negative	908	216.098	153.184	0.708865	0.000780688
E4.5	embryo4	Oct4_negative	918	224.788	175.996	0.782942	0.000852878
E4.5	embryo4	Oct4_negative	1228	286.451	182.004	0.635375	0.000517407
E4.5	embryo4	Oct4_negative	772	161.282	193.651	1.2007	0.0015553
E4.5	embryo4	Oct4_negative	729	160.345	203.702	1.2704	0.00174266
E4.5	embryo4	Oct4_negative	1319	317.769	232.047	0.730239	0.000553631
E4.5	embryo4	Oct4_negative	1103	274.384	244.318	0.890421	0.000807272
E4.5	embryo4	Oct4_negative	1294	338.737	247.263	0.729954	0.000564107
E4.5	embryo4	Oct4_negative	1626	740.188	291.431	0.393726	0.000242144
E4.5	embryo4	Oct4_negative	1053	405.341	319.204	0.787494	0.000747858
E4.5	embryo4	Oct4_negative	1399	404.275	355.431	0.879183	0.000628437
E4.5	embryo4	Oct4_negative	1269	390.522	501.557	1.28433	0.00101208
E4.5	embryo4	Oct4_negative	2821	751.208	583.063	0.776167	0.000275139
E4.5	embryo4	Oct4_negative	470	65.7255	7.43529	0.113126	0.000240695
E4.5	embryo4	Oct4_negative	433	63.2784	12.0392	0.190258	0.000439394
E4.5	embryo4	Oct4_negative	1097	176.314	19.7608	0.112077	0.000102167
E4.5	embryo4	Oct4_negative	1028	142.094	22.0235	0.154993	0.000150771
E4.5	embryo4	Oct4_negative	828	112.718	32.6275	0.289462	0.000349592
E4.5	embryo4	Oct4_negative	850	296.886	49.8275	0.167833	0.000197451
E4.5	embryo4	Oct4_negative	371	47.4314	51.5059	1.0859	0.00292696
E4.5	embryo4	Oct4_negative	716	289.933	53.5804	0.184802	0.000258104
E4.5	embryo4	Oct4_negative	337	41.7804	68.1294	1.63066	0.00483874
E4.5	embryo4	Oct4_negative	1261	203.259	70.2353	0.345546	0.000274025
E4.5	embryo4	Oct4_negative	452	52.3529	78.8353	1.50584	0.00333151
E4.5	embryo4	Oct4_negative	422	55.1137	81.549	1.47965	0.00350628
E4.5	embryo4	Oct4_negative	680	81.3686	100.478	1.23485	0.00181596
E4.5	embryo4	Oct4_negative	1080	230.412	105.196	0.456557	0.000422738
E4.5	embryo4	Oct4_negative	415	55.1882	105.714	1.91551	0.00461569
E4.5	embryo4	Oct4_negative	793	422.325	123.753	0.293027	0.000369518
E4.5	embryo4	Oct4_negative	877	170.729	142.863	0.836779	0.000954138
E4.5	embryo4	Oct4_negative	730	112.306	145.875	1.2989	0.00177932
E4.5	embryo4	Oct4_negative	2219	397.047	150.945	0.380169	0.000171325
E4.5	embryo4	Oct4_negative	790	171.196	155.902	0.910663	0.00115274
E4.5	embryo4	Oct4_negative	875	131.263	163.027	1.24199	0.00141942
E4.5	embryo4	Oct4_negative	1039	167.031	163.455	0.978588	0.000941856
E4.5	embryo4	Oct4_negative	1245	214.973	208.682	0.97074	0.00077971
E4.5	embryo4	Oct4_negative	1657	352.902	210.576	0.5967	0.000360108
E4.5	embryo4	Oct4_negative	1318	211.969	231.333	1.09136	0.00082804
E4.5	embryo4	Oct4_negative	1385	246.867	240.902	0.975838	0.000704576
E4.5	embryo4	Oct4_negative	1359	248.427	247.882	0.997806	0.000734221
E4.5	embryo4	Oct4_negative	1586	253.486	270.075	1.06544	0.000671778
E4.5	embryo4	Oct4_negative	2469	489.824	444.914	0.908314	0.000367888
E4.5	embryo5	Oct4_negative	387	27.9255	0.0470588	0.00168516	4.35441e-06
E4.5	embryo5	Oct4_negative	1000	89.651	1.92941	0.0215214	2.15214e-05
E4.5	embryo5	Oct4_negative	1654	164.808	14.7294	0.0893732	5.40346e-05
E4.5	embryo5	Oct4_negative	2663	228.408	19.7882	0.0866355	3.25331e-05
E4.5	embryo5	Oct4_negative	2011	258.62	57.7412	0.223267	0.000111023
E4.5	embryo5	Oct4_negative	3558	389.408	71.9333	0.184725	5.19182e-05
E4.5	embryo5	Oct4_negative	2833	462.627	95	0.205349	7.24846e-05
E4.5	embryo5	Oct4_negative	4713	603.059	152.039	0.252113	5.34932e-05
E4.5	embryo5	Oct4_negative	1792	484.357	183.788	0.379448	0.000211746
E4.5	embryo5	Oct4_negative	1762	743.549	507.486	0.682519	0.000387355
E4.5	embryo5	Oct4_negative	3332	1227.22	744.075	0.606311	0.000181966
E4.5	embryo5	Oct4_negative	415	162.016	51.4	0.317253	0.000764466
E4.5	embryo5	Oct4_negative	555	205.541	58.1569	0.282945	0.000509811
E4.5	embryo5	Oct4_negative	1099	495.326	139.792	0.282223	0.0002568
E4.5	embryo5	Oct4_negative	1438	627.753	188.733	0.300649	0.000209074
E4.5	embryo5	Oct4_negative	1023	437.31	208.455	0.476676	0.000465959
E4.5	embryo5	Oct4_negative	808	325.157	230.608	0.70922	0.000877748
E4.5	embryo5	Oct4_negative	959	486.984	348.357	0.715335	0.000745917
E4.5	embryo5	Oct4_negative	734	439.275	432.506	0.984591	0.00134141
E4.5	embryo5	Oct4_negative	1501	762.224	530.804	0.696389	0.00046395
E4.5	embryo5	Oct4_negative	1276	780.663	631.835	0.809358	0.000634293
E4.5	embryo5	Oct4_negative	1320	754.086	665.816	0.882944	0.000668897
E4.5	embryo5	Oct4_negative	1186	691.694	721.227	1.0427	0.000879171
E4.5	embryo5	Oct4_negative	1397	760.686	841.345	1.10603	0.000791721
E4.5	embryo5	Oct4_negative	1464	871.941	910.102	1.04377	0.000712954
E4.5	embryo5	Oct4_negative	1260	857.949	1023.22	1.19264	0.000946539
E4.5	embryo5	Oct4_negative	1877	911.647	1072.16	1.17607	0.000626569
E4.5	embryo5	Oct4_negative	2509	1213.33	1366.9	1.12656	0.000449009
E4.5	embryo5	Oct4_negative	355	140.58	42.5961	0.303002	0.000853526
E4.5	embryo5	Oct4_negative	589	174.38	72.3451	0.414869	0.000704362
E4.5	embryo5	Oct4_negative	616	234.529	96.5569	0.411705	0.000668352
E4.5	embryo5	Oct4_negative	589	201.314	97.3843	0.483744	0.000821297
E4.5	embryo5	Oct4_negative	465	237.243	129.243	0.544771	0.00117155
E4.5	embryo5	Oct4_negative	1454	595.753	156.545	0.262768	0.000180721
E4.5	embryo5	Oct4_negative	726	345.604	176.29	0.510093	0.000702608
E4.5	embryo5	Oct4_negative	681	270.698	194.396	0.718129	0.00105452
E4.5	embryo5	Oct4_negative	837	404.447	213.424	0.527692	0.000630457
E4.5	embryo5	Oct4_negative	658	349.992	234.596	0.67029	0.00101868
E4.5	embryo5	Oct4_negative	1476	742.549	285.443	0.38441	0.00026044
E4.5	embryo5	Oct4_negative	1026	621.11	381.808	0.614719	0.000599141
E4.5	embryo5	Oct4_negative	1085	628.663	419.831	0.667817	0.000615499
E4.5	embryo5	Oct4_negative	1088	485.545	442.259	0.91085	0.000837178
E4.5	embryo5	Oct4_negative	1519	663.114	465.341	0.701752	0.000461983
E4.5	embryo5	Oct4_negative	1377	560.031	479.616	0.856409	0.000621938
E4.5	embryo5	Oct4_negative	1177	799.224	549.231	0.687206	0.000583863
E4.5	embryo5	Oct4_negative	1111	589.471	550.408	0.933732	0.000840443
E4.5	embryo5	Oct4_negative	1280	883.976	631.126	0.713962	0.000557783
E4.5	embryo5	Oct4_negative	1532	711.537	772.082	1.08509	0.000708284
E4.5	embryo5	Oct4_negative	2769	1232.82	865.035	0.701674	0.000253404
E4.5	embryo5	Oct4_negative	489	249.522	49.4157	0.198042	0.000404993
E4.5	embryo5	Oct4_negative	503	230.098	63.9333	0.277853	0.000552391
E4.5	embryo5	Oct4_negative	439	179.455	143.941	0.802102	0.00182711
E4.5	embryo5	Oct4_negative	1251	461.631	164.412	0.356154	0.000284695
E4.5	embryo5	Oct4_negative	1205	564.953	168.082	0.297516	0.000246901
E4.5	embryo5	Oct4_negative	1073	507.392	197.671	0.389581	0.000363077
E4.5	embryo5	Oct4_negative	735	522.902	244.82	0.468194	0.000636999
E4.5	embryo5	Oct4_negative	552	266.561	254.663	0.955365	0.00173073
E4.5	embryo5	Oct4_negative	797	434.294	258.859	0.596045	0.000747861
E4.5	embryo5	Oct4_negative	840	396.988	270.49	0.681356	0.000811138
E4.5	embryo5	Oct4_negative	1876	659.651	279.745	0.42408	0.000226056
E4.5	embryo5	Oct4_negative	949	567.486	364.733	0.642717	0.000677258
E4.5	embryo5	Oct4_negative	1654	900.702	582.757	0.647003	0.000391175
E4.5	embryo5	Oct4_negative	1035	576.42	611.588	1.06101	0.00102513
E4.5	embryo5	Oct4_negative	1173	627.663	634.337	1.01063	0.00086158
E4.5	embryo5	Oct4_negative	1042	680.745	672.235	0.987499	0.000947696
E4.5	embryo5	Oct4_negative	1287	836.078	673.475	0.805516	0.000625887
E4.5	embryo5	Oct4_negative	3037	1135.18	878.988	0.774313	0.00025496
E4.5	embryo5	Oct4_negative	2524	1239.19	951.596	0.767916	0.000304246
E4.5	embryo5	Oct4_negative	1683	1130.93	1099.4	0.972117	0.00057761
E4.5	embryo5	Oct4_negative	981	165.349	7.6	0.0459634	4.68536e-05
E4.5	embryo5	Oct4_negative	468	88.7255	7.83529	0.0883094	0.000188695
E4.5	embryo5	Oct4_negative	537	127.812	13.0118	0.101804	0.000189579
E4.5	embryo5	Oct4_negative	820	137.957	16.1137	0.116803	0.000142442
E4.5	embryo5	Oct4_negative	762	167.275	20.298	0.121346	0.000159246
E4.5	embryo5	Oct4_negative	1003	174.067	22.7098	0.130466	0.000130076
E4.5	embryo5	Oct4_negative	543	160.165	27.0627	0.168968	0.000311175
E4.5	embryo5	Oct4_negative	730	137.447	38.8667	0.282776	0.000387364
E4.5	embryo5	Oct4_negative	687	134.18	45.0078	0.335428	0.00048825
E4.5	embryo5	Oct4_negative	1459	281.463	78.6902	0.279576	0.000191622
E4.5	embryo5	Oct4_negative	1733	446.757	103.137	0.230858	0.000133213
E4.5	embryo5	Oct4_negative	619	236.396	125.494	0.530864	0.000857615
E4.5	embryo5	Oct4_negative	739	237.082	127.965	0.539748	0.000730376
E4.5	embryo5	Oct4_negative	1319	363.882	133.741	0.36754	0.00027865
E4.5	embryo5	Oct4_negative	473	139.953	135.314	0.966852	0.00204408
E4.5	embryo5	Oct4_negative	2381	495.898	156.576	0.315743	0.00013261
E4.5	embryo5	Oct4_negative	985	370.996	163.286	0.440129	0.000446832
E4.5	embryo5	Oct4_negative	664	261.467	169.969	0.650058	0.000979004
E4.5	embryo5	Oct4_negative	567	322.941	264.663	0.819539	0.00144539
E4.5	embryo5	Oct4_negative	573	327.369	277.737	0.848393	0.00148062
E4.5	embryo5	Oct4_negative	719	293.925	301.2	1.02475	0.00142524
E4.5	embryo5	Oct4_negative	645	339.984	329.937	0.970448	0.00150457
E4.5	embryo5	Oct4_negative	1184	680.114	366.078	0.538261	0.000454612
E4.5	embryo5	Oct4_negative	1678	481.604	397.604	0.825583	0.000492004
E4.5	embryo5	Oct4_negative	1058	470.008	454.69	0.96741	0.000914376
E4.5	embryo5	Oct4_negative	1065	607.243	540.541	0.890156	0.000835827
E4.5	embryo5	Oct4_negative	1833	776.635	560.063	0.72114	0.000393421
E4.5	embryo5	Oct4_negative	3772	1427.09	973.933	0.682463	0.000180929
E4.5	embryo5	Oct4_negative	399	52.8353	7.34118	0.138945	0.000348232
E4.5	embryo5	Oct4_negative	385	52.7294	11.3176	0.214636	0.000557497
E4.5	embryo5	Oct4_negative	720	95.0235	20.1843	0.212414	0.000295019
E4.5	embryo5	Oct4_negative	815	164.373	38.0706	0.231612	0.000284186
E4.5	embryo5	Oct4_negative	900	218.667	53.8824	0.246413	0.000273792
E4.5	embryo5	Oct4_negative	642	85.7804	55.1373	0.642772	0.0010012
E4.5	embryo5	Oct4_negative	979	257.243	104.408	0.405872	0.000414578
E4.5	embryo5	Oct4_negative	1759	341.545	116.698	0.341677	0.000194245
E4.5	embryo5	Oct4_negative	906	187.973	129.192	0.687293	0.000758601
E4.5	embryo5	Oct4_negative	920	131.435	160.384	1.22025	0.00132636
E4.5	embryo5	Oct4_negative	2002	576.706	174.031	0.301768	0.000150733
E4.5	embryo5	Oct4_negative	1240	358.349	187.047	0.521969	0.000420943
E4.5	embryo5	Oct4_negative	1949	538.737	214.776	0.398666	0.000204549
E4.5	embryo5	Oct4_negative	1102	274.929	250.525	0.911236	0.000826893
E4.5	embryo5	Oct4_negative	1032	292.78	261.322	0.892551	0.000864875
E4.5	embryo5	Oct4_negative	1352	467.243	290.463	0.621652	0.000459802
E4.5	embryo5	Oct4_negative	1769	599.655	293.596	0.489608	0.000276771
E4.5	embryo5	Oct4_negative	1734	475.027	294.227	0.61939	0.000357203
E4.5	embryo5	Oct4_negative	2377	484.839	298.561	0.615793	0.000259063
E4.5	embryo5	Oct4_negative	1160	365.051	317.957	0.870993	0.000750856
E4.5	embryo5	Oct4_negative	847	480.804	420.788	0.875176	0.00103327
E4.5	embryo5	Oct4_negative	2790	759.459	657.827	0.866179	0.000310459
E4.5	embryo5	Oct4_negative	596	62.2745	0.0470588	0.000755667	1.2679e-06
E4.5	embryo5	Oct4_negative	804	85.2039	5.67059	0.0665531	8.27775e-05
E4.5	embryo5	Oct4_negative	991	105.745	11.9059	0.11259	0.000113613
E4.5	embryo5	Oct4_negative	1211	145.655	19.902	0.136638	0.000112831
E4.5	embryo5	Oct4_negative	986	123.847	22.451	0.18128	0.000183854
E4.5	embryo5	Oct4_negative	1540	222.447	77.8314	0.349887	0.000227199
E4.5	embryo5	Oct4_negative	1424	254.255	87.4353	0.343888	0.000241495
E4.5	embryo5	Oct4_negative	937	239.235	127.557	0.533186	0.000569035
E4.5	embryo5	Oct4_negative	2491	386.314	137.353	0.355548	0.000142733
E4.5	embryo5	Oct4_negative	786	90.8314	141.212	1.55466	0.00197794
E4.5	embryo5	Oct4_negative	861	341.882	146.055	0.427208	0.000496177
E4.5	embryo5	Oct4_negative	1808	240.184	146.604	0.610381	0.0003376
E4.5	embryo5	Oct4_negative	1756	355.706	151.631	0.426283	0.000242758
E4.5	embryo5	Oct4_negative	1113	117.773	155.82	1.32306	0.00118873
E4.5	embryo5	Oct4_negative	1609	253.624	161.725	0.63766	0.000396308
E4.5	embryo5	Oct4_negative	1255	248.788	164.761	0.662253	0.000527692
E4.5	embryo5	Oct4_negative	2310	423.471	238.18	0.562448	0.000243484
E4.5	embryo5	Oct4_negative	1768	321.412	240.231	0.747426	0.000422752
E4.5	embryo5	Oct4_negative	1405	174.549	259.157	1.48472	0.00105674
E4.5	embryo5	Oct4_negative	1816	204.008	268.573	1.31648	0.000724935
E4.5	embryo5	Oct4_negative	2467	338.157	455.808	1.34792	0.00054638
E4.5	embryo5	Oct4_negative	2931	343.118	568.4	1.65657	0.000565191
E4.5	embryo6	Oct4_negative	690	60.3608	12.0706	0.199974	0.000289817
E4.5	embryo6	Oct4_negative	2360	326.882	52.2353	0.159798	6.77112e-05
E4.5	embryo6	Oct4_negative	2001	287.639	119.02	0.413781	0.000206787
E4.5	embryo6	Oct4_negative	1901	262.275	125.02	0.476675	0.000250749
E4.5	embryo6	Oct4_negative	1584	199.247	135.788	0.681507	0.000430244
E4.5	embryo6	Oct4_negative	1774	376.965	195.22	0.517872	0.000291924
E4.5	embryo6	Oct4_negative	2311	483.502	297.592	0.615493	0.000266332
E4.5	embryo6	Oct4_negative	1592	702.145	662.149	0.943037	0.00059236
E4.5	embryo6	Oct4_negative	2978	922.573	711.4	0.771105	0.000258934
E4.5	embryo6	Oct4_negative	2049	933.937	783.529	0.838953	0.000409445
E4.5	embryo6	Oct4_negative	3780	1524.98	1604.69	1.05226	0.000278377
E4.5	embryo6	Oct4_negative	455	97.3059	12.0235	0.123564	0.00027157
E4.5	embryo6	Oct4_negative	656	290.204	18.6706	0.0643361	9.80733e-05
E4.5	embryo6	Oct4_negative	384	90.5804	31.5216	0.347996	0.000906238
E4.5	embryo6	Oct4_negative	464	106.537	40.7726	0.382707	0.000824799
E4.5	embryo6	Oct4_negative	566	172.949	69.3098	0.400753	0.000708044
E4.5	embryo6	Oct4_negative	1095	296.443	139.333	0.470017	0.000429239
E4.5	embryo6	Oct4_negative	872	309.78	162.239	0.523723	0.0006006
E4.5	embryo6	Oct4_negative	942	312.929	218.322	0.69767	0.000740627
E4.5	embryo6	Oct4_negative	962	393.526	259.376	0.65911	0.000685145
E4.5	embryo6	Oct4_negative	887	471.643	337.573	0.715737	0.000806919
E4.5	embryo6	Oct4_negative	879	477.686	482.212	1.00947	0.00114843
E4.5	embryo6	Oct4_negative	1728	715.396	489.345	0.68402	0.000395845
E4.5	embryo6	Oct4_negative	1237	611	518.522	0.848644	0.00068605
E4.5	embryo6	Oct4_negative	1142	612.447	635.812	1.03815	0.000909063
E4.5	embryo6	Oct4_negative	1290	491.557	690.027	1.40376	0.00108819
E4.5	embryo6	Oct4_negative	1140	697.714	712.427	1.02109	0.000895692
E4.5	embryo6	Oct4_negative	1596	854.812	765.976	0.896076	0.000561451
E4.5	embryo6	Oct4_negative	2396	1009.87	828.937	0.820838	0.000342587
E4.5	embryo6	Oct4_negative	1540	595.553	902.247	1.51497	0.000983749
E4.5	embryo6	Oct4_negative	1239	704.416	914.047	1.2976	0.00104729
E4.5	embryo6	Oct4_negative	2522	1103.75	1341.04	1.21498	0.000481752
E4.5	embryo6	Oct4_negative	366	80.4863	37.1882	0.462044	0.00126242
E4.5	embryo6	Oct4_negative	554	132.749	45.1216	0.339901	0.00061354
E4.5	embryo6	Oct4_negative	909	241.102	83.0392	0.344415	0.000378895
E4.5	embryo6	Oct4_negative	864	244.98	102.063	0.416616	0.000482194
E4.5	embryo6	Oct4_negative	371	146.157	121.11	0.828629	0.0022335
E4.5	embryo6	Oct4_negative	764	228.027	135.051	0.592258	0.000775206
E4.5	embryo6	Oct4_negative	724	290.467	156.11	0.537445	0.000742327
E4.5	embryo6	Oct4_negative	1140	481.604	299.027	0.620899	0.000544648
E4.5	embryo6	Oct4_negative	440	196.718	322.898	1.64143	0.00373052
E4.5	embryo6	Oct4_negative	1203	533.365	359.529	0.674078	0.000560331
E4.5	embryo6	Oct4_negative	1039	472.851	376.282	0.795774	0.000765903
E4.5	embryo6	Oct4_negative	1491	668.729	385.161	0.575959	0.00038629
E4.5	embryo6	Oct4_negative	729	308.663	461.09	1.49383	0.00204915
E4.5	embryo6	Oct4_negative	1001	567.843	511.6	0.900953	0.000900053
E4.5	embryo6	Oct4_negative	1465	555.388	556.365	1.00176	0.000683794
E4.5	embryo6	Oct4_negative	2193	777.608	621.945	0.799818	0.000364714
E4.5	embryo6	Oct4_negative	1023	471.302	627.051	1.33047	0.00130055
E4.5	embryo6	Oct4_negative	336	68.1529	65.3765	0.959261	0.00285494
E4.5	embryo6	Oct4_negative	738	268.216	78.6667	0.293296	0.00039742
E4.5	embryo6	Oct4_negative	573	124.8	88.6588	0.710407	0.0012398
E4.5	embryo6	Oct4_negative	382	96.4431	92.4745	0.95885	0.00251008
E4.5	embryo6	Oct4_negative	703	148.016	97.251	0.657032	0.000934611
E4.5	embryo6	Oct4_negative	737	243.106	109.192	0.449155	0.000609437
E4.5	embryo6	Oct4_negative	428	107.871	111.89	1.03726	0.00242351
E4.5	embryo6	Oct4_negative	862	224.694	118.737	0.52844	0.000613039
E4.5	embryo6	Oct4_negative	1175	390.471	130.659	0.334619	0.000284782
E4.5	embryo6	Oct4_negative	486	163.863	133.51	0.814766	0.00167647
E4.5	embryo6	Oct4_negative	1058	380.702	272.761	0.716468	0.000677191
E4.5	embryo6	Oct4_negative	806	414.855	305.247	0.735792	0.000912894
E4.5	embryo6	Oct4_negative	1038	486.082	355.835	0.732047	0.000705248
E4.5	embryo6	Oct4_negative	748	375.882	431.604	1.14824	0.00153508
E4.5	embryo6	Oct4_negative	1227	525.059	473.427	0.901666	0.000734854
E4.5	embryo6	Oct4_negative	1042	420.827	478.337	1.13666	0.00109084
E4.5	embryo6	Oct4_negative	1878	680.859	551.8	0.810447	0.000431548
E4.5	embryo6	Oct4_negative	1381	812.675	695.016	0.85522	0.000619276
E4.5	embryo6	Oct4_negative	1428	849.431	802.18	0.944373	0.000661326
E4.5	embryo6	Oct4_negative	759	264.925	23.2706	0.0878382	0.000115729
E4.5	embryo6	Oct4_negative	848	207.992	57.3843	0.275897	0.00032535
E4.5	embryo6	Oct4_negative	483	108.588	61.898	0.570025	0.00118018
E4.5	embryo6	Oct4_negative	745	189.455	78.8471	0.416179	0.000558629
E4.5	embryo6	Oct4_negative	472	211.671	119.4	0.564084	0.00119509
E4.5	embryo6	Oct4_negative	813	222.616	138.765	0.623338	0.000766713
E4.5	embryo6	Oct4_negative	625	129.078	153.282	1.18751	0.00190002
E4.5	embryo6	Oct4_negative	942	249.031	167.471	0.672488	0.000713894
E4.5	embryo6	Oct4_negative	777	188.714	177.259	0.9393	0.00120888
E4.5	embryo6	Oct4_negative	896	247.639	179.059	0.723063	0.00080699
E4.5	embryo6	Oct4_negative	848	189.243	179.616	0.949127	0.00111925
E4.5	embryo6	Oct4_negative	653	156.035	204.475	1.31044	0.0020068
E4.5	embryo6	Oct4_negative	836	260.875	223.31	0.856005	0.00102393
E4.5	embryo6	Oct4_negative	871	262.31	226.2	0.862339	0.000990056
E4.5	embryo6	Oct4_negative	972	351.788	232.192	0.660034	0.000679047
E4.5	embryo6	Oct4_negative	1104	462.463	267.514	0.578455	0.000523963
E4.5	embryo6	Oct4_negative	1729	562.412	268.478	0.47737	0.000276096
E4.5	embryo6	Oct4_negative	802	300.125	272.063	0.906497	0.0011303
E4.5	embryo6	Oct4_negative	943	297.933	288.859	0.969542	0.00102815
E4.5	embryo6	Oct4_negative	1239	339.976	311.839	0.917238	0.000740305
E4.5	embryo6	Oct4_negative	1456	441.333	335.804	0.760885	0.000522586
E4.5	embryo6	Oct4_negative	1091	334.596	433.404	1.2953	0.00118726
E4.5	embryo6	Oct4_negative	1065	301.902	469.047	1.55364	0.00145882
E4.5	embryo6	Oct4_negative	1146	393.635	622.616	1.58171	0.0013802
E4.5	embryo6	Oct4_negative	1337	484.4	642.776	1.32695	0.000992486
E4.5	embryo6	Oct4_negative	492	65.2	6.37647	0.0977986	0.000198778
E4.5	embryo6	Oct4_negative	526	64.6078	6.59608	0.102094	0.000194095
E4.5	embryo6	Oct4_negative	391	54.1373	32.8235	0.606302	0.00155064
E4.5	embryo6	Oct4_negative	809	171.341	44.4745	0.259567	0.000320849
E4.5	embryo6	Oct4_negative	543	83.9098	50.5882	0.602888	0.00111029
E4.5	embryo6	Oct4_negative	642	130.529	58.5059	0.44822	0.000698162
E4.5	embryo6	Oct4_negative	590	82.4431	73.4627	0.891072	0.00151029
E4.5	embryo6	Oct4_negative	556	88.3294	124.988	1.41502	0.00254501
E4.5	embryo6	Oct4_negative	831	110.588	130.365	1.17883	0.00141857
E4.5	embryo6	Oct4_negative	1123	223.114	131.341	0.588674	0.000524197
E4.5	embryo6	Oct4_negative	909	184.733	133.314	0.721655	0.0007939
E4.5	embryo6	Oct4_negative	905	212.114	139.824	0.659191	0.000728388
E4.5	embryo6	Oct4_negative	1043	200.302	167.016	0.83382	0.000799443
E4.5	embryo6	Oct4_negative	487	62.749	167.043	2.66208	0.00546629
E4.5	embryo6	Oct4_negative	1115	197.627	221.863	1.12263	0.00100684
E4.5	embryo6	Oct4_negative	882	343.812	237.682	0.691315	0.000783804
E4.5	embryo6	Oct4_negative	1161	201.749	279.6	1.38588	0.0011937
E4.5	embryo6	Oct4_negative	1300	228.702	294.235	1.28654	0.00098965
E4.5	embryo6	Oct4_negative	886	236.176	317.176	1.34296	0.00151576
E4.5	embryo6	Oct4_negative	1384	262.157	343.271	1.30941	0.000946105
E4.5	embryo6	Oct4_negative	1034	289.58	345.165	1.19195	0.00115275
E4.5	embryo6	Oct4_negative	1805	267.945	391.573	1.46139	0.000809635
E4.5	embryo6	Oct4_negative	997	214.788	402.188	1.87249	0.00187812
E4.5	embryo6	Oct4_negative	986	185.565	409.075	2.20448	0.00223579
E4.5	embryo6	Oct4_negative	2100	579.439	433.094	0.747437	0.000355922
E4.5	embryo6	Oct4_negative	1000	300.686	481.408	1.60103	0.00160103
E4.5	embryo6	Oct4_negative	1111	300.808	511.286	1.69971	0.00152989
E4.5	embryo6	Oct4_negative	2564	599.196	600.78	1.00264	0.000391047
E4.5	embryo6	Oct4_negative	1477	334.627	674.98	2.01711	0.00136568
E4.5	embryo6	Oct4_negative	2273	540.749	799.216	1.47798	0.000650233
E4.5	embryo6	Oct4_negative	365	27.6039	0	0	0
E4.5	embryo6	Oct4_negative	387	30.6	0.0705882	0.00230681	5.96074e-06
E4.5	embryo6	Oct4_negative	614	48.8275	0.541176	0.0110834	1.80512e-05
E4.5	embryo6	Oct4_negative	373	28.698	3.34118	0.116425	0.000312132
E4.5	embryo6	Oct4_negative	531	43.498	4.04706	0.09304	0.000175217
E4.5	embryo6	Oct4_negative	650	54.498	4.11765	0.0755559	0.00011624
E4.5	embryo6	Oct4_negative	402	38.5294	11.0863	0.287735	0.00071576
E4.5	embryo6	Oct4_negative	552	47.651	11.8824	0.249362	0.000451743
E4.5	embryo6	Oct4_negative	772	87.9569	13.6824	0.155558	0.000201499
E4.5	embryo6	Oct4_negative	744	74.5412	17.2824	0.23185	0.000311626
E4.5	embryo6	Oct4_negative	434	32.1255	25.6588	0.798706	0.00184034
E4.5	embryo6	Oct4_negative	493	39.5059	32.4784	0.822116	0.00166758
E4.5	embryo6	Oct4_negative	1195	98.1294	35.8667	0.365504	0.000305861
E4.5	embryo6	Oct4_negative	1357	143.655	48.0941	0.334789	0.000246713
E4.5	embryo6	Oct4_negative	1169	149.153	55.6157	0.372877	0.000318971
E4.5	embryo6	Oct4_negative	1749	193.322	105.725	0.546889	0.000312687
E4.5	embryo6	Oct4_negative	1445	254.914	168.58	0.661323	0.000457663
E4.5	embryo6	Oct4_negative	1143	200.482	186.929	0.932398	0.000815747
E4.5	embryo6	Oct4_negative	1163	103.031	201.69	1.95756	0.0016832
E4.5	embryo6	Oct4_negative	1267	102.078	218.725	2.14272	0.00169118
E4.5	embryo6	Oct4_negative	1150	147.427	244.341	1.65737	0.00144119
E4.5	embryo6	Oct4_negative	1681	151.678	255.906	1.68716	0.00100366
E4.5	embryo6	Oct4_negative	1620	190.62	275.094	1.44316	0.000890838
E4.5	embryo6	Oct4_negative	1719	269.969	294.843	1.09214	0.000635334
E4.5	embryo6	Oct4_negative	1671	197.686	351.906	1.78012	0.0010653
E4.5	embryo6	Oct4_negative	2091	220.176	399.357	1.8138	0.000867434
E4.5	embryo6	Oct4_negative	1380	284.537	418.02	1.46912	0.00106458
E4.5	embryo6	Oct4_negative	4105	901.808	877.714	0.973282	0.000237097
E4.5	embryo7	Oct4_negative	777	83.1804	0.494118	0.00594031	7.64519e-06
E4.5	embryo7	Oct4_negative	1234	184.373	3.30588	0.0179304	1.45303e-05
E4.5	embryo7	Oct4_negative	327	35.498	12.6353	0.355943	0.00108851
E4.5	embryo7	Oct4_negative	963	128.408	22.9961	0.179086	0.000185967
E4.5	embryo7	Oct4_negative	828	132.996	28.1882	0.211948	0.000255976
E4.5	embryo7	Oct4_negative	1420	315.455	35.6627	0.113052	7.96139e-05
E4.5	embryo7	Oct4_negative	925	189.475	73.1451	0.386042	0.000417343
E4.5	embryo7	Oct4_negative	1628	977.561	177.329	0.1814	0.000111425
E4.5	embryo7	Oct4_negative	1614	1015.46	262.192	0.258201	0.000159976
E4.5	embryo7	Oct4_negative	1399	1106.65	264.996	0.239457	0.000171163
E4.5	embryo7	Oct4_negative	1389	813.961	290.588	0.357005	0.000257023
E4.5	embryo7	Oct4_negative	1498	1102.71	395.761	0.3589	0.000239586
E4.5	embryo7	Oct4_negative	1645	1219.29	526.792	0.432048	0.000262643
E4.5	embryo7	Oct4_negative	1650	1021.08	655.235	0.641707	0.000388913
E4.5	embryo7	Oct4_negative	1994	1410.19	754.271	0.534871	0.00026824
E4.5	embryo7	Oct4_negative	1976	1370.19	964.129	0.703647	0.000356097
E4.5	embryo7	Oct4_negative	592	87.7216	0.470588	0.00536457	9.06177e-06
E4.5	embryo7	Oct4_negative	641	84.2196	6.72941	0.0799031	0.000124654
E4.5	embryo7	Oct4_negative	869	147.498	10.3882	0.0704296	8.10468e-05
E4.5	embryo7	Oct4_negative	568	80.7726	12.5961	0.155945	0.000274551
E4.5	embryo7	Oct4_negative	831	126.063	23.0157	0.182573	0.000219703
E4.5	embryo7	Oct4_negative	1622	400.627	31.451	0.0785043	4.83997e-05
E4.5	embryo7	Oct4_negative	1387	199.365	33.1922	0.16649	0.000120036
E4.5	embryo7	Oct4_negative	1344	494.412	103.624	0.20959	0.000155945
E4.5	embryo7	Oct4_negative	1349	536.678	199.2	0.371172	0.000275146
E4.5	embryo7	Oct4_negative	1705	1052.6	231.239	0.219685	0.000128847
E4.5	embryo7	Oct4_negative	1382	920.478	395.439	0.429602	0.000310855
E4.5	embryo7	Oct4_negative	1239	817.667	540.439	0.660953	0.000533457
E4.5	embryo7	Oct4_negative	998	603.184	545.471	0.904318	0.000906131
E4.5	embryo7	Oct4_negative	1554	968.427	566.945	0.585429	0.000376724
E4.5	embryo7	Oct4_negative	2430	1029.14	629.969	0.61213	0.000251906
E4.5	embryo7	Oct4_negative	1749	1030.32	947.984	0.920089	0.000526066
E4.5	embryo7	Oct4_negative	2267	1566.33	1255.44	0.801514	0.000353557
E4.5	embryo7	Oct4_negative	916	214.863	6.70588	0.0312101	3.40721e-05
E4.5	embryo7	Oct4_negative	527	82.9373	9.05882	0.109225	0.000207258
E4.5	embryo7	Oct4_negative	335	42.5843	14.4706	0.33981	0.00101436
E4.5	embryo7	Oct4_negative	418	57.2078	16.698	0.291884	0.000698286
E4.5	embryo7	Oct4_negative	946	149.012	17.8627	0.119875	0.000126717
E4.5	embryo7	Oct4_negative	502	68.8275	18.6314	0.270697	0.000539237
E4.5	embryo7	Oct4_negative	844	239.592	21	0.0876489	0.000103849
E4.5	embryo7	Oct4_negative	946	260.78	29.7373	0.114032	0.000120541
E4.5	embryo7	Oct4_negative	815	157.706	47.2902	0.299863	0.00036793
E4.5	embryo7	Oct4_negative	954	301.529	70.0431	0.232293	0.000243494
E4.5	embryo7	Oct4_negative	1147	435.118	86.2235	0.198161	0.000172765
E4.5	embryo7	Oct4_negative	1212	503.624	116.149	0.230627	0.000190286
E4.5	embryo7	Oct4_negative	1056	488.933	138.894	0.284076	0.000269011
E4.5	embryo7	Oct4_negative	1338	388.682	144.318	0.3713	0.000277504
E4.5	embryo7	Oct4_negative	1193	317.741	153.337	0.482585	0.000404514
E4.5	embryo7	Oct4_negative	1627	616.518	187.859	0.30471	0.000187283
E4.5	embryo7	Oct4_negative	1230	713.78	240.914	0.337518	0.000274405
E4.5	embryo7	Oct4_negative	1843	686.42	276.678	0.403075	0.000218706
E4.5	embryo7	Oct4_negative	1719	649.11	333.761	0.514182	0.000299117
E4.5	embryo7	Oct4_negative	1453	451.945	350.192	0.774856	0.00053328
E4.5	embryo7	Oct4_negative	1372	777.996	562.235	0.722671	0.000526728
E4.5	embryo7	Oct4_negative	1401	767.627	909.537	1.18487	0.00084573
E4.5	embryo7	Oct4_negative	1451	706.416	1038.2	1.46967	0.00101287
E4.5	embryo7	Oct4_negative	321	48.749	5.29412	0.108599	0.000338316
E4.5	embryo7	Oct4_negative	623	94.1098	20.1843	0.214476	0.000344264
E4.5	embryo7	Oct4_negative	631	232.161	20.8078	0.0896269	0.000142039
E4.5	embryo7	Oct4_negative	380	128.784	51.0157	0.396133	0.00104245
E4.5	embryo7	Oct4_negative	1466	406.361	69.7059	0.171537	0.00011701
E4.5	embryo7	Oct4_negative	771	218.922	72.1098	0.329386	0.00042722
E4.5	embryo7	Oct4_negative	1117	486.247	136.553	0.28083	0.000251415
E4.5	embryo7	Oct4_negative	985	430.839	155.078	0.359945	0.000365426
E4.5	embryo7	Oct4_negative	671	288.478	163.365	0.566298	0.000843961
E4.5	embryo7	Oct4_negative	2053	652.169	195.114	0.299177	0.000145727
E4.5	embryo7	Oct4_negative	982	519.224	229.639	0.442274	0.000450381
E4.5	embryo7	Oct4_negative	1479	469.247	267.847	0.570802	0.000385938
E4.5	embryo7	Oct4_negative	2255	637.533	312.49	0.490155	0.000217364
E4.5	embryo7	Oct4_negative	999	577.643	318	0.550513	0.000551064
E4.5	embryo7	Oct4_negative	1304	546.616	353.733	0.647134	0.000496268
E4.5	embryo7	Oct4_negative	1516	656.024	427.518	0.65168	0.000429868
E4.5	embryo7	Oct4_negative	1041	582.278	616.384	1.05857	0.00101688
E4.5	embryo7	Oct4_negative	1406	565.008	646.702	1.14459	0.000814075
E4.5	embryo7	Oct4_negative	2117	835.416	869.29	1.04055	0.00049152
E4.5	embryo7	Oct4_negative	2042	1035.65	989.647	0.95558	0.000467963
E4.5	embryo7	Oct4_negative	527	123.6	2.4	0.0194175	3.68453e-05
E4.5	embryo7	Oct4_negative	331	58.4549	15.6706	0.26808	0.000809909
E4.5	embryo7	Oct4_negative	328	66.7098	25.0902	0.37611	0.00114668
E4.5	embryo7	Oct4_negative	800	182.365	39.8627	0.218588	0.000273235
E4.5	embryo7	Oct4_negative	630	205.231	80.9647	0.394505	0.000626198
E4.5	embryo7	Oct4_negative	918	351.337	132.875	0.378196	0.000411979
E4.5	embryo7	Oct4_negative	1116	430.757	133.627	0.310215	0.000277971
E4.5	embryo7	Oct4_negative	1418	496.937	168.957	0.339996	0.000239772
E4.5	embryo7	Oct4_negative	457	195.953	183.788	0.93792	0.00205234
E4.5	embryo7	Oct4_negative	843	271.271	186.478	0.687426	0.000815452
E4.5	embryo7	Oct4_negative	789	267.847	229.475	0.856737	0.00108585
E4.5	embryo7	Oct4_negative	1030	518.118	297.875	0.574917	0.000558172
E4.5	embryo7	Oct4_negative	649	293.773	310.176	1.05584	0.00162687
E4.5	embryo7	Oct4_negative	909	364.655	334.569	0.917494	0.00100934
E4.5	embryo7	Oct4_negative	863	397.137	337.169	0.848998	0.000983775
E4.5	embryo7	Oct4_negative	1462	589.808	338.059	0.573168	0.000392044
E4.5	embryo7	Oct4_negative	1288	491.792	433.102	0.880661	0.000683743
E4.5	embryo7	Oct4_negative	1489	627.961	511.126	0.813945	0.000546639
E4.5	embryo7	Oct4_negative	1223	816.027	567.871	0.695896	0.000569008
E4.5	embryo7	Oct4_negative	938	485.141	618.247	1.27437	0.0013586
E4.5	embryo7	Oct4_negative	1009	454.302	621.149	1.36726	0.00135506
E4.5	embryo7	Oct4_negative	1255	734.157	751.224	1.02325	0.000815336
E4.5	embryo7	Oct4_negative	1508	825.349	796.059	0.964512	0.000639597
E4.5	embryo7	Oct4_negative	2124	783.173	1087.46	1.38853	0.000653734
E4.5	embryo7	Oct4_negative	1600	741.788	1246.11	1.67987	0.00104992
E4.5	embryo7	Oct4_negative	579	99.0392	8.61176	0.0869531	0.000150178
E4.5	embryo7	Oct4_negative	661	101.569	12.2118	0.120232	0.000181894
E4.5	embryo7	Oct4_negative	419	52.5686	14.8745	0.282954	0.000675308
E4.5	embryo7	Oct4_negative	753	95.9098	25.7725	0.268717	0.000356861
E4.5	embryo7	Oct4_negative	1874	317.522	39.4275	0.124173	6.62607e-05
E4.5	embryo7	Oct4_negative	1025	193.133	75.8196	0.392577	0.000383001
E4.5	embryo7	Oct4_negative	1416	229.361	100.533	0.43832	0.000309548
E4.5	embryo7	Oct4_negative	897	175.016	136.035	0.777275	0.000866527
E4.5	embryo7	Oct4_negative	1091	239.702	189.373	0.790033	0.000724137
E4.5	embryo7	Oct4_negative	1040	194.408	195.769	1.007	0.000968269
E4.5	embryo7	Oct4_negative	514	248.141	213.482	0.860326	0.00167379
E4.5	embryo7	Oct4_negative	1655	439.38	236.592	0.538468	0.000325358
E4.5	embryo7	Oct4_negative	1065	417.835	274.027	0.655826	0.0006158
E4.5	embryo7	Oct4_negative	2498	554.188	301.094	0.543307	0.000217497
E4.5	embryo7	Oct4_negative	1247	371.424	394.78	1.06288	0.000852353
E4.5	embryo7	Oct4_negative	930	433.753	400.945	0.924363	0.000993939
E4.5	embryo7	Oct4_negative	1338	376.102	542.855	1.44337	0.00107875
E4.5	embryo7	Oct4_negative	3158	669.855	706.792	1.05514	0.000334117
E4.5	embryo7	Oct4_negative	3879	1205.83	881.494	0.731026	0.000188457
E4.5	embryo7	Oct4_negative	3266	1128.97	1104.36	0.978203	0.000299511
E4.5	embryo7	Oct4_negative	318	40.8627	0.823529	0.0201536	6.33759e-05
E4.5	embryo7	Oct4_negative	431	60.4784	10.9216	0.180586	0.000418993
E4.5	embryo7	Oct4_negative	502	72.6902	17.4706	0.240343	0.000478771
E4.5	embryo7	Oct4_negative	411	46.4235	21.1137	0.454807	0.00110659
E4.5	embryo7	Oct4_negative	1064	205.682	24.2078	0.117695	0.000110616
E4.5	embryo7	Oct4_negative	543	64.8431	31.2745	0.48231	0.000888233
E4.5	embryo7	Oct4_negative	716	99.3176	31.6745	0.318921	0.000445421
E4.5	embryo7	Oct4_negative	356	58.6353	34.7647	0.592897	0.00166544
E4.5	embryo7	Oct4_negative	590	102.145	42.1569	0.412715	0.000699518
E4.5	embryo7	Oct4_negative	614	71.549	57.3882	0.802083	0.00130632
E4.5	embryo7	Oct4_negative	424	71.5961	59.2902	0.828121	0.00195311
E4.5	embryo7	Oct4_negative	637	84.1804	88.3647	1.04971	0.00164789
E4.5	embryo7	Oct4_negative	859	106.933	91.7961	0.858442	0.000999351
E4.5	embryo7	Oct4_negative	791	125.2	136.329	1.08889	0.0013766
E4.5	embryo7	Oct4_negative	798	130.188	165.455	1.27089	0.00159259
E4.5	embryo7	Oct4_negative	1716	409.38	168.478	0.411545	0.000239828
E4.5	embryo7	Oct4_negative	762	141.671	191.886	1.35445	0.0017775
E4.5	embryo7	Oct4_negative	1142	243.776	193.89	0.795361	0.000696463
E4.5	embryo7	Oct4_negative	1499	211.514	198.063	0.936406	0.000624687
E4.5	embryo7	Oct4_negative	2392	446.851	427.698	0.957138	0.000400141
E4.5	embryo7	Oct4_negative	1506	321.196	509.569	1.58647	0.00105343
E4.5	embryo7	Oct4_negative	2105	539.686	525.349	0.973434	0.000462439
E4.5	embryo7	Oct4_negative	2028	380.11	556.322	1.46358	0.000721687
E4.5	embryo7	Oct4_negative	2955	518.526	585.914	1.12996	0.00038239
E4.5	embryo7	Oct4_negative	2830	517.208	707.059	1.36707	0.000483063
E4.5	embryo7	Oct4_negative	374	39.9647	12.3255	0.308409	0.000824624
E4.5	embryo7	Oct4_negative	740	93.2627	37.4941	0.402027	0.000543279
E4.5	embryo7	Oct4_negative	440	55.251	62.2157	1.12606	0.00255922
E4.5	embryo7	Oct4_negative	722	98.7412	62.3137	0.631081	0.000874074
E4.5	embryo7	Oct4_negative	935	158.435	76.0784	0.480186	0.000513568
E4.5	embryo7	Oct4_negative	353	41	81.2784	1.9824	0.00561587
E4.5	embryo7	Oct4_negative	1157	178.957	119.451	0.667485	0.00057691
E4.5	embryo7	Oct4_negative	750	97.4941	124.016	1.27203	0.00169604
E4.5	embryo7	Oct4_negative	981	148.533	186.416	1.25504	0.00127935
E4.5	embryo7	Oct4_negative	1000	114.698	188.941	1.64729	0.00164729
E4.5	embryo7	Oct4_negative	1379	278.482	239.812	0.861138	0.000624466
E4.5	embryo7	Oct4_negative	1323	239.114	275.051	1.15029	0.000869458
E4.5	embryo7	Oct4_negative	941	149.082	315.306	2.11498	0.00224759
E4.5	embryo7	Oct4_negative	1290	207.875	368.525	1.77283	0.00137428
E4.5	embryo7	Oct4_negative	1882	352.239	434.561	1.23371	0.000655531
E4.5	embryo7	Oct4_negative	1134	228.431	458.533	2.00731	0.00177012
E4.5	embryo7	Oct4_negative	1755	322.553	504.808	1.56504	0.00089176
E4.5	embryo7	Oct4_negative	2034	429.557	566.82	1.31954	0.000648744
E4.5	embryo7	Oct4_negative	627	46.8706	3.22353	0.0687751	0.000109689
E4.5	embryo7	Oct4_negative	827	72.4431	18.4353	0.25448	0.000307714
E4.5	embryo7	Oct4_negative	332	24.2196	25.7098	1.06153	0.00319738
E4.5	embryo7	Oct4_negative	321	24.3843	28.0588	1.15069	0.00358471
E4.5	embryo7	Oct4_negative	337	26.1804	40.3647	1.54179	0.00457505
E4.5	embryo7	Oct4_negative	799	57.7647	42.1686	0.730007	0.000913651
E4.5	embryo7	Oct4_negative	583	42.2275	66.4471	1.57355	0.00269906
E4.5	embryo7	Oct4_negative	1280	119.643	75.698	0.632699	0.000494296
E4.5	embryo7	Oct4_negative	326	22.3333	76.9726	3.44653	0.0105722
E4.5	embryo7	Oct4_negative	328	26.4941	79.2784	2.9923	0.00912288
E4.5	embryo7	Oct4_negative	319	26.1765	81.9373	3.13019	0.0098125
E4.5	embryo7	Oct4_negative	499	39.4863	86.6588	2.19466	0.00439811
E4.5	embryo7	Oct4_negative	582	42.9294	99.2784	2.3126	0.00397353
E4.5	embryo7	Oct4_negative	827	73.8863	102.259	1.384	0.00167352
E4.5	embryo7	Oct4_negative	517	41.4902	117.941	2.84263	0.00549831
E4.5	embryo7	Oct4_negative	949	74.2275	118.969	1.60276	0.00168889
E4.5	embryo7	Oct4_negative	779	58.3843	122.204	2.0931	0.0026869
E4.5	embryo7	Oct4_negative	635	53.8235	139.059	2.58361	0.00406867
E4.5	embryo7	Oct4_negative	2022	189.427	152.031	0.802584	0.000396926
E4.5	embryo7	Oct4_negative	656	50.1882	154.941	3.0872	0.0047061
E4.5	embryo7	Oct4_negative	883	73.6275	162.173	2.20261	0.00249446
E4.5	embryo7	Oct4_negative	875	69.3255	180.643	2.60572	0.00297797
E4.5	embryo7	Oct4_negative	848	73.4078	188.02	2.5613	0.0030204
E4.5	embryo7	Oct4_negative	1754	146.271	189.757	1.2973	0.000739624
E4.5	embryo7	Oct4_negative	1020	72.8314	198.459	2.72491	0.00267148
E4.5	embryo7	Oct4_negative	765	76.2588	217.071	2.8465	0.00372091
E4.5	embryo7	Oct4_negative	1059	163.435	218.659	1.33789	0.00126335
E4.5	embryo7	Oct4_negative	2516	244.976	219.192	0.894748	0.000355623
E4.5	embryo7	Oct4_negative	852	62.5098	233.431	3.73432	0.004383
E4.5	embryo7	Oct4_negative	1799	163.569	256.125	1.56586	0.000870406
E4.5	embryo7	Oct4_negative	1333	107.855	277.71	2.57485	0.00193162
E4.5	embryo7	Oct4_negative	1830	137.192	302.753	2.20678	0.00120589
E4.5	embryo7	Oct4_negative	1858	198.537	414.82	2.08938	0.00112453
E4.5	embryo7	Oct4_negative	1520	282.082	440.153	1.56037	0.00102656
E4.5	embryo8	Oct4_negative	355	55.6745	11.9098	0.213918	0.000602587
E4.5	embryo8	Oct4_negative	737	126.655	27.2745	0.215345	0.000292191
E4.5	embryo8	Oct4_negative	893	188.29	37.902	0.201295	0.000225415
E4.5	embryo8	Oct4_negative	1005	218.106	59.1373	0.27114	0.000269791
E4.5	embryo8	Oct4_negative	1098	291.678	123.945	0.424937	0.00038701
E4.5	embryo8	Oct4_negative	1467	459.376	125.427	0.273038	0.00018612
E4.5	embryo8	Oct4_negative	1678	533.78	197.875	0.370704	0.00022092
E4.5	embryo8	Oct4_negative	1548	401.482	230.22	0.573424	0.000370429
E4.5	embryo8	Oct4_negative	1328	496.008	253.29	0.510658	0.000384531
E4.5	embryo8	Oct4_negative	1414	534.894	333.278	0.623074	0.000440646
E4.5	embryo8	Oct4_negative	1210	510.035	421.173	0.825771	0.000682456
E4.5	embryo8	Oct4_negative	1264	505.337	504.871	0.999077	0.000790409
E4.5	embryo8	Oct4_negative	1665	504.106	571.129	1.13296	0.000680454
E4.5	embryo8	Oct4_negative	1505	534.929	580.486	1.08516	0.000721039
E4.5	embryo8	Oct4_negative	1190	717.412	665.373	0.927463	0.00077938
E4.5	embryo8	Oct4_negative	1345	557.294	689.455	1.23715	0.000919812
E4.5	embryo8	Oct4_negative	1319	564.314	710.494	1.25904	0.000954542
E4.5	embryo8	Oct4_negative	1352	583.463	735.506	1.26059	0.000932387
E4.5	embryo8	Oct4_negative	2004	511.075	1194.16	2.33656	0.00116595
E4.5	embryo8	Oct4_negative	2436	1331.55	1253.52	0.941404	0.000386455
E4.5	embryo8	Oct4_negative	585	148.204	1.24706	0.00841448	1.43837e-05
E4.5	embryo8	Oct4_negative	663	149.02	12.7569	0.0856053	0.000129118
E4.5	embryo8	Oct4_negative	453	88.2941	20.5529	0.232778	0.000513859
E4.5	embryo8	Oct4_negative	387	79.3255	23.8157	0.300227	0.000775781
E4.5	embryo8	Oct4_negative	644	166.902	51.7961	0.310338	0.000481892
E4.5	embryo8	Oct4_negative	488	117.094	65.698	0.56107	0.00114973
E4.5	embryo8	Oct4_negative	715	173.565	76.6078	0.441379	0.000617314
E4.5	embryo8	Oct4_negative	1195	293.451	88.0314	0.299987	0.000251035
E4.5	embryo8	Oct4_negative	876	268.616	93.1922	0.346935	0.000396044
E4.5	embryo8	Oct4_negative	1356	374.804	112.478	0.300099	0.000221312
E4.5	embryo8	Oct4_negative	1276	388.6	123.2	0.317036	0.00024846
E4.5	embryo8	Oct4_negative	838	183.875	133.259	0.724727	0.000864829
E4.5	embryo8	Oct4_negative	927	246.475	137.584	0.558209	0.000602167
E4.5	embryo8	Oct4_negative	1006	346.161	179.176	0.517611	0.000514523
E4.5	embryo8	Oct4_negative	1369	350.733	228.953	0.652784	0.000476832
E4.5	embryo8	Oct4_negative	994	350.341	304.592	0.869416	0.000874664
E4.5	embryo8	Oct4_negative	2094	543.682	330.624	0.608119	0.00029041
E4.5	embryo8	Oct4_negative	1179	317.02	334.808	1.05611	0.000895768
E4.5	embryo8	Oct4_negative	1180	473.376	379.502	0.801692	0.0006794
E4.5	embryo8	Oct4_negative	1282	526.4	381.847	0.725393	0.000565829
E4.5	embryo8	Oct4_negative	1386	588.165	420.443	0.714839	0.000515757
E4.5	embryo8	Oct4_negative	1774	614.388	512.176	0.833637	0.000469919
E4.5	embryo8	Oct4_negative	1187	637.29	512.976	0.804934	0.000678125
E4.5	embryo8	Oct4_negative	1019	539.129	640.459	1.18795	0.0011658
E4.5	embryo8	Oct4_negative	1321	547.847	727.678	1.32825	0.00100549
E4.5	embryo8	Oct4_negative	2216	1082.2	802.314	0.741376	0.000334556
E4.5	embryo8	Oct4_negative	2150	807.114	830.027	1.02839	0.000478321
E4.5	embryo8	Oct4_negative	1933	1169.95	974.357	0.83282	0.000430843
E4.5	embryo8	Oct4_negative	434	91.2275	17.2118	0.188669	0.000434721
E4.5	embryo8	Oct4_negative	396	85.1726	31.7804	0.37313	0.000942246
E4.5	embryo8	Oct4_negative	652	160.541	46.7608	0.29127	0.000446733
E4.5	embryo8	Oct4_negative	710	207.475	48.3176	0.232885	0.000328007
E4.5	embryo8	Oct4_negative	461	112.392	53.2275	0.473587	0.0010273
E4.5	embryo8	Oct4_negative	867	253.843	85.2275	0.335748	0.000387253
E4.5	embryo8	Oct4_negative	791	242.545	93.6824	0.386247	0.000488302
E4.5	embryo8	Oct4_negative	721	208.792	100.361	0.480673	0.000666676
E4.5	embryo8	Oct4_negative	651	168.525	110.965	0.658445	0.00101144
E4.5	embryo8	Oct4_negative	755	204.839	122.761	0.599303	0.000793779
E4.5	embryo8	Oct4_negative	1186	276.263	229.549	0.830908	0.000700597
E4.5	embryo8	Oct4_negative	996	335.961	235.039	0.699603	0.000702413
E4.5	embryo8	Oct4_negative	948	348.584	283.941	0.814555	0.000859235
E4.5	embryo8	Oct4_negative	1212	528.918	316.647	0.59867	0.000493952
E4.5	embryo8	Oct4_negative	1401	429.655	326.588	0.760118	0.000542554
E4.5	embryo8	Oct4_negative	2330	812.714	364.494	0.44849	0.000192485
E4.5	embryo8	Oct4_negative	992	521.518	453.165	0.868935	0.000875942
E4.5	embryo8	Oct4_negative	869	308.816	506.757	1.64097	0.00188834
E4.5	embryo8	Oct4_negative	1851	887.835	507.208	0.571286	0.000308636
E4.5	embryo8	Oct4_negative	1036	468.729	527.302	1.12496	0.00108587
E4.5	embryo8	Oct4_negative	867	455.482	533.682	1.17169	0.00135143
E4.5	embryo8	Oct4_negative	1103	464.894	677.914	1.45821	0.00132204
E4.5	embryo8	Oct4_negative	2762	960.788	704.961	0.733732	0.000265652
E4.5	embryo8	Oct4_negative	1136	472.392	839.953	1.77808	0.00156521
E4.5	embryo8	Oct4_negative	3832	1187.16	1365.46	1.15019	0.000300154
E4.5	embryo8	Oct4_negative	580	158.49	22.0353	0.139033	0.000239711
E4.5	embryo8	Oct4_negative	419	104.941	30.8078	0.293572	0.00070065
E4.5	embryo8	Oct4_negative	460	132.525	41.7333	0.314908	0.000684583
E4.5	embryo8	Oct4_negative	553	132.145	45.7176	0.345966	0.000625616
E4.5	embryo8	Oct4_negative	941	308.922	58.4706	0.189273	0.000201141
E4.5	embryo8	Oct4_negative	616	212.071	61.1137	0.288176	0.000467819
E4.5	embryo8	Oct4_negative	548	162.471	93.0588	0.572773	0.00104521
E4.5	embryo8	Oct4_negative	1269	348.31	98.2784	0.282158	0.000222347
E4.5	embryo8	Oct4_negative	441	104.275	135.443	1.29891	0.00294537
E4.5	embryo8	Oct4_negative	1094	338.055	136.918	0.405016	0.000370216
E4.5	embryo8	Oct4_negative	659	149.227	145.859	0.977426	0.0014832
E4.5	embryo8	Oct4_negative	691	199.588	167.922	0.84134	0.00121757
E4.5	embryo8	Oct4_negative	1014	362.875	181.627	0.500524	0.000493614
E4.5	embryo8	Oct4_negative	1235	537.761	251.984	0.468581	0.000379418
E4.5	embryo8	Oct4_negative	759	239.8	315.11	1.31405	0.00173129
E4.5	embryo8	Oct4_negative	692	221.816	330.196	1.48861	0.00215116
E4.5	embryo8	Oct4_negative	920	330.969	362.612	1.09561	0.00119088
E4.5	embryo8	Oct4_negative	1010	557.726	378.498	0.678646	0.000671926
E4.5	embryo8	Oct4_negative	1232	273.792	390.373	1.4258	0.0011573
E4.5	embryo8	Oct4_negative	1192	495.243	431.718	0.871729	0.000731316
E4.5	embryo8	Oct4_negative	885	393.608	439.267	1.116	0.00126102
E4.5	embryo8	Oct4_negative	1433	550.314	440.698	0.800812	0.000558836
E4.5	embryo8	Oct4_negative	1169	693.443	465.322	0.671031	0.000574021
E4.5	embryo8	Oct4_negative	1438	559.71	470.757	0.841073	0.000584891
E4.5	embryo8	Oct4_negative	1635	537.427	651.314	1.21191	0.000741229
E4.5	embryo8	Oct4_negative	3272	998.871	1202.89	1.20425	0.000368048
E4.5	embryo8	Oct4_negative	367	65.2667	16.8118	0.257586	0.000701869
E4.5	embryo8	Oct4_negative	644	186.243	31.0784	0.16687	0.000259115
E4.5	embryo8	Oct4_negative	897	269.392	33.0235	0.122585	0.000136661
E4.5	embryo8	Oct4_negative	566	132.247	35.1059	0.265457	0.000469005
E4.5	embryo8	Oct4_negative	417	88.7255	45.2471	0.509967	0.00122294
E4.5	embryo8	Oct4_negative	505	109.176	79.3569	0.726868	0.00143934
E4.5	embryo8	Oct4_negative	795	320.024	91.6196	0.28629	0.000360113
E4.5	embryo8	Oct4_negative	568	199.016	107.216	0.53873	0.000948468
E4.5	embryo8	Oct4_negative	898	246.31	122.267	0.496394	0.000552777
E4.5	embryo8	Oct4_negative	723	193.212	140.263	0.725953	0.00100408
E4.5	embryo8	Oct4_negative	819	174.396	172.906	0.991455	0.00121057
E4.5	embryo8	Oct4_negative	690	262.384	189.584	0.722544	0.00104717
E4.5	embryo8	Oct4_negative	881	156.49	210.286	1.34377	0.00152527
E4.5	embryo8	Oct4_negative	368	118.098	225.604	1.91031	0.00519106
E4.5	embryo8	Oct4_negative	781	191.686	233.31	1.21714	0.00155844
E4.5	embryo8	Oct4_negative	1045	290.671	287.659	0.989639	0.000947023
E4.5	embryo8	Oct4_negative	453	174.933	305.643	1.7472	0.00385695
E4.5	embryo8	Oct4_negative	723	285.459	314.145	1.10049	0.00152212
E4.5	embryo8	Oct4_negative	741	360.145	315.796	0.876858	0.00118334
E4.5	embryo8	Oct4_negative	969	386.902	356.906	0.922471	0.000951983
E4.5	embryo8	Oct4_negative	1006	316.439	377.376	1.19257	0.00118546
E4.5	embryo8	Oct4_negative	1475	392.902	395.522	1.00667	0.000682486
E4.5	embryo8	Oct4_negative	1351	428.31	415.196	0.969383	0.00071753
E4.5	embryo8	Oct4_negative	1130	402.173	483.518	1.20226	0.00106395
E4.5	embryo8	Oct4_negative	934	376.847	485.678	1.28879	0.00137987
E4.5	embryo8	Oct4_negative	1136	411.008	490.824	1.1942	0.00105123
E4.5	embryo8	Oct4_negative	1281	744.855	549.953	0.738336	0.000576374
E4.5	embryo8	Oct4_negative	538	93.3333	22.0549	0.236303	0.000439224
E4.5	embryo8	Oct4_negative	423	62.1098	40.2902	0.648693	0.00153355
E4.5	embryo8	Oct4_negative	419	64.5176	61.3647	0.951131	0.00227
E4.5	embryo8	Oct4_negative	563	86.5098	62.5882	0.723481	0.00128505
E4.5	embryo8	Oct4_negative	729	160.275	64.8549	0.404649	0.000555074
E4.5	embryo8	Oct4_negative	795	204.984	104.753	0.511029	0.000642804
E4.5	embryo8	Oct4_negative	317	47.7451	111.49	2.33511	0.00736629
E4.5	embryo8	Oct4_negative	901	268.192	111.647	0.416295	0.000462037
E4.5	embryo8	Oct4_negative	511	78.5176	125.247	1.59515	0.00312162
E4.5	embryo8	Oct4_negative	445	64.6314	130.988	2.0267	0.00455438
E4.5	embryo8	Oct4_negative	770	128.439	136.122	1.05981	0.00137638
E4.5	embryo8	Oct4_negative	805	164.094	149.118	0.908732	0.00112886
E4.5	embryo8	Oct4_negative	558	82.6314	159.518	1.93047	0.00345963
E4.5	embryo8	Oct4_negative	350	53.4902	184.106	3.44186	0.00983389
E4.5	embryo8	Oct4_negative	569	100.973	198.086	1.96178	0.00344777
E4.5	embryo8	Oct4_negative	867	169.059	201.776	1.19353	0.00137662
E4.5	embryo8	Oct4_negative	919	240.016	203.024	0.845876	0.000920431
E4.5	embryo8	Oct4_negative	996	253.925	211.584	0.833254	0.0008366
E4.5	embryo8	Oct4_negative	847	184.839	227.949	1.23323	0.001456
E4.5	embryo8	Oct4_negative	686	119.769	239.784	2.00206	0.00291846
E4.5	embryo8	Oct4_negative	950	271.914	242.349	0.891272	0.000938181
E4.5	embryo8	Oct4_negative	748	138.11	247.114	1.78926	0.00239205
E4.5	embryo8	Oct4_negative	903	153.518	248.133	1.61632	0.00178994
E4.5	embryo8	Oct4_negative	979	168.031	272.059	1.6191	0.00165383
E4.5	embryo8	Oct4_negative	1159	423.149	273.098	0.645394	0.000556855
E4.5	embryo8	Oct4_negative	984	258.031	298.835	1.15814	0.00117697
E4.5	embryo8	Oct4_negative	896	218.894	320.251	1.46304	0.00163286
E4.5	embryo8	Oct4_negative	1047	293.98	322.094	1.09563	0.00104645
E4.5	embryo8	Oct4_negative	891	186.749	350.192	1.8752	0.0021046
E4.5	embryo8	Oct4_negative	822	207.588	365.298	1.75972	0.00214078
E4.5	embryo8	Oct4_negative	1526	276.306	385.522	1.39527	0.000914332
E4.5	embryo8	Oct4_negative	995	199.631	403.259	2.02002	0.00203017
E4.5	embryo8	Oct4_negative	1247	264.408	510.82	1.93194	0.00154927
D3 mTORi	embryo1	Oct4_negative	1204	391.976	125.318	0.319707	0.000265537
D3 mTORi	embryo1	Oct4_negative	439	123.886	27.9333	0.225476	0.000513612
D3 mTORi	embryo1	Oct4_negative	1028	394.98	91.8471	0.232536	0.000226202
D3 mTORi	embryo1	Oct4_negative	1416	703.604	1080.67	1.53591	0.00108468
D3 mTORi	embryo1	Oct4_negative	1455	712.153	923.192	1.29634	0.000890955
D3 mTORi	embryo1	Oct4_negative	1010	475.741	198.298	0.416819	0.000412692
D3 mTORi	embryo1	Oct4_negative	1616	922.282	1052.59	1.14129	0.000706244
D3 mTORi	embryo1	Oct4_negative	1230	443.063	175.592	0.396314	0.000322207
D3 mTORi	embryo1	Oct4_negative	997	303.651	97.3608	0.320634	0.000321599
D3 mTORi	embryo1	Oct4_negative	1041	333.039	94.2471	0.282991	0.000271845
D3 mTORi	embryo1	Oct4_negative	1082	729.584	815.918	1.11833	0.00103358
D3 mTORi	embryo1	Oct4_negative	1024	676.561	687.714	1.01648	0.000992661
D3 mTORi	embryo1	Oct4_negative	478	265.322	93.1137	0.350947	0.000734198
D3 mTORi	embryo1	Oct4_negative	1324	500.557	201.2	0.401952	0.000303589
D3 mTORi	embryo1	Oct4_negative	1172	402.765	204.482	0.507697	0.000433188
D3 mTORi	embryo1	Oct4_negative	831	245.851	105.737	0.430087	0.000517553
D3 mTORi	embryo1	Oct4_negative	942	365.875	93.5098	0.255579	0.000271315
D3 mTORi	embryo1	Oct4_negative	544	379.016	84.9255	0.224069	0.000411891
D3 mTORi	embryo1	Oct4_negative	1327	482.733	709.576	1.46991	0.0011077
D3 mTORi	embryo1	Oct4_negative	1176	672.153	923.894	1.37453	0.00116882
D3 mTORi	embryo1	Oct4_negative	1568	731.937	195.576	0.267204	0.000170411
D3 mTORi	embryo1	Oct4_negative	1137	572.529	263.867	0.460879	0.000405346
D3 mTORi	embryo1	Oct4_negative	1099	649.086	892.243	1.37461	0.00125079
D3 mTORi	embryo1	Oct4_negative	1320	772.961	847.188	1.09603	0.000830326
D3 mTORi	embryo1	Oct4_negative	1881	1098.25	933.149	0.849665	0.000451709
D3 mTORi	embryo1	Oct4_negative	548	205.537	36.502	0.177593	0.000324075
D3 mTORi	embryo1	Oct4_negative	774	362.027	287.247	0.79344	0.00102512
D3 mTORi	embryo1	Oct4_negative	1631	922.365	1149.23	1.24596	0.000763923
D3 mTORi	embryo1	Oct4_negative	764	272.988	62.5333	0.22907	0.000299829
D3 mTORi	embryo1	Oct4_negative	986	520.678	590.91	1.13488	0.001151
D3 mTORi	embryo1	Oct4_negative	1191	482.498	358.192	0.74237	0.000623317
D3 mTORi	embryo1	Oct4_negative	3184	1674.66	1407.09	0.840223	0.000263889
D3 mTORi	embryo1	Oct4_negative	842	445.451	313.4	0.703557	0.000835578
D3 mTORi	embryo1	Oct4_negative	3023	1387.2	1087.07	0.783644	0.000259227
D3 mTORi	embryo1	Oct4_negative	401	137.184	36.7451	0.267852	0.00066796
D3 mTORi	embryo1	Oct4_negative	639	228.459	71.6745	0.313731	0.000490971
D3 mTORi	embryo1	Oct4_negative	803	272.047	240.42	0.883743	0.00110055
D3 mTORi	embryo1	Oct4_negative	495	152.624	61.6471	0.403916	0.000815992
D3 mTORi	embryo1	Oct4_negative	893	396.522	457.906	1.15481	0.00129318
D3 mTORi	embryo1	Oct4_negative	2713	1288.91	1502.07	1.16538	0.000429554
D3 mTORi	embryo1	Oct4_negative	951	538.549	380.624	0.706757	0.000743173
D3 mTORi	embryo1	Oct4_negative	355	106.361	24.9216	0.234312	0.000660033
D3 mTORi	embryo1	Oct4_negative	1084	541.988	584.326	1.07811	0.000994571
D3 mTORi	embryo1	Oct4_negative	783	399.612	152.318	0.381164	0.0004868
D3 mTORi	embryo1	Oct4_negative	677	287.49	79.8824	0.277861	0.00041043
D3 mTORi	embryo1	Oct4_negative	1330	782.706	875.631	1.11872	0.000841145
D3 mTORi	embryo1	Oct4_negative	521	195.573	66.8431	0.341782	0.000656011
D3 mTORi	embryo1	Oct4_negative	540	255.855	58.7098	0.229465	0.000424936
D3 mTORi	embryo1	Oct4_negative	996	479.663	428.165	0.892637	0.000896222
D3 mTORi	embryo1	Oct4_negative	820	413.898	207.522	0.501383	0.000611443
D3 mTORi	embryo1	Oct4_negative	413	125.671	23.9882	0.190882	0.000462184
D3 mTORi	embryo1	Oct4_negative	787	505.824	348.4	0.688778	0.000875194
D3 mTORi	embryo1	Oct4_negative	852	484.149	355.659	0.734606	0.000862214
D3 mTORi	embryo1	Oct4_negative	447	169.49	80.0784	0.472466	0.00105697
D3 mTORi	embryo1	Oct4_negative	1411	660.957	333.29	0.504254	0.000357374
D3 mTORi	embryo1	Oct4_negative	590	227.231	97.1569	0.427568	0.000724692
D3 mTORi	embryo1	Oct4_negative	2639	1244.71	968.588	0.778164	0.000294871
D3 mTORi	embryo1	Oct4_negative	649	210.902	137.62	0.652529	0.00100544
D3 mTORi	embryo1	Oct4_negative	4244	2078.15	1301.2	0.626132	0.000147534
D3 mTORi	embryo1	Oct4_negative	743	416.553	299.459	0.718897	0.00096756
D3 mTORi	embryo1	Oct4_negative	380	100.196	94.9765	0.947906	0.00249449
D3 mTORi	embryo1	Oct4_negative	3832	1573.8	1102.69	0.700657	0.000182844
D3 mTORi	embryo1	Oct4_negative	683	194.914	228.784	1.17377	0.00171855
D3 mTORi	embryo1	Oct4_negative	570	175.957	74.2863	0.422185	0.000740675
D3 mTORi	embryo1	Oct4_negative	468	133.733	26.0824	0.195033	0.000416736
D3 mTORi	embryo1	Oct4_negative	948	315.902	126.235	0.399603	0.000421522
D3 mTORi	embryo1	Oct4_negative	924	365.114	558.804	1.53049	0.00165638
D3 mTORi	embryo1	Oct4_negative	404	159.635	80.8706	0.506596	0.00125395
D3 mTORi	embryo1	Oct4_negative	744	259.871	303.224	1.16683	0.00156831
D3 mTORi	embryo1	Oct4_negative	510	212.043	282.518	1.33236	0.00261247
D3 mTORi	embryo1	Oct4_negative	814	330.549	301.165	0.911105	0.00111929
D3 mTORi	embryo1	Oct4_negative	859	397.659	369.522	0.929243	0.00108177
D3 mTORi	embryo1	Oct4_negative	900	370.373	369.227	0.996908	0.00110768
D3 mTORi	embryo1	Oct4_negative	745	302.635	154.843	0.511649	0.000686778
D3 mTORi	embryo1	Oct4_negative	742	309.173	145.22	0.469704	0.000633024
D3 mTORi	embryo1	Oct4_negative	723	291.725	174.749	0.599019	0.000828518
D3 mTORi	embryo1	Oct4_negative	554	186.349	82.298	0.441634	0.000797173
D3 mTORi	embryo1	Oct4_negative	1359	763.741	630.247	0.82521	0.000607219
D3 mTORi	embryo1	Oct4_negative	904	578.573	514.941	0.89002	0.000984535
D3 mTORi	embryo1	Oct4_negative	520	162.737	52.3373	0.321606	0.000618473
D3 mTORi	embryo1	Oct4_negative	686	297.616	243.133	0.816937	0.00119087
D3 mTORi	embryo1	Oct4_negative	1303	588.922	382.588	0.649642	0.000498574
D3 mTORi	embryo1	Oct4_negative	862	437.431	143.027	0.326971	0.000379317
D3 mTORi	embryo1	Oct4_negative	846	281.561	169.188	0.600894	0.000710277
D3 mTORi	embryo1	Oct4_negative	1680	635.427	401.196	0.63138	0.000375821
D3 mTORi	embryo1	Oct4_negative	322	202.882	58.6824	0.289243	0.000898271
D3 mTORi	embryo1	Oct4_negative	384	92	55.6667	0.605072	0.00157571
D3 mTORi	embryo1	Oct4_negative	555	279.851	73.5373	0.262773	0.000473465
D3 mTORi	embryo1	Oct4_negative	364	78.1255	55.0627	0.704799	0.00193626
D3 mTORi	embryo1	Oct4_negative	604	254.565	123.49	0.485103	0.000803151
D3 mTORi	embryo1	Oct4_negative	2568	1022.04	891.439	0.872216	0.000339648
D3 mTORi	embryo1	Oct4_negative	709	160.553	140.627	0.875895	0.00123539
D3 mTORi	embryo1	Oct4_negative	688	183.843	367.459	1.99876	0.00290518
D3 mTORi	embryo1	Oct4_negative	3230	1038.47	609.153	0.586589	0.000181606
D3 mTORi	embryo1	Oct4_negative	437	108.784	32.3882	0.297729	0.000681302
D3 mTORi	embryo1	Oct4_negative	1002	369.875	346.008	0.935474	0.000933606
D3 mTORi	embryo1	Oct4_negative	1159	425.561	323.282	0.759662	0.000655446
D3 mTORi	embryo1	Oct4_negative	2476	941.251	512.024	0.543982	0.000219702
D3 mTORi	embryo1	Oct4_negative	1207	399.843	283.471	0.708954	0.000587369
D3 mTORi	embryo1	Oct4_negative	590	154.714	16.5137	0.106737	0.000180911
D3 mTORi	embryo1	Oct4_negative	1766	513.867	487.757	0.94919	0.00053748
D3 mTORi	embryo1	Oct4_negative	1026	306.765	100.89	0.328885	0.00032055
D3 mTORi	embryo1	Oct4_negative	1012	456.161	397.11	0.870548	0.000860225
D3 mTORi	embryo1	Oct4_negative	672	234.482	364.098	1.55277	0.00231068
D3 mTORi	embryo1	Oct4_negative	560	155.631	40.2078	0.258353	0.000461345
D3 mTORi	embryo1	Oct4_negative	1006	477.29	409.012	0.856946	0.000851835
D3 mTORi	embryo1	Oct4_negative	945	251.208	346.671	1.38001	0.00146033
D3 mTORi	embryo1	Oct4_negative	890	383.894	266.898	0.695239	0.000781167
D3 mTORi	embryo1	Oct4_negative	692	189.086	22.0235	0.116473	0.000168314
D3 mTORi	embryo1	Oct4_negative	1383	543.91	301.412	0.554158	0.000400692
D3 mTORi	embryo1	Oct4_negative	584	131.937	162.573	1.2322	0.00210992
D3 mTORi	embryo1	Oct4_negative	1118	333.608	159.004	0.476619	0.000426314
D3 mTORi	embryo1	Oct4_negative	802	332.365	365.329	1.09918	0.00137055
D3 mTORi	embryo1	Oct4_negative	1026	395.816	131.169	0.331388	0.00032299
D3 mTORi	embryo1	Oct4_negative	739	293.624	87.5216	0.298074	0.000403348
D3 mTORi	embryo1	Oct4_negative	840	245.078	108.278	0.441811	0.000525966
D3 mTORi	embryo1	Oct4_negative	848	229.286	308.298	1.3446	0.00158561
D3 mTORi	embryo1	Oct4_negative	580	199.039	62.4	0.313506	0.000540528
D3 mTORi	embryo1	Oct4_negative	400	87.4392	50.7412	0.580302	0.00145076
D3 mTORi	embryo1	Oct4_negative	1008	365.89	451.114	1.23292	0.00122314
D3 mTORi	embryo1	Oct4_negative	1157	313.675	231.075	0.73667	0.000636707
D3 mTORi	embryo1	Oct4_negative	435	131.51	75.1726	0.571612	0.00131405
D3 mTORi	embryo1	Oct4_negative	676	244.91	59.3647	0.242394	0.000358571
D3 mTORi	embryo1	Oct4_negative	432	105.616	27.3216	0.258689	0.000598816
D3 mTORi	embryo1	Oct4_negative	462	109.294	112.239	1.02695	0.00222283
D3 mTORi	embryo1	Oct4_negative	829	358.702	242.584	0.676284	0.000815783
D3 mTORi	embryo1	Oct4_negative	1482	478.275	879.718	1.83936	0.00124113
D3 mTORi	embryo1	Oct4_negative	809	210.357	136.098	0.646986	0.000799736
D3 mTORi	embryo1	Oct4_negative	1314	325.102	89.651	0.275763	0.000209865
D3 mTORi	embryo1	Oct4_negative	754	220.471	387.137	1.75596	0.00232886
D3 mTORi	embryo1	Oct4_negative	708	241.11	107.361	0.445278	0.000628923
D3 mTORi	embryo1	Oct4_negative	456	90.6078	151.259	1.66938	0.00366092
D3 mTORi	embryo1	Oct4_negative	533	118.055	73.2	0.62005	0.00116332
D3 mTORi	embryo1	Oct4_negative	718	231.843	391.929	1.69049	0.00235445
D3 mTORi	embryo1	Oct4_negative	1166	336.369	281.165	0.835883	0.000716881
D3 mTORi	embryo1	Oct4_negative	871	197.973	106.129	0.536081	0.000615478
D3 mTORi	embryo1	Oct4_negative	624	152.039	60.4471	0.397575	0.00063714
D3 mTORi	embryo1	Oct4_negative	838	379.988	246.929	0.649834	0.000775459
D3 mTORi	embryo1	Oct4_negative	690	183.784	291.055	1.58368	0.00229518
D3 mTORi	embryo1	Oct4_negative	1187	503.353	160.804	0.319466	0.000269137
D3 mTORi	embryo1	Oct4_negative	779	266.561	314.294	1.17907	0.00151357
D3 mTORi	embryo1	Oct4_negative	1119	405.902	357.353	0.880392	0.000786767
D3 mTORi	embryo1	Oct4_negative	622	150.875	120.275	0.797182	0.00128164
D3 mTORi	embryo1	Oct4_negative	607	178.412	323.98	1.81591	0.00299162
D3 mTORi	embryo1	Oct4_negative	828	248.302	288.208	1.16072	0.00140183
D3 mTORi	embryo1	Oct4_negative	1467	425.365	121.537	0.285725	0.000194768
D3 mTORi	embryo1	Oct4_negative	755	205.263	110.718	0.539395	0.00071443
D3 mTORi	embryo1	Oct4_negative	705	205.047	65.9726	0.321743	0.000456374
D3 mTORi	embryo1	Oct4_negative	609	76.0431	18.0471	0.237327	0.000389699
D3 mTORi	embryo1	Oct4_negative	1413	446.02	66.3294	0.148714	0.000105247
D3 mTORi	embryo1	Oct4_negative	319	39.9216	6.14118	0.153831	0.000482229
D3 mTORi	embryo1	Oct4_negative	1777	443.514	500.008	1.12738	0.000634428
D3 mTORi	embryo1	Oct4_negative	1296	240.494	148.349	0.616851	0.000475965
D3 mTORi	embryo1	Oct4_negative	921	137.196	101.161	0.737345	0.000800591
D3 mTORi	embryo1	Oct4_negative	356	45.0588	21.9843	0.487903	0.00137051
D3 mTORi	embryo1	Oct4_negative	806	109.808	150.831	1.37359	0.00170421
D3 mTORi	embryo1	Oct4_negative	1742	491.529	445.835	0.907037	0.000520687
D3 mTORi	embryo1	Oct4_negative	1669	345.353	459.702	1.33111	0.000797548
D3 mTORi	embryo1	Oct4_negative	521	72.9686	14.2588	0.19541	0.000375068
D3 mTORi	embryo1	Oct4_negative	1245	249.216	132.941	0.533438	0.000428464
D3 mTORi	embryo1	Oct4_negative	610	86.7647	166.153	1.91498	0.00313932
D3 mTORi	embryo1	Oct4_negative	866	180.91	223.498	1.23541	0.00142657
D3 mTORi	embryo1	Oct4_negative	646	304.337	105.694	0.347293	0.000537605
D3 mTORi	embryo1	Oct4_negative	805	104.831	233.906	2.23126	0.00277175
D3 mTORi	embryo1	Oct4_negative	525	61.9765	157.824	2.54651	0.00485049
D3 mTORi	embryo1	Oct4_negative	983	130.925	152.996	1.16857	0.00118878
D3 mTORi	embryo1	Oct4_negative	1429	254.475	122.973	0.483241	0.000338167
D3 mTORi	embryo1	Oct4_negative	1655	345.89	79.9882	0.231253	0.00013973
D3 mTORi	embryo1	Oct4_negative	602	78.1373	133.898	1.71363	0.00284656
D3 mTORi	embryo1	Oct4_negative	774	95.0157	80.9726	0.852202	0.00110104
D3 mTORi	embryo1	Oct4_negative	786	99.8941	105.078	1.0519	0.00133829
D3 mTORi	embryo1	Oct4_negative	900	115.2	261.969	2.27403	0.0025267
D3 mTORi	embryo1	Oct4_negative	853	144.776	53.8941	0.372257	0.00043641
D3 mTORi	embryo1	Oct4_negative	558	74.9137	115.792	1.54567	0.00277002
D3 mTORi	embryo1	Oct4_negative	1178	182.275	314.51	1.72547	0.00146475
D3 mTORi	embryo1	Oct4_negative	815	215.859	55.7255	0.258157	0.000316757
D3 mTORi	embryo1	Oct4_negative	452	67.0706	84.6627	1.26229	0.00279268
D3 mTORi	embryo1	Oct4_negative	1118	155.373	111.161	0.715447	0.000639934
D3 mTORi	embryo1	Oct4_negative	883	164.337	237.145	1.44304	0.00163425
D3 mTORi	embryo1	Oct4_negative	993	319.208	153.157	0.479803	0.000483185
D3 mTORi	embryo1	Oct4_negative	713	142.831	62.5922	0.438224	0.00061462
D3 mTORi	embryo1	Oct4_negative	398	52.8118	6.18824	0.117175	0.00029441
D3 mTORi	embryo2	Oct4_negative	843	51.0627	1.92941	0.0377851	4.48222e-05
D3 mTORi	embryo2	Oct4_negative	2005	212.741	36.0588	0.169496	8.45368e-05
D3 mTORi	embryo2	Oct4_negative	1969	625.306	348.855	0.557895	0.000283339
D3 mTORi	embryo2	Oct4_negative	2033	235.38	135.792	0.576905	0.00028377
D3 mTORi	embryo2	Oct4_negative	1902	1157.98	466.773	0.403092	0.000211931
D3 mTORi	embryo2	Oct4_negative	1788	167.404	32.0353	0.191365	0.000107028
D3 mTORi	embryo2	Oct4_negative	1303	109.714	6.35294	0.0579047	4.44395e-05
D3 mTORi	embryo2	Oct4_negative	1003	758.847	303.961	0.400556	0.000399358
D3 mTORi	embryo2	Oct4_negative	1680	286.71	100.718	0.351288	0.0002091
D3 mTORi	embryo2	Oct4_negative	1491	727.639	409.051	0.562162	0.000377037
D3 mTORi	embryo2	Oct4_negative	947	303.725	68.2824	0.224816	0.000237398
D3 mTORi	embryo2	Oct4_negative	1072	414.996	66.4314	0.160077	0.000149326
D3 mTORi	embryo2	Oct4_negative	1228	549.227	170.043	0.309604	0.000252121
D3 mTORi	embryo2	Oct4_negative	1147	821.714	459.055	0.558656	0.000487058
D3 mTORi	embryo2	Oct4_negative	867	318.62	93.7294	0.294173	0.0003393
D3 mTORi	embryo2	Oct4_negative	790	208.447	15.3647	0.0737104	9.33042e-05
D3 mTORi	embryo2	Oct4_negative	1352	951.984	306.631	0.322097	0.000238237
D3 mTORi	embryo2	Oct4_negative	939	393.035	114.624	0.291637	0.000310582
D3 mTORi	embryo2	Oct4_negative	1114	720.298	333.678	0.463251	0.000415844
D3 mTORi	embryo2	Oct4_negative	344	78.2667	8.52549	0.108929	0.000316653
D3 mTORi	embryo2	Oct4_negative	1263	857.655	332.506	0.387692	0.000306961
D3 mTORi	embryo2	Oct4_negative	867	256.329	124.341	0.485084	0.000559497
D3 mTORi	embryo2	Oct4_negative	1359	976.969	454.133	0.464839	0.000342045
D3 mTORi	embryo2	Oct4_negative	1184	948.388	287.984	0.303657	0.000256467
D3 mTORi	embryo2	Oct4_negative	1017	670.992	383.412	0.57141	0.000561859
D3 mTORi	embryo2	Oct4_negative	751	217.016	83.5804	0.385135	0.00051283
D3 mTORi	embryo2	Oct4_negative	1982	1089.58	375.745	0.344852	0.000173992
D3 mTORi	embryo2	Oct4_negative	1247	522	167.91	0.321666	0.000257952
D3 mTORi	embryo2	Oct4_negative	878	652.824	378.443	0.579702	0.000660253
D3 mTORi	embryo2	Oct4_negative	1154	867.302	357.447	0.412137	0.000357138
D3 mTORi	embryo2	Oct4_negative	1165	514.235	63.0314	0.122573	0.000105213
D3 mTORi	embryo2	Oct4_negative	903	363.02	25.6078	0.0705412	7.81187e-05
D3 mTORi	embryo2	Oct4_negative	1009	274.816	86.898	0.316205	0.000313384
D3 mTORi	embryo2	Oct4_negative	1583	779.647	95.3137	0.122252	7.72283e-05
D3 mTORi	embryo2	Oct4_negative	1763	685.655	360.494	0.525766	0.000298222
D3 mTORi	embryo2	Oct4_negative	1537	615.624	141.588	0.229992	0.000149637
D3 mTORi	embryo2	Oct4_negative	1657	819.333	418.126	0.510324	0.000307981
D3 mTORi	embryo2	Oct4_negative	909	240.588	150.827	0.626911	0.000689671
D3 mTORi	embryo2	Oct4_negative	705	230.122	68.4431	0.297422	0.000421875
D3 mTORi	embryo2	Oct4_negative	636	147.565	18.9765	0.128598	0.000202198
D3 mTORi	embryo2	Oct4_negative	940	629.412	396.416	0.629819	0.000670021
D3 mTORi	embryo2	Oct4_negative	1232	598.714	244.388	0.408189	0.000331322
D3 mTORi	embryo2	Oct4_negative	912	615.125	243.773	0.396297	0.000434536
D3 mTORi	embryo2	Oct4_negative	780	434.451	63.3686	0.145859	0.000186999
D3 mTORi	embryo2	Oct4_negative	646	170.047	26.9608	0.158549	0.000245432
D3 mTORi	embryo2	Oct4_negative	814	223.988	39.3137	0.175517	0.000215623
D3 mTORi	embryo2	Oct4_negative	964	476.157	113.357	0.238066	0.000246957
D3 mTORi	embryo2	Oct4_negative	743	241.788	29.2353	0.120913	0.000162736
D3 mTORi	embryo2	Oct4_negative	1984	629.039	119.235	0.189551	9.554e-05
D3 mTORi	embryo2	Oct4_negative	1650	643.839	299.58	0.465303	0.000282002
D3 mTORi	embryo2	Oct4_negative	1813	1189.46	785.329	0.660241	0.00036417
D3 mTORi	embryo2	Oct4_negative	1888	1022.26	438.22	0.428676	0.000227053
D3 mTORi	embryo2	Oct4_negative	915	355.635	57.4588	0.161567	0.000176576
D3 mTORi	embryo2	Oct4_negative	1213	386.031	168.071	0.435381	0.000358929
D3 mTORi	embryo2	Oct4_negative	1015	273.729	81.2118	0.296686	0.000292302
D3 mTORi	embryo2	Oct4_negative	353	205.247	3.41176	0.0166227	4.70899e-05
D3 mTORi	embryo2	Oct4_negative	873	247.043	64.6667	0.261763	0.000299843
D3 mTORi	embryo2	Oct4_negative	1541	586.843	305.714	0.520946	0.000338057
D3 mTORi	embryo2	Oct4_negative	1042	453.326	264.604	0.583695	0.000560168
D3 mTORi	embryo2	Oct4_negative	407	129.541	59.7137	0.460963	0.00113259
D3 mTORi	embryo2	Oct4_negative	1329	559.126	177.157	0.316846	0.00023841
D3 mTORi	embryo2	Oct4_negative	925	244.541	59.4588	0.243144	0.000262859
D3 mTORi	embryo2	Oct4_negative	884	541.506	386.612	0.713957	0.000807643
D3 mTORi	embryo2	Oct4_negative	689	153.58	20.5098	0.133544	0.000193824
D3 mTORi	embryo2	Oct4_negative	750	331.549	83.3569	0.251416	0.000335222
D3 mTORi	embryo2	Oct4_negative	334	64.5529	13.2941	0.205941	0.000616591
D3 mTORi	embryo2	Oct4_negative	877	370.298	110.965	0.299663	0.000341691
D3 mTORi	embryo2	Oct4_negative	976	411.384	165.855	0.403163	0.000413077
D3 mTORi	embryo2	Oct4_negative	1021	368.051	225.875	0.613704	0.000601082
D3 mTORi	embryo2	Oct4_negative	1179	462.153	269.122	0.582321	0.000493911
D3 mTORi	embryo2	Oct4_negative	601	196.69	18.7059	0.0951033	0.000158242
D3 mTORi	embryo2	Oct4_negative	2018	621.455	153.392	0.246827	0.000122313
D3 mTORi	embryo2	Oct4_negative	1179	523.161	221.776	0.423916	0.000359556
D3 mTORi	embryo2	Oct4_negative	1143	418.949	224.624	0.53616	0.000469081
D3 mTORi	embryo2	Oct4_negative	2634	712.008	334.702	0.470082	0.000178467
D3 mTORi	embryo2	Oct4_negative	1036	219.569	54.7765	0.249473	0.000240804
D3 mTORi	embryo2	Oct4_negative	1890	398.753	130.757	0.327914	0.0001735
D3 mTORi	embryo2	Oct4_negative	1058	326.694	246.098	0.753298	0.000712002
D3 mTORi	embryo2	Oct4_negative	1719	582.682	230.784	0.396072	0.000230409
D3 mTORi	embryo2	Oct4_negative	688	319.62	110.608	0.346061	0.000502995
D3 mTORi	embryo2	Oct4_negative	770	260.176	65.6667	0.252393	0.000327783
D3 mTORi	embryo2	Oct4_negative	687	129.62	37.0118	0.285541	0.000415635
D3 mTORi	embryo2	Oct4_negative	1400	598.494	283.608	0.473869	0.000338478
D3 mTORi	embryo2	Oct4_negative	888	352.965	142.2	0.402873	0.000453686
D3 mTORi	embryo2	Oct4_negative	1052	244.624	171.761	0.702143	0.000667437
D3 mTORi	embryo2	Oct4_negative	1096	324.49	89.8353	0.276851	0.000252601
D3 mTORi	embryo2	Oct4_negative	565	190.478	61.2941	0.32179	0.00056954
D3 mTORi	embryo2	Oct4_negative	669	114.145	21.1333	0.185144	0.000276748
D3 mTORi	embryo2	Oct4_negative	675	152.235	27.8	0.182612	0.000270536
D3 mTORi	embryo2	Oct4_negative	1176	279.78	198.878	0.710838	0.000604454
D3 mTORi	embryo2	Oct4_negative	1050	353.918	149.733	0.423074	0.000402928
D3 mTORi	embryo2	Oct4_negative	705	113.506	6.4	0.0563847	7.99784e-05
D3 mTORi	embryo2	Oct4_negative	478	98.8196	5.6	0.0566689	0.000118554
D3 mTORi	embryo2	Oct4_negative	1464	303.267	145.655	0.480287	0.000328065
D3 mTORi	embryo2	Oct4_negative	647	146.02	39.1647	0.268215	0.000414552
D3 mTORi	embryo2	Oct4_negative	1123	378.643	280.537	0.740901	0.000659752
D3 mTORi	embryo2	Oct4_negative	777	124.259	36.3882	0.292842	0.000376888
D3 mTORi	embryo2	Oct4_negative	690	110.314	39.8824	0.361536	0.000523965
D3 mTORi	embryo2	Oct4_negative	895	243.063	70.9176	0.291767	0.000325996
D3 mTORi	embryo2	Oct4_negative	716	236.569	50.502	0.213477	0.000298152
D3 mTORi	embryo2	Oct4_negative	331	51.9451	15.2275	0.293145	0.000885635
D3 mTORi	embryo2	Oct4_negative	665	142.765	58.6235	0.41063	0.000617489
D3 mTORi	embryo2	Oct4_negative	387	58.6941	3.36471	0.0573261	0.00014813
D3 mTORi	embryo2	Oct4_negative	736	180.467	127.569	0.706882	0.000960437
D3 mTORi	embryo2	Oct4_negative	1040	222.247	68.6863	0.309054	0.000297167
D3 mTORi	embryo2	Oct4_negative	994	296.42	66.1608	0.2232	0.000224547
D3 mTORi	embryo2	Oct4_negative	928	303.82	218.769	0.720061	0.000775928
D3 mTORi	embryo2	Oct4_negative	907	280.925	152.796	0.543903	0.000599672
D3 mTORi	embryo2	Oct4_negative	1699	456.906	234.224	0.51263	0.000301724
D3 mTORi	embryo2	Oct4_negative	973	237.243	159.957	0.674232	0.000692941
D3 mTORi	embryo2	Oct4_negative	810	181.333	80.4706	0.443772	0.000547866
D3 mTORi	embryo2	Oct4_negative	643	175.894	60.9804	0.346688	0.000539173
D3 mTORi	embryo2	Oct4_negative	1181	213.224	85.4588	0.400795	0.000339369
D3 mTORi	embryo2	Oct4_negative	967	175.949	104.373	0.593198	0.000613441
D3 mTORi	embryo2	Oct4_negative	1120	242.6	191.576	0.78968	0.000705072
D3 mTORi	embryo2	Oct4_negative	422	44.1686	4.87059	0.110273	0.000261309
D3 mTORi	embryo2	Oct4_negative	1030	156.475	55.1176	0.352247	0.000341987
D3 mTORi	embryo2	Oct4_negative	1343	175.227	80.2745	0.458116	0.000341114
D3 mTORi	embryo2	Oct4_negative	2134	257.376	190.145	0.738782	0.000346196
D3 mTORi	embryo2	Oct4_negative	848	89.6314	9.71765	0.108418	0.000127851
D3 mTORi	embryo2	Oct4_negative	1900	223.976	131.161	0.585601	0.000308211
D3 mTORi	embryo2	Oct4_negative	329	74.7843	1.85882	0.0248558	7.55495e-05
D3 mTORi	embryo2	Oct4_negative	374	38.8157	15.9059	0.40978	0.00109567
D3 mTORi	embryo2	Oct4_negative	713	74.5686	30.9059	0.414462	0.000581294
D3 mTORi	embryo2	Oct4_negative	613	65.0902	12.8471	0.197373	0.000321979
D3 mTORi	embryo2	Oct4_negative	342	35.349	6.11765	0.173064	0.000506035
D3 mTORi	embryo2	Oct4_negative	679	70.6549	0.376471	0.0053283	7.84728e-06
D3 mTORi	embryo3	Oct4_negative	373	134.255	45.4471	0.338513	0.000907542
D3 mTORi	embryo3	Oct4_negative	1215	905.396	975.055	1.07694	0.000886368
D3 mTORi	embryo3	Oct4_negative	516	202.486	90.4902	0.446895	0.000866076
D3 mTORi	embryo3	Oct4_negative	472	150.271	46.5255	0.309611	0.000655956
D3 mTORi	embryo3	Oct4_negative	996	797.663	742.286	0.930577	0.000934314
D3 mTORi	embryo3	Oct4_negative	1328	799.745	482.345	0.603124	0.000454159
D3 mTORi	embryo3	Oct4_negative	464	206.255	72.9137	0.353513	0.000761881
D3 mTORi	embryo3	Oct4_negative	1201	648.565	694.671	1.07109	0.000891831
D3 mTORi	embryo3	Oct4_negative	576	321.545	183.086	0.569395	0.000988534
D3 mTORi	embryo3	Oct4_negative	472	149.459	33.7529	0.225834	0.000478463
D3 mTORi	embryo3	Oct4_negative	1380	898.78	429.498	0.477868	0.000346281
D3 mTORi	embryo3	Oct4_negative	364	221.894	61.5882	0.277557	0.000762519
D3 mTORi	embryo3	Oct4_negative	1061	640.475	737.576	1.15161	0.0010854
D3 mTORi	embryo3	Oct4_negative	502	148.31	100.439	0.677226	0.00134906
D3 mTORi	embryo3	Oct4_negative	879	347.431	195.886	0.563813	0.000641425
D3 mTORi	embryo3	Oct4_negative	564	193.204	157.451	0.814947	0.00144494
D3 mTORi	embryo3	Oct4_negative	1871	792.153	531.11	0.670464	0.000358345
D3 mTORi	embryo3	Oct4_negative	594	191.773	58.5961	0.30555	0.000514394
D3 mTORi	embryo3	Oct4_negative	381	104.929	39.498	0.376425	0.000987992
D3 mTORi	embryo3	Oct4_negative	399	121.498	29.5451	0.243173	0.000609457
D3 mTORi	embryo3	Oct4_negative	578	165.6	52.5294	0.317207	0.0005488
D3 mTORi	embryo3	Oct4_negative	810	534.482	450.247	0.842398	0.00104
D3 mTORi	embryo3	Oct4_negative	980	677.667	723.949	1.0683	0.0010901
D3 mTORi	embryo3	Oct4_negative	408	300.451	71.6392	0.238439	0.000584409
D3 mTORi	embryo3	Oct4_negative	1186	659.047	652.78	0.990491	0.000835153
D3 mTORi	embryo3	Oct4_negative	473	326.169	93.9137	0.28793	0.000608731
D3 mTORi	embryo3	Oct4_negative	382	114.251	20.0902	0.175843	0.000460321
D3 mTORi	embryo3	Oct4_negative	662	293.02	119.494	0.407802	0.000616016
D3 mTORi	embryo3	Oct4_negative	536	209.882	119.463	0.569189	0.00106192
D3 mTORi	embryo3	Oct4_negative	765	343.337	146.984	0.428105	0.000559614
D3 mTORi	embryo3	Oct4_negative	1041	449.4	232.196	0.51668	0.000496331
D3 mTORi	embryo3	Oct4_negative	1393	1091.33	1088.58	0.997481	0.000716067
D3 mTORi	embryo3	Oct4_negative	1112	479.961	277.576	0.578332	0.000520082
D3 mTORi	embryo3	Oct4_negative	1413	582.792	276.192	0.473912	0.000335394
D3 mTORi	embryo3	Oct4_negative	1735	730.047	1162.6	1.5925	0.000917867
D3 mTORi	embryo3	Oct4_negative	1425	1118.94	1057.24	0.94486	0.00066306
D3 mTORi	embryo3	Oct4_negative	1004	387.714	441	1.13744	0.00113291
D3 mTORi	embryo3	Oct4_negative	1286	658.2	866.176	1.31598	0.00102331
D3 mTORi	embryo3	Oct4_negative	431	142.392	46.9765	0.329909	0.00076545
D3 mTORi	embryo3	Oct4_negative	1348	678.616	534.82	0.788104	0.000584647
D3 mTORi	embryo3	Oct4_negative	1123	622.549	597.976	0.960529	0.000855324
D3 mTORi	embryo3	Oct4_negative	505	249.373	282.251	1.13184	0.00224128
D3 mTORi	embryo3	Oct4_negative	799	340.314	274.639	0.807018	0.00101003
D3 mTORi	embryo3	Oct4_negative	1200	549.769	447.376	0.813754	0.000678128
D3 mTORi	embryo3	Oct4_negative	597	219.224	102.435	0.467264	0.000782687
D3 mTORi	embryo3	Oct4_negative	812	316.29	94.5059	0.298795	0.000367974
D3 mTORi	embryo3	Oct4_negative	956	353.859	330.78	0.934781	0.000977804
D3 mTORi	embryo3	Oct4_negative	683	227.886	48.4431	0.212576	0.000311239
D3 mTORi	embryo3	Oct4_negative	986	454.396	194.612	0.428287	0.000434368
D3 mTORi	embryo3	Oct4_negative	1114	407.365	425.298	1.04402	0.000937184
D3 mTORi	embryo3	Oct4_negative	963	501.451	207.82	0.414437	0.00043036
D3 mTORi	embryo3	Oct4_negative	804	328.478	63.5216	0.193381	0.000240524
D3 mTORi	embryo3	Oct4_negative	911	408.384	252.863	0.619178	0.000679669
D3 mTORi	embryo3	Oct4_negative	420	103.525	18.4118	0.177848	0.000423447
D3 mTORi	embryo3	Oct4_negative	957	615.443	863.843	1.40361	0.00146668
D3 mTORi	embryo3	Oct4_negative	867	473.655	670.839	1.4163	0.00163357
D3 mTORi	embryo3	Oct4_negative	455	301.878	6.9098	0.0228894	5.03063e-05
D3 mTORi	embryo3	Oct4_negative	1107	562.788	483.639	0.859363	0.000776299
D3 mTORi	embryo3	Oct4_negative	952	352.051	134.812	0.382933	0.00040224
D3 mTORi	embryo3	Oct4_negative	1042	602.678	684.188	1.13525	0.00108949
D3 mTORi	embryo3	Oct4_negative	899	319.314	84.7608	0.265447	0.000295269
D3 mTORi	embryo3	Oct4_negative	1209	608.529	805.298	1.32335	0.00109458
D3 mTORi	embryo3	Oct4_negative	852	407.392	147.737	0.362641	0.000425635
D3 mTORi	embryo3	Oct4_negative	1024	498.882	601.839	1.20638	0.0011781
D3 mTORi	embryo3	Oct4_negative	1233	573.71	987.447	1.72116	0.00139591
D3 mTORi	embryo3	Oct4_negative	426	96.6353	36.8745	0.381584	0.000895738
D3 mTORi	embryo3	Oct4_negative	850	256.008	72.6902	0.283937	0.000334044
D3 mTORi	embryo3	Oct4_negative	1290	642.835	550.612	0.856536	0.000663982
D3 mTORi	embryo3	Oct4_negative	1001	432.522	220.416	0.509606	0.000509097
D3 mTORi	embryo3	Oct4_negative	1356	519.302	130.604	0.251499	0.000185471
D3 mTORi	embryo3	Oct4_negative	922	344.431	195.514	0.567642	0.000615664
D3 mTORi	embryo3	Oct4_negative	836	393.373	380.337	0.966863	0.00115653
D3 mTORi	embryo3	Oct4_negative	1171	393.09	68.1176	0.173288	0.000147983
D3 mTORi	embryo3	Oct4_negative	865	202.643	63.6784	0.314239	0.000363282
D3 mTORi	embryo3	Oct4_negative	900	490.835	243.686	0.496473	0.000551636
D3 mTORi	embryo3	Oct4_negative	1188	447.376	159.835	0.357272	0.000300734
D3 mTORi	embryo3	Oct4_negative	1357	702.635	312.573	0.444857	0.000327824
D3 mTORi	embryo3	Oct4_negative	1154	354.18	474.408	1.33945	0.0011607
D3 mTORi	embryo3	Oct4_negative	736	235.859	44.098	0.186968	0.000254033
D3 mTORi	embryo3	Oct4_negative	616	139.271	66.3451	0.476376	0.000773337
D3 mTORi	embryo3	Oct4_negative	1030	546.384	283.82	0.519451	0.000504321
D3 mTORi	embryo3	Oct4_negative	950	277.263	208.035	0.750318	0.000789809
D3 mTORi	embryo3	Oct4_negative	1052	518.188	489.698	0.94502	0.000898308
D3 mTORi	embryo3	Oct4_negative	1701	494.788	163.973	0.331399	0.000194826
D3 mTORi	embryo3	Oct4_negative	1445	516.78	461.443	0.892919	0.000617937
D3 mTORi	embryo3	Oct4_negative	519	113.18	12.6784	0.11202	0.000215838
D3 mTORi	embryo3	Oct4_negative	860	239.922	55.3804	0.230827	0.000268404
D3 mTORi	embryo3	Oct4_negative	1503	796.102	927.251	1.16474	0.000774943
D3 mTORi	embryo3	Oct4_negative	1065	479.624	379.345	0.790923	0.00074265
D3 mTORi	embryo3	Oct4_negative	657	156.341	33.4078	0.213686	0.000325244
D3 mTORi	embryo3	Oct4_negative	1920	1057.04	1351.16	1.27825	0.000665753
D3 mTORi	embryo3	Oct4_negative	1508	696.337	614.584	0.882596	0.000585276
D3 mTORi	embryo3	Oct4_negative	739	164.827	45.7333	0.277462	0.000375456
D3 mTORi	embryo3	Oct4_negative	790	200.871	79.0118	0.393347	0.000497907
D3 mTORi	embryo3	Oct4_negative	800	356.008	107.416	0.301723	0.000377154
D3 mTORi	embryo3	Oct4_negative	735	195.784	70.8667	0.361963	0.000492467
D3 mTORi	embryo3	Oct4_negative	871	342.008	353.322	1.03308	0.00118609
D3 mTORi	embryo3	Oct4_negative	968	263.227	53.5804	0.203552	0.000210281
D3 mTORi	embryo3	Oct4_negative	593	130.906	100.514	0.767832	0.00129483
D3 mTORi	embryo3	Oct4_negative	468	98.3216	121.651	1.23728	0.00264375
D3 mTORi	embryo3	Oct4_negative	924	416.137	232.255	0.558121	0.000604027
D3 mTORi	embryo3	Oct4_negative	742	201.384	125.302	0.622203	0.000838549
D3 mTORi	embryo3	Oct4_negative	1127	370.565	113.451	0.306157	0.000271657
D3 mTORi	embryo3	Oct4_negative	480	92.3294	124.333	1.34663	0.00280547
D3 mTORi	embryo3	Oct4_negative	1248	580.769	182.545	0.314316	0.000251856
D3 mTORi	embryo3	Oct4_negative	898	520.455	202.808	0.389674	0.000433936
D3 mTORi	embryo3	Oct4_negative	505	180.984	114.851	0.634591	0.00125662
D3 mTORi	embryo3	Oct4_negative	370	72.4196	25.498	0.352088	0.000951588
D3 mTORi	embryo3	Oct4_negative	582	234.988	71.9765	0.306298	0.000526286
D3 mTORi	embryo3	Oct4_negative	1597	439.412	385.294	0.876841	0.000549055
D3 mTORi	embryo3	Oct4_negative	1449	627.933	310.608	0.494651	0.000341374
D3 mTORi	embryo3	Oct4_negative	1750	581.624	439.463	0.755579	0.00043176
D3 mTORi	embryo3	Oct4_negative	622	183.412	65.9333	0.359483	0.000577946
D3 mTORi	embryo3	Oct4_negative	345	73.2902	19.3922	0.264594	0.00076694
D3 mTORi	embryo3	Oct4_negative	1236	607.526	355.216	0.584693	0.000473052
D3 mTORi	embryo3	Oct4_negative	591	138.345	140.522	1.01573	0.00171867
D3 mTORi	embryo3	Oct4_negative	710	170.227	171.843	1.00949	0.00142182
D3 mTORi	embryo3	Oct4_negative	868	311.012	45.3059	0.145673	0.000167826
D3 mTORi	embryo3	Oct4_negative	781	381.6	215.349	0.564332	0.000722576
D3 mTORi	embryo3	Oct4_negative	1126	528.227	430.435	0.814867	0.000723683
D3 mTORi	embryo3	Oct4_negative	835	274.388	211.961	0.772485	0.000925132
D3 mTORi	embryo3	Oct4_negative	818	324.957	435.392	1.33985	0.00163795
D3 mTORi	embryo3	Oct4_negative	746	280.894	319.804	1.13852	0.00152617
D3 mTORi	embryo3	Oct4_negative	985	274.055	348.906	1.27312	0.00129251
D3 mTORi	embryo3	Oct4_negative	1334	513.373	290.62	0.566099	0.000424362
D3 mTORi	embryo3	Oct4_negative	1051	458.522	557.027	1.21483	0.00115588
D3 mTORi	embryo3	Oct4_negative	597	113.337	117.267	1.03467	0.00173312
D3 mTORi	embryo3	Oct4_negative	1396	477.29	357.514	0.749049	0.000536568
D3 mTORi	embryo3	Oct4_negative	720	104.063	14.3098	0.137511	0.000190988
D3 mTORi	embryo3	Oct4_negative	833	192.745	50.9843	0.264517	0.000317547
D3 mTORi	embryo3	Oct4_negative	736	124.702	4.04706	0.0324539	4.40949e-05
D3 mTORi	embryo3	Oct4_negative	986	146.267	200.373	1.36991	0.00138936
D3 mTORi	embryo3	Oct4_negative	1096	183.369	211.494	1.15338	0.00105236
D3 mTORi	embryo3	Oct4_negative	1083	284.004	171.988	0.605584	0.000559173
D3 mTORi	embryo3	Oct4_negative	506	92.6118	0.588235	0.00635163	1.25526e-05
D3 mTORi	embryo3	Oct4_negative	1394	306.576	219.067	0.714558	0.000512595
D3 mTORi	embryo3	Oct4_negative	582	212.89	155.192	0.728977	0.00125254
D3 mTORi	embryo3	Oct4_negative	972	251.847	217.251	0.862631	0.00088748
D3 mTORi	embryo3	Oct4_negative	1085	208.098	383.631	1.84351	0.00169909
D3 mTORi	embryo3	Oct4_negative	682	108.867	49.5922	0.455531	0.000667934
D3 mTORi	embryo3	Oct4_negative	924	352.726	127.643	0.361877	0.000391641
D3 mTORi	embryo3	Oct4_negative	957	175.141	198.529	1.13354	0.00118447
D3 mTORi	embryo3	Oct4_negative	625	97.7647	6.02353	0.0616125	9.858e-05
D3 mTORi	embryo3	Oct4_negative	1168	229.694	71.2157	0.310046	0.00026545
D3 mTORi	embryo3	Oct4_negative	1244	264.525	319.361	1.2073	0.000970496
D3 mTORi	embryo3	Oct4_negative	893	381.439	146.49	0.384046	0.000430063
D3 mTORi	embryo3	Oct4_negative	626	103.992	39.3294	0.378196	0.000604147
D3 mTORi	embryo3	Oct4_negative	607	95.5882	29.2078	0.305559	0.000503392
D3 mTORi	embryo3	Oct4_negative	1069	370.784	343.949	0.927626	0.000867751
D3 mTORi	embryo3	Oct4_negative	638	126.043	222.498	1.76525	0.00276685
D3 mTORi	embryo3	Oct4_negative	459	70.0275	19.5373	0.278994	0.000607831
D3 mTORi	embryo3	Oct4_negative	487	82.3608	17.5804	0.213456	0.000438308
D3 mTORi	embryo3	Oct4_negative	899	370.357	219.976	0.593958	0.000660688
D3 mTORi	embryo3	Oct4_negative	533	94.1765	31.0471	0.329669	0.000618516
D3 mTORi	embryo3	Oct4_negative	1094	271.243	224.702	0.828415	0.000757235
D3 mTORi	embryo3	Oct4_negative	1408	366.957	389.906	1.06254	0.000754644
D3 mTORi	embryo3	Oct4_negative	1424	296.769	145.953	0.491807	0.00034537
D3 mTORi	embryo3	Oct4_negative	1075	426.553	228.533	0.535768	0.000498389
D3 mTORi	embryo3	Oct4_negative	1522	350.565	927.933	2.64697	0.00173914
D3 mTORi	embryo3	Oct4_negative	2025	480.392	374.439	0.779445	0.000384911
D3 mTORi	embryo3	Oct4_negative	717	280.459	192.961	0.688018	0.000959579
D3 mTORi	embryo3	Oct4_negative	1414	379.086	406.114	1.0713	0.000757635
D3 mTORi	embryo3	Oct4_negative	659	61.8706	0.917647	0.0148317	2.25064e-05
D3 mTORi	embryo3	Oct4_negative	547	49.3255	9.34118	0.189378	0.000346213
D3 mTORi	embryo3	Oct4_negative	1264	143.62	33.5608	0.233678	0.000184872
D3 mTORi	embryo3	Oct4_negative	1370	214.067	52.4902	0.245205	0.000178982
D3 mTORi	embryo3	Oct4_negative	717	85.2196	1.43529	0.0168423	2.349e-05
D3 mTORi	embryo3	Oct4_negative	729	79.4549	83.9529	1.05661	0.0014494
D3 mTORi	embryo3	Oct4_negative	1697	477.506	333.69	0.698819	0.000411797
D3 mTORi	embryo3	Oct4_negative	379	30.5098	13.4039	0.439332	0.00115919
D3 mTORi	embryo3	Oct4_negative	1314	169.482	99.2275	0.585474	0.000445566
D3 mTORi	embryo3	Oct4_negative	890	197.122	193.141	0.979807	0.00110091
D3 mTORi	embryo3	Oct4_negative	1025	248.937	120.722	0.484948	0.00047312
D3 mTORi	embryo3	Oct4_negative	885	178.667	234.059	1.31003	0.00148026
D3 mTORi	embryo3	Oct4_negative	841	109.2	23.2941	0.213316	0.000253646
D3 mTORi	embryo3	Oct4_negative	320	27.8196	0.682353	0.0245278	7.66493e-05
D3 mTORi	embryo3	Oct4_negative	848	98.4392	57.8	0.587164	0.000692411
D3 mTORi	embryo3	Oct4_negative	1054	271.278	179.42	0.661385	0.0006275
D3 mTORi	embryo3	Oct4_negative	1051	229.078	249.969	1.09119	0.00103824
D3 mTORi	embryo3	Oct4_negative	1353	188.882	154.431	0.817606	0.000604291
D3 mTORi	embryo3	Oct4_negative	879	131.996	20.4824	0.155174	0.000176535
D3 mTORi	embryo3	Oct4_negative	1472	204.98	155.239	0.757337	0.000514495
D3 mTORi	embryo3	Oct4_negative	1594	334.282	241.459	0.72232	0.000453149
D3 mTORi	embryo3	Oct4_negative	1764	445.675	408.816	0.917297	0.000520009
D3 mTORi	embryo3	Oct4_negative	1526	258.42	415.251	1.60689	0.00105301
D3 mTORi	embryo3	Oct4_negative	2378	536.306	1203	2.24312	0.000943281
D3 mTORi	embryo3	Oct4_negative	424	18.6078	0	0	0
D3 mTORi	embryo3	Oct4_negative	927	68.4431	9.83529	0.1437	0.000155016
D3 mTORi	embryo3	Oct4_negative	1063	185.145	130.251	0.703508	0.000661813
D3 mTORi	embryo3	Oct4_negative	1623	267.373	104.62	0.391288	0.000241089
D3 mTORi	embryo3	Oct4_negative	1350	189.871	102.769	0.541256	0.00040093
D3 mTORi	embryo3	Oct4_negative	1158	82.0667	76.2941	0.92966	0.000802815
D3 mTORi	embryo3	Oct4_negative	1062	69.2588	88.0549	1.27139	0.00119716
D3 mTORi	embryo3	Oct4_negative	1040	223.302	114.447	0.512522	0.000492809
D3 mTORi	embryo3	Oct4_negative	985	51.2745	64.851	1.26478	0.00128404
D3 mTORi	embryo3	Oct4_negative	1035	138.498	137.522	0.99295	0.000959372
D3 mTORi	embryo3	Oct4_negative	797	79.8863	9.23137	0.115556	0.000144989
D3 mTORi	embryo3	Oct4_negative	1365	144.82	169.031	1.16719	0.000855081
D3 mTORi	embryo3	Oct4_negative	841	52.4353	50.3804	0.960811	0.00114246
D3 mTORi	embryo3	Oct4_negative	1166	107.016	45.6039	0.426142	0.000365474
D3 mTORi	embryo3	Oct4_negative	996	67.6039	56.6078	0.837346	0.000840708
D3 mTORi	embryo3	Oct4_negative	1183	215.647	248.494	1.15232	0.000974065
D3 mTORi	embryo3	Oct4_negative	1014	87.2118	3.85882	0.0442466	4.36357e-05
D3 mTORi	embryo3	Oct4_negative	563	30	0.0235294	0.000784314	1.3931e-06
D3 mTORi	embryo3	Oct4_negative	1239	142.745	192.878	1.35121	0.00109056
D3 mTORi	embryo3	Oct4_negative	726	56.098	3.85882	0.0687871	9.47481e-05
D3 mTORi	embryo3	Oct4_negative	2272	225.416	207.984	0.92267	0.000406105
D3 mTORi	embryo3	Oct4_negative	1345	138.392	94.1529	0.680334	0.000505825
D3 mTORi	embryo3	Oct4_negative	1037	118.851	90.8078	0.764048	0.000736787
D3 mTORi	embryo4	Oct4_negative	1067	534.706	244.8	0.457822	0.000429074
D3 mTORi	embryo4	Oct4_negative	1038	695.051	616.573	0.88709	0.000854614
D3 mTORi	embryo4	Oct4_negative	1904	1227.45	673.526	0.548717	0.000288192
D3 mTORi	embryo4	Oct4_negative	1487	890.161	471.302	0.529457	0.000356057
D3 mTORi	embryo4	Oct4_negative	1115	662.639	386.91	0.583892	0.00052367
D3 mTORi	embryo4	Oct4_negative	2661	2074.53	1608.02	0.775123	0.00029129
D3 mTORi	embryo4	Oct4_negative	1752	1239.71	1143.87	0.922689	0.000526649
D3 mTORi	embryo4	Oct4_negative	876	549.322	555.604	1.01144	0.00115461
D3 mTORi	embryo4	Oct4_negative	1299	867.145	1005.71	1.1598	0.00089284
D3 mTORi	embryo4	Oct4_negative	752	570.984	398.796	0.698436	0.000928771
D3 mTORi	embryo4	Oct4_negative	2715	1757.1	1719.91	0.978833	0.000360528
D3 mTORi	embryo4	Oct4_negative	1853	1142.14	669.2	0.585919	0.0003162
D3 mTORi	embryo4	Oct4_negative	866	462.976	483.055	1.04337	0.00120481
D3 mTORi	embryo4	Oct4_negative	2258	1669.98	1201.95	0.719741	0.000318751
D3 mTORi	embryo4	Oct4_negative	699	481.58	422.082	0.876453	0.00125387
D3 mTORi	embryo4	Oct4_negative	536	328.039	333.502	1.01665	0.00189674
D3 mTORi	embryo4	Oct4_negative	782	337.984	104.643	0.309609	0.00039592
D3 mTORi	embryo4	Oct4_negative	932	541.616	551.969	1.01911	0.00109347
D3 mTORi	embryo4	Oct4_negative	913	694.333	624.29	0.899122	0.000984799
D3 mTORi	embryo4	Oct4_negative	890	686.522	568.62	0.828262	0.000930631
D3 mTORi	embryo4	Oct4_negative	357	97.0196	25.0039	0.25772	0.000721906
D3 mTORi	embryo4	Oct4_negative	1132	578.173	491.776	0.85057	0.000751387
D3 mTORi	embryo4	Oct4_negative	1107	454.812	316.475	0.695836	0.000628578
D3 mTORi	embryo4	Oct4_negative	2465	1125.93	990.718	0.879914	0.000356963
D3 mTORi	embryo4	Oct4_negative	821	502.059	452.894	0.902074	0.00109875
D3 mTORi	embryo4	Oct4_negative	1239	693.557	727.373	1.04876	0.000846454
D3 mTORi	embryo4	Oct4_negative	1006	524.78	307.808	0.586546	0.000583048
D3 mTORi	embryo4	Oct4_negative	1244	477.486	300.184	0.628676	0.000505367
D3 mTORi	embryo4	Oct4_negative	394	117.686	153.471	1.30407	0.00330981
D3 mTORi	embryo4	Oct4_negative	1305	521.126	262.843	0.504376	0.000386495
D3 mTORi	embryo4	Oct4_negative	1093	464.435	677.188	1.45809	0.00133403
D3 mTORi	embryo4	Oct4_negative	439	115.192	32.3608	0.280929	0.000639929
D3 mTORi	embryo4	Oct4_negative	699	221.157	54.0549	0.244419	0.000349669
D3 mTORi	embryo4	Oct4_negative	1156	608.796	473.259	0.777368	0.000672464
D3 mTORi	embryo4	Oct4_negative	993	451.345	547.38	1.21278	0.00122133
D3 mTORi	embryo4	Oct4_negative	544	297.965	174.455	0.585488	0.00107627
D3 mTORi	embryo4	Oct4_negative	859	381.196	119.443	0.313338	0.00036477
D3 mTORi	embryo4	Oct4_negative	882	334.718	147.945	0.442	0.000501133
D3 mTORi	embryo4	Oct4_negative	1522	557.843	266.2	0.477195	0.000313532
D3 mTORi	embryo4	Oct4_negative	867	403.702	199.702	0.494677	0.000570561
D3 mTORi	embryo4	Oct4_negative	432	106.976	24.3098	0.227244	0.000526029
D3 mTORi	embryo4	Oct4_negative	851	511.31	401.004	0.784268	0.000921584
D3 mTORi	embryo4	Oct4_negative	1387	567.204	269.925	0.475888	0.000343106
D3 mTORi	embryo4	Oct4_negative	1191	580.271	681.016	1.17362	0.000985405
D3 mTORi	embryo4	Oct4_negative	416	116.047	43.3373	0.373446	0.000897706
D3 mTORi	embryo4	Oct4_negative	648	150.996	46.9922	0.311214	0.000480269
D3 mTORi	embryo4	Oct4_negative	1402	481.788	304.22	0.631438	0.000450384
D3 mTORi	embryo4	Oct4_negative	1514	665.016	619.478	0.931525	0.000615274
D3 mTORi	embryo4	Oct4_negative	1260	462.075	611.678	1.32377	0.00105061
D3 mTORi	embryo4	Oct4_negative	2776	925.459	598.024	0.646191	0.000232778
D3 mTORi	embryo4	Oct4_negative	516	93.7333	12.6	0.134424	0.000260511
D3 mTORi	embryo4	Oct4_negative	1373	603.282	283.204	0.469438	0.000341907
D3 mTORi	embryo4	Oct4_negative	647	280.753	109.165	0.388828	0.000600971
D3 mTORi	embryo4	Oct4_negative	870	242.071	137.937	0.569822	0.000654968
D3 mTORi	embryo4	Oct4_negative	324	109.533	32.2784	0.29469	0.000909539
D3 mTORi	embryo4	Oct4_negative	1058	303.643	285.714	0.940952	0.000889369
D3 mTORi	embryo4	Oct4_negative	1077	357.573	129.235	0.361424	0.000335584
D3 mTORi	embryo4	Oct4_negative	820	238.612	45.3686	0.190136	0.000231873
D3 mTORi	embryo4	Oct4_negative	419	161.153	91.0392	0.564924	0.00134827
D3 mTORi	embryo4	Oct4_negative	924	416.592	246.533	0.591786	0.000640461
D3 mTORi	embryo4	Oct4_negative	918	284.722	168.714	0.592557	0.000645487
D3 mTORi	embryo4	Oct4_negative	1350	515.435	366.275	0.710612	0.000526379
D3 mTORi	embryo4	Oct4_negative	1499	743.31	325.588	0.438025	0.000292211
D3 mTORi	embryo4	Oct4_negative	611	141.259	13.1333	0.0929735	0.000152166
D3 mTORi	embryo4	Oct4_negative	484	115.216	26.5059	0.230054	0.000475319
D3 mTORi	embryo4	Oct4_negative	912	380.859	459.714	1.20704	0.00132351
D3 mTORi	embryo4	Oct4_negative	758	214.302	54.1216	0.252548	0.000333177
D3 mTORi	embryo4	Oct4_negative	420	134.98	72.8667	0.539831	0.00128531
D3 mTORi	embryo4	Oct4_negative	719	236.659	32.3686	0.136773	0.000190227
D3 mTORi	embryo4	Oct4_negative	574	186.827	263.357	1.40963	0.00245579
D3 mTORi	embryo4	Oct4_negative	1319	403.275	307.525	0.762571	0.000578143
D3 mTORi	embryo4	Oct4_negative	721	235.788	117.89	0.499983	0.000693458
D3 mTORi	embryo4	Oct4_negative	1188	554.055	455.529	0.822174	0.000692065
D3 mTORi	embryo4	Oct4_negative	1259	624.114	388.878	0.623089	0.000494908
D3 mTORi	embryo4	Oct4_negative	413	68.0941	5.90588	0.0867312	0.000210003
D3 mTORi	embryo4	Oct4_negative	812	252.678	82.902	0.328093	0.000404055
D3 mTORi	embryo4	Oct4_negative	1201	563.098	281.6	0.500091	0.000416395
D3 mTORi	embryo4	Oct4_negative	1859	523.196	346.631	0.662527	0.000356389
D3 mTORi	embryo4	Oct4_negative	957	228.302	103.208	0.452067	0.00047238
D3 mTORi	embryo4	Oct4_negative	1628	470.639	183.502	0.389899	0.000239496
D3 mTORi	embryo4	Oct4_negative	1066	431.196	303.22	0.703206	0.000659668
D3 mTORi	embryo4	Oct4_negative	1428	625.529	240.063	0.383775	0.00026875
D3 mTORi	embryo4	Oct4_negative	1519	489.655	211.878	0.43271	0.000284865
D3 mTORi	embryo4	Oct4_negative	1334	403.388	145.522	0.360748	0.000270426
D3 mTORi	embryo4	Oct4_negative	1379	450.349	141.243	0.31363	0.000227433
D3 mTORi	embryo4	Oct4_negative	524	98.6	46.4157	0.470747	0.000898373
D3 mTORi	embryo4	Oct4_negative	858	201.651	90.6745	0.449661	0.00052408
D3 mTORi	embryo4	Oct4_negative	751	378.2	242.247	0.640526	0.000852898
D3 mTORi	embryo4	Oct4_negative	1365	396.357	176.008	0.444064	0.000325322
D3 mTORi	embryo4	Oct4_negative	1653	578.969	360.992	0.623509	0.000377198
D3 mTORi	embryo4	Oct4_negative	809	454.271	257.004	0.565751	0.000699321
D3 mTORi	embryo4	Oct4_negative	1101	410.145	314.62	0.767093	0.000696724
D3 mTORi	embryo4	Oct4_negative	1577	625.89	227.145	0.362915	0.00023013
D3 mTORi	embryo4	Oct4_negative	1320	368.937	146.122	0.396061	0.000300046
D3 mTORi	embryo4	Oct4_negative	876	436.455	211.988	0.485705	0.000554458
D3 mTORi	embryo4	Oct4_negative	1158	294.42	234.91	0.797874	0.000689011
D3 mTORi	embryo4	Oct4_negative	1524	509.082	254.804	0.500516	0.000328423
D3 mTORi	embryo4	Oct4_negative	1793	327.035	271.235	0.829376	0.000462563
D3 mTORi	embryo4	Oct4_negative	1513	381.082	398.439	1.04555	0.000691042
D3 mTORi	embryo4	Oct4_negative	1201	225.047	52.7843	0.234548	0.000195294
D3 mTORi	embryo4	Oct4_negative	906	185.776	29.3137	0.15779	0.000174161
D3 mTORi	embryo4	Oct4_negative	1830	425.263	156.141	0.367164	0.000200636
D3 mTORi	embryo4	Oct4_negative	1051	256.188	60.0471	0.234386	0.000223013
D3 mTORi	embryo4	Oct4_negative	1480	405.537	133.882	0.330136	0.000223065
D3 mTORi	embryo4	Oct4_negative	1085	209.239	120.282	0.574856	0.000529821
D3 mTORi	embryo4	Oct4_negative	2031	644.22	227.227	0.352717	0.000173667
D3 mTORi	embryo4	Oct4_negative	650	97.7647	16.9725	0.173606	0.000267086
D3 mTORi	embryo4	Oct4_negative	733	124.427	69.2941	0.556904	0.00075976
D3 mTORi	embryo4	Oct4_negative	1997	510.718	165.753	0.324549	0.000162518
D3 mTORi	embryo4	Oct4_negative	1057	281.471	298.133	1.0592	0.00100208
D3 mTORi	embryo4	Oct4_negative	1173	189.565	47.2431	0.249219	0.000212463
D3 mTORi	embryo4	Oct4_negative	2036	426.482	326.69	0.766011	0.000376233
D3 mTORi	embryo4	Oct4_negative	882	220.169	60.2275	0.273551	0.000310149
D3 mTORi	embryo4	Oct4_negative	613	94.9804	25.2235	0.265566	0.000433223
D3 mTORi	embryo4	Oct4_negative	1003	260.318	274.592	1.05483	0.00105168
D3 mTORi	embryo4	Oct4_negative	2231	649.365	648.796	0.999124	0.000447837
D3 mTORi	embryo4	Oct4_negative	1746	451.557	133.655	0.295987	0.000169523
D3 mTORi	embryo4	Oct4_negative	1043	213.125	392.49	1.84159	0.00176567
D3 mTORi	embryo4	Oct4_negative	931	196.176	251.62	1.28262	0.00137768
D3 mTORi	embryo4	Oct4_negative	875	155.267	141.055	0.908469	0.00103825
D3 mTORi	embryo4	Oct4_negative	504	77.6471	12.7961	0.164798	0.00032698
D3 mTORi	embryo4	Oct4_negative	493	91.9216	8.02353	0.0872867	0.000177052
D3 mTORi	embryo4	Oct4_negative	660	74.4706	82.4667	1.10737	0.00167784
D3 mTORi	embryo4	Oct4_negative	2358	364.447	274.153	0.752244	0.000319018
D3 mTORi	embryo4	Oct4_negative	1046	173.329	74.4235	0.429376	0.000410494
D3 mTORi	embryo4	Oct4_negative	699	75.6275	73.0941	0.966502	0.00138269
D3 mTORi	embryo4	Oct4_negative	1012	168.486	33.1686	0.196862	0.000194528
D3 mTORi	embryo4	Oct4_negative	1240	160.592	431.204	2.68509	0.00216539
D3 mTORi	embryo4	Oct4_negative	755	71.2745	103.78	1.45607	0.00192856
[truncated: 8,801 more rows]

## Sheet: Fig. 5E
Metabolite	Condition	Intensity/average
3',5'-Cyclic dAMP	E4.5	1
3',5'-Cyclic dAMP	D8_mTORi	1.21956
3',5'-Cyclic dAMP	D15_mTORi_carnitine	0.334813
N-Propionylmethionine	E4.5	1
N-Propionylmethionine	D8_mTORi	0.969667
N-Propionylmethionine	D15_mTORi_carnitine	0.0160624
Phosphate	E4.5	1
Phosphate	D8_mTORi	0.964998
Phosphate	D15_mTORi_carnitine	0.254814
Malonylcarnitine	E4.5	1
Malonylcarnitine	D8_mTORi	1.05977
Malonylcarnitine	D15_mTORi_carnitine	2.74e-06
Malic acid	E4.5	1
Malic acid	D8_mTORi	1.10126
Malic acid	D15_mTORi_carnitine	0.296756
N-Carboxyethyl-g-aminobutyric acid	E4.5	1
N-Carboxyethyl-g-aminobutyric acid	D8_mTORi	1.11434
N-Carboxyethyl-g-aminobutyric acid	D15_mTORi_carnitine	0.04146
L-Aspartic acid	E4.5	1
L-Aspartic acid	D8_mTORi	0.750096
L-Aspartic acid	D15_mTORi_carnitine	0.202437
L-Glutamic acid	E4.5	1
L-Glutamic acid	D8_mTORi	0.713397
L-Glutamic acid	D15_mTORi_carnitine	0.204016
Glutaminylleucine	E4.5	1
Glutaminylleucine	D8_mTORi	0.63825
Glutaminylleucine	D15_mTORi_carnitine	0.313025
N-Acetylgalactosamine	E4.5	1
N-Acetylgalactosamine	D8_mTORi	0.600977
N-Acetylgalactosamine	D15_mTORi_carnitine	0.345011
Deoxyribose 1-phosphate	E4.5	1
Deoxyribose 1-phosphate	D8_mTORi	0.643323
Deoxyribose 1-phosphate	D15_mTORi_carnitine	0.484894
L-Gulonolactone	E4.5	1
L-Gulonolactone	D8_mTORi	0.645317
L-Gulonolactone	D15_mTORi_carnitine	0.465699
3-Methyl-3-hydroxypentanedioate	E4.5	1
3-Methyl-3-hydroxypentanedioate	D8_mTORi	0.764418
3-Methyl-3-hydroxypentanedioate	D15_mTORi_carnitine	0.959082
O-Phosphoethanolamine	E4.5	1
O-Phosphoethanolamine	D8_mTORi	0.801406
O-Phosphoethanolamine	D15_mTORi_carnitine	0.911943
(E)-13-Octadecenoic acid	E4.5	1
(E)-13-Octadecenoic acid	D8_mTORi	0.456236
(E)-13-Octadecenoic acid	D15_mTORi_carnitine	1.38216
Adenine	E4.5	1
Adenine	D8_mTORi	0.80891
Adenine	D15_mTORi_carnitine	1.43528
Imidazoleacetic acid	E4.5	1
Imidazoleacetic acid	D8_mTORi	0.96412
Imidazoleacetic acid	D15_mTORi_carnitine	2.85387

## Sheet: Fig. 5H
ESCs OCT4								TSCs CDX2
Cells	condition	clone	colony	AreaShape_Area	Intensity_IntegratedIntensity_OCT4	Area_corr_OCT4		Cells	condition	clone	AreaShape_Area	Intensity_IntegratedIntensity_CDX2	Area_corr_CDX2
ESCs	D12+c	clone2	colony10	1209	31.5098	0.0260627		TSCs	D12+c	clone1	6684	3092.94	0.462738
ESCs	D12+c	clone2	colony10	1409	8.50588	0.00603682		TSCs	D12+c	clone1	6720	3731.08	0.55522
ESCs	D12+c	clone2	colony10	994	10.8	0.0108652		TSCs	D12+c	clone1	3463	2293.35	0.662245
ESCs	D12+c	clone2	colony10	1400	3.08235	0.00220168		TSCs	D12+c	clone1	2003	547.055	0.273118
ESCs	D12+c	clone2	colony10	1311	19.9216	0.0151957		TSCs	D12+c	clone1	9565	1376.05	0.143863
ESCs	D12+c	clone2	colony10	1634	16.8706	0.0103247		TSCs	D12+c	clone1	2350	579.49	0.246592
ESCs	D12+c	clone2	colony10	1824	866.643	0.475133		TSCs	D12+c	clone1	4344	941.271	0.216683
ESCs	D12+c	clone2	colony10	1861	733.812	0.39431		TSCs	D12+c	clone1	3703	417.608	0.112776
ESCs	D12+c	clone2	colony10	1216	638.376	0.524981		TSCs	D12+c	clone1	5127	2791.51	0.544472
ESCs	D12+c	clone2	colony10	2584	352.333	0.136352		TSCs	D12+c	clone1	9373	3513.06	0.374806
ESCs	D12+c	clone2	colony10	1604	673.549	0.419918		TSCs	D12+c	clone1	2913	643.369	0.220861
ESCs	D12+c	clone2	colony10	1648	802.557	0.486988		TSCs	D12+c	clone1	6486	2088.27	0.321965
ESCs	D12+c	clone2	colony10	1139	572.855	0.502945		TSCs	D12+c	clone1	5265	2571.01	0.488321
ESCs	D12+c	clone2	colony10	2663	1267.46	0.475952		TSCs	D12+c	clone1	5902	975.353	0.165258
ESCs	D12+c	clone2	colony10	1610	699.706	0.4346		TSCs	D12+c	clone1	2341	577.788	0.246813
ESCs	D12+c	clone2	colony10	1037	465.141	0.448545		TSCs	D12+c	clone1	4520	528.635	0.116955
ESCs	D12+c	clone2	colony10	2021	733.792	0.363084		TSCs	D12+c	clone1	2426	252.094	0.103913
ESCs	D12+c	clone2	colony10	2167	707.482	0.32648		TSCs	D12+c	clone1	9080	2497.44	0.275048
ESCs	D12+c	clone2	colony10	1408	580.314	0.412155		TSCs	D12+c	clone1	5112	1972.65	0.385886
ESCs	D12+c	clone2	colony10	1826	505.553	0.276864		TSCs	D12+c	clone1	2455	309.949	0.126252
ESCs	D12+c	clone2	colony10	2711	1150.61	0.424422		TSCs	D12+c	clone1	4776	1810.85	0.379157
ESCs	D12+c	clone2	colony10	2020	900.447	0.445766		TSCs	D12+c	clone1	2638	977.992	0.370732
ESCs	D12+c	clone2	colony10	2009	944.816	0.470292		TSCs	D12+c	clone1	3758	1791.36	0.476679
ESCs	D12+c	clone2	colony10	1319	633.157	0.480028		TSCs	D12+c	clone1	2325	615.988	0.264941
ESCs	D12+c	clone2	colony10	1187	461.933	0.38916		TSCs	D12+c	clone1	3787	1782.67	0.470735
ESCs	D12+c	clone2	colony10	1511	552.678	0.36577		TSCs	D12+c	clone1	6729	2539.84	0.377446
ESCs	D12+c	clone2	colony10	1288	282.984	0.219708		TSCs	D12+c	clone1	2654	239.027	0.0900631
ESCs	D12+c	clone2	colony10	1263	576.114	0.456147		TSCs	D12+c	clone1	2395	209.098	0.0873061
ESCs	D12+c	clone2	colony10	1736	816.361	0.470254		TSCs	D12+c	clone1	4574	1728.05	0.377798
ESCs	D12+c	clone2	colony10	2124	1037.79	0.488601		TSCs	D12+c	clone1	12609	5358.44	0.42497
ESCs	D12+c	clone2	colony10	1291	580.169	0.449395		TSCs	D12+c	clone1	2357	1349.38	0.572497
ESCs	D12+c	clone2	colony10	1099	512.004	0.465882		TSCs	D12+c	clone1	3462	1584.57	0.457704
ESCs	D12+c	clone2	colony10	1126	506.792	0.450082		TSCs	D12+c	clone1	2106	901.196	0.427918
ESCs	D12+c	clone2	colony10	2413	1129.51	0.468095		TSCs	D12+c	clone1	7958	2649.08	0.332882
ESCs	D12+c	clone2	colony10	1159	320.592	0.276611		TSCs	D12+c	clone1	2923	667.475	0.228353
ESCs	D12+c	clone2	colony10	1158	328	0.283247		TSCs	D12+c	clone1	4581	1708.26	0.372902
ESCs	D12+c	clone2	colony10	1096	377.094	0.344064		TSCs	D12+c	clone1	5826	1485.6	0.254996
ESCs	D12+c	clone2	colony10	1198	6.85882	0.00572523		TSCs	D12+c	clone1	5633	1837.15	0.32614
ESCs	D12+c	clone2	colony1	2020	267.471	0.132411		TSCs	D12+c	clone1	9055	3137.62	0.346507
ESCs	D12+c	clone2	colony1	1826	222.667	0.121942		TSCs	D12+c	clone1	3144	622.318	0.197938
ESCs	D12+c	clone2	colony1	1413	279.635	0.197902		TSCs	D12+c	clone1	7286	1928.67	0.264709
ESCs	D12+c	clone2	colony1	2479	758.271	0.305878		TSCs	D12+c	clone1	2374	817.969	0.344553
ESCs	D12+c	clone2	colony1	2885	1025.03	0.355297		TSCs	D12+c	clone1	2314	740.129	0.319849
ESCs	D12+c	clone2	colony1	1324	454.416	0.343214		TSCs	D12+c	clone1	8859	2963.64	0.334534
ESCs	D12+c	clone2	colony1	1102	478.478	0.434191		TSCs	D12+c	clone1	3769	1101.23	0.29218
ESCs	D12+c	clone2	colony1	2618	920.518	0.351611		TSCs	D12+c	clone1	2666	496.533	0.186247
ESCs	D12+c	clone2	colony1	1881	732.173	0.389246		TSCs	D12+c	clone1	7758	1995.55	0.257225
ESCs	D12+c	clone2	colony1	1732	747.482	0.431572		TSCs	D12+c	clone1	3140	518.702	0.165192
ESCs	D12+c	clone2	colony1	1470	497.58	0.33849		TSCs	D12+c	clone1	5351	722.839	0.135085
ESCs	D12+c	clone2	colony1	1226	499.42	0.407357		TSCs	D12+c	clone1	8790	615.714	0.0700471
ESCs	D12+c	clone2	colony1	1261	332.596	0.263756		TSCs	D12+c	clone1	8464	2235.23	0.264086
ESCs	D12+c	clone2	colony1	2233	547.298	0.245095		TSCs	D12+c	clone1	2029	205.51	0.101286
ESCs	D12+c	clone2	colony1	975	383.247	0.393074		TSCs	D12+c	clone1	2418	417.604	0.172706
ESCs	D12+c	clone2	colony1	1290	445.471	0.345326		TSCs	D12+c	clone1	3253	854.933	0.262814
ESCs	D12+c	clone2	colony1	2070	608.043	0.293741		TSCs	D12+c	clone1	4425	704.926	0.159305
ESCs	D12+c	clone2	colony1	1571	319.298	0.203245		TSCs	D12+c	clone1	4065	528.271	0.129956
ESCs	D12+c	clone2	colony1	4236	1023.89	0.241711		TSCs	D12+c	clone1	2123	528.161	0.24878
ESCs	D12+c	clone2	colony1	1183	350.918	0.296634		TSCs	D12+c	clone1	2415	423.263	0.175264
ESCs	D12+c	clone2	colony1	1176	9.30588	0.00791317		TSCs	D12+c	clone1	3403	239.553	0.0703946
ESCs	D12+c	clone2	colony2	1232	419.8	0.340747		TSCs	D12+c	clone1	3618	649.631	0.179555
ESCs	D12+c	clone2	colony2	1372	281.325	0.205048		TSCs	D12+c	clone1	3166	913.384	0.288498
ESCs	D12+c	clone2	colony2	1093	690.024	0.631312		TSCs	D12+c	clone1	7033	887.831	0.126238
ESCs	D12+c	clone2	colony2	4580	2822.42	0.616248		TSCs	D12+c	clone1	3411	679.384	0.199175
ESCs	D12+c	clone2	colony2	1386	856.357	0.617862		TSCs	D12+c	clone1	5772	1353.34	0.234467
ESCs	D12+c	clone2	colony2	1262	800.906	0.634632		TSCs	D12+c	clone1	2041	233.243	0.114279
ESCs	D12+c	clone2	colony2	1968	819.157	0.416238		TSCs	D12+c	clone1	6534	1698.33	0.259922
ESCs	D12+c	clone2	colony2	3469	1467.41	0.423007		TSCs	D12+c	clone1	3999	125.173	0.031301
ESCs	D12+c	clone2	colony2	3536	60.0392	0.0169794		TSCs	D12+c	clone1	2006	56.0196	0.027926
ESCs	D12+c	clone2	colony2	2310	1412.15	0.61132		TSCs	D12+c	clone1	2357	143.161	0.0607386
ESCs	D12+c	clone2	colony2	3631	1084.73	0.298742		TSCs	D12+c	clone1	4245	362.09	0.085298
ESCs	D12+c	clone2	colony2	1521	1001.31	0.658323		TSCs	D12+c	clone1	2464	346.514	0.140631
ESCs	D12+c	clone2	colony2	1072	46.0353	0.0429434		TSCs	D12+c	clone1	2568	124.965	0.0486623
ESCs	D12+c	clone2	colony2	2247	71.0353	0.0316134		TSCs	D12+c	clone1	7230	1469.32	0.203226
ESCs	D12+c	clone2	colony2	1714	932.314	0.54394		TSCs	D12+c	clone1	2858	211.184	0.0738923
ESCs	D12+c	clone2	colony2	2954	1759.42	0.595606		TSCs	D12+c	clone1	6509	1235.29	0.189782
ESCs	D12+c	clone2	colony2	1291	402.243	0.311575		TSCs	D12+c	clone1	2579	308.071	0.119454
ESCs	D12+c	clone2	colony2	1767	786.682	0.445208		TSCs	D12+c	clone1	2145	673.212	0.313852
ESCs	D12+c	clone2	colony2	1574	364.604	0.231642		TSCs	D12+c	clone1	4027	382.42	0.0949639
ESCs	D12+c	clone2	colony2	1880	98.4118	0.0523467		TSCs	D12+c	clone1	3857	1452.58	0.37661
ESCs	D12+c	clone2	colony2	1568	73.5647	0.0469163		TSCs	D12+c	clone1	7957	2120.73	0.266523
ESCs	D12+c	clone2	colony2	3060	102.627	0.0335384		TSCs	D12+c	clone1	3203	208.427	0.0650726
ESCs	D12+c	clone2	colony2	1537	82.7294	0.0538253		TSCs	D12+c	clone1	3242	782.769	0.241446
ESCs	D12+c	clone2	colony2	1668	77.3765	0.0463888		TSCs	D12+c	clone1	2718	703.365	0.25878
ESCs	D12+c	clone2	colony2	1336	52.4078	0.0392274		TSCs	D12+c	clone1	3925	465.255	0.118536
ESCs	D12+c	clone2	colony2	1214	50.1843	0.041338		TSCs	D12+c	clone1	2278	416.8	0.182968
ESCs	D12+c	clone2	colony2	2161	105.282	0.0487193		TSCs	D12+c	clone1	6681	1634.17	0.244599
ESCs	D12+c	clone2	colony2	1917	99.9529	0.0521403		TSCs	D12+c	clone1	2534	157.604	0.0621957
ESCs	D12+c	clone2	colony2	1025	69.5608	0.0678642		TSCs	D12+c	clone1	6034	2145.71	0.355603
ESCs	D12+c	clone2	colony2	1662	65.6078	0.0394752		TSCs	D12+c	clone1	3494	425.957	0.121911
ESCs	D12+c	clone2	colony2	1346	74.2549	0.0551671		TSCs	D12+c	clone1	5804	853.918	0.147126
ESCs	D12+c	clone2	colony2	1838	40.7726	0.0221831		TSCs	D12+c	clone1	2945	96.7529	0.0328533
ESCs	D12+c	clone2	colony2	1858	33.7726	0.0181768		TSCs	D12+c	clone1	11367	2265.78	0.19933
ESCs	D12+c	clone2	colony3	2595	1250.94	0.482058		TSCs	D12+c	clone1	2751	202.353	0.0735561
ESCs	D12+c	clone2	colony3	1222	201.925	0.165242		TSCs	D12+c	clone1	2455	329.012	0.134017
ESCs	D12+c	clone2	colony3	2184	20.8118	0.0095292		TSCs	D12+c	clone1	3249	729.439	0.224512
ESCs	D12+c	clone2	colony3	1099	655.275	0.596246		TSCs	D12+c	clone1	2216	148.549	0.0670348
ESCs	D12+c	clone2	colony3	1127	464.926	0.412534		TSCs	D12+c	clone1	2666	355.153	0.133216
ESCs	D12+c	clone2	colony3	2608	1792.31	0.687237		TSCs	D12+c	clone1	2935	509.212	0.173496
ESCs	D12+c	clone2	colony3	1093	595.353	0.544696		TSCs	D12+c	clone1	3401	1831.25	0.538444
ESCs	D12+c	clone2	colony3	1442	606.612	0.420674		TSCs	D12+c	clone1	4125	205.878	0.0499099
ESCs	D12+c	clone2	colony3	1470	354.882	0.241417		TSCs	D12+c	clone1	3388	269.2	0.0794569
ESCs	D12+c	clone2	colony3	2524	1545.6	0.612361		TSCs	D12+c	clone1	3574	212.455	0.0594446
ESCs	D12+c	clone2	colony3	1805	439.859	0.243689		TSCs	D12+c	clone1	3716	187.725	0.0505182
ESCs	D12+c	clone2	colony3	983	597.102	0.607428		TSCs	D12+c	clone1	2882	159.706	0.0554149
ESCs	D12+c	clone2	colony3	1331	851.78	0.639955		TSCs	D12+c	clone1	2199	39.9686	0.0181758
ESCs	D12+c	clone2	colony3	1716	792.816	0.462014		TSCs	D12+c	clone1	3608	403.047	0.111709
ESCs	D12+c	clone2	colony3	2480	1596.94	0.643928		TSCs	D12+c	clone1	6005	775.137	0.129082
ESCs	D12+c	clone2	colony3	1994	1251.65	0.627709		TSCs	D12+c	clone1	2511	247.706	0.0986483
ESCs	D12+c	clone2	colony3	1095	566.898	0.517715		TSCs	D12+c	clone1	2470	131.075	0.0530666
ESCs	D12+c	clone2	colony3	1027	636.149	0.619425		TSCs	D12+c	clone1	3340	366.38	0.109695
ESCs	D12+c	clone2	colony3	1291	817.275	0.633055		TSCs	D12+c	clone1	4654	414.706	0.0891074
ESCs	D12+c	clone2	colony3	1809	832.671	0.460293		TSCs	D12+c	clone1	2591	38.4157	0.0148266
ESCs	D12+c	clone2	colony3	1152	530.718	0.460692		TSCs	D12+c	clone1	8296	530.678	0.063968
ESCs	D12+c	clone2	colony3	5103	3229.14	0.632793		TSCs	D12+c	clone1	2310	188.741	0.0817061
ESCs	D12+c	clone2	colony3	1805	870.184	0.482097		TSCs	D12+c	clone1	3214	317.969	0.0989324
ESCs	D12+c	clone2	colony3	1366	766.4	0.561054		TSCs	D12+c	clone1	4558	470.961	0.103326
ESCs	D12+c	clone2	colony3	1182	704.82	0.596294		TSCs	D12+c	clone1	1976	241.604	0.122269
ESCs	D12+c	clone2	colony3	1911	913.608	0.478078		TSCs	D12+c	clone1	2325	212.396	0.0913532
ESCs	D12+c	clone2	colony3	976	673	0.689549		TSCs	D12+c	clone1	3757	328.608	0.0874655
ESCs	D12+c	clone2	colony3	2142	918.459	0.428786		TSCs	D12+c	clone1	2319	323.851	0.139651
ESCs	D12+c	clone2	colony3	1743	873.651	0.501234		TSCs	D12+c	clone1	5052	401.341	0.079442
ESCs	D12+c	clone2	colony3	1019	121.376	0.119113		TSCs	D12+c	clone1	6810	550.275	0.0808039
ESCs	D12+c	clone2	colony3	1520	403.259	0.265302		TSCs	D12+c	clone1	9513	1418.86	0.14915
ESCs	D12+c	clone2	colony3	1751	153.663	0.0877571		TSCs	D12+c	clone1	8101	784.518	0.0968421
ESCs	D12+c	clone2	colony3	2640	479.075	0.181468		TSCs	D12+c	clone1	3465	292.055	0.0842871
ESCs	D12+c	clone2	colony4	999	18.2784	0.0182967		TSCs	D12+c	clone1	3716	208.027	0.0559816
ESCs	D12+c	clone2	colony4	1257	16.8275	0.013387		TSCs	D12+c	clone1	2463	93.0941	0.037797
ESCs	D12+c	clone2	colony4	1176	16.1059	0.0136955		TSCs	D12+c	clone1	3480	466.024	0.133915
ESCs	D12+c	clone2	colony4	1773	33.2196	0.0187364		TSCs	D12+c	clone1	5332	589.243	0.110511
ESCs	D12+c	clone2	colony4	2420	219.667	0.0907714		TSCs	D12+c	clone1	4583	247.604	0.0540266
ESCs	D12+c	clone2	colony4	1595	657.322	0.412114		TSCs	D12+c	clone1	4228	440.494	0.104185
ESCs	D12+c	clone2	colony4	1026	327.078	0.31879		TSCs	D12+c	clone1	3197	173.914	0.054399
ESCs	D12+c	clone2	colony4	1493	684.208	0.458277		TSCs	D12+c	clone1	2042	246.345	0.120639
ESCs	D12+c	clone2	colony4	1238	724.482	0.585204		TSCs	D12+c	clone1	6880	1222.78	0.17773
ESCs	D12+c	clone2	colony4	1281	582.243	0.454522		TSCs	D12+c	clone1	6636	423.129	0.0637627
ESCs	D12+c	clone2	colony4	1205	661.694	0.549124		TSCs	D12+c	clone1	3167	415.486	0.131192
ESCs	D12+c	clone2	colony4	1067	545.29	0.51105		TSCs	D12+c	clone1	2581	305.384	0.11832
ESCs	D12+c	clone2	colony4	1764	908.529	0.515039		TSCs	D12+c	clone1	2912	500.659	0.17193
ESCs	D12+c	clone2	colony4	1016	320.396	0.31535		TSCs	D12+c	clone1	2999	45.051	0.015022
ESCs	D12+c	clone2	colony4	1626	944.435	0.580834		TSCs	D12+c	clone1	6580	975.988	0.148326
ESCs	D12+c	clone2	colony4	1681	800.475	0.476189		TSCs	D12+c	clone1	7373	1036.01	0.140514
ESCs	D12+c	clone2	colony4	3074	1293.13	0.420668		TSCs	D12+c	clone1	2670	168.671	0.0631725
ESCs	D12+c	clone2	colony4	1067	532.765	0.499311		TSCs	D12+c	clone1	2014	121.341	0.0602488
ESCs	D12+c	clone2	colony4	1058	479.388	0.453108		TSCs	D12+c	clone1	8472	724.839	0.085557
ESCs	D12+c	clone2	colony4	1801	697.89	0.387502		TSCs	D12+c	clone1	14550	1077.24	0.0740373
ESCs	D12+c	clone2	colony4	4648	2139.07	0.460213		TSCs	D12+c	clone1	2188	145.671	0.0665771
ESCs	D12+c	clone2	colony4	1854	524.086	0.282679		TSCs	D12+c	clone1	3164	109.78	0.0346967
ESCs	D12+c	clone2	colony4	1426	503.753	0.353263		TSCs	D12+c	clone1	2488	305.733	0.122883
ESCs	D12+c	clone2	colony4	1193	561.369	0.470552		TSCs	D12+c	clone1	2073	485.039	0.233979
ESCs	D12+c	clone2	colony4	1392	23.2745	0.0167202		TSCs	D12+c	clone1	2631	569.894	0.216607
ESCs	D12+c	clone2	colony4	1086	17.3647	0.0159896		TSCs	D12+c	clone1	3269	199.231	0.0609457
ESCs	D12+c	clone2	colony4	2029	16.1647	0.00796683		TSCs	D12+c	clone1	6993	1385.58	0.198139
ESCs	D12+c	clone2	colony4	1644	78.7294	0.0478889		TSCs	D12+c	clone1	3869	458.537	0.118516
ESCs	D12+c	clone2	colony4	1064	22.6902	0.0213254		TSCs	D12+c	clone1	7622	2060.81	0.270376
ESCs	D12+c	clone2	colony4	1761	13.8431	0.00786095		TSCs	D12+c	clone1	3568	888.855	0.249119
ESCs	D12+c	clone2	colony4	1127	54.1882	0.0480818		TSCs	D12+c	clone1	4842	850.655	0.175683
ESCs	D12+c	clone2	colony4	1279	10.0078	0.00782474		TSCs	D12+c	clone1	2000	996.561	0.49828
ESCs	D12+c	clone2	colony4	1222	12.5333	0.0102564		TSCs	D12+c	clone1	2212	148.102	0.0669539
ESCs	D12+c	clone2	colony4	2955	23.1412	0.00783119		TSCs	D12+c	clone1	4804	938.431	0.195344
ESCs	D12+c	clone2	colony5	1981	679.529	0.343023		TSCs	D12+c	clone1	3846	692.976	0.180181
ESCs	D12+c	clone2	colony5	1126	486.247	0.431836		TSCs	D12+c	clone1	3487	585.831	0.168004
ESCs	D12+c	clone2	colony5	1975	608.012	0.307854		TSCs	D12+c	clone1	2275	648.212	0.284928
ESCs	D12+c	clone2	colony5	1169	8.21177	0.00702461		TSCs	D12+c	clone1	3277	168.741	0.0514926
ESCs	D12+c	clone2	colony5	1194	414.42	0.347085		TSCs	D12+c	clone1	15604	2519.87	0.161489
ESCs	D12+c	clone2	colony5	1323	576.616	0.43584		TSCs	D12+c	clone1	6456	831.663	0.12882
ESCs	D12+c	clone2	colony5	1016	241.863	0.238054		TSCs	D12+c	clone1	3535	678.38	0.191904
ESCs	D12+c	clone2	colony5	1325	309.925	0.233906		TSCs	D12+c	clone1	2360	305.176	0.129312
ESCs	D12+c	clone2	colony5	1386	307.855	0.222118		TSCs	D12+c	clone1	5028	721.478	0.143492
ESCs	D12+c	clone2	colony5	981	322.137	0.328376		TSCs	D12+c	clone1	2862	526.953	0.184121
ESCs	D12+c	clone2	colony5	1519	566.698	0.373073		TSCs	D12+c	clone1	2594	707.043	0.272569
ESCs	D12+c	clone2	colony5	1413	254.349	0.180006		TSCs	D12+c	clone1	2646	857.718	0.324156
ESCs	D12+c	clone2	colony5	1709	521.733	0.305286		TSCs	D12+c	clone1	4245	706.424	0.166413
ESCs	D12+c	clone2	colony5	1626	500.192	0.307621		TSCs	D12+c	clone1	4904	1208.84	0.2465
ESCs	D12+c	clone2	colony5	1335	283.537	0.212387		TSCs	D12+c	clone1	3870	1212.1	0.313204
ESCs	D12+c	clone2	colony5	1314	514.824	0.391799		TSCs	D12+c	clone1	3326	645.459	0.194065
ESCs	D12+c	clone2	colony5	1589	22.0039	0.0138477		TSCs	D12+c	clone1	4378	1922	0.439013
ESCs	D12+c	clone2	colony5	1293	17.7647	0.0137391		TSCs	D12+c	clone1	5085	2043.18	0.401806
ESCs	D12+c	clone2	colony5	1554	50.149	0.0322709		TSCs	D12+c	clone1	5614	2435.86	0.43389
ESCs	D12+c	clone2	colony5	1813	117.416	0.0647632		TSCs	D12+c	clone1	7025	1374.32	0.195632
ESCs	D12+c	clone2	colony5	5136	2160.73	0.420702		TSCs	D12+c	clone1	5018	1413.76	0.281739
ESCs	D12+c	clone2	colony5	1322	224.435	0.16977		TSCs	D12+c	clone1	2129	633.553	0.297582
ESCs	D12+c	clone2	colony5	3766	1489.44	0.395495		TSCs	D12+c	clone1	2486	218.039	0.0877068
ESCs	D12+c	clone2	colony5	1118	234.42	0.209678		TSCs	D12+c	clone1	9448	2379.04	0.251804
ESCs	D12+c	clone2	colony5	1184	5.48235	0.00463037		TSCs	D12+c	clone1	3560	362.098	0.101713
ESCs	D12+c	clone2	colony5	1810	621.365	0.343295		TSCs	D12+c	clone1	9560	1683.57	0.176106
ESCs	D12+c	clone2	colony5	1664	10.4157	0.00625943		TSCs	D12+c	clone1	6146	1301.96	0.211838
ESCs	D12+c	clone2	colony6	1464	850.016	0.580612		TSCs	D12+c	clone1	7242	1331.45	0.183852
ESCs	D12+c	clone2	colony6	1804	291.608	0.161645		TSCs	D12+c	clone1	3127	962.663	0.307855
ESCs	D12+c	clone2	colony6	1574	552.098	0.350761		TSCs	D12+c	clone1	11608	4017.86	0.346129
ESCs	D12+c	clone2	colony6	1836	780.855	0.425302		TSCs	D12+c	clone1	6846	492.282	0.071908
ESCs	D12+c	clone2	colony6	971	93.6392	0.0964359		TSCs	D12+c	clone1	2747	382.773	0.139342
ESCs	D12+c	clone2	colony6	1999	110.431	0.0552433		TSCs	D12+c	clone1	7010	983.58	0.140311
ESCs	D12+c	clone2	colony6	4606	2931.04	0.636352		TSCs	D12+c	clone1	4785	595.008	0.124349
ESCs	D12+c	clone2	colony6	1649	1282.13	0.777522		TSCs	D12+c	clone1	3780	333.804	0.0883079
ESCs	D12+c	clone2	colony6	1135	571.42	0.503453		TSCs	D12+c	clone1	2991	195.435	0.0653411
ESCs	D12+c	clone2	colony6	1504	292.694	0.19461		TSCs	D12+c	clone1	5728	721.451	0.125952
ESCs	D12+c	clone2	colony6	1914	647.267	0.338175		TSCs	D12+c	clone1	8774	902.047	0.102809
ESCs	D12+c	clone2	colony6	1232	691.416	0.561214		TSCs	D12+c	clone1	11187	1359.6	0.121534
ESCs	D12+c	clone2	colony6	1039	349.863	0.33673		TSCs	D12+c	clone1	6888	1046.86	0.151984
ESCs	D12+c	clone2	colony6	1214	132.761	0.109358		TSCs	D12+c	clone1	6156	1318.78	0.214227
ESCs	D12+c	clone2	colony6	1593	186.651	0.117169		TSCs	D12+c	clone1	6676	1189.63	0.178195
ESCs	D12+c	clone2	colony6	1223	145.506	0.118975		TSCs	D12+c	clone1	2131	451.616	0.211927
ESCs	D12+c	clone2	colony7	1143	418.216	0.365893		TSCs	D12+c	clone1	3326	807.526	0.242792
ESCs	D12+c	clone2	colony7	1164	579.024	0.497443		TSCs	D12+c	clone1	2401	350.031	0.145786
ESCs	D12+c	clone2	colony7	1225	15.0588	0.0122929		TSCs	D12+c	clone1	3244	948.902	0.29251
ESCs	D12+c	clone2	colony7	1033	14.1804	0.0137274		TSCs	D12+c	clone1	5486	781.243	0.142407
ESCs	D12+c	clone2	colony7	1599	49.5961	0.0310169		TSCs	D12+c	clone1	4776	708.514	0.148349
ESCs	D12+c	clone2	colony7	1154	385.549	0.334098		TSCs	D12+c	clone1	9257	2878.51	0.310955
ESCs	D12+c	clone2	colony7	2321	752.267	0.324113		TSCs	D12+c	clone1	2377	1083.8	0.455951
ESCs	D12+c	clone2	colony7	986	394.129	0.399726		TSCs	D12+c	clone1	5665	1551.27	0.273833
ESCs	D12+c	clone2	colony7	2005	48.5451	0.024212		TSCs	D12+c	clone1	2165	584.58	0.270014
ESCs	D12+c	clone2	colony7	2756	148.969	0.0540525		TSCs	D12+c	clone1	10973	2571.36	0.234336
ESCs	D12+c	clone2	colony7	1753	840.969	0.479731		TSCs	D12+c	clone1	2675	413.894	0.154727
ESCs	D12+c	clone2	colony7	1150	413.49	0.359557		TSCs	D12+c	clone1	2121	158.776	0.0748593
ESCs	D12+c	clone2	colony7	2143	500.847	0.233713		TSCs	D12+c	clone1	3083	230.6	0.0747973
ESCs	D12+c	clone2	colony7	1726	891.09	0.516275		TSCs	D12+c	clone1	5714	931.969	0.163103
ESCs	D12+c	clone2	colony7	1621	752.443	0.464185		TSCs	D12+c	clone1	8007	2841.84	0.354919
ESCs	D12+c	clone2	colony7	1156	266.325	0.230385		TSCs	D12+c	clone1	6959	1235.73	0.177572
ESCs	D12+c	clone2	colony7	1670	839.098	0.502454		TSCs	D12+c	clone1	2650	876.537	0.330769
ESCs	D12+c	clone2	colony7	1158	450.522	0.389051		TSCs	D12+c	clone1	4859	231.957	0.0477376
ESCs	D12+c	clone2	colony7	1533	715.98	0.467045		TSCs	D12+c	clone1	4389	506.965	0.115508
ESCs	D12+c	clone2	colony7	1426	693.173	0.486096		TSCs	D12+c	clone1	2589	140.537	0.0542824
ESCs	D12+c	clone2	colony7	1071	352.133	0.328789		TSCs	D12+c	clone1	3200	481.447	0.150452
ESCs	D12+c	clone2	colony7	1714	654.345	0.381765		TSCs	D12+c	clone1	9315	1724.48	0.185129
ESCs	D12+c	clone2	colony7	1438	565.424	0.393201		TSCs	D12+c	clone1	3405	177.141	0.0520238
ESCs	D12+c	clone2	colony7	1051	371.604	0.353572		TSCs	D12+c	clone1	5281	1712.36	0.32425
ESCs	D12+c	clone2	colony7	1080	470.326	0.435487		TSCs	D12+c	clone1	6101	797.361	0.130693
ESCs	D12+c	clone2	colony7	1493	516.459	0.34592		TSCs	D12+c	clone1	4898	288.471	0.0588956
ESCs	D12+c	clone2	colony7	996	12.2078	0.0122569		TSCs	D12+c	clone1	7004	373.09	0.0532682
ESCs	D12+c	clone2	colony8	989	16.6627	0.0168481		TSCs	D12+c	clone1	5164	1236.01	0.239351
ESCs	D12+c	clone2	colony8	1251	384.506	0.307359		TSCs	D12+c	clone1	6725	1474.33	0.219231
ESCs	D12+c	clone2	colony8	2735	870.42	0.318252		TSCs	D12+c	clone1	11920	2783.48	0.233514
ESCs	D12+c	clone2	colony8	1303	641.604	0.492405		TSCs	D12+c	clone1	2709	519.835	0.191892
ESCs	D12+c	clone2	colony8	1160	219.663	0.189364		TSCs	D12+c	clone1	3162	735.78	0.232695
ESCs	D12+c	clone2	colony8	1178	449.176	0.381304		TSCs	D12+c	clone1	4970	757.075	0.152329
ESCs	D12+c	clone2	colony8	1968	727.376	0.369602		TSCs	D12+c	clone1	2801	165.263	0.0590013
ESCs	D12+c	clone2	colony8	1532	610.204	0.398305		TSCs	D12+c	clone1	4435	635.62	0.143319
ESCs	D12+c	clone2	colony8	969	357.263	0.368692		TSCs	D12+c	clone1	5352	1250.02	0.233562
ESCs	D12+c	clone2	colony8	1151	486.067	0.422299		TSCs	D12+c	clone1	5137	293.431	0.0571212
ESCs	D12+c	clone2	colony8	1112	526.863	0.473797		TSCs	D12+c	clone1	2819	214.706	0.0761638
ESCs	D12+c	clone2	colony8	1128	444.2	0.393794		TSCs	D12+c	clone1	3759	191.227	0.0508719
ESCs	D12+c	clone2	colony8	2805	589.443	0.21014		TSCs	D12+c	clone1	2460	176.988	0.0719464
ESCs	D12+c	clone2	colony8	1056	445.659	0.422025		TSCs	D12+c	clone1	3124	548.035	0.175427
ESCs	D12+c	clone2	colony8	2602	843.941	0.324343		TSCs	D12+c	clone1	4257	163.969	0.0385174
ESCs	D12+c	clone2	colony8	1017	28.0275	0.0275589		TSCs	D12+c	clone1	9004	1770.49	0.196634
ESCs	D12+c	clone2	colony8	1117	252.502	0.226054		TSCs	D12+c	clone1	18531	4254.49	0.229588
ESCs	D12+c	clone2	colony8	1311	491.094	0.374595		TSCs	D12+c	clone1	4056	162.035	0.0399495
ESCs	D12+c	clone2	colony8	1267	347.361	0.27416		TSCs	D12+c	clone1	9229	570.518	0.0618179
ESCs	D12+c	clone2	colony8	2567	741.776	0.288966		TSCs	D12+c	clone1	2384	352.682	0.147937
ESCs	D12+c	clone2	colony8	989	408.753	0.413299		TSCs	D12+c	clone1	9854	1768.46	0.179466
ESCs	D12+c	clone2	colony8	2216	678.227	0.306059		TSCs	D12+c	clone1	4434	1861.29	0.419776
ESCs	D12+c	clone2	colony8	1817	75.9726	0.0418121		TSCs	D12+c	clone1	2469	188.659	0.076411
ESCs	D12+c	clone2	colony8	1505	48.4314	0.0321803		TSCs	D12+c	clone1	4281	409.396	0.0956309
ESCs	D12+c	clone2	colony8	1283	92.0863	0.0717742		TSCs	D12+c	clone1	2261	175.396	0.0775746
ESCs	D12+c	clone2	colony8	1385	495.012	0.357409		TSCs	D12+c	clone1	2794	285.098	0.102039
ESCs	D12+c	clone2	colony8	1766	50.6196	0.0286634		TSCs	D12+c	clone1	6310	604.126	0.095741
ESCs	D12+c	clone2	colony8	1915	731.314	0.381887		TSCs	D12+c	clone1	10199	2710.69	0.26578
ESCs	D12+c	clone2	colony8	966	306.09	0.316864		TSCs	D12+c	clone1	4195	435.824	0.103891
ESCs	D12+c	clone2	colony8	1827	61.2588	0.0335297		TSCs	D12+c	clone1	2320	125.125	0.0539334
ESCs	D12+c	clone2	colony8	1932	44.7451	0.02316		TSCs	D12+c	clone1	6564	550.4	0.0838513
ESCs	D12+c	clone2	colony8	1403	480.122	0.342211		TSCs	D12+c	clone1	5211	1661.44	0.318833
ESCs	D12+c	clone2	colony8	1786	21.5725	0.0120787		TSCs	D12+c	clone1	2184	338.435	0.154961
ESCs	D12+c	clone2	colony8	1102	32.3726	0.0293762		TSCs	D12+c	clone1	3433	152.345	0.0443767
ESCs	D12+c	clone2	colony8	1144	33.8471	0.0295866		TSCs	D12+c	clone1	2291	298.188	0.130156
ESCs	D12+c	clone2	colony8	1570	628.145	0.400092		TSCs	D12+c	clone1	2188	188.6	0.0861974
ESCs	D12+c	clone2	colony9	1873	193.612	0.10337		TSCs	D12+c	clone1	5516	665.604	0.120668
ESCs	D12+c	clone2	colony9	1125	112.796	0.100263		TSCs	D12+c	clone1	7856	914.129	0.116361
ESCs	D12+c	clone2	colony9	1068	65.4745	0.0613057		TSCs	D12+c	clone1	2773	97.1647	0.0350396
ESCs	D12+c	clone2	colony9	1037	117.702	0.113502		TSCs	D12+c	clone1	3514	191.302	0.0544399
ESCs	D12+c	clone2	colony9	1137	653.118	0.574422		TSCs	D12+c	clone1	3323	121.349	0.0365179
ESCs	D12+c	clone2	colony9	5891	3701.02	0.62825		TSCs	D12+c	clone1	2719	504.039	0.185377
ESCs	D12+c	clone2	colony9	5912	3098.8	0.524155		TSCs	D12+c	clone1	3373	393.165	0.116562
ESCs	D12+c	clone2	colony9	4132	3238.58	0.783781		TSCs	D12+c	clone1	2387	512.655	0.21477
ESCs	D12+c	clone2	colony9	3044	1389.72	0.456545		TSCs	D12+c	clone1	2207	261.008	0.118264
ESCs	D12+c	clone2	colony9	1582	120.71	0.076302		TSCs	D12+c	clone1	3307	85.4353	0.0258347
ESCs	D12+c	clone2	colony9	1638	739.898	0.451708		TSCs	D12+c	clone1	2844	333.663	0.117322
ESCs	D12+c	clone2	colony9	1616	1037.29	0.641888		TSCs	D12+c	clone1	4299	297.969	0.0693112
ESCs	D12+c	clone2	colony9	1264	946.212	0.748585		TSCs	D12+c	clone1	4472	303.769	0.0679268
ESCs	D12+c	clone2	colony9	1174	142.678	0.121532		TSCs	D12+c	clone1	7263	779.624	0.107342
ESCs	D12+c	clone2	colony9	2214	565.357	0.255355		TSCs	D12+c	clone1	3537	256.133	0.0724154
ESCs	D12+c	clone2	colony9	1752	1483.84	0.84694		TSCs	D12+c	clone1	5998	1144.94	0.190887
ESCs	D12+c	clone2	colony9	1142	760.333	0.665791		TSCs	D12+c	clone1	3858	255.945	0.0663414
ESCs	D12+c	clone2	colony9	1660	1515.14	0.912733		TSCs	D12+c	clone1	3224	410.933	0.127461
ESCs	D12+c	clone2	colony9	1186	326.49	0.275287		TSCs	D12+c	clone1	4094	129.718	0.0316848
ESCs	D12+c	clone2	colony9	1264	768.451	0.607952		TSCs	D12+c	clone1	4090	388.929	0.0950928
ESCs	D12+c	clone2	colony9	3117	2218.46	0.71173		TSCs	D12+c	clone1	2139	178.318	0.083365
ESCs	D12+c	clone2	colony9	1308	899.761	0.687891		TSCs	D12+c	clone1	8673	852.357	0.0982771
ESCs	D12+c	clone2	colony9	2015	91.3608	0.0453403		TSCs	D12+c	clone1	3444	78.3137	0.0227392
ESCs	D12+c	clone2	colony9	2271	1828.96	0.805353		TSCs	D12+c	clone1	2032	239.988	0.118104
ESCs	D12+c	clone2	colony9	1170	318.69	0.272385		TSCs	D12+c	clone1	8700	2062.17	0.237031
ESCs	D12+c	clone2	colony9	3447	2055.85	0.596416		TSCs	D12+c	clone1	7170	524.894	0.073207
ESCs	D12+c	clone2	colony9	2079	749.486	0.360503		TSCs	D12+c	clone1	4516	516.165	0.114297
ESCs	D12+c	clone2	colony9	1129	150.992	0.13374		TSCs	D12+c	clone1	3630	118.502	0.0326452
ESCs	D12+c	clone2	colony9	1996	615.851	0.308543		TSCs	D12+c	clone1	2397	442.545	0.184625
ESCs	D12+c	clone5	colony10	1223	14.349	0.0117326		TSCs	D12+c	clone1	3782	454.404	0.120149
ESCs	D12+c	clone5	colony10	2507	49.6392	0.0198002		TSCs	D12+c	clone1	3833	203.055	0.0529755
ESCs	D12+c	clone5	colony10	1502	24.8784	0.0165635		TSCs	D12+c	clone1	2589	860.902	0.332523
ESCs	D12+c	clone5	colony10	1484	86.6745	0.058406		TSCs	D12+c	clone1	5683	119.376	0.0210059
ESCs	D12+c	clone5	colony10	4213	2011.26	0.477394		TSCs	D12+c	clone1	4581	1432.46	0.312697
ESCs	D12+c	clone5	colony10	6013	4431.22	0.736939		TSCs	D12+c	clone1	2083	108.431	0.0520554
ESCs	D12+c	clone5	colony10	1208	1008.02	0.83445		TSCs	D12+c	clone1	5799	417.231	0.0719489
ESCs	D12+c	clone5	colony10	966	25	0.0258799		TSCs	D12+c	clone1	3265	64.1373	0.0196439
ESCs	D12+c	clone5	colony10	1369	24.5216	0.017912		TSCs	D12+c	clone1	4660	1521.52	0.326506
ESCs	D12+c	clone5	colony10	5762	3079.43	0.534438		TSCs	D12+c	clone1	3882	1364.5	0.351495
ESCs	D12+c	clone5	colony10	2108	58.4157	0.0277114		TSCs	D12+c	clone1	5251	301.49	0.0574158
ESCs	D12+c	clone5	colony10	1445	24.2039	0.0167501		TSCs	D12+c	clone1	4416	1800.33	0.407683
ESCs	D12+c	clone5	colony10	7496	292.247	0.0389871		TSCs	D12+c	clone1	9151	3314.96	0.362252
ESCs	D12+c	clone5	colony10	5551	237.667	0.0428151		TSCs	D12+c	clone1	5561	1318.1	0.237025
ESCs	D12+c	clone5	colony10	7067	467.357	0.0661323		TSCs	D12+c	clone1	3124	430.357	0.137758
ESCs	D12+c	clone5	colony10	1969	51.702	0.026258		TSCs	D12+c	clone1	3735	348.82	0.0933921
ESCs	D12+c	clone5	colony10	1757	60.2627	0.0342987		TSCs	D12+c	clone1	2309	45.0549	0.0195127
ESCs	D12+c	clone5	colony10	2542	161.549	0.0635519		TSCs	D12+c	clone1	4885	860.992	0.176252
ESCs	D12+c	clone5	colony10	2582	134.973	0.0522744		TSCs	D12+c	clone1	2869	689.18	0.240216
ESCs	D12+c	clone5	colony10	2798	88.4078	0.0315968		TSCs	D12+c	clone1	10521	3043.29	0.289259
ESCs	D12+c	clone5	colony10	9928	635.02	0.0639625		TSCs	D12+c	clone1	15559	3604.62	0.231675
ESCs	D12+c	clone5	colony10	963	17.2392	0.0179016		TSCs	D12+c	clone1	3150	72.8157	0.0231161
ESCs	D12+c	clone5	colony10	1319	24.3098	0.0184305		TSCs	D12+c	clone1	3824	873.745	0.22849
ESCs	D12+c	clone5	colony10	1461	29.8118	0.020405		TSCs	D12+c	clone1	8372	1056.55	0.126201
ESCs	D12+c	clone5	colony10	1156	18.0941	0.0156524		TSCs	D12+c	clone1	8470	2055.09	0.242632
ESCs	D12+c	clone5	colony10	1135	18.8118	0.0165742		TSCs	D12+c	clone1	2884	373.392	0.12947
ESCs	D12+c	clone5	colony10	983	32	0.0325534		TSCs	D12+c	clone1	5911	386	0.065302
ESCs	D12+c	clone5	colony1	1563	870.224	0.556765		TSCs	D12+c	clone1	2645	265.702	0.100454
ESCs	D12+c	clone5	colony1	1029	865.027	0.840649		TSCs	D12+c	clone1	3763	210.761	0.0560087
ESCs	D12+c	clone5	colony1	1626	1154.65	0.710115		TSCs	D12+c	clone1	3068	446.259	0.145456
ESCs	D12+c	clone5	colony1	1626	1030.82	0.633958		TSCs	D12+c	clone1	6718	607.918	0.0904909
ESCs	D12+c	clone5	colony1	1175	382.647	0.325657		TSCs	D12+c	clone1	10464	1146.33	0.10955
ESCs	D12+c	clone5	colony1	1810	968.788	0.535242		TSCs	D12+c	clone1	3546	310.18	0.0874733
ESCs	D12+c	clone5	colony1	2187	1318.87	0.603048		TSCs	D12+c	clone1	2134	118.537	0.055547
ESCs	D12+c	clone5	colony1	1796	1084.27	0.603712		TSCs	D12+c	clone1	2755	118.945	0.0431743
ESCs	D12+c	clone5	colony1	974	329.035	0.337819		TSCs	D12+c	clone1	8150	1368.21	0.167878
ESCs	D12+c	clone5	colony1	1761	1324.51	0.752135		TSCs	D12+c	clone1	2265	428.702	0.189272
ESCs	D12+c	clone5	colony1	1348	999.745	0.741651		TSCs	D12+c	clone1	2795	438.698	0.156958
ESCs	D12+c	clone5	colony1	2299	1530.76	0.665838		TSCs	D12+c	clone1	4821	207.796	0.0431023
ESCs	D12+c	clone5	colony1	1673	1208.85	0.722563		TSCs	D12+c	clone1	4014	246.29	0.0613578
ESCs	D12+c	clone5	colony1	1331	1105.67	0.830707		TSCs	D12+c	clone1	4241	642.529	0.151504
ESCs	D12+c	clone5	colony1	1720	833.047	0.48433		TSCs	D12+c	clone1	5543	478.451	0.0863163
ESCs	D12+c	clone5	colony1	1046	922.165	0.881611		TSCs	D12+c	clone1	10953	1758.8	0.160577
ESCs	D12+c	clone5	colony1	1833	729.725	0.398104		TSCs	D12+c	clone1	4052	343.043	0.0846602
ESCs	D12+c	clone5	colony1	3219	2750.42	0.854434		TSCs	D12+c	clone1	2150	550.753	0.256164
ESCs	D12+c	clone5	colony1	4543	3318.49	0.730463		TSCs	D12+c	clone1	2805	330.286	0.117749
ESCs	D12+c	clone5	colony1	1342	668.831	0.498384		TSCs	D12+c	clone1	4799	308.941	0.0643762
ESCs	D12+c	clone5	colony1	1256	679.267	0.540817		TSCs	D12+c	clone1	3875	325.659	0.084041
ESCs	D12+c	clone5	colony1	1183	518.596	0.438374		TSCs	D12+c	clone1	4928	514.545	0.104413
ESCs	D12+c	clone5	colony1	3976	2111.33	0.531019		TSCs	D12+c	clone1	3034	111.502	0.0367508
ESCs	D12+c	clone5	colony2	1106	312.725	0.282754		TSCs	D12+c	clone1	2411	257.6	0.106844
ESCs	D12+c	clone5	colony2	1028	373.718	0.363539		TSCs	D12+c	clone1	3684	162.529	0.0441176
ESCs	D12+c	clone5	colony2	2761	1048.4	0.379719		TSCs	D12+c	clone1	2148	272.016	0.126637
ESCs	D12+c	clone5	colony2	1673	552.675	0.330349		TSCs	D12+c	clone1	3518	275.243	0.0782385
ESCs	D12+c	clone5	colony2	1035	332.267	0.321031		TSCs	D12+c	clone1	2443	48.8745	0.0200059
ESCs	D12+c	clone5	colony2	1745	386.326	0.22139		TSCs	D12+c	clone1	5641	741.824	0.131506
ESCs	D12+c	clone5	colony2	1583	598.631	0.378163		TSCs	D12+c	clone1	11334	1327.35	0.117112
ESCs	D12+c	clone5	colony2	2100	365.424	0.174011		TSCs	D12+c	clone1	4320	199	0.0460648
ESCs	D12+c	clone5	colony2	1622	661.188	0.407638		TSCs	D12+c	clone1	4821	753.894	0.156377
ESCs	D12+c	clone5	colony2	1038	369.702	0.356168		TSCs	D12+c	clone1	3510	654.353	0.186425
ESCs	D12+c	clone5	colony2	976	183.871	0.188392		TSCs	D12+c	clone1	6346	357.094	0.0562707
ESCs	D12+c	clone5	colony2	3905	1263.29	0.323506		TSCs	D12+c	clone1	3429	92.1882	0.0268849
ESCs	D12+c	clone5	colony2	1238	404.647	0.326855		TSCs	D12+c	clone1	4008	360.596	0.0899691
ESCs	D12+c	clone5	colony2	1067	442.298	0.414525		TSCs	D12+c	clone1	3450	130.8	0.037913
ESCs	D12+c	clone5	colony2	1786	623.812	0.349279		TSCs	D12+c	clone1	2990	77.8235	0.0260279
ESCs	D12+c	clone5	colony2	1342	559.192	0.416686		TSCs	D12+c	clone1	6238	1718.18	0.275437
ESCs	D12+c	clone5	colony3	1004	6.73726	0.00671041		TSCs	D12+c	clone1	9871	1018.02	0.103132
ESCs	D12+c	clone5	colony3	1642	436.827	0.266034		TSCs	D12+c	clone1	2356	44.0824	0.0187107
ESCs	D12+c	clone5	colony3	2415	874.369	0.362057		TSCs	D12+c	clone1	3299	66.4549	0.020144
ESCs	D12+c	clone5	colony3	1752	443.447	0.253109		TSCs	D12+c	clone1	3066	245.235	0.0799854
ESCs	D12+c	clone5	colony3	1047	255.812	0.244328		TSCs	D12+c	clone1	2144	54.6588	0.0254939
ESCs	D12+c	clone5	colony3	1146	313.533	0.273589		TSCs	D12+c	clone1	6370	617.996	0.0970167
ESCs	D12+c	clone5	colony3	1391	672.126	0.483196		TSCs	D12+c	clone1	6963	484.227	0.0695429
ESCs	D12+c	clone5	colony3	4129	1282.38	0.310578		TSCs	D12+c	clone1	5469	331.471	0.060609
ESCs	D12+c	clone5	colony3	1086	756.427	0.696526		TSCs	D12+c	clone1	2535	483.494	0.190727
ESCs	D12+c	clone5	colony3	1051	556.514	0.529509		TSCs	D12+c	clone1	2155	345.929	0.160524
ESCs	D12+c	clone5	colony3	1082	695.271	0.642579		TSCs	D12+c	clone1	6581	690.153	0.104871
ESCs	D12+c	clone5	colony3	1910	844.647	0.442224		TSCs	D12+c	clone1	5468	636.773	0.116454
ESCs	D12+c	clone5	colony3	2402	1537.63	0.640146		TSCs	D12+c	clone1	5738	583.737	0.101732
ESCs	D12+c	clone5	colony3	1401	610.388	0.43568		TSCs	D12+c	clone1	2504	223.298	0.0891765
ESCs	D12+c	clone5	colony3	1716	527.231	0.307244		TSCs	D12+c	clone1	6503	1054.05	0.162087
ESCs	D12+c	clone5	colony3	1363	565.682	0.415027		TSCs	D12+c	clone1	5700	544.404	0.0955095
ESCs	D12+c	clone5	colony3	1229	350.8	0.285435		TSCs	D12+c	clone1	5784	550.969	0.0952574
ESCs	D12+c	clone5	colony3	1501	642.506	0.428052		TSCs	D12+c	clone1	3099	204.776	0.0660782
ESCs	D12+c	clone5	colony3	1430	424.882	0.297121		TSCs	D12+c	clone1	2904	138.749	0.0477786
ESCs	D12+c	clone5	colony3	1743	142.514	0.0817635		TSCs	D12+c	clone1	2017	403.8	0.200198
ESCs	D12+c	clone5	colony3	1081	12.3882	0.01146		TSCs	D12+c	clone1	6265	1265.33	0.201969
ESCs	D12+c	clone5	colony4	5168	1626.34	0.314695		TSCs	D12+c	clone1	3622	101.18	0.027935
ESCs	D12+c	clone5	colony4	1475	587.11	0.398041		TSCs	D12+c	clone1	4013	630.58	0.157134
ESCs	D12+c	clone5	colony4	1405	29.9686	0.02133		TSCs	D12+c	clone1	3095	375.035	0.121175
ESCs	D12+c	clone5	colony4	1004	430.357	0.428642		TSCs	D12+c	clone1	6679	2012.27	0.301283
ESCs	D12+c	clone5	colony4	1254	683.906	0.54538		TSCs	D12+c	clone1	4617	434.271	0.094059
ESCs	D12+c	clone5	colony4	1400	693.345	0.495247		TSCs	D12+c	clone1	9904	1060.54	0.107082
ESCs	D12+c	clone5	colony4	1076	558.671	0.519211		TSCs	D12+c	clone1	2316	238.616	0.103029
ESCs	D12+c	clone5	colony4	1015	266.357	0.262421		TSCs	D12+c	clone1	3510	142.965	0.0407307
ESCs	D12+c	clone5	colony4	2877	1180.51	0.410327		TSCs	D12+c	clone1	5995	466.529	0.0778198
ESCs	D12+c	clone5	colony4	1170	77.1255	0.0659192		TSCs	D12+c	clone1	9593	1214.34	0.126586
ESCs	D12+c	clone5	colony4	1719	507.522	0.295242		TSCs	D12+c	clone1	2671	599.38	0.224403
ESCs	D12+c	clone5	colony4	1062	286.604	0.269872		TSCs	D12+c	clone1	3321	653.208	0.19669
ESCs	D12+c	clone5	colony4	1024	544.231	0.531476		TSCs	D12+c	clone1	3340	123.271	0.0369074
ESCs	D12+c	clone5	colony4	1348	644.153	0.477858		TSCs	D12+c	clone1	4784	262.549	0.0548807
ESCs	D12+c	clone5	colony4	1023	67.2706	0.0657582		TSCs	D12+c	clone1	2744	404.78	0.147515
ESCs	D12+c	clone5	colony4	1261	512.494	0.406419		TSCs	D12+c	clone1	2867	534.424	0.186405
ESCs	D12+c	clone5	colony4	1887	846.333	0.448507		TSCs	D12+c	clone1	2687	514.235	0.191379
ESCs	D12+c	clone5	colony4	2174	950.565	0.437242		TSCs	D12+c	clone1	3990	426.451	0.10688
ESCs	D12+c	clone5	colony4	1652	929.647	0.56274		TSCs	D12+c	clone1	4974	628.514	0.12636
ESCs	D12+c	clone5	colony4	2074	1166.69	0.562533		TSCs	D12+c	clone1	8096	1899.81	0.23466
ESCs	D12+c	clone5	colony4	3198	1876.53	0.586783		TSCs	D12+c	clone1	6786	1085.54	0.159967
ESCs	D12+c	clone5	colony4	1435	837.749	0.583797		TSCs	D12+c	clone1	4444	884.039	0.198929
ESCs	D12+c	clone5	colony4	1416	7.84706	0.00554171		TSCs	D12+c	clone1	5145	211.125	0.0410351
ESCs	D12+c	clone5	colony4	1038	425.851	0.410261		TSCs	D12+c	clone1	2188	160.792	0.0734882
ESCs	D12+c	clone5	colony4	4334	2003.91	0.46237		TSCs	D12+c	clone1	2104	137.09	0.0651569
ESCs	D12+c	clone5	colony4	1501	661.761	0.44088		TSCs	D12+c	clone1	4445	397.212	0.0893615
ESCs	D12+c	clone5	colony4	1269	484.02	0.381418		TSCs	D12+c	clone1	3758	999.796	0.266045
ESCs	D12+c	clone5	colony4	2222	144.235	0.0649124		TSCs	D12+c	clone1	3226	938.831	0.29102
ESCs	D12+c	clone5	colony4	2120	930.902	0.439105		TSCs	D12+c	clone1	2225	292.706	0.131553
ESCs	D12+c	clone5	colony4	1316	631.455	0.479829		TSCs	D12+c	clone1	10193	3886.71	0.381312
ESCs	D12+c	clone5	colony4	1586	150.267	0.0947457		TSCs	D12+c	clone1	4747	1816.14	0.382587
ESCs	D12+c	clone5	colony4	3117	1299.41	0.416879		TSCs	D12+c	clone1	2251	85.6392	0.038045
ESCs	D12+c	clone5	colony4	2252	960.847	0.426664		TSCs	D12+c	clone1	4805	467.459	0.0972859
ESCs	D12+c	clone5	colony4	1858	622.733	0.335163		TSCs	D12+c	clone1	3824	922.627	0.241273
ESCs	D12+c	clone5	colony4	1102	216.082	0.196082		TSCs	D12+c	clone1	3772	466.251	0.123608
ESCs	D12+c	clone5	colony4	1485	419.063	0.282197		TSCs	D12+c	clone1	3279	539.682	0.164587
ESCs	D12+c	clone5	colony4	1353	375.435	0.277484		TSCs	D12+c	clone1	8419	1032.79	0.122674
ESCs	D12+c	clone5	colony4	3627	933.408	0.25735		TSCs	D12+c	clone1	4797	1085.33	0.226251
ESCs	D12+c	clone5	colony4	3403	661.416	0.194363		TSCs	D12+c	clone1	11586	4031.85	0.347993
ESCs	D12+c	clone5	colony4	1122	31.4784	0.0280556		TSCs	D12+c	clone1	2657	1084.18	0.408048
ESCs	D12+c	clone5	colony4	993	16.9686	0.0170882		TSCs	D12+c	clone1	9410	2039.97	0.216788
ESCs	D12+c	clone5	colony4	1740	39.5412	0.0227248		TSCs	D12+c	clone1	7288	3038.2	0.416877
ESCs	D12+c	clone5	colony4	1487	38.3765	0.025808		TSCs	D12+c	clone1	2870	745.855	0.25988
ESCs	D12+c	clone5	colony4	1133	5.93333	0.00523683		TSCs	D12+c	clone1	3977	280.753	0.0705942
ESCs	D12+c	clone5	colony4	1289	7.30196	0.00566483		TSCs	D12+c	clone1	3511	1489.43	0.424219
ESCs	D12+c	clone5	colony5	3872	1058.19	0.273292		TSCs	D12+c	clone1	2913	167.627	0.0575446
ESCs	D12+c	clone5	colony5	1983	722.047	0.364119		TSCs	D12+c	clone1	4572	1623.03	0.354994
ESCs	D12+c	clone5	colony5	1934	64.6392	0.0334226		TSCs	D12+c	clone1	1993	664.937	0.333636
ESCs	D12+c	clone5	colony5	1064	369.031	0.346834		TSCs	D12+c	clone1	6202	1443.81	0.232798
ESCs	D12+c	clone5	colony5	973	225.263	0.231514		TSCs	D12+c	clone1	4212	949.726	0.225481
ESCs	D12+c	clone5	colony5	970	239.255	0.246655		TSCs	D12+c	clone1	3705	310.267	0.0837427
ESCs	D12+c	clone5	colony5	1184	418.278	0.353276		TSCs	D12+c	clone1	9243	2388.85	0.25845
ESCs	D12+c	clone5	colony5	1333	27.4745	0.020611		TSCs	D12+c	clone1	2989	1093.59	0.365871
ESCs	D12+c	clone5	colony5	1663	700.259	0.421082		TSCs	D12+c	clone1	2048	741.027	0.36183
ESCs	D12+c	clone5	colony5	1594	532.235	0.333899		TSCs	D12+c	clone1	5291	1204.93	0.227733
ESCs	D12+c	clone5	colony5	3561	1125.78	0.316141		TSCs	D12+c	clone1	4350	852.812	0.196049
ESCs	D12+c	clone5	colony5	1347	475.843	0.353261		TSCs	D12+c	clone1	14200	2818.72	0.198501
ESCs	D12+c	clone5	colony5	1136	615.329	0.541663		TSCs	D12+c	clone1	11068	1662.71	0.150226
ESCs	D12+c	clone5	colony5	1860	639.384	0.343755		TSCs	D12+c	clone1	3914	645.29	0.164867
ESCs	D12+c	clone5	colony5	2135	1227.76	0.575065		TSCs	D12+c	clone1	9245	836.867	0.090521
ESCs	D12+c	clone5	colony5	2976	460.094	0.154602		TSCs	D12+c	clone1	2516	929.078	0.369268
ESCs	D12+c	clone5	colony5	1013	177.647	0.175367		TSCs	D12+c	clone1	2898	306.882	0.105895
ESCs	D12+c	clone5	colony5	1199	592.765	0.494383		TSCs	D12+c	clone1	11189	6369.42	0.569258
ESCs	D12+c	clone5	colony5	1580	863.926	0.546788		TSCs	D12+c	clone1	2890	606.467	0.20985
ESCs	D12+c	clone5	colony5	3582	2017.11	0.563123		TSCs	D12+c	clone1	5473	2832.31	0.517506
ESCs	D12+c	clone5	colony5	1530	608.922	0.397988		TSCs	D12+c	clone1	13707	6417.78	0.468212
ESCs	D12+c	clone5	colony5	1651	539.286	0.326642		TSCs	D12+c	clone1	8426	1043.36	0.123826
ESCs	D12+c	clone5	colony5	1102	686.059	0.622558		TSCs	D12+c	clone1	4773	436.875	0.0915304
ESCs	D12+c	clone5	colony5	1260	467.008	0.370641		TSCs	D12+c	clone1	5120	430.063	0.0839966
ESCs	D12+c	clone5	colony5	3287	1920.61	0.584304		TSCs	D12+c	clone1	7888	3042.97	0.385772
ESCs	D12+c	clone5	colony5	1432	399.078	0.278686		TSCs	D12+c	clone1	4907	354.333	0.0722098
ESCs	D12+c	clone5	colony5	2374	978.616	0.412222		TSCs	D12+c	clone1	3264	649.906	0.199113
ESCs	D12+c	clone5	colony5	1767	554.784	0.31397		TSCs	D12+c	clone1	2561	299.133	0.116803
ESCs	D12+c	clone5	colony5	1313	482.459	0.367448		TSCs	D12+c	clone1	4546	388.145	0.0853817
ESCs	D12+c	clone5	colony5	1158	433.839	0.374645		TSCs	D12+c	clone1	15193	7547.69	0.496787
ESCs	D12+c	clone5	colony5	1241	367.039	0.295761		TSCs	D12+c	clone1	2639	275.102	0.104245
ESCs	D12+c	clone5	colony5	2038	803.553	0.394285		TSCs	D12+c	clone1	5203	1196.44	0.229951
ESCs	D12+c	clone5	colony5	1206	357.776	0.296664		TSCs	D12+c	clone1	2951	937.773	0.317781
ESCs	D12+c	clone5	colony5	1196	240.424	0.201023		TSCs	D12+c	clone1	4423	1578.35	0.356849
ESCs	D12+c	clone5	colony5	1832	728.451	0.397626		TSCs	D12+c	clone1	2545	1481.84	0.582254
ESCs	D12+c	clone5	colony5	2876	655.761	0.228011		TSCs	D12+c	clone1	6012	3630.84	0.603932
ESCs	D12+c	clone5	colony5	1156	186.149	0.161029		TSCs	D12+c	clone1	7610	706.557	0.0928458
ESCs	D12+c	clone5	colony5	1795	11.8745	0.00661533		TSCs	D12+c	clone1	12437	6889.37	0.553941
ESCs	D12+c	clone5	colony6	1175	92.1137	0.0783947		TSCs	D12+c	clone1	9676	4806.98	0.496794
ESCs	D12+c	clone5	colony6	1533	286.255	0.186729		TSCs	D12+c	clone1	7826	432.2	0.0552262
ESCs	D12+c	clone5	colony6	1317	165.565	0.125714		TSCs	D12+c	clone1	3252	738.392	0.227058
ESCs	D12+c	clone5	colony6	1522	161.298	0.105978		TSCs	D12+c	clone1	5925	524.69	0.0885553
ESCs	D12+c	clone5	colony6	1173	98.8627	0.084282		TSCs	D12+c	clone1	3759	351.337	0.0934656
ESCs	D12+c	clone5	colony6	1576	223.686	0.141933		TSCs	D12+c	clone1	11227	6763.04	0.602391
ESCs	D12+c	clone5	colony6	985	634.545	0.644208		TSCs	D12+c	clone1	5767	629.8	0.109208
ESCs	D12+c	clone5	colony6	1154	787.337	0.682268		TSCs	D12+c	clone1	7635	1615.93	0.211648
ESCs	D12+c	clone5	colony6	1190	86.5961	0.0727698		TSCs	D12+c	clone1	7199	399.573	0.0555039
ESCs	D12+c	clone5	colony6	1448	788.867	0.544797		TSCs	D12+c	clone1	4530	445.914	0.0984357
ESCs	D12+c	clone5	colony6	2343	154.569	0.0659704		TSCs	D12+c	clone1	12354	5107.02	0.41339
ESCs	D12+c	clone5	colony6	3269	2393.69	0.732239		TSCs	D12+c	clone1	3809	286.659	0.0752583
ESCs	D12+c	clone5	colony6	1096	162.325	0.148107		TSCs	D12+c	clone1	2658	278.702	0.104854
ESCs	D12+c	clone5	colony6	1335	310.537	0.232612		TSCs	D12+c	clone1	4785	279.098	0.0583277
ESCs	D12+c	clone5	colony6	1163	222.137	0.191004		TSCs	D12+c	clone1	2981	199.569	0.0669469
ESCs	D12+c	clone5	colony6	1200	418.463	0.348719		TSCs	D12+c	clone1	8792	5238.14	0.595785
ESCs	D12+c	clone5	colony6	1832	671.706	0.366652		TSCs	D12+c	clone1	6124	638.443	0.104253
ESCs	D12+c	clone5	colony7	974	332.286	0.341156		TSCs	D12+c	clone1	2588	217.384	0.083997
ESCs	D12+c	clone5	colony7	1245	506.98	0.407213		TSCs	D12+c	clone1	4916	336.392	0.068428
ESCs	D12+c	clone5	colony7	2245	722.749	0.321937		TSCs	D12+c	clone1	3849	1082.35	0.281204
ESCs	D12+c	clone5	colony7	1363	985.792	0.723252		TSCs	D12+c	clone1	2547	118.38	0.0464784
ESCs	D12+c	clone5	colony7	1767	1030.67	0.583291		TSCs	D12+c	clone1	4678	1952.28	0.417332
ESCs	D12+c	clone5	colony7	1486	67.1922	0.0452168		TSCs	D12+c	clone1	5701	1643.02	0.288199
ESCs	D12+c	clone5	colony7	1618	1072.72	0.662992		TSCs	D12+c	clone1	5169	1349.31	0.26104
ESCs	D12+c	clone5	colony7	1354	938.126	0.692855		TSCs	D12+c	clone1	12161	569.427	0.0468241
ESCs	D12+c	clone5	colony7	1837	977.392	0.532059		TSCs	D12+c	clone1	2249	119.498	0.0531339
ESCs	D12+c	clone5	colony7	1266	486.898	0.384596		TSCs	D12+c	clone1	3197	124.682	0.0389998
ESCs	D12+c	clone5	colony7	1979	924.949	0.467382		TSCs	D12+c	clone1	2845	441.216	0.155085
ESCs	D12+c	clone5	colony7	1688	750.937	0.444868		TSCs	D12+c	clone1	2334	612.941	0.262614
ESCs	D12+c	clone5	colony8	1767	701.086	0.396766		TSCs	D12+c	clone1	3976	1091.07	0.274414
ESCs	D12+c	clone5	colony8	975	324.188	0.332501		TSCs	D12+c	clone1	2287	349.776	0.152941
ESCs	D12+c	clone5	colony8	987	470.188	0.476381		TSCs	D12+c	clone1	5857	1674.84	0.285955
ESCs	D12+c	clone5	colony8	1075	68.9686	0.0641569		TSCs	D12+c	clone1	2295	79.9882	0.0348533
ESCs	D12+c	clone5	colony8	3939	2564.53	0.65106		TSCs	D12+c	clone1	2619	258.655	0.0987609
ESCs	D12+c	clone5	colony8	1021	638.478	0.625346		TSCs	D12+c	clone1	2848	723.686	0.254103
ESCs	D12+c	clone5	colony8	1672	894.898	0.535226		TSCs	D12+c	clone1	4951	1133.03	0.228849
ESCs	D12+c	clone5	colony8	1265	581.078	0.459351		TSCs	D12+c	clone1	2114	329.184	0.155716
ESCs	D12+c	clone5	colony8	1279	753.773	0.589345		TSCs	D12+c	clone1	3228	283.18	0.0877263
ESCs	D12+c	clone5	colony8	1243	787.992	0.633944		TSCs	D12+c	clone1	4108	607.243	0.14782
ESCs	D12+c	clone5	colony8	1004	569.616	0.567346		TSCs	D12+c	clone1	3765	88.3922	0.0234773
ESCs	D12+c	clone5	colony8	1145	673.494	0.588204		TSCs	D12+c	clone1	2115	68.702	0.0324832
ESCs	D12+c	clone5	colony8	1018	481.22	0.472711		TSCs	D12+c	clone1	2210	74.9961	0.0339349
ESCs	D12+c	clone5	colony8	1400	806.396	0.575997		TSCs	D12+c	clone1	3281	607.412	0.18513
ESCs	D12+c	clone5	colony8	1857	445.526	0.239917		TSCs	D12+c	clone1	2150	254.345	0.1183
ESCs	D12+c	clone5	colony8	1614	352.604	0.218466		TSCs	D12+c	clone1	4490	218.278	0.0486144
ESCs	D12+c	clone5	colony8	1694	18.8	0.011098		TSCs	D12+c	clone1	4048	865.698	0.213858
ESCs	D12+c	clone5	colony8	1773	575.557	0.324623		TSCs	D12+c	clone1	4001	777.012	0.194204
ESCs	D12+c	clone5	colony8	1456	407.58	0.279932		TSCs	D12+c	clone1	2617	489.514	0.187051
ESCs	D12+c	clone5	colony9	1611	509.526	0.316279		TSCs	D12+c	clone1	7217	474.008	0.0656793
ESCs	D12+c	clone5	colony9	1154	390.953	0.338781		TSCs	D12+c	clone1	3364	324.157	0.0963605
ESCs	D12+c	clone5	colony9	1399	737.153	0.526914		TSCs	D12+c	clone1	2950	439.322	0.148923
ESCs	D12+c	clone5	colony9	1106	383.18	0.346456		TSCs	D12+c	clone1	2955	311.769	0.105505
ESCs	D12+c	clone5	colony9	1501	824.957	0.549605		TSCs	D12+c	clone1	4438	505.584	0.113922
ESCs	D12+c	clone5	colony9	1250	765.035	0.612028		TSCs	D12+c	clone1	2914	484.282	0.166192
ESCs	D12+c	clone5	colony9	1970	985.565	0.500287		TSCs	D12+c	clone1	2678	630.365	0.235386
ESCs	D12+c	clone5	colony9	2080	1222.33	0.58766		TSCs	D12+c	clone1	3672	89.8078	0.0244575
ESCs	D12+c	clone5	colony9	1409	4.78431	0.00339554		TSCs	D12+c	clone1	5155	441.694	0.0856827
ESCs	D12+c	clone5	colony9	1585	942.11	0.594391		TSCs	D12+c	clone1	4203	955.769	0.227402
ESCs	D12+c	clone5	colony9	1132	500.361	0.442015		TSCs	D12+c	clone1	2369	325.659	0.137467
ESCs	D12+c	clone5	colony9	1575	964.349	0.612285		TSCs	D12+c	clone1	2434	220.639	0.0906488
ESCs	D12+c	clone5	colony9	1775	1014.11	0.571327		TSCs	D12+c	clone1	3515	299.761	0.0852805
ESCs	D12+c	clone5	colony9	1333	608.486	0.456479		TSCs	D12+c	clone1	4862	800.576	0.16466
ESCs	D12+c	clone5	colony9	1132	400.306	0.353627		TSCs	D12+c	clone1	5051	618.063	0.122364
ESCs	D12+c	clone5	colony9	1821	784.341	0.43072		TSCs	D12+c	clone1	2703	261.706	0.0968205
ESCs	D12+c	clone5	colony9	1172	468.82	0.400017		TSCs	D12+c	clone1	3755	566.596	0.150891
ESCs	D12+c	clone5	colony9	1089	524.541	0.481672		TSCs	D12+c	clone1	5795	915.384	0.157961
ESCs	D12+c	clone5	colony9	1260	476.776	0.378394		TSCs	D12+c	clone1	4572	564.867	0.123549
ESCs	D12+c	clone5	colony9	991	178.165	0.179783		TSCs	D12+c	clone1	6625	1452.74	0.219281
ESCs	D12+c	clone5	colony9	2064	300.486	0.145584		TSCs	D12+c	clone1	6703	1290.23	0.192486
ESCs	D12+c	clone5	colony9	1074	54.9961	0.0512068		TSCs	D12+c	clone1	2937	397.176	0.135232
ESCs	E3.5	clone1	colony10	1125	249.675	0.221933		TSCs	D12+c	clone1	7545	1308.33	0.173404
ESCs	E3.5	clone1	colony10	1572	489.224	0.311211		TSCs	D12+c	clone1	2488	315.247	0.126707
ESCs	E3.5	clone1	colony10	1750	155.086	0.0886207		TSCs	D12+c	clone1	9118	1224.49	0.134293
ESCs	E3.5	clone1	colony10	1090	367.388	0.337053		TSCs	D12+c	clone1	2906	429.439	0.147777
ESCs	E3.5	clone1	colony10	1362	414.686	0.304469		TSCs	D12+c	clone1	13175	1625.2	0.123355
ESCs	E3.5	clone1	colony10	1346	31.098	0.023104		TSCs	D12+c	clone1	7019	1065.8	0.151846
ESCs	E3.5	clone1	colony10	1415	376.871	0.26634		TSCs	D12+c	clone1	3363	588.067	0.174864
ESCs	E3.5	clone1	colony10	1405	429.4	0.305623		TSCs	D12+c	clone1	4463	602.275	0.134948
ESCs	E3.5	clone1	colony10	1896	297.647	0.156987		TSCs	D12+c	clone1	3402	393.988	0.115811
ESCs	E3.5	clone1	colony10	1191	488.894	0.41049		TSCs	D12+c	clone1	2156	258.263	0.119788
ESCs	E3.5	clone1	colony10	1146	266.976	0.232964		TSCs	D12+c	clone1	2446	392.424	0.160435
ESCs	E3.5	clone1	colony10	1178	340.467	0.289021		TSCs	D12+c	clone1	2128	66.8353	0.0314076
ESCs	E3.5	clone1	colony10	1394	525.326	0.376848		TSCs	D12+c	clone1	4577	476.059	0.104011
ESCs	E3.5	clone1	colony10	1002	273.047	0.272502		TSCs	D12+c	clone1	2040	253.298	0.124166
ESCs	E3.5	clone1	colony10	1035	334.922	0.323596		TSCs	D12+c	clone1	3138	389.545	0.124138
ESCs	E3.5	clone1	colony10	1357	298.478	0.219955		TSCs	D12+c	clone1	3991	597.227	0.149644
ESCs	E3.5	clone1	colony10	2164	657.702	0.303929		TSCs	D12+c	clone1	3596	1273.49	0.354141
ESCs	E3.5	clone1	colony10	1098	162.49	0.147987		TSCs	D12+c	clone1	2522	77.0667	0.0305578
ESCs	E3.5	clone1	colony10	1198	308.902	0.257848		TSCs	D12+c	clone1	2439	321.094	0.13165
ESCs	E3.5	clone1	colony10	1001	413.863	0.413449		TSCs	D12+c	clone1	2841	280.898	0.0988729
ESCs	E3.5	clone1	colony10	1428	528.212	0.369896		TSCs	D12+c	clone1	2062	102.082	0.0495065
ESCs	E3.5	clone1	colony10	990	270.745	0.27348		TSCs	D12+c	clone1	2019	279.671	0.138519
ESCs	E3.5	clone1	colony10	1341	337.18	0.25144		TSCs	D12+c	clone1	6611	818.729	0.123844
ESCs	E3.5	clone1	colony10	1611	331.227	0.205604		TSCs	D12+c	clone1	3674	639.235	0.173989
ESCs	E3.5	clone1	colony10	1251	278.31	0.22247		TSCs	D12+c	clone1	2029	305.886	0.150757
ESCs	E3.5	clone1	colony10	1226	23.2549	0.0189681		TSCs	D12+c	clone1	3278	428.141	0.13061
ESCs	E3.5	clone1	colony10	1095	324.388	0.296245		TSCs	D12+c	clone1	3949	763.361	0.193305
ESCs	E3.5	clone1	colony10	1385	501.941	0.362412		TSCs	D12+c	clone1	2591	293.322	0.113208
ESCs	E3.5	clone1	colony10	1529	443.129	0.289816		TSCs	D12+c	clone1	2477	47.8863	0.0193324
ESCs	E3.5	clone1	colony10	1791	363.412	0.20291		TSCs	D12+c	clone1	3516	454.929	0.129388
ESCs	E3.5	clone1	colony10	1934	752.192	0.388931		TSCs	D12+c	clone1	2899	505.282	0.174295
ESCs	E3.5	clone1	colony10	1879	251.039	0.133603		TSCs	D12+c	clone1	2205	337.667	0.153137
ESCs	E3.5	clone1	colony10	1562	605.443	0.387608		TSCs	D12+c	clone1	10202	1410.68	0.138275
ESCs	E3.5	clone1	colony10	1025	163.988	0.159989		TSCs	D12+c	clone1	2079	231.882	0.111536
ESCs	E3.5	clone1	colony10	1211	169.365	0.139855		TSCs	D12+c	clone1	7604	1371.25	0.180333
ESCs	E3.5	clone1	colony10	1671	636.914	0.381157		TSCs	D12+c	clone1	7058	543.463	0.0769995
ESCs	E3.5	clone1	colony10	1924	263.937	0.137182		TSCs	D12+c	clone1	3327	404.008	0.121433
ESCs	E3.5	clone1	colony10	1253	452.922	0.36147		TSCs	D12+c	clone1	2529	202.455	0.0800533
ESCs	E3.5	clone1	colony10	1170	397.035	0.339346		TSCs	D12+c	clone1	2741	130.796	0.0477184
ESCs	E3.5	clone1	colony10	1378	109.831	0.0797035		TSCs	D12+c	clone1	2083	320.341	0.153788
ESCs	E3.5	clone1	colony10	1916	595.569	0.31084		TSCs	D12+c	clone1	1966	259.969	0.132232
ESCs	E3.5	clone1	colony10	3051	1015.89	0.33297		TSCs	D12+c	clone1	3022	150.859	0.0499202
ESCs	E3.5	clone1	colony10	996	196.42	0.197208		TSCs	D12+c	clone1	2906	284.71	0.0979731
ESCs	E3.5	clone1	colony10	1590	588.616	0.370199		TSCs	D12+c	clone1	10978	1668.37	0.151974
ESCs	E3.5	clone1	colony10	1899	435.271	0.22921		TSCs	D12+c	clone1	7114	964.882	0.135631
ESCs	E3.5	clone1	colony10	1966	360.976	0.18361		TSCs	D12+c	clone1	2751	102.584	0.0372898
ESCs	E3.5	clone1	colony10	1156	351.561	0.304118		TSCs	D12+c	clone1	3819	563.184	0.147469
ESCs	E3.5	clone1	colony10	1645	506.49	0.307897		TSCs	D12+c	clone1	4377	902.404	0.20617
ESCs	E3.5	clone1	colony10	1044	128.325	0.122917		TSCs	D12+c	clone1	4221	736.384	0.174457
ESCs	E3.5	clone1	colony10	1240	443.49	0.357653		TSCs	D12+c	clone1	2218	164.957	0.0743719
ESCs	E3.5	clone1	colony10	2076	758.753	0.365488		TSCs	D12+c	clone1	2145	37.9882	0.0177101
ESCs	E3.5	clone1	colony10	1738	615.867	0.354354		TSCs	D12+c	clone1	2787	257.659	0.0924502
ESCs	E3.5	clone1	colony10	1328	666.627	0.501979		TSCs	D12+c	clone1	2120	269.929	0.127325
ESCs	E3.5	clone1	colony10	2254	959.698	0.425776		TSCs	D12+c	clone1	2416	361.882	0.149786
ESCs	E3.5	clone1	colony10	1897	747.784	0.394193		TSCs	D12+c	clone1	8842	1755.36	0.198525
ESCs	E3.5	clone1	colony10	1236	252.263	0.204096		TSCs	D12+c	clone1	3218	143.671	0.0446459
ESCs	E3.5	clone1	colony1	1780	76.0353	0.0427165		TSCs	D12+c	clone1	3585	238.482	0.0665223
ESCs	E3.5	clone1	colony1	1825	85.6863	0.0469514		TSCs	D12+c	clone1	3249	64.3843	0.0198167
ESCs	E3.5	clone1	colony1	1596	64.0627	0.0401396		TSCs	D12+c	clone1	2203	147.173	0.0668055
ESCs	E3.5	clone1	colony1	979	32.9569	0.0336638		TSCs	D12+c	clone1	2461	578.09	0.234901
ESCs	E3.5	clone1	colony1	1293	198.404	0.153445		TSCs	D12+c	clone1	2324	205.49	0.0884209
ESCs	E3.5	clone1	colony1	1283	85.6118	0.0667278		TSCs	D12+c	clone1	5548	1783.22	0.321416
ESCs	E3.5	clone1	colony1	1367	71.2353	0.0521107		TSCs	D12+c	clone1	2539	729.173	0.287189
ESCs	E3.5	clone1	colony1	1037	661.651	0.638043		TSCs	D12+c	clone1	2070	573.165	0.276891
ESCs	E3.5	clone1	colony1	1495	200.204	0.133916		TSCs	D12+c	clone1	6301	1771.35	0.281122
ESCs	E3.5	clone1	colony1	2018	71.8588	0.0356089		TSCs	D12+c	clone1	4907	1368.22	0.27883
ESCs	E3.5	clone1	colony1	1148	48.1765	0.0419656		TSCs	D12+c	clone1	4945	978.231	0.197822
ESCs	E3.5	clone1	colony1	1042	585.384	0.561789		TSCs	D12+c	clone1	3477	634.627	0.182522
ESCs	E3.5	clone1	colony1	1359	464.604	0.341872		TSCs	D12+c	clone1	2312	486.608	0.210471
ESCs	E3.5	clone1	colony1	1690	117.839	0.0697273		TSCs	D12+c	clone1	2355	318.204	0.135118
ESCs	E3.5	clone1	colony1	1607	703.533	0.437793		TSCs	D12+c	clone1	4404	324.486	0.0736799
ESCs	E3.5	clone1	colony1	1193	56.2706	0.0471673		TSCs	D12+c	clone1	2337	674.647	0.288681
ESCs	E3.5	clone1	colony1	1194	379.247	0.317627		TSCs	D12+c	clone1	11246	1656.65	0.14731
ESCs	E3.5	clone1	colony1	999	498.439	0.498938		TSCs	D12+c	clone1	3240	565.659	0.174586
ESCs	E3.5	clone1	colony1	1746	885.761	0.507309		TSCs	D12+c	clone1	4271	304.835	0.0713733
ESCs	E3.5	clone1	colony1	1423	236.204	0.16599		TSCs	D12+c	clone1	2340	361.808	0.154619
ESCs	E3.5	clone1	colony1	1707	757.69	0.443872		TSCs	D12+c	clone1	5147	840.655	0.163329
ESCs	E3.5	clone1	colony1	1333	45.8431	0.034391		TSCs	D12+c	clone1	2729	189.714	0.0695177
ESCs	E3.5	clone1	colony1	1061	24.4235	0.0230193		TSCs	D12+c	clone1	3272	1065.28	0.325574
ESCs	E3.5	clone1	colony1	1568	706.671	0.450683		TSCs	D12+c	clone1	4020	997.439	0.248119
ESCs	E3.5	clone1	colony1	1018	564.475	0.554494		TSCs	D12+c	clone1	3730	1032.15	0.276716
ESCs	E3.5	clone1	colony1	2133	1039.33	0.487262		TSCs	D12+c	clone1	4073	1012.45	0.248575
ESCs	E3.5	clone1	colony1	1397	624.953	0.447354		TSCs	D12+c	clone1	2263	336.753	0.148808
ESCs	E3.5	clone1	colony1	2243	991.212	0.441913		TSCs	D12+c	clone1	4906	803.706	0.163821
ESCs	E3.5	clone1	colony1	1462	29.1961	0.01997		TSCs	D12+c	clone1	6709	909.976	0.135635
ESCs	E3.5	clone1	colony1	1343	715.275	0.532595		TSCs	D12+c	clone1	4640	748.945	0.161411
ESCs	E3.5	clone1	colony1	1629	900.937	0.553062		TSCs	D12+c	clone1	2142	536.227	0.25034
ESCs	E3.5	clone1	colony1	2125	1052.84	0.495456		TSCs	D12+c	clone1	6390	1693.91	0.265088
ESCs	E3.5	clone1	colony1	1469	573.604	0.390472		TSCs	D12+c	clone1	3742	705.871	0.188635
ESCs	E3.5	clone1	colony1	980	25.1373	0.0256503		TSCs	D12+c	clone1	2186	230.498	0.105443
ESCs	E3.5	clone1	colony1	1498	870.635	0.581198		TSCs	D12+c	clone1	2025	206.847	0.102147
ESCs	E3.5	clone1	colony1	1887	431.682	0.228766		TSCs	D12+c	clone1	2835	609.906	0.215134
ESCs	E3.5	clone1	colony2	1366	566.196	0.414492		TSCs	D12+c	clone1	2920	64.4588	0.0220749
ESCs	E3.5	clone1	colony2	1433	500.106	0.348992		TSCs	D12+c	clone1	2922	333.302	0.114066
ESCs	E3.5	clone1	colony2	1002	463.667	0.462741		TSCs	D12+c	clone1	6326	904.22	0.142937
ESCs	E3.5	clone1	colony2	1262	492.126	0.389957		TSCs	D12+c	clone1	4199	587.761	0.139976
ESCs	E3.5	clone1	colony2	1124	297.498	0.264678		TSCs	D12+c	clone1	2924	323.349	0.110584
ESCs	E3.5	clone1	colony2	1827	1050.26	0.574854		TSCs	D12+c	clone1	5541	1058.96	0.191114
ESCs	E3.5	clone1	colony2	1319	733.404	0.55603		TSCs	D12+c	clone1	2148	331.776	0.154458
ESCs	E3.5	clone1	colony2	1061	396.247	0.373466		TSCs	D12+c	clone1	9302	2138.37	0.229883
ESCs	E3.5	clone1	colony2	1226	489.471	0.399242		TSCs	D12+c	clone1	5188	774.761	0.149337
ESCs	E3.5	clone1	colony2	1077	436.82	0.405589		TSCs	D12+c	clone1	3831	381.918	0.0996914
ESCs	E3.5	clone1	colony2	1033	340.984	0.330091		TSCs	D12+c	clone1	11891	2753.11	0.231529
ESCs	E3.5	clone1	colony2	1083	418.969	0.386859		TSCs	D12+c	clone1	4271	926.733	0.216983
ESCs	E3.5	clone1	colony2	1735	639.918	0.368829		TSCs	D12+c	clone1	8215	973.071	0.11845
ESCs	E3.5	clone1	colony2	2187	457.298	0.209098		TSCs	D12+c	clone1	3943	208.941	0.0529904
ESCs	E3.5	clone1	colony2	1276	471.824	0.369768		TSCs	D12+c	clone1	4764	468.698	0.0983833
ESCs	E3.5	clone1	colony2	1809	578.102	0.31957		TSCs	D12+c	clone1	4081	679.898	0.166601
ESCs	E3.5	clone1	colony2	1112	275.259	0.247535		TSCs	D12+c	clone1	5860	1098.31	0.187426
ESCs	E3.5	clone1	colony2	1844	856.067	0.464244		TSCs	D12+c	clone1	5763	1393.57	0.241813
ESCs	E3.5	clone1	colony2	1454	499.416	0.343477		TSCs	D12+c	clone1	13903	2267.93	0.163125
ESCs	E3.5	clone1	colony2	1867	743.243	0.398095		TSCs	D12+c	clone1	2627	475.922	0.181165
ESCs	E3.5	clone1	colony2	1104	140.835	0.127568		TSCs	D12+c	clone1	2392	657.573	0.274905
ESCs	E3.5	clone1	colony3	1429	199.522	0.139623		TSCs	D12+c	clone1	5273	794.361	0.150647
ESCs	E3.5	clone1	colony3	1852	815.957	0.440581		TSCs	D12+c	clone1	4782	846.408	0.176999
ESCs	E3.5	clone1	colony3	1464	738.216	0.504246		TSCs	D12+c	clone1	2013	196.443	0.0975873
ESCs	E3.5	clone1	colony3	1617	823.886	0.509515		TSCs	D12+c	clone1	3588	1016.02	0.28317
ESCs	E3.5	clone1	colony3	1037	142.741	0.137648		TSCs	D12+c	clone1	6149	1070.82	0.174145
ESCs	E3.5	clone1	colony3	1037	485	0.467695		TSCs	D12+c	clone1	12341	2255.68	0.18278
ESCs	E3.5	clone1	colony3	1167	256.404	0.219712		TSCs	D12+c	clone1	3103	336.012	0.108286
ESCs	E3.5	clone1	colony3	1379	732.898	0.531471		TSCs	D12+c	clone1	4318	779.31	0.180479
ESCs	E3.5	clone1	colony3	1975	818.035	0.414195		TSCs	D12+c	clone1	2536	133.561	0.0526659
ESCs	E3.5	clone1	colony3	1392	771.765	0.554429		TSCs	D12+c	clone1	2669	79.549	0.0298048
ESCs	E3.5	clone1	colony3	1690	858.267	0.50785		TSCs	D12+c	clone1	3021	438.439	0.14513
ESCs	E3.5	clone1	colony3	1853	531.745	0.286964		TSCs	D12+c	clone1	2423	468.392	0.193311
ESCs	E3.5	clone1	colony3	1254	551.682	0.439938		TSCs	D12+c	clone2	4174	746.843	0.178927
ESCs	E3.5	clone1	colony3	975	409.326	0.419821		TSCs	D12+c	clone2	3405	229.655	0.0674464
ESCs	E3.5	clone1	colony3	1207	706.427	0.585275		TSCs	D12+c	clone2	4897	164.667	0.033626
ESCs	E3.5	clone1	colony3	1773	1195.64	0.674362		TSCs	D12+c	clone2	2560	58.2078	0.0227374
ESCs	E3.5	clone1	colony3	1039	523.863	0.504199		TSCs	D12+c	clone2	2979	747.776	0.251016
ESCs	E3.5	clone1	colony3	3493	1568.44	0.449025		TSCs	D12+c	clone2	2725	94.9137	0.0348307
ESCs	E3.5	clone1	colony3	981	361.447	0.368448		TSCs	D12+c	clone2	25062	8074.87	0.322196
ESCs	E3.5	clone1	colony3	1322	564.953	0.427347		TSCs	D12+c	clone2	3744	259.388	0.069281
ESCs	E3.5	clone1	colony3	1236	845.478	0.684044		TSCs	D12+c	clone2	2826	676.929	0.239536
ESCs	E3.5	clone1	colony3	1004	416.812	0.415151		TSCs	D12+c	clone2	6212	1558.13	0.250825
ESCs	E3.5	clone1	colony3	2484	787.875	0.31718		TSCs	D12+c	clone2	9422	2422.6	0.257122
ESCs	E3.5	clone1	colony3	1185	529.514	0.446847		TSCs	D12+c	clone2	2168	327.655	0.151132
ESCs	E3.5	clone1	colony3	1886	775.231	0.411045		TSCs	D12+c	clone2	2733	546.576	0.199991
ESCs	E3.5	clone1	colony3	1102	791.224	0.717989		TSCs	D12+c	clone2	2774	159.604	0.0575357
ESCs	E3.5	clone1	colony3	1228	533.694	0.434604		TSCs	D12+c	clone2	3675	793.047	0.215795
ESCs	E3.5	clone1	colony3	1590	646.008	0.406294		TSCs	D12+c	clone2	2122	376.169	0.177271
ESCs	E3.5	clone1	colony3	2077	359.114	0.1729		TSCs	D12+c	clone2	3848	1303.51	0.338751
ESCs	E3.5	clone1	colony3	1656	948.737	0.572909		TSCs	D12+c	clone2	2198	525.918	0.239271
ESCs	E3.5	clone1	colony3	1320	669.114	0.506904		TSCs	D12+c	clone2	5200	1211.45	0.232971
ESCs	E3.5	clone1	colony3	2740	1252.22	0.457016		TSCs	D12+c	clone2	4670	599.345	0.128339
ESCs	E3.5	clone1	colony3	1162	750.455	0.64583		TSCs	D12+c	clone2	5536	544.62	0.0983778
ESCs	E3.5	clone1	colony3	1112	433.608	0.389935		TSCs	D12+c	clone2	3134	464.902	0.148341
ESCs	E3.5	clone1	colony3	1112	669.584	0.602144		TSCs	D12+c	clone2	3284	1042.83	0.317548
ESCs	E3.5	clone1	colony3	1084	556.22	0.513118		TSCs	D12+c	clone2	2990	647.326	0.216497
ESCs	E3.5	clone1	colony3	2110	446.906	0.211804		TSCs	D12+c	clone2	4011	1972.97	0.491889
ESCs	E3.5	clone1	colony3	1293	290.318	0.22453		TSCs	D12+c	clone2	2908	916.275	0.315088
ESCs	E3.5	clone1	colony3	970	368.502	0.379899		TSCs	D12+c	clone2	7550	1808.43	0.239527
ESCs	E3.5	clone1	colony3	3414	968.678	0.283737		TSCs	D12+c	clone2	3775	1840.53	0.487559
ESCs	E3.5	clone1	colony3	1123	751.106	0.668839		TSCs	D12+c	clone2	7992	1643.9	0.205693
ESCs	E3.5	clone1	colony3	1524	681.71	0.447316		TSCs	D12+c	clone2	7706	2106.12	0.273309
ESCs	E3.5	clone1	colony3	1250	716.192	0.572954		TSCs	D12+c	clone2	3318	1148.08	0.346016
ESCs	E3.5	clone1	colony3	1851	1043.47	0.563733		TSCs	D12+c	clone2	13396	5719.98	0.426991
ESCs	E3.5	clone1	colony3	1813	1085.67	0.598825		TSCs	D12+c	clone2	3128	1485.48	0.474898
ESCs	E3.5	clone1	colony3	2641	872.255	0.330274		TSCs	D12+c	clone2	5767	2516.73	0.436403
ESCs	E3.5	clone1	colony3	1382	288.78	0.208958		TSCs	D12+c	clone2	4608	1011.98	0.219615
ESCs	E3.5	clone1	colony3	1060	562.847	0.530988		TSCs	D12+c	clone2	11773	4558.87	0.387231
ESCs	E3.5	clone1	colony3	2191	946.169	0.431843		TSCs	D12+c	clone2	11459	4483.25	0.391242
ESCs	E3.5	clone1	colony3	1471	976.51	0.663841		TSCs	D12+c	clone2	8080	3367.85	0.416813
ESCs	E3.5	clone1	colony3	2839	1491.93	0.525514		TSCs	D12+c	clone2	2820	898.886	0.318754
ESCs	E3.5	clone1	colony3	2409	529.267	0.219704		TSCs	D12+c	clone2	5998	1689.55	0.281685
ESCs	E3.5	clone1	colony3	1289	588.639	0.456663		TSCs	D12+c	clone2	3186	1235.36	0.387748
ESCs	E3.5	clone1	colony3	982	387.392	0.394493		TSCs	D12+c	clone2	3493	998.663	0.285904
ESCs	E3.5	clone1	colony3	1711	355.706	0.207894		TSCs	D12+c	clone2	2652	754.004	0.284315
ESCs	E3.5	clone1	colony3	1246	275.082	0.220772		TSCs	D12+c	clone2	6905	2051.1	0.297046
ESCs	E3.5	clone1	colony3	1686	215.514	0.127825		TSCs	D12+c	clone2	12658	6228.37	0.49205
ESCs	E3.5	clone1	colony3	1254	174.624	0.139253		TSCs	D12+c	clone2	3283	132.631	0.0403994
ESCs	E3.5	clone1	colony4	1111	70.4784	0.0634369		TSCs	D12+c	clone2	3734	726.843	0.194655
ESCs	E3.5	clone1	colony4	1847	601.8	0.325826		TSCs	D12+c	clone2	11254	3565.67	0.316836
ESCs	E3.5	clone1	colony4	999	87.0157	0.0871028		TSCs	D12+c	clone2	5684	1727.76	0.30397
ESCs	E3.5	clone1	colony4	1305	735.878	0.563892		TSCs	D12+c	clone2	4581	3007.24	0.656458
ESCs	E3.5	clone1	colony4	1415	237.204	0.167635		TSCs	D12+c	clone2	2994	365.588	0.122107
ESCs	E3.5	clone1	colony4	1528	744.529	0.487257		TSCs	D12+c	clone2	3014	1757.98	0.583272
ESCs	E3.5	clone1	colony4	1116	35.7412	0.0320261		TSCs	D12+c	clone2	7002	2740.56	0.391397
ESCs	E3.5	clone1	colony4	1030	39.4627	0.0383133		TSCs	D12+c	clone2	3071	1554.51	0.506191
ESCs	E3.5	clone1	colony4	1083	563.902	0.520685		TSCs	D12+c	clone2	3554	1013.18	0.285081
ESCs	E3.5	clone1	colony4	1503	964.165	0.641493		TSCs	D12+c	clone2	2215	73.651	0.033251
ESCs	E3.5	clone1	colony4	1439	29.9765	0.0208315		TSCs	D12+c	clone2	4282	582.114	0.135944
ESCs	E3.5	clone1	colony4	1509	538.141	0.356621		TSCs	D12+c	clone2	5120	1383.59	0.270233
ESCs	E3.5	clone1	colony4	2274	1123.83	0.494207		TSCs	D12+c	clone2	5090	2822.05	0.55443
ESCs	E3.5	clone1	colony4	1557	65.0392	0.0417721		TSCs	D12+c	clone2	3086	57.8588	0.0187488
ESCs	E3.5	clone1	colony4	2729	1656.45	0.606982		TSCs	D12+c	clone2	6928	1589.06	0.229368
ESCs	E3.5	clone1	colony4	1299	375.702	0.289224		TSCs	D12+c	clone2	3445	79.9726	0.0232141
ESCs	E3.5	clone1	colony4	1134	24.3255	0.0214511		TSCs	D12+c	clone2	3045	108.8	0.0357307
ESCs	E3.5	clone1	colony4	1273	776.502	0.609978		TSCs	D12+c	clone2	8799	883.024	0.100355
ESCs	E3.5	clone1	colony4	2075	792.329	0.381846		TSCs	D12+c	clone2	7504	2628.41	0.350268
ESCs	E3.5	clone1	colony4	1015	21.4471	0.0211301		TSCs	D12+c	clone2	5622	261.647	0.0465399
ESCs	E3.5	clone1	colony4	1665	34.3529	0.0206324		TSCs	D12+c	clone2	2136	47.549	0.0222608
ESCs	E3.5	clone1	colony4	1505	757.859	0.503561		TSCs	D12+c	clone2	3880	166.824	0.0429958
ESCs	E3.5	clone1	colony4	1311	810.545	0.618265		TSCs	D12+c	clone2	2696	132.067	0.0489862
ESCs	E3.5	clone1	colony4	2095	1244.76	0.594158		TSCs	D12+c	clone2	2792	977.651	0.350162
ESCs	E3.5	clone1	colony4	1130	708.369	0.626875		TSCs	D12+c	clone2	2335	112.878	0.0483419
ESCs	E3.5	clone1	colony4	1060	22.051	0.0208028		TSCs	D12+c	clone2	3129	110.075	0.0351788
ESCs	E3.5	clone1	colony4	1269	25.7804	0.0203155		TSCs	D12+c	clone2	2899	358.612	0.123702
ESCs	E3.5	clone1	colony4	1139	595.529	0.522853		TSCs	D12+c	clone2	3483	110.153	0.0316259
ESCs	E3.5	clone1	colony4	1146	667.608	0.582555		TSCs	D12+c	clone2	2481	64.5098	0.0260015
ESCs	E3.5	clone1	colony4	1531	905.349	0.591345		TSCs	D12+c	clone2	3245	78.0196	0.024043
ESCs	E3.5	clone1	colony4	3015	2032.34	0.674075		TSCs	D12+c	clone2	3540	89.2667	0.0252166
ESCs	E3.5	clone1	colony4	1187	31.0824	0.0261856		TSCs	D12+c	clone2	2046	180.522	0.0882315
ESCs	E3.5	clone1	colony4	1046	550.239	0.526041		TSCs	D12+c	clone2	3050	975.961	0.319987
ESCs	E3.5	clone1	colony4	1444	867.886	0.601029		TSCs	D12+c	clone2	2768	687.329	0.248313
ESCs	E3.5	clone1	colony4	1227	756.188	0.61629		TSCs	D12+c	clone2	5790	2868.76	0.495469
ESCs	E3.5	clone1	colony4	1476	819.796	0.555417		TSCs	D12+c	clone2	6245	2215.51	0.354765
ESCs	E3.5	clone1	colony4	1866	976.694	0.523416		TSCs	D12+c	clone2	4481	851.949	0.190125
ESCs	E3.5	clone1	colony4	1394	16.8902	0.0121164		TSCs	D12+c	clone2	10248	3498.6	0.341393
ESCs	E3.5	clone1	colony4	1418	786.816	0.554877		TSCs	D12+c	clone2	3059	897.596	0.293428
ESCs	E3.5	clone1	colony4	1241	778.18	0.627059		TSCs	D12+c	clone2	2195	1132.33	0.515866
ESCs	E3.5	clone1	colony4	964	461.267	0.478492		TSCs	D12+c	clone2	5126	1617.34	0.315516
ESCs	E3.5	clone1	colony4	1223	815.882	0.667116		TSCs	D12+c	clone2	2314	250.553	0.108277
ESCs	E3.5	clone1	colony4	1172	16.5608	0.0141304		TSCs	D12+c	clone2	3176	794.369	0.250116
ESCs	E3.5	clone1	colony4	1006	12.8275	0.0127509		TSCs	D12+c	clone2	6864	2571.25	0.374599
ESCs	E3.5	clone1	colony4	1328	23.3373	0.0175732		TSCs	D12+c	clone2	2338	1161.87	0.496951
ESCs	E3.5	clone1	colony4	1290	698.741	0.54166		TSCs	D12+c	clone2	2054	745.847	0.363119
ESCs	E3.5	clone1	colony4	1749	1225.67	0.700786		TSCs	D12+c	clone2	5654	1136.78	0.201057
ESCs	E3.5	clone1	colony4	1437	163.553	0.113816		TSCs	D12+c	clone2	3106	1459.32	0.469838
ESCs	E3.5	clone1	colony4	1409	769.588	0.546195		TSCs	D12+c	clone2	3418	672.031	0.196615
ESCs	E3.5	clone1	colony4	1595	961.769	0.60299		TSCs	D12+c	clone2	5632	2840.65	0.504376
ESCs	E3.5	clone1	colony4	1340	488.549	0.364589		TSCs	D12+c	clone2	3834	721.196	0.188105
ESCs	E3.5	clone1	colony5	1089	392.835	0.36073		TSCs	D12+c	clone2	6436	2810.96	0.436756
ESCs	E3.5	clone1	colony5	1022	373.71	0.365665		TSCs	D12+c	clone2	4802	1953.37	0.406782
ESCs	E3.5	clone1	colony5	1299	468.69	0.360808		TSCs	D12+c	clone2	9572	4407.63	0.460471
ESCs	E3.5	clone1	colony5	1181	157.02	0.132955		TSCs	D12+c	clone2	3588	673.482	0.187704
ESCs	E3.5	clone1	colony5	1172	39.1765	0.033427		TSCs	D12+c	clone2	3384	1830.13	0.54082
ESCs	E3.5	clone1	colony5	1446	464.945	0.321539		TSCs	D12+c	clone2	8871	3250.03	0.366366
ESCs	E3.5	clone1	colony5	1163	545.463	0.469014		TSCs	D12+c	clone2	3009	859.706	0.285712
ESCs	E3.5	clone1	colony5	1245	405.526	0.325723		TSCs	D12+c	clone2	4786	1689.69	0.353049
ESCs	E3.5	clone1	colony5	1185	512.075	0.43213		TSCs	D12+c	clone2	4828	763.714	0.158184
ESCs	E3.5	clone1	colony5	1003	103.769	0.103458		TSCs	D12+c	clone2	3231	714.933	0.221273
ESCs	E3.5	clone1	colony5	1527	372.498	0.243941		TSCs	D12+c	clone2	3576	765.788	0.214147
ESCs	E3.5	clone1	colony5	1655	593.502	0.358611		TSCs	D12+c	clone2	4851	645.576	0.133081
ESCs	E3.5	clone1	colony5	1421	507.447	0.357106		TSCs	D12+c	clone2	3887	1546.79	0.39794
ESCs	E3.5	clone1	colony5	1192	339.686	0.284972		TSCs	D12+c	clone2	5817	2939.1	0.50526
ESCs	E3.5	clone1	colony5	1031	337.196	0.327057		TSCs	D12+c	clone2	5156	2357.05	0.457147
ESCs	E3.5	clone1	colony5	1341	450.035	0.335597		TSCs	D12+c	clone2	2887	704.102	0.243887
ESCs	E3.5	clone1	colony5	1556	476.298	0.306104		TSCs	D12+c	clone2	4693	2092.05	0.445782
ESCs	E3.5	clone1	colony5	1219	323.039	0.265003		TSCs	D12+c	clone2	6072	706.529	0.116359
ESCs	E3.5	clone1	colony5	1168	466.682	0.399557		TSCs	D12+c	clone2	4698	1594.26	0.339349
ESCs	E3.5	clone1	colony5	1055	390.004	0.369672		TSCs	D12+c	clone2	4441	1847.77	0.416071
ESCs	E3.5	clone1	colony5	1879	753.169	0.400835		TSCs	D12+c	clone2	4545	240.788	0.0529787
ESCs	E3.5	clone1	colony5	1177	347.451	0.295201		TSCs	D12+c	clone2	5149	514.616	0.0999448
ESCs	E3.5	clone1	colony5	1179	295.925	0.250997		TSCs	D12+c	clone2	2179	292.216	0.134105
ESCs	E3.5	clone1	colony5	1106	300.412	0.27162		TSCs	D12+c	clone2	6641	999.188	0.150458
ESCs	E3.5	clone1	colony5	1119	385.588	0.344583		TSCs	D12+c	clone2	5075	767.227	0.151178
ESCs	E3.5	clone1	colony5	1315	623.671	0.474274		TSCs	D12+c	clone2	4632	574.059	0.123933
ESCs	E3.5	clone1	colony5	1275	242.969	0.190564		TSCs	D12+c	clone2	5439	1165.58	0.214301
ESCs	E3.5	clone1	colony6	2431	1527.64	0.628398		TSCs	D12+c	clone2	5206	2869.68	0.551226
ESCs	E3.5	clone1	colony6	1027	771.153	0.750879		TSCs	D12+c	clone2	3532	358.514	0.101504
ESCs	E3.5	clone1	colony6	981	541.518	0.552006		TSCs	D12+c	clone2	3561	658.494	0.184918
ESCs	E3.5	clone1	colony6	4227	3398.02	0.803884		TSCs	D12+c	clone2	2015	164.302	0.0815394
ESCs	E3.5	clone1	colony6	2192	69.8941	0.031886		TSCs	D12+c	clone2	5217	1470.06	0.281783
ESCs	E3.5	clone1	colony6	1199	956.886	0.79807		TSCs	D12+c	clone2	2531	791.592	0.312759
ESCs	E3.5	clone1	colony6	1379	963.729	0.698861		TSCs	D12+c	clone2	4589	1020.98	0.222484
ESCs	E3.5	clone1	colony6	1444	65.8824	0.0456249		TSCs	D12+c	clone2	6340	635.576	0.100249
ESCs	E3.5	clone1	colony6	1983	1589.98	0.801806		TSCs	D12+c	clone2	4619	1269.06	0.274748
ESCs	E3.5	clone1	colony6	2085	1789.98	0.858504		TSCs	D12+c	clone2	2764	249.557	0.0902883
ESCs	E3.5	clone1	colony6	2450	1103.72	0.450497		TSCs	D12+c	clone2	4257	660.937	0.155259
ESCs	E3.5	clone1	colony6	7515	6533.32	0.86937		TSCs	D12+c	clone2	7885	643.651	0.0816298
ESCs	E3.5	clone1	colony6	3123	2443.48	0.782414		TSCs	D12+c	clone2	5372	793.239	0.147662
ESCs	E3.5	clone1	colony6	2184	26.6275	0.0121921		TSCs	D12+c	clone2	3820	308.224	0.0806868
ESCs	E3.5	clone1	colony7	1718	42.702	0.0248556		TSCs	D12+c	clone2	4204	820.686	0.195216
ESCs	E3.5	clone1	colony7	1874	75.4667	0.0402704		TSCs	D12+c	clone2	4877	1142.45	0.234252
ESCs	E3.5	clone1	colony7	3559	200.396	0.0563069		TSCs	D12+c	clone2	3348	494.451	0.147685
ESCs	E3.5	clone1	colony7	1838	69.498	0.0378118		TSCs	D12+c	clone2	8492	1511.69	0.178014
ESCs	E3.5	clone1	colony7	1300	870.62	0.669707		TSCs	D12+c	clone2	5546	781.427	0.140899
ESCs	E3.5	clone1	colony7	1798	1168.27	0.649759		TSCs	D12+c	clone2	4379	1088.17	0.248498
ESCs	E3.5	clone1	colony7	4931	3625.05	0.735155		TSCs	D12+c	clone2	2768	660.722	0.2387
ESCs	E3.5	clone1	colony7	1478	1046.22	0.707859		TSCs	D12+c	clone2	5663	871.694	0.153928
ESCs	E3.5	clone1	colony7	1493	680.173	0.455574		TSCs	D12+c	clone2	2469	369.929	0.14983
ESCs	E3.5	clone1	colony7	2328	1357.56	0.583146		TSCs	D12+c	clone2	2934	551.157	0.187852
ESCs	E3.5	clone1	colony8	3075	36.5961	0.0119012		TSCs	D12+c	clone2	7374	1029.24	0.139576
ESCs	E3.5	clone1	colony8	1547	127.259	0.0822617		TSCs	D12+c	clone2	3987	777.616	0.195038
ESCs	E3.5	clone1	colony8	1289	98.6902	0.0765634		TSCs	D12+c	clone2	4425	823.533	0.186109
ESCs	E3.5	clone1	colony8	1105	95.9961	0.0868743		TSCs	D12+c	clone2	2256	417.827	0.185207
ESCs	E3.5	clone1	colony8	1240	312.933	0.252366		TSCs	D12+c	clone2	2192	324.494	0.148036
ESCs	E3.5	clone1	colony8	1289	586.11	0.454701		TSCs	D12+c	clone2	2270	375.906	0.165597
ESCs	E3.5	clone1	colony8	1184	427.988	0.361477		TSCs	D12+c	clone2	9001	1528.28	0.16979
ESCs	E3.5	clone1	colony8	1918	661.349	0.344812		TSCs	D12+c	clone2	3033	401.078	0.132238
ESCs	E3.5	clone1	colony8	2119	753.18	0.355441		TSCs	D12+c	clone2	10607	1553.97	0.146504
ESCs	E3.5	clone1	colony8	2095	431.6	0.206014		TSCs	D12+c	clone2	3924	719.137	0.183266
ESCs	E3.5	clone1	colony8	1008	626.588	0.621615		TSCs	D12+c	clone2	3030	431.169	0.1423
ESCs	E3.5	clone1	colony8	1205	815.231	0.676541		TSCs	D12+c	clone2	3452	877.208	0.254116
ESCs	E3.5	clone1	colony8	3870	1500.67	0.387771		TSCs	D12+c	clone2	3805	448.816	0.117954
ESCs	E3.5	clone1	colony8	1140	705.486	0.618848		TSCs	D12+c	clone2	4500	998.655	0.221923
ESCs	E3.5	clone1	colony8	1497	489.208	0.326792		TSCs	D12+c	clone2	7796	933.157	0.119697
ESCs	E3.5	clone1	colony8	2383	826.447	0.34681		TSCs	D12+c	clone2	6285	885.133	0.140833
ESCs	E3.5	clone1	colony8	1607	918.396	0.571497		TSCs	D12+c	clone2	7760	985.773	0.127033
ESCs	E3.5	clone1	colony8	987	471.518	0.477728		TSCs	D12+c	clone2	5376	1065.98	0.198285
ESCs	E3.5	clone1	colony8	1108	486.455	0.439039		TSCs	D12+c	clone2	3889	662.255	0.170289
ESCs	E3.5	clone1	colony8	1835	549.553	0.299484		TSCs	D12+c	clone2	3398	685.161	0.201636
ESCs	E3.5	clone1	colony8	1772	953.686	0.538198		TSCs	D12+c	clone2	1964	174.859	0.089032
ESCs	E3.5	clone1	colony8	1177	672.416	0.571296		TSCs	D12+c	clone2	3550	353.573	0.0995979
ESCs	E3.5	clone1	colony8	2439	1143.65	0.468903		TSCs	D12+c	clone2	3679	327.043	0.0888946
ESCs	E3.5	clone1	colony8	1791	220.396	0.123058		TSCs	D12+c	clone2	6241	783.526	0.125545
ESCs	E3.5	clone1	colony8	1523	405.353	0.266154		TSCs	D12+c	clone2	3286	694.816	0.211447
ESCs	E3.5	clone1	colony8	1832	1175.27	0.641523		TSCs	D12+c	clone2	2985	372.082	0.124651
ESCs	E3.5	clone1	colony8	1229	373.984	0.3043		TSCs	D12+c	clone2	2060	552.255	0.268085
ESCs	E3.5	clone1	colony8	1797	1065.03	0.59267		TSCs	D12+c	clone2	3782	223.102	0.0589905
ESCs	E3.5	clone1	colony8	1475	515.322	0.349371		TSCs	D12+c	clone2	2238	351.89	0.157234
ESCs	E3.5	clone1	colony8	1991	805.804	0.404723		TSCs	D12+c	clone2	7615	1576.82	0.207067
ESCs	E3.5	clone1	colony8	1356	724.447	0.534253		TSCs	D12+c	clone2	2210	423.675	0.191708
ESCs	E3.5	clone1	colony8	2140	1428.79	0.667658		TSCs	D12+c	clone2	3025	338.569	0.111924
ESCs	E3.5	clone1	colony8	1038	544.247	0.524323		TSCs	D12+c	clone2	6196	929.078	0.149948
ESCs	E3.5	clone1	colony8	2400	385.02	0.160425		TSCs	D12+c	clone2	4254	400.761	0.094208
ESCs	E3.5	clone1	colony8	1001	509.867	0.509357		TSCs	D12+c	clone2	2927	250.42	0.085555
ESCs	E3.5	clone1	colony8	1413	524.749	0.371372		TSCs	D12+c	clone2	4073	489.271	0.120125
ESCs	E3.5	clone1	colony8	1313	265.831	0.202461		TSCs	D12+c	clone2	2186	206.945	0.0946684
ESCs	E3.5	clone1	colony8	997	599.11	0.600913		TSCs	D12+c	clone2	5798	876.09	0.151102
ESCs	E3.5	clone1	colony8	1989	776.824	0.39056		TSCs	D12+c	clone2	3131	658.376	0.210277
ESCs	E3.5	clone1	colony8	1546	742.498	0.48027		TSCs	D12+c	clone2	2763	227.561	0.08236
ESCs	E3.5	clone1	colony8	1612	762.42	0.472965		TSCs	D12+c	clone2	4461	457.745	0.10261
ESCs	E3.5	clone1	colony8	1395	181.133	0.129845		TSCs	D12+c	clone2	1974	37.4392	0.0189662
ESCs	E3.5	clone1	colony8	2879	1466.78	0.509476		TSCs	D12+c	clone2	2796	588.506	0.210481
ESCs	E3.5	clone1	colony8	1184	712.133	0.601464		TSCs	D12+c	clone2	2326	268.475	0.115423
ESCs	E3.5	clone1	colony8	1089	516.62	0.474398		TSCs	D12+c	clone2	3323	483.749	0.145576
ESCs	E3.5	clone1	colony8	2685	1569.3	0.58447		TSCs	D12+c	clone2	2231	58.7137	0.0263172
ESCs	E3.5	clone1	colony8	1275	644.71	0.505655		TSCs	D12+c	clone2	2112	360.702	0.170787
ESCs	E3.5	clone1	colony8	995	705.486	0.709031		TSCs	D12+c	clone2	6958	517.941	0.0744382
ESCs	E3.5	clone1	colony8	1324	243.208	0.183692		TSCs	D12+c	clone2	2568	102.557	0.0399365
ESCs	E3.5	clone1	colony8	1147	223.565	0.194913		TSCs	D12+c	clone2	3592	369.008	0.10273
ESCs	E3.5	clone1	colony8	1752	1104.93	0.63067		TSCs	D12+c	clone2	2024	116.416	0.0575176
ESCs	E3.5	clone1	colony8	1320	700.718	0.530847		TSCs	D12+c	clone2	4224	358.361	0.0848392
ESCs	E3.5	clone1	colony8	2165	779.675	0.360127		TSCs	D12+c	clone2	3983	511.639	0.128456
ESCs	E3.5	clone1	colony8	1726	736.608	0.426772		TSCs	D12+c	clone2	3546	220.271	0.062118
ESCs	E3.5	clone1	colony8	1320	130.314	0.0987225		TSCs	D12+c	clone2	5473	412.78	0.0754212
ESCs	E3.5	clone1	colony8	1566	474.863	0.303233		TSCs	D12+c	clone2	2071	67.1412	0.0324197
ESCs	E3.5	clone1	colony9	1002	310.204	0.309585		TSCs	D12+c	clone2	4698	545.192	0.116048
ESCs	E3.5	clone1	colony9	1554	644.322	0.414621		TSCs	D12+c	clone2	2658	161.498	0.0607592
ESCs	E3.5	clone1	colony9	1172	569.467	0.485893		TSCs	D12+c	clone2	12087	885.357	0.0732487
ESCs	E3.5	clone1	colony9	1853	940.612	0.507616		TSCs	D12+c	clone2	3546	148.157	0.0417814
ESCs	E3.5	clone1	colony9	1210	309.106	0.255459		TSCs	D12+c	clone2	6226	511.773	0.0821993
ESCs	E3.5	clone1	colony9	1228	686.165	0.558766		TSCs	D12+c	clone2	2284	318.247	0.139338
ESCs	E3.5	clone1	colony9	1447	932.012	0.644099		TSCs	D12+c	clone2	6805	1093.44	0.160682
ESCs	E3.5	clone1	colony9	2580	1606.15	0.622538		TSCs	D12+c	clone2	2657	123.039	0.0463076
ESCs	E3.5	clone1	colony9	1519	842.345	0.554539		TSCs	D12+c	clone2	3921	266.263	0.0679068
ESCs	E3.5	clone1	colony9	2152	1253.81	0.582624		TSCs	D12+c	clone2	3694	167.165	0.045253
ESCs	E3.5	clone1	colony9	3044	1012.88	0.332746		TSCs	D12+c	clone2	5612	346.945	0.061822
ESCs	E3.5	clone1	colony9	2013	900.114	0.44715		TSCs	D12+c	clone2	4927	284.306	0.0577037
ESCs	E3.5	clone1	colony9	2358	1233.23	0.522999		TSCs	D12+c	clone2	3459	328.388	0.0949373
ESCs	E3.5	clone1	colony9	2025	84.2941	0.0416267		TSCs	D12+c	clone2	2074	131.09	0.0632065
ESCs	E3.5	clone1	colony9	1185	221.698	0.187087		TSCs	D12+c	clone2	3235	469.184	0.145034
ESCs	E3.5	clone1	colony9	1135	739.498	0.65154		TSCs	D12+c	clone2	8897	822.706	0.09247
ESCs	E3.5	clone1	colony9	1360	356.18	0.261897		TSCs	D12+c	clone2	2971	252.604	0.0850232
ESCs	E3.5	clone1	colony9	1181	677.776	0.573901		TSCs	D12+c	clone2	2782	223.725	0.0804189
ESCs	E3.5	clone1	colony9	1518	472.024	0.310951		TSCs	D12+c	clone2	3341	452.286	0.135375
ESCs	E3.5	clone1	colony9	1237	51.1843	0.0413778		TSCs	D12+c	clone2	2327	197.098	0.0847005
ESCs	E3.5	clone1	colony9	1430	607.784	0.425024		TSCs	D12+c	clone2	4701	616.647	0.131174
ESCs	E3.5	clone1	colony9	1287	736.031	0.571897		TSCs	D12+c	clone2	6969	899.126	0.129018
ESCs	E3.5	clone1	colony9	1026	448.906	0.43753		TSCs	D12+c	clone2	6486	549.557	0.0847297
ESCs	E3.5	clone1	colony9	1139	436.91	0.383591		TSCs	D12+c	clone2	2786	344.133	0.123522
ESCs	E3.5	clone1	colony9	1406	298.318	0.212175		TSCs	D12+c	clone2	3660	285.102	0.0778967
ESCs	E3.5	clone1	colony9	1213	186.702	0.153918		TSCs	D12+c	clone2	3224	306.184	0.0949703
ESCs	E3.5	clone1	colony9	1878	1081.93	0.576107		TSCs	D12+c	clone2	3409	470.086	0.137896
ESCs	E3.5	clone1	colony9	1769	395.337	0.223481		TSCs	D12+c	clone2	4071	330.514	0.0811874
ESCs	E3.5	clone1	colony9	1157	473.212	0.408999		TSCs	D12+c	clone2	3312	181.396	0.0547693
ESCs	E3.5	clone1	colony9	1649	253.404	0.153671		TSCs	D12+c	clone2	6294	660.035	0.104867
ESCs	E3.5	clone1	colony9	1139	131.369	0.115337		TSCs	D12+c	clone2	5654	582.953	0.103105
ESCs	E3.5	clone1	colony9	1022	20.9412	0.0204904		TSCs	D12+c	clone2	9267	681.365	0.0735259
ESCs	E3.5	clone1	colony9	1339	472.565	0.352924		TSCs	D12+c	clone2	7347	653.745	0.0889812
ESCs	E3.5	clone1	colony9	2039	1292.25	0.633765		TSCs	D12+c	clone2	2924	133.78	0.0457525
ESCs	E3.5	clone1	colony9	1245	39.2667	0.0315395		TSCs	D12+c	clone2	6040	498.145	0.0824744
ESCs	E3.5	clone1	colony9	1830	810	0.442623		TSCs	D12+c	clone2	3833	175.051	0.0456694
ESCs	E3.5	clone1	colony9	1536	205.141	0.133555		TSCs	D12+c	clone2	4663	198.796	0.0426327
ESCs	E3.5	clone1	colony9	1476	478.655	0.324292		TSCs	D12+c	clone2	3057	132.078	0.0432052
ESCs	E3.5	clone1	colony9	1322	399.573	0.302249		TSCs	D12+c	clone2	8733	777.153	0.0889904
ESCs	E3.5	clone1	colony9	1227	719.776	0.586615		TSCs	D12+c	clone2	4110	653.804	0.159076
ESCs	E3.5	clone1	colony9	1173	478.31	0.407766		TSCs	D12+c	clone2	8576	429.855	0.050123
ESCs	E3.5	clone1	colony9	967	562.118	0.581301		TSCs	D12+c	clone2	3454	304.788	0.0882421
ESCs	E3.5	clone1	colony9	966	411.722	0.426213		TSCs	D12+c	clone2	4666	781.384	0.167463
ESCs	E3.5	clone1	colony9	2404	119.086	0.0495367		TSCs	D12+c	clone2	3681	402.286	0.109287
ESCs	E3.5	clone1	colony9	1582	894.231	0.565254		TSCs	D12+c	clone2	4197	1334.57	0.317982
ESCs	E3.5	clone1	colony9	1042	510.004	0.489447		TSCs	D12+c	clone2	2473	194.631	0.0787025
ESCs	E3.5	clone1	colony9	1804	606.471	0.336181		TSCs	D12+c	clone2	2951	242.239	0.0820872
ESCs	E3.5	clone1	colony9	1752	981.82	0.560399		TSCs	D12+c	clone2	7933	552.129	0.0695991
ESCs	E3.5	clone1	colony9	1946	1213.86	0.623771		TSCs	D12+c	clone2	2234	85.1608	0.0381203
ESCs	E3.5	clone1	colony9	1791	139.024	0.0776234		TSCs	D12+c	clone2	8688	1074.07	0.123627
ESCs	E3.5	clone1	colony9	1448	635.443	0.438842		TSCs	D12+c	clone2	2707	153.925	0.056862
ESCs	E3.5	clone1	colony9	1401	377.518	0.269463		TSCs	D12+c	clone2	7203	1044.71	0.145038
ESCs	E3.5	clone1	colony9	1145	120.996	0.105673		TSCs	D12+c	clone2	4063	269.678	0.0663742
ESCs	E3.5	clone1	colony9	1931	44.8667	0.0232349		TSCs	D12+c	clone2	5375	955.227	0.177717
ESCs	E3.5	clone1	colony9	1495	94.0314	0.0628972		TSCs	D12+c	clone2	5487	702.451	0.128021
ESCs	E3.5	clone2	colony10	3273	97.9922	0.0299396		TSCs	D12+c	clone2	6048	698.698	0.115525
ESCs	E3.5	clone2	colony10	977	49.2353	0.0503944		TSCs	D12+c	clone2	3275	270.235	0.0825146
ESCs	E3.5	clone2	colony10	1382	23.851	0.0172583		TSCs	D12+c	clone2	4620	315.616	0.0683151
ESCs	E3.5	clone2	colony10	2263	42.6902	0.0188644		TSCs	D12+c	clone2	4282	878.49	0.205159
ESCs	E3.5	clone2	colony10	1726	49.3333	0.0285825		TSCs	D12+c	clone2	2190	124.878	0.0570221
ESCs	E3.5	clone2	colony10	1953	94.2275	0.0482475		TSCs	D12+c	clone2	2789	155.263	0.0556697
ESCs	E3.5	clone2	colony10	1032	291.718	0.282672		TSCs	D12+c	clone2	6357	832.624	0.130977
ESCs	E3.5	clone2	colony10	969	266.31	0.27483		TSCs	D12+c	clone2	7170	692.145	0.0965335
ESCs	E3.5	clone2	colony10	2152	40.4	0.0187732		TSCs	D12+c	clone2	3211	124.259	0.0386979
ESCs	E3.5	clone2	colony10	2888	1571.42	0.54412		TSCs	D12+c	clone2	6950	866.212	0.124635
ESCs	E3.5	clone2	colony10	5633	2319.47	0.411765		TSCs	D12+c	clone2	7097	678.647	0.0956245
ESCs	E3.5	clone2	colony10	1297	324.976	0.25056		TSCs	D12+c	clone2	2679	114.957	0.0429104
ESCs	E3.5	clone2	colony10	2052	480.827	0.234321		TSCs	D12+c	clone2	4994	236.012	0.0472591
ESCs	E3.5	clone2	colony10	3612	2211.44	0.612248		TSCs	D12+c	clone2	5426	639.584	0.117874
ESCs	E3.5	clone2	colony10	2660	1928.64	0.725051		TSCs	D12+c	clone2	2049	141.098	0.0688619
ESCs	E3.5	clone2	colony10	998	279.012	0.279571		TSCs	D12+c	clone2	3280	246.318	0.0750968
ESCs	E3.5	clone2	colony10	1171	418.722	0.357576		TSCs	D12+c	clone2	4996	467.573	0.0935894
ESCs	E3.5	clone2	colony10	2090	1206.33	0.577191		TSCs	D12+c	clone2	14084	1066.37	0.0757152
ESCs	E3.5	clone2	colony10	1919	451.318	0.235184		TSCs	D12+c	clone2	2252	85.1804	0.0378243
ESCs	E3.5	clone2	colony10	4927	2771.57	0.562527		TSCs	D12+c	clone2	6510	513.267	0.0788428
ESCs	E3.5	clone2	colony10	2381	1496.12	0.628357		TSCs	D12+c	clone2	2198	85.5216	0.0389088
ESCs	E3.5	clone2	colony10	5168	2612	0.505417		TSCs	D12+c	clone2	5325	612.996	0.115117
ESCs	E3.5	clone2	colony10	973	332.576	0.341805		TSCs	D12+c	clone2	3627	325.616	0.0897755
ESCs	E3.5	clone2	colony10	1946	476.522	0.244872		TSCs	D12+c	clone2	4901	484.835	0.0989258
ESCs	E3.5	clone2	colony10	2358	740.059	0.31385		TSCs	D12+c	clone2	8689	249.067	0.0286646
ESCs	E3.5	clone2	colony1	1541	375.278	0.243529		TSCs	D12+c	clone2	5192	481.439	0.0927271
ESCs	E3.5	clone2	colony1	1716	213.553	0.124448		TSCs	D12+c	clone2	2047	52.3765	0.0255869
ESCs	E3.5	clone2	colony1	1730	203.09	0.117393		TSCs	D12+c	clone2	7844	657.094	0.0837703
ESCs	E3.5	clone2	colony1	1041	153.475	0.14743		TSCs	D12+c	clone2	2362	230.729	0.0976839
ESCs	E3.5	clone2	colony1	982	110.6	0.112627		TSCs	D12+c	clone2	3960	196.078	0.0495148
ESCs	E3.5	clone2	colony1	1017	145.035	0.142611		TSCs	D12+c	clone2	2791	171.788	0.0615508
ESCs	E3.5	clone2	colony1	1210	253.886	0.209823		TSCs	D12+c	clone2	10029	437.91	0.0436644
ESCs	E3.5	clone2	colony1	1071	145.984	0.136307		TSCs	D12+c	clone2	7581	393.557	0.0519136
ESCs	E3.5	clone2	colony1	1183	235.408	0.198992		TSCs	D12+c	clone2	7033	254.902	0.0362437
ESCs	E3.5	clone2	colony1	1064	109.945	0.103332		TSCs	D12+c	clone2	3958	822.941	0.207918
ESCs	E3.5	clone2	colony1	1210	302.816	0.250261		TSCs	D12+c	clone2	3537	204.149	0.0577181
ESCs	E3.5	clone2	colony1	1150	156.847	0.136389		TSCs	D12+c	clone2	2326	179.102	0.077
ESCs	E3.5	clone2	colony1	3237	868.576	0.268328		TSCs	D12+c	clone2	2389	980.075	0.410245
ESCs	E3.5	clone2	colony1	1889	537.926	0.284767		TSCs	D12+c	clone2	4796	115.227	0.0240257
ESCs	E3.5	clone2	colony1	986	171.42	0.173854		TSCs	D12+c	clone2	4523	816.651	0.180555
ESCs	E3.5	clone2	colony1	1478	360.024	0.243588		TSCs	D12+c	clone2	7465	386.667	0.0517973
ESCs	E3.5	clone2	colony1	1029	271.161	0.263519		TSCs	D12+c	clone2	4518	277.29	0.0613745
ESCs	E3.5	clone2	colony1	1124	333.494	0.296703		TSCs	D12+c	clone2	3194	221.867	0.0694636
ESCs	E3.5	clone2	colony1	1951	438.529	0.224772		TSCs	D12+c	clone2	4180	651.267	0.155805
ESCs	E3.5	clone2	colony1	1558	106.827	0.068567		TSCs	D12+c	clone2	2148	140.678	0.0654928
ESCs	E3.5	clone2	colony1	1478	71.2588	0.048213		TSCs	D12+c	clone2	5523	1177.82	0.213257
ESCs	E3.5	clone2	colony1	1068	275.757	0.258199		TSCs	D12+c	clone2	3111	323.922	0.104121
ESCs	E3.5	clone2	colony1	1130	78.2196	0.0692209		TSCs	D12+c	clone2	7681	2243.54	0.29209
ESCs	E3.5	clone2	colony1	1049	236.153	0.225122		TSCs	D12+c	clone2	3026	143.388	0.0473854
ESCs	E3.5	clone2	colony1	1105	347.973	0.314907		TSCs	D12+c	clone2	3853	174.525	0.045296
ESCs	E3.5	clone2	colony1	1758	562.945	0.320219		TSCs	D12+c	clone2	4360	1090.16	0.250037
ESCs	E3.5	clone2	colony1	1043	338.294	0.324347		TSCs	D12+c	clone2	2229	313.859	0.140807
ESCs	E3.5	clone2	colony1	1980	537.216	0.271321		TSCs	D12+c	clone2	2716	349.584	0.128713
ESCs	E3.5	clone2	colony1	1232	429.62	0.348717		TSCs	D12+c	clone2	3226	1567.92	0.486027
ESCs	E3.5	clone2	colony1	980	323.384	0.329984		TSCs	D12+c	clone2	2706	137.733	0.0508992
ESCs	E3.5	clone2	colony1	1171	227.647	0.194404		TSCs	D12+c	clone2	7143	811.106	0.113553
ESCs	E3.5	clone2	colony1	1003	60.6549	0.0604735		TSCs	D12+c	clone2	6286	639.255	0.101695
ESCs	E3.5	clone2	colony1	2286	554.035	0.24236		TSCs	D12+c	clone2	3472	382.906	0.110284
ESCs	E3.5	clone2	colony1	1461	159.314	0.109044		TSCs	D12+c	clone2	4987	419.145	0.0840475
ESCs	E3.5	clone2	colony1	2330	684.086	0.293599		TSCs	D12+c	clone2	4419	689.196	0.155962
ESCs	E3.5	clone2	colony1	1152	235.584	0.2045		TSCs	D12+c	clone2	2145	474.529	0.221226
ESCs	E3.5	clone2	colony1	2994	266.11	0.088881		TSCs	D12+c	clone2	6078	1233.83	0.202999
ESCs	E3.5	clone2	colony1	1061	278.29	0.26229		TSCs	D12+c	clone2	3592	549.031	0.152848
ESCs	E3.5	clone2	colony1	2228	101.431	0.0455258		TSCs	D12+c	clone2	5818	837.808	0.144003
ESCs	E3.5	clone2	colony1	1659	431.753	0.260249		TSCs	D12+c	clone2	5866	920.514	0.156924
ESCs	E3.5	clone2	colony1	1469	205.251	0.139722		TSCs	D12+c	clone2	2196	194.184	0.0884264
ESCs	E3.5	clone2	colony1	1199	360.376	0.300564		TSCs	D12+c	clone2	3837	1002	0.261141
ESCs	E3.5	clone2	colony1	1166	217.075	0.18617		TSCs	D12+c	clone2	5091	1212.39	0.238143
ESCs	E3.5	clone2	colony1	2646	859.976	0.32501		TSCs	D12+c	clone2	2967	645.82	0.217668
ESCs	E3.5	clone2	colony1	1797	561.298	0.312353		TSCs	D12+c	clone2	2052	870.376	0.42416
ESCs	E3.5	clone2	colony1	1311	379.384	0.289385		TSCs	D12+c	clone2	2158	333.2	0.154402
ESCs	E3.5	clone2	colony1	1238	408.812	0.33022		TSCs	D12+c	clone2	3081	77.0902	0.0250212
ESCs	E3.5	clone2	colony1	986	337.361	0.342151		TSCs	D12+c	clone2	4315	142.322	0.032983
ESCs	E3.5	clone2	colony1	1970	659.263	0.334651		TSCs	D12+c	clone2	6448	457.702	0.0709836
ESCs	E3.5	clone2	colony1	1196	417.137	0.348777		TSCs	D12+c	clone2	3892	272.655	0.0700552
ESCs	E3.5	clone2	colony1	2246	697.843	0.310705		TSCs	D12+c	clone2	15430	3329.12	0.215756
ESCs	E3.5	clone2	colony1	981	305.541	0.311459		TSCs	D12+c	clone2	4949	392.071	0.0792222
ESCs	E3.5	clone2	colony1	1173	259.886	0.221557		TSCs	D12+c	clone2	2884	497.184	0.172394
ESCs	E3.5	clone2	colony1	1198	354.545	0.295948		TSCs	D12+c	clone2	8239	658.549	0.0799307
ESCs	E3.5	clone2	colony1	986	347.075	0.352003		TSCs	D12+c	clone2	5187	283.369	0.0546305
ESCs	E3.5	clone2	colony1	1051	332.918	0.316763		TSCs	D12+c	clone2	5339	1148.6	0.215133
ESCs	E3.5	clone2	colony1	2397	712.608	0.297292		TSCs	D12+c	clone2	6432	1272.33	0.197813
ESCs	E3.5	clone2	colony1	1249	461.804	0.369739		TSCs	D12+c	clone2	6454	1733.7	0.268624
ESCs	E3.5	clone2	colony1	2158	613.392	0.284241		TSCs	D12+c	clone2	2749	322.251	0.117225
ESCs	E3.5	clone2	colony1	1000	90.7098	0.0907098		TSCs	D12+c	clone2	5519	907.467	0.164426
ESCs	E3.5	clone2	colony2	1175	41.5765	0.0353842		TSCs	D12+c	clone2	4049	951.275	0.234941
ESCs	E3.5	clone2	colony2	1302	69.7412	0.0535647		TSCs	D12+c	clone2	3340	540.412	0.1618
ESCs	E3.5	clone2	colony2	1454	721.792	0.496418		TSCs	D12+c	clone2	2171	285.231	0.131382
ESCs	E3.5	clone2	colony2	1775	48.2667	0.0271925		TSCs	D12+c	clone2	5828	770.412	0.132191
ESCs	E3.5	clone2	colony2	1569	784.286	0.499864		TSCs	D12+c	clone2	3028	542.008	0.178999
ESCs	E3.5	clone2	colony2	2462	804.039	0.32658		TSCs	D12+c	clone2	2766	457.349	0.165347
ESCs	E3.5	clone2	colony2	2285	1203.28	0.526599		TSCs	D12+c	clone2	7807	1178.31	0.150929
ESCs	E3.5	clone2	colony2	1472	821.396	0.558014		TSCs	D12+c	clone2	4410	746.647	0.169308
ESCs	E3.5	clone2	colony2	1134	571.565	0.504025		TSCs	D12+c	clone2	2660	180.616	0.0679006
ESCs	E3.5	clone2	colony2	2638	1463.51	0.554779		TSCs	D12+c	clone2	2138	29.9569	0.0140116
ESCs	E3.5	clone2	colony2	1296	518.784	0.400297		TSCs	D12+c	clone2	6134	1126.02	0.18357
ESCs	E3.5	clone2	colony2	1929	1281.58	0.664374		TSCs	D12+c	clone2	3395	639.259	0.188294
ESCs	E3.5	clone2	colony2	2356	1192.07	0.505974		TSCs	D12+c	clone2	10083	1326.95	0.131603
ESCs	E3.5	clone2	colony2	1107	522.561	0.472051		TSCs	D12+c	clone2	4866	623.467	0.128127
ESCs	E3.5	clone2	colony2	1396	784.326	0.561838		TSCs	D12+c	clone2	3051	376.953	0.123551
ESCs	E3.5	clone2	colony2	1233	652.659	0.529326		TSCs	D12+c	clone2	3156	464.612	0.147215
ESCs	E3.5	clone2	colony2	1135	623.784	0.54959		TSCs	D12+c	clone2	1992	189.565	0.095163
ESCs	E3.5	clone2	colony2	1292	757.255	0.586111		TSCs	D12+c	clone2	3635	666.341	0.183313
ESCs	E3.5	clone2	colony2	1521	1052.16	0.691756		TSCs	D12+c	clone2	7992	1404.05	0.175682
ESCs	E3.5	clone2	colony2	1235	586.827	0.475164		TSCs	D12+c	clone2	12882	1533.53	0.119044
ESCs	E3.5	clone2	colony2	1161	478.447	0.412099		TSCs	D12+c	clone2	4566	563.098	0.123324
ESCs	E3.5	clone2	colony2	1779	732.329	0.411652		TSCs	D12+c	clone2	3519	132.31	0.0375987
ESCs	E3.5	clone2	colony2	1564	416.251	0.266145		TSCs	D12+c	clone2	4133	536.275	0.129754
ESCs	E3.5	clone2	colony2	2194	1131.49	0.51572		TSCs	D12+c	clone2	2091	93.3451	0.0446414
ESCs	E3.5	clone2	colony2	1093	401.016	0.366895		TSCs	D12+c	clone2	5328	1040.52	0.195293
ESCs	E3.5	clone2	colony3	1143	8.93726	0.00781912		TSCs	D12+c	clone2	7803	970.804	0.124414
ESCs	E3.5	clone2	colony3	1087	8.51373	0.00783231		TSCs	D12+c	clone2	10211	1149.53	0.112578
ESCs	E3.5	clone2	colony3	1424	514.071	0.361005		TSCs	D12+c	clone2	2576	336.831	0.130758
ESCs	E3.5	clone2	colony3	1848	745.839	0.403593		TSCs	D12+c	clone2	2253	176.114	0.0781685
ESCs	E3.5	clone2	colony3	1255	504.867	0.402284		TSCs	D12+c	clone2	2941	211.451	0.0718976
ESCs	E3.5	clone2	colony3	1054	350.859	0.332883		TSCs	D12+c	clone2	8698	1908.19	0.219383
ESCs	E3.5	clone2	colony3	1635	724.514	0.443128		TSCs	D12+c	clone2	2900	276.643	0.0953942
ESCs	E3.5	clone2	colony3	1409	590.612	0.419171		TSCs	D12+c	clone2	3240	469.294	0.144844
ESCs	E3.5	clone2	colony3	995	381.678	0.383596		TSCs	D12+c	clone2	4769	401.996	0.0842936
ESCs	E3.5	clone2	colony3	1574	696.824	0.442709		TSCs	D12+c	clone2	3886	685.749	0.176467
ESCs	E3.5	clone2	colony3	1034	460.592	0.445447		TSCs	D12+c	clone2	5052	582.761	0.115352
ESCs	E3.5	clone2	colony3	1772	734.49	0.414498		TSCs	D12+c	clone2	5219	391.847	0.0750809
ESCs	E3.5	clone2	colony3	1128	541.776	0.480298		TSCs	D12+c	clone2	2755	261.886	0.0950585
ESCs	E3.5	clone2	colony3	1998	1045.48	0.523262		TSCs	D12+c	clone2	9182	1490.76	0.162356
ESCs	E3.5	clone2	colony3	1428	644.326	0.451208		TSCs	D12+c	clone2	4214	232.455	0.0551625
ESCs	E3.5	clone2	colony3	1312	504.553	0.384568		TSCs	D12+c	clone2	3076	774.18	0.251684
ESCs	E3.5	clone2	colony3	1544	685.753	0.444141		TSCs	D12+c	clone2	10061	410.882	0.0408391
ESCs	E3.5	clone2	colony3	1645	642.416	0.390526		TSCs	D12+c	clone2	4712	437.145	0.0927727
ESCs	E3.5	clone2	colony3	1261	583.984	0.463112		TSCs	D12+c	clone2	2004	26.8275	0.013387
ESCs	E3.5	clone2	colony3	1300	513.02	0.39463		TSCs	D12+c	clone2	4345	305.553	0.0703229
ESCs	E3.5	clone2	colony3	2219	1141.97	0.514632		TSCs	D12+c	clone2	2620	325.761	0.124336
ESCs	E3.5	clone2	colony3	1119	417.945	0.373499		TSCs	D12+c	clone2	2669	625.588	0.234391
ESCs	E3.5	clone2	colony3	1187	274.769	0.231482		TSCs	D12+c	clone2	4854	703.11	0.144852
ESCs	E3.5	clone2	colony3	1082	522.604	0.482998		TSCs	D12+c	clone2	4392	539.694	0.122881
ESCs	E3.5	clone2	colony3	964	302.784	0.314092		TSCs	D12+c	clone2	7295	1125.44	0.154275
ESCs	E3.5	clone2	colony3	1034	290.286	0.280741		TSCs	D12+c	clone2	7309	1515.23	0.20731
ESCs	E3.5	clone2	colony3	1860	730.259	0.392612		TSCs	D12+c	clone2	3155	248.278	0.0786936
ESCs	E3.5	clone2	colony3	2097	1000.63	0.477173		TSCs	D12+c	clone2	2104	267.165	0.126979
ESCs	E3.5	clone2	colony3	1004	511.506	0.509468		TSCs	D12+c	clone2	2952	245.173	0.083053
ESCs	E3.5	clone2	colony3	1077	433.592	0.402593		TSCs	D12+c	clone2	4432	448.639	0.101227
ESCs	E3.5	clone2	colony3	2461	744.169	0.302385		TSCs	D12+c	clone2	5955	1743.01	0.292697
ESCs	E3.5	clone2	colony3	1475	738.933	0.500972		TSCs	D12+c	clone2	6029	1856.55	0.307937
ESCs	E3.5	clone2	colony3	1275	500.6	0.392627		TSCs	D12+c	clone2	12377	2118.75	0.171184
ESCs	E3.5	clone2	colony3	1101	322.161	0.292607		TSCs	D12+c	clone2	4874	1472.18	0.302048
ESCs	E3.5	clone2	colony3	1117	479.047	0.428869		TSCs	D12+c	clone2	3152	453.776	0.143965
ESCs	E3.5	clone2	colony3	1142	518.482	0.454013		TSCs	D12+c	clone2	4324	666.294	0.154092
ESCs	E3.5	clone2	colony3	1284	148.549	0.115692		TSCs	D12+c	clone2	6595	1211.17	0.18365
ESCs	E3.5	clone2	colony3	3025	1148.97	0.379824		TSCs	D12+c	clone2	2821	438.502	0.155442
ESCs	E3.5	clone2	colony3	1092	488.714	0.44754		TSCs	D12+c	clone2	2803	202.8	0.0723511
ESCs	E3.5	clone2	colony3	1963	885.443	0.451066		TSCs	D12+c	clone2	2042	263.98	0.129275
ESCs	E3.5	clone2	colony3	1601	635.859	0.397164		TSCs	D12+c	clone2	5256	1409.18	0.268108
ESCs	E3.5	clone2	colony3	1131	404.706	0.35783		TSCs	D12+c	clone2	7788	1167.9	0.149961
ESCs	E3.5	clone2	colony3	1138	484.937	0.426131		TSCs	D12+c	clone2	9843	2320.12	0.235712
ESCs	E3.5	clone2	colony3	1101	538.733	0.489313		TSCs	D12+c	clone2	6212	574.188	0.0924321
ESCs	E3.5	clone2	colony3	1603	809.475	0.504975		TSCs	D12+c	clone2	8647	2145.68	0.248141
ESCs	E3.5	clone2	colony3	968	256.49	0.264969		TSCs	D12+c	clone2	10572	2516.4	0.238025
ESCs	E3.5	clone2	colony4	1070	4.52549	0.00422943		TSCs	D12+c	clone2	8909	673.631	0.0756125
ESCs	E3.5	clone2	colony4	1988	740.471	0.37247		TSCs	D12+c	clone2	3199	545.729	0.170594
ESCs	E3.5	clone2	colony4	1038	103.631	0.0998375		TSCs	D12+c	clone2	3009	607.529	0.201904
ESCs	E3.5	clone2	colony4	984	283.518	0.288128		TSCs	D12+c	clone2	10633	2032.13	0.191115
ESCs	E3.5	clone2	colony4	985	231.188	0.234709		TSCs	D12+c	clone2	4737	813.188	0.171667
ESCs	E3.5	clone2	colony4	1191	80.2745	0.0674009		TSCs	D12+c	clone2	11625	1819.79	0.156541
ESCs	E3.5	clone2	colony4	1472	420.659	0.285774		TSCs	D12+c	clone2	2495	712.6	0.285611
ESCs	E3.5	clone2	colony4	1105	23.549	0.0213113		TSCs	D12+c	clone2	3963	288.561	0.0728137
ESCs	E3.5	clone2	colony4	1855	530.769	0.286129		TSCs	D12+c	clone2	2677	874.569	0.326697
ESCs	E3.5	clone2	colony4	2449	622.071	0.25401		TSCs	D12+c	clone2	3819	307.427	0.0804995
ESCs	E3.5	clone2	colony4	1276	505.961	0.396521		TSCs	D12+c	clone2	2698	424.643	0.157392
ESCs	E3.5	clone2	colony4	1877	100.141	0.0533517		TSCs	D12+c	clone2	4672	2424.23	0.518884
ESCs	E3.5	clone2	colony4	1409	301.192	0.213763		TSCs	D12+c	clone2	6367	1510.04	0.237166
ESCs	E3.5	clone2	colony4	1216	180.322	0.148291		TSCs	D12+c	clone2	8944	2666.27	0.298107
ESCs	E3.5	clone2	colony4	1539	86.149	0.0559773		TSCs	D12+c	clone2	9978	2662.18	0.266805
ESCs	E3.5	clone2	colony4	1298	483.714	0.372661		TSCs	D12+c	clone2	2667	135.678	0.0508731
ESCs	E3.5	clone2	colony4	2287	531.796	0.23253		TSCs	D12+c	clone2	2130	58.6784	0.0275486
ESCs	E3.5	clone2	colony4	1394	359.745	0.258067		TSCs	D12+c	clone2	10648	3935.47	0.369597
ESCs	E3.5	clone2	colony4	992	189.667	0.191196		TSCs	D12+c	clone2	2815	1119.22	0.39759
ESCs	E3.5	clone2	colony4	1873	613.569	0.327586		TSCs	D12+c	clone2	3364	621.569	0.184771
ESCs	E3.5	clone2	colony4	1629	64.7294	0.0397357		TSCs	D12+c	clone2	2600	454.569	0.174834
ESCs	E3.5	clone2	colony4	1449	302.561	0.208807		TSCs	D12+c	clone2	10181	3392.78	0.333247
ESCs	E3.5	clone2	colony4	1628	506.988	0.311418		TSCs	D12+c	clone2	3886	144.075	0.0370753
ESCs	E3.5	clone2	colony4	1195	253.059	0.211765		TSCs	D12+c	clone2	4892	496.557	0.101504
ESCs	E3.5	clone2	colony4	1064	98.5373	0.0926102		TSCs	D12+c	clone2	3238	108.761	0.0335889
ESCs	E3.5	clone2	colony4	1374	68.051	0.0495276		TSCs	D12+c	clone2	6882	1537.68	0.223435
ESCs	E3.5	clone2	colony4	1496	551.831	0.368871		TSCs	D12+c	clone2	10656	2151.76	0.201929
ESCs	E3.5	clone2	colony4	2283	258.761	0.113342		TSCs	D12+c	clone2	3278	632.008	0.192803
ESCs	E3.5	clone2	colony4	1665	743.722	0.44668		TSCs	D12+c	clone2	3058	1233.79	0.403464
ESCs	E3.5	clone2	colony4	1031	237.051	0.229923		TSCs	D12+c	clone2	2773	404.843	0.145995
ESCs	E3.5	clone2	colony4	1708	570.294	0.333896		TSCs	D12+c	clone2	11709	1227.42	0.104827
ESCs	E3.5	clone2	colony4	1959	268.212	0.136913		TSCs	D12+c	clone2	5646	1322.75	0.234281
ESCs	E3.5	clone2	colony4	1932	299.141	0.154835		TSCs	D12+c	clone2	5301	1560.45	0.29437
ESCs	E3.5	clone2	colony4	1640	542.126	0.330564		TSCs	D12+c	clone2	8454	1292.36	0.15287
ESCs	E3.5	clone2	colony4	1049	65.3255	0.0622741		TSCs	D12+c	clone2	7952	2738.3	0.344354
ESCs	E3.5	clone2	colony4	1936	672.926	0.347585		TSCs	D12+c	clone2	4548	953.773	0.209713
ESCs	E3.5	clone2	colony4	1923	490.322	0.254977		TSCs	D12+c	clone2	4732	833.455	0.176132
ESCs	E3.5	clone2	colony4	1071	237.949	0.222175		TSCs	D12+c	clone2	7347	1323.87	0.180193
ESCs	E3.5	clone2	colony4	1326	211.62	0.159592		TSCs	D12+c	clone2	4503	654.788	0.145412
ESCs	E3.5	clone2	colony4	1032	248.749	0.241036		TSCs	D12+c	clone2	7129	1410.09	0.197796
ESCs	E3.5	clone2	colony4	1054	329.039	0.312181		TSCs	D12+c	clone2	2035	315.455	0.155015
ESCs	E3.5	clone2	colony4	1055	223.565	0.21191		TSCs	D12+c	clone2	4620	491.161	0.106312
ESCs	E3.5	clone2	colony4	1222	327.145	0.267713		TSCs	D12+c	clone2	2101	73.2784	0.0348779
ESCs	E3.5	clone2	colony5	993	292.353	0.294414		TSCs	D12+c	clone2	2122	88.949	0.0419175
ESCs	E3.5	clone2	colony5	1019	316.471	0.31057		TSCs	D12+c	clone2	3184	101.173	0.0317753
ESCs	E3.5	clone2	colony5	2124	569.533	0.268142		TSCs	D12+c	clone2	6559	232.659	0.0354717
ESCs	E3.5	clone2	colony5	1220	389.38	0.319164		TSCs	D12+c	clone2	3046	126.169	0.0414211
ESCs	E3.5	clone2	colony5	995	60.3451	0.0606483		TSCs	D12+c	clone2	2180	75.1804	0.0344864
ESCs	E3.5	clone2	colony5	1155	292.69	0.253411		TSCs	D12+c	clone2	1989	182.541	0.0917754
ESCs	E3.5	clone2	colony5	1597	418.867	0.262283		TSCs	D12+c	clone2	3150	1183.82	0.375817
ESCs	E3.5	clone2	colony5	1225	355.31	0.290049		TSCs	D12+c	clone2	4800	805.929	0.167902
ESCs	E3.5	clone2	colony5	1362	536.965	0.394247		TSCs	D12+c	clone2	4323	731.38	0.169184
ESCs	E3.5	clone2	colony5	1604	256.514	0.159921		TSCs	D12+c	clone2	6076	865.302	0.142413
ESCs	E3.5	clone2	colony5	1044	198.541	0.190174		TSCs	D12+c	clone2	3082	452.973	0.146974
ESCs	E3.5	clone2	colony5	966	385.667	0.399241		TSCs	D12+c	clone2	8167	1278.13	0.156499
ESCs	E3.5	clone2	colony5	1841	357.082	0.193961		TSCs	D12+c	clone2	2568	888.941	0.346161
ESCs	E3.5	clone2	colony5	1247	407.184	0.326531		TSCs	D12+c	clone2	4408	202.404	0.0459174
ESCs	E3.5	clone2	colony5	1627	430.871	0.264825		TSCs	D12+c	clone2	3569	1347.18	0.377467
ESCs	E3.5	clone2	colony5	1936	347.267	0.179373		TSCs	D12+c	clone2	8797	2801.9	0.318506
ESCs	E3.5	clone2	colony5	1410	259.839	0.184283		TSCs	D12+c	clone2	3401	2051.96	0.60334
ESCs	E3.5	clone2	colony5	1732	489.627	0.282695		TSCs	D12+c	clone2	10310	2439.04	0.23657
ESCs	E3.5	clone2	colony5	1017	332.302	0.326747		TSCs	D12+c	clone2	5197	1449.83	0.278975
ESCs	E3.5	clone2	colony5	1040	257.506	0.247602		TSCs	D12+c	clone2	4256	2569.26	0.603679
ESCs	E3.5	clone2	colony5	2198	279.012	0.126939		TSCs	D12+c	clone2	6268	509	0.0812061
ESCs	E3.5	clone2	colony5	1093	6.45882	0.00590926		TSCs	D12+c	clone2	4410	857.965	0.19455
ESCs	E3.5	clone2	colony6	1105	11.1882	0.0101251		TSCs	D12+c	clone2	4506	213.4	0.0473591
ESCs	E3.5	clone2	colony6	1338	18.5137	0.0138369		TSCs	D12+c	clone2	16328	7951.12	0.486962
ESCs	E3.5	clone2	colony6	1141	726.722	0.636916		TSCs	D12+c	clone2	4006	492.914	0.123044
ESCs	E3.5	clone2	colony6	2211	1054.15	0.476775		TSCs	D12+c	clone2	2343	498.686	0.212841
ESCs	E3.5	clone2	colony6	3800	2839.62	0.747268		TSCs	D12+c	clone2	2970	1207.21	0.406467
ESCs	E3.5	clone2	colony6	1824	1427.35	0.78254		TSCs	D12+c	clone2	3439	147.471	0.0428818
ESCs	E3.5	clone2	colony6	1518	644.122	0.424323		TSCs	D12+c	clone2	8218	2628.59	0.319857
ESCs	E3.5	clone2	colony6	1029	869.267	0.844768		TSCs	D12+c	clone2	3187	390.247	0.12245
ESCs	E3.5	clone2	colony6	2988	1777.27	0.594803		TSCs	D12+c	clone2	2839	659.318	0.232236
ESCs	E3.5	clone2	colony6	1818	1076.5	0.592135		TSCs	D12+c	clone2	3534	132.463	0.0374824
ESCs	E3.5	clone2	colony6	986	475.224	0.481971		TSCs	D12+c	clone2	4274	941.875	0.220373
ESCs	E3.5	clone2	colony6	1518	1233.16	0.812361		TSCs	D12+c	clone2	2219	329.467	0.148475
ESCs	E3.5	clone2	colony6	3322	2425.62	0.730167		TSCs	D12+c	clone2	9148	1843.09	0.201475
ESCs	E3.5	clone2	colony6	1168	921.129	0.788638		TSCs	D12+c	clone2	2513	502.051	0.199782
ESCs	E3.5	clone2	colony6	1396	79.1843	0.0567223		TSCs	D12+c	clone2	2711	566.008	0.208782
ESCs	E3.5	clone2	colony6	2313	1485.9	0.642413		TSCs	D12+c	clone2	2054	130.714	0.0636386
ESCs	E3.5	clone2	colony6	1848	1237.91	0.669862		TSCs	D12+c	clone2	2545	490.702	0.19281
ESCs	E3.5	clone2	colony6	4517	3330.14	0.737245		TSCs	D12+c	clone2	4601	289.122	0.0628389
ESCs	E3.5	clone2	colony6	1152	53.4627	0.0464086		TSCs	D12+c	clone2	6585	563.69	0.0856022
ESCs	E3.5	clone2	colony6	1948	1492.98	0.766419		TSCs	D12+c	clone2	5996	807.98	0.134753
ESCs	E3.5	clone2	colony6	1130	854.541	0.756231		TSCs	D12+c	clone2	5504	1326.82	0.241065
ESCs	E3.5	clone2	colony6	4807	1238.66	0.257679		TSCs	D12+c	clone2	5238	1249.04	0.238457
ESCs	E3.5	clone2	colony6	2306	294.094	0.127534		TSCs	D12+c	clone2	5032	792.38	0.157468
ESCs	E3.5	clone2	colony6	1174	294.29	0.250673		TSCs	D12+c	clone2	11591	2825.14	0.243735
ESCs	E3.5	clone2	colony6	1959	1035.19	0.528427		TSCs	D12+c	clone2	2279	272.329	0.119495
ESCs	E3.5	clone2	colony6	1584	514.463	0.324787		TSCs	D12+c	clone2	5926	1060.42	0.178943
ESCs	E3.5	clone2	colony6	1998	291.082	0.145687		TSCs	D12+c	clone2	2020	327.145	0.161953
ESCs	E3.5	clone2	colony6	1626	122.122	0.0751055		TSCs	D12+c	clone2	2923	298.565	0.102143
ESCs	E3.5	clone2	colony6	1373	90.2314	0.0657184		TSCs	D12+c	clone2	2268	261.267	0.115197
ESCs	E3.5	clone2	colony6	1185	64.6157	0.054528		TSCs	D12+c	clone2	2209	346.969	0.15707
ESCs	E3.5	clone2	colony6	1372	65.3451	0.0476276		TSCs	D12+c	clone2	2355	1050.75	0.446176
ESCs	E3.5	clone2	colony7	2085	367.208	0.176119		TSCs	D12+c	clone2	8993	2035.08	0.226296
ESCs	E3.5	clone2	colony7	1299	253.012	0.194774		TSCs	D12+c	clone2	3201	188.024	0.058739
ESCs	E3.5	clone2	colony7	2277	1208.24	0.530628		TSCs	D12+c	clone2	5909	534.557	0.0904649
ESCs	E3.5	clone2	colony7	2140	1183.21	0.552901		TSCs	D12+c	clone2	6696	295.62	0.0441487
ESCs	E3.5	clone2	colony7	1409	497.91	0.353378		TSCs	D12+c	clone2	2068	502.769	0.243118
ESCs	E3.5	clone2	colony7	1898	828.643	0.436588		TSCs	D12+c	clone2	4519	972.667	0.215239
ESCs	E3.5	clone2	colony7	1468	1048.9	0.714508		TSCs	D12+c	clone2	5017	2698.08	0.537788
ESCs	E3.5	clone2	colony7	1233	532.251	0.431672		TSCs	D12+c	clone2	11513	1612.96	0.140099
ESCs	E3.5	clone2	colony7	2292	844.686	0.368537		TSCs	D12+c	clone2	6265	365.314	0.0583103
ESCs	E3.5	clone2	colony7	1458	775.341	0.531784		TSCs	D12+c	clone2	2425	447.961	0.184726
ESCs	E3.5	clone2	colony7	1218	580.969	0.476986		TSCs	D12+c	clone2	4395	741.604	0.168738
ESCs	E3.5	clone2	colony7	2688	1679.31	0.624745		TSCs	D12+c	clone2	3909	1895.3	0.484855
ESCs	E3.5	clone2	colony7	1892	851.749	0.450184		TSCs	D12+c	clone2	21991	10271.9	0.467096
ESCs	E3.5	clone2	colony7	1460	10.1882	0.00697824		TSCs	D12+c	clone2	7297	900.569	0.123416
ESCs	E3.5	clone2	colony7	1652	371.541	0.224904		TSCs	D12+c	clone2	8176	816.416	0.0998552
ESCs	E3.5	clone2	colony7	1115	602.631	0.540477		TSCs	D12+c	clone2	6794	2602.97	0.383128
ESCs	E3.5	clone2	colony7	3307	1807.53	0.546576		TSCs	D12+c	clone2	9367	3431.69	0.36636
ESCs	E3.5	clone2	colony7	3818	1531.52	0.401131		TSCs	D12+c	clone2	2672	1288.13	0.482084
ESCs	E3.5	clone2	colony7	1232	666.627	0.541094		TSCs	D12+c	clone2	3866	968.894	0.250619
ESCs	E3.5	clone2	colony7	1430	654.106	0.457417		TSCs	D12+c	clone2	3742	1462.35	0.390793
ESCs	E3.5	clone2	colony7	1092	551.396	0.504941		TSCs	D12+c	clone2	2498	1507.64	0.60354
ESCs	E3.5	clone2	colony7	1486	592.961	0.399031		TSCs	D12+c	clone2	6184	562.49	0.090959
ESCs	E3.5	clone2	colony7	1645	801.278	0.487099		TSCs	D12+c	clone2	2424	928.235	0.382935
ESCs	E3.5	clone2	colony7	3494	1611.93	0.461341		TSCs	D12+c	clone2	3237	249.424	0.0770539
ESCs	E3.5	clone2	colony7	1094	484.816	0.443159		TSCs	D12+c	clone2	4346	1008.06	0.231952
ESCs	E3.5	clone2	colony7	1862	914.294	0.491028		TSCs	D12+c	clone2	7102	1693.47	0.23845
ESCs	E3.5	clone2	colony7	1356	763.788	0.563266		TSCs	D12+c	clone2	6331	613.965	0.0969775
ESCs	E3.5	clone2	colony7	1021	395.761	0.387621		TSCs	D12+c	clone2	2326	639.553	0.274958
ESCs	E3.5	clone2	colony7	1423	695.231	0.488567		TSCs	D12+c	clone2	4179	1171.78	0.280396
ESCs	E3.5	clone2	colony7	1966	953.624	0.485058		TSCs	D12+c	clone2	3067	959.286	0.312777
ESCs	E3.5	clone2	colony7	988	357.235	0.361574		TSCs	D12+c	clone2	3221	386.306	0.119934
ESCs	E3.5	clone2	colony7	2175	868.188	0.399167		TSCs	D12+c	clone2	7234	2174.61	0.300609
ESCs	E3.5	clone2	colony7	2746	1155.79	0.4209		TSCs	D12+c	clone2	6533	667.49	0.102172
ESCs	E3.5	clone2	colony7	1378	781.298	0.56698		TSCs	D12+c	clone2	3921	938.196	0.239275
ESCs	E3.5	clone2	colony7	1431	368.557	0.257552		TSCs	D12+c	clone2	2086	465.353	0.223084
ESCs	E3.5	clone2	colony7	1830	499.388	0.27289		TSCs	D12+c	clone2	4213	1077.32	0.255713
ESCs	E3.5	clone2	colony7	1497	463.914	0.309896		TSCs	D12+c	clone2	4110	265.086	0.0644979
ESCs	E3.5	clone2	colony7	1059	16.6157	0.01569		TSCs	D12+c	clone2	5431	660.161	0.121554
ESCs	E3.5	clone2	colony7	1467	12.7686	0.0087039		TSCs	D12+c	clone2	6341	2981.53	0.470198
ESCs	E3.5	clone2	colony7	1022	7.12157	0.00696827		TSCs	D12+c	clone2	2346	1378.78	0.587714
ESCs	E3.5	clone2	colony7	1177	5.53726	0.00470455		TSCs	D12+c	clone2	3418	574.494	0.168079
ESCs	E3.5	clone2	colony7	1886	12.4667	0.00661011		TSCs	D12+c	clone2	4803	402.663	0.0838357
ESCs	E3.5	clone2	colony7	1354	5.90588	0.0043618		TSCs	D12+c	clone2	13763	6730.69	0.489042
ESCs	E3.5	clone2	colony8	2899	1022.64	0.352757		TSCs	D12+c	clone2	2820	1655.59	0.587089
ESCs	E3.5	clone2	colony8	1415	562.51	0.397533		TSCs	D12+c	clone2	4185	402.663	0.0962157
ESCs	E3.5	clone2	colony8	3277	1179.26	0.359859		TSCs	D12+c	clone2	4552	2786.45	0.612138
ESCs	E3.5	clone2	colony8	1606	781.859	0.486836		TSCs	D12+c	clone2	8625	5660.77	0.656321
ESCs	E3.5	clone2	colony8	2431	464.118	0.190916		TSCs	D12+c	clone2	3844	1350.4	0.3513
ESCs	E3.5	clone2	colony8	977	10.2235	0.0104642		TSCs	D12+c	clone2	9360	1663.12	0.177684
ESCs	E3.5	clone2	colony8	2087	730.349	0.349952		TSCs	D12+c	clone2	5159	2396.24	0.464477
ESCs	E3.5	clone2	colony8	996	556.255	0.558489		TSCs	D12+c	clone2	3156	262.353	0.0831283
ESCs	E3.5	clone2	colony8	2057	717.871	0.348989		TSCs	D12+c	clone2	2313	1759.1	0.760527
ESCs	E3.5	clone2	colony8	1778	705.835	0.396983		TSCs	D12+c	clone2	6491	1494.5	0.230242
ESCs	E3.5	clone2	colony8	1776	34.502	0.0194268		TSCs	D12+c	clone2	3341	2388.2	0.714816
ESCs	E3.5	clone2	colony8	1990	42.5098	0.0213617		TSCs	D12+c	clone2	2099	1580.73	0.753087
ESCs	E3.5	clone2	colony8	2045	372.129	0.18197		TSCs	D12+c	clone2	5966	3522.9	0.590496
ESCs	E3.5	clone2	colony8	2247	976.075	0.43439		TSCs	D12+c	clone2	6109	2414.15	0.395178
ESCs	E3.5	clone2	colony8	1362	91.5608	0.0672252		TSCs	D12+c	clone2	5919	2452.9	0.414411
ESCs	E3.5	clone2	colony8	2406	643.106	0.267293		TSCs	D12+c	clone2	4009	301.486	0.0752024
ESCs	E3.5	clone2	colony8	2281	627.478	0.275089		TSCs	D12+c	clone2	4007	2321.41	0.579339
ESCs	E3.5	clone2	colony8	2999	615.329	0.205178		TSCs	D12+c	clone2	5186	1828.26	0.352537
ESCs	E3.5	clone2	colony8	1578	293.02	0.185691		TSCs	D12+c	clone2	2615	995.561	0.380712
ESCs	E3.5	clone2	colony8	1158	392.471	0.338921		TSCs	D12+c	clone2	8309	3572.41	0.429944
ESCs	E3.5	clone2	colony8	2963	858.526	0.289749		TSCs	D12+c	clone2	3397	1416.05	0.416855
ESCs	E3.5	clone2	colony8	3075	884.055	0.287498		TSCs	D12+c	clone2	5168	3504.91	0.678195
ESCs	E3.5	clone2	colony8	2063	1035.35	0.501868		TSCs	D12+c	clone2	5356	1565.54	0.292296
ESCs	E3.5	clone2	colony8	3403	1890.18	0.555444		TSCs	D12+c	clone2	13680	5289.44	0.386655
ESCs	E3.5	clone2	colony8	1272	699.157	0.549652		TSCs	D12+c	clone2	2627	368.549	0.140293
ESCs	E3.5	clone2	colony8	1813	232.604	0.128298		TSCs	D12+c	clone2	2724	718.565	0.26379
ESCs	E3.5	clone2	colony8	2145	1219.36	0.568468		TSCs	D12+c	clone2	5118	358.043	0.0699576
ESCs	E3.5	clone2	colony8	2798	770.267	0.275292		TSCs	D12+c	clone2	3682	969.627	0.263343
ESCs	E3.5	clone2	colony8	1383	597.686	0.432167		TSCs	D12+c	clone2	4795	605.392	0.126255
ESCs	E3.5	clone2	colony8	1083	401.843	0.371046		TSCs	D12+c	clone2	4767	1732.67	0.363472
ESCs	E3.5	clone2	colony8	1650	905.922	0.549043		TSCs	D12+c	clone2	12080	6727.4	0.556904
ESCs	E3.5	clone2	colony8	1018	539.863	0.530317		TSCs	D12+c	clone2	2414	231.894	0.0960622
ESCs	E3.5	clone2	colony8	1681	469.98	0.279584		TSCs	D12+c	clone2	4856	866.945	0.178531
ESCs	E3.5	clone2	colony8	3068	1748.55	0.56993		TSCs	D12+c	clone2	5988	2488.68	0.415611
ESCs	E3.5	clone2	colony8	1742	780.376	0.447977		TSCs	D12+c	clone2	6916	1384.02	0.200119
ESCs	E3.5	clone2	colony8	2167	37.6745	0.0173856		TSCs	D12+c	clone2	4092	901.435	0.220292
ESCs	E3.5	clone2	colony8	1795	880.016	0.490259		TSCs	D12+c	clone2	7647	810.957	0.106049
ESCs	E3.5	clone2	colony8	4657	751.106	0.161285		TSCs	D12+c	clone2	5122	865.694	0.169015
ESCs	E3.5	clone2	colony8	1276	580.643	0.455049		TSCs	E3.5	clone3	9746	2118.84	0.217406
ESCs	E3.5	clone2	colony8	2641	932.906	0.35324		TSCs	E3.5	clone3	6378	587.176	0.0920628
ESCs	E3.5	clone2	colony8	1426	244.827	0.171688		TSCs	E3.5	clone3	3749	535.671	0.142884
ESCs	E3.5	clone2	colony8	988	326.522	0.330487		TSCs	E3.5	clone3	4413	1153.74	0.261441
ESCs	E3.5	clone2	colony8	1448	476.816	0.329293		TSCs	E3.5	clone3	2342	290.776	0.124157
ESCs	E3.5	clone2	colony8	1730	72.1843	0.041725		TSCs	E3.5	clone3	7834	1237.41	0.157954
ESCs	E3.5	clone2	colony8	1632	415.78	0.254767		TSCs	E3.5	clone3	3051	134.086	0.0439483
ESCs	E3.5	clone2	colony8	3865	812.659	0.210261		TSCs	E3.5	clone3	17291	3006.47	0.173875
ESCs	E3.5	clone2	colony8	1017	199.824	0.196483		TSCs	E3.5	clone3	2685	318.078	0.118465
ESCs	E3.5	clone2	colony8	1200	84.9412	0.0707843		TSCs	E3.5	clone3	2394	436.035	0.182137
ESCs	E3.5	clone2	colony8	1080	281.827	0.260951		TSCs	E3.5	clone3	2105	854.298	0.405842
ESCs	E3.5	clone2	colony8	1313	173.667	0.132267		TSCs	E3.5	clone3	4242	341.012	0.0803894
ESCs	E3.5	clone2	colony8	989	127.659	0.129079		TSCs	E3.5	clone3	2317	414.314	0.178815
ESCs	E3.5	clone2	colony8	1728	205.42	0.118877		TSCs	E3.5	clone3	6236	1119.97	0.179597
ESCs	E3.5	clone2	colony8	1904	106.392	0.0558782		TSCs	E3.5	clone3	7413	1491.89	0.201253
ESCs	E3.5	clone2	colony8	2120	198.855	0.0937995		TSCs	E3.5	clone3	2730	401.09	0.146919
ESCs	E3.5	clone2	colony8	1908	82.9412	0.0434702		TSCs	E3.5	clone3	4350	374.835	0.086169
ESCs	E3.5	clone2	colony8	2883	85.6941	0.0297239		TSCs	E3.5	clone3	6738	1728.32	0.256504
ESCs	E3.5	clone2	colony9	1170	326.004	0.278636		TSCs	E3.5	clone3	5306	689.067	0.129866
ESCs	E3.5	clone2	colony9	1425	408.776	0.286861		TSCs	E3.5	clone3	4767	597.38	0.125316
ESCs	E3.5	clone2	colony9	1267	641.718	0.506486		TSCs	E3.5	clone3	7993	1562.54	0.195489
ESCs	E3.5	clone2	colony9	1271	523.133	0.411592		TSCs	E3.5	clone3	8096	1413.26	0.174563
ESCs	E3.5	clone2	colony9	1538	686.435	0.446317		TSCs	E3.5	clone3	6544	1567.31	0.239503
ESCs	E3.5	clone2	colony9	1814	393.42	0.21688		TSCs	E3.5	clone3	2673	598.537	0.22392
ESCs	E3.5	clone2	colony9	1547	564.263	0.364746		TSCs	E3.5	clone3	1973	479.224	0.242891
ESCs	E3.5	clone2	colony9	1693	303.475	0.179253		TSCs	E3.5	clone3	3580	661.369	0.18474
ESCs	E3.5	clone2	colony9	977	504.2	0.51607		TSCs	E3.5	clone3	5686	1091.97	0.192046
ESCs	E3.5	clone2	colony9	1014	615.808	0.607306		TSCs	E3.5	clone3	3749	675.765	0.180252
ESCs	E3.5	clone2	colony9	1754	789.141	0.449909		TSCs	E3.5	clone3	4221	909.792	0.215539
ESCs	E3.5	clone2	colony9	1805	736.286	0.407915		TSCs	E3.5	clone3	6298	1077.51	0.171087
ESCs	E3.5	clone2	colony9	971	370.576	0.381644		TSCs	E3.5	clone3	6222	1045.62	0.168052
ESCs	E3.5	clone2	colony9	974	413.847	0.424894		TSCs	E3.5	clone3	2408	303.392	0.125993
ESCs	E3.5	clone2	colony9	1149	29.7961	0.0259322		TSCs	E3.5	clone3	2444	194.286	0.0794952
ESCs	E3.5	clone2	colony9	1867	854.69	0.457788		TSCs	E3.5	clone3	2385	760.392	0.318823
ESCs	E3.5	clone2	colony9	1614	792.906	0.491268		TSCs	E3.5	clone3	2015	413.329	0.205126
ESCs	E3.5	clone2	colony9	1498	771.341	0.514914		TSCs	E3.5	clone3	2967	436.435	0.147096
ESCs	E3.5	clone2	colony9	1983	852.427	0.429868		TSCs	E3.5	clone3	3466	637.859	0.184033
ESCs	E3.5	clone2	colony9	1180	458.235	0.388335		TSCs	E3.5	clone3	3467	883.224	0.254752
ESCs	E3.5	clone2	colony9	1149	564.506	0.491302		TSCs	E3.5	clone3	2888	494.969	0.171388
ESCs	E3.5	clone2	colony9	2372	859.027	0.362153		TSCs	E3.5	clone3	4547	672.741	0.147953
ESCs	E3.5	clone2	colony9	980	553.498	0.564794		TSCs	E3.5	clone3	4110	1328.14	0.323148
ESCs	E3.5	clone2	colony9	1553	806.149	0.519091		TSCs	E3.5	clone3	5107	942.647	0.184579
ESCs	E3.5	clone2	colony9	2446	993.561	0.406198		TSCs	E3.5	clone3	4446	609.439	0.137076
ESCs	E3.5	clone2	colony9	2526	543.463	0.215148		TSCs	E3.5	clone3	7480	1027.89	0.137419
ESCs	E3.5	clone2	colony9	1559	288.263	0.184902		TSCs	E3.5	clone3	5792	1853.82	0.320066
ESCs	E3.5	clone2	colony9	1167	619.071	0.53048		TSCs	E3.5	clone3	2737	598.494	0.218668
ESCs	E3.5	clone2	colony9	977	544.941	0.55777		TSCs	E3.5	clone3	2011	178.659	0.0888408
ESCs	E3.5	clone2	colony9	2672	663.212	0.248208		TSCs	E3.5	clone3	6452	1057.34	0.163877
ESCs	E3.5	clone2	colony9	1200	556.729	0.463941		TSCs	E3.5	clone3	3394	570.675	0.168142
ESCs	E3.5	clone2	colony9	1369	673.694	0.492107		TSCs	E3.5	clone3	3020	462.788	0.153241
ESCs	E3.5	clone2	colony9	1243	497.635	0.40035		TSCs	E3.5	clone3	2120	467.718	0.220622
ESCs	E3.5	clone2	colony9	2642	1395.12	0.528055		TSCs	E3.5	clone3	3456	629.8	0.182234
ESCs	E3.5	clone2	colony9	1034	457.239	0.442204		TSCs	E3.5	clone3	4418	761.522	0.172368
ESCs	E3.5	clone2	colony9	1643	121.949	0.0742234		TSCs	E3.5	clone3	3293	211.733	0.064298
ESCs	E3.5	clone2	colony9	2591	1260.56	0.486517		TSCs	E3.5	clone3	5493	675.224	0.122924
ESCs	E3.5	clone2	colony9	1536	556.365	0.362217		TSCs	E3.5	clone3	4513	513.596	0.113804
ESCs	E3.5	clone2	colony9	2251	580.247	0.257773		TSCs	E3.5	clone3	4274	471.929	0.110419
ESCs	E3.5	clone2	colony9	2055	506.157	0.246305		TSCs	E3.5	clone3	3534	809.796	0.229144
ESCs	E3.5	clone2	colony9	1650	291.584	0.176718		TSCs	E3.5	clone3	8104	902.42	0.111355
ESCs	E3.5	clone2	colony9	1236	107.282	0.086798		TSCs	E3.5	clone3	12111	1750.33	0.144524
ESCs	E3.5	clone2	colony9	1110	15.2235	0.0137149		TSCs	E3.5	clone3	7642	400.243	0.0523741
ESCs	E3.5	clone2	colony9	1061	8.14902	0.00768051		TSCs	E3.5	clone3	4052	848.733	0.20946
								TSCs	E3.5	clone3	3013	87.2157	0.0289465
								TSCs	E3.5	clone3	2404	642.678	0.267337
								TSCs	E3.5	clone3	8997	958.863	0.106576
								TSCs	E3.5	clone3	4052	686.365	0.169389
								TSCs	E3.5	clone3	2083	121.471	0.0583152
								TSCs	E3.5	clone3	2383	269.114	0.112931
								TSCs	E3.5	clone3	7840	1218.63	0.155438
								TSCs	E3.5	clone3	7257	1407.04	0.193887
								TSCs	E3.5	clone3	6793	637.906	0.0939064
								TSCs	E3.5	clone3	2991	1027.47	0.343522
								TSCs	E3.5	clone3	2513	379.592	0.151051
								TSCs	E3.5	clone3	2127	108.11	0.0508274
								TSCs	E3.5	clone3	11100	1762.59	0.158792
								TSCs	E3.5	clone3	1989	332.663	0.167251
								TSCs	E3.5	clone3	9077	1605.79	0.176908
								TSCs	E3.5	clone3	2809	125.984	0.0448502
								TSCs	E3.5	clone3	2110	64.0706	0.0303652
								TSCs	E3.5	clone3	6416	553.055	0.0861993
								TSCs	E3.5	clone3	4305	440.361	0.102291
								TSCs	E3.5	clone3	8480	1581.19	0.186461
								TSCs	E3.5	clone3	1986	217.051	0.109291
								TSCs	E3.5	clone3	2412	417.882	0.173251
								TSCs	E3.5	clone3	3316	171.216	0.0516332
								TSCs	E3.5	clone3	2114	90.7294	0.0429184
								TSCs	E3.5	clone3	6566	1255.98	0.191285
								TSCs	E3.5	clone3	3863	394.537	0.102132
								TSCs	E3.5	clone3	2979	944.918	0.317193
								TSCs	E3.5	clone3	3890	768.478	0.197552
								TSCs	E3.5	clone3	5049	802.506	0.158944
								TSCs	E3.5	clone3	12434	2673.24	0.214995
								TSCs	E3.5	clone3	2438	170.741	0.0700333
								TSCs	E3.5	clone3	2213	134.18	0.0606328
								TSCs	E3.5	clone3	2893	82.0353	0.0283565
								TSCs	E3.5	clone3	5663	1028.95	0.181698
								TSCs	E3.5	clone3	3842	418.702	0.10898
								TSCs	E3.5	clone3	2385	174.694	0.073247
								TSCs	E3.5	clone3	3543	1155.7	0.326192
								TSCs	E3.5	clone3	2578	232.024	0.0900014
								TSCs	E3.5	clone3	3705	180.839	0.0488095
								TSCs	E3.5	clone3	11074	883.098	0.0797452
								TSCs	E3.5	clone3	4528	327.024	0.0722225
								TSCs	E3.5	clone3	2185	156.196	0.0714856
								TSCs	E3.5	clone3	4534	590.804	0.130305
								TSCs	E3.5	clone3	2332	1277.3	0.547726
								TSCs	E3.5	clone3	5617	1246.05	0.221836
								TSCs	E3.5	clone3	4400	414.408	0.0941836
								TSCs	E3.5	clone3	6028	1854.47	0.307643
								TSCs	E3.5	clone3	4286	632.376	0.147545
								TSCs	E3.5	clone3	10277	1435.91	0.13972
								TSCs	E3.5	clone3	3722	2857.08	0.767619
								TSCs	E3.5	clone3	2423	1347.19	0.556002
								TSCs	E3.5	clone3	2494	286.035	0.114689
								TSCs	E3.5	clone3	15650	6736.52	0.430448
								TSCs	E3.5	clone3	12361	1774.66	0.143569
								TSCs	E3.5	clone3	6988	1294.65	0.185267
								TSCs	E3.5	clone3	3067	2210.04	0.720587
								TSCs	E3.5	clone3	16849	9829.94	0.583414
								TSCs	E3.5	clone3	6459	3625.07	0.561243
								TSCs	E3.5	clone3	3115	183.745	0.0589872
								TSCs	E3.5	clone3	3031	1242.36	0.409886
								TSCs	E3.5	clone3	8047	810.839	0.100763
								TSCs	E3.5	clone3	2379	855.235	0.359494
								TSCs	E3.5	clone3	3297	1061.42	0.321936
								TSCs	E3.5	clone3	4968	1789.4	0.360186
								TSCs	E3.5	clone3	11667	4231.17	0.362662
								TSCs	E3.5	clone3	2542	1218.2	0.479229
								TSCs	E3.5	clone3	2555	1255.12	0.491241
								TSCs	E3.5	clone3	2069	15.5961	0.00753798
								TSCs	E3.5	clone3	2780	20.8078	0.00748484
								TSCs	E3.5	clone3	4639	33.1961	0.00715587
								TSCs	E3.5	clone3	2652	29.0275	0.0109455
								TSCs	E3.5	clone3	2324	229.129	0.0985927
								TSCs	E3.5	clone3	3140	42.1451	0.013422
								TSCs	E3.5	clone3	7163	521.443	0.0727968
								TSCs	E3.5	clone3	2297	313.58	0.136517
								TSCs	E3.5	clone3	2165	49.8078	0.0230059
								TSCs	E3.5	clone3	2140	21.3882	0.0099945
								TSCs	E3.5	clone3	2722	712.592	0.26179
								TSCs	E3.5	clone3	2585	12.1098	0.00468464
								TSCs	E3.5	clone3	3868	976.722	0.252513
								TSCs	E3.5	clone3	2739	100.612	0.036733
								TSCs	E3.5	clone3	3741	675.812	0.18065
								TSCs	E3.5	clone3	2861	309.243	0.108089
								TSCs	E3.5	clone3	2404	293.051	0.121901
								TSCs	E3.5	clone3	2512	419.969	0.167185
								TSCs	E3.5	clone3	6347	731.961	0.115324
								TSCs	E3.5	clone3	3715	1065.56	0.286828
								TSCs	E3.5	clone3	4685	936.063	0.1998
								TSCs	E3.5	clone3	6369	1035.12	0.162524
								TSCs	E3.5	clone3	18791	3593.46	0.191233
								TSCs	E3.5	clone3	5692	2014.27	0.353877
								TSCs	E3.5	clone3	3109	298.816	0.0961131
								TSCs	E3.5	clone3	2353	14.6941	0.00624484
								TSCs	E3.5	clone3	12216	2299.76	0.188258
								TSCs	E3.5	clone3	4170	1063.56	0.25505
								TSCs	E3.5	clone3	2162	366.502	0.16952
								TSCs	E3.5	clone3	2366	306.039	0.129349
								TSCs	E3.5	clone3	7679	1580.14	0.205774
								TSCs	E3.5	clone3	5322	1362.45	0.256004
								TSCs	E3.5	clone3	4358	821.643	0.188537
								TSCs	E3.5	clone3	2314	43.7333	0.0188995
								TSCs	E3.5	clone3	8235	2113.02	0.256591
								TSCs	E3.5	clone3	2246	5.1098	0.00227507
								TSCs	E3.5	clone3	3088	274.631	0.088935
								TSCs	E3.5	clone3	4208	475.639	0.113032
								TSCs	E3.5	clone3	13218	2576.49	0.194923
								TSCs	E3.5	clone3	6372	1390.07	0.218154
								TSCs	E3.5	clone3	3652	345.965	0.0947329
								TSCs	E3.5	clone3	7236	1325.61	0.183196
								TSCs	E3.5	clone3	2361	323.992	0.137227
								TSCs	E3.5	clone3	5662	1023.44	0.180756
								TSCs	E3.5	clone3	5539	1803.43	0.325588
								TSCs	E3.5	clone3	2718	225.314	0.0828969
								TSCs	E3.5	clone3	4282	1033.25	0.241301
								TSCs	E3.5	clone3	2559	385.984	0.150834
								TSCs	E3.5	clone3	2800	830.318	0.296542
								TSCs	E3.5	clone3	7038	1339.26	0.19029
								TSCs	E3.5	clone3	5958	1353.92	0.227244
								TSCs	E3.5	clone3	6495	1073.32	0.165254
								TSCs	E3.5	clone3	3346	958.067	0.286332
								TSCs	E3.5	clone3	7592	2191.82	0.288701
								TSCs	E3.5	clone3	2967	599.153	0.201939
								TSCs	E3.5	clone3	3048	391.976	0.128601
								TSCs	E3.5	clone3	2822	662.29	0.234688
								TSCs	E3.5	clone3	2759	927.282	0.336094
								TSCs	E3.5	clone3	5229	1110.12	0.2123
								TSCs	E3.5	clone3	2813	847.282	0.301202
								TSCs	E3.5	clone3	5559	1091.95	0.196429
								TSCs	E3.5	clone3	4045	902.071	0.223009
								TSCs	E3.5	clone3	3337	879.478	0.263554
								TSCs	E3.5	clone3	2648	794.945	0.300206
								TSCs	E3.5	clone3	2684	72.8824	0.0271544
								TSCs	E3.5	clone3	4321	867.949	0.200868
								TSCs	E3.5	clone3	2176	56.6353	0.0260272
								TSCs	E3.5	clone3	4455	486.169	0.109129
								TSCs	E3.5	clone3	2180	356.42	0.163495
								TSCs	E3.5	clone3	2679	163.082	0.0608743
								TSCs	E3.5	clone3	5976	733.533	0.122747
								TSCs	E3.5	clone3	3847	751.526	0.195354
								TSCs	E3.5	clone3	4348	949.447	0.218364
								TSCs	E3.5	clone3	6560	1053.31	0.160566
								TSCs	E3.5	clone3	6194	1065.47	0.172017
								TSCs	E3.5	clone3	5545	859.851	0.155068
								TSCs	E3.5	clone3	2395	188.141	0.0785558
								TSCs	E3.5	clone3	2490	392.773	0.15774
								TSCs	E3.5	clone3	3767	683.765	0.181514
								TSCs	E3.5	clone3	3422	534.376	0.156159
								TSCs	E3.5	clone3	2852	397.267	0.139294
								TSCs	E3.5	clone3	2199	154.016	0.070039
								TSCs	E3.5	clone3	3775	1321.34	0.350024
								TSCs	E3.5	clone3	2430	172.102	0.0708239
								TSCs	E3.5	clone3	5303	1309.36	0.246909
								TSCs	E3.5	clone3	7053	924.604	0.131094
								TSCs	E3.5	clone3	8315	1254.26	0.150843
								TSCs	E3.5	clone3	7150	1650.83	0.230885
								TSCs	E3.5	clone3	2680	77.098	0.0287679
								TSCs	E3.5	clone3	2127	590.051	0.27741
								TSCs	E3.5	clone3	2166	492.953	0.227587
								TSCs	E3.5	clone3	2050	195.631	0.0954299
								TSCs	E3.5	clone3	3316	562.408	0.169604
								TSCs	E3.5	clone3	4674	885.514	0.189455
								TSCs	E3.5	clone3	2709	123.063	0.0454274
								TSCs	E3.5	clone3	6558	1652.04	0.251913
								TSCs	E3.5	clone3	2459	64.1843	0.0261018
								TSCs	E3.5	clone3	2037	620.98	0.30485
								TSCs	E3.5	clone3	9875	2118.6	0.214542
								TSCs	E3.5	clone3	2960	77.9373	0.0263302
								TSCs	E3.5	clone3	6536	702.298	0.107451
								TSCs	E3.5	clone3	2084	519.082	0.24908
								TSCs	E3.5	clone3	5079	1086.97	0.214013
								TSCs	E3.5	clone3	2306	399.886	0.173411
								TSCs	E3.5	clone3	4806	1377.88	0.2867
								TSCs	E3.5	clone3	2631	293.376	0.111508
								TSCs	E3.5	clone3	4175	1191.75	0.285448
								TSCs	E3.5	clone3	3270	703.8	0.215229
								TSCs	E3.5	clone3	2201	478.776	0.217527
								TSCs	E3.5	clone3	4020	999.102	0.248533
								TSCs	E3.5	clone3	5988	895.541	0.149556
								TSCs	E3.5	clone3	4362	1087.53	0.249318
								TSCs	E3.5	clone3	4500	998.031	0.221785
								TSCs	E3.5	clone3	3415	76.4706	0.0223926
								TSCs	E3.5	clone3	2734	355.071	0.129872
								TSCs	E3.5	clone3	7020	1526.24	0.217413
								TSCs	E3.5	clone3	4706	876.184	0.186185
								TSCs	E3.5	clone3	5197	1724.9	0.331903
								TSCs	E3.5	clone3	4065	608.314	0.149647
								TSCs	E3.5	clone3	4062	1273.35	0.313477
								TSCs	E3.5	clone3	3679	450.306	0.122399
								TSCs	E3.5	clone3	2187	58.9922	0.026974
								TSCs	E3.5	clone3	3071	141.694	0.0461394
								TSCs	E3.5	clone3	2898	70.1529	0.0242074
								TSCs	E3.5	clone3	2842	58.5176	0.0205903
								TSCs	E3.5	clone3	2616	550.161	0.210306
								TSCs	E3.5	clone3	3169	58.6745	0.0185152
								TSCs	E3.5	clone3	2107	144.384	0.068526
								TSCs	E3.5	clone3	2004	190.608	0.0951137
								TSCs	E3.5	clone3	2242	46.4235	0.0207063
								TSCs	E3.5	clone3	4084	66.9647	0.0163968
								TSCs	E3.5	clone3	2765	62.5726	0.0226302
								TSCs	E3.5	clone3	2466	54.8863	0.0222572
								TSCs	E3.5	clone3	11303	2168.11	0.191818
								TSCs	E3.5	clone3	3116	259.392	0.0832452
								TSCs	E3.5	clone3	2355	264.886	0.112478
								TSCs	E3.5	clone3	2391	576.78	0.24123
								TSCs	E3.5	clone3	7887	1231.96	0.156202
								TSCs	E3.5	clone3	4221	1303.31	0.308769
								TSCs	E3.5	clone3	8338	1130.71	0.135609
								TSCs	E3.5	clone3	3836	436.239	0.113722
								TSCs	E3.5	clone3	16988	2280.84	0.134262
								TSCs	E3.5	clone3	5060	749.545	0.148131
								TSCs	E3.5	clone3	2965	524.157	0.176781
								TSCs	E3.5	clone3	5981	1469.89	0.24576
								TSCs	E3.5	clone3	3116	325.525	0.104469
								TSCs	E3.5	clone3	3917	813.082	0.207578
								TSCs	E3.5	clone3	1989	631.043	0.317267
								TSCs	E3.5	clone3	3379	972.306	0.28775
								TSCs	E3.5	clone3	3259	491.663	0.150863
								TSCs	E3.5	clone3	7736	1672.59	0.216209
								TSCs	E3.5	clone3	3961	140.318	0.0354248
								TSCs	E3.5	clone3	5694	398.369	0.0699629
								TSCs	E3.5	clone3	2820	712.569	0.252684
								TSCs	E3.5	clone3	6395	941.302	0.147193
								TSCs	E3.5	clone3	2028	216.831	0.106919
								TSCs	E3.5	clone3	2040	253.298	0.124166
								TSCs	E3.5	clone3	2688	677.314	0.251977
								TSCs	E3.5	clone3	4165	823.49	0.197717
								TSCs	E3.5	clone3	3805	716.945	0.188422
								TSCs	E3.5	clone3	8177	3000.37	0.366928
								TSCs	E3.5	clone3	3744	1027.55	0.274453
								TSCs	E3.5	clone3	16677	3928.96	0.235592
								TSCs	E3.5	clone3	11132	2704.99	0.242992
								TSCs	E3.5	clone3	6162	1385.47	0.22484
								TSCs	E3.5	clone3	3227	1075.37	0.333241
								TSCs	E3.5	clone3	5305	734.761	0.138503
								TSCs	E3.5	clone3	6301	1014.51	0.161008
								TSCs	E3.5	clone3	3534	121.161	0.0342843
								TSCs	E3.5	clone3	3907	207.373	0.0530772
								TSCs	E3.5	clone3	2439	495.494	0.203155
								TSCs	E3.5	clone3	5971	420.443	0.0704142
								TSCs	E3.5	clone3	6412	720.294	0.112335
								TSCs	E3.5	clone3	4181	304.914	0.0729284
								TSCs	E3.5	clone3	4211	504.475	0.119799
								TSCs	E3.5	clone3	3716	336.051	0.0904335
								TSCs	E3.5	clone3	4931	856.384	0.173674
								TSCs	E3.5	clone3	6210	1702.92	0.274222
								TSCs	E3.5	clone3	3737	779.784	0.208666
								TSCs	E3.5	clone3	7094	331.078	0.0466702
								TSCs	E3.5	clone3	7253	1129.46	0.155723
								TSCs	E3.5	clone3	3876	1889.51	0.487491
								TSCs	E3.5	clone3	16517	1306.16	0.07908
								TSCs	E3.5	clone3	3520	1692.63	0.48086
								TSCs	E3.5	clone3	5824	613.749	0.105383
								TSCs	E3.5	clone3	8897	2078.37	0.233603
								TSCs	E3.5	clone3	4054	903.702	0.222916
								TSCs	E3.5	clone3	2863	142.541	0.0497873
								TSCs	E3.5	clone3	7011	1274.83	0.181832
								TSCs	E3.5	clone3	6571	1970.24	0.299839
								TSCs	E3.5	clone3	2854	693.851	0.243115
								TSCs	E3.5	clone3	2277	247.553	0.108719
								TSCs	E3.5	clone3	1997	471.196	0.235952
								TSCs	E3.5	clone3	4930	466.69	0.0946633
								TSCs	E3.5	clone3	7099	537.847	0.0757638
								TSCs	E3.5	clone3	5309	816.478	0.153791
								TSCs	E3.5	clone3	5762	365.412	0.0634175
								TSCs	E3.5	clone3	4292	339.6	0.079124
								TSCs	E3.5	clone3	2892	943.926	0.326392
								TSCs	E3.5	clone3	6265	433.184	0.0691435
								TSCs	E3.5	clone3	4377	816.506	0.186545
								TSCs	E3.5	clone3	6708	1280.82	0.190939
								TSCs	E3.5	clone3	5612	470.647	0.0838644
								TSCs	E3.5	clone3	4066	998.859	0.245661
								TSCs	E3.5	clone3	6694	1888.36	0.282098
								TSCs	E3.5	clone3	5380	1819.04	0.338111
								TSCs	E3.5	clone3	4383	534.012	0.121837
								TSCs	E3.5	clone3	8677	1472.44	0.169695
								TSCs	E3.5	clone3	3567	618.067	0.173274
								TSCs	E3.5	clone3	7304	634.149	0.0868222
								TSCs	E3.5	clone3	3480	373.122	0.107219
								TSCs	E3.5	clone3	7057	316.694	0.0448766
								TSCs	E3.5	clone3	4110	650.204	0.1582
								TSCs	E3.5	clone3	10625	745.58	0.0701723
								TSCs	E3.5	clone3	3296	538.227	0.163297
								TSCs	E3.5	clone3	3383	665.369	0.19668
								TSCs	E3.5	clone3	3328	582.051	0.174895
								TSCs	E3.5	clone3	12518	3222.18	0.257404
								TSCs	E3.5	clone3	7200	2207.98	0.306664
								TSCs	E3.5	clone3	6984	1402.77	0.200855
								TSCs	E3.5	clone3	5389	787.651	0.146159
								TSCs	E3.5	clone3	2866	757.176	0.264193
								TSCs	E3.5	clone3	6039	512.443	0.0848556
								TSCs	E3.5	clone3	10807	1479.57	0.136908
								TSCs	E3.5	clone3	4528	694.808	0.153447
								TSCs	E3.5	clone3	3738	370.812	0.0992006
								TSCs	E3.5	clone3	3554	390.565	0.109894
								TSCs	E3.5	clone3	4366	941.161	0.215566
								TSCs	E3.5	clone3	6404	1670.06	0.260784
								TSCs	E3.5	clone3	12386	1844.64	0.14893
								TSCs	E3.5	clone3	2192	333.447	0.15212
								TSCs	E3.5	clone3	5455	1061.89	0.194664
								TSCs	E3.5	clone3	9856	1558.62	0.15814
								TSCs	E3.5	clone3	5339	1048.6	0.196404
								TSCs	E3.5	clone3	4249	321.388	0.0756386
								TSCs	E3.5	clone3	4298	647.435	0.150636
								TSCs	E3.5	clone3	2544	187.329	0.0736358
								TSCs	E3.5	clone3	5238	1255.38	0.239668
								TSCs	E3.5	clone3	3595	164.506	0.0457596
								TSCs	E3.5	clone3	3050	169.769	0.0556618
								TSCs	E3.5	clone3	3066	144.557	0.0471484
								TSCs	E3.5	clone3	2561	1262.82	0.493098
								TSCs	E3.5	clone3	3709	1498.83	0.404106
								TSCs	E3.5	clone3	3460	424.349	0.122644
								TSCs	E3.5	clone3	2357	83.0941	0.0352542
								TSCs	E3.5	clone3	5511	4023.44	0.730075
								TSCs	E3.5	clone3	2075	238.176	0.114784
								TSCs	E3.5	clone3	2051	1061.49	0.517548
								TSCs	E3.5	clone3	1982	789	0.398083
								TSCs	E3.5	clone3	2044	1541.07	0.753947
								TSCs	E3.5	clone3	4128	2730.18	0.661381
								TSCs	E3.5	clone3	2646	1139.21	0.43054
								TSCs	E3.5	clone3	2515	183.22	0.0728507
								TSCs	E3.5	clone3	10474	4080.73	0.389606
								TSCs	E3.5	clone3	7608	1271.62	0.167142
								TSCs	E3.5	clone3	2389	1480.17	0.619577
								TSCs	E3.5	clone3	3316	2805.72	0.846115
								TSCs	E3.5	clone3	4510	2571.82	0.570247
								TSCs	E3.5	clone3	3076	325.435	0.105798
								TSCs	E3.5	clone3	2481	254.357	0.102522
								TSCs	E3.5	clone3	2286	126.996	0.0555538
								TSCs	E3.5	clone3	5284	3435.38	0.650148
								TSCs	E3.5	clone3	4507	219.722	0.0487512
								TSCs	E3.5	clone3	3746	1787.06	0.477058
								TSCs	E3.5	clone3	4171	243.847	0.0584625
								TSCs	E3.5	clone3	2423	852.918	0.352009
								TSCs	E3.5	clone3	4026	205.247	0.0509804
								TSCs	E3.5	clone3	4109	1988.48	0.483932
								TSCs	E3.5	clone3	3656	483.055	0.132127
								TSCs	E3.5	clone3	3660	1658.63	0.453177
								TSCs	E3.5	clone3	2778	447.526	0.161096
								TSCs	E3.5	clone3	4142	2491.94	0.601627
								TSCs	E3.5	clone3	6017	477.412	0.0793438
								TSCs	E3.5	clone3	2250	989.11	0.439604
								TSCs	E3.5	clone3	5139	2886.75	0.561733
								TSCs	E3.5	clone3	2020	180.682	0.0894467
								TSCs	E3.5	clone3	6128	714.757	0.116638
								TSCs	E3.5	clone3	3695	1519.89	0.411337
								TSCs	E3.5	clone3	5031	908.706	0.180621
								TSCs	E3.5	clone3	2285	1140.3	0.499038
								TSCs	E3.5	clone3	2179	425.596	0.195317
								TSCs	E3.5	clone3	2106	612.443	0.290809
								TSCs	E3.5	clone3	5895	3167.87	0.537383
								TSCs	E3.5	clone3	2267	347.506	0.153289
								TSCs	E3.5	clone3	27640	13210.8	0.47796
								TSCs	E3.5	clone3	2015	752.22	0.37331
								TSCs	E3.5	clone3	2097	318.451	0.15186
								TSCs	E3.5	clone3	4158	1659.6	0.399134
								TSCs	E3.5	clone3	9905	5256.92	0.530734
								TSCs	E3.5	clone3	9844	3754.94	0.381444
								TSCs	E3.5	clone3	4118	1663.35	0.403923
								TSCs	E3.5	clone3	4450	1738.98	0.390782
								TSCs	E3.5	clone3	2143	887.631	0.4142
								TSCs	E3.5	clone3	7511	3626.33	0.482802
								TSCs	E3.5	clone3	12111	9171.8	0.757311
								TSCs	E3.5	clone3	7404	4201.24	0.567429
								TSCs	E3.5	clone3	2035	910.275	0.447309
								TSCs	E3.5	clone3	2751	388.949	0.141385
								TSCs	E3.5	clone3	4506	1918.44	0.425753
								TSCs	E3.5	clone3	2293	549.6	0.239686
								TSCs	E3.5	clone3	3739	2276.12	0.608751
								TSCs	E3.5	clone3	3089	247.925	0.0802608
								TSCs	E3.5	clone3	2311	24.1373	0.0104445
								TSCs	E3.5	clone3	2061	16.502	0.00800677
								TSCs	E3.5	clone3	5442	61.5373	0.0113078
								TSCs	E3.5	clone3	4042	812.757	0.201078
								TSCs	E3.5	clone3	2744	254.616	0.09279
								TSCs	E3.5	clone3	9639	1139.1	0.118176
								TSCs	E3.5	clone3	3419	274.212	0.0802023
								TSCs	E3.5	clone3	4645	1133.15	0.24395
								TSCs	E3.5	clone3	2315	340.827	0.147226
								TSCs	E3.5	clone3	2234	184.412	0.0825478
								TSCs	E3.5	clone3	2215	207.024	0.0934644
								TSCs	E3.5	clone3	3618	883.604	0.244224
								TSCs	E3.5	clone3	2101	21.2902	0.0101334
								TSCs	E3.5	clone3	2051	37.7686	0.0184147
								TSCs	E3.5	clone3	5635	1150.04	0.204089
								TSCs	E3.5	clone3	6143	1481.72	0.241204
								TSCs	E3.5	clone3	3868	1240.03	0.320587
								TSCs	E3.5	clone3	2080	690.82	0.332125
								TSCs	E3.5	clone3	5506	1145.31	0.208011
								TSCs	E3.5	clone3	2784	136.243	0.0489379
								TSCs	E3.5	clone3	2546	382.404	0.150198
								TSCs	E3.5	clone3	3153	759.102	0.240755
								TSCs	E3.5	clone3	4288	397.796	0.0927696
								TSCs	E3.5	clone3	6744	856.459	0.126996
								TSCs	E3.5	clone3	4875	628.698	0.128964
								TSCs	E3.5	clone3	10356	2999.21	0.289611
								TSCs	E3.5	clone3	5754	1059.6	0.184149
								TSCs	E3.5	clone3	7435	668.675	0.0899361
								TSCs	E3.5	clone3	4412	380.89	0.0863305
								TSCs	E3.5	clone3	5649	1029.35	0.182218
								TSCs	E3.5	clone3	2841	489.024	0.172131
								TSCs	E3.5	clone3	4312	297.667	0.0690322
								TSCs	E3.5	clone3	3568	597.016	0.167325
								TSCs	E3.5	clone3	4643	722.961	0.15571
								TSCs	E3.5	clone3	10485	1831.27	0.174657
								TSCs	E3.5	clone3	3285	316.671	0.096399
								TSCs	E3.5	clone3	3589	442.4	0.123266
								TSCs	E3.5	clone3	4752	122.553	0.0257898
								TSCs	E3.5	clone3	1987	345.949	0.174106
								TSCs	E3.5	clone3	6976	1300.46	0.18642
								TSCs	E3.5	clone3	2449	408.741	0.166901
								TSCs	E3.5	clone3	3313	239.741	0.0723638
								TSCs	E3.5	clone3	3262	79.2824	0.0243048
								TSCs	E3.5	clone3	2030	223.384	0.110042
								TSCs	E3.5	clone3	6689	1803.5	0.269621
								TSCs	E3.5	clone3	11631	3198.47	0.274996
								TSCs	E3.5	clone3	4092	942.682	0.230372
								TSCs	E3.5	clone3	7651	2292.6	0.299648
								TSCs	E3.5	clone3	3183	807.196	0.253596
								TSCs	E3.5	clone3	6918	1375.77	0.198869
								TSCs	E3.5	clone3	5582	1078	0.193121
								TSCs	E3.5	clone3	3908	1653.1	0.423005
								TSCs	E3.5	clone3	3150	511.196	0.162284
								TSCs	E3.5	clone3	4953	1238.83	0.250117
								TSCs	E3.5	clone3	7511	1556.27	0.207198
								TSCs	E3.5	clone3	2688	738.569	0.274765
								TSCs	E3.5	clone3	8571	1836.33	0.214249
								TSCs	E3.5	clone3	3032	212.31	0.070023
								TSCs	E3.5	clone3	3930	763.208	0.1942
								TSCs	E3.5	clone3	2036	357.8	0.175737
								TSCs	E3.5	clone3	3343	608.239	0.181944
								TSCs	E3.5	clone3	3323	860	0.258802
								TSCs	E3.5	clone3	5698	1733.06	0.304153
								TSCs	E3.5	clone3	3033	159.424	0.052563
								TSCs	E3.5	clone3	4603	1175.98	0.25548
								TSCs	E3.5	clone3	8644	2570.04	0.297321
								TSCs	E3.5	clone3	2605	331.8	0.12737
								TSCs	E3.5	clone3	8078	3119.97	0.38623
								TSCs	E3.5	clone3	3045	560.086	0.183936
								TSCs	E3.5	clone3	3564	1224.35	0.343533
								TSCs	E3.5	clone3	2090	1023.72	0.489817
								TSCs	E3.5	clone3	3872	1068.44	0.27594
								TSCs	E3.5	clone3	5290	868.753	0.164226
								TSCs	E3.5	clone3	5120	1969.33	0.384635
								TSCs	E3.5	clone3	8772	3001.85	0.342208
								TSCs	E3.5	clone3	6033	1978.6	0.327963
								TSCs	E3.5	clone3	2530	680.867	0.269117
								TSCs	E3.5	clone3	8068	1317.06	0.163245
								TSCs	E3.5	clone3	6866	2186.93	0.318516
								TSCs	E3.5	clone3	3264	860.251	0.263557
								TSCs	E3.5	clone3	4322	1208.01	0.279503
								TSCs	E3.5	clone3	2116	679.482	0.321116
								TSCs	E3.5	clone3	3120	545.341	0.174789
								TSCs	E3.5	clone3	4160	645.133	0.15508
								TSCs	E3.5	clone3	2446	521.776	0.213318
								TSCs	E3.5	clone3	2085	317.431	0.152245
								TSCs	E3.5	clone3	12894	1525.67	0.118324
								TSCs	E3.5	clone3	2562	594.184	0.231922
								TSCs	E3.5	clone3	4265	494.514	0.115947
								TSCs	E3.5	clone3	3596	525.89	0.146243
								TSCs	E3.5	clone3	4098	568.549	0.138738
								TSCs	E3.5	clone3	3483	117.784	0.0338169
								TSCs	E3.5	clone3	3489	246.22	0.0705703
								TSCs	E3.5	clone3	3863	257.027	0.0665357
								TSCs	E3.5	clone3	2097	36.6078	0.0174572
								TSCs	E3.5	clone3	2477	538	0.217198
								TSCs	E3.5	clone3	2597	268.655	0.103448
								TSCs	E3.5	clone5	5378	61.2235	0.0113841
								TSCs	E3.5	clone5	2778	28.2627	0.0101738
								TSCs	E3.5	clone5	8642	127.075	0.0147043
								TSCs	E3.5	clone5	7996	239.286	0.0299257
								TSCs	E3.5	clone5	4219	42.8353	0.010153
								TSCs	E3.5	clone5	3992	34.6824	0.00868797
								TSCs	E3.5	clone5	2307	34.4627	0.0149383
								TSCs	E3.5	clone5	4276	46.3059	0.0108293
								TSCs	E3.5	clone5	2620	28.0353	0.0107005
								TSCs	E3.5	clone5	3596	33.2	0.00923248
								TSCs	E3.5	clone5	2350	22.9608	0.00977055
								TSCs	E3.5	clone5	5954	84.1059	0.0141259
								TSCs	E3.5	clone5	6172	93.6235	0.0151691
								TSCs	E3.5	clone5	7627	72.698	0.00953167
								TSCs	E3.5	clone5	2763	32.4863	0.0117576
								TSCs	E3.5	clone5	4613	85.898	0.0186209
								TSCs	E3.5	clone5	3779	90.0275	0.0238231
								TSCs	E3.5	clone5	3097	29.8902	0.00965134
								TSCs	E3.5	clone5	2544	30.3059	0.0119127
								TSCs	E3.5	clone5	5354	140.165	0.0261794
								TSCs	E3.5	clone5	3120	24.5961	0.00788336
								TSCs	E3.5	clone5	2322	21.9686	0.00946108
								TSCs	E3.5	clone5	3394	37.5843	0.0110738
								TSCs	E3.5	clone5	5195	165.867	0.0319281
								TSCs	E3.5	clone5	3742	47.5804	0.0127152
								TSCs	E3.5	clone5	2352	24.4157	0.0103808
								TSCs	E3.5	clone5	2912	34.1922	0.0117418
								TSCs	E3.5	clone5	3280	36.4039	0.0110988
								TSCs	E3.5	clone5	1997	29.9373	0.0149911
								TSCs	E3.5	clone5	2516	24.8314	0.00986938
								TSCs	E3.5	clone5	3711	49.5137	0.0133424
								TSCs	E3.5	clone5	3840	57.4314	0.0149561
								TSCs	E3.5	clone5	2092	15.2078	0.00726952
								TSCs	E3.5	clone5	3626	27.051	0.00746028
								TSCs	E3.5	clone5	2410	19.549	0.00811163
								TSCs	E3.5	clone5	5064	42.9333	0.00847815
								TSCs	E3.5	clone5	2125	19.9843	0.00940438
								TSCs	E3.5	clone5	9366	108.616	0.0115968
								TSCs	E3.5	clone5	4768	67.4078	0.0141376
								TSCs	E3.5	clone5	2913	24.149	0.00829009
								TSCs	E3.5	clone5	2544	31.5059	0.0123844
								TSCs	E3.5	clone5	5084	267.663	0.0526481
								TSCs	E3.5	clone5	2482	26.1412	0.0105323
								TSCs	E3.5	clone5	2818	30.0235	0.0106542
								TSCs	E3.5	clone5	2613	30.0784	0.0115111
								TSCs	E3.5	clone5	4049	483.647	0.119449
								TSCs	E3.5	clone5	6413	78.0275	0.0121671
								TSCs	E3.5	clone5	2874	30.2588	0.0105285
								TSCs	E3.5	clone5	6418	123.192	0.0191948
								TSCs	E3.5	clone5	3320	33.8	0.0101807
								TSCs	E3.5	clone5	3259	24.1882	0.00742198
								TSCs	E3.5	clone5	5947	59.5686	0.0100166
								TSCs	E3.5	clone5	3099	41.3882	0.0133554
								TSCs	E3.5	clone5	5833	178.878	0.0306666
								TSCs	E3.5	clone5	4677	52.1412	0.0111484
								TSCs	E3.5	clone5	3483	37.5647	0.0107852
								TSCs	E3.5	clone5	2549	31.9922	0.0125509
								TSCs	E3.5	clone5	4768	48.4157	0.0101543
								TSCs	E3.5	clone5	2847	28.6392	0.0100594
								TSCs	E3.5	clone5	2031	23.7059	0.011672
								TSCs	E3.5	clone5	5117	56.6941	0.0110796
								TSCs	E3.5	clone5	5580	84.3726	0.0151205
								TSCs	E3.5	clone5	2322	33.1059	0.0142575
								TSCs	E3.5	clone5	2745	32.8078	0.0119519
								TSCs	E3.5	clone5	11822	263.263	0.0222689
								TSCs	E3.5	clone5	7624	116.314	0.0152563
								TSCs	E3.5	clone5	5694	71.4824	0.012554
								TSCs	E3.5	clone5	3305	50.2275	0.0151974
								TSCs	E3.5	clone5	4214	53.5922	0.0127176
								TSCs	E3.5	clone5	9736	138.004	0.0141746
								TSCs	E3.5	clone5	2899	31.5294	0.010876
								TSCs	E3.5	clone5	2592	60.9647	0.0235203
								TSCs	E3.5	clone5	2145	36.4902	0.0170117
								TSCs	E3.5	clone5	8307	116.247	0.0139939
								TSCs	E3.5	clone5	5119	47.9176	0.00936074
								TSCs	E3.5	clone5	2518	28.7294	0.0114096
								TSCs	E3.5	clone5	7044	100.733	0.0143006
								TSCs	E3.5	clone5	7168	135.059	0.0188419
								TSCs	E3.5	clone5	3922	40.8392	0.0104129
								TSCs	E3.5	clone5	4529	62.3098	0.013758
								TSCs	E3.5	clone5	9801	230.443	0.0235122
								TSCs	E3.5	clone5	2202	27.0275	0.012274
								TSCs	E3.5	clone5	4394	64.3451	0.0146439
								TSCs	E3.5	clone5	8618	161.506	0.0187405
								TSCs	E3.5	clone5	3330	49.6627	0.0149137
								TSCs	E3.5	clone5	3939	51.8	0.0131505
								TSCs	E3.5	clone5	2892	37.0667	0.012817
								TSCs	E3.5	clone5	2618	67.7137	0.0258647
								TSCs	E3.5	clone5	6483	88.2824	0.0136175
								TSCs	E3.5	clone5	6627	158.604	0.023933
								TSCs	E3.5	clone5	2593	48.8706	0.0188471
								TSCs	E3.5	clone5	5350	108.698	0.0203174
								TSCs	E3.5	clone5	7899	101.882	0.0128981
								TSCs	E3.5	clone5	2781	68.9255	0.0247844
								TSCs	E3.5	clone5	2875	69.1804	0.0240627
								TSCs	E3.5	clone5	2576	34.6471	0.0134499
								TSCs	E3.5	clone5	2295	36.3412	0.0158349
								TSCs	E3.5	clone5	4329	81.7529	0.0188849
								TSCs	E3.5	clone5	6035	99.5843	0.0165011
								TSCs	E3.5	clone5	3375	48.1373	0.0142629
								TSCs	E3.5	clone5	14116	202.506	0.0143458
								TSCs	E3.5	clone5	4746	89.5412	0.0188667
								TSCs	E3.5	clone5	2616	10.4392	0.00399053
								TSCs	E3.5	clone5	2312	35.0667	0.0151672
								TSCs	E3.5	clone5	4027	17.8078	0.00442211
								TSCs	E3.5	clone5	2619	4.60784	0.00175939
								TSCs	E3.5	clone5	2110	7.85882	0.00372456
								TSCs	E3.5	clone5	2608	12.5529	0.00481324
								TSCs	E3.5	clone5	7584	17.2471	0.00227414
								TSCs	E3.5	clone5	2437	12.7137	0.00521696
								TSCs	E3.5	clone5	2214	9.20784	0.00415892
								TSCs	E3.5	clone5	6776	49.9098	0.00736567
								TSCs	E3.5	clone5	2712	20.8431	0.00768552
								TSCs	E3.5	clone5	4438	15.7569	0.00355044
								TSCs	E3.5	clone5	2511	18.2353	0.00726216
								TSCs	E3.5	clone5	3125	13.7882	0.00441224
								TSCs	E3.5	clone5	8284	171.671	0.0207232
								TSCs	E3.5	clone5	3170	6.78824	0.0021414
								TSCs	E3.5	clone5	2394	16.3098	0.00681278
								TSCs	E3.5	clone5	2759	16.5412	0.00599535
								TSCs	E3.5	clone5	3621	18.6549	0.00515187
								TSCs	E3.5	clone5	3425	49.8314	0.0145493
								TSCs	E3.5	clone5	2286	3.66667	0.00160397
								TSCs	E3.5	clone5	3756	44.4627	0.0118378
								TSCs	E3.5	clone5	2929	12.6431	0.00431654
								TSCs	E3.5	clone5	2195	22.0353	0.0100389
								TSCs	E3.5	clone5	8361	49.9804	0.0059778
								TSCs	E3.5	clone5	2362	12.2941	0.00520496
								TSCs	E3.5	clone5	8969	59.2588	0.00660707
								TSCs	E3.5	clone5	11382	64.5569	0.00567184
								TSCs	E3.5	clone5	2702	16.5373	0.00612038
								TSCs	E3.5	clone5	6403	37.9922	0.00593349
								TSCs	E3.5	clone5	2807	19.1333	0.00681629
								TSCs	E3.5	clone5	2123	12.1647	0.00572996
								TSCs	E3.5	clone5	5393	20.9882	0.00389176
								TSCs	E3.5	clone5	2241	10.0902	0.00450254
								TSCs	E3.5	clone5	4984	18.5608	0.00372407
								TSCs	E3.5	clone5	2623	21.6039	0.00823634
								TSCs	E3.5	clone5	3508	15.7647	0.00449393
								TSCs	E3.5	clone5	6029	31.5608	0.00523483
								TSCs	E3.5	clone5	2302	16.1216	0.00700329
								TSCs	E3.5	clone5	4190	168.596	0.0402377
								TSCs	E3.5	clone5	3046	146.557	0.0481145
								TSCs	E3.5	clone5	2391	107.227	0.0448463
								TSCs	E3.5	clone5	4176	415.953	0.0996056
								TSCs	E3.5	clone5	5620	313.976	0.0558677
								TSCs	E3.5	clone5	3967	190.322	0.0479762
								TSCs	E3.5	clone5	2133	127.416	0.0597354
								TSCs	E3.5	clone5	7098	604.404	0.0851513
								TSCs	E3.5	clone5	3274	143.718	0.0438967
								TSCs	E3.5	clone5	4359	225.024	0.0516227
								TSCs	E3.5	clone5	9230	565.557	0.0612738
								TSCs	E3.5	clone5	2563	132.694	0.051773
								TSCs	E3.5	clone5	3156	295.208	0.0935386
								TSCs	E3.5	clone5	4045	256.141	0.0633229
								TSCs	E3.5	clone5	2320	138.157	0.0595504
								TSCs	E3.5	clone5	5074	369.526	0.0728273
								TSCs	E3.5	clone5	4250	256.749	0.0604115
								TSCs	E3.5	clone5	4353	357.612	0.0821529
								TSCs	E3.5	clone5	3314	227.188	0.0685541
								TSCs	E3.5	clone5	6405	410.694	0.0641209
								TSCs	E3.5	clone5	2424	130.475	0.0538261
								TSCs	E3.5	clone5	5089	323.243	0.063518
								TSCs	E3.5	clone5	5072	304.871	0.0601086
								TSCs	E3.5	clone5	3503	167.09	0.0476992
								TSCs	E3.5	clone5	7063	478.808	0.067791
								TSCs	E3.5	clone5	4040	406.855	0.100707
								TSCs	E3.5	clone5	2603	132.757	0.0510015
								TSCs	E3.5	clone5	4153	250.424	0.0602994
								TSCs	E3.5	clone5	7669	500.957	0.0653223
								TSCs	E3.5	clone5	2361	95.4706	0.0404365
								TSCs	E3.5	clone5	3453	325.525	0.0942732
								TSCs	E3.5	clone5	8683	556.078	0.0640422
								TSCs	E3.5	clone5	9869	727.267	0.073692
								TSCs	E3.5	clone5	3037	246.722	0.0812386
								TSCs	E3.5	clone5	7663	533.341	0.0695995
								TSCs	E3.5	clone5	2119	93.8275	0.0442791
								TSCs	E3.5	clone5	11572	713.126	0.0616251
								TSCs	E3.5	clone5	3099	146.369	0.0472309
								TSCs	E3.5	clone5	2708	138.663	0.0512049
								TSCs	E3.5	clone5	5927	402.443	0.0679
								TSCs	E3.5	clone5	6343	340.133	0.0536234
								TSCs	E3.5	clone5	3888	153.643	0.0395173
								TSCs	E3.5	clone5	9771	776.027	0.0794215
								TSCs	E3.5	clone5	4947	296.647	0.059965
								TSCs	E3.5	clone5	11310	567.788	0.0502023
								TSCs	E3.5	clone5	2613	53.2627	0.0203838
								TSCs	E3.5	clone5	2068	102.149	0.0493951
								TSCs	E3.5	clone5	2078	169.157	0.0814037
								TSCs	E3.5	clone5	2945	164.761	0.0559459
								TSCs	E3.5	clone5	5588	188.059	0.033654
								TSCs	E3.5	clone5	5063	222.42	0.0439304
								TSCs	E3.5	clone5	6182	368.486	0.0596063
								TSCs	E3.5	clone5	3375	241.702	0.0716154
								TSCs	E3.5	clone5	3356	167.643	0.0499533
								TSCs	E3.5	clone5	2868	181.612	0.0633235
								TSCs	E3.5	clone5	4827	193.02	0.0399875
								TSCs	E3.5	clone5	4054	209.804	0.0517523
								TSCs	E3.5	clone5	7284	50.6706	0.00695642
								TSCs	E3.5	clone5	4561	44.8196	0.00982671
								TSCs	E3.5	clone5	2573	24.5961	0.0095593
								TSCs	E3.5	clone5	3742	34.2471	0.00915207
								TSCs	E3.5	clone5	3243	24.949	0.00769319
								TSCs	E3.5	clone5	3653	19.9804	0.00546958
								TSCs	E3.5	clone5	2438	24.3961	0.0100066
								TSCs	E3.5	clone5	12022	166.357	0.0138377
								TSCs	E3.5	clone5	3431	25.6549	0.00747738
								TSCs	E3.5	clone5	4078	44.8157	0.0109896
								TSCs	E3.5	clone5	3003	15.5686	0.00518436
								TSCs	E3.5	clone5	5322	61.1451	0.0114891
								TSCs	E3.5	clone5	3646	33.7412	0.0092543
								TSCs	E3.5	clone5	2843	30.1726	0.0106129
								TSCs	E3.5	clone5	4800	80.2627	0.0167214
								TSCs	E3.5	clone5	2996	18.898	0.00630776
								TSCs	E3.5	clone5	6188	78.3726	0.0126652
								TSCs	E3.5	clone5	6418	93.0627	0.0145003
								TSCs	E3.5	clone5	3048	19.2314	0.00630951
								TSCs	E3.5	clone5	5390	68.549	0.0127178
								TSCs	E3.5	clone5	6146	27.6863	0.00450476
[truncated: 229 more rows]
