# Supplementary material for: FOXO1-mediated lipid metabolism maintains mammalian embryos in dormancy
Source: Nat Cell Biol. 2024 Jan 4;26(2):181–93. doi: 10.1038/s41556-023-01325-3 (PMC10866708; doi:10.1038/s41556-023-01325-3)
Supplement: Supplementary file 20 — Statistical source data. [file 41556_2023_1325_MOESM20_ESM.xlsx]

## Sheet: Fig.6A
day	status	condition
2	1	mTORi
3	1	mTORi
4	1	mTORi
5	1	mTORi
7	1	mTORi
9	1	mTORi
10	1	mTORi
11	1	mTORi
12	1	mTORi
14	1	mTORi
1	1	mTORi + 1 uM FoxO1i
1	1	mTORi + 1 uM FoxO1i
2	1	mTORi + 1 uM FoxO1i
2	1	mTORi + 1 uM FoxO1i
2	1	mTORi + 1 uM FoxO1i
3	1	mTORi + 1 uM FoxO1i
3	1	mTORi + 1 uM FoxO1i
3	1	mTORi + 1 uM FoxO1i
3	1	mTORi + 1 uM FoxO1i
3	1	mTORi + 1 uM FoxO1i
3	1	mTORi + 1 uM FoxO1i
4	1	mTORi + 1 uM FoxO1i
4	1	mTORi + 1 uM FoxO1i
4	1	mTORi + 1 uM FoxO1i
5	1	mTORi + 1 uM FoxO1i
5	1	mTORi + 1 uM FoxO1i
5	1	mTORi + 1 uM FoxO1i
5	1	mTORi + 1 uM FoxO1i
5	1	mTORi + 1 uM FoxO1i
6	1	mTORi + 1 uM FoxO1i
6	1	mTORi + 1 uM FoxO1i
1	1	mTORi
1	1	mTORi
2	1	mTORi
3	1	mTORi
3	1	mTORi
4	1	mTORi
4	1	mTORi
4	1	mTORi
4	1	mTORi
4	1	mTORi
5	1	mTORi
5	1	mTORi
5	1	mTORi
6	1	mTORi
6	1	mTORi
8	1	mTORi
9	1	mTORi
9	1	mTORi
10	1	mTORi
10	1	mTORi
11	1	mTORi
11	1	mTORi
12	1	mTORi
12	1	mTORi
13	1	mTORi
13	1	mTORi
14	1	mTORi
14	1	mTORi
1	1	mTORi + 1 uM FoxO1i
1	1	mTORi + 1 uM FoxO1i
2	1	mTORi + 1 uM FoxO1i
2	1	mTORi + 1 uM FoxO1i
2	1	mTORi + 1 uM FoxO1i
3	1	mTORi + 1 uM FoxO1i
3	1	mTORi + 1 uM FoxO1i
3	1	mTORi + 1 uM FoxO1i
3	1	mTORi + 1 uM FoxO1i
3	1	mTORi + 1 uM FoxO1i
3	1	mTORi + 1 uM FoxO1i
3	1	mTORi + 1 uM FoxO1i
4	1	mTORi + 1 uM FoxO1i
4	1	mTORi + 1 uM FoxO1i
4	1	mTORi + 1 uM FoxO1i
4	1	mTORi + 1 uM FoxO1i
4	1	mTORi + 1 uM FoxO1i
5	1	mTORi + 1 uM FoxO1i
5	1	mTORi + 1 uM FoxO1i
5	1	mTORi + 1 uM FoxO1i
5	1	mTORi + 1 uM FoxO1i
6	1	mTORi + 1 uM FoxO1i
6	1	mTORi + 1 uM FoxO1i
7	1	mTORi + 1 uM FoxO1i
7	1	mTORi + 1 uM FoxO1i
9	1	mTORi + 1 uM FoxO1i
1	1	mTORi + 1 uM Foxo1i + L-carnitine
1	1	mTORi + 1 uM Foxo1i + L-carnitine
2	1	mTORi + 1 uM Foxo1i + L-carnitine
2	1	mTORi + 1 uM Foxo1i + L-carnitine
3	1	mTORi + 1 uM Foxo1i + L-carnitine
3	1	mTORi + 1 uM Foxo1i + L-carnitine
3	1	mTORi + 1 uM Foxo1i + L-carnitine
4	1	mTORi + 1 uM Foxo1i + L-carnitine
4	1	mTORi + 1 uM Foxo1i + L-carnitine
4	1	mTORi + 1 uM Foxo1i + L-carnitine
4	1	mTORi + 1 uM Foxo1i + L-carnitine
4	1	mTORi + 1 uM Foxo1i + L-carnitine
5	1	mTORi + 1 uM Foxo1i + L-carnitine
5	1	mTORi + 1 uM Foxo1i + L-carnitine
5	1	mTORi + 1 uM Foxo1i + L-carnitine
5	1	mTORi + 1 uM Foxo1i + L-carnitine
6	1	mTORi + 1 uM Foxo1i + L-carnitine
6	1	mTORi + 1 uM Foxo1i + L-carnitine
6	1	mTORi + 1 uM Foxo1i + L-carnitine
6	1	mTORi + 1 uM Foxo1i + L-carnitine
6	1	mTORi + 1 uM Foxo1i + L-carnitine
7	1	mTORi + 1 uM Foxo1i + L-carnitine
7	1	mTORi + 1 uM Foxo1i + L-carnitine
7	1	mTORi + 1 uM Foxo1i + L-carnitine
7	1	mTORi + 1 uM Foxo1i + L-carnitine
9	1	mTORi + 1 uM Foxo1i + L-carnitine
10	1	mTORi + 1 uM Foxo1i + L-carnitine
1	1	mTORi + L-carnitine
1	1	mTORi + L-carnitine
2	1	mTORi + L-carnitine
3	1	mTORi + L-carnitine
4	1	mTORi + L-carnitine
4	1	mTORi + L-carnitine
6	1	mTORi + L-carnitine
6	1	mTORi + L-carnitine
8	1	mTORi + L-carnitine
8	1	mTORi + L-carnitine
8	1	mTORi + L-carnitine
9	1	mTORi + L-carnitine
9	1	mTORi + L-carnitine
9	1	mTORi + L-carnitine
10	1	mTORi + L-carnitine
10	1	mTORi + L-carnitine
10	1	mTORi + L-carnitine
12	1	mTORi + L-carnitine
12	1	mTORi + L-carnitine
14	1	mTORi + L-carnitine
15	1	mTORi + L-carnitine
16	1	mTORi + L-carnitine
18	1	mTORi + L-carnitine
20	1	mTORi + L-carnitine
20	1	mTORi + L-carnitine
21	1	mTORi + L-carnitine
22	1	mTORi + L-carnitine
24	1	mTORi + L-carnitine
25	1	mTORi + L-carnitine
30	1	mTORi + L-carnitine
2	1	control
2	1	control
2	1	control
2	1	control
2	1	control
2	1	control
2	1	control
2	1	control
2	1	control
2	1	control
3	1	control
3	1	control
3	1	control
3	1	control
4	1	control
4	1	control
6	1	control

## Sheet: Fig. 6C
KEGG PATHWAY EXPRESSION COMPARED TO D5 mTORi
Pathway	D5mTORi+c_vs_mTORi	D5mTORi+CPT1i_vs_mTORi	D5mTORi+FOXOi_vs_mTORi	D5mTORi+FOXOi+c_vs_mTORi
2-Oxocarboxylic acid metabolism	0.09	-0.07	0.39	0.27
ABC transporters	-0.14	0.32	-0.04	-0.23
Acute myeloid leukemia	0.02	0.15	0.03	-0.1
Adherens junction	-0.01	0.01	-0.16	-0.12
Adipocytokine signaling pathway	0.12	0.11	0.2	0.24
Adrenergic signaling in cardiomyocytes	0.09	0.06	0.01	0
African trypanosomiasis	-0.48	0.14	0.17	-0.11
AGE-RAGE signaling pathway in diabetic complications	0.21	0.05	0.29	0.13
Alanine, aspartate and glutamate metabolism	0.02	-0.37	0.14	0.05
Alcoholism	0.16	0.08	-0.11	-0.11
Aldosterone synthesis and secretion	0.11	0.12	-0.15	-0.09
Aldosterone-regulated sodium reabsorption	-0.09	-0.07	-0.26	-0.37
alpha-Linolenic acid metabolism	0.2	0.34	0.34	0.55
Alzheimer disease	-0.14	0.1	-0.04	-0.05
Amino sugar and nucleotide sugar metabolism	0.12	-0.11	0.12	0.12
Aminoacyl-tRNA biosynthesis	-0.06	0.2	0.48	0.31
Amoebiasis	0.03	-0.07	-0.05	-0.11
Amphetamine addiction	0.21	-0.01	-0.2	-0.05
AMPK signaling pathway	0.15	-0.05	0.17	0.07
Amyotrophic lateral sclerosis	-0.09	0.11	-0.03	0
Antifolate resistance	0.01	-0.13	0.15	0.04
Antigen processing and presentation	0.25	-0.1	0.22	-0.01
Apelin signaling pathway	0.08	0.12	0	-0.04
Apoptosis	0.03	0	0.07	-0.01
Apoptosis - multiple species	0.05	-0.07	0.2	0.15
Arachidonic acid metabolism	0.01	-0.24	-0.05	0.08
Arginine and proline metabolism	0.43	-0.04	0.29	0.38
Arginine biosynthesis	-0.18	-0.37	-0.09	-0.17
Arrhythmogenic right ventricular cardiomyopathy	-0.04	0.15	-0.16	-0.19
Ascorbate and aldarate metabolism	0.58	0.43	0.63	0.99
Autophagy - animal	0.05	0.08	0.03	-0.01
Autophagy - other	0.15	0.15	0	0.2
Axon guidance	0.03	0.11	0.01	0.01
B cell receptor signaling pathway	0	0.05	0.02	-0.18
Bacterial invasion of epithelial cells	-0.11	0.05	-0.09	-0.06
Basal cell carcinoma	0	-0.28	0.36	0.24
Basal transcription factors	0.11	-0.12	0.05	0.02
Base excision repair	0.18	0.03	0.16	0.08
beta-Alanine metabolism	0.29	0.58	0.49	0.64
Bile secretion	0.07	0.23	0.04	-0.24
Biosynthesis of amino acids	0.1	-0.28	0.21	0.1
Biosynthesis of cofactors	0.13	0.03	0.24	0.24
Biosynthesis of unsaturated fatty acids	0.17	0.26	0.24	0.23
Bladder cancer	-0.06	0.14	0.02	-0.14
Breast cancer	-0.03	0.06	0.09	-0.02
Butanoate metabolism	0.33	0.02	0.13	0.43
C-type lectin receptor signaling pathway	0.08	0.02	0.06	-0.07
Calcium signaling pathway	0.14	-0.13	-0.1	-0.05
cAMP signaling pathway	0.03	0.1	0.01	-0.04
Carbohydrate digestion and absorption	0.07	-0.09	0.18	0.09
Carbon metabolism	0.11	-0.07	0.2	0.21
Cardiac muscle contraction	-0.18	0.16	-0.12	-0.18
Cell adhesion molecules	0.1	0.37	0.22	0.01
Cell cycle	0.13	-0.18	0.05	-0.04
Cellular senescence	0.09	-0.13	0	-0.13
Central carbon metabolism in cancer	0.16	-0.09	0.2	0.06
cGMP-PKG signaling pathway	-0.03	-0.05	-0.07	-0.1
Chagas disease	-0.03	-0.02	0.12	-0.01
Chemical carcinogenesis - DNA adducts	0.18	-0.04	-0.32	-0.2
Chemical carcinogenesis - receptor activation	0.1	-0.01	-0.04	-0.06
Chemokine signaling pathway	0.03	0.08	0	-0.1
Cholesterol metabolism	-0.09	-0.34	-0.46	-0.39
Choline metabolism in cancer	-0.08	0.1	-0.23	-0.17
Cholinergic synapse	-0.03	0.09	-0.08	-0.25
Chronic myeloid leukemia	0.03	0.14	0.15	0.04
Circadian entrainment	0.08	0.04	-0.1	-0.11
Circadian rhythm	0.27	-0.16	-0.01	-0.08
Citrate cycle (TCA cycle)	-0.05	0.09	0.31	0.35
Cocaine addiction	0.24	-0.03	-0.26	-0.11
Collecting duct acid secretion	0.25	-0.08	-0.16	-0.01
Colorectal cancer	-0.09	-0.1	0.06	-0.06
Complement and coagulation cascades	-0.64	-0.16	1.8	-0.44
Coronavirus disease - COVID-19	0.26	0.17	0.2	0.03
Cortisol synthesis and secretion	0.08	0.16	-0.06	-0.06
Cushing syndrome	-0.01	0.01	0.01	-0.03
Cysteine and methionine metabolism	-0.07	-0.24	0.03	-0.06
Cytokine-cytokine receptor interaction	-1.45	0.5	-1.44	-0.76
Cytosolic DNA-sensing pathway	-0.03	-0.19	-0.04	-0.08
Diabetic cardiomyopathy	-0.17	0.13	-0.09	-0.09
Dilated cardiomyopathy	0.11	0.14	-0.11	-0.15
DNA replication	0.17	-0.16	0.13	0.06
Dopaminergic synapse	0.12	0.04	-0.01	-0.01
Drug metabolism - cytochrome P450	0.08	0.01	-0.41	-0.24
Drug metabolism - other enzymes	0.2	-0.15	-0.06	-0.04
ECM-receptor interaction	-0.03	-0.16	0.09	-0.28
EGFR tyrosine kinase inhibitor resistance	0	-0.06	0.12	-0.05
Endocrine and other factor-regulated calcium reabsorption	0.1	0.09	-0.22	-0.14
Endocrine resistance	-0.04	0.03	0.03	-0.04
Endocytosis	0.02	-0.03	-0.16	-0.12
Endometrial cancer	0.01	0.04	0.04	-0.1
Epstein-Barr virus infection	0.05	-0.04	0.11	0.02
ErbB signaling pathway	0.02	0.11	0.11	0.04
Estrogen signaling pathway	0.1	0.26	0.03	0.12
Ether lipid metabolism	0.14	0.01	-0.07	-0.11
Fanconi anemia pathway	0.27	0	0.17	0.04
Fat digestion and absorption	-0.21	0.1	-0.25	0.1
Fatty acid biosynthesis	0.22	0.27	0.12	0.43
Fatty acid degradation	0.21	0.32	0.31	0.49
Fatty acid elongation	0.14	0.08	0.24	0.19
Fatty acid metabolism	0.16	0.28	0.19	0.3
Fc epsilon RI signaling pathway	0.06	0.15	0.01	-0.1
Fc gamma R-mediated phagocytosis	-0.09	0.11	0.02	0.05
Ferroptosis	0.16	0.12	-0.03	0
Fluid shear stress and atherosclerosis	0.05	-0.03	-0.07	-0.13
Focal adhesion	-0.02	0.03	-0.04	-0.07
Folate biosynthesis	0.15	-0.13	-0.08	0.05
FoxO signaling pathway	0.06	-0.12	-0.02	-0.17
Fructose and mannose metabolism	0.37	-0.1	0.18	0.24
GABAergic synapse	0.06	0.07	-0.2	-0.16
Galactose metabolism	0.14	-0.08	0.03	0.08
Gap junction	-0.05	0.09	0.01	-0.05
Gastric acid secretion	0.1	0.18	-0.07	0.02
Gastric cancer	0.02	0.09	-0.01	-0.05
Glioma	0	0.1	0	-0.05
Glucagon signaling pathway	0.18	-0.1	0.14	0.06
Glutamatergic synapse	0.07	0.03	-0.11	-0.14
Glutathione metabolism	0.18	-0.11	-0.13	-0.07
Glycerolipid metabolism	0.46	0.39	0.21	0.46
Glycerophospholipid metabolism	0.16	0.09	-0.17	-0.02
Glycine, serine and threonine metabolism	0.11	-0.18	0.18	0.12
Glycolysis / Gluconeogenesis	0.32	0.02	0.38	0.43
Glycosaminoglycan degradation	0.37	0.24	0.16	0.24
Glycosphingolipid biosynthesis - ganglio series	0.47	0.26	0.16	0.31
Glycosphingolipid biosynthesis - globo and isoglobo series	0.39	0.5	0.19	0.35
Glycosylphosphatidylinositol (GPI)-anchor biosynthesis	-0.38	-0.03	-0.36	-0.19
Glyoxylate and dicarboxylate metabolism	-0.04	-0.09	0.13	0.14
GnRH secretion	-0.15	0.17	0.04	-0.14
GnRH signaling pathway	0.03	0.23	0.02	-0.08
Growth hormone synthesis, secretion and action	0.08	0.12	0.1	-0.02
Hedgehog signaling pathway	0.43	-0.14	-0.09	-0.25
Hematopoietic cell lineage	-0.09	0.08	-0.16	-0.46
Hepatitis B	0.03	-0.05	0.04	-0.08
Hepatitis C	0.02	0	0.13	0.03
Hepatocellular carcinoma	-0.06	-0.05	-0.01	-0.1
Herpes simplex virus 1 infection	0.01	-0.1	0.09	-0.02
HIF-1 signaling pathway	0.19	-0.04	0.24	0.14
Hippo signaling pathway	0.15	0.02	0.19	0.14
Hippo signaling pathway - multiple species	0.28	-0.13	0.37	0.12
Histidine metabolism	0.56	0.51	0.51	0.67
Homologous recombination	0.13	-0.08	0.17	0.17
Human cytomegalovirus infection	0.05	0.07	0	-0.02
Human immunodeficiency virus 1 infection	0.04	-0.03	-0.01	-0.06
Human papillomavirus infection	0.12	-0.04	0.13	-0.01
Human T-cell leukemia virus 1 infection	0.13	-0.04	0.05	-0.02
Huntington disease	-0.12	0.1	-0.08	-0.03
Hypertrophic cardiomyopathy	0.13	0.05	-0.05	-0.08
IL-17 signaling pathway	0.28	-0.11	0.1	0.06
Inflammatory bowel disease	0.12	0.08	0.2	0.06
Inflammatory mediator regulation of TRP channels	0.15	0.19	0.1	0.14
Influenza A	0.06	-0.09	0.1	-0.04
Inositol phosphate metabolism	-0.05	-0.1	-0.03	-0.05
Insulin resistance	0.04	0.03	0.07	-0.02
Insulin secretion	0.12	0.14	-0.02	-0.09
Insulin signaling pathway	0.01	-0.02	0.05	-0.06
JAK-STAT signaling pathway	0.16	-0.04	0.14	0.01
Kaposi sarcoma-associated herpesvirus infection	0.09	-0.03	0.05	-0.08
Legionellosis	0.18	0.03	0.27	0.19
Leishmaniasis	0	-0.01	0.11	-0.22
Leukocyte transendothelial migration	-0.04	0.12	-0.17	-0.11
Linoleic acid metabolism	0.36	0.7	0.26	1.04
Lipid and atherosclerosis	0.08	-0.02	0.01	0.01
Long-term depression	-0.1	0.13	-0.05	-0.1
Long-term potentiation	-0.04	0.08	0	-0.08
Longevity regulating pathway	0.16	-0.01	0.05	0.02
Longevity regulating pathway - multiple species	0.24	0.11	0.19	0.14
Lysine degradation	0.25	-0.14	0.05	0.08
Lysosome	0.28	-0.04	-0.09	-0.06
Malaria	-0.93	0.11	0.23	-0.73
Mannose type O-glycan biosynthesis	0.3	-0.41	-0.85	-0.64
MAPK signaling pathway	0.02	0.04	0.1	-0.01
Measles	0.15	-0.02	0.29	0.16
Melanogenesis	0.01	0.03	0	-0.08
Melanoma	-0.1	0.05	0.1	-0.08
Metabolic pathways	0.08	-0.02	0.03	0.06
Metabolism of xenobiotics by cytochrome P450	0.08	0.04	-0.27	-0.19
MicroRNAs in cancer	0.03	-0.11	-0.07	-0.16
Mineral absorption	0.02	0.04	-0.33	-0.28
Mismatch repair	0.15	-0.26	0.1	0.01
Mitophagy - animal	0.05	0.02	-0.17	-0.19
Morphine addiction	0.17	0.09	-0.16	-0.17
mRNA surveillance pathway	0	-0.08	0.08	-0.03
mTOR signaling pathway	0.13	0.06	0.05	0.02
Mucin type O-glycan biosynthesis	-0.04	-0.87	-1.16	-0.56
N-Glycan biosynthesis	0.21	-0.1	-0.2	-0.13
Natural killer cell mediated cytotoxicity	0.06	0.1	0.11	0
Necroptosis	0.13	0.02	0.03	0.06
Neuroactive ligand-receptor interaction	-0.12	-0.24	0.09	0
Neurotrophin signaling pathway	0.03	0.01	0.03	-0.1
Neutrophil extracellular trap formation	0.06	-0.02	0.04	0.01
NF-kappa B signaling pathway	0.07	0.04	0.06	-0.05
Nicotinate and nicotinamide metabolism	-0.05	0.04	0.14	0.17
Nitrogen metabolism	-0.72	-1.71	-0.58	-1.16
NOD-like receptor signaling pathway	0.07	-0.07	-0.01	-0.01
Non-alcoholic fatty liver disease	-0.24	0.15	-0.12	-0.12
Non-homologous end-joining	0.27	-0.07	0.18	0.12
Non-small cell lung cancer	0.06	0.14	0.13	0
Notch signaling pathway	-0.23	-0.09	-0.21	-0.54
Nucleotide excision repair	0.19	-0.1	0.09	0.1
Olfactory transduction	-0.01	0.13	-0.12	-0.28
One carbon pool by folate	0.13	-0.14	0.09	0.18
Oocyte meiosis	-0.01	-0.06	-0.03	-0.08
Osteoclast differentiation	-0.02	0.09	0.19	-0.08
Other glycan degradation	0.58	0.05	-0.02	0.11
Other types of O-glycan biosynthesis	0.18	-0.51	-0.58	-0.59
Ovarian steroidogenesis	0.21	0.36	-0.03	0.19
Oxidative phosphorylation	-0.26	0.18	-0.2	-0.16
Oxytocin signaling pathway	0.03	0.09	-0.08	0.01
p53 signaling pathway	0.21	-0.3	0.09	-0.17
Pancreatic cancer	-0.09	-0.03	0.17	-0.05
Pancreatic secretion	0.03	-0.02	-0.13	-0.17
Pantothenate and CoA biosynthesis	0.5	0.4	0.61	0.66
Parathyroid hormone synthesis, secretion and action	-0.13	0.16	-0.16	-0.19
Parkinson disease	-0.13	0.11	-0.06	0
Pathways in cancer	0.02	0	0	-0.07
Pathways of neurodegeneration - multiple diseases	-0.1	0.1	-0.03	-0.01
PD-L1 expression and PD-1 checkpoint pathway in cancer	-0.06	0.12	0.12	-0.13
Pentose and glucuronate interconversions	0.2	0.14	0.04	0.37
Pentose phosphate pathway	0.18	-0.02	0.08	0.13
Peroxisome	0.17	0.49	0.06	0.22
Pertussis	0.08	-0.05	-0.08	-0.14
Phagosome	0.11	0	-0.04	-0.03
Phenylalanine metabolism	-0.09	0.13	-0.14	-0.21
Phosphatidylinositol signaling system	-0.04	-0.11	-0.05	-0.07
Phospholipase D signaling pathway	0.09	0.15	-0.04	-0.01
Phototransduction	0.22	0.3	-0.11	0.05
PI3K-Akt signaling pathway	0.06	-0.04	0.08	-0.08
Platelet activation	0.05	0.08	-0.1	-0.01
Platinum drug resistance	0.01	-0.26	-0.07	-0.14
Porphyrin and chlorophyll metabolism	-0.01	0.01	0.19	0.11
PPAR signaling pathway	-0.07	0.21	-0.11	0.11
Primary bile acid biosynthesis	-0.23	0.54	-0.5	-0.37
Primary immunodeficiency	-0.47	-0.12	0.34	-0.29
Prion disease	-0.13	0.1	-0.02	-0.01
Progesterone-mediated oocyte maturation	-0.05	-0.15	-0.05	-0.24
Prolactin signaling pathway	0.23	0.13	0.21	-0.01
Propanoate metabolism	0.11	0.09	0.17	0.37
Prostate cancer	0.03	-0.09	0.06	-0.13
Proteasome	-0.05	0.07	0.07	0.13
Protein digestion and absorption	0.3	-0.2	-0.11	-0.27
Protein export	0.14	-0.19	0.02	-0.09
Protein processing in endoplasmic reticulum	0.17	-0.14	-0.01	-0.01
Proteoglycans in cancer	-0.02	0.1	-0.02	-0.07
Proximal tubule bicarbonate reclamation	0.07	0.02	0.08	-0.03
Purine metabolism	0.11	-0.07	0.1	0.08
Pyrimidine metabolism	0.16	-0.18	0.04	0
Pyruvate metabolism	0.27	0.12	0.39	0.52
Rap1 signaling pathway	-0.03	0.09	-0.05	-0.01
Ras signaling pathway	0.04	0.03	0.03	-0.02
Regulation of actin cytoskeleton	-0.04	0.06	-0.13	-0.07
Regulation of lipolysis in adipocytes	0.11	0.14	0.01	-0.04
Relaxin signaling pathway	0.06	0.04	-0.02	-0.16
Renal cell carcinoma	-0.09	-0.03	0.08	-0.11
Renin secretion	0.12	0.13	0.15	0.11
Renin-angiotensin system	0.21	-0.17	0.08	0.17
Retinol metabolism	0.32	0.06	-0.02	0.25
Retrograde endocannabinoid signaling	-0.22	0.21	-0.24	-0.2
Rheumatoid arthritis	0.24	-0.03	-0.14	-0.01
Ribosome	0.19	0.17	0.19	0.08
Ribosome biogenesis in eukaryotes	-0.01	-0.04	0.16	0.04
RIG-I-like receptor signaling pathway	0.2	-0.11	0.26	0.08
RNA degradation	0.01	0.01	0.18	0.06
RNA polymerase	-0.19	-0.22	-0.03	-0.19
RNA transport	0.04	-0.07	0.09	-0.02
Salivary secretion	0.13	0.2	-0.02	-0.02
Salmonella infection	0.03	0.1	0	0.01
Selenocompound metabolism	-0.14	-0.26	0.14	0.03
Serotonergic synapse	0.07	0.13	-0.05	-0.09
Signaling pathways regulating pluripotency of stem cells	0.05	-0.07	0.12	-0.12
Small cell lung cancer	0.07	-0.09	0.19	0.03
SNARE interactions in vesicular transport	0.05	0.01	-0.13	0.02
Sphingolipid metabolism	0.55	0.2	0.09	0.25
Sphingolipid signaling pathway	0.09	0.12	0.09	0.03
Spinocerebellar ataxia	-0.04	-0.03	0.04	0.1
Spliceosome	-0.04	-0.04	0.02	-0.04
Staphylococcus aureus infection	-0.22	0.98	-0.28	0.36
Starch and sucrose metabolism	-0.04	-0.26	-0.01	-0.03
Steroid biosynthesis	0.28	0.1	0.05	0.08
Steroid hormone biosynthesis	0.42	0.09	0.15	0.24
Sulfur metabolism	0.23	-0.46	0.08	0.13
Synaptic vesicle cycle	0.28	0.05	-0.17	0.01
Synthesis and degradation of ketone bodies	0.31	-0.04	0.12	0.55
Systemic lupus erythematosus	0.14	0.15	-0.03	0.01
T cell receptor signaling pathway	0.05	0.04	0.1	0.02
Taste transduction	-0.14	0.24	0.24	0.24
Taurine and hypotaurine metabolism	0.55	0.06	0.81	0.45
Terpenoid backbone biosynthesis	0.35	-0.02	-0.26	0.04
TGF-beta signaling pathway	0.21	0.07	0.25	0.17
Th1 and Th2 cell differentiation	0.35	0.18	0.38	0.07
Th17 cell differentiation	0.38	0.1	0.3	0.11
Thermogenesis	-0.12	0.17	-0.08	-0.09
Thiamine metabolism	-0.04	-0.16	0.09	0.19
Thyroid cancer	-0.16	0.06	-0.04	-0.12
Thyroid hormone signaling pathway	-0.04	-0.06	0.13	-0.15
Thyroid hormone synthesis	0.12	0.01	-0.14	-0.14
Tight junction	0.04	0.06	-0.04	0.05
TNF signaling pathway	0.08	0.07	0.05	0.02
Toll-like receptor signaling pathway	0.04	0.02	0.07	-0.02
Toxoplasmosis	0.03	-0.06	0.12	-0.04
Transcriptional misregulation in cancer	-0.01	-0.02	-0.04	-0.03
Tryptophan metabolism	0.33	0.1	0.38	0.52
Tuberculosis	0.07	-0.18	0.02	-0.06
Type I diabetes mellitus	0.01	0.02	0.47	0.42
Type II diabetes mellitus	0.22	-0.24	0.2	0
Tyrosine metabolism	0.02	0.07	-0.05	-0.06
Ubiquinone and other terpenoid-quinone biosynthesis	-0.04	0.28	0.17	-0.13
Ubiquitin mediated proteolysis	0.11	0.03	0.12	0.01
Valine, leucine and isoleucine degradation	0.26	-0.02	0.19	0.4
Various types of N-glycan biosynthesis	0.19	-0.08	-0.23	-0.29
Vascular smooth muscle contraction	-0.04	0.21	-0.09	0
Vasopressin-regulated water reabsorption	0.12	0.05	-0.02	0.06
VEGF signaling pathway	-0.04	0	-0.07	-0.24
Viral carcinogenesis	0.1	-0.08	-0.07	-0.07
Viral myocarditis	0.03	0.04	0.11	0.04
Vitamin digestion and absorption	-0.08	0.03	-0.81	-0.53
Wnt signaling pathway	0.07	-0.05	0.03	-0.13
Yersinia infection	-0.08	0.02	-0.09	-0.09

## Sheet: Fig. 6D
NAME	ES	NES	NES_abs	NOM p-val	FDR q-val	FWER p-val	RANK AT MAX	Condition
GOBP_NEGATIVE_REGULATION_OF_LIPID_METABOLIC_PROCESS	-0.562894	-1.74684	1.74684	0.00597015	0.15806	0.942	263	mTORi in mTORi_vs_c
GOBP_OXIDATIVE_PHOSPHORYLATION	-0.491361	-2.02188	2.02188	0	0.0390566	0.133	963	mTORi in mTORi_vs_c
GOBP_REGULATION_OF_GLUCONEOGENESIS	-0.587605	-1.73419	1.73419	0.010929	0.156521	0.96	158	mTORi in mTORi_vs_c
GOBP_CELLULAR_AMINO_ACID_CATABOLIC_PROCESS	0.563542	1.82253	1.82253	0	0.229023	0.639	795	mTORi+c in mTORi_vs_c
GOBP_CERAMIDE_METABOLIC_PROCESS	0.669027	1.85725	1.85725	0	0.213599	0.441	947	mTORi+c in mTORi_vs_c
GOBP_MEMBRANE_LIPID_METABOLIC_PROCESS	0.620417	1.85069	1.85069	0	0.174666	0.464	947	mTORi+c in mTORi_vs_c
GOBP_SPHINGOLIPID_METABOLIC_PROCESS	0.672011	1.94111	1.94111	0	0.0832989	0.149	947	mTORi+c in mTORi_vs_c
GOBP_FATTY_ACID_BETA_OXIDATION	0.653326	2.12769	2.12769	0	0.00144874	0.009	348	mTORi+Cpt1i in mTORi_vs_Cpt1i
GOBP_PEROXISOME_ORGANIZATION	0.837125	2.15887	2.15887	0	0.00076323	0.004	409	mTORi+Cpt1i in mTORi_vs_Cpt1i
GOBP_SPHINGOLIPID_METABOLIC_PROCESS	0.577391	1.68841	1.68841	0.00947867	0.127994	0.995	844	mTORi+Cpt1i in mTORi_vs_Cpt1i
GOBP_MITOCHONDRIAL_GENE_EXPRESSION	0.630253	2.34222	2.34222	0	0	0	1106	mTORi+FOXOi in mTORi_vs_FOXOi
GOBP_PYRUVATE_METABOLIC_PROCESS	0.503474	1.68897	1.68897	0.0034904	0.239617	0.999	1029	mTORi+FOXOi in mTORi_vs_FOXOi
GOBP_ACETYL_COA_METABOLIC_PROCESS	0.625352	1.72339	1.72339	0.00417537	0.171831	0.968	735	mTORi+FOXOi+c in mTORi_vs_FOXOi_c
GOBP_MITOCHONDRIAL_GENE_EXPRESSION	0.477438	1.84524	1.84524	0	0.0730437	0.576	1195	mTORi+FOXOi+c in mTORi_vs_FOXOi_c
GOBP_PYRUVATE_METABOLIC_PROCESS	0.494697	1.73834	1.73834	0	0.156148	0.95	942	mTORi+FOXOi+c in mTORi_vs_FOXOi_c
GOBP_TRICARBOXYLIC_ACID_CYCLE	0.630798	1.84863	1.84863	0	0.0759844	0.557	1060	mTORi+FOXOi+c in mTORi_vs_FOXOi_c

## Sheet: Fig. 6E
Lysosomes				Lysosomes
ICM				TE
Condition	Embryo	lysosomes		Condition	Embryo	lysosomes
D5mTORi+FOXOi+c	embryo1	21		D5mTORi+FOXOi+c	embryo1	23
D5mTORi+FOXOi+c	embryo2	9		D5mTORi+FOXOi+c	embryo2	29
D5mTORi+FOXOi+c	embryo3	0		D5mTORi+FOXOi+c	embryo3	19
D5mTORi+FOXOi+c	embryo4	7		D5mTORi+FOXOi+c	embryo4	20
D5mTORi+FOXOi+c	embryo5	19		D5mTORi+FOXOi+c	embryo5	11
D5mTORi+FOXOi	embryo1	9		D5mTORi+FOXOi	embryo1	40
D5mTORi+FOXOi	embryo2	10		D5mTORi+FOXOi	embryo2	34
D5mTORi+FOXOi	embryo3	11		D5mTORi+FOXOi	embryo3	23
D5mTORi+FOXOi	embryo4	6		D5mTORi+FOXOi	embryo4	50
D5mTORi+FOXOi	embryo5	8		D5mTORi+FOXOi	embryo5	36
D5mTORi+c	embryo1	6		D5mTORi+c	embryo1	36
D5mTORi+c	embryo2	3		D5mTORi+c	embryo2	19
D5mTORi+c	embryo3	15		D5mTORi+c	embryo3	43
D5mTORi+c	embryo4	6		D5mTORi+c	embryo4	20
D5mTORi+c	embryo5	26		D5mTORi+c	embryo5	22
D5mTORi	embryo1	14		D5mTORi	embryo1	142
D5mTORi	embryo2	4		D5mTORi	embryo2	96
D5mTORi	embryo3	0		D5mTORi	embryo3	89
D5mTORi	embryo4	3		D5mTORi	embryo4	142
D5mTORi	embryo5	0		D5mTORi	embryo5	118
E4.5	embryo1	1		E4.5	embryo1	44
E4.5	embryo2	1		E4.5	embryo2	46
E4.5	embryo3	0		E4.5	embryo3	57
E4.5	embryo4	16		E4.5	embryo4	31
E4.5	embryo5	7		E4.5	embryo5	46
