# Supplementary material for: FOXO1-mediated lipid metabolism maintains mammalian embryos in dormancy
Source: Nat Cell Biol. 2024 Jan 4;26(2):181–93. doi: 10.1038/s41556-023-01325-3 (PMC10866708; doi:10.1038/s41556-023-01325-3)
Supplement: Supplementary file 21 — Statistical source data. [file 41556_2023_1325_MOESM21_ESM.xlsx]

## Sheet: Fig.7B
GeneName	Row.names	combined	HSC	HFSC	MuSC	B_cells	NSC	HepaticStellateCells
Gm13709	ENSMUSG00000086546	2.13361	0.162401	0.283746	2.39049	22.0045	3.0631	7.30622
Ccdc152	ENSMUSG00000091119	1.74618	0.112506	-0.358712	1.53639	21.8146	4.42217	6.74102
Gm38316	ENSMUSG00000103730	1.16824	0.0173883	0.307315	1.71587	24.6101	1.08376	2.3692
Rarres2	ENSMUSG00000009281	1.74056	-1.05227	-0.13784	2.6419	22.1485	3.01328	1.29603
Cd38	ENSMUSG00000029084	2.5736	1.16878	-0.290942	2.79275	1.40362	7.81618	11.5327
Tpbgl	ENSMUSG00000096606	2.21116	1.59583	-3.06128	1.97395	3.48939	3.22405	10.9599
Ceacam1	ENSMUSG00000074272	1.9982	0.245308	-0.822597	4.691	2.41857	3.18237	7.62493
Ifi203	ENSMUSG00000039997	1.24693	0.0160923	-1.348	2.2837	0.57589	2.95617	8.60604
Shisa9	ENSMUSG00000022494	3.18359	2.3396	NA	3.58967	2.50165	5.80447	7.02259
Omg	ENSMUSG00000049612	3.17142	1.7394	3.85458	3.16997	3.25422	3.95606	4.84293
Fgf1	ENSMUSG00000036585	2.75931	2.16075	0.873426	1.9073	3.05399	5.31133	2.83548
Epas1	ENSMUSG00000024140	2.29283	1.36352	-0.43844	1.82758	2.76293	4.41751	2.90538
Prex2	ENSMUSG00000048960	2.41434	0.910673	-0.64905	2.14623	3.9595	5.6243	2.32968
Cxcl14	ENSMUSG00000021508	2.3342	0.687157	0.839192	2.67549	1.31413	6.19044	2.42983
Mocos	ENSMUSG00000039616	1.70021	1.06947	0.479914	1.37261	1.11545	5.70993	2.06978
Rhpn2	ENSMUSG00000030494	1.68954	-0.683528	0.943108	2.12683	1.88129	4.61901	2.26784
Rab7b	ENSMUSG00000052688	2.01046	-0.693052	0.821444	1.23846	1.28541	4.72795	2.91242
Gm28006	ENSMUSG00000098986	1.34354	0.269693	1.86292	0.397755	0.785266	4.16952	2.99941
Neat1	ENSMUSG00000092274	1.20124	0.197033	1.17851	-0.335515	1.20607	3.39724	4.28645
Rarb	ENSMUSG00000017491	2.09066	1.14865	-1.81175	2.15034	7.0828	1.87618	5.87281
Gpr146	ENSMUSG00000044197	1.9069	0.175882	1.08108	1.66272	4.7426	3.11452	4.87866
Apoe	ENSMUSG00000002985	2.0402	0.0744579	0.369244	2.07158	4.28615	3.50687	5.00148
Rgs7bp	ENSMUSG00000021719	1.61532	0.0409433	1.60084	2.4675	4.95237	1.42951	5.0609
Gm16897	ENSMUSG00000097325	1.63436	-0.769225	1.35795	3.00345	5.45589	1.47307	4.43643
Septin4	ENSMUSG00000020486	1.48526	-0.0247957	2.40546	1.14608	4.95226	2.23337	3.8914
Lifr	ENSMUSG00000054263	2.37675	2.29759	0.147254	1.83761	3.85153	1.61131	5.32689
Abca1	ENSMUSG00000015243	1.39775	0.246657	0.201717	1.32718	3.83888	1.40318	5.36537
Zfp395	ENSMUSG00000034522	1.13314	0.100458	0.41758	1.51232	2.93999	0.672642	6.07832
Lama3	ENSMUSG00000024421	2.50252	0.614129	0.52898	2.28186	3.61233	5.67728	7.8669
Tmem51os1	ENSMUSG00000073728	2.49197	-0.378489	-0.584147	2.63679	3.50575	3.7423	8.98623
Gm9889	ENSMUSG00000052769	2.35737	0.988194	NA	2.7356	5.09013	2.13111	7.5545
Tmem51	ENSMUSG00000040616	2.70764	2.38818	0.068485	1.72874	3.438	3.01283	7.69692
Sult1a1	ENSMUSG00000030711	2.72348	1.37228	-2.50652	3.286	4.14353	3.9643	5.75739
Fxyd1	ENSMUSG00000036570	2.59673	1.09906	-1.95472	2.25068	4.47376	4.75405	5.24368
Pamr1	ENSMUSG00000027188	2.53605	1.25684	-2.08704	1.98154	4.37839	3.46707	5.85693
Selenop	ENSMUSG00000064373	1.83443	0.121039	-0.26953	1.79988	3.23938	3.42287	6.47933
S1pr1	ENSMUSG00000045092	1.68787	-0.500419	-1.78914	1.67328	3.77588	3.80657	6.4548
Hsd11b1	ENSMUSG00000016194	2.32003	0.725889	-2.31508	3.3286	2.79862	3.59256	4.20603
Enpp6	ENSMUSG00000038173	1.90585	-0.580192	-2.12357	3.17288	2.83958	2.92365	6.04517
Il1r2	ENSMUSG00000026073	1.48929	-0.681466	-1.8425	3.85604	2.5375	2.305	4.60382
Art3	ENSMUSG00000034842	1.81569	0.493441	-1.60732	2.05827	2.38593	2.95187	4.84722
Gmfg	ENSMUSG00000060791	1.25735	-0.439437	-2.2411	1.93335	2.10604	2.73561	5.16773
Endou	ENSMUSG00000022468	1.50154	-1.56666	-1.10919	3.09808	2.05456	4.37781	4.91625
Icosl	ENSMUSG00000000732	1.73103	-1.42474	-2.77767	2.30982	1.55412	4.9835	6.3908
Hrh2	ENSMUSG00000034987	1.88023	0.642603	NA	3.81294	0.633853	2.9381	5.36854
Klf15	ENSMUSG00000030087	2.19878	0.550734	1.70418	3.62304	2.34394	1.50556	4.9633
Cyp2d22	ENSMUSG00000061740	1.96146	0.0673277	1.01229	2.26785	2.87116	4.10331	5.02696
Nt5e	ENSMUSG00000032420	1.61656	-0.177017	0.760563	2.43262	2.52456	3.11382	5.07646
Tifa	ENSMUSG00000046688	2.2794	0.496422	1.53622	2.32411	2.38595	3.94511	4.94963
Egfl6	ENSMUSG00000000402	2.22495	0.805643	1.03509	2.17247	1.94258	4.15407	NA
0610043K17Rik	ENSMUSG00000087361	1.80774	0.55184	0.290078	2.07074	1.58316	3.74602	4.49847
Plpp3	ENSMUSG00000028517	1.67934	0.757399	1.0693	1.42073	1.85298	2.76409	4.38118
Nr3c2	ENSMUSG00000031618	1.68669	0.600117	0.248811	1.55777	2.34826	2.62883	4.8581
Pdzd2	ENSMUSG00000022197	1.73449	0.898026	0.211272	1.70118	2.53744	2.1051	4.09327
Tgfbr3	ENSMUSG00000029287	1.78221	0.231587	-0.286358	2.15844	2.44867	2.89056	6.53368
H2-DMb1	ENSMUSG00000079547	1.67605	0.0973953	0.0675725	2.29208	1.70502	2.58071	6.69869
Gm16638	ENSMUSG00000087088	1.84196	0.268029	-0.445616	2.61682	1.6872	2.9742	5.9957
Selenbp1	ENSMUSG00000068874	1.62113	-0.0610194	0.561741	2.62743	2.25703	1.82346	5.37219
Gpr155	ENSMUSG00000041762	1.6268	0.317194	0.570639	2.03928	1.65025	2.26402	5.66588
Cxcl16	ENSMUSG00000018920	1.53085	0.718124	0.0404504	2.12265	1.31897	1.67445	5.34106
N4bp2l1	ENSMUSG00000041132	1.36693	0.0794492	-0.0210864	2.83721	1.82332	1.09442	6.60875
Plekhg1	ENSMUSG00000040624	1.41329	1.15799	0.694722	1.24282	0.69762	1.30076	6.75368
Trim34a	ENSMUSG00000056144	1.46055	0.252432	0.71204	1.87556	0.699566	2.12623	6.17162
Gem	ENSMUSG00000028214	1.2422	-0.262917	0.573181	1.99263	0.968636	2.10627	6.32816
Gramd1c	ENSMUSG00000036292	1.00366	-0.247798	0.284738	1.84771	0.990373	0.949379	6.2297
Casp1	ENSMUSG00000025888	1.18719	-0.278241	-0.478501	2.69489	0.531036	1.75299	6.05807
Trim12a	ENSMUSG00000066258	1.08787	0.1218	-0.497402	1.51004	0.494599	1.83651	6.98454
Fam43a	ENSMUSG00000046546	1.30131	0.439742	-0.530442	1.61533	0.455061	2.26909	5.84664
Atp8a1	ENSMUSG00000037685	1.14261	0.094319	0.549871	0.827872	1.28378	2.18366	5.66051
Itpkb	ENSMUSG00000038855	1.19971	0.110387	0.372231	1.14223	1.79881	1.6077	5.24831
Vav3	ENSMUSG00000033721	1.13534	-0.280293	-0.734892	1.34332	1.65756	2.03596	5.51039
Pitpnc1	ENSMUSG00000040430	1.07825	-0.257086	-1.97103	1.70085	2.01585	1.48168	4.66072
E130102H24Rik	ENSMUSG00000086782	0.940779	-0.306859	-0.661138	2.123	0.970712	0.837358	4.6155
Glul	ENSMUSG00000026473	1.03703	-0.0185414	-1.37766	1.05766	0.440495	2.56231	4.35234
Ccdc3	ENSMUSG00000026676	1.71499	1.07784	1.09683	2.9477	-3.00365	1.93704	7.03673
Cd79a	ENSMUSG00000003379	1.0491	2.66591	-1.348	1.17043	1.52849	-3.4465	5.66976
Ldhd	ENSMUSG00000031958	1.72091	0.134816	0.50659	1.48695	3.1303	3.39875	2.89109
Fmo5	ENSMUSG00000028088	1.63033	0.538569	0.20265	1.89318	2.20895	2.44317	2.37972
Mgst1	ENSMUSG00000008540	1.62032	-0.0308983	-0.490449	2.23315	2.64542	2.67352	2.4672
Add3	ENSMUSG00000025026	1.47778	-0.155015	-0.107535	1.86614	2.12625	2.49615	3.03701
G530011O06Rik	ENSMUSG00000072844	1.73081	1.12212	0.100162	1.77784	3.72204	1.21846	3.66614
Xdh	ENSMUSG00000024066	1.75739	1.40387	0.291524	1.7243	2.1538	1.55356	3.49124
Catsperg1	ENSMUSG00000049676	1.6082	1.02062	0.80181	1.60648	2.67616	1.55804	3.07667
Nod1	ENSMUSG00000038058	1.34266	0.359595	0.336251	0.828996	3.36755	2.4354	3.81896
Maf	ENSMUSG00000055435	1.40364	0.557272	0.190835	0.849881	3.1984	2.1637	3.82316
Rgs2	ENSMUSG00000026360	1.08086	-0.220863	-0.494703	1.26913	3.47035	1.14566	4.22906
Selenbp2	ENSMUSG00000068877	1.53652	0.212997	0.192306	2.4341	2.65297	1.92898	3.83147
Lpcat2	ENSMUSG00000033192	1.48313	0.216282	0.150212	2.10293	2.10054	1.80064	3.23216
Zfp467	ENSMUSG00000068551	1.46056	0.256155	-0.167315	2.32699	1.51482	1.8782	3.17878
Gm6939	ENSMUSG00000082922	1.75008	0.918183	-0.334783	3.11054	1.41355	1.81585	3.16078
Slc46a3	ENSMUSG00000029650	1.67326	0.284832	-0.921439	2.94571	2.06071	2.08164	2.73338
Rgs9	ENSMUSG00000020599	1.22279	0.694946	-0.826658	1.38034	2.06418	1.10969	2.89713
Spon1	ENSMUSG00000038156	1.32487	1.27168	-1.68816	1.20789	1.85662	1.04178	2.519
Arg2	ENSMUSG00000021125	1.10769	0.36283	-0.693191	1.66232	3.36073	0.470603	2.99272
Stard5	ENSMUSG00000046027	0.879726	0.121778	-0.811964	1.26432	2.53047	0.568266	1.85295
P2ry12	ENSMUSG00000036353	1.6512	0.985234	-3.08702	1.24812	3.61593	1.98005	3.31349
Tcn2	ENSMUSG00000020432	1.43233	-0.252494	0.405354	1.56673	3.51323	3.14949	1.46583
Tmem255a	ENSMUSG00000036502	1.47105	-0.0635627	0.396423	1.65634	3.46386	2.40242	1.82198
Cables1	ENSMUSG00000040957	1.41753	-0.00182278	0.864143	1.88224	3.26846	2.20242	1.45985
Rapgef3os2	ENSMUSG00000087397	1.59293	0.58301	-0.397053	1.5046	3.96631	2.69042	1.43219
Cav2	ENSMUSG00000000058	1.42435	0.116529	-0.296082	1.14908	4.05988	3.34786	1.40913
Mcc	ENSMUSG00000071856	1.37128	0.834156	0.478112	0.928403	4.15552	1.97841	0.571262
Tcp11l2	ENSMUSG00000020034	1.50649	0.234926	0.0981745	1.93102	3.87415	1.80277	2.62987
Pygl	ENSMUSG00000021069	1.24976	0.187133	0.347717	1.42622	3.02668	1.63293	2.46881
Gpr137b	ENSMUSG00000021306	1.42431	0.421181	-0.00128163	1.85872	2.68788	1.47348	2.05934
Gpr137b-ps	ENSMUSG00000097715	1.18309	0.0129631	-0.0850012	1.70446	2.9973	1.03297	2.26982
Tmem240	ENSMUSG00000084845	1.2235	-0.305488	1.24034	1.78744	3.62733	1.28347	1.45307
Gm42457	ENSMUSG00000105339	0.953395	-0.211584	0.29838	1.47994	4.21847	0.612481	1.27352
Etohd2	ENSMUSG00000089875	0.850901	-0.157953	-0.308769	1.14699	4.07899	0.643197	1.16544
Map3k12	ENSMUSG00000023050	0.725751	-0.128499	-0.266182	0.884541	3.80194	0.347447	1.65196
Rapgef3	ENSMUSG00000022469	1.40487	0.472332	-0.343144	1.42282	3.00981	2.25622	1.29819
Hsd17b11	ENSMUSG00000029311	1.43289	-0.13159	-1.13127	1.97627	2.59989	2.81629	1.53821
Gng11	ENSMUSG00000032766	1.3746	0.00783946	-1.04102	2.19437	2.54903	2.3348	1.11892
Gstm1	ENSMUSG00000058135	1.47819	0.204035	-0.476363	2.6719	1.64095	3.05987	0.710462
Sat1	ENSMUSG00000025283	1.40303	0.581796	-0.942163	1.17767	1.81853	2.83518	1.11719
Rn7sk	ENSMUSG00000065037	1.41491	0.50012	-0.876456	1.67732	0.710249	3.29431	0.737176
Alpk1	ENSMUSG00000028028	1.3681	0.147459	-2.28409	1.69327	1.93456	3.72091	1.23517
Lgals3	ENSMUSG00000050335	1.27685	2.8277	0.169105	-1.26372	2.8971	0.745978	2.20659
Sorl1	ENSMUSG00000049313	1.69508	1.03394	0.0392721	2.08878	1.2328	2.43544	2.47296
Gm29358	ENSMUSG00000099931	1.30059	0.426622	0.901268	1.98339	1.09192	1.53857	2.71512
Cbx7	ENSMUSG00000053411	1.1584	0.336738	0.386207	1.22856	0.666521	2.10619	2.57377
Psen2	ENSMUSG00000010609	1.22139	0.0748299	0.500597	1.73624	0.731277	1.95467	2.18829
Trim34b	ENSMUSG00000090215	1.53017	0.328985	0.140253	2.07577	0.836232	2.52553	3.47151
Gm45753	ENSMUSG00000031640	1.37587	-0.136955	0.25599	2.03321	0.661215	2.7875	2.50715
Khk	ENSMUSG00000029162	1.23496	-0.127203	0.159696	1.19796	1.41121	2.60488	3.25141
Samd9l	ENSMUSG00000047735	1.15032	-0.0975448	0.154527	1.48967	0.845454	1.93095	3.32684
Mitf	ENSMUSG00000035158	1.18155	0.516373	0.768219	1.23168	-0.104651	2.02267	3.25518
H2-T23	ENSMUSG00000067212	1.23507	0.0458887	0.171093	1.93885	1.06841	1.68246	4.0816
Trim5	ENSMUSG00000060441	1.33717	0.28099	-0.128357	1.94546	0.843782	1.85266	3.62692
Eps8l1	ENSMUSG00000006154	1.03756	0.195077	0.171331	1.37821	1.49567	0.941864	4.14146
Phactr2	ENSMUSG00000062866	1.05082	0.187374	0.226158	1.5716	1.22212	0.784222	3.78912
Celsr2	ENSMUSG00000068740	1.05042	0.201923	0.000741008	1.63551	1.22035	1.02484	3.5938
Ehd3	ENSMUSG00000024065	1.20476	0.9437	-0.446335	1.54175	0.476871	0.952733	3.51841
Slc25a23	ENSMUSG00000046329	0.954382	-0.192834	0.638422	1.55021	2.31602	0.568036	3.09786
Snx29	ENSMUSG00000071669	0.923201	-0.23983	0.478647	1.23145	2.24889	0.783351	3.25567
Crebrf	ENSMUSG00000048249	1.09287	0.0218266	0.38272	1.63612	1.64648	1.14815	3.04414
Eng	ENSMUSG00000026814	1.05523	0.108355	-0.180912	1.45505	2.01669	1.3539	2.42671
Rab6b	ENSMUSG00000032549	1.07899	0.402072	0.53062	1.82076	1.42461	0.580967	2.28838
Smarca2	ENSMUSG00000024921	0.830634	0.0980038	0.616708	1.4747	1.25785	0.274825	1.91518
Wdr91	ENSMUSG00000058486	0.850455	0.0725112	0.366775	1.30731	0.967088	0.463465	3.1771
Rnf167	ENSMUSG00000040746	0.961383	0.208932	0.0884764	1.64327	0.83569	0.76414	2.49404
Ppp1r13b	ENSMUSG00000021285	0.841753	-0.01909	0.263998	1.26243	0.773349	1.01068	2.63089
Lpin1	ENSMUSG00000020593	0.786946	-0.0801228	0.115825	1.23529	1.64113	0.379267	2.42474
Rps6ka5	ENSMUSG00000021180	0.825996	-0.144195	-0.0342364	1.27105	1.40506	0.858109	2.3144
Irf2	ENSMUSG00000031627	0.807737	0.201908	-0.116305	0.998712	1.32982	0.556157	2.87633
Klf7	ENSMUSG00000025959	0.721952	0.140034	-0.215661	0.858038	1.02842	0.57204	2.55612
2610507I01Rik	ENSMUSG00000085882	0.877327	-0.125828	1.08205	1.49194	0.741541	0.894602	3.31825
Arap2	ENSMUSG00000037999	0.937027	-0.225214	-0.0418753	2.42096	0.409143	1.28737	2.81513
Etfbkmt	ENSMUSG00000039958	1.19544	0.161243	0.449954	2.07032	0.777656	1.30539	2.24865
Rnf130	ENSMUSG00000020376	0.946708	-0.297424	0.113842	2.29682	0.863998	0.95057	2.31877
6430590A07Rik	ENSMUSG00000097583	0.877308	-0.340051	0.340343	1.94327	0.527951	0.957107	2.17459
Hgsnat	ENSMUSG00000037260	0.716676	-0.0201768	1.04898	0.865157	0.0342552	0.975978	2.40569
Rsrp1	ENSMUSG00000037266	0.684153	0.0432299	0.576556	1.38202	0.0860751	0.401286	2.25779
Lipe	ENSMUSG00000003123	0.721139	0.0729977	0.00988123	1.1668	0.39959	0.636148	2.51452
Fbxl3	ENSMUSG00000022124	0.651017	0.222623	0.199998	0.800972	0.339423	0.610705	1.96641
H2-M3	ENSMUSG00000016206	1.11154	0.273761	-0.550905	1.57322	0.845899	1.58374	2.74761
Lgals8	ENSMUSG00000057554	0.934194	0.0432706	-0.06454	0.681566	1.12182	1.9221	2.32757
Ubl3	ENSMUSG00000001687	0.839773	-0.0660875	0.30612	1.19217	0.906089	1.1789	1.9328
Lipa	ENSMUSG00000024781	0.725382	0.00117479	-0.131899	0.922758	0.563445	1.09701	2.01039
Mtm1	ENSMUSG00000031337	0.798398	0.0342867	-0.342083	1.2853	0.858654	0.878364	1.6375
AI480526	ENSMUSG00000090086	0.809831	0.432681	-0.449906	1.03848	0.571895	0.80675	1.64812
Gstt2	ENSMUSG00000033318	1.3119	0.0934211	-0.552379	2.02032	0.764738	3.66192	1.94432
Cyp4v3	ENSMUSG00000079057	1.33291	-0.117018	-0.0676708	1.97909	0.946393	2.92582	1.33351
Ggta1	ENSMUSG00000035778	1.27179	-0.230596	0.113358	1.63803	0.382715	3.99611	1.2036
Tor4a	ENSMUSG00000059555	0.894587	0.188915	1.1387	-0.194885	1.21212	3.1499	1.70179
Map3k5	ENSMUSG00000071369	1.09932	-0.104888	0.624784	1.6325	0.538145	2.50856	1.52711
Dpp7	ENSMUSG00000026958	1.01256	-0.0238396	0.778939	1.21198	0.450893	2.19248	1.37487
Idua	ENSMUSG00000033540	1.07357	0.0863617	0.578749	1.72247	0.45696	1.71877	1.35054
Prxl2a	ENSMUSG00000021792	1.07816	0.169082	0.0902681	1.20775	0.688571	2.72521	1.3823
Pnpla7	ENSMUSG00000036833	1.11762	0.0806424	0.402416	1.24174	0.564545	2.55938	1.23789
Agtrap	ENSMUSG00000029007	1.06168	0.0741213	0.59472	0.917749	0.759484	2.77544	0.820238
Tpp1	ENSMUSG00000030894	0.935899	-0.156449	0.731539	0.881497	0.789228	2.43954	1.08871
Lmbrd1	ENSMUSG00000073725	1.02883	0.247148	0.108832	0.899359	1.27027	1.98436	1.62196
Parp4	ENSMUSG00000054509	0.980205	0.290966	0.121016	0.908515	1.33908	1.76061	1.05322
Itm2b	ENSMUSG00000022108	1.01572	-0.0422902	-0.327348	1.12328	1.02693	2.40416	1.54405
Phf1	ENSMUSG00000024193	0.95934	0.160023	0.436456	0.795633	1.75944	2.06318	0.524488
Psap	ENSMUSG00000004207	1.10515	0.628346	-0.0630489	0.778139	1.09958	2.40777	0.420154
Shisa5	ENSMUSG00000025647	0.778754	0.162645	0.713752	0.071491	0.81461	2.32491	0.81836
Slc38a9	ENSMUSG00000047789	0.681263	0.0309195	0.0293757	0.818218	1.07302	0.808647	1.2741
Tmem67	ENSMUSG00000049488	0.619308	0.0333686	0.0666566	1.03241	0.988233	0.364204	1.00702
Leprot	ENSMUSG00000035212	0.580419	0.130455	0.0734589	0.876383	0.75624	0.308363	1.01594
Vamp4	ENSMUSG00000026696	0.495941	0.108587	-0.16753	0.855185	0.454987	0.237374	1.02528
Pnrc2	ENSMUSG00000028675	0.418713	-0.233561	-0.179041	0.750989	0.725456	0.307951	1.09677
Tbc1d23	ENSMUSG00000022749	0.495148	-0.0450523	-0.190066	0.764634	0.551615	0.614103	0.712799
Rit1	ENSMUSG00000028057	0.74103	0.443873	-0.0267153	0.622434	0.843105	1.12602	0.499788
Ndfip1	ENSMUSG00000024425	0.54916	0.162788	-0.00712329	0.653968	0.649351	0.713239	0.228967
Evi5	ENSMUSG00000011831	0.491446	0.138931	-0.163625	0.715442	0.716308	0.383494	0.333112
Fbxo8	ENSMUSG00000038206	0.670177	-0.0195673	-0.397675	1.1159	0.490409	1.02401	0.714248
Amn1	ENSMUSG00000068250	0.677674	0.239432	-0.804972	0.977282	0.72101	0.781112	0.981926
Ggh	ENSMUSG00000073987	0.492004	-0.339892	-1.00644	0.799156	0.517621	1.21162	0.75509
H2aw	ENSMUSG00000078851	0.519308	-0.572593	-0.380876	1.29975	0.680486	0.758486	0.58172
Trim17	ENSMUSG00000036964	0.517083	-0.538557	-0.374442	1.18527	0.585181	0.893801	0.569414
As3mt	ENSMUSG00000003559	0.55942	0.052629	-1.73676	0.83138	0.395982	1.05358	0.799621
Gm13305	ENSMUSG00000073876	1.55472	0.0264698	0.8107	2.58601	2.67116	2.63995	-0.0449378
Il11ra1	ENSMUSG00000073889	1.40135	-0.0316346	1.08629	2.50962	1.31793	2.59617	-0.200538
Pxdc1	ENSMUSG00000021411	1.41364	0.96354	-0.0336693	1.64953	1.2903	2.18066	0.697975
Ctsh	ENSMUSG00000032359	1.28499	1.10451	-0.0495914	1.34634	1.2068	2.03244	-0.468357
Slc26a11	ENSMUSG00000039908	1.05396	-0.398023	0.791239	1.02372	2.64454	1.97296	1.63222
Slc22a17	ENSMUSG00000022199	0.958914	0.0494733	0.984843	0.766398	2.42664	1.5384	1.31669
Dgka	ENSMUSG00000025357	0.910423	0.150291	0.41436	0.885175	2.90127	0.907279	1.11205
Pink1	ENSMUSG00000028756	0.846372	-0.0292859	0.55417	0.936124	2.38009	0.976311	0.778883
Trps1	ENSMUSG00000038679	1.08456	0.483663	0.637858	1.08077	1.93027	0.987773	1.92534
Insr	ENSMUSG00000005534	0.900434	0.0358327	0.0895582	1.13171	2.10366	0.928022	1.54891
Mxi1	ENSMUSG00000025025	0.847277	-0.221593	0.380789	1.36935	1.70747	0.913756	1.26075
Ppt2	ENSMUSG00000015474	0.77268	-0.211515	0.408779	0.802917	1.61577	1.3385	1.32235
Aph1c	ENSMUSG00000053040	1.01219	0.320454	-0.55778	1.43642	1.68727	1.16749	1.43209
Scarb2	ENSMUSG00000029426	0.806254	0.185718	-0.295099	0.434869	1.8768	1.32433	1.58226
Cyp4f13	ENSMUSG00000024055	1.38049	0.158995	0.668137	2.01358	1.85232	2.07023	0.827176
Cers4	ENSMUSG00000008206	1.24216	0.24703	0.446711	2.15831	1.19045	1.83996	0.421288
Itga6	ENSMUSG00000027111	1.08538	-0.114206	0.155656	2.02929	2.55519	1.31898	1.40067
Stard10	ENSMUSG00000030688	1.26769	0.163104	-0.112716	1.80846	2.32761	1.85523	1.14468
Appl2	ENSMUSG00000020263	1.14107	-0.053818	0.319035	1.47833	2.01635	1.76258	1.12902
Dnase1l1	ENSMUSG00000019088	1.11277	-0.233301	-0.099223	1.71168	1.99956	1.74681	0.949048
Gstk1	ENSMUSG00000029864	1.09234	-0.178609	-0.219321	1.48158	1.81949	1.93129	1.71107
Myo6	ENSMUSG00000033577	1.12552	0.31905	0.309602	1.7163	1.56494	1.2131	0.970431
Inpp5k	ENSMUSG00000006127	0.952123	0.0850443	0.303946	1.37441	2.09187	0.978307	0.686828
Kat2b	ENSMUSG00000000708	0.965114	0.0878804	0.18755	1.28928	1.99839	1.2515	0.539426
Acp2	ENSMUSG00000002103	0.880173	0.0969259	0.564404	1.23421	1.65002	0.89445	0.577262
Snx33	ENSMUSG00000032733	0.86722	0.0765909	0.0734041	1.24082	1.20734	1.18481	0.728697
Prxl2c	ENSMUSG00000021482	0.791366	0.0266817	0.0480932	1.1741	1.56216	0.77748	0.889917
Rnf103	ENSMUSG00000052656	0.658729	-0.253739	0.0845373	1.25497	1.22479	0.819847	0.686453
Mindy2	ENSMUSG00000042444	0.997309	-0.0254276	0.178711	1.48088	1.24047	1.80859	0.561369
Itpr2	ENSMUSG00000030287	0.764137	-0.46761	-0.02634	1.47414	1.49285	2.02897	0.466893
Rnf13	ENSMUSG00000036503	0.876069	-0.0613732	-0.402018	1.25009	1.17248	1.76323	0.360235
Gdpd5	ENSMUSG00000035314	1.24019	0.565934	2.01184	1.24252	1.87926	1.3505	-0.489673
Tns2	ENSMUSG00000037003	1.21464	1.60313	0.983134	0.998327	2.53852	0.378945	-0.0842672
Rin2	ENSMUSG00000001768	1.20437	0.749434	0.0846921	1.82032	2.23888	1.45336	-1.09701
Rab3d	ENSMUSG00000019066	0.774979	0.0226195	0.741259	1.19341	2.04956	0.340952	0.767928
Bbs9	ENSMUSG00000035919	0.718398	0.218719	1.2324	1.15951	1.59354	-0.21518	1.11048
Vamp2	ENSMUSG00000020894	0.734338	0.287188	1.00394	0.539256	1.00142	0.902434	0.965096
Aldh2	ENSMUSG00000029455	0.664767	-0.158608	0.750904	0.601392	0.990513	1.2468	1.08125
Arap1	ENSMUSG00000032812	0.690148	0.073773	0.622014	0.72185	0.674593	1.03395	1.18478
Zhx3	ENSMUSG00000035877	0.618784	0.196179	0.928447	0.432686	1.39023	0.515088	0.651809
Macf1	ENSMUSG00000028649	0.394255	-0.142222	0.654634	-0.454325	1.80332	1.21576	0.278404
Thra	ENSMUSG00000058756	0.859078	0.361879	0.678165	1.1735	1.34855	0.928165	-0.53503
Stoml1	ENSMUSG00000032333	0.73174	-0.0432745	1.12074	1.05058	1.4177	0.92438	-0.71093
Arhgef10	ENSMUSG00000071176	0.732826	0.342472	0.817732	0.709701	1.62725	0.991449	-1.35201
Cfap410	ENSMUSG00000020284	0.690535	0.120265	0.951555	0.910501	1.49217	0.778564	-1.17347
Atp6v0a1	ENSMUSG00000019302	0.740685	0.545098	0.382564	0.900131	0.49205	0.912746	-0.255511
Gns	ENSMUSG00000034707	0.581247	-0.0996841	0.853679	0.824861	0.394133	1.17262	-0.537895
Cybc1	ENSMUSG00000039294	0.533103	0.00401166	0.845714	0.680733	0.645613	0.784669	-0.340901
Uckl1	ENSMUSG00000089917	0.61921	0.0462238	0.97576	0.980883	0.766443	0.744979	-0.890536
Ndrg3	ENSMUSG00000027634	0.554396	0.103848	0.810083	0.913277	0.463307	0.674904	-1.12954
Arrdc2	ENSMUSG00000002910	1.22731	-0.0158451	1.67985	2.9685	1.04234	0.78396	1.01388
Crebl2	ENSMUSG00000032652	1.3256	0.424016	0.731829	3.04147	0.461852	1.36052	0.666175
Slc25a29	ENSMUSG00000021265	1.29686	0.480753	1.14921	2.3967	0.837227	1.13783	0.109073
Uap1l1	ENSMUSG00000026956	1.11095	-0.107315	0.904494	1.58107	1.13291	2.07177	0.512841
Klf9	ENSMUSG00000033863	0.947526	-0.088486	0.892997	1.60506	0.992405	1.69115	0.855135
Slc49a4	ENSMUSG00000022848	1.01121	0.345793	0.941585	1.02442	1.15295	1.56578	0.876316
Elovl5	ENSMUSG00000032349	0.803804	0.0147328	0.856623	1.03816	0.143193	1.78517	0.625004
Nr3c1	ENSMUSG00000024431	0.742908	-0.038194	0.670484	0.910297	0.642828	1.49917	0.405857
Bcr	ENSMUSG00000009681	0.796039	-0.0708816	0.82765	1.98465	0.0503767	1.14607	0.343304
Naglu	ENSMUSG00000001751	0.739964	-0.277092	1.50708	1.22101	0.465135	1.30882	-0.20514
Foxo1	ENSMUSG00000044167	1.33768	0.380932	0.422017	2.27947	1.00124	1.58017	1.45654
Klhl36	ENSMUSG00000031828	1.22981	0.216158	0.477086	2.24432	1.2111	1.02627	1.75751
0610009L18Rik	ENSMUSG00000043644	1.09607	0.0379244	-0.251044	1.99189	0.407544	1.53143	1.66024
Sesn1	ENSMUSG00000038332	1.05542	-0.0151431	0.521346	1.67408	1.56341	1.01116	1.78151
Ctns	ENSMUSG00000005949	1.12461	0.264484	0.721828	1.43332	1.2971	1.40995	1.75635
Gm20460	ENSMUSG00000092176	0.987933	-0.0936313	0.360692	1.3841	1.46915	1.46281	1.48126
Ptp4a3	ENSMUSG00000059895	0.950227	0.0224039	0.788978	1.46772	0.776627	1.26081	1.44984
Arvcf	ENSMUSG00000000325	0.881843	-0.236543	0.946674	1.39231	1.17789	1.01123	1.40946
Pik3r1	ENSMUSG00000041417	0.801906	0.489426	0.526642	1.64031	0.589727	-0.189201	1.11075
Kctd2	ENSMUSG00000016940	0.724837	0.0197877	1.00637	1.66845	0.296488	0.237428	0.81737
Slc22a5	ENSMUSG00000018900	0.843179	0.307283	0.636204	1.17343	0.706644	0.867654	1.18802
Ezh1	ENSMUSG00000006920	0.804171	0.369932	0.374757	1.15869	0.569384	0.64139	1.2921
Sft2d3	ENSMUSG00000044982	0.875325	0.0464092	0.236666	1.69776	0.61155	0.869189	1.11823
Wdfy2	ENSMUSG00000014547	0.562812	-0.381776	0.337455	1.16689	0.392063	0.664264	1.20888
Gm20300	ENSMUSG00000111080	0.780725	0.446087	-0.0142979	1.26616	0.527159	0.456563	1.10324
Numb	ENSMUSG00000021224	0.681658	0.113405	0.142581	1.26931	0.489115	0.571886	0.993484
Cr1l	ENSMUSG00000016481	0.71515	0.0888441	-0.168331	1.51459	0.477147	0.571512	0.620614
Arhgap12	ENSMUSG00000041225	0.685167	0.25044	-0.262819	1.20157	0.333566	0.642238	0.714493
Slc26a10	ENSMUSG00000040441	1.64952	0.157233	0.222604	2.16758	11.5339	1.52138	2.96864
Fcgrt	ENSMUSG00000003420	1.98974	0.200345	0.528044	1.4793	6.11903	4.62024	1.47168
Gm19522	ENSMUSG00000116903	1.95222	-0.326089	0.0631026	2.37503	6.3575	3.15503	3.1009
Gm6277	ENSMUSG00000097440	1.7641	-0.517752	0.537914	2.4016	5.29344	2.82346	2.9745
Smpdl3a	ENSMUSG00000019872	1.88445	0.33331	-0.23884	2.49049	4.7813	2.7442	2.63396
Tspan18	ENSMUSG00000027217	1.69741	1.75084	-0.0866785	1.20413	8.16517	0.938166	2.42729
Ccdc39	ENSMUSG00000027676	1.25795	0.28324	0.141457	1.45286	8.7617	0.899408	2.10608
Raver2	ENSMUSG00000035275	1.36451	0.35798	0.0930347	0.945433	6.5485	1.56683	4.23533
Gm45472	ENSMUSG00000109669	1.4464	-0.520945	0.0824201	2.37616	6.35201	1.33464	2.74156
B230319C09Rik	ENSMUSG00000051844	1.37559	-0.213336	-0.388906	1.19725	6.09297	2.35129	3.23271
Teddm2	ENSMUSG00000045968	1.53807	-0.0312322	-1.03073	1.66022	5.8557	2.5086	2.8934
Stox2	ENSMUSG00000038143	1.31049	1.0151	0.105441	1.66737	5.07888	0.415007	1.27298
Gm10575	ENSMUSG00000073787	1.31993	0.591641	-0.00952681	1.25137	5.84834	1.69321	0.537303
E530011L22Rik	ENSMUSG00000097820	1.01777	0.0107442	-0.227909	1.44128	6.50378	0.810561	0.680117
Castor1	ENSMUSG00000020424	0.993202	-0.287203	0.698092	1.60515	1.76801	5.81842	-3.5001
Acbd4	ENSMUSG00000056938	1.56757	0.927494	0.348036	1.70625	0.979119	3.97936	-1.72308
Nrbp2	ENSMUSG00000075590	1.64936	1.1708	1.03117	2.37563	1.47975	2.31033	-2.32877
Kazald1	ENSMUSG00000025213	1.49126	1.21998	-1.11569	2.24745	1.73676	2.13061	-3.40429
Endod1	ENSMUSG00000037419	0.969521	0.214405	0.819075	1.22412	1.66861	1.74167	-2.83657
Lpp	ENSMUSG00000033306	0.811884	0.301553	0.684623	0.878018	1.44414	1.77628	-2.15274
Marveld1	ENSMUSG00000044345	0.766692	0.118624	0.988621	1.58398	1.58441	0.494787	-2.22803
Sorbs2	ENSMUSG00000031626	1.59015	1.14512	0.0828706	2.0678	3.27147	2.14459	-5.74321
Plxdc2	ENSMUSG00000026748	1.27923	0.550306	1.17578	1.31017	1.46126	2.96977	-5.12235
Gsn	ENSMUSG00000026879	1.17636	-0.0392004	0.82604	2.06155	2.43389	2.23252	-5.66517
Ccdc136	ENSMUSG00000029769	1.12058	1.59237	0.903335	0.996905	0.928198	1.16775	-4.82844
Gm12462	ENSMUSG00000086211	4.87365	0.246599	NA	2.4511	23.0805	NA	NA
1700001K23Rik	ENSMUSG00000118314	2.1847	0.909805	3.37207	0.248054	20.82	2.42141	4.94189
Gm17106	ENSMUSG00000078489	1.27264	0.768144	3.58424	0.398912	22.0612	0.568577	1.29351
Gm15334	ENSMUSG00000086991	2.27326	0.310826	4.36862	4.41626	8.34993	0.214735	3.13614
Arhgap15os	ENSMUSG00000085089	1.7325	-0.0918913	NA	2.48697	10.1427	NA	1.54203
Gm15497	ENSMUSG00000081142	1.30662	-0.0183545	1.68177	1.86317	5.58512	-0.139001	4.76732
Gm7805	ENSMUSG00000086004	1.11539	0.266119	0.501542	1.00184	6.51646	0.499592	4.85883
3300002A11Rik	ENSMUSG00000033731	1.69129	1.13208	-0.338571	1.94577	6.34977	0.0141227	3.14557
Gm27285	ENSMUSG00000098825	1.08101	0.192773	-0.103025	2.21307	5.24051	-0.853418	2.75466
Gm48671	ENSMUSG00000111086	1.09861	0.475444	NA	0.99933	5.58292	NA	1.54203
Gm37850	ENSMUSG00000102899	1.0431	0.525949	3.85458	0.852661	6.4284	-1.30226	1.8544
Ppp1r1a	ENSMUSG00000022490	1.13813	1.14139	NA	1.38538	6.11716	-0.278488	0.405474
9530052E02Rik	ENSMUSG00000096938	1.10928	0.720245	1.00581	1.0776	7.41103	0.315743	0.119979
4931403E22Rik	ENSMUSG00000093772	0.737181	0.328728	0.140574	0.728769	7.21499	-0.379698	0.420922
Gm26581	ENSMUSG00000097108	2.37568	3.0055	0.0559408	0.474993	8.1034	0.906315	2.39851
4933430L12Rik	ENSMUSG00000108523	1.01953	1.22408	-0.26313	-0.814385	7.91835	1.18514	2.69478
Rbpjl	ENSMUSG00000017007	1.53136	1.62982	-1.348	-0.161996	5.7895	2.08678	1.45892
Ccer2	ENSMUSG00000096257	1.3313	3.20752	-1.16472	-0.00222828	5.49904	-0.415209	1.88628
Gm16573	ENSMUSG00000090038	1.33282	0.63869	0.404954	0.857881	9.50575	1.89586	0.738827
Lrrc14b	ENSMUSG00000021579	0.853788	0.0619446	1.47827	0.0883718	8.58889	1.15642	0.773827
CT030740.1	ENSMUSG00000118651	0.921769	-0.0288475	0.317545	0.919553	7.50108	1.41788	-0.454265
Atp2c2	ENSMUSG00000034112	2.56511	0.513665	1.0302	6.39509	5.12395	1.88573	4.13609
Ltk	ENSMUSG00000027297	2.33795	1.67082	1.99969	5.08796	4.29801	1.13563	0.320049
Ctse	ENSMUSG00000004552	1.59347	0.156615	1.55279	5.6765	2.3569	1.64332	-1.29415
Bcl2l14	ENSMUSG00000030200	1.58224	0.547914	-0.208549	5.9491	1.19639	1.67362	3.95828
Tmc4	ENSMUSG00000019734	1.15641	0.382629	-0.201367	4.30926	0.879668	0.986296	0.775178
A530083M17Rik	ENSMUSG00000106024	1.45429	0.384854	NA	0.135357	2.47182	4.94255	4.51165
Gm10640	ENSMUSG00000100985	1.28704	0.71345	2.62651	0.435277	4.28208	0.896823	4.51524
Gm49134	ENSMUSG00000115098	1.45377	0.934464	NA	0.0125891	4.20765	1.46449	4.39823
Gm17907	ENSMUSG00000092526	0.931742	0.155003	1.45329	0.0908179	4.49341	2.18717	4.51524
Gm45153	ENSMUSG00000108693	1.17624	0.285124	1.25942	1.11607	3.48627	0.484654	3.79018
Gm38192	ENSMUSG00000102305	0.939431	0.233605	0.581684	0.911302	2.45517	0.892429	3.81521
Gfi1	ENSMUSG00000029275	1.098	0.813914	NA	0.805878	1.24594	0.554358	4.45586
Gm11737	ENSMUSG00000080810	1.02464	0.645073	0.408758	1.10337	1.06662	0.0556224	4.94428
Gm43215	ENSMUSG00000104920	1.06259	1.79534	1.46283	-0.886672	2.5921	-0.26113	4.67292
AL845275.1	ENSMUSG00000118578	0.971645	2.30402	0.156428	-0.841241	1.65135	0.651388	3.7241
Gm4651	ENSMUSG00000097011	1.76915	1.05116	0.697224	2.70505	4.89042	NA	2.79305
Pi16	ENSMUSG00000024011	1.70408	1.34985	1.68058	2.00758	5.03168	0.374321	2.38562
Gm44008	ENSMUSG00000108283	1.57522	1.29086	NA	2.21022	3.57054	0.0339743	1.77665
Rbakdn	ENSMUSG00000104529	1.29435	0.375372	NA	3.07175	3.15672	NA	NA
Myo5c	ENSMUSG00000033590	1.24704	0.405438	NA	3.73658	3.23095	-0.703779	3.13614
Fcrla	ENSMUSG00000038421	1.73159	2.39483	NA	2.6467	1.89131	-2.23093	4.76732
Gm4992	ENSMUSG00000084110	1.2739	0.729655	2.34111	2.11906	1.37559	-1.23607	4.13609
Gm48591	ENSMUSG00000112009	1.12614	1.51295	NA	1.02856	3.19792	-1.84684	4.76732
Gm10693	ENSMUSG00000074420	2.2413	2.73355	NA	2.29334	2.71527	0.151066	4.2313
Gm37109	ENSMUSG00000102139	1.63015	1.24904	NA	1.40737	2.92618	NA	4.39823
Sema3g	ENSMUSG00000021904	1.38956	1.10193	NA	0.922999	3.03981	0.564224	3.92918
Gm43690	ENSMUSG00000106980	1.21037	1.00641	-2.85146	1.60946	2.3811	-0.0729683	4.39823
Gm2767	ENSMUSG00000110318	1.32385	0.938619	NA	1.34824	2.24359	1.30789	2.61981
Mir7019	ENSMUSG00000099200	1.5928	1.30811	-3.08702	1.88002	1.90015	1.22196	2.44744
A530088E08Rik	ENSMUSG00000117872	1.01673	-0.043233	NA	0.77231	5.26677	1.10361	3.2284
Ect2l	ENSMUSG00000071392	1.41238	0.874745	-0.956725	0.603058	5.21755	1.80215	3.13614
Mir29b-2	ENSMUSG00000065412	1.53805	0.0645154	-1.348	2.60278	4.59079	1.68041	3.51536
AU019990	ENSMUSG00000074783	1.23324	0.572373	NA	0.985838	4.39644	NA	2.39851
Nfe2	ENSMUSG00000058794	0.793077	0.0415286	-2.27029	1.31167	4.59433	-1.11305	2.42357
Gm37519	ENSMUSG00000103251	1.61867	0.647818	3.69325	1.92628	1.7418	1.85112	2.94947
Rnase6	ENSMUSG00000021880	1.24203	-0.147981	3.2151	1.6993	2.25207	1.84804	3.53861
Gm44141	ENSMUSG00000108180	1.15402	0.0919942	NA	2.48331	2.25878	NA	3.61992
Gm10728	ENSMUSG00000103701	1.71002	0.863086	2.54215	1.98885	2.22765	NA	3.61992
Tubb1	ENSMUSG00000016255	1.41327	0.581713	NA	1.8409	2.37358	0.573032	4.13609
Mir6928	ENSMUSG00000098415	1.47016	1.04689	3.56996	1.33935	2.19243	0.398986	3.13614
Skor1	ENSMUSG00000022245	1.52537	2.57691	3.13415	-0.075541	3.06832	0.00264152	2.61981
Muc3a	ENSMUSG00000094840	0.961497	0.376328	3.95621	0.653893	3.24182	0.557034	NA
Gm44949	ENSMUSG00000108655	0.854595	0.203494	4.54095	0.666506	2.49257	0.378397	1.22933
Tbc1d10c	ENSMUSG00000040247	0.637475	0.0681218	4.69288	0.492917	1.58683	0.399061	0.907926
Nxnl2	ENSMUSG00000021396	0.867483	0.690537	3.54382	0.47821	2.0039	-0.474985	1.07971
Ikzf3	ENSMUSG00000018168	1.73908	1.4727	2.50681	3.13872	0.929413	-0.0982511	1.54203
Hes5	ENSMUSG00000048001	0.919006	0.608484	NA	2.55842	0.78572	-0.460685	2.81297
Kmo	ENSMUSG00000039783	1.14906	1.15003	1.60084	1.38675	0.732353	-0.234605	1.97097
Gm11948	ENSMUSG00000087055	1.09429	0.813519	2.66741	1.99518	1.40633	-0.220677	0.0964354
Slc17a9	ENSMUSG00000023393	0.688704	-0.118252	1.77371	1.897	0.497548	-0.0991457	-0.208781
Cdkl1	ENSMUSG00000020990	1.85433	2.15675	NA	1.07075	3.0502	1.62843	0.75159
AL683809.1	ENSMUSG00000118524	1.52932	1.60102	NA	1.3664	2.79699	NA	1.54203
A230083G16Rik	ENSMUSG00000055818	1.56147	1.94778	1.24731	1.19133	3.07303	0.503859	1.12651
Tiaf2	ENSMUSG00000115568	1.64451	0.876468	1.91661	2.25585	2.61963	1.07965	1.12651
Gm49654	ENSMUSG00000113184	1.45328	0.952419	0.667455	2.13951	2.81448	1.0212	0.164962
Gprc5a	ENSMUSG00000046733	1.1921	0.472123	1.21962	1.53614	2.57448	1.7689	0.386177
Gm48798	ENSMUSG00000112816	0.886614	0.3791	1.60084	0.830566	3.65842	0.798342	1.16413
Prkcz2	ENSMUSG00000108314	1.08457	0.957868	1.34781	0.768052	3.38599	0.349285	1.00851
Rnf207	ENSMUSG00000058498	0.753047	0.0554277	0.683973	0.888142	3.75992	0.388737	0.434722
Tmem191c	ENSMUSG00000055692	0.521885	-0.288319	1.24492	0.590956	2.87931	0.0521204	0.56231
Rbm11	ENSMUSG00000032940	0.918707	1.24932	0.111004	-0.0392947	3.67418	0.202015	1.77665
1700015C17Rik	ENSMUSG00000104908	1.16925	0.697259	NA	-0.132707	3.26467	1.26389	1.54203
B230362B09Rik	ENSMUSG00000115543	0.820185	0.428751	-0.0608834	0.591987	3.19335	0.664738	1.73473
Cplx2	ENSMUSG00000025867	0.556353	0.552411	-0.298723	-0.243635	3.20746	0.420153	0.782368
Rab37	ENSMUSG00000020732	1.01449	-0.0969625	NA	1.65478	2.10812	1.17522	1.96477
Gm42879	ENSMUSG00000106590	1.09478	-0.117629	-0.682468	1.36544	2.71477	1.00694	1.587
Gm22060	ENSMUSG00000064492	1.1579	0.664129	NA	1.81746	2.23433	NA	1.77665
Susd3	ENSMUSG00000021384	1.09701	0.359289	-0.707372	1.72966	2.60554	0.54529	1.65246
Padi1	ENSMUSG00000025329	0.871006	-0.204152	-0.0795984	1.93416	2.54725	0.136204	1.54203
Gm29642	ENSMUSG00000100002	1.1431	0.5021	-0.227361	1.52365	1.31265	1.12503	1.70053
Mir24-1	ENSMUSG00000105904	1.00075	0.440603	0.231681	0.97912	1.73755	1.15073	1.35516
Cd27	ENSMUSG00000030336	0.787686	-0.237593	0.928715	1.07335	2.44244	0.831159	1.6574
Gm50431	ENSMUSG00000117814	0.788529	-0.149075	0.577349	1.28446	2.07465	0.52663	1.06065
Gm42933	ENSMUSG00000106189	0.621467	0.221908	-0.672896	0.477807	2.33836	0.143305	1.78514
5330438D12Rik	ENSMUSG00000052291	0.422976	-0.146663	-0.170615	0.220469	2.42067	0.159359	1.47256
Gm42780	ENSMUSG00000105890	1.603	1.92412	1.60084	0.319335	2.95446	NA	2.45141
Gm2420	ENSMUSG00000082305	0.99273	0.946147	1.64137	0.517557	2.9671	-0.30606	1.81535
Gm45745	ENSMUSG00000109684	1.05679	0.933847	NA	0.382825	2.69435	-0.261126	3.0784
Wnk4	ENSMUSG00000035112	0.962554	0.83813	0.673583	0.352364	2.58511	0.587612	2.22497
Gm49041	ENSMUSG00000115026	1.00873	1.02073	0.583908	0.351711	1.80926	0.479669	2.79701
Xlr3a	ENSMUSG00000057836	0.836569	1.57185	0.701812	0.286494	1.5136	-0.231415	2.81297
5033403F01Rik	ENSMUSG00000096932	1.02778	1.18768	0.282813	1.14319	1.28737	0.120505	2.01729
Gm49512	ENSMUSG00000116480	0.884698	0.351588	NA	1.29883	1.85384	-0.668493	3.13016
Gm30091	ENSMUSG00000117637	0.914922	0.664413	1.02004	0.900893	1.59411	-0.144648	2.81297
Gm16106	ENSMUSG00000082828	0.912697	0.916155	0.22317	0.963136	2.03808	-0.954732	1.68638
Gm28187	ENSMUSG00000099375	0.830179	0.375976	NA	0.312538	1.37237	1.64086	3.51536
Cdkl4	ENSMUSG00000033966	0.811174	0.173703	2.4538	-0.0071396	1.30536	1.02169	3.54654
Gm50210	ENSMUSG00000118064	0.704833	0.522717	1.46283	-1.20111	2.06687	1.63127	2.61981
Cabyr	ENSMUSG00000024430	0.785921	0.152334	2.2721	0.706803	2.0329	0.265729	3.15167
Gm48586	ENSMUSG00000113195	0.858042	0.220214	2.37838	0.942778	1.67449	0.809497	2.39851
Gm16135	ENSMUSG00000084985	0.852503	0.488038	NA	0.9805	1.33297	0.356393	2.38083
Mir6955	ENSMUSG00000099267	0.69038	0.201763	NA	0.807174	1.22608	0.661585	2.61981
Gm43628	ENSMUSG00000105935	0.769452	-0.253039	2.48823	1.15762	1.31255	0.563334	2.07131
Gm9895	ENSMUSG00000118038	1.06901	0.600339	3.2151	0.837309	2.33959	0.751779	1.54203
Zcwpw2	ENSMUSG00000032443	1.14685	0.754475	2.5673	0.946205	2.07317	0.742492	2.07131
Gm14703	ENSMUSG00000087644	1.15351	1.30734	2.11213	0.0259326	2.15345	0.814202	1.98725
Mir3960	ENSMUSG00000105841	0.997524	NA	1.60084	0.901492	2.16385	0.447351	NA
Plekha4	ENSMUSG00000040428	1.11467	1.06594	1.65857	0.959951	1.56763	0.391141	1.53863
Gm16576	ENSMUSG00000087543	0.456585	-0.0703033	2.18827	0.141183	1.17182	0.625373	0.859391
Rnase12	ENSMUSG00000068407	2.13689	3.1018	-0.0782506	1.71175	2.56357	0.975453	2.81297
Zap70	ENSMUSG00000026117	1.56971	2.21698	NA	1.20491	1.6912	0.550845	2.69878
Mir29c	ENSMUSG00000065548	1.48105	1.67401	-0.360895	1.61744	1.72233	0.76534	2.59972
Gm16523	ENSMUSG00000082315	1.05128	0.433029	0.353746	0.568087	1.51097	2.59915	1.53421
Pdxk-ps	ENSMUSG00000002791	1.18196	0.551218	NA	0.981122	2.42614	1.61875	1.36534
Zfp831	ENSMUSG00000050600	0.918537	0.195834	NA	1.13219	2.5079	1.85803	NA
Ctsw	ENSMUSG00000024910	0.786529	0.353576	-0.991161	0.392201	2.44602	1.30857	1.19398
Gm49888	ENSMUSG00000117297	1.07843	0.92201	NA	0.47609	1.56673	0.975453	NA
Gm12187	ENSMUSG00000083178	0.970226	1.0933	-1.348	0.497917	1.73986	NA	0.865642
Gm17072	ENSMUSG00000091998	1.10639	0.49888	NA	1.27732	1.96268	0.975453	2.81297
Gm6566	ENSMUSG00000113918	0.835383	-0.0702416	-0.593812	1.12047	1.87856	1.07396	2.89143
Ell3	ENSMUSG00000027246	0.922564	-0.27624	-0.316511	1.76572	2.0034	0.676544	2.67048
Gm15712	ENSMUSG00000083827	1.02658	0.510591	-1.35251	1.45607	1.95305	0.416115	3.71767
Gm23887	ENSMUSG00000084632	0.744253	0.174862	-1.76601	0.664688	2.03564	0.702774	2.8186
Gm23346	ENSMUSG00000065750	1.03852	0.90427	-1.47503	0.673047	1.95848	-1.09286	1.66363
Gm4258	ENSMUSG00000098243	0.598315	0.246126	-0.983354	1.28005	1.77103	-0.253842	0.934957
Muc1	ENSMUSG00000042784	1.19099	0.995727	1.41099	1.18671	1.3487	1.20251	0.167638
Phf2os1	ENSMUSG00000086889	0.934572	0.741509	1.01262	0.637986	1.22261	0.792197	1.51969
Prox2os	ENSMUSG00000093629	0.699567	0.254646	1.34329	0.712036	0.911587	0.652061	1.39382
Ttll13	ENSMUSG00000045467	0.87654	0.57401	0.790971	0.121859	2.02734	1.20491	1.0617
Erp27	ENSMUSG00000030219	0.780081	0.773489	NA	0.0759246	1.43984	1.34911	0.700092
H2-Bl	ENSMUSG00000073406	0.836308	0.763124	0.0435383	0.572319	1.32529	0.917456	0.907259
Man2c1os	ENSMUSG00000086728	0.589433	-0.0926491	0.789059	0.715103	2.28462	0.196794	0.582699
Gm16023	ENSMUSG00000086682	0.604155	0.0263789	0.602166	0.627334	1.76444	0.451667	0.689539
Traf3ip3	ENSMUSG00000037318	0.576441	0.15626	1.43288	0.793198	1.76575	-0.292819	0.473984
Ctdsp2-ps	ENSMUSG00000040540	0.404129	0.434671	0.532629	-0.198108	2.11304	-0.0135533	0.612842
Natd1	ENSMUSG00000018931	0.453348	0.562642	0.387695	0.151831	2.28326	-0.410794	0.343245
9430091E24Rik	ENSMUSG00000084808	0.489303	0.373248	0.190928	0.272279	2.04742	-0.015879	0.200774
Atg16l2	ENSMUSG00000047767	0.440003	0.205079	0.686664	0.501548	1.22814	-0.123792	0.16321
Mir7658	ENSMUSG00000098954	0.462322	-0.0612933	0.354228	0.954975	1.34629	-0.144857	0.140688
2810039B14Rik	ENSMUSG00000099034	0.56324	0.0564023	-0.0332816	0.835512	1.32325	0.379332	0.298954
Slc38a6	ENSMUSG00000044712	0.579342	0.343035	0.15577	0.586615	0.917544	0.361535	0.366764
Cirbp	ENSMUSG00000045193	0.500937	0.13585	0.430814	0.733653	0.959294	0.161736	0.152451
Zkscan14	ENSMUSG00000029627	0.369929	-0.0484505	0.20966	0.536014	1.14254	0.0205752	0.150116
Paox	ENSMUSG00000025464	0.386791	-0.19007	0.25969	0.771507	0.8225	0.182256	0.375572
Fam189b	ENSMUSG00000032657	0.441092	0.0272867	0.831571	0.265709	1.63597	0.287232	0.081471
Yipf2	ENSMUSG00000032182	0.382492	-0.0723042	0.39853	0.349793	1.49588	0.30582	-0.142334
Slx1b	ENSMUSG00000059772	0.417828	0.0778626	0.227012	0.221018	1.19266	0.480414	0.0577685
Zfp318	ENSMUSG00000015597	0.440821	0.292167	0.211091	0.394172	1.51913	-0.0636342	0.122683
Klc4	ENSMUSG00000003546	0.338094	0.118822	0.316606	0.278321	1.415	-0.117268	0.0335562
Ift172	ENSMUSG00000038564	0.30272	0.153297	0.151891	0.212133	1.18605	-0.0453717	-0.16793
Inpp4a	ENSMUSG00000026113	0.591472	0.265826	0.684959	0.649261	0.771146	0.436141	0.666152
Ppm1l	ENSMUSG00000027784	0.537315	0.289103	0.582533	0.428991	0.909077	0.305405	0.874057
Sik2	ENSMUSG00000037112	0.469078	0.424088	0.824442	0.67592	0.319051	-0.159527	0.416378
Fbxl12	ENSMUSG00000066892	0.295016	0.147896	0.520717	-0.0801457	1.2135	-0.036138	0.755323
Fryl	ENSMUSG00000070733	0.329805	0.352525	0.495283	-0.111923	0.526838	0.34312	0.0867623
2900076A07Rik	ENSMUSG00000097277	0.45681	0.152779	0.263056	0.443646	0.689843	0.394979	0.434624
Arl8a	ENSMUSG00000026426	0.387092	0.0070967	0.217547	0.357464	0.557359	0.508431	0.382527
Tep1	ENSMUSG00000006281	0.459675	0.164739	0.536601	0.622009	0.51932	0.201598	0.247505
Zfp715	ENSMUSG00000012640	0.313232	0.0135512	0.226931	0.333889	0.568377	0.193448	0.227417
Chd6	ENSMUSG00000057133	0.309001	0.0341736	0.329957	0.417108	0.647883	0.0131581	0.094231
Smurf2	ENSMUSG00000018363	0.38527	0.139046	-0.0168079	0.763428	0.346038	0.141313	0.191915
Amer1	ENSMUSG00000050332	0.380767	0.172562	0.207504	0.635068	0.807506	-0.301879	0.535105
Zfp398	ENSMUSG00000062519	0.354402	0.223892	0.0221287	0.364139	0.765001	-0.0644381	0.45724
Cplane1	ENSMUSG00000039801	0.30525	0.107909	0.162094	0.371624	0.859551	-0.149656	0.149593
Mthfr	ENSMUSG00000029009	0.271319	0.058337	0.0862367	0.45885	0.416807	-0.0863498	0.0159747
Brd9	ENSMUSG00000057649	0.195324	0.0690469	-0.104344	0.410976	0.497613	-0.399903	0.0675574
Mir3101	ENSMUSG00000093348	0.574007	-0.133745	0.452232	0.878582	0.865045	0.632712	1.73485
Sec31b	ENSMUSG00000051984	0.741545	0.309328	0.0451046	1.29204	1.10093	-0.152885	1.36022
Mospd3	ENSMUSG00000037221	0.460235	0.0382448	0.0682726	0.754334	0.736934	0.132247	1.42286
Map10	ENSMUSG00000050930	0.600657	-0.261026	-0.199339	0.989208	0.636692	0.580162	1.25688
Rbm48	ENSMUSG00000040302	0.414925	-0.164717	-0.102502	0.850259	0.581837	0.245254	0.891192
Eaf2	ENSMUSG00000022838	0.629012	0.677358	0.005613	0.175622	1.08312	0.518747	1.42819
Rwdd2a	ENSMUSG00000032417	0.633216	0.0926569	-0.456844	0.754361	1.49236	0.567376	0.938979
BC051226	ENSMUSG00000092564	0.799849	1.29171	-0.72635	1.07427	0.66954	-0.123967	1.34293
Fbxl12os	ENSMUSG00000062470	0.564226	0.737274	-0.366337	0.630099	1.03386	-0.223477	0.842679
Gm10179	ENSMUSG00000066807	0.603771	1.07629	-0.00705413	0.593437	0.661103	-0.139599	0.341705
Klf4	ENSMUSG00000003032	0.946664	0.700202	-0.0896255	1.43466	2.81802	0.5148	-0.102712
Zfyve9	ENSMUSG00000034557	0.709568	0.664654	0.0608665	0.626204	2.40461	0.344849	-0.333298
Gm6288	ENSMUSG00000072660	0.535746	0.167957	0.602516	0.449125	2.62738	0.137985	0.076864
1110051M20Rik	ENSMUSG00000040591	0.47305	-0.00490059	0.504568	0.350914	2.73649	0.125644	0.100126
Gm16845	ENSMUSG00000096981	0.411307	-0.0894195	0.20707	0.297702	2.60782	0.233417	-0.494784
Gm27734	ENSMUSG00000099314	0.686248	1.33432	-1.0251	0.764771	2.1821	-0.130584	NA
Klf2	ENSMUSG00000055148	0.719143	1.11081	-0.825512	0.738118	1.68626	-0.0654045	-0.419637
M1ap	ENSMUSG00000030041	0.758916	0.325616	NA	1.42409	1.63523	-0.585853	-1.13782
Yjefn3	ENSMUSG00000048967	0.768064	0.663869	-0.282532	1.28862	0.95129	0.330238	-0.572278
3300002I08Rik	ENSMUSG00000063364	0.600699	0.718776	-0.219509	0.940368	0.707718	-0.00815713	-0.478083
Iqce	ENSMUSG00000036555	0.536717	0.159912	0.288619	0.822788	1.19704	0.349418	-0.543261
Hdac10	ENSMUSG00000062906	0.516728	0.260253	0.284347	0.800344	0.978651	0.198222	-0.507384
A930015D03Rik	ENSMUSG00000092368	0.519058	0.371368	0.193199	0.63447	1.43169	0.0515966	-0.245773
Stx17	ENSMUSG00000061455	0.425321	0.0911613	0.285429	0.657563	1.35778	0.017725	-0.486474
Rcan3	ENSMUSG00000059713	0.526046	0.373168	-0.275562	0.842978	1.51065	0.0459479	-0.62053
Ulk2	ENSMUSG00000004798	0.416736	0.0889236	-0.148993	0.91881	1.11272	-0.0518985	-0.610527
Sike1	ENSMUSG00000027854	0.401819	0.160635	-0.0260645	0.479523	1.1252	0.21048	-0.513261
Gm42669	ENSMUSG00000106631	0.393508	0.102663	-0.230573	0.462674	1.18066	0.315203	-0.718704
Hdac7	ENSMUSG00000022475	0.378473	0.14019	-0.0873651	0.140226	1.63163	0.369331	-0.310976
Elk3	ENSMUSG00000008398	0.419244	-0.0401898	-0.568183	0.40368	1.55208	0.553679	-0.0609782
Cast	ENSMUSG00000021585	0.342127	0.0647459	0.0827466	0.523188	1.17162	0.206675	-1.20489
Agbl5	ENSMUSG00000029165	0.3456	-0.00440951	-0.339037	0.649684	1.47598	0.163293	-1.36164
Gm36266	ENSMUSG00000106617	0.552558	0.103602	-1.27724	0.890976	1.19894	0.627387	-0.653735
Ethe1	ENSMUSG00000064254	0.352242	0.0373057	-0.656931	0.561719	1.06737	0.207657	-0.347108
Stx1a	ENSMUSG00000007207	0.714513	1.66045	1.18598	0.0271561	0.618029	0.202658	-0.494023
Plag1	ENSMUSG00000003282	0.937885	0.685154	0.878711	1.38294	1.25167	0.547482	-0.639461
Gm14302	ENSMUSG00000085760	0.8649	0.409293	0.294662	1.07336	1.53388	1.11008	-0.715486
Btbd8	ENSMUSG00000111375	0.681067	0.44108	0.519191	1.004	0.856753	0.376659	-0.296158
Trpm4	ENSMUSG00000038260	0.586922	0.167074	0.461252	0.72296	0.755446	0.803	-0.190149
Gm15506	ENSMUSG00000086477	0.862	0.451392	-0.288273	1.4486	0.77729	1.01444	-0.669161
Nat2	ENSMUSG00000051147	0.599716	0.0346713	0.403333	1.27731	0.506796	0.783714	-1.36008
Zfp169	ENSMUSG00000050954	0.45942	0.21018	0.833384	0.581595	0.691535	0.153285	-0.0824913
Pisd-ps2	ENSMUSG00000023795	0.329659	0.0140111	0.933626	0.252217	0.429271	0.360051	-0.133916
Tm7sf2	ENSMUSG00000024799	0.36561	0.163087	0.585686	0.274036	0.408096	0.605933	-0.572378
Pcyox1	ENSMUSG00000029998	0.348992	0.0464929	0.599072	0.556332	0.521363	0.178752	-0.644227
Cacfd1	ENSMUSG00000015488	0.314367	0.116288	0.525157	0.203553	0.768045	0.232248	-0.573585
Vps39	ENSMUSG00000027291	0.27456	0.237174	0.466349	0.242549	0.256956	0.0480058	-0.314964
Gba2	ENSMUSG00000028467	0.306831	0.0957505	1.10344	0.503595	0.592578	-0.260581	-0.306947
Btrc	ENSMUSG00000025217	0.27451	0.118067	0.701816	0.499917	0.618339	-0.222405	-0.89558
Mbd5	ENSMUSG00000036792	0.432213	0.182349	0.101316	0.596005	0.573644	0.345049	-0.192398
Tmem245	ENSMUSG00000055296	0.369991	0.214442	0.119885	0.55943	0.640561	0.117493	-0.53671
Nit1	ENSMUSG00000013997	0.316787	0.0112142	0.0172161	0.610815	0.725547	0.0943616	-0.538958
Stx5a	ENSMUSG00000010110	0.273206	-0.103018	0.539107	0.316894	1.00905	0.0522387	-0.289753
Nbr1	ENSMUSG00000017119	0.30692	0.0402099	0.339354	0.452686	0.848311	-0.0778971	-0.203461
Fkbp15	ENSMUSG00000066151	0.364251	0.140958	0.44999	0.329523	0.653344	0.267183	-0.149462
Ifnar1	ENSMUSG00000022967	0.306567	-0.0258256	0.599849	0.416188	0.627388	0.0423954	-0.0558124
Tram1	ENSMUSG00000025935	0.200533	-0.14242	0.267929	0.209426	0.628159	0.117677	-0.239548
4921531C22Rik	ENSMUSG00000085704	0.427478	0.286015	0.369188	0.667775	1.19369	-0.312285	-0.453768
Etv5	ENSMUSG00000013089	0.328645	0.0565242	0.295242	0.748051	1.11389	-0.406844	-0.428021
Ccser2	ENSMUSG00000058690	0.236223	0.152236	0.179184	0.345005	0.784535	-0.321921	-0.40509
Gramd4	ENSMUSG00000035900	0.476684	0.0630431	0.551562	0.540653	1.39832	0.427384	-0.557731
Ankzf1	ENSMUSG00000026199	0.47457	0.110387	0.545059	0.535673	0.940305	0.531361	-0.612672
Pias3	ENSMUSG00000028101	0.325078	-0.0159162	0.81662	0.312006	1.2971	0.169648	-1.05407
Gm16740	ENSMUSG00000097167	0.36467	-0.234214	0.293027	0.419031	1.62602	0.330057	-0.639282
Nek8	ENSMUSG00000017405	0.400072	0.159972	0.827765	0.215395	0.783598	0.670579	-1.28405
Limk2	ENSMUSG00000020451	0.335649	0.0214561	0.407076	0.365011	0.666103	0.655855	-1.474
Immp2l	ENSMUSG00000056899	0.379958	-0.0422338	-0.34668	0.573911	0.471559	0.689279	-0.804732
Zzef1	ENSMUSG00000055670	0.252136	0.174941	0.174826	0.352946	0.373644	0.0333219	-0.690959
Nub1	ENSMUSG00000028954	0.213828	0.0213062	0.0409382	0.31882	0.515009	0.0327564	-0.661522
Erp29	ENSMUSG00000029616	0.215476	0.121096	-0.00756963	0.0412468	0.820793	0.182696	-0.870674
Tmem234	ENSMUSG00000028797	0.183421	-0.11341	-0.0378609	0.220216	0.737878	0.0927804	-0.599512
Klrb1	ENSMUSG00000079299	4.5728	6.30645	NA	2.0324	3.66241	NA	NA
Cxcr3	ENSMUSG00000050232	2.57784	3.73095	NA	0.867372	2.52345	3.34061	3.98166
Gm15925	ENSMUSG00000080917	2.45625	3.71556	1.46283	2.60328	2.13454	NA	2.30929
Cacna1h	ENSMUSG00000024112	1.32227	1.73708	NA	0.485518	2.1434	2.13795	-0.562717
Cmah	ENSMUSG00000016756	1.67135	1.83009	-4.06295	1.76109	2.69607	2.40028	-1.10509
Gm34907	ENSMUSG00000115762	1.86405	1.19942	-3.08702	1.21017	3.79874	1.75024	NA
Cib3	ENSMUSG00000074240	1.56223	1.28268	-3.08702	2.2255	2.80715	1.43087	-1.27324
Cxcr6	ENSMUSG00000048521	1.19524	1.27315	-2.49871	1.27881	2.25202	1.11136	-0.869199
Cd101	ENSMUSG00000086564	1.39928	3.45071	-5.84758	0.67202	3.73077	-0.5058	0.0874466
Gm34069	ENSMUSG00000111097	1.91276	1.60812	1.46283	1.05919	5.88877	1.76901	1.54203
Irs3	ENSMUSG00000047182	2.19595	2.14947	0.398971	2.0336	5.75446	2.40961	-0.69747
Gm20539	ENSMUSG00000092353	1.30316	-0.179043	NA	1.93545	4.93086	2.48279	0.106973
Gm9968	ENSMUSG00000055370	1.25923	0.401775	0.0642442	1.51284	6.02778	1.39234	0.428942
Cfap45	ENSMUSG00000026546	1.11928	-0.448687	1.28187	1.5615	3.91969	1.58832	1.74724
Cerkl	ENSMUSG00000075256	1.2597	0.0241264	0.426593	1.51425	3.58123	1.82715	0.950827
Odaph	ENSMUSG00000096035	1.54544	-0.514785	-0.256415	0.899766	5.14777	0.888096	1.45898
Gm16759	ENSMUSG00000086539	0.697297	-0.0943825	-0.410517	0.730375	4.4299	0.393835	1.05888
Gm37829	ENSMUSG00000104453	0.8224	0.401815	0.619801	0.377384	4.98531	0.658173	0.396301
Gm47205	ENSMUSG00000111312	0.78586	0.452651	0.617363	0.255905	5.10279	0.817368	-0.526479
Gm43185	ENSMUSG00000104621	1.25707	1.21065	1.21962	1.21614	3.90878	0.076548	-0.224287
Gm47512	ENSMUSG00000097274	0.913449	0.63451	1.0233	1.12838	3.74832	0.343046	-1.3943
Gm27194	ENSMUSG00000098292	0.990023	1.19626	1.4584	0.687515	4.85274	0.169291	-1.86706
Gm26528	ENSMUSG00000097586	1.5796	1.79876	NA	1.44192	2.53879	0.104018	0.300665
Cgnl1	ENSMUSG00000032232	0.917025	1.59305	0.356443	0.639435	3.19792	-0.232351	0.198661
9430078K24Rik	ENSMUSG00000112765	1.42133	1.67172	NA	0.619418	3.66451	0.939429	NA
Gm15908	ENSMUSG00000086786	1.34497	1.33161	-1.50351	0.719763	3.58551	0.975453	0.190602
Gm49870	ENSMUSG00000117335	0.902531	0.442111	-1.07667	0.907728	4.04172	0.842068	-0.576219
Pmepa1os	ENSMUSG00000087600	1.84835	3.29955	3.37207	1.07604	4.03418	0.366305	-3.87049
B230206H07Rik	ENSMUSG00000086844	1.26025	0.3605	0.251663	1.85293	4.6381	2.1522	-2.61325
Gm35853	ENSMUSG00000116114	0.766147	0.329643	0.69889	0.982221	4.98276	0.938702	-3.22144
Arhgap44	ENSMUSG00000033389	0.831976	1.41741	0.510123	0.555634	6.39783	-0.105154	-3.87546
Pdlim3	ENSMUSG00000031636	1.40353	3.96704	0.453249	0.733566	2.63806	1.29038	-0.372725
Nid1	ENSMUSG00000005397	1.33387	4.34991	-2.19939	0.662495	1.005	0.338336	-1.6755
Vps37d	ENSMUSG00000043614	0.888587	2.04908	0.242695	0.807352	2.82067	-0.215482	-2.39715
Tspyl4	ENSMUSG00000039485	0.694753	0.432304	0.89173	0.787049	2.71649	0.341464	-2.09688
Sfxn3	ENSMUSG00000025212	0.377972	-0.0162793	0.697946	0.376994	2.64142	0.0704327	-1.51872
Acpp	ENSMUSG00000032561	0.8684	0.722965	0.318096	1.03535	2.77205	-0.261126	-2.42912
Dok4	ENSMUSG00000040631	0.507921	0.601114	0.145629	0.658728	2.57533	-0.502653	-1.27423
Mir698	ENSMUSG00000076119	0.765892	0.495563	1.40654	0.812064	1.38351	0.494824	-2.06087
Gm10676	ENSMUSG00000074355	0.60741	0.488659	0.521458	0.370151	1.53549	0.597732	-1.10217
Arhgef10l	ENSMUSG00000040964	0.683892	0.791996	0.422696	0.760644	1.41989	0.383959	-1.81545
Gm13597	ENSMUSG00000075312	0.548711	1.26111	0.339389	-0.00762797	1.52777	0.166465	-1.19707
Eps8l2	ENSMUSG00000025504	1.06517	0.574058	0.0267617	1.81345	1.61523	2.27617	-3.15596
Asap3	ENSMUSG00000036995	0.715128	0.254871	0.248548	0.682328	2.51507	1.1672	-3.74109
Adamts10	ENSMUSG00000024299	0.677749	0.00499328	-0.0545043	2.19881	1.43504	-0.0446296	-2.71884
B4galnt1	ENSMUSG00000006731	0.668533	0.244956	-0.0795549	1.5134	0.73333	0.789457	-2.63031
Krba1	ENSMUSG00000042810	0.474653	0.374269	0.152077	0.891893	1.26434	0.0320924	-2.52663
Cxcl3	ENSMUSG00000029379	-2.0083	-3.68538	NA	4.77735	-3.67687	0.975453	9.00525
Mtr	ENSMUSG00000021311	-0.355535	-0.185503	0.693046	-0.590208	-0.584795	-1.29577	0.53186
Ccdc25	ENSMUSG00000022035	-0.282499	-0.169766	-0.533107	-0.477042	-0.877767	-0.517867	0.606151
Gm7292	ENSMUSG00000104222	-0.349858	-0.0729009	0.085475	-0.88424	-1.24951	-0.320089	0.450391
Upf1	ENSMUSG00000058301	-0.408777	-0.125307	0.128874	-1.08029	-0.926803	-0.52565	0.467485
Tut1	ENSMUSG00000071645	-0.260742	-0.0973682	0.235899	-0.61923	-1.10778	-0.248667	0.100756
BC003965	ENSMUSG00000067722	-0.308611	-0.256123	0.0286833	-0.577603	-1.27438	-0.141618	0.0662504
Stoml2	ENSMUSG00000028455	-0.297475	-0.0502842	0.085245	-0.746576	-0.946562	-0.236046	-0.426504
Vkorc1l1	ENSMUSG00000066735	-0.337025	-0.120854	0.114129	-0.792566	-0.967929	-0.273509	-0.410004
Mir686	ENSMUSG00000076128	-0.328996	-0.260576	-0.256068	-0.713738	-1.11423	-0.0255166	-0.161218
Mrpl44	ENSMUSG00000026248	-0.336098	-0.365917	0.264686	-0.924238	-0.627765	-0.127286	-0.071427
Gm5529	ENSMUSG00000067106	-0.481563	-0.798497	-0.0516591	-0.786202	-1.08392	-0.200819	0.0446253
Med19	ENSMUSG00000027080	-0.223988	-0.18437	-0.382286	-0.330623	-0.616319	-0.29403	-0.351136
Gm6851	ENSMUSG00000056836	-0.311024	-0.260011	-0.349221	-0.543055	-0.829182	-0.161743	-0.22117
Aasdhppt	ENSMUSG00000025894	-0.292692	-0.491251	-0.245239	-0.323156	-1.0666	0.0183823	-0.366298
Abitram	ENSMUSG00000038827	-0.399031	-0.482586	-0.208374	-0.363255	-1.17445	-0.424818	-0.265313
Fastkd1	ENSMUSG00000027086	-0.426691	-0.272278	-0.434213	-0.548835	-1.40629	-0.347591	-0.526433
Gm7511	ENSMUSG00000113137	-0.546754	-0.608327	-0.581716	-0.554888	-1.28292	-0.363489	-0.712358
Gm8116	ENSMUSG00000059422	-0.350186	-0.405692	0.134881	-0.0102659	-1.25555	-0.602762	-1.1034
Gm5117	ENSMUSG00000093862	-0.386748	-0.408593	0.37768	-0.156835	-1.26388	-0.8274	-0.467862
Gm8326	ENSMUSG00000101262	-0.537768	-0.751147	0.297559	-0.228716	-1.75071	-0.592152	-0.695609
Mrm3	ENSMUSG00000038046	-0.444488	-0.124581	0.49648	-0.602381	-1.74686	-0.929018	0.294557
Fpgs	ENSMUSG00000009566	-0.408017	-0.168842	0.438172	-0.576329	-1.91607	-0.420305	-0.171151
Dancr	ENSMUSG00000106943	-0.439483	-0.0921126	-0.203202	-0.325886	-1.67427	-0.983457	-0.202927
Snord50b	ENSMUSG00000094179	-0.562055	-0.786685	-0.0835835	0.00619036	-1.66745	-0.984642	-0.22091
Dus4l	ENSMUSG00000020648	-0.681075	-0.651508	-0.0514815	-0.654865	-1.75937	-0.87853	-0.0672442
Gm12818	ENSMUSG00000082678	-0.442745	-0.0138292	0.112652	-0.636532	-1.52775	-0.322984	-1.17888
Gm3815	ENSMUSG00000118088	-0.371831	0.0634477	-0.530021	-0.435337	-1.40495	-0.44703	-0.688867
Pemt	ENSMUSG00000000301	-0.410916	-0.136974	-0.665099	-0.475992	-1.30036	-0.48002	-0.919861
Zfp566	ENSMUSG00000078768	-0.466065	-0.0442927	-0.605148	-0.478515	-1.71268	-0.624635	-1.08638
Gm14131	ENSMUSG00000081470	-0.54643	0.427036	-0.764448	-0.784488	-1.36296	-0.514803	-1.29415
Ndufab1-ps	ENSMUSG00000091989	-0.48006	-0.693345	-0.629493	-0.507214	-1.3426	-0.0245575	-1.46969
Gm4459	ENSMUSG00000083626	-0.47586	-0.647817	-0.722816	-0.540467	-1.22693	0.0366704	-1.59915
Gm13123	ENSMUSG00000083708	-0.606088	-0.300681	-0.509728	-0.951877	-1.27125	-0.334185	-1.39617
Pin4	ENSMUSG00000079480	-0.361142	-0.478523	-0.629903	-0.5608	-0.503777	-0.134987	-0.947495
Gm7984	ENSMUSG00000049891	-0.351168	-0.297735	-0.631735	-0.412736	-0.858859	-0.225128	-1.23737
Gm27288	ENSMUSG00000098798	-0.514286	-1.10611	-0.663738	-0.0770503	-0.45385	-0.35057	-1.27324
Gm12482	ENSMUSG00000081975	-0.574656	-0.921597	-0.702911	-0.583249	-0.655317	-0.373362	-2.34543
Mir3068	ENSMUSG00000105428	-0.838709	-1.42045	-0.897899	-0.193025	-1.13963	-1.71469	0.564984
Gm50450	ENSMUSG00000064938	-0.806247	-1.34389	-0.897899	-0.248514	-0.95104	-1.81612	0.406281
Gm29362	ENSMUSG00000100306	-0.812323	-1.36032	-0.897899	-0.248067	-0.96467	-1.81612	0.406281
Rab26os	ENSMUSG00000093565	-0.547158	-0.651922	-2.28189	-0.0967104	-1.46307	-0.614615	-0.297801
2010204K13Rik	ENSMUSG00000063018	-0.624327	-0.288111	-1.07711	-0.863763	-1.46148	-0.780258	0.0785696
Gm9009	ENSMUSG00000080974	-0.743027	-0.357791	-1.16751	-0.583049	-2.1764	-0.975153	NA
Mdn1	ENSMUSG00000058006	-0.407249	-0.295021	0.818609	-0.489735	-2.03429	-0.795739	1.66268
Gm12944	ENSMUSG00000084149	-0.431575	-0.166374	-0.134848	-0.778684	-1.19862	-0.762672	3.2741
Gm5854	ENSMUSG00000115584	-0.804166	-1.11775	0.0537777	-1.04762	-1.38736	-0.753672	NA
Bsn	ENSMUSG00000032589	-0.880708	-0.903371	1.0366	-2.86154	-0.960681	-0.651585	1.7244
Gm47303	ENSMUSG00000106657	-1.57983	-0.543675	NA	-4.53572	-1.84009	-1.76723	NA
Klrb1c	ENSMUSG00000030325	1.47149	2.11038	NA	2.35791	-0.150789	-0.967997	3.98166
Ctsg	ENSMUSG00000040314	5.02447	5.5362	NA	1.40379	2.8167	NA	NA
F13a1	ENSMUSG00000039109	2.6845	4.74479	-0.00272029	1.20627	2.38649	2.58303	-0.0395873
Gpr141	ENSMUSG00000053101	2.21513	6.18013	-0.599108	2.09954	0.394528	1.01503	-3.28858
Pclo	ENSMUSG00000061601	0.762889	1.69877	1.42524	-0.907863	2.47119	0.730397	-2.84543
Gm43570	ENSMUSG00000105945	0.820398	1.01739	NA	1.46274	1.74029	-0.358369	NA
Clip3	ENSMUSG00000013921	0.509916	1.04672	-1.67488	0.502926	1.80166	0.0467397	-3.54991
Gm35215	ENSMUSG00000114569	10.2854	19.3495	NA	3.35409	0.746741	NA	NA
C4bp	ENSMUSG00000026405	2.44969	24.1442	NA	2.63929	0.393809	0.938702	-0.380418
Gm32312	ENSMUSG00000116530	3.96431	7.90322	NA	5.32221	-0.184838	NA	NA
9530059O14Rik	ENSMUSG00000097736	4.09455	6.30984	-1.12396	3.64747	1.81498	2.83028	1.77665
Csn1s1	ENSMUSG00000070702	3.92687	6.2266	NA	3.85545	0.352357	NA	NA
Gm43958	ENSMUSG00000108169	3.51251	5.15042	1.46283	3.10391	0.746741	NA	-0.0570334
Snap25	ENSMUSG00000027273	2.07404	4.38852	3.37207	3.75221	0.352357	-0.890737	NA
DQ267100	ENSMUSG00000084549	2.34399	4.15148	NA	2.76644	0.746741	NA	-2.68594
Gm44542	ENSMUSG00000109040	4.0764	7.59597	NA	3.69915	1.31413	-0.26113	NA
Hapln2	ENSMUSG00000004894	2.73913	7.56812	NA	2.62617	2.66215	0.786053	1.54203
Gm26831	ENSMUSG00000097408	2.61506	6.95271	3.63162	2.27845	1.33779	0.0905158	NA
Gm43023	ENSMUSG00000104912	4.12193	4.57772	3.63162	2.56828	1.63399	NA	1.54203
Olfr1507	ENSMUSG00000059887	3.23197	5.05768	2.37838	2.11099	1.89015	NA	NA
Tctex1d1	ENSMUSG00000028523	3.19505	4.0301	2.54861	3.15453	1.89015	2.44022	NA
Gm10030	ENSMUSG00000057802	2.63774	3.37943	NA	2.53684	1.06936	1.95098	3.901
BB031773	ENSMUSG00000085041	2.78435	3.44794	1.0994	3.53572	1.69901	2.24627	NA
4833411C07Rik	ENSMUSG00000109089	2.39063	1.55904	NA	2.98347	0.840664	4.08083	2.61981
Gm49096	ENSMUSG00000115316	1.78902	0.955743	-4.31133	3.21487	0.466694	3.82388	NA
Ccl19	ENSMUSG00000071005	1.56037	0.407131	-3.82572	3.61864	1.81491	1.5278	3.81521
Gm43378	ENSMUSG00000106543	1.39779	0.707521	NA	2.22157	0.936776	1.26937	3.58437
B230206I08Rik	ENSMUSG00000109574	1.20289	1.09847	-5.27158	2.77681	0.761617	0.975451	NA
4930545L23Rik	ENSMUSG00000085247	3.28607	2.60598	NA	3.59765	0.746741	1.84575	1.54203
Meiob	ENSMUSG00000024155	2.40636	2.42061	-3.77989	3.513	1.24815	NA	1.77665
Slc1a1	ENSMUSG00000024935	1.46151	1.79873	-3.25161	3.91972	1.15505	0.712004	0.995199
Gkn3	ENSMUSG00000030048	1.75899	1.45064	-3.50367	4.21097	0.339079	0.975451	1.54203
Ly6c1	ENSMUSG00000079018	1.57718	2.46619	-1.28324	3.46864	-0.48366	1.17805	0.290219
Gm9801	ENSMUSG00000045813	1.67527	2.6189	NA	3.17508	0.0425782	0.386128	-1.27324
Ly6c2	ENSMUSG00000022584	1.69519	3.20067	-1.67409	2.98985	-0.0389369	0.267778	-0.105905
Gm43582	ENSMUSG00000106565	1.24573	1.74776	NA	2.54573	-0.793624	0.707771	0.959461
Gm49086	ENSMUSG00000115454	1.39165	2.14151	-1.75981	1.90125	-0.118775	1.00878	1.42819
4930558K02Rik	ENSMUSG00000086277	1.42828	1.66474	-3.50367	1.93602	-0.152721	1.8057	1.54203
Reps2	ENSMUSG00000040855	0.899608	0.573405	-2.5004	1.77581	0.1258	0.816656	1.5009
BC051142	ENSMUSG00000057246	0.869732	0.699777	-3.08702	2.04864	0.419034	0.572061	0.697759
Frem1	ENSMUSG00000059049	1.71236	2.46655	-4.26342	2.14134	3.00463	0.253953	1.4547
Lmtk3	ENSMUSG00000062044	1.4478	1.66526	-2.05209	1.87455	1.3847	0.811868	1.06319
Gm49442	ENSMUSG00000116033	1.42542	2.07679	-2.23144	2.29138	1.03937	-0.261126	1.01843
Gm14634	ENSMUSG00000085891	1.06735	1.09506	-2.80898	1.78639	2.23829	0.0977421	1.1799
4930425P05Rik	ENSMUSG00000115120	2.9922	5.88487	NA	2.65466	NA	0.56326	NA
Ptgfr	ENSMUSG00000028036	2.17908	5.90646	-2.52589	3.22367	0.672211	0.137178	0.300665
Creg2	ENSMUSG00000050967	1.5937	4.29478	-4.26342	1.87177	0.526647	0.0797391	0.992888
D830013O20Rik	ENSMUSG00000056359	1.77727	0.990103	NA	1.69526	2.99943	2.61464	NA
Sorcs1	ENSMUSG00000043531	1.67288	1.31282	-3.84851	1.91239	3.3476	2.6567	-3.56927
Vstm2a	ENSMUSG00000048834	1.62533	1.81618	-3.77989	1.58306	2.1694	1.76669	NA
Naalad2	ENSMUSG00000043943	1.13587	1.4975	-5.57801	1.41521	5.44567	0.616216	-2.53787
Gm23474	ENSMUSG00000089509	2.15232	4.8333	NA	1.65389	NA	NA	-2.84543
Cacng7	ENSMUSG00000069806	1.53729	3.80151	NA	1.28155	2.3099	0.247164	-2.43327
9630014M24Rik	ENSMUSG00000118257	1.43033	2.82592	-3.50367	1.60082	1.26788	0.896137	-4.39127
Gpr17	ENSMUSG00000052229	2.17558	5.50066	-3.84851	2.62068	3.0703	-1.44886	-5.53532
Cytl1	ENSMUSG00000062329	4.22186	1.0469	-3.6554	6.30527	NA	NA	NA
H2-M9	ENSMUSG00000067201	2.69375	1.36109	-4.4467	4.39019	0.928198	NA	-6.60318
Myo3a	ENSMUSG00000025716	5.40461	4.22957	NA	3.22552	3.49775	0.975451	NA
Calb1	ENSMUSG00000028222	2.06036	5.07967	NA	3.33151	2.22944	1.59024	NA
Ccn3	ENSMUSG00000037362	2.3839	4.44961	0.261898	2.73687	NA	1.71084	-5.65804
Gm53	ENSMUSG00000078706	3.21944	4.88121	0.408127	3.22459	0.927729	NA	-8.51843
Hoxb9	ENSMUSG00000020875	1.80945	1.39903	-0.239878	3.66183	0.746741	1.38764	-10.0917
Cdh6	ENSMUSG00000039385	1.44961	3.67549	1.13759	1.62477	0.823781	1.17011	-8.71083
Hoxc5	ENSMUSG00000022485	1.37948	2.81461	0.109357	1.06197	2.22944	NA	-8.14647
Ebf1	ENSMUSG00000057098	1.19639	3.23939	-0.361192	1.90719	0.377646	-0.561716	-10.1396
Mgat3	ENSMUSG00000042428	1.31143	1.91536	1.46162	2.16784	2.76596	0.441298	-4.94514
2210039B01Rik	ENSMUSG00000113800	1.26337	1.2178	1.14716	1.1864	2.34394	0.779214	NA
6530437J22Rik	ENSMUSG00000109111	0.953319	1.39778	0.739005	1.17916	2.50165	0.583274	-3.75544
Ndn	ENSMUSG00000033585	0.605357	0.584054	0.237527	1.08453	2.92834	0.354901	-5.06605
Arntl2	ENSMUSG00000040187	0.87619	1.82111	0.122151	1.1419	1.37686	-0.232788	-5.01813
Gm36378	ENSMUSG00000107082	1.36867	1.30403	0.976602	2.08971	1.99392	NA	NA
Lonrf2	ENSMUSG00000048814	1.18525	1.53322	NA	2.25998	1.89222	-0.30083	-6.92621
Foxp2	ENSMUSG00000029563	1.00872	2.17291	1.55279	1.40314	1.7347	-1.04016	-6.12635
Mrgprf	ENSMUSG00000031070	1.27047	1.33026	0.0300994	1.83811	1.97697	0.850878	-6.84994
Hoxc6	ENSMUSG00000001661	1.28614	2.13653	-0.0561255	1.42452	1.89959	0.151064	-6.41663
Gm47009	ENSMUSG00000112894	1.8811	0.750872	3.2151	2.42145	5.97028	0.151066	4.81499
4930513L16Rik	ENSMUSG00000116491	1.83102	-0.348631	4.17852	3.95985	3.46374	-0.448874	3.61992
Nctc1	ENSMUSG00000087090	1.72016	0.0920098	NA	3.25948	3.54917	0.151064	3.61992
Gm11827	ENSMUSG00000086765	1.73454	-0.605968	2.95922	3.39098	2.87195	0.605604	2.61981
S100g	ENSMUSG00000040808	1.84631	0.992051	1.60084	3.45972	4.87066	0.151064	2.81297
Gm45345	ENSMUSG00000109854	1.45147	0.404767	2.89947	2.28303	3.66329	0.975451	1.76001
Ttc34	ENSMUSG00000046637	1.20648	0.265075	2.37838	2.58838	3.97178	0.0754897	1.54203
Gm15551	ENSMUSG00000086679	2.19747	0.462232	NA	3.31651	5.22643	2.15763	4.76732
Gm28719	ENSMUSG00000100174	1.98511	0.148286	NA	3.65021	3.91285	1.89913	4.56641
Marchf10	ENSMUSG00000078627	2.32194	1.09181	NA	2.70306	3.79834	1.56601	4.20492
Zscan10	ENSMUSG00000023902	1.95609	1.02866	NA	2.46783	4.00312	1.18451	3.61992
Sbspon	ENSMUSG00000032719	1.98847	0.953947	-1.46121	2.63878	4.31838	2.51259	3.79726
Sebox	ENSMUSG00000001103	2.56193	1.35664	-0.541348	3.46946	5.83886	1.34684	2.56442
Ptprr	ENSMUSG00000020151	2.34907	2.43645	-0.255533	3.507	4.23927	0.305887	3.81521
Gm15764	ENSMUSG00000087556	1.39254	0.467571	0.593162	1.36712	5.6574	1.43057	2.78112
Pard3bos1	ENSMUSG00000085842	1.03364	0.347039	0.869992	1.29284	4.95797	0.367805	2.48785
Gm41077	ENSMUSG00000114369	0.987549	-0.112093	-0.280132	1.77066	5.03082	0.366563	2.87052
Il17rb	ENSMUSG00000015966	1.66627	1.0199	0.0262493	2.28117	4.55814	0.871654	1.78279
Gm15261	ENSMUSG00000087201	1.30287	0.320208	NA	1.87085	4.82958	NA	3.37153
Plek2	ENSMUSG00000021118	1.19715	0.761626	0.0121837	2.00943	5.20284	-0.961716	3.69228
Gm50021	ENSMUSG00000117441	1.25192	-0.191911	0.293492	2.00226	4.50429	0.977453	4.45894
Gm44645	ENSMUSG00000108601	1.26871	1.26553	0.146811	1.80409	3.27344	-0.549811	4.61996
Bmp7	ENSMUSG00000008999	1.23738	1.22547	-0.140094	1.93586	3.7411	-0.398202	NA
Gm14532	ENSMUSG00000086931	2.13678	1.46538	NA	2.73355	2.85568	2.34685	1.77665
Sycp2	ENSMUSG00000060445	1.94058	1.34328	NA	2.29571	2.48646	2.1091	1.54887
Klhl38	ENSMUSG00000022357	1.67658	0.540239	1.36088	2.6274	1.89015	2.06376	2.31863
Sncg	ENSMUSG00000023064	1.97834	0.528962	0.557332	2.55889	2.03114	2.59997	0.216114
C130074G19Rik	ENSMUSG00000039349	1.72996	0.0848302	-0.637668	2.65771	2.77676	2.38824	0.93171
Tmem61	ENSMUSG00000085933	2.72527	-0.890223	NA	2.31557	3.42506	0.975453	1.54203
Col9a2	ENSMUSG00000028626	1.5059	-0.659923	0.52097	2.47711	2.38584	1.42555	1.68638
Vstm5	ENSMUSG00000031937	1.47567	1.32986	-0.800013	3.40953	4.10373	-0.802823	0.81162
Bcas3os2	ENSMUSG00000085514	1.43186	1.14827	-1.348	2.715	3.31118	-0.769749	1.77665
Acot3	ENSMUSG00000021228	1.19273	0.204769	0.249707	2.23943	3.50296	0.247918	2.06264
Odf3b	ENSMUSG00000047394	0.936544	0.177474	0.718719	2.23053	3.17706	-0.291671	1.70053
Gli2	ENSMUSG00000048402	1.08348	1.39658	0.524765	1.27123	3.45661	-0.645548	1.54203
Spdya	ENSMUSG00000052525	0.883618	-0.0763657	0.10573	1.98645	4.90064	-0.481076	1.26663
Gm15345	ENSMUSG00000087597	1.50121	-0.219816	NA	1.87166	3.90766	3.69178	4.13609
Slc22a2	ENSMUSG00000040966	1.79398	-0.612808	-0.574723	2.18209	3.53137	2.5356	3.27051
Gm11978	ENSMUSG00000086373	1.37258	-0.401439	0.56639	2.48688	2.85184	NA	3.39759
Tnxa	ENSMUSG00000092200	1.82483	-0.0668341	-0.321362	2.22846	2.34394	1.82227	3.58437
Slc10a6	ENSMUSG00000029321	2.22016	0.997956	1.96781	1.65143	2.7294	2.28574	4.81214
AW822252	ENSMUSG00000085998	2.25371	1.72947	2.86292	2.40743	2.8909	1.52987	4.39823
Ntng1	ENSMUSG00000059857	1.78636	0.909998	2.6878	1.71289	2.10158	0.955217	3.98166
Prom1	ENSMUSG00000029086	1.83825	0.977783	1.8055	3.0983	3.27347	0.618856	3.51536
Ano2	ENSMUSG00000038115	2.10243	1.78291	1.46283	1.73825	2.90772	0.976355	4.13609
Gm45605	ENSMUSG00000109829	2.01862	1.53503	1.6118	2.30052	2.56768	1.00398	3.17095
Scg2	ENSMUSG00000050711	1.81618	1.36252	NA	2.4948	2.34394	0.980079	NA
Gm37403	ENSMUSG00000103320	2.81409	1.36455	NA	3.91295	1.98544	3.3717	NA
Gm50008	ENSMUSG00000117538	2.22584	0.848169	NA	3.75546	2.34394	2.6369	3.81521
Gm13844	ENSMUSG00000086855	2.16381	1.18096	0.193972	3.09404	1.26833	3.0654	3.39865
1700063D05Rik	ENSMUSG00000100837	2.31486	1.20821	1.4009	3.80576	1.93017	1.29006	4.39823
Akr1c19	ENSMUSG00000071551	1.93214	1.5088	1.71385	3.22839	0.746741	1.44316	4.76732
Gm37063	ENSMUSG00000103805	2.09415	0.549015	1.46283	4.0634	0.928731	1.95259	3.13614
Gm43423	ENSMUSG00000105033	1.40078	0.298351	NA	2.38187	1.63399	2.17015	4.0632
Gm8097	ENSMUSG00000082031	1.61047	0.21005	NA	2.77088	1.31413	2.55142	NA
1110018N20Rik	ENSMUSG00000085151	1.93162	0.476686	NA	2.74042	0.917439	1.59989	3.69119
Gm24401	ENSMUSG00000088493	2.05836	0.769628	1.99001	2.49234	1.43025	1.72238	NA
Gucy2g	ENSMUSG00000055523	1.71206	0.517463	1.4067	2.55504	1.01435	1.96686	3.13028
Gm47664	ENSMUSG00000113183	1.11724	0.521266	NA	2.292	0.506127	NA	4.76732
Gm37409	ENSMUSG00000103495	1.1999	0.369643	1.64137	2.22129	0.333769	2.08949	4.98176
Gm3617	ENSMUSG00000092563	1.21226	0.145367	1.51686	1.86065	0.197928	2.57261	NA
Gm11734	ENSMUSG00000085419	1.43146	0.286453	1.53951	1.13803	1.31413	2.87187	NA
Gm48206	ENSMUSG00000112193	2.12331	1.21785	-1.47503	4.99431	0.746741	2.95379	3.13614
Krt71	ENSMUSG00000051879	3.43143	1.15028	-1.76397	5.50808	1.31413	1.84776	NA
BC016579	ENSMUSG00000033187	1.26809	-0.0550287	-0.628824	4.10132	3.07249	1.58091	3.69725
Gm2629	ENSMUSG00000117613	1.31756	-0.258304	NA	4.19142	2.75004	1.18652	NA
Thrsp	ENSMUSG00000035686	2.21026	0.178708	-1.7024	4.12219	2.91029	1.27434	2.71393
Cyp17a1	ENSMUSG00000003555	1.46103	-0.757576	-2.6567	4.93537	3.21329	1.88971	3.64952
Slc13a2	ENSMUSG00000001095	2.20027	0.221358	-1.47503	4.17058	2.22944	5.29028	2.39851
Gm16485	ENSMUSG00000078117	1.86523	0.0522641	NA	3.54617	2.1085	3.85262	2.39851
Higd1b	ENSMUSG00000020928	1.90817	-0.243096	-2.22903	2.94396	3.13824	3.28231	1.77665
Hs3st4	ENSMUSG00000078591	2.01903	1.03919	NA	2.13128	1.31413	4.08105	NA
Gm49260	ENSMUSG00000115264	1.65468	1.39246	0.384706	2.03952	0.476744	3.2833	2.39851
Gm49767	ENSMUSG00000116617	1.72745	0.673349	-0.0547861	1.83368	1.58888	2.69234	2.06381
Gm2996	ENSMUSG00000110251	1.22489	0.267283	-0.983811	2.18651	0.376014	2.37524	3.27051
Gm50334	ENSMUSG00000117957	1.83201	1.10973	-1.47503	2.90747	0.483317	2.9541	1.36258
Gm29201	ENSMUSG00000099663	1.43668	0.211177	-1.20183	2.63927	0.613186	1.78083	1.77665
Dhrs9	ENSMUSG00000027068	2.38711	3.8441	0.194707	2.49116	2.60104	NA	2.61768
2310015D24Rik	ENSMUSG00000099411	2.2975	3.49098	-0.374093	3.40176	2.64802	-0.261126	2.98297
Gm47468	ENSMUSG00000110765	2.40981	3.74351	0.369767	3.85706	0.746741	NA	2.31747
Cyp4f39	ENSMUSG00000061126	2.35004	3.30065	0.641786	3.45461	1.38084	0.831512	1.77665
Ces2b	ENSMUSG00000050097	2.38801	3.8733	-1.47503	3.7948	1.89552	0.151066	NA
Trbc1	ENSMUSG00000076490	2.25796	3.92225	-1.727	3.18405	1.11235	-0.594653	2.61981
Igkc	ENSMUSG00000076609	2.63242	2.88581	NA	5.52765	0.267159	-0.54137	4.0632
Gm37249	ENSMUSG00000103857	1.292	1.12395	0.219482	4.3727	0.128504	-1.56452	3.13614
Bmx	ENSMUSG00000031377	1.79132	1.5636	-1.47503	3.89898	0.715588	-2.50092	2.39851
C7	ENSMUSG00000079105	1.84209	1.12069	NA	4.97458	2.76699	NA	2.81297
Them5	ENSMUSG00000028148	1.92616	1.34699	-0.069526	4.62823	2.3994	1.45229	NA
Gypa	ENSMUSG00000051839	1.93945	1.75036	NA	3.69644	2.12899	0.372135	3.27051
Cftr	ENSMUSG00000041301	1.74597	1.42429	NA	3.83774	2.23714	-0.257866	4.2313
Gm17167	ENSMUSG00000091542	1.39595	0.81553	0.64119	3.52859	2.34394	-0.000962982	3.61992
Gm50470	ENSMUSG00000118425	1.2583	1.12007	1.46283	4.18103	NA	-0.454403	1.54203
Gm33373	ENSMUSG00000117375	1.23871	0.649205	0.899556	3.63128	0.804399	-0.357082	2.61981
Gm11515	ENSMUSG00000085992	1.79041	-0.327083	0.79535	4.09977	2.0613	0.81014	1.54203
Mpzl2	ENSMUSG00000032092	1.28828	0.167836	-0.253553	4.694	0.892849	-0.232513	1.74774
Fam180a	ENSMUSG00000047420	1.54819	NA	0.46337	2.53699	0.746741	1.39051	4.72105
Mir101a	ENSMUSG00000065451	1.00194	-1.23956	-0.349739	2.35185	1.45074	0.601367	4.20492
Gm43936	ENSMUSG00000107876	1.58726	0.292463	0.617074	3.1226	2.11039	0.938702	3.13614
Lrrc36	ENSMUSG00000054320	0.962562	0.0715304	-0.0493892	2.92981	1.69968	0.343704	2.98297
Gm19195	ENSMUSG00000113357	1.15728	0.373284	0.307165	3.67238	1.07158	NA	4.45586
Gm36932	ENSMUSG00000103774	1.24185	0.125105	NA	3.49787	1.31413	0.151066	NA
Gm49902	ENSMUSG00000117121	1.1713	0.568502	-1.348	3.39809	0.647275	NA	3.901
Gm13307	ENSMUSG00000085730	1.65405	0.746895	-0.983811	3.77292	1.31413	1.0425	NA
Stra6	ENSMUSG00000032327	1.69898	1.40772	0.39323	2.01016	2.32652	0.0420454	4.96366
Arl4aos	ENSMUSG00000086315	1.54589	1.4975	0.352139	1.81123	1.51722	-0.10618	3.61992
Gm42900	ENSMUSG00000106671	1.408	1.00416	NA	2.22511	1.31413	0.151066	4.56866
Dusp26	ENSMUSG00000039661	1.21875	1.13224	-0.222248	2.6968	1.38106	0.167024	NA
Pnpla3	ENSMUSG00000041653	1.67809	1.17462	0.79638	2.9505	1.0152	-0.183149	3.901
AC020971.1	ENSMUSG00000118501	1.58083	1.61782	1.22941	2.66868	0.649828	-0.584012	3.04936
Gm37311	ENSMUSG00000103049	1.26122	1.4139	0.477705	2.33824	NA	-1.22409	3.50726
Gm37447	ENSMUSG00000103984	0.934216	-0.125787	1.40974	2.22729	-0.0268356	0.578707	4.27465
Gm16565	ENSMUSG00000089829	0.815792	0.589196	NA	1.63637	-0.214954	-0.0148173	4.98455
Gm20644	ENSMUSG00000093673	1.59022	3.18699	NA	1.73887	-0.0684337	-0.364811	4.81214
Gm11745	ENSMUSG00000084052	1.86039	2.95359	-1.6808	1.69234	1.27426	0.56326	4.67292
Ano7	ENSMUSG00000034107	0.891389	0.310073	-1.33848	2.01493	1.37811	-0.174261	4.85883
Gpr31c	ENSMUSG00000117239	1.05452	0.600389	NA	2.57274	1.56848	-0.989454	3.32438
Gm27252	ENSMUSG00000098708	1.01895	0.498652	-1.72946	2.30331	0.920721	-1.275	3.37809
Gm43392	ENSMUSG00000106250	1.29864	1.96625	-0.866355	1.78408	0.125677	0.151064	3.13614
Gm10647	ENSMUSG00000074232	1.28884	1.05372	-0.891195	2.46297	-0.144035	0.561666	3.24379
5330439K02Rik	ENSMUSG00000097827	1.16427	1.09144	-1.348	2.04144	-0.338807	0.566936	3.57916
1700028E10Rik	ENSMUSG00000097321	0.678011	0.872179	-0.459764	1.19891	0.48906	-0.453705	2.60404
8430422M14Rik	ENSMUSG00000105095	0.724357	0.991837	-1.50616	1.69209	0.22501	-0.645292	2.98297
Gm47601	ENSMUSG00000114496	1.06216	0.387066	NA	2.90948	0.395798	0.151064	2.96904
Gm37625	ENSMUSG00000102782	1.07332	0.529117	NA	2.79494	0.413188	0.298139	NA
Gm48966	ENSMUSG00000115314	1.23422	0.778116	-2.96812	2.98076	0.415474	0.151064	3.51536
Gm37132	ENSMUSG00000103443	1.16005	0.96292	-3.08702	2.40553	0.830008	0.448685	3.37809
Cr2	ENSMUSG00000026616	0.965385	0.529421	NA	2.4671	-1.22537	0.566462	4.25799
Gm11802	ENSMUSG00000086052	0.897298	0.463212	-1.13292	2.31708	NA	0.549317	NA
Pcdhb7	ENSMUSG00000045062	1.83423	1.24109	6.76814	1.81418	2.28895	0.336908	2.15869
Magix	ENSMUSG00000031147	1.93972	-0.0636	4.77416	3.03733	2.10915	2.41655	2.86151
Zmat4	ENSMUSG00000037492	1.85273	0.986763	5.47589	2.47664	2.58937	1.15652	NA
Gm49540	ENSMUSG00000116272	1.80086	0.461664	4.74694	2.49327	NA	1.83163	1.77665
Gm11697	ENSMUSG00000085629	1.37859	0.188418	NA	2.42387	2.03554	1.80928	1.82745
Klk13	ENSMUSG00000054046	2.35184	2.37328	4.63208	3.66653	1.30086	0.804903	NA
Gm46603	ENSMUSG00000117592	1.92128	1.49954	5.58027	2.55492	1.38046	0.975451	0.711874
Gm16287	ENSMUSG00000073739	1.77393	2.01961	NA	2.52743	1.11175	1.1078	0.376197
Gm45877	ENSMUSG00000110486	1.3767	0.277263	4.90444	3.76307	2.18131	-0.547627	0.541165
Tnfsf13b	ENSMUSG00000031497	1.37402	0.356287	4.04718	2.11606	-0.0582939	1.28284	2.48038
Tm6sf2	ENSMUSG00000036151	1.42915	0.799862	3.63162	2.55823	-0.909583	1.71939	1.70824
Gm37397	ENSMUSG00000104204	0.795847	0.340316	6.04753	1.38642	-0.576261	0.628247	0.596156
Lin7a	ENSMUSG00000019906	1.83301	3.9796	3.63162	2.03411	2.99943	-1.45164	3.2284
Frmd7	ENSMUSG00000036131	1.86418	1.61393	3.69325	2.90263	2.69737	-1.64489	4.61996
Smim41	ENSMUSG00000075408	1.62044	2.64663	3.95368	2.10803	0.575547	-1.40108	2.69878
Chodl	ENSMUSG00000022860	1.53187	2.32468	2.37838	3.06493	1.30086	-1.82178	NA
Gm15958	ENSMUSG00000085055	2.07034	2.35782	3.04899	2.02276	2.8132	0.461303	1.83006
Sox2ot	ENSMUSG00000105265	1.34688	3.35056	3.69325	2.15869	1.66793	-0.384117	1.39301
D830030K20Rik	ENSMUSG00000096039	1.87578	1.56871	NA	3.00501	1.30086	-0.31256	1.96883
Gm26760	ENSMUSG00000097068	1.29512	0.962144	2.26322	2.2915	0.974907	-0.220914	2.39851
Cdr1os	ENSMUSG00000071753	1.38587	0.999415	2.37838	2.08299	1.31413	-0.264871	1.54203
Chd5	ENSMUSG00000005045	1.25663	0.919372	2.19286	2.57057	0.692994	0.32724	0.55241
8430432A02Rik	ENSMUSG00000041878	1.10422	1.13979	2.45365	1.69341	0.922062	-0.0101863	0.850051
Gm43059	ENSMUSG00000107120	0.746067	0.350722	3.85458	2.02551	0.471909	-0.475982	1.31392
Gm28499	ENSMUSG00000101662	1.07785	0.485449	3.2151	1.87523	0.352357	-0.261126	0.835268
Gm15937	ENSMUSG00000084024	1.41492	1.07625	4.71939	1.72975	0.847071	0.150288	2.21239
Gm47322	ENSMUSG00000113789	0.909606	0.352249	3.95621	1.75506	0.710584	-1.0795	3.61992
Gm11653	ENSMUSG00000081270	2.1454	2.3347	3.2151	1.66051	0.761481	2.84586	3.28282
D830026I12Rik	ENSMUSG00000085171	2.34486	2.25777	2.39632	2.349	1.33779	1.59722	2.61981
Gm44005	ENSMUSG00000107624	1.81154	1.50049	4.74994	2.75892	-0.41497	2.99239	1.74323
Ddn	ENSMUSG00000059213	2.316	2.2657	NA	2.83497	0.536637	3.55154	0.624172
2810442N19Rik	ENSMUSG00000090260	2.70939	3.60688	3.37207	3.07962	-0.792105	1.4331	3.13614
Il1rapl1	ENSMUSG00000052372	2.36987	3.30881	NA	2.90041	-0.26013	1.48382	NA
BC026513	ENSMUSG00000118004	1.67814	2.0305	3.04899	3.35507	-1.53112	0.707958	NA
Gm37074	ENSMUSG00000103685	1.55293	3.5429	NA	1.85172	-0.404397	0.6064	2.18028
Ccl28	ENSMUSG00000074715	1.52789	2.14912	2.62651	1.96366	-0.305691	0.270815	2.5405
Grrp1	ENSMUSG00000050105	1.85144	1.7635	0.27044	3.93023	-0.389869	1.72513	3.61992
Sstr4	ENSMUSG00000037014	1.70904	2.1804	NA	1.8699	-0.669244	1.38764	4.39823
Gm48655	ENSMUSG00000112393	1.53337	1.31825	1.91308	2.43589	0.276224	0.975451	4.27465
Gm3978	ENSMUSG00000090968	1.704	1.47784	1.96614	2.05603	0.352357	0.989611	3.27051
Npy	ENSMUSG00000029819	1.63672	1.88511	1.29521	1.88658	-2.13221	1.7704	2.12387
Mlip	ENSMUSG00000032355	1.73826	2.79077	0.809696	2.00805	3.25863	1.61011	NA
B130024G19Rik	ENSMUSG00000100005	2.14988	2.33987	1.77546	2.27468	2.58829	1.90056	0.0720448
Gm10400	ENSMUSG00000107456	2.2576	3.80162	NA	2.33079	NA	0.975453	0.101195
Rspo1	ENSMUSG00000028871	2.08205	3.29515	-0.100015	2.58493	2.28761	0.729225	0.320049
4732496C06Rik	ENSMUSG00000108456	1.49374	4.68845	-0.391389	1.47381	1.10392	-0.868701	2.08021
Gm7467	ENSMUSG00000098449	0.949519	3.89352	0.21077	0.880894	-0.112383	0.630271	0.523443
Sarm1	ENSMUSG00000050132	0.900867	2.2942	0.658527	1.34888	-0.248047	-1.167	0.843634
5430401H09Rik	ENSMUSG00000112071	2.02641	2.54464	NA	2.36926	2.11468	NA	1.77665
Gm47676	ENSMUSG00000111065	1.96696	2.51559	NA	2.53989	1.89078	0.975451	NA
Gm46212	ENSMUSG00000111888	1.62468	3.08753	0.407608	2.27141	1.75799	0.163486	1.31529
Gm37219	ENSMUSG00000102687	1.42129	1.44991	NA	2.11592	2.93	-0.324652	1.77665
Sult5a1	ENSMUSG00000000739	1.54231	1.66128	0.584053	2.49125	2.61279	0.144542	1.70053
Gm5802	ENSMUSG00000114488	1.57979	1.70078	1.26341	2.6673	2.50165	-0.173338	NA
C130012C08Rik	ENSMUSG00000103160	1.48833	1.11279	0.942014	2.69336	2.04637	0.0247079	1.0006
Xpnpep2	ENSMUSG00000037005	1.69123	1.47831	-1.64485	2.21228	2.01739	0.975453	2.61981
Fzd10os	ENSMUSG00000072591	1.70495	1.13737	-1.19115	2.92744	2.59833	0.747675	NA
Gm33104	ENSMUSG00000110902	1.59275	0.683434	NA	2.8934	2.35476	NA	NA
Fam205a4	ENSMUSG00000078746	1.52707	0.705346	-0.978211	2.76253	NA	1.62896	1.54203
Spag6	ENSMUSG00000037708	1.33151	0.219325	-1.348	2.5966	1.76283	1.05269	1.87793
Gm33242	ENSMUSG00000110448	1.69384	1.97909	NA	2.34676	0.56602	0.151064	1.77665
Pnldc1	ENSMUSG00000073460	1.28507	2.06706	0.0349255	2.34698	0.246133	-0.447403	1.47658
Gm30122	ENSMUSG00000112433	1.50937	2.47741	-0.206752	1.98888	1.17221	0.211356	1.43729
Tmem117	ENSMUSG00000063296	1.56699	2.29263	-0.647032	1.54409	0.928198	0.892723	1.65469
Atp6v0a4	ENSMUSG00000038600	1.35204	1.41137	-0.387087	2.14534	2.50405	0.310495	1.04059
Dhh	ENSMUSG00000023000	1.37177	1.70124	-0.450834	1.76391	1.85698	-0.19334	1.0827
Gpr156	ENSMUSG00000046961	1.22412	1.03275	NA	1.61629	2.00977	-0.213947	0.891993
Gm10399	ENSMUSG00000072688	1.09508	1.30844	0.503581	1.52021	2.22699	-0.130217	0.557205
Gm38381	ENSMUSG00000102594	0.844714	0.71835	-0.298833	1.55086	1.38924	-0.91304	1.24192
Gm19705	ENSMUSG00000097113	1.04495	1.34279	-1.09477	1.25899	1.4637	-0.168924	0.314755
Snca	ENSMUSG00000025889	1.07391	0.406487	-0.264171	3.21533	1.27903	-0.0717717	1.54203
Gm43401	ENSMUSG00000105391	1.34593	1.38362	0.0645933	2.61636	0.746741	0.606668	1.77665
Gm11266	ENSMUSG00000087413	1.33781	1.31004	-0.334704	2.50315	0.746741	0.171605	NA
Gm37900	ENSMUSG00000103000	1.00329	0.790274	0.632994	2.23572	0.590316	0.0469402	1.61407
Gm45809	ENSMUSG00000109708	1.09556	0.81631	0.0268798	2.58854	0.228094	-0.195288	1.64644
Gm37694	ENSMUSG00000102562	1.40522	0.996398	0.33612	1.97827	1.96121	1.14739	1.68721
Gm14616	ENSMUSG00000086177	1.34103	0.494579	NA	1.6654	1.81491	NA	NA
Mir3074-1	ENSMUSG00000092741	1.17916	0.550564	0.258684	1.42401	2.01918	0.792558	1.31205
E130310I04Rik	ENSMUSG00000116665	1.13945	0.543835	0.27745	1.97076	1.89015	1.14963	0.655224
Mill2	ENSMUSG00000040987	1.36217	0.380112	0.406938	2.54714	1.93185	0.374058	1.15889
Gm3883	ENSMUSG00000093909	1.00242	0.522631	0.715398	1.94765	1.33779	0.392142	1.54203
Gm16070	ENSMUSG00000085125	0.801612	0.219055	-0.43342	2.19565	2.00163	-0.26113	1.54203
Zfp85os	ENSMUSG00000044081	0.873496	-0.0239882	-0.46621	1.88111	1.85041	0.535841	1.06569
Akr1c14	ENSMUSG00000033715	1.83421	0.722248	0.411616	3.08054	0.746741	2.21041	0.309851
Hoxb5	ENSMUSG00000038700	1.16855	0.692933	-0.198695	3.04851	0.672211	2.19248	0.299591
Gm38250	ENSMUSG00000104168	1.00932	0.188472	0.765126	2.35905	-0.256673	1.04699	0.376197
Zfp978	ENSMUSG00000078497	0.960873	0.453202	-0.0711132	2.62034	-0.863063	1.42136	0.530554
Hoxd8	ENSMUSG00000027102	1.46394	1.20261	0.846167	1.87186	0.352357	0.903175	-0.263114
Epm2a	ENSMUSG00000055493	0.925904	0.460534	0.913328	2.16413	0.22721	0.57189	-0.430537
Slc8a1	ENSMUSG00000054640	0.875832	0.384099	0.792073	1.84776	0.583289	1.04028	-0.720277
Stxbp6	ENSMUSG00000046314	1.1462	0.934832	-0.414797	2.40378	0.65587	0.846381	0.13443
Dzank1	ENSMUSG00000037259	1.10642	0.742524	-0.304857	1.98995	0.992986	0.558712	0.198645
Trpc1	ENSMUSG00000032839	0.875134	0.800523	0.244519	2.32353	0.593518	0.313672	-1.1318
Atp6v0e2	ENSMUSG00000039347	0.904368	0.746756	0.327703	2.07738	0.171259	0.00294414	-0.488908
Zfp14	ENSMUSG00000053985	0.720532	0.187716	0.0786294	1.84704	0.179152	0.401203	-0.391559
Gm9920	ENSMUSG00000053749	0.827777	0.186839	-1.3944	1.19935	1.34918	1.49554	1.65246
Kcnab1	ENSMUSG00000027827	0.951301	0.247112	-1.48105	2.52538	1.16899	0.447607	0.515567
Klk8	ENSMUSG00000064023	0.774756	-0.246412	-1.1266	2.28099	0.754746	1.47565	0.334189
Gm34961	ENSMUSG00000114354	0.887454	0.43396	-0.808342	1.80554	0.5397	0.452061	0.869385
4930550C14Rik	ENSMUSG00000005131	0.677273	-0.235329	-0.769941	1.72101	0.710244	0.479125	1.12761
Gm4787	ENSMUSG00000072974	1.13598	1.10863	-0.363878	2.1403	0.0314051	0.210184	1.14555
Gm10222	ENSMUSG00000067736	1.09305	0.490261	-0.759659	2.52235	-0.126851	0.492755	1.04809
Gm28439	ENSMUSG00000100131	0.911768	-0.108632	-1.40379	2.50902	-0.0143204	0.426148	1.77665
Gm42725	ENSMUSG00000105601	1.09242	0.607492	-1.78623	2.42479	-0.287552	1.13424	1.37717
AC150312.1	ENSMUSG00000118555	0.781294	0.416167	-1.36782	2.15642	-0.360455	0.976397	0.878983
Gm7968	ENSMUSG00000115144	1.48507	0.789755	2.37838	2.89689	0.366234	NA	2.39851
Gm44136	ENSMUSG00000107524	0.931365	-0.265106	2.37838	2.1575	0.413837	1.00347	2.39851
Gm25926	ENSMUSG00000064833	0.830756	-0.116365	1.60084	3.32534	0.335409	0.190357	3.39759
Npb	ENSMUSG00000044034	1.7448	0.576353	1.02004	3.18192	0.422271	1.61744	1.54203
Hm629797	ENSMUSG00000098439	1.06207	-0.0111969	0.65868	2.72768	-0.0296509	0.842029	1.96883
Ptpru	ENSMUSG00000028909	1.34342	1.47622	1.22931	2.18883	0.21042	0.41994	1.2583
Nxpe2	ENSMUSG00000032028	1.01033	0.714767	1.26902	2.35028	-0.368199	0.0986841	1.76034
Gm49494	ENSMUSG00000116518	1.12663	0.489225	0.719654	1.86589	0.429508	0.945702	1.54243
Gm38021	ENSMUSG00000102649	0.945558	0.3963	1.11378	1.49893	0.3567	0.604935	1.81104
Zfp980	ENSMUSG00000058186	1.11221	0.352748	1.60084	1.79479	0.608749	1.20845	0.976722
Gm45292	ENSMUSG00000110079	0.896381	0.17983	1.62635	1.75499	-0.329276	1.02189	0.807425
Gm18095	ENSMUSG00000115856	1.30381	0.949406	0.299291	2.4858	-0.128965	0.881549	3.05994
Gm43268	ENSMUSG00000107182	0.950438	0.427133	1.29982	1.74751	0.176217	0.165485	2.86151
Gm37606	ENSMUSG00000103851	0.93914	0.670595	0.578956	1.73862	0.746741	0.0543687	2.49773
Cdiptos	ENSMUSG00000097075	0.938401	0.385608	0.53665	1.58544	0.747718	0.5204	2.50954
Gm38319	ENSMUSG00000102982	0.754033	0.158463	0.876878	1.86053	0.524171	-0.169529	2.72895
Gm48714	ENSMUSG00000111067	0.714885	0.101249	0.714147	1.96737	0.687226	-0.0860011	2.5405
Gm37524	ENSMUSG00000103780	1.23718	0.426586	-0.216493	2.03934	0.997932	1.74838	2.62476
Gm45501	ENSMUSG00000110159	0.800085	0.103293	-0.39232	1.27056	0.413258	1.2161	2.37306
Gm4524	ENSMUSG00000090257	1.02325	-0.102323	0.69186	2.06445	0.746741	1.48541	1.49384
Mir7226	ENSMUSG00000098596	1.20461	-0.0824926	0.145285	1.77508	0.746741	1.81672	NA
Gm34248	ENSMUSG00000105542	1.21933	1.56955	0.500104	1.42389	0.201121	0.417967	1.54203
Cd9-ps	ENSMUSG00000092193	1.10926	1.62862	0.20873	1.26327	0.176526	0.9965	NA
Catspere2	ENSMUSG00000091476	1.11901	1.00262	0.325578	1.91827	-0.373381	0.770335	2.26847
4930432B10Rik	ENSMUSG00000097007	1.02805	0.776844	0.100976	1.85002	-0.775168	1.29589	1.76178
Gm6149	ENSMUSG00000117271	0.803899	-0.215915	0.844439	1.09066	-0.261915	0.810095	1.9429
Gm16701	ENSMUSG00000097823	0.649108	-0.459596	NA	1.2048	-0.692112	0.999343	2.37134
4833417C18Rik	ENSMUSG00000086015	0.567693	0.42282	0.667436	1.06248	-0.28539	-0.130668	2.54067
Mccc1os	ENSMUSG00000086392	0.513213	0.318525	-0.0750397	0.603206	0.241308	0.371986	2.24285
Ccdc171	ENSMUSG00000052407	0.450357	0.167691	0.417082	0.820245	0.122145	-0.000101205	2.1959
5830454E08Rik	ENSMUSG00000052658	0.714161	0.314327	-0.178326	1.45051	0.180812	0.573172	1.68059
2810405F17Rik	ENSMUSG00000101493	0.656521	0.0674678	-0.0555001	0.998654	0.519531	0.589321	1.45939
Mir8098	ENSMUSG00000099245	0.694531	0.122197	-0.129825	1.07475	0.374672	0.55228	1.50294
LOC665443	ENSMUSG00000110533	0.511791	0.157516	0.10767	1.04973	-0.228019	-0.154112	1.57977
Gm29237	ENSMUSG00000101872	1.1584	0.172487	1.18124	1.15957	6.72132	2.54038	-1.37613
Wnt4	ENSMUSG00000036856	1.41643	1.38507	0.35875	2.10747	6.89501	0.104405	-1.31769
Gm28402	ENSMUSG00000101651	1.04953	0.643204	-0.296265	1.9575	7.67658	-0.683855	-0.79855
Hoxb3os	ENSMUSG00000084844	1.12225	0.163556	-0.104155	2.73571	4.64562	NA	-2.18083
Gm45355	ENSMUSG00000109959	1.01967	0.305278	1.69825	1.28176	4.73284	0.655382	-1.41683
Pygo1	ENSMUSG00000034910	0.848121	1.05002	0.775391	1.39142	3.74252	-0.419138	-2.71434
Mn1	ENSMUSG00000070576	0.66349	0.300507	0.309404	1.5975	4.38264	0.0633273	-2.82282
Mir100hg	ENSMUSG00000074415	1.18089	2.6195	-0.168086	1.00436	4.33852	-0.363112	-1.83405
Mas1	ENSMUSG00000068037	2.58616	2.62419	NA	2.275	2.50165	3.62104	NA
Kctd16	ENSMUSG00000051401	2.35166	3.90132	4.63208	2.50528	2.22944	2.80545	NA
Gm23347	ENSMUSG00000065757	2.24102	3.13405	NA	2.46117	NA	2.85822	-3.26043
Ccdc170	ENSMUSG00000019767	1.99913	0.929778	3.63162	3.35395	0.511712	1.6011	-1.4812
Gm30524	ENSMUSG00000107638	1.49718	-1.12925	NA	2.81694	0.746741	2.10114	-0.783693
4921504A21Rik	ENSMUSG00000097626	1.30407	0.989095	4.33282	2.20351	2.22944	0.344599	-2.87504
Carmn	ENSMUSG00000097324	1.4783	-0.0594451	4.38645	2.42766	2.22944	1.5294	-3.98507
Hapln3	ENSMUSG00000030606	1.91858	2.26756	5.458	2.12124	2.89306	-0.364757	0.202623
Lgi2	ENSMUSG00000039252	1.43218	2.26907	3.95368	2.04122	3.81747	-1.98705	-0.989139
Gm17651	ENSMUSG00000090441	1.1958	0.0274113	3.44165	2.84274	3.38855	-0.654182	-1.82672
Gucy1a2	ENSMUSG00000041624	1.10449	1.6193	NA	2.16408	3.27258	-0.692158	-1.96071
Slc6a2	ENSMUSG00000055368	2.33288	2.51483	0.539038	3.17653	2.87174	1.46449	NA
Thsd7a	ENSMUSG00000032625	1.6934	1.96759	0.0687049	2.60313	2.03944	1.31896	-1.57674
Atp10b	ENSMUSG00000055415	1.78595	0.843872	1.04812	3.67993	2.99438	1.10932	-1.90861
Tmem255b	ENSMUSG00000038457	1.27952	0.994051	0.898568	2.32157	2.99943	0.620774	-2.17695
Pou2f3	ENSMUSG00000032015	1.8155	0.74732	-0.281817	4.03614	3.61567	1.27614	0.180628
Nap1l5	ENSMUSG00000055430	1.9429	0.965004	-0.521234	4.09155	3.23388	1.00594	-0.640224
Glb1l2	ENSMUSG00000036395	1.5385	1.58139	0.773291	2.15889	3.29479	0.387677	-0.00359977
Gm17041	ENSMUSG00000090570	1.06071	0.455303	0.490323	2.74915	3.31118	0.146489	-0.0721152
Rhbg	ENSMUSG00000104445	1.31977	1.27496	-0.468106	4.96617	2.36318	-0.623493	NA
Gm48840	ENSMUSG00000110899	1.37108	0.76719	-0.0404848	4.30696	1.30773	0.458885	-1.87837
C130075A20Rik	ENSMUSG00000104735	1.48974	2.29341	-0.0711132	1.46714	2.50165	-0.367051	-0.341699
Smoc2	ENSMUSG00000023886	1.63837	2.78457	-0.922655	2.54895	2.50165	-1.31899	-1.02189
Bcl11b	ENSMUSG00000048251	1.44394	3.10931	0.239526	2.22779	1.52207	-1.58131	-0.715486
Tmem266	ENSMUSG00000032313	1.42434	2.18907	0.913444	2.72838	0.925408	-1.35646	-1.27324
Sh3gl3	ENSMUSG00000030638	1.35407	2.01822	-0.767684	2.96247	1.74029	0.091145	-2.61407
Bmp4	ENSMUSG00000021835	1.04349	1.35991	-2.07873	2.22461	2.39766	0.2266	-2.86502
Runx1t1	ENSMUSG00000006586	1.07727	1.01219	-2.48519	2.88259	1.33595	0.00485191	-2.3384
Gm13161	ENSMUSG00000082248	0.794736	0.683503	-1.348	1.33742	1.23116	-0.303073	-1.27324
Gls2	ENSMUSG00000044005	0.616342	0.35158	1.32051	0.77715	2.05065	-0.499331	0.687884
Mpped2	ENSMUSG00000016386	0.643143	0.0799618	NA	1.65683	2.45278	-0.294362	NA
Gm50462	ENSMUSG00000117775	0.477142	0.0466502	0.912427	1.04337	2.46759	-0.269717	0.77478
Cep112	ENSMUSG00000020728	0.452477	0.155308	0.14359	1.12879	1.9463	-0.461099	0.639491
B230207O21Rik	ENSMUSG00000106096	0.769975	0.585957	1.26869	0.643817	2.46567	0.372506	-0.744465
Gm43820	ENSMUSG00000106062	1.07003	0.745324	0.65507	1.90833	2.10118	-0.693081	-0.506854
Fam171b	ENSMUSG00000048388	0.723793	0.802771	0.0434301	1.06121	2.0032	0.105536	-0.239475
Plcb4	ENSMUSG00000039943	0.622129	0.196218	0.0071767	1.18359	1.76618	0.370682	-0.190968
Gm29397	ENSMUSG00000101309	0.752628	-0.415586	0.522842	2.56738	1.51499	0.566223	0.351623
Gm28438	ENSMUSG00000101939	0.56479	-0.230068	-0.497434	1.35441	2.04978	0.249198	-0.0456542
Cbr3	ENSMUSG00000022947	0.570848	-0.421381	-0.3146	1.24894	1.2109	0.789224	0.0856595
Ikzf2	ENSMUSG00000025997	0.834086	0.030475	-0.567389	2.39949	1.30481	0.485824	-0.465643
Gm15443	ENSMUSG00000082588	0.611799	-0.363	-0.424338	1.80618	0.937151	0.207245	-0.629492
Flywch2	ENSMUSG00000023911	0.662872	0.158892	-0.79557	2.03909	1.03653	-0.317735	-0.152752
Casp12	ENSMUSG00000025887	0.892712	-0.128097	0.519327	1.6559	1.53828	1.34545	-0.673237
Pld1	ENSMUSG00000027695	0.771203	0.602886	0.463409	1.14917	0.94033	0.555581	-0.767408
Zc3h12b	ENSMUSG00000035045	0.707622	0.32553	0.878202	1.19447	1.42345	0.355142	-1.08683
Six5	ENSMUSG00000040841	0.635994	0.115814	0.679569	1.64592	1.57077	0.0344127	-1.46678
Ccdc40	ENSMUSG00000039963	0.530076	-0.225579	1.41751	1.53409	1.01399	0.0407006	-0.888569
Hoga1	ENSMUSG00000025176	1.02896	1.06108	-0.0567979	1.06379	0.591769	0.991831	0.721316
3110021N24Rik	ENSMUSG00000094958	0.945603	0.862403	-0.188995	1.33764	0.972613	0.576414	0.652755
Gm44066	ENSMUSG00000107946	0.950646	1.25367	-0.173355	1.14873	0.747523	0.0582943	1.34598
AA986860	ENSMUSG00000042510	0.844497	0.99536	-0.0981051	1.43954	0.240278	0.213251	0.67731
AC160138.1	ENSMUSG00000118499	0.727183	0.910309	-0.681006	1.07258	0.571266	0.00729303	0.829091
AA914427	ENSMUSG00000103149	0.824031	0.21146	0.993699	1.43853	0.272872	0.710252	0.68947
Zfp764	ENSMUSG00000045757	0.625705	-0.0231115	0.955673	1.2072	0.0498319	0.707323	0.233373
Ccdc62	ENSMUSG00000061882	0.711475	0.441608	0.200398	0.997974	0.447976	0.566626	1.15602
A430078I02Rik	ENSMUSG00000085589	0.601111	0.23838	0.268416	0.859329	0.179855	0.540013	0.940885
2810002D19Rik	ENSMUSG00000045464	0.511061	-0.156544	0.189366	0.989515	0.690893	0.217526	1.02027
Zfp119a	ENSMUSG00000057835	0.428902	0.0517158	-0.0326773	0.881363	0.375406	-0.00924551	0.883196
Tmem147os	ENSMUSG00000097320	0.646876	0.213792	0.433988	1.61431	0.0507263	-0.038776	0.965971
Zmym6	ENSMUSG00000042408	0.562531	0.176582	0.265488	1.35709	0.0893054	0.000157136	0.648981
Mfsd8	ENSMUSG00000025759	0.576791	0.019038	0.444105	0.965595	0.575702	0.494007	0.459842
Pcmtd1	ENSMUSG00000051285	0.719152	0.404437	0.0981015	1.3876	0.228663	0.43956	0.269524
Zfp429	ENSMUSG00000078994	0.633029	0.407492	-0.107589	1.12347	0.114325	0.440001	0.429362
Zswim3	ENSMUSG00000045822	0.600182	0.405662	0.144567	0.884442	-0.0364498	0.650684	0.279676
Zcchc7	ENSMUSG00000035649	0.537675	0.256143	0.12646	0.9434	0.253079	0.313865	0.317883
Gm6712	ENSMUSG00000072761	0.411076	-0.0117192	0.355763	0.794402	-0.231209	0.384656	0.751527
Clcc1	ENSMUSG00000027884	0.436218	0.0822277	0.207154	0.829764	-0.159273	0.411302	0.310306
Fpgt	ENSMUSG00000053870	0.369764	-0.275288	0.189658	0.914942	-0.0659477	0.447805	0.370436
Mccc1	ENSMUSG00000027709	0.525474	0.345912	0.640371	1.03172	-0.521444	0.153044	0.810363
4632415L05Rik	ENSMUSG00000048106	0.468071	0.215474	0.531936	0.999681	-0.172999	0.0240885	0.758047
Gm9856	ENSMUSG00000110945	0.502159	0.603907	0.62378	0.966524	-0.378059	-0.126013	0.156974
Gm2999	ENSMUSG00000115868	0.361968	0.289788	0.279561	0.790408	-0.966946	0.259749	0.53593
Zfp738	ENSMUSG00000048280	0.485411	0.268267	-0.285255	0.960234	0.157131	0.13622	0.575798
Pik3c3	ENSMUSG00000033628	0.376096	0.0924949	-0.0388385	0.874049	0.171977	-0.0720946	0.340589
Idh1	ENSMUSG00000025950	0.428436	0.32308	-0.47259	1.03782	-0.000918265	-0.110075	0.0729451
Zfp329	ENSMUSG00000057894	0.35308	0.295836	0.0695597	1.02483	-0.209081	-0.50648	0.525888
Gm17040	ENSMUSG00000091366	1.05542	0.830035	0.369199	1.92775	0.735272	-0.290776	0.844934
Hoxb4	ENSMUSG00000038692	0.763836	0.498186	0.453384	2.0826	0.310909	NA	0.48018
Ric3	ENSMUSG00000048330	0.821227	0.50512	0.620196	1.93544	0.403509	-0.0104084	0.909699
Gm26910	ENSMUSG00000097835	0.795892	-0.325692	0.174811	2.09443	0.431274	0.577721	1.10132
Morn1	ENSMUSG00000029049	0.742938	-0.142037	0.723983	1.76523	0.516168	0.389912	0.948974
Tcea2	ENSMUSG00000059540	0.708957	0.0746178	0.543031	1.49173	-0.0364461	0.578819	1.05999
2310040G24Rik	ENSMUSG00000101655	0.722548	0.179234	0.294009	2.11964	0.277041	-0.122632	-0.21319
Gm46430	ENSMUSG00000113204	0.482919	-0.0890506	0.000349738	1.96367	0.0397358	-0.34365	-0.0557014
H2-Ke6	ENSMUSG00000073422	0.565193	-0.175917	0.300705	1.73814	0.207752	0.262338	0.144924
Fbxw17	ENSMUSG00000037816	0.618646	0.262576	0.509053	1.41137	0.328409	0.0026666	0.173736
Camkmt	ENSMUSG00000071037	0.471	-0.149626	0.398326	1.35395	0.350424	-0.0384914	0.203535
AW146154	ENSMUSG00000074166	0.480606	0.101753	0.0168979	1.51829	0.230328	-0.396969	0.504748
4930522L14Rik	ENSMUSG00000072762	0.479107	0.0851154	-0.287767	1.44601	0.507622	-0.264237	0.0702229
Saxo2	ENSMUSG00000038570	0.658309	0.701699	-1.08785	1.18161	-0.635699	0.589778	0.172172
Fam217b	ENSMUSG00000070476	0.528834	-0.0019549	-1.31265	1.49544	-0.293241	0.64784	-0.222021
Zfp772	ENSMUSG00000066838	0.378929	-0.171935	0.324509	0.996054	0.125536	0.0234178	0.399521
Zfp943	ENSMUSG00000053347	0.366031	-0.0610065	0.186509	1.08918	0.330191	-0.206148	-0.0607176
Mapk9	ENSMUSG00000020366	0.286124	-0.161858	0.081191	0.795401	0.227104	-0.00475832	-0.00239261
Zhx1	ENSMUSG00000022361	0.384256	-0.0718419	0.0934627	1.12841	-0.28572	0.186775	0.243392
Pigb	ENSMUSG00000079469	0.396953	-0.166808	0.262968	1.18634	-0.206666	0.284116	-0.0825457
Zfand2b	ENSMUSG00000026197	0.32013	-0.121964	0.500973	0.646473	0.360388	0.120802	-0.210024
Hps5	ENSMUSG00000014418	0.354658	0.142395	0.279015	0.596434	0.254834	0.0509565	0.0743994
Zkscan3	ENSMUSG00000021327	0.278363	0.0326202	0.178307	0.576252	0.350133	-0.0752614	-0.22566
Irak4	ENSMUSG00000059883	0.439366	0.164738	0.385734	0.732809	0.227287	0.28076	0.0694673
Dop1a	ENSMUSG00000034973	0.359128	0.00459302	0.467923	0.649331	0.0688023	0.296988	0.0161456
Zfp672	ENSMUSG00000049755	0.319855	0.192314	0.601683	0.391822	-0.150603	0.238099	-0.0130229
Kif3a	ENSMUSG00000018395	0.274317	0.175838	0.311931	0.513078	-0.108812	-0.155725	0.202002
Ercc4	ENSMUSG00000022545	0.248156	-0.0757271	0.29856	0.685675	-0.0795359	-0.0613248	-0.000672595
C87436	ENSMUSG00000046679	0.378949	-0.100447	0.68837	1.03052	-0.135403	0.0573938	0.0932459
Ralgapa1	ENSMUSG00000021027	0.370335	0.0747811	0.520051	1.07432	-0.21909	-0.0513712	0.0256583
Exd2	ENSMUSG00000032705	0.341291	0.0756175	0.654039	0.894172	-0.0190056	-0.319489	0.216707
Ttf1	ENSMUSG00000026803	0.308172	0.162129	0.711352	0.64756	-0.108887	-0.0812085	-0.319068
Parn	ENSMUSG00000022685	0.205265	-0.08705	0.6185	0.657294	-0.329603	-0.119431	-0.323723
Ppp1r21	ENSMUSG00000034709	0.544414	0.22076	0.061971	1.05325	0.387073	0.356914	-0.309746
D3Ertd751e	ENSMUSG00000025766	0.542061	0.326901	-0.115158	1.12955	0.151788	0.294616	-0.490223
Rrm2b	ENSMUSG00000022292	0.508938	0.394622	-0.00198627	0.755984	0.200922	0.415809	-0.210213
Slc25a14	ENSMUSG00000031105	0.486472	0.334069	0.272537	0.688954	0.278769	0.353772	-0.533549
Catsper2	ENSMUSG00000033486	0.527061	0.101695	0.561816	1.23903	-0.231252	0.320332	-0.219137
Tmem42	ENSMUSG00000066233	0.504171	0.0407905	0.366296	1.36154	-0.167605	0.279333	-0.446414
Borcs5	ENSMUSG00000042992	0.415761	0.0272904	0.476173	0.906514	-0.191309	0.441292	-0.362043
Fam234b	ENSMUSG00000030207	0.364023	-0.0590031	0.0336983	0.864734	-0.237735	0.570026	-0.410932
Tmem165	ENSMUSG00000029234	0.338694	0.0476682	0.166691	0.876873	-0.44827	0.353307	-0.434788
Ufl1	ENSMUSG00000040359	0.370462	-0.170401	-0.157472	0.863909	0.00721853	0.592474	-0.187428
Zfp87	ENSMUSG00000097333	0.431426	0.125137	-0.252148	0.814401	0.216141	0.495765	-0.43221
Echs1	ENSMUSG00000025465	0.304851	-0.0661401	-0.287278	0.797868	-0.0763715	0.396282	-0.570893
Glg1	ENSMUSG00000003316	0.266562	0.0236861	0.335138	0.426571	0.0927609	0.257989	-0.535127
Mvb12a	ENSMUSG00000031813	0.264692	-0.112833	0.29167	0.687683	-0.197573	0.257601	-0.506595
Gm45692	ENSMUSG00000109850	0.303986	0.148966	-0.0431076	0.498313	0.150679	0.174907	-0.662498
Tbck	ENSMUSG00000028030	0.233602	0.111888	0.400893	0.724064	-0.0796574	-0.440446	-0.134429
2610005L07Rik	ENSMUSG00000071793	0.252417	0.0628273	0.103191	0.777343	0.109804	-0.327092	-0.405772
Micu3	ENSMUSG00000039478	0.302896	0.137142	0.316371	1.06815	-0.412661	-0.219929	-0.290722
Rabgap1	ENSMUSG00000035437	0.199446	0.0082867	0.167495	0.662658	-0.314557	-0.147912	-0.308902
Czib	ENSMUSG00000028608	0.232134	0.226538	-0.10469	0.620384	-0.295781	-0.15213	-0.405729
Dync2h1	ENSMUSG00000047193	0.337953	0.0970763	-0.11091	0.9585	-0.0438788	-0.0174442	-0.337084
Stambp	ENSMUSG00000006906	0.341009	-0.0130459	-0.161304	1.08608	-0.191898	0.0365541	-0.366003
Gstz1	ENSMUSG00000021033	0.245128	-0.0824536	-0.0840704	0.839428	-0.179553	0.0512106	-0.603013
Gm20695	ENSMUSG00000093575	0.22138	-0.235228	-0.351913	0.852988	-0.129288	0.100285	-0.314489
Zfp780b	ENSMUSG00000063047	0.298618	0.206798	-0.411464	0.896173	-0.218542	-0.133495	-0.284105
Zfp809	ENSMUSG00000057982	0.249237	0.185453	-0.39016	0.852532	-0.445094	-0.0844418	-0.440748
2210408I21Rik	ENSMUSG00000071252	0.503081	0.755312	-0.572748	0.593341	0.0899989	0.288587	-0.320012
Zfp229	ENSMUSG00000061544	0.482748	0.318421	-0.0366897	1.28683	0.286733	-0.176764	-0.64153
Nsun6	ENSMUSG00000026707	0.43877	0.179792	0.0530371	1.109	0.296875	-0.071382	-0.538753
Gpatch11	ENSMUSG00000050668	0.44544	0.180747	-0.048386	1.03874	0.243706	0.111133	-0.522308
2610044O15Rik8	ENSMUSG00000071302	0.481957	0.187196	-0.00631803	1.02374	0.364413	0.2674	-0.792848
Tpk1	ENSMUSG00000029735	0.420072	-0.0111813	-0.0960822	1.14191	0.485177	0.076345	-0.761443
Syt11	ENSMUSG00000068923	0.572894	0.452184	-0.465217	0.999706	0.270968	0.444564	-0.674409
Znrd1as	ENSMUSG00000036214	0.484727	0.396111	-0.672399	1.20496	0.17055	0.0384601	-0.642473
Slc25a40	ENSMUSG00000054099	0.484663	0.385495	-0.389547	1.45683	0.139277	-0.246634	-0.876137
Gm17259	ENSMUSG00000097793	0.344089	0.136893	-0.373123	0.866211	0.765872	-0.438071	0.0412843
Ttc5	ENSMUSG00000006288	0.249637	0.0104009	-0.308731	0.8033	0.272016	-0.357923	0.00843876
2610306M01Rik	ENSMUSG00000100164	0.43116	-0.0129495	-0.655522	1.035	0.441452	0.304261	-0.530901
Grcc10	ENSMUSG00000072772	0.360517	-0.10726	-0.610138	1.08614	0.312615	0.131369	-0.0814924
Scnm1	ENSMUSG00000092607	0.346355	0.175533	-0.63461	0.925344	0.196148	-0.0544049	-0.362399
Atp10d	ENSMUSG00000046808	0.612496	0.264734	0.874774	1.47748	0.12284	-0.186255	0.152224
Arsg	ENSMUSG00000020604	0.476388	0.282636	1.3362	1.19353	0.263767	-0.398617	-0.245937
Atp9a	ENSMUSG00000027546	0.633864	0.756222	0.682879	1.42308	0.264262	-0.279336	-0.449542
Gm16421	ENSMUSG00000082840	0.610811	0.285085	0.353009	1.31432	0.0456074	-0.38774	-0.0263439
Zfp235	ENSMUSG00000047603	0.385957	0.115727	0.455058	1.17912	0.27414	-0.398874	-0.380514
Ttc23	ENSMUSG00000030555	0.63786	0.857555	0.260182	1.25665	-0.25575	0.0425476	-0.933932
Gm13301	ENSMUSG00000096862	0.324372	0.494581	NA	NA	NA	NA	NA
Ptpdc1	ENSMUSG00000038042	0.423959	0.563763	0.81602	1.36708	-0.530194	-0.60852	-1.33266
Msmo1	ENSMUSG00000031604	0.498225	0.197975	0.0130764	1.24871	-0.599936	1.05693	-1.07259
Mageh1	ENSMUSG00000047238	0.492319	-0.153009	0.630853	1.04664	0.203837	0.746713	-0.754248
Frg2f1	ENSMUSG00000087385	0.554304	0.339564	0.507292	1.11104	0.0287123	0.397848	-0.92152
St7	ENSMUSG00000029534	0.402799	0.135206	0.826999	0.940875	0.0595699	0.156925	-0.877467
Mks1	ENSMUSG00000034121	0.462298	0.130131	0.670805	1.03731	0.20384	0.115335	-0.402281
Metap1d	ENSMUSG00000041921	0.354867	0.0915047	0.707487	1.18015	0.0258001	-0.276888	-0.771985
Fig4	ENSMUSG00000038417	0.240851	-0.295718	0.868679	0.685495	0.270391	0.0833599	-0.957895
Chmp3	ENSMUSG00000053119	0.247743	-0.0217327	0.237529	0.719165	0.0623259	-0.0215849	-0.882607
R3hdm4	ENSMUSG00000035781	0.233054	0.111338	0.432177	0.563775	0.0572661	-0.137325	-0.9625
Trappc12	ENSMUSG00000020628	0.229343	-0.0865274	0.458294	0.779577	-0.0481759	-0.0236363	-1.06425
Gm14399	ENSMUSG00000090093	0.627417	0.466358	0.332207	1.46753	-0.307011	0.400433	-1.1481
Gm49323	ENSMUSG00000111789	0.531975	0.0263926	0.408836	1.46612	0.0538564	0.21396	-1.10006
D6Wsu163e	ENSMUSG00000030347	0.409786	0.2841	-0.0456745	1.11581	-0.0737912	0.0378057	-0.954492
Polk	ENSMUSG00000021668	0.332966	0.0692974	0.0139817	1.01747	-0.143642	0.198388	-1.19189
Dtd1	ENSMUSG00000027430	0.251309	-0.0245399	0.0976996	0.881598	-0.349709	0.119603	-1.27215
Setmar	ENSMUSG00000034639	0.601619	0.384561	0.249453	0.967785	0.314812	0.678689	-1.42221
Zdhhc9	ENSMUSG00000036985	0.47242	0.520184	0.182787	0.685078	0.33847	0.306391	-1.24017
Gm16536	ENSMUSG00000089810	0.480927	0.292099	-0.00020278	1.0237	0.475952	0.16039	-1.21955
Dym	ENSMUSG00000035765	0.276878	-0.0336898	0.535829	0.871899	0.0565002	0.0190496	-1.56459
Ercc5	ENSMUSG00000026048	0.325537	0.0360504	0.0545296	1.12775	0.0572028	-0.0670041	-1.50929
Syndig1	ENSMUSG00000074736	1.85283	1.37029	NA	2.4087	-0.403551	2.90123	-1.27324
Gm44731	ENSMUSG00000108190	1.36914	0.634766	0.535376	2.10704	-0.451587	3.18499	-0.193305
Vdr	ENSMUSG00000022479	0.705365	0.294936	0.414749	1.33677	0.0881066	3.36482	-2.03774
Lrrc10b	ENSMUSG00000090291	1.41962	0.126193	NA	2.33951	0.113655	1.7123	-1.2845
Zfp600	ENSMUSG00000066007	1.02634	0.727114	-2.09547	1.79659	0.397446	1.40024	-1.29415
Jaml	ENSMUSG00000048534	1.1656	1.23601	-1.09477	2.23818	-0.339548	1.7573	-2.21064
Anxa3	ENSMUSG00000029484	0.982536	0.714193	-0.626698	2.47587	0.092845	1.30521	-2.96626
Hoxd3	ENSMUSG00000079277	1.56161	0.625955	0.557996	1.59592	2.1749	2.58419	NA
Gm14488	ENSMUSG00000075416	1.51024	0.747054	0.246836	1.46127	2.59833	2.19798	-1.93565
Gm42899	ENSMUSG00000104687	1.57784	2.0851	-1.348	1.49897	1.31413	2.16658	-1.52601
Adamts5	ENSMUSG00000022894	1.36942	1.74467	-1.15345	1.49771	2.38497	1.36144	-2.93919
Gm45201	ENSMUSG00000109031	1.65657	1.33915	1.10651	2.82735	1.33779	0.975453	NA
Pcdh9	ENSMUSG00000055421	1.74944	1.68128	1.26758	2.16144	1.47414	0.960021	-1.3359
Gng4	ENSMUSG00000021303	1.34073	1.59388	0.915548	2.42193	0.857524	0.252856	-1.1813
3010001F23Rik	ENSMUSG00000084885	1.30162	1.798	0.406129	2.44641	2.18333	-0.156129	-1.46551
Gm34655	ENSMUSG00000110863	1.23539	2.03952	0.938018	1.57613	1.56314	-0.214746	-1.58305
Gm29254	ENSMUSG00000073174	1.24792	1.83923	0.282453	2.01061	1.31394	0.207022	-2.87047
Gm10499	ENSMUSG00000073403	0.966545	1.12972	0.0548132	1.90071	0.614413	-0.0872571	-2.26353
Smarca1	ENSMUSG00000031099	0.934524	1.42516	0.215637	1.08122	1.44072	0.468875	-1.62272
A930004D18Rik	ENSMUSG00000054057	0.72032	0.876399	-0.532664	1.29088	1.77452	0.0271693	-2.23509
Cbr2	ENSMUSG00000025150	1.57135	1.09561	0.0905335	2.5597	1.31413	2.82418	-4.123
Shroom1	ENSMUSG00000018387	1.04021	0.872867	0.867101	2.03675	1.27307	0.909263	-4.50151
C1ql3	ENSMUSG00000049630	0.998477	0.854221	0.687933	1.49043	0.746741	1.63244	-5.05891
Tmem154	ENSMUSG00000056498	0.919426	0.397024	-0.661607	2.6986	0.00664122	2.69239	-3.47242
Ppp1r14a	ENSMUSG00000037166	1.09843	0.308606	-0.0360997	3.07372	-0.792105	1.40455	-4.04931
Zfp108	ENSMUSG00000030486	0.843631	0.0926872	0.616012	2.5318	0.331426	0.390838	-1.92856
9230112J17Rik	ENSMUSG00000111761	1.16791	0.839119	0.158448	2.19384	-0.215035	NA	-1.29415
5730409E04Rik	ENSMUSG00000073755	0.767586	0.563624	0.333279	2.13658	-0.760766	0.542034	-1.63402
Plp1	ENSMUSG00000031425	0.830608	0.552739	1.04111	2.50426	-0.709992	0.831052	-2.83903
Slc2a13	ENSMUSG00000036298	0.97591	0.952774	2.0907	1.83329	-0.103696	0.581876	-1.62137
Bicd1	ENSMUSG00000003452	0.441937	0.0905721	1.90428	0.941756	0.0328059	0.29416	-1.87875
Cc2d2a	ENSMUSG00000039765	0.655663	0.355524	0.0663527	1.44773	0.854299	0.306879	-1.6455
Gng7	ENSMUSG00000048240	0.579949	0.142671	0.795774	1.3134	1.02854	0.254992	-2.21887
Habp4	ENSMUSG00000021476	0.566638	0.679173	0.858191	0.838866	0.205569	0.258775	-1.66479
Gne	ENSMUSG00000028479	0.42673	0.0321022	0.779776	1.03414	0.279068	0.332852	-1.82894
Gm26881	ENSMUSG00000096974	0.719776	0.658351	0.216421	1.29225	-0.0333059	0.656343	-2.15759
Gm40466	ENSMUSG00000110649	0.561521	0.416309	0.108327	1.28423	-0.18204	0.500953	-2.57477
2510002D24Rik	ENSMUSG00000071632	0.486116	0.135211	0.147079	1.2682	-0.01042	0.369912	-2.07428
Mylk	ENSMUSG00000022836	0.850038	0.584357	0.232901	2.10453	0.624881	0.836621	-3.47553
Zfp354b	ENSMUSG00000020335	0.713897	0.180176	0.484883	1.53591	0.868305	0.526092	-3.58863
Trim68	ENSMUSG00000073968	0.478234	0.0703058	0.213334	1.87766	0.387216	-0.16625	-3.84609
Mir7081	ENSMUSG00000099147	-0.819943	-0.587087	3.04899	-2.4312	-0.677288	-0.914859	1.77665
Gm48906	ENSMUSG00000114420	-1.04113	-0.329392	1.52667	-1.64389	-1.79405	-1.95431	1.77665
Gm7784	ENSMUSG00000097920	-1.11722	-1.62662	1.46283	-1.72347	-2.18095	0.330035	1.54203
Pgk1-ps1	ENSMUSG00000116678	-0.548236	-0.129449	0.0989781	-1.84103	-0.649323	0.571621	1.54203
Gm2710	ENSMUSG00000060128	-0.531577	-0.0626849	-0.935434	-1.00376	-0.272283	-0.540692	1.54203
Gm6344	ENSMUSG00000094446	-0.541583	-0.0463388	-0.696931	-1.73125	-0.730317	-0.446376	1.16413
Gm13313	ENSMUSG00000083860	-0.785208	-0.740198	-0.637374	-1.06799	-1.19952	-0.628164	1.77665
Gm2077	ENSMUSG00000103224	-0.696141	-0.355557	-0.909161	-0.99189	-1.30342	-0.854537	NA
Gm5732	ENSMUSG00000098080	-0.78208	0.100363	-1.92172	-1.35629	-1.22192	-0.313628	1.77665
Bin1	ENSMUSG00000024381	-0.511176	-0.709253	0.187327	-1.81075	0.812264	-0.0525245	-0.206248
Gm10086	ENSMUSG00000060730	-0.370893	-0.476683	-1.23531	-0.669341	0.941574	-0.42996	-0.488239
Gm10145	ENSMUSG00000064208	-0.479062	1.01059	-0.315334	-1.15831	-0.370659	-0.0189736	NA
Esd	ENSMUSG00000021996	-0.363659	-0.273878	-0.51226	-1.10191	-0.21294	-0.221614	0.11328
Mycbp	ENSMUSG00000028647	-0.442562	-0.192975	-0.511791	-1.15465	-0.257651	-0.319197	-0.651871
Nacc1	ENSMUSG00000001910	-0.515127	-0.239087	-0.36706	-1.55699	-0.313796	-0.296961	-0.263847
Gm17046	ENSMUSG00000091613	-0.432304	-0.0333809	-0.611542	-0.953983	-0.98211	-0.5313	0.158224
Gm13198	ENSMUSG00000081005	-0.630425	0.19359	-0.727445	-1.19201	-1.03144	-0.460752	NA
Gm10705	ENSMUSG00000074506	-0.340363	-0.249129	-0.510359	-0.88288	-0.213871	0.0698998	-1.39661
Gm15365	ENSMUSG00000080777	-0.603663	-0.726452	-0.873645	-1.10974	0.350745	-0.184722	-1.27324
Mns1	ENSMUSG00000032221	-0.575572	-0.400947	-1.06475	-1.18837	-0.140583	-0.356171	-1.63842
Gm3699	ENSMUSG00000094955	-0.678893	0.386902	-1.57381	-1.1053	-0.619288	-0.496412	-1.29415
Tfip11	ENSMUSG00000029345	-0.227968	-0.185066	0.306063	-0.848861	-0.33179	-0.0842223	-0.0740482
Gm14140	ENSMUSG00000083055	-0.394785	-0.686352	0.466779	-0.762156	-0.464025	-0.160141	-0.221645
Nr2c2ap	ENSMUSG00000071078	-0.252853	-0.231045	-0.000928491	-0.668388	-0.624416	-0.0192511	-0.553175
Gm14845	ENSMUSG00000082729	-0.534701	-0.60205	-0.347497	-1.27326	-0.281029	-0.177869	-0.963874
Gm17222	ENSMUSG00000095512	-0.698855	-0.390053	-0.169081	-1.41498	-0.534564	-0.529356	-0.877414
Gm7748	ENSMUSG00000116140	-0.93469	-0.818015	0.844439	-1.70575	-1.40638	-0.125416	0.0874466
Gm8762	ENSMUSG00000104360	-0.843962	-1.1624	-0.813592	-1.48269	-0.934362	0.606458	0.320049
Gm1943	ENSMUSG00000110528	-0.62129	-1.04174	-0.668067	-0.95825	-0.982653	-0.0860819	-0.0449302
Cdc34b	ENSMUSG00000020870	-0.888331	-0.992129	-0.578367	-1.70476	-0.817197	-0.492081	0.326985
Eif2s3x-ps1	ENSMUSG00000116120	-1.11682	-1.0452	0.193972	-1.71467	-0.520124	-1.78853	0.343175
Gm5303	ENSMUSG00000083107	-1.08931	-1.13253	1.00587	-1.60773	-1.20614	-1.36367	-0.48634
Gm11663	ENSMUSG00000082706	-0.5183	-0.505718	-0.08865	-0.787222	-0.347993	-0.993003	2.27419
Gm5638	ENSMUSG00000081084	-0.874086	-0.761604	-0.0940363	-1.4292	-0.469909	-1.41733	1.77665
Gm49733	ENSMUSG00000116739	-0.674006	-0.835891	NA	-1.14008	-0.664184	-1.14764	1.63319
Rpl19-ps12	ENSMUSG00000082109	-0.550014	-1.09923	-0.853381	-0.728381	0.021713	-0.415172	1.16413
Gm5687	ENSMUSG00000080866	-0.804036	-0.867625	-1.18414	-1.36393	0.0976245	-0.878822	1.16413
Gm8722	ENSMUSG00000081164	-0.732968	-1.54968	-0.906472	-1.3597	-0.307868	-0.0437464	2.45141
Gm5558	ENSMUSG00000096726	-0.960669	-1.75644	-0.3778	-1.13083	-0.690512	-0.599936	NA
Gm5161	ENSMUSG00000061486	-0.827124	-2.62289	0.0389069	-1.16841	0.484807	-0.572861	NA
1700020G17Rik	ENSMUSG00000101801	-1.48342	-1.23128	1.60084	-2.37518	2.22944	-2.64369	-2.85822
Gm12933	ENSMUSG00000081210	-0.766118	0.034639	-1.79812	-1.23134	-1.05416	-1.02994	0.164962
Phf19	ENSMUSG00000026873	-0.69562	-0.0986062	-2.51414	-1.81154	-0.472179	-0.251033	-0.506952
Gm16374	ENSMUSG00000115205	-0.628561	-0.717636	-2.07407	-1.42063	-1.49744	0.786082	-1.56325
Rps2-ps7	ENSMUSG00000116825	-0.498353	0.48848	-0.624336	-0.765555	-0.566456	-1.57295	-3.18587
Vma21-ps	ENSMUSG00000061619	-0.569417	-0.373986	-1.40076	-1.20811	-0.816535	0.249045	-2.85822
Gm8778	ENSMUSG00000079223	-0.890006	-0.122075	-2.38819	-1.27334	-1.04575	-1.08145	-2.77627
Gm44227	ENSMUSG00000108183	-0.875602	-0.645976	-0.369585	-1.55802	-1.25191	-0.582451	-1.74281
Gm47894	ENSMUSG00000112247	-0.929711	-0.956458	-0.572185	-1.31263	NA	-0.920975	NA
Gm13602	ENSMUSG00000082218	-1.18556	-0.712927	-0.783707	-1.43603	-2.04969	-0.962814	-1.29415
Gm5883	ENSMUSG00000083713	-1.02123	-0.77982	-1.1382	-1.41241	-1.71395	-0.442841	-1.27324
Gm12020	ENSMUSG00000081302	-1.09088	-0.926381	-1.02573	-1.59897	-1.59988	-0.609016	NA
Gm45850	ENSMUSG00000110536	-0.996369	-0.666778	-1.50731	-1.44825	-1.65657	-0.546479	NA
Gm5551	ENSMUSG00000106390	-1.13744	-0.431203	-0.728312	-1.68899	-1.9441	-0.752215	-2.88303
Gm6724	ENSMUSG00000118145	-1.14402	0.0368394	-0.704051	-2.01186	-1.84153	-1.46348	-2.691
Gm6702	ENSMUSG00000108844	-1.42655	-1.0904	-0.65472	-1.87994	-2.27417	-1.91048	NA
Gm7839	ENSMUSG00000109786	-1.13126	-0.862662	-1.348	-1.61709	-0.940393	-2.22714	NA
Gm9048	ENSMUSG00000112495	-0.610689	-0.644559	-2.85146	-0.714177	NA	-0.828716	1.54203
Gm8390	ENSMUSG00000118199	-1.13019	-2.16866	-2.27029	-1.35236	-0.809171	-0.530722	NA
Chrm4	ENSMUSG00000040495	-1.35847	-1.73575	-4.96372	-3.04061	-0.606251	-0.338437	1.48834
Dynap	ENSMUSG00000024512	-4.40912	1.33874	NA	-10.3188	NA	NA	-2.29802
Gm26653	ENSMUSG00000097496	3.1527	23.9974	1.60084	1.70132	0.746741	2.36724	NA
Gm42723	ENSMUSG00000105709	4.56667	18.8911	NA	1.39508	NA	4.41597	NA
Prss45	ENSMUSG00000047257	2.9328	19.1156	NA	0.427495	1.74029	3.34601	1.54203
Rnase1	ENSMUSG00000035896	2.98858	18.8771	0.108302	1.99127	3.20346	5.99754	1.54203
Gabra5	ENSMUSG00000055078	4.70902	5.87532	NA	0.958514	2.40284	4.8712	NA
Glycam1	ENSMUSG00000022491	3.763	6.8726	NA	0.541233	1.99714	5.17541	3.13614
Hsf3	ENSMUSG00000045802	2.39077	4.92845	-0.133908	1.94246	1.74029	5.08835	3.61992
A2m	ENSMUSG00000030111	3.47933	4.21658	NA	2.56869	3.51599	2.74452	4.61996
Adamts18	ENSMUSG00000053399	2.94438	4.07397	-4.21275	2.23492	2.3994	3.10072	NA
Disp3	ENSMUSG00000041544	2.45458	3.14178	NA	0.753979	4.39244	2.39456	1.54203
Gm49124	ENSMUSG00000115553	2.21106	2.80593	-2.93377	1.5262	3.78341	1.70337	1.82745
Mir6901	ENSMUSG00000098997	2.42968	4.08964	-2.49871	1.27575	1.89959	2.28581	2.5405
Cdhr5	ENSMUSG00000025497	1.91773	2.03703	NA	-1.52221	2.52889	6.0877	4.94189
A730036I17Rik	ENSMUSG00000056738	2.30856	1.75082	NA	-1.38963	1.93206	6.2355	4.33812
Gm26703	ENSMUSG00000097877	3.16717	2.53573	NA	1.65009	3.44462	5.33071	3.13614
Gm26843	ENSMUSG00000110559	2.41028	1.18353	NA	2.9331	1.97697	5.78898	NA
A330048O09Rik	ENSMUSG00000097326	2.82107	1.36853	-3.89227	2.2654	NA	5.05534	3.901
Acsm5	ENSMUSG00000030972	2.68008	1.02054	NA	0.433566	3.5666	7.18614	4.72105
Gjb6	ENSMUSG00000040055	2.73311	0.545782	-0.926534	2.22394	3.09756	7.02374	NA
9630001P10Rik	ENSMUSG00000097825	1.98699	1.54861	-2.74842	1.39214	1.74029	7.00301	NA
Nat8f7	ENSMUSG00000089694	2.9092	1.75717	-0.198941	3.31317	1.74029	7.00825	1.77665
Atp13a4	ENSMUSG00000038094	2.05039	1.04963	0.397062	2.32699	1.00812	7.19439	NA
Nat8	ENSMUSG00000030004	2.17594	0.48782	-0.0809558	3.34823	-0.215035	6.49157	1.54203
D630024D03Rik	ENSMUSG00000085772	2.19262	1.24349	-1.348	2.0648	-1.03024	7.14688	1.54203
4833404L02Rik	ENSMUSG00000108807	2.04509	0.457655	NA	2.32214	1.48257	4.38508	3.61992
Lalba	ENSMUSG00000022991	2.00915	0.289268	NA	2.74359	1.16438	4.95664	NA
Gm43189	ENSMUSG00000105909	2.1173	0.763609	-0.571374	2.48069	1.31413	4.27764	4.56588
Chil1	ENSMUSG00000064246	1.56625	1.00524	-1.88063	1.66451	-0.122002	5.07244	3.51536
Gm10629	ENSMUSG00000074113	2.20279	5.14918	NA	-0.0586282	0.0582396	4.75581	1.54203
Gpnmb	ENSMUSG00000029816	1.83144	5.58434	-0.465228	1.07602	0.508154	4.47329	0.568871
Chst1	ENSMUSG00000027221	1.90724	3.54633	-3.26449	0.659973	0.867882	4.86339	-0.963901
Acsbg2	ENSMUSG00000024207	2.11002	2.93574	-0.175576	-0.864163	1.77222	5.36504	1.54203
Tekt5	ENSMUSG00000039179	1.72053	2.64101	-0.698201	-1.91951	2.8528	5.24409	-0.258353
Tmem89	ENSMUSG00000025652	1.86096	2.35524	NA	-0.123461	-0.302282	5.73661	1.54203
Gm11205	ENSMUSG00000084969	1.40803	1.87239	-2.38819	-1.23609	-0.49357	4.1889	2.36882
Dnah5	ENSMUSG00000022262	2.79523	4.1397	2.50681	-0.105738	3.27702	4.09038	1.77665
Tpo	ENSMUSG00000020673	2.42528	2.5121	NA	0.711655	2.03944	3.74948	2.06788
Fezf2	ENSMUSG00000021743	2.05143	2.55872	1.60084	0.129793	2.7294	3.96822	NA
4933431K23Rik	ENSMUSG00000086451	1.79464	4.68014	1.0369	0.882294	2.60028	3.52313	2.3668
Myh15	ENSMUSG00000092009	2.7284	3.85331	1.46283	0.838182	2.12343	2.80979	1.77665
5031415H12Rik	ENSMUSG00000097282	1.92334	3.38087	0.931558	0.431201	1.69682	2.30345	1.4524
Aplnr	ENSMUSG00000044338	2.83613	4.0267	-0.786879	1.65771	4.3204	4.26591	0.300665
Rbfox1	ENSMUSG00000008658	1.98767	2.65244	-0.254231	-0.254696	3.52503	3.96069	NA
Efcab15	ENSMUSG00000020940	2.20794	2.2663	-0.133347	0.466497	3.89152	3.08892	-0.0367516
Gm10635	ENSMUSG00000111765	1.9344	4.40031	3.56996	-1.03559	2.28659	2.45051	3.901
Gm37079	ENSMUSG00000102653	1.89783	4.57852	2.95922	-0.0878103	1.30086	1.75171	2.61981
Slc24a4	ENSMUSG00000041771	2.02795	4.08546	NA	-2.90645	2.99943	2.18958	3.39865
Dnah9	ENSMUSG00000056752	2.06481	2.05873	2.10735	0.26966	5.87874	2.61852	1.61653
Gm18782	ENSMUSG00000109367	2.11045	1.7689	2.62651	1.61948	4.53833	2.31173	0.711874
Unc80	ENSMUSG00000055567	1.89033	1.3004	2.95922	0.997083	3.95112	1.0783	3.44812
Slc6a1	ENSMUSG00000030310	2.20768	1.74744	NA	1.84617	3.87293	1.5134	2.4019
Klhl32	ENSMUSG00000040387	1.61941	0.875649	1.03494	1.89725	4.30634	1.58822	2.45141
Kcnip4	ENSMUSG00000029088	1.33397	0.328248	2.35883	0.288824	6.87949	1.99636	2.69141
Gm14984	ENSMUSG00000084047	1.72602	1.18767	1.52667	0.284901	4.89504	2.4729	3.27051
Gm41293	ENSMUSG00000115811	1.2377	0.919639	1.79686	-0.566196	4.87786	2.48578	2.61981
Bcas3os1	ENSMUSG00000086199	1.4235	0.558514	-0.394818	0.357954	6.04547	3.36771	3.02561
Gm47641	ENSMUSG00000111892	1.74878	1.78895	0.185342	0.829939	7.20819	2.64648	1.6455
Gm12531	ENSMUSG00000086090	1.02622	0.00382214	-0.281346	0.966439	6.6978	1.69105	1.73485
4930528J11Rik	ENSMUSG00000107012	1.08947	0.336128	-0.0955526	0.422583	5.87822	2.09006	1.70587
BC046401	ENSMUSG00000085274	1.40172	0.101849	1.03896	1.32348	4.71898	2.81986	1.57275
Nkx6-2	ENSMUSG00000041309	1.47924	0.201321	0.629568	1.4594	4.66404	3.07194	0.43979
Snhg11	ENSMUSG00000044349	1.45073	1.19818	1.29845	0.71536	4.01322	1.71121	1.54203
Atp1a4	ENSMUSG00000007107	1.34102	0.518562	NA	0.31201	4.45087	2.24859	1.1376
Gm18807	ENSMUSG00000114376	1.1059	0.842037	0.192113	0.697862	3.82602	1.49577	1.42636
Fam217a	ENSMUSG00000021414	2.07646	0.816822	-2.49871	2.37859	6.32702	2.4419	4.20492
Kcnn3	ENSMUSG00000000794	1.61117	1.85108	0.0470373	0.317743	3.86742	2.93969	3.27051
Tmem74b	ENSMUSG00000044364	1.35232	0.924727	-0.12782	-0.289053	4.99096	2.33585	3.81521
Kcnj16	ENSMUSG00000051497	1.72481	-0.52093	-0.939058	-0.903395	3.61314	4.22774	4.13137
Rasgrf1	ENSMUSG00000032356	2.87005	1.96382	0.742976	6.95535	0.716903	4.22275	3.27051
Elf5	ENSMUSG00000027186	2.53769	-0.106887	-0.94316	6.23775	4.69531	5.06926	1.93678
Crym	ENSMUSG00000030905	4.29944	1.08891	-0.945975	5.45553	2.2004	6.09434	1.07971
Pgr	ENSMUSG00000031870	1.97356	0.473682	NA	4.80461	3.82602	2.66062	2.57051
Chdh	ENSMUSG00000015970	2.36728	0.714136	-0.173317	4.42653	2.82728	2.96139	3.03411
Slc44a3	ENSMUSG00000039865	2.89098	1.38143	NA	3.43589	4.64562	3.49191	1.05426
Tectb	ENSMUSG00000024979	2.52084	1.15501	NA	2.2857	3.54917	3.37095	1.77665
Gpr61	ENSMUSG00000046793	2.13969	1.14842	-2.27029	2.56114	2.75481	3.60031	2.27419
Dnaic1	ENSMUSG00000061322	2.53325	0.281694	-1.13583	2.99745	3.3476	3.30989	2.98297
Bpifb5	ENSMUSG00000038572	1.55901	-0.249772	NA	2.80591	3.44462	3.05502	NA
Ccdc60	ENSMUSG00000043913	1.32454	0.233069	-1.262	2.32112	3.82602	3.30281	NA
Gm46515	ENSMUSG00000115127	1.41832	0.48521	-0.71415	2.58738	3.23592	2.54762	NA
Cxcl17	ENSMUSG00000060188	1.65587	0.641335	-3.82572	3.88225	1.33779	3.48329	1.81361
Kcnt1	ENSMUSG00000058740	2.10291	1.49352	NA	0.783909	2.45079	4.64858	1.64644
Gm19935	ENSMUSG00000110332	1.82931	0.995241	NA	0.666017	2.22944	4.68566	NA
Celrr	ENSMUSG00000097881	1.57559	1.4405	NA	0.678744	1.97697	3.99077	NA
Mt3	ENSMUSG00000031760	1.75592	1.1051	-1.28778	1.17991	1.81383	4.07446	1.54203
Dlc1	ENSMUSG00000031523	1.8724	1.14304	-0.800961	1.28887	2.38563	4.39049	0.0313634
Prr16	ENSMUSG00000073565	1.65643	0.975997	-1.58596	1.12231	2.10734	3.88714	-0.00359977
Lgi3	ENSMUSG00000033595	1.82202	1.85266	-1.47503	0.84826	2.64134	3.0115	1.36258
St8sia5	ENSMUSG00000025425	1.58536	1.8194	-1.47503	0.242301	2.61333	3.74772	NA
Mlc1	ENSMUSG00000035805	1.52542	0.359919	NA	0.909556	2.8132	2.73173	1.77665
Ccdc113	ENSMUSG00000036598	1.32945	0.244296	-0.569655	1.10795	2.77315	2.80087	NA
Kcnj11	ENSMUSG00000096146	1.64632	0.944595	NA	0.525902	2.56652	2.70651	1.54203
Gm43333	ENSMUSG00000105261	1.31762	0.902062	-1.44782	0.8001	2.22944	2.51008	0.74148
Zmynd10	ENSMUSG00000010044	1.30373	0.584466	-0.544023	0.475151	1.71181	3.05454	1.32384
Tcf7l1	ENSMUSG00000055799	0.938246	0.665292	-0.161272	0.0638359	2.03071	2.84969	1.32821
Dnali1	ENSMUSG00000042707	0.759191	-0.279605	-0.36493	-0.0670129	2.79365	2.462	0.916041
Cpxm2	ENSMUSG00000030862	1.37824	-0.503899	-0.0279747	1.46002	1.61514	2.57134	1.78172
Mfsd4b3-ps	ENSMUSG00000071335	1.13528	-0.132976	-0.47963	1.49131	1.65585	2.71357	1.10465
Gm34934	ENSMUSG00000115100	1.1248	-0.931384	-1.25161	1.02879	1.11206	2.76798	1.66078
Gpr37l1	ENSMUSG00000026424	1.67073	1.36208	-2.36469	0.832696	1.77064	3.24721	1.54203
4930429H19Rik	ENSMUSG00000108530	1.38868	0.935209	-2.49871	0.766483	1.14722	2.72944	1.77665
Kcnn2	ENSMUSG00000054477	1.53392	1.02034	-2.30423	1.21718	2.1749	2.14636	0.108773
Wdr49	ENSMUSG00000104301	2.1614	2.40807	NA	0.0797687	2.00303	3.0964	4.76732
Rxrg	ENSMUSG00000015843	1.90093	3.38548	-1.73372	0.441171	1.33779	2.21562	4.61996
Gm44763	ENSMUSG00000109517	1.454	2.13614	NA	0.486189	NA	1.50365	3.27051
Catspere1	ENSMUSG00000102483	1.59693	1.87852	NA	0.263423	1.74748	1.48796	2.16776
Dynlrb2	ENSMUSG00000034467	1.46996	1.17391	NA	0.800906	2.75938	1.76231	NA
Lrrc23	ENSMUSG00000030125	1.35108	1.16876	-3.50367	0.725448	2.28345	1.94599	3.81521
4933407L21Rik	ENSMUSG00000026224	2.56499	1.82675	NA	2.32753	1.87641	3.31545	4.13609
Gm13449	ENSMUSG00000085599	2.40107	1.02458	NA	2.70319	1.89015	3.20704	3.51536
Cpne7	ENSMUSG00000034796	1.82626	1.7842	0.529051	1.57759	0.194135	3.13295	3.81521
Pcsk1n	ENSMUSG00000039278	1.96784	0.756176	0.267673	2.11092	0.339079	2.5914	3.98166
Gm36595	ENSMUSG00000112833	2.08764	1.32218	1.25256	1.12689	1.30086	3.13063	3.13614
Axdnd1	ENSMUSG00000026601	1.57302	1.27177	NA	1.1795	0.853874	2.1998	3.18683
4930412C18Rik	ENSMUSG00000085558	1.50799	1.19644	1.23515	0.853161	1.10456	2.41915	3.36312
Igsf1	ENSMUSG00000031111	1.66426	1.15061	NA	0.955459	1.0152	2.52537	NA
Gm32950	ENSMUSG00000103827	2.00539	2.22056	-0.407711	2.81231	0.565738	1.60838	2.39851
1700125H03Rik	ENSMUSG00000085197	1.43534	0.566709	-0.728831	2.51437	0.376014	3.10875	2.60404
Tfcp2l1	ENSMUSG00000026380	1.34873	0.373231	-0.451845	1.77705	1.26213	2.38987	2.61774
Gm48908	ENSMUSG00000115545	1.5061	0.84713	-1.348	1.44306	0.427434	3.17137	3.32782
Spef2	ENSMUSG00000072663	1.338	0.399857	-1.02582	1.87258	0.661213	2.18278	3.71915
Gm31728	ENSMUSG00000102923	1.17631	0.924819	-0.413631	0.585876	2.00632	1.25119	4.45586
Klf1	ENSMUSG00000054191	1.06031	0.588643	0.913569	0.358375	1.54067	1.36321	4.20137
Gm14127	ENSMUSG00000082740	0.763377	0.351306	0.217678	0.644834	0.83091	1.13108	3.81521
G630022F23Rik	ENSMUSG00000106896	1.14765	0.692932	0.272125	0.750195	0.607572	2.0635	3.7948
Tceal6	ENSMUSG00000031409	0.87877	0.621023	0.373116	0.534615	0.746741	2.13293	NA
Gm44899	ENSMUSG00000109008	1.07461	1.28632	0.374185	0.910999	0.521404	0.808936	3.53861
G630016G05Rik	ENSMUSG00000086308	0.924814	0.494579	-0.175576	1.18752	0.746741	0.591944	4.62226
Tex12	ENSMUSG00000032065	1.03407	0.918813	NA	-0.486019	2.59833	2.22654	4.39823
Lrriq1	ENSMUSG00000019892	1.74106	1.46838	NA	-0.107963	2.2911	2.21364	NA
Fer1l6	ENSMUSG00000037106	1.4101	1.22738	-1.47503	-0.0726184	2.84222	2.30774	3.901
Gm11465	ENSMUSG00000086820	1.23472	1.47284	-1.5972	-0.430314	2.3994	1.75702	3.13614
Fn3k	ENSMUSG00000025175	1.23304	0.478916	-0.590478	0.263674	2.47258	3.08873	3.39759
Igf2	ENSMUSG00000048583	1.42068	1.52642	NA	-0.329548	2.44065	2.91617	2.70633
Tmie	ENSMUSG00000049555	1.40055	1.17758	-0.996689	0.19787	2.77315	2.97254	2.39851
Gm15816	ENSMUSG00000086741	0.869641	0.779463	-0.362492	-0.356472	2.3994	1.99118	2.61981
Gm49394	ENSMUSG00000115302	1.36834	1.46205	NA	-0.321996	1.33779	3.0968	2.70633
Nek11	ENSMUSG00000035032	1.12557	1.42893	-0.203348	-0.407912	1.36897	2.08388	2.989
Gm2479	ENSMUSG00000106555	1.39229	1.70733	-0.324248	-0.298481	0.407038	2.93778	3.51536
Gm31907	ENSMUSG00000118074	1.79424	1.37061	NA	1.27551	1.89015	1.47878	2.39851
AI849053	ENSMUSG00000097280	1.57396	1.02459	NA	1.77218	1.2682	1.37992	2.39851
Gm19409	ENSMUSG00000106229	1.30703	0.79224	-0.0393794	1.38062	1.49772	1.70605	2.08571
Gm43823	ENSMUSG00000106224	1.59944	0.401851	NA	1.41175	1.31413	2.26843	1.70053
Nsun7	ENSMUSG00000029206	1.10753	0.303185	-1.47503	0.99059	1.7704	2.19658	1.3903
Gm12276	ENSMUSG00000081944	0.804961	0.163726	-0.841388	0.877787	1.54285	1.34444	2.07131
C330002G04Rik	ENSMUSG00000097930	1.13018	0.461007	0.931454	0.912545	1.74029	2.26985	2.08084
4930412F12Rik	ENSMUSG00000110289	0.985564	-0.0660006	0.618289	0.764928	0.653914	2.38062	2.52674
Meig1	ENSMUSG00000026650	1.21132	-0.595798	0.629678	0.397661	1.43138	1.90183	NA
Mapk10	ENSMUSG00000046709	1.38773	-1.16161	NA	1.29575	2.54063	1.65384	3.81521
Mir670hg	ENSMUSG00000075020	0.801381	-0.600245	-3.26449	1.25142	1.05932	0.905456	2.77802
Gm11963	ENSMUSG00000085189	2.10475	2.2688	1.72398	2.08609	-0.498412	3.8494	2.39851
C2cd4d	ENSMUSG00000091648	1.57979	2.75423	1.01539	1.30296	-1.55517	1.49986	1.77665
Rasd2	ENSMUSG00000034472	0.867677	1.59436	-1.64042	0.750496	-1.6183	0.772687	3.901
Gm5827	ENSMUSG00000117785	0.969664	1.24832	0.520049	0.61043	-0.600115	1.43988	2.43555
Nrn1l	ENSMUSG00000044287	0.913212	0.976353	1.0994	0.0745314	-0.113999	1.78559	1.38032
Gm38248	ENSMUSG00000104164	0.966066	0.254508	0.222453	1.14634	0.56882	1.7921	2.61768
mt-Tr	ENSMUSG00000064361	0.995039	0.136033	0.151465	1.24135	0.32068	1.6378	2.37358
Gm13169	ENSMUSG00000084127	0.792793	0.128116	-0.748943	1.00374	0.380843	1.84427	2.46294
Nos1ap	ENSMUSG00000038473	1.03801	0.320801	0.409173	1.01736	-0.359619	2.31368	1.82189
Gm12101	ENSMUSG00000083990	1.00604	0.38913	-0.556293	1.11008	-0.243325	2.32919	1.79114
Reep6	ENSMUSG00000035504	0.829769	0.253393	0.620972	1.14659	-1.51575	1.9219	2.7304
AI854703	ENSMUSG00000053297	0.852754	0.155088	-0.241181	1.60293	-0.94201	1.53702	2.38579
Erich2	ENSMUSG00000075302	1.34827	1.47919	NA	1.18474	0.83834	1.07369	1.54203
Pabpc1l2b-ps	ENSMUSG00000084842	1.25944	1.53703	NA	1.31626	0.746741	0.736112	NA
Gm14379	ENSMUSG00000087252	1.1195	1.50318	0.55943	0.636777	0.538692	1.29452	1.34854
Eppk1	ENSMUSG00000115388	1.15585	1.02231	0.146526	1.30353	0.470076	1.43894	1.24131
Mir22	ENSMUSG00000065529	0.998314	0.5805	-0.178614	1.1186	1.01029	1.5925	0.34763
Gm13142	ENSMUSG00000081405	0.966938	0.638623	-1.08927	0.921612	0.788382	1.80651	0.80474
Pxmp2	ENSMUSG00000029499	0.666449	-0.00874102	-0.329348	1.00778	0.397406	1.21086	0.660722
Gm46218	ENSMUSG00000110830	0.668746	0.289127	-0.372531	1.00417	0.308065	0.923225	0.441832
Gm45495	ENSMUSG00000106981	0.59917	0.107118	-0.327467	0.87296	0.381308	0.900792	0.456639
2700046G09Rik	ENSMUSG00000097787	0.548646	0.0850634	-0.628005	0.882871	0.0194269	0.861507	0.641691
1700008O03Rik	ENSMUSG00000008028	0.812338	0.582974	0.111707	0.498186	0.703658	1.32284	1.77665
Wdr27	ENSMUSG00000046991	0.626223	0.475113	-0.42636	-0.0343841	0.788802	1.0673	2.09731
Gm10337	ENSMUSG00000071586	0.551756	0.396514	0.496146	-0.286872	0.515382	1.41756	1.69968
Gm43254	ENSMUSG00000105957	0.759584	-0.0819962	0.485014	1.43673	0.355395	0.708195	1.65273
BC037704	ENSMUSG00000117698	0.642889	0.207887	-0.119352	1.10532	0.0659272	0.528787	1.9253
Gm8615	ENSMUSG00000024437	0.770132	0.668843	-0.18461	0.987801	0.800162	0.531708	0.51699
Krt10	ENSMUSG00000019761	0.606367	0.943515	-0.309276	0.596316	0.0392011	0.294477	0.982895
Slc37a3	ENSMUSG00000029924	0.526299	0.78532	0.181149	0.291498	0.309809	0.276582	0.465784
4833408A19Rik	ENSMUSG00000118132	0.505792	0.197709	0.146589	-0.188743	0.81527	1.17255	0.921103
Gm6532	ENSMUSG00000115160	0.614684	0.16274	-0.380351	0.406672	0.768756	1.14699	0.501611
Gm3724	ENSMUSG00000106133	0.521839	0.478827	-0.420845	0.251194	0.315336	0.75361	0.684568
Ankrd24	ENSMUSG00000054708	0.522385	0.441897	0.0116905	0.298391	0.117627	0.891666	0.356488
Homez	ENSMUSG00000057156	0.437261	0.395045	0.0242822	0.170417	0.0700185	0.683191	0.472909
Ogfod3	ENSMUSG00000025169	0.347705	-0.287423	0.0158398	0.176627	0.197495	1.0699	1.20219
Gm28047	ENSMUSG00000052414	0.310214	-0.132717	0.189301	0.311996	0.0618262	0.546336	0.860772
Tmem81	ENSMUSG00000048174	0.621484	0.35479	0.315628	0.076465	-0.0605364	2.02449	1.23952
Gm42820	ENSMUSG00000106427	0.582481	0.432423	0.443222	-0.341568	0.353521	2.10371	0.605261
Iqsec2	ENSMUSG00000041115	0.608525	0.200874	0.622964	0.0814108	0.105528	1.76578	0.431662
Rdh10	ENSMUSG00000025921	0.710189	0.597905	-0.208966	-0.326901	-0.024094	2.41803	0.235602
Gm5884	ENSMUSG00000037827	0.431064	-0.0321402	0.852689	-0.213191	-0.350282	2.10484	0.115338
Tom1	ENSMUSG00000042870	0.446944	0.268544	0.660177	-0.284616	-0.521614	2.00679	-0.0884494
M6pr-ps	ENSMUSG00000080832	0.415819	0.307384	0.659068	-0.0971789	-0.444227	1.68558	-0.16316
Notch2	ENSMUSG00000027878	0.427643	0.053888	-0.0583638	-0.141439	0.337464	1.80943	0.0896198
Srebf1	ENSMUSG00000020538	0.381229	-0.107077	0.314821	-0.0138091	-0.0555741	1.76585	0.111005
Ap5s1	ENSMUSG00000068264	0.638391	0.189048	0.721036	0.440714	0.599393	1.12518	0.584351
Msl3l2	ENSMUSG00000047669	0.558896	-0.432813	0.67093	0.647261	0.601337	1.19178	0.79786
Dnaja4	ENSMUSG00000032285	0.703109	0.121118	0.656951	0.945919	0.098728	1.402	0.145816
Sdr39u1	ENSMUSG00000022223	0.573047	0.0419073	0.125117	0.626223	0.400536	1.49455	0.519115
Rab33b	ENSMUSG00000027739	0.599519	0.0886707	0.338271	0.6072	0.195859	1.2523	0.326426
Tmub1	ENSMUSG00000028958	0.516295	-0.0530537	0.776238	0.184973	0.432255	1.37726	0.044277
Manea	ENSMUSG00000040520	0.469127	-0.332026	0.697399	0.708223	0.575336	0.972632	-0.263994
Tcaim	ENSMUSG00000046603	0.458959	-0.174841	0.575184	0.4614	0.239581	1.25423	-0.511288
Nucb1	ENSMUSG00000030824	0.406791	-0.113672	0.602891	0.392494	0.244984	0.957573	-0.30832
Alg1	ENSMUSG00000039427	0.56793	0.135366	0.625003	0.555861	-0.30434	1.4221	0.268888
Slc35d1	ENSMUSG00000028521	0.452879	0.0357214	0.63968	0.192619	-0.386497	1.55858	0.20109
Gm45846	ENSMUSG00000110230	0.546286	0.519566	0.130636	0.179993	-0.109557	1.40605	0.292259
Nckipsd	ENSMUSG00000032598	0.426582	0.184434	1.06477	0.170162	-0.0763305	0.777808	0.245812
Optn	ENSMUSG00000026672	0.512678	0.106787	0.781216	0.524752	-0.221318	1.14722	0.0253549
Oma1	ENSMUSG00000035069	0.463999	0.0230474	0.693009	0.441991	-0.108673	0.982662	0.209939
Dnajb14	ENSMUSG00000074212	0.477959	0.176614	0.439736	0.569092	-0.16241	0.903632	-0.165182
Tor3a	ENSMUSG00000060519	0.478873	0.110519	0.830608	0.378513	-0.949134	1.67544	0.047779
Ticam1	ENSMUSG00000047123	0.451878	0.179789	0.787578	0.33837	-0.67711	1.34507	-0.227623
Ptdss2	ENSMUSG00000025495	0.361039	0.250366	0.432935	-0.0642633	-0.739233	1.2829	0.35068
Pex11a	ENSMUSG00000030545	0.391357	0.131826	0.458311	0.0690923	-0.96998	1.11753	0.454857
Tmem109	ENSMUSG00000034659	0.343935	0.306856	0.502945	0.223551	-1.13738	0.981953	0.0593152
M6pr	ENSMUSG00000007458	0.303319	0.161159	0.622705	-0.192607	-0.630972	1.27017	-0.0761672
Ttc30a2	ENSMUSG00000075272	0.670019	0.554164	0.268271	0.763693	-0.37505	1.15482	-0.232251
Diaph2	ENSMUSG00000034480	0.577259	0.414745	0.212357	0.764661	-0.0376205	0.622006	0.531537
Mir8112	ENSMUSG00000098623	0.500464	0.63074	0.0588146	0.619201	-0.0227382	0.675791	0.0905563
Inafm1	ENSMUSG00000091811	0.559966	0.148782	0.017685	0.771114	-0.188704	1.09759	0.27595
Prelid3a	ENSMUSG00000024530	0.595911	0.851774	NA	0.154128	-0.681082	0.865799	0.424458
Xkr8	ENSMUSG00000037752	0.448067	0.215112	0.44509	0.481264	-0.668637	0.88537	0.721865
Atp6v1c1	ENSMUSG00000022295	0.346118	0.169703	-0.0744957	0.487521	-0.284869	0.480703	0.140571
Clec16a	ENSMUSG00000068663	0.260346	0.147514	-0.22107	0.299321	-0.189051	0.376142	-0.00127433
Ppip5k1	ENSMUSG00000033526	0.300932	0.358082	0.146133	0.32872	-0.367012	0.262153	-0.129786
B9d1	ENSMUSG00000001039	0.405617	0.365251	-0.187418	0.726649	-0.523022	0.488357	-0.325068
Mmaa	ENSMUSG00000037022	0.316748	0.14155	-0.0925841	0.538204	-0.41529	0.523717	-0.380568
Mrtfb	ENSMUSG00000009569	0.470929	0.230151	0.162789	0.20283	0.385289	0.987541	0.37144
Fars2	ENSMUSG00000021420	0.446796	0.109435	0.0480197	0.123269	0.346659	1.14892	0.250441
Hdhd5	ENSMUSG00000058979	0.366039	0.037121	0.444905	-0.0697432	0.308887	0.915611	0.53148
Scamp2	ENSMUSG00000040188	0.280948	-0.0325702	0.25644	-0.0599783	0.136407	0.877778	0.0818859
Cyfip1	ENSMUSG00000030447	0.235776	-0.0792762	0.127899	-0.184296	0.350477	0.812883	0.0847577
Hadhb	ENSMUSG00000059447	0.443702	-0.0941657	0.256394	0.213083	0.325049	1.30752	0.0812147
Hadhb-ps	ENSMUSG00000063684	0.435178	-0.194978	0.256476	0.279707	0.131148	1.34254	0.246365
Hibadh	ENSMUSG00000029776	0.35922	-0.147113	0.234918	0.27256	-0.283814	1.27603	0.0564488
Tex261	ENSMUSG00000014748	0.373549	0.20196	0.429579	0.0770926	-0.0642884	0.853383	0.0972598
Sptlc1	ENSMUSG00000021468	0.325952	0.102274	0.30751	0.189669	-0.143901	0.710036	0.0751866
Npepps	ENSMUSG00000001441	0.276457	-0.0289131	0.29259	0.00914743	-0.314012	0.938453	0.228957
Borcs6	ENSMUSG00000045176	0.470951	0.196551	-0.060591	0.0874922	0.495797	1.22995	-0.268274
Derl1	ENSMUSG00000022365	0.260162	-0.108322	0.141101	-0.126948	0.0914348	1.08924	-0.13314
Rab3gap1	ENSMUSG00000036104	0.302704	0.165758	0.0941755	-0.187551	0.140084	1.04633	-0.435361
Tmem60	ENSMUSG00000045435	0.364979	0.192471	-0.39975	0.0445726	0.299984	0.876485	0.278533
Pex16	ENSMUSG00000027222	0.389601	0.164388	-0.222581	0.195443	-0.0505476	0.936169	0.338451
Derl2	ENSMUSG00000018442	0.299523	0.0623521	-0.24695	0.169477	-0.152251	0.84268	0.103531
Rnasek	ENSMUSG00000093989	0.335632	-0.0390916	-0.3337	0.223559	0.226734	0.980993	-0.26231
Tmem192	ENSMUSG00000025521	0.330459	0.263786	-0.34613	0.0550558	0.221727	0.797828	-0.430962
Psenen-ps	ENSMUSG00000056412	0.267936	0.226214	-0.459662	-0.0218011	-0.0288073	0.697784	-0.117126
Anks3	ENSMUSG00000022515	0.339529	-0.00925157	0.322093	0.251261	0.475975	0.422036	0.344324
Vps26c	ENSMUSG00000022898	0.433343	0.112642	0.328032	0.300129	0.320978	0.847784	-0.0793473
Wbp2	ENSMUSG00000034341	0.332769	0.0525606	0.264036	-0.0302	0.52677	0.71446	0.0708132
Spsb3	ENSMUSG00000024160	0.3182	0.0345817	0.209623	0.171656	0.600346	0.458723	-0.184284
Fan1	ENSMUSG00000033458	0.431993	0.161465	-0.165664	0.483185	0.304555	0.650695	0.0996336
Mff	ENSMUSG00000026150	0.341736	0.159427	0.00534171	0.355485	0.222598	0.379355	-0.0269951
Prdx5	ENSMUSG00000024953	0.33534	0.165068	-0.0887631	0.254871	0.00462506	0.58232	0.107505
Vps11	ENSMUSG00000032127	0.254268	-0.236515	0.367136	0.298019	0.227633	0.47692	-0.0496324
Dele1	ENSMUSG00000024442	0.264338	-0.0125915	0.31457	0.290373	0.0362067	0.352964	0.0473059
Dcaf8	ENSMUSG00000026554	0.237907	0.00700159	0.403631	0.286906	-0.0169878	0.193254	0.0436721
Gm42957	ENSMUSG00000106447	0.347701	0.060353	0.304119	0.408999	-0.101327	0.531388	0.219551
Pex11b	ENSMUSG00000028102	0.322348	-0.0233465	0.210473	0.441857	-0.0998089	0.535894	0.136041
Erlin2	ENSMUSG00000031483	0.302811	0.0126158	0.399997	0.358815	-0.314122	0.571378	0.126994
Mfap1b	ENSMUSG00000048222	0.251129	-0.000360675	0.115436	0.228279	0.0813229	0.415745	-0.20957
Mfap1a	ENSMUSG00000068479	0.256215	-0.0349112	0.0425178	0.29293	-0.0317063	0.480182	-0.149467
Washc1	ENSMUSG00000024101	0.290194	0.0810237	0.00999882	0.482372	-0.0859949	0.290926	-0.114246
Alkbh6	ENSMUSG00000042831	0.263239	-0.029373	0.109243	0.51123	-0.181632	0.312948	-0.23967
Gm6977	ENSMUSG00000084289	0.639636	0.172974	-0.624612	0.623262	-0.912763	1.80498	1.11206
Gm16201	ENSMUSG00000086742	0.698907	0.972404	-1.53795	0.565786	-0.298212	1.51411	0.566103
Lamp1	ENSMUSG00000031447	0.709307	-0.0567361	0.217855	0.945836	0.114801	2.03044	-0.313152
Htatip2	ENSMUSG00000039745	0.626302	0.182836	-0.0642956	0.51425	-0.173328	2.27669	-0.385152
Anxa7	ENSMUSG00000021814	0.622667	0.151688	0.0338053	0.194484	-0.00248823	2.31188	-0.395066
Ptgr2	ENSMUSG00000072946	0.558623	0.105608	0.0877476	0.390954	-0.0212539	1.77473	-0.501672
Plbd2	ENSMUSG00000029598	0.548158	-0.122541	0.155803	0.619012	-0.253491	1.82333	0.135338
Ece1	ENSMUSG00000057530	0.458796	0.0245674	0.254601	0.342748	-0.766094	2.0838	0.0340877
Cry2	ENSMUSG00000068742	0.420315	-0.130587	0.241359	0.488482	-0.501178	1.66055	-0.490483
Impact	ENSMUSG00000024423	0.460845	-0.0172541	-0.0806398	0.658522	-0.290992	1.36685	-0.441385
Sgcb	ENSMUSG00000029156	0.394772	0.108819	-0.238652	0.0879686	-0.377945	1.60404	-0.0904309
Emc7	ENSMUSG00000055943	0.411813	0.0433944	-0.433157	0.304283	-0.33362	1.65756	-0.253095
Scube3	ENSMUSG00000038677	0.800168	-0.138863	-0.658316	1.29024	0.275121	2.53859	-0.481478
Isoc2a	ENSMUSG00000086784	0.537288	-0.117354	-0.86968	1.07164	-0.397474	1.53643	-0.221172
Gm45457	ENSMUSG00000110411	1.60507	1.83121	-0.918696	1.02235	-0.632925	3.49138	0.300665
Gm4949	ENSMUSG00000118140	1.12283	0.949732	-1.44142	0.436545	0.13917	2.74911	1.16413
Gm26777	ENSMUSG00000097801	1.5643	1.81352	NA	1.60196	-0.409818	1.30258	1.54203
9630028H03Rik	ENSMUSG00000085631	1.37993	1.28704	-2.27029	1.37411	0.746741	1.83872	1.70053
Gm13688	ENSMUSG00000083284	1.19761	1.8076	-3.15949	1.4751	-0.430419	1.84234	0.1577
Gm10419	ENSMUSG00000072769	1.11315	1.08408	-3.46615	1.06619	-0.370844	2.6691	NA
Gm27202	ENSMUSG00000098424	1.7185	1.50551	-2.27029	2.51616	0.746741	2.2553	NA
Gm12925	ENSMUSG00000087307	1.55723	1.35139	-1.9382	1.83016	0.719524	2.65234	-0.939493
Gm27813	ENSMUSG00000098674	1.11585	0.67685	-4.10861	1.63649	0.637723	3.14213	-1.27324
Gm32282	ENSMUSG00000117648	1.11748	1.58275	-1.50113	1.07752	-2.37763	2.6235	-1.18137
Riiad1	ENSMUSG00000028139	0.869281	1.14066	-1.2921	0.451757	0.505283	2.23054	-1.76214
Gm4935	ENSMUSG00000113405	0.777965	1.70348	-1.15645	0.472424	0.251824	0.819153	-1.63848
5730414N17Rik	ENSMUSG00000116506	0.723264	0.635451	-2.27029	0.913161	0.399759	1.11625	-0.953324
Aqp4	ENSMUSG00000024411	2.35775	-0.62887	2.62651	1.96661	0.150775	6.67234	1.77665
Gask1a	ENSMUSG00000038233	1.66642	0.746968	4.69288	1.09749	0.644716	5.15045	1.67141
A830021F12Rik	ENSMUSG00000117645	2.28181	0.670134	NA	0.848039	0.672211	5.34742	NA
Ucp3	ENSMUSG00000032942	1.76286	1.3673	3.69325	-0.0984309	1.46316	5.2961	NA
Tmem150c	ENSMUSG00000050640	1.76596	1.7565	NA	0.136822	0.393753	4.60204	3.13614
Gm1604b	ENSMUSG00000094083	1.58914	1.71673	NA	-0.122691	0.702218	4.38422	2.15563
Myh4	ENSMUSG00000057003	1.91793	0.524909	2.62651	0.161633	2.54866	6.74395	NA
Klhdc7a	ENSMUSG00000078234	2.30378	0.23846	2.62651	1.12445	3.13439	5.82665	0.959461
Fam107a	ENSMUSG00000021750	2.50018	1.26435	3.63162	1.86924	1.81498	4.78926	0.320049
Cox8b	ENSMUSG00000025488	1.55016	-0.333728	4.17547	0.855109	3.49775	4.54182	-1.27324
Hpcal4	ENSMUSG00000046093	1.65802	-0.846141	NA	1.85547	2.57494	4.88109	-1.30931
1810028F09Rik	ENSMUSG00000114985	3.25864	-2.00447	NA	0.563125	3.22762	4.89095	1.77665
Nat8b-ps	ENSMUSG00000089634	1.12408	-0.710554	4.37109	0.353055	2.34898	4.67087	0.976722
Gm45121	ENSMUSG00000108795	2.65274	-1.24135	1.60084	0.560041	0.746741	4.30463	NA
Serpina3n	ENSMUSG00000021091	1.30742	-1.71708	1.3292	1.01907	2.68289	4.91529	0.315091
Eef1a2	ENSMUSG00000016349	2.36775	1.45235	NA	0.923837	3.25109	3.68624	4.27465
Vamp9	ENSMUSG00000105078	2.01033	0.996025	2.50681	1.67412	3.35361	2.70453	4.45586
Kcna5	ENSMUSG00000045534	2.15454	1.21013	NA	1.25771	3.82602	3.10278	NA
Nfasc	ENSMUSG00000026442	2.32812	0.282628	2.54861	1.31149	3.89132	4.08663	3.13614
Gm47077	ENSMUSG00000111654	1.782	0.116199	0.569392	2.69959	2.39754	2.9823	4.51524
Mir1192	ENSMUSG00000080626	1.35157	0.534197	0.722247	1.17678	2.73942	2.32458	3.86155
AA387883	ENSMUSG00000117896	1.81313	0.472851	NA	1.66741	1.93017	4.06207	3.61992
Gm36037	ENSMUSG00000118380	2.21068	0.841047	1.46283	1.20782	1.34107	4.87286	4.67292
Gm9925	ENSMUSG00000053861	2.05297	1.07406	NA	1.65677	1.30086	4.49521	NA
2410004P03Rik	ENSMUSG00000071398	1.53653	0.249763	0.658253	0.847027	2.92095	4.13692	3.98455
Lrrc2	ENSMUSG00000032495	1.74764	0.619399	NA	0.345311	2.30742	3.92446	4.76732
Olfr286	ENSMUSG00000059460	1.77551	0.393128	NA	0.219378	2.17476	4.38807	NA
Fbxo41	ENSMUSG00000047013	1.65847	1.54308	3.04899	0.596964	3.33309	1.60685	1.98272
Rorb	ENSMUSG00000036192	1.47908	0.72225	3.95368	1.40346	2.49379	1.80085	1.81361
Stpg1	ENSMUSG00000028801	1.72926	0.318278	1.43247	2.03476	2.22533	3.26758	2.98297
2310040G07Rik	ENSMUSG00000072852	1.59684	0.560348	1.8055	1.25055	2.22944	3.00959	2.82923
Akr1c12	ENSMUSG00000021211	1.36382	-0.565426	1.60084	2.08727	2.00451	2.9095	3.01179
Gm17753	ENSMUSG00000115867	2.00895	0.197317	NA	2.53976	2.53472	2.83096	1.54093
Gm15852	ENSMUSG00000089990	1.59106	0.187966	NA	2.03915	2.38364	2.55084	1.54203
Spata18	ENSMUSG00000029155	1.70588	0.203975	2.95922	1.39801	2.03114	3.82525	1.54203
Cyp2d41-ps	ENSMUSG00000058613	1.50857	-0.153799	NA	1.68447	2.0897	3.26796	1.54203
Gm40650	ENSMUSG00000112733	2.50443	0.692097	1.60084	1.48367	2.89306	3.54212	1.54203
C530044C16Rik	ENSMUSG00000107667	2.08354	0.494578	2.18328	1.73262	NA	3.56981	1.77665
Odf3	ENSMUSG00000025482	1.98804	-0.126603	NA	1.02708	3.9595	3.27544	1.8786
Lrrc74b	ENSMUSG00000022759	1.54997	0.528848	NA	0.755161	2.71862	3.96687	2.61981
Alox8	ENSMUSG00000020891	1.74495	0.643049	0.810768	1.06604	2.7294	3.27919	2.53592
4930527F14Rik	ENSMUSG00000115324	1.7485	1.19707	1.46283	0.812624	2.39766	3.51148	0.751616
Cfap44	ENSMUSG00000071550	1.52937	-0.254254	0.971768	1.17735	2.13592	3.22528	1.54203
Gm26512	ENSMUSG00000097157	1.25233	-0.105806	0.738127	1.03761	1.87285	3.33939	NA
Astn1	ENSMUSG00000026587	1.50272	-2.215	NA	1.45583	3.65485	1.38347	1.81361
Dgkb	ENSMUSG00000036095	1.90025	-2.61038	NA	1.96766	1.29216	1.96168	2.39851
Rtn4rl1	ENSMUSG00000045287	1.51029	-1.90855	0.642303	1.33922	1.69417	2.72461	1.5334
Ppp2r2b	ENSMUSG00000024500	1.0001	0.287232	2.54178	0.201486	2.38436	2.23762	1.82745
Gm17473	ENSMUSG00000097805	0.738526	-0.137278	2.62651	0.867367	1.51486	1.47165	1.68638
Gm5089	ENSMUSG00000064052	0.831935	-1.49212	2.62651	-0.800062	1.74029	2.53885	NA
Hif3a	ENSMUSG00000004328	1.23852	0.325845	5.36875	1.21845	0.385111	2.91849	4.67292
Gm25047	ENSMUSG00000084616	1.05733	0.261493	NA	1.39038	-0.792105	1.46624	4.76732
Susd5	ENSMUSG00000086596	1.36974	0.309902	5.27747	0.116607	0.530102	2.39722	2.61981
Fam184a	ENSMUSG00000019856	1.11349	0.287729	4.36862	1.52308	0.798985	1.21704	1.81361
Sox6os	ENSMUSG00000030664	1.30888	0.494579	NA	1.58318	0.746741	1.47005	NA
Tmem25	ENSMUSG00000002032	0.867221	-0.344031	4.02978	0.950715	0.668046	1.10204	2.01729
4931406G06Rik	ENSMUSG00000085398	0.912363	-0.0219836	3.47477	0.458548	0.596285	3.58104	NA
Apobr	ENSMUSG00000042759	0.778041	-0.2168	3.37207	0.862423	0.00601135	3.11939	-0.0140946
Pstpip1	ENSMUSG00000032322	0.802346	-0.201057	6.4047	0.655924	0.124845	2.79238	-0.615306
Gm15972	ENSMUSG00000086287	1.10268	0.307809	4.21684	1.05205	-1.63144	2.2458	-0.223603
Grifin	ENSMUSG00000036586	2.11975	2.19711	NA	0.958212	4.14766	4.60364	NA
C1qtnf5	ENSMUSG00000079592	1.9237	1.93311	0.89595	1.14955	4.02615	4.81028	-4.03838
Olfr287	ENSMUSG00000090129	2.3917	1.36975	NA	1.16462	2.8132	4.32005	NA
Pcsk6	ENSMUSG00000030513	1.98741	1.36013	0.410571	1.33989	3.03084	4.54082	-3.7469
Mfrp	ENSMUSG00000034739	1.56396	1.18096	0.89595	0.863613	2.95016	4.74338	-4.01256
Hapln1	ENSMUSG00000021613	2.07991	0.772078	NA	1.23505	3.4744	4.31267	-2.29802
St6galnac5	ENSMUSG00000039037	1.61405	0.456154	0.399776	1.16314	4.28483	3.71373	NA
Gm43512	ENSMUSG00000105343	1.3518	0.662684	1.06065	1.27733	NA	3.68706	-3.28858
Gucy2f	ENSMUSG00000042282	2.37956	1.20549	2.37838	1.64684	1.52466	3.84791	NA
Glis3	ENSMUSG00000052942	1.71209	1.009	NA	1.4947	1.83341	3.56466	-2.27863
Gm12473	ENSMUSG00000086043	1.28822	0.914403	3.19106	1.04228	1.61371	2.81524	-1.47688
Rax	ENSMUSG00000024518	1.95949	0.248203	3.63162	2.01329	1.32933	3.9634	-0.913001
Gm41639	ENSMUSG00000117421	1.50896	0.0506705	NA	2.15772	0.746741	4.47531	-1.27324
Gm13070	ENSMUSG00000086767	1.55257	-0.283461	4.13436	0.369688	3.9595	3.15478	-0.397136
Rhpn1	ENSMUSG00000022580	1.22954	-0.313034	3.3948	1.23604	3.53041	2.18745	-1.41765
Bmerb1	ENSMUSG00000044117	1.49588	0.53595	NA	1.91166	3.28896	1.83923	NA
Kif6	ENSMUSG00000023999	1.13092	0.287083	3.00818	1.18087	3.44462	1.77865	-3.59764
Nxnl1	ENSMUSG00000034829	2.00253	2.22693	1.16942	1.2569	2.70295	2.01424	2.39851
6330403K07Rik	ENSMUSG00000018451	1.90826	2.23366	0.401573	1.40977	3.03705	1.77939	1.82745
Nlgn1	ENSMUSG00000063887	1.99053	2.07316	0.569886	1.44987	2.40898	1.6458	NA
Dact2	ENSMUSG00000048826	1.9743	2.51663	0.0767075	1.49795	2.4515	1.7667	1.54203
Gm43748	ENSMUSG00000106707	2.22396	2.50096	NA	1.25964	1.89113	2.85627	1.1799
Ncam2	ENSMUSG00000022762	1.59248	1.57076	-0.00968877	1.25847	1.8052	2.63831	1.54203
Gm36908	ENSMUSG00000112630	2.05541	1.84173	NA	0.712813	1.31413	4.39676	1.54203
Slc7a10	ENSMUSG00000030495	1.62712	2.12305	-0.0711132	1.24269	1.24559	3.94431	1.50528
Nat1	ENSMUSG00000025588	1.808	1.67565	0.281779	0.470911	0.352357	4.25075	1.25321
Camk4	ENSMUSG00000038128	1.62892	0.740145	0.0810883	1.85062	1.72907	3.99	0.309324
Gm49548	ENSMUSG00000116435	1.74022	0.939507	NA	1.83834	0.974073	3.22801	0.583513
Dhrs2	ENSMUSG00000022209	1.7321	0.83325	0.0483285	1.84448	0.746741	2.95628	NA
Gm34106	ENSMUSG00000102300	1.55099	0.836713	1.46283	1.88973	0.695398	2.65674	1.54203
Phyhip	ENSMUSG00000003469	1.50646	1.58538	0.102535	0.6741	0.318279	2.85264	1.70053
Gm13194	ENSMUSG00000086670	1.45637	1.33291	-0.0711132	1.28223	0.721171	2.68238	1.54203
Gm44270	ENSMUSG00000108108	1.30846	0.953922	0.156907	1.34431	0.174168	2.97852	1.54132
Gm5602	ENSMUSG00000086108	1.425	1.39874	-0.027661	0.754675	0.333872	2.69892	0.746134
Efhb	ENSMUSG00000023931	1.3898	2.82278	1.11009	0.817663	1.30086	0.780349	0.157395
Gm40617	ENSMUSG00000112352	1.36684	2.63733	NA	0.124618	0.712836	2.09637	-0.408749
S100a16	ENSMUSG00000074457	1.35453	3.30098	-0.279301	0.260011	1.0152	2.02858	-0.39797
Gm8098	ENSMUSG00000073073	1.015	2.17201	0.0112071	0.10176	-0.215035	1.73214	0.595645
Syt12	ENSMUSG00000049303	0.945029	2.43349	-0.46478	-0.899976	2.16299	1.27927	0.829775
Rd3	ENSMUSG00000049353	1.45501	0.603581	1.54846	1.10886	2.79295	1.78311	0.738882
Dcdc5	ENSMUSG00000074981	1.36024	1.03024	1.61039	0.135421	2.8132	1.70038	NA
Gm26912	ENSMUSG00000097832	0.989243	0.433112	1.84726	0.152793	2.93662	1.93604	-0.139292
4933428G20Rik	ENSMUSG00000047988	0.916045	0.921597	1.8404	-0.0216262	1.97697	1.85227	0.158205
Trim9	ENSMUSG00000021071	0.920138	0.496342	NA	0.704892	2.46129	0.948781	1.54203
Dlec1	ENSMUSG00000038060	0.952639	0.654083	0.177432	0.735736	2.39809	1.0312	0.526599
Gm8707	ENSMUSG00000098093	1.59068	1.27796	2.73251	1.43862	1.33779	1.50071	1.1791
Abca17	ENSMUSG00000035435	1.06446	0.419417	2.37838	1.49096	1.10917	1.15613	0.00605752
Gm26797	ENSMUSG00000097572	0.821096	0.616406	1.74094	0.128491	1.47482	1.3871	1.35785
Drc3	ENSMUSG00000056598	0.960767	0.468869	0.799507	0.722002	1.13292	1.37196	1.31044
Prox2	ENSMUSG00000042320	0.768359	0.106427	1.46372	0.93403	0.525956	1.19066	0.115271
Gm18666	ENSMUSG00000101660	0.655502	0.241538	1.867	0.241428	1.01567	0.932156	0.46505
C230013L11Rik	ENSMUSG00000117171	0.61263	0.101356	1.42979	0.173858	1.23368	1.10939	0.123229
2310058D17Rik	ENSMUSG00000085379	0.443942	0.199559	1.8764	-0.196086	0.19088	0.63762	1.63125
Gm26704	ENSMUSG00000097875	1.78617	0.712144	0.0642897	2.58995	1.69193	4.16714	-1.6697
Pawr	ENSMUSG00000035873	1.19703	-0.381851	0.452774	1.39429	1.06599	3.99396	-1.47759
Cntnap2	ENSMUSG00000039419	1.63605	0.329962	-1.348	0.892057	1.4716	3.44009	NA
Psd2	ENSMUSG00000024347	1.359	0.345399	-1.348	1.41256	1.04872	2.85719	-3.06272
Timp3	ENSMUSG00000020044	0.755503	0.621667	-1.2794	1.40154	0.1834	3.15131	-2.29582
Fam189a2	ENSMUSG00000071604	1.93143	2.32073	-0.30882	1.21536	1.33779	3.35573	-0.925998
Gm16000	ENSMUSG00000085106	1.35845	1.63528	0.039985	0.873461	0.746741	2.52996	-0.424508
Gm1833	ENSMUSG00000100362	1.44134	1.47862	-0.141292	0.281457	1.11711	3.04117	NA
A930005G22Rik	ENSMUSG00000106887	1.66721	1.39056	NA	0.274768	0.746741	3.24631	-1.27324
1700007K13Rik	ENSMUSG00000026831	1.46578	1.33618	-0.113697	0.843631	0.119337	2.91328	-1.4118
Nme5	ENSMUSG00000035984	1.12284	2.16237	-0.375735	0.291046	-0.155858	2.28839	-2.13085
Tmem47	ENSMUSG00000025666	1.19597	0.951778	0.251009	-0.0110073	1.50162	3.8001	0.0431644
Tmem141	ENSMUSG00000026939	0.735293	-0.0750753	0.231202	0.143363	1.23762	3.36597	-0.439372
Irak2	ENSMUSG00000060477	0.987519	0.61416	0.210833	0.526788	0.126237	3.42034	0.338799
Crim1	ENSMUSG00000024074	0.930447	0.197745	0.468918	1.22946	0.257142	2.61582	-1.08161
Hspa2	ENSMUSG00000059970	0.848699	0.0225458	0.494135	1.14498	0.540834	3.0235	-1.65914
Rarg	ENSMUSG00000001288	0.898978	0.339043	-0.0973321	0.889134	0.971307	2.91117	-1.25885
Exd1	ENSMUSG00000048647	0.711002	-0.28303	-0.158269	0.943203	0.311271	3.00458	-1.57108
Tex264	ENSMUSG00000040813	0.59748	-0.0853733	0.63005	0.310251	0.352979	2.28347	-0.884326
Pygb	ENSMUSG00000033059	0.635034	0.0193749	0.177863	0.367972	0.358228	2.58683	-1.29809
Gaa	ENSMUSG00000025579	0.675884	0.0637058	0.384521	0.723881	-0.256948	2.37131	-0.955065
Gm25262	ENSMUSG00000092675	1.58566	1.43608	1.46283	1.09373	0.746741	1.93666	0.106973
Afap1l2	ENSMUSG00000025083	1.38399	1.28763	0.78992	0.643708	0.921112	1.91911	0.327334
Zfp941	ENSMUSG00000060314	0.995567	0.207791	0.764316	1.29634	0.676374	2.43419	0.0109138
Tmem246	ENSMUSG00000039611	0.928314	0.157955	0.669241	1.07688	0.886208	2.12697	-0.337831
Hebp1	ENSMUSG00000042770	1.24123	0.195793	-0.258451	2.47736	1.46016	2.33363	-0.913893
B230104I21Rik	ENSMUSG00000097871	0.902449	0.158646	NA	1.86655	1.96121	1.41813	-1.29415
Fam241b	ENSMUSG00000020083	0.997161	0.82049	-0.434935	1.29343	1.24545	1.2482	-0.838284
4732414G09Rik	ENSMUSG00000086943	1.17894	0.381754	0.545831	1.22245	2.56091	2.74761	-1.75019
Ccdc24	ENSMUSG00000078588	0.759317	0.355782	0.70684	0.491398	3.07135	2.19194	-1.67994
Gm15419	ENSMUSG00000084783	0.975663	1.29175	0.64181	0.0464787	1.89487	2.97504	-1.62231
Gm43444	ENSMUSG00000105243	0.933993	0.760831	-0.28867	0.571045	1.60356	1.51934	-0.177879
Rhoc	ENSMUSG00000002233	0.78197	0.859	-0.468849	0.250845	2.24417	1.11678	-0.245111
Gm17661	ENSMUSG00000091037	0.640558	-0.32689	-0.101818	0.250529	2.11928	1.76548	-0.360069
Ifitm7	ENSMUSG00000065968	1.15942	0.803207	NA	0.335752	1.74029	2.18167	NA
Gm11992	ENSMUSG00000040978	0.928402	0.823883	0.264746	0.138041	1.31413	1.89985	-1.27324
Col4a2	ENSMUSG00000031503	0.682691	0.30581	0.550127	0.277123	1.30955	1.90132	-1.72202
Gm9108	ENSMUSG00000115819	0.915999	0.868782	0.695104	0.467199	0.991052	1.57716	-0.868667
Alms1-ps2	ENSMUSG00000090098	0.812558	0.549713	1.08112	0.456645	0.622819	1.6557	-1.14293
Gm49343	ENSMUSG00000111053	0.943635	0.819179	0.347169	0.105471	0.723781	2.29746	-1.00472
Fam171a1	ENSMUSG00000050530	0.461536	0.288819	1.08365	0.149117	1.87605	0.786904	-0.737843
4930594M22Rik	ENSMUSG00000075463	0.678828	0.858694	1.2303	0.00849963	1.13716	1.02571	-1.48317
Zfr2	ENSMUSG00000034949	1.09737	0.912412	0.862734	1.42501	0.531996	1.3587	-1.11022
Gnaz	ENSMUSG00000040009	0.809348	0.727499	1.1986	1.08587	-0.609568	1.03655	-0.695068
Suox	ENSMUSG00000049858	0.59336	0.141876	0.683415	0.594909	0.161323	1.75793	-1.8868
Mpv17l2	ENSMUSG00000035559	0.523066	0.00510294	0.419017	0.68639	0.00963627	1.60918	-2.12573
Kif1c	ENSMUSG00000020821	0.521719	0.284922	0.178306	0.581475	0.057579	1.42956	-1.96404
Gm28305	ENSMUSG00000101152	0.470129	-0.194895	0.871633	0.626307	-0.130898	1.40744	-1.45809
Gm50388	ENSMUSG00000117789	0.33651	0.0542933	0.646171	0.135408	-0.372067	1.51733	-1.68386
Rcn2	ENSMUSG00000032320	0.380778	-0.103801	0.303862	0.499776	-0.445305	1.58484	-1.83392
Tmem19	ENSMUSG00000069520	0.549638	0.227421	0.437922	0.592072	0.270382	1.28643	-1.4842
Txndc15	ENSMUSG00000021497	0.461874	-0.00148672	0.427819	0.52486	0.191425	1.29498	-1.28805
Tmco3	ENSMUSG00000038497	0.440491	-0.00284314	0.256833	0.450225	0.227934	1.25892	-1.34241
Mid1ip1	ENSMUSG00000008035	0.436739	0.0259212	0.34707	0.447505	-0.0119653	1.4962	-1.33462
Phkb	ENSMUSG00000036879	0.491604	0.310753	0.570604	0.586053	0.00403503	0.910466	-1.34934
Dst	ENSMUSG00000026131	0.402374	0.290415	0.215106	0.224968	-0.184819	1.29318	-1.32607
Dlg1	ENSMUSG00000022770	0.313187	0.0327488	0.0359408	0.345995	-0.092501	0.999656	-1.29488
Tmem129	ENSMUSG00000019295	0.370431	-0.000689264	0.537431	0.112693	0.062402	1.53041	-1.50296
Emc3	ENSMUSG00000030286	0.328781	-0.0689881	0.368517	0.118361	0.00642315	1.40634	-1.12168
Sel1l	ENSMUSG00000020964	0.322813	0.136954	0.643672	0.553503	-0.577329	0.824517	-1.46099
Extl2	ENSMUSG00000027963	0.353222	0.0701246	0.364803	0.559932	-0.232308	0.767977	-1.19013
Rnf6	ENSMUSG00000029634	0.218923	-0.121645	0.447576	0.280187	-0.237212	0.736201	-1.15392
Fnta	ENSMUSG00000015994	0.295047	0.132484	0.580851	0.375394	-0.271631	0.611117	-1.36516
Pdgfa	ENSMUSG00000025856	0.718853	0.988116	0.521754	0.381976	0.834841	0.742275	-0.488175
Gm13991	ENSMUSG00000081787	0.564717	0.72629	-0.0186223	0.38826	0.871029	0.473223	-0.725387
Yap1	ENSMUSG00000053110	0.598795	1.31419	-0.00890057	0.0125536	-0.0930297	0.638414	-0.222544
Ghdc	ENSMUSG00000017747	0.805535	0.93943	0.242247	0.479368	0.22008	1.65424	-1.12434
4930578M01Rik	ENSMUSG00000097587	0.756243	0.397682	-0.0389421	0.906992	-0.0800878	1.74871	-1.03102
Tmem203	ENSMUSG00000078201	0.643452	0.232013	-0.0994444	0.711637	0.438436	1.44971	-0.71705
Gm4189	ENSMUSG00000092384	0.677425	0.5559	-0.320989	0.450356	0.817419	1.14774	-0.695609
Asl	ENSMUSG00000025533	0.452522	-0.0426288	0.0591453	0.22792	0.431414	1.64723	-0.784948
Os9	ENSMUSG00000040462	0.393629	0.0372708	0.330666	0.232665	0.38801	1.09765	-0.875247
Gm43545	ENSMUSG00000106035	0.601901	-0.112348	0.206407	0.705061	1.18228	1.04314	-0.406571
Leng9	ENSMUSG00000043432	0.584806	0.192342	-0.0458091	0.669782	0.895692	0.906748	-0.32512
Prrg2	ENSMUSG00000007837	0.607141	0.270497	-0.0598268	0.877136	0.751822	0.691321	-0.459433
Ntpcr	ENSMUSG00000031851	0.463063	-0.114157	0.00614865	0.801519	0.296428	0.868242	-0.228307
Rab5b	ENSMUSG00000000711	0.408092	0.269425	0.174487	0.32136	0.454767	0.605061	-0.580611
Btbd6	ENSMUSG00000002803	0.403633	0.428267	0.564706	0.188089	0.350302	0.504216	-0.841596
Wdr47	ENSMUSG00000040389	0.365147	0.123989	0.561843	0.237641	0.209199	0.740223	-0.8116
Farp2	ENSMUSG00000034066	0.430319	0.195585	0.674345	0.395945	0.495554	0.694284	-1.12931
B3gat3	ENSMUSG00000071649	0.346365	0.0407447	0.386395	0.367608	0.399339	0.64903	-1.05707
Pip4k2c	ENSMUSG00000025417	0.364387	0.213159	0.387484	0.1673	0.343844	0.83373	-1.22343
Sh3glb2	ENSMUSG00000026860	0.329414	-0.252617	0.353132	0.71871	0.53046	0.415749	-0.805525
Ccdc32	ENSMUSG00000039983	0.342191	-0.280564	0.499028	0.57024	0.219528	0.776446	-0.850389
Rab4b	ENSMUSG00000053291	0.353894	-0.104187	0.550102	0.658546	0.259699	0.505605	-0.982382
Ndufaf3	ENSMUSG00000070283	0.352698	-0.0318534	-0.208266	0.733741	0.0411974	0.574746	-0.646081
Commd6	ENSMUSG00000075486	0.298805	-0.13363	-0.371673	0.587719	0.308946	0.508317	-0.659323
Pef1	ENSMUSG00000028779	0.223195	-0.232125	-0.0323532	0.333071	0.20366	0.555595	-0.531611
Dnajc18	ENSMUSG00000024350	0.311062	0.162814	-0.153801	0.216478	0.0614556	0.782026	-0.849988
Mrpl48	ENSMUSG00000030706	0.229747	-0.0516147	-0.156375	0.274805	0.230511	0.501647	-0.868051
Use1	ENSMUSG00000002395	0.239738	-0.0122259	-0.36759	0.433182	0.116238	0.447131	-0.960201
Glo1	ENSMUSG00000024026	0.283209	-0.043249	-0.212331	0.504558	0.199943	0.563738	-1.09232
Rnft1	ENSMUSG00000020521	0.279616	-0.0339266	-0.105553	0.471778	0.0363581	0.686323	-1.16072
Naxe	ENSMUSG00000028070	0.260724	-0.11425	-0.0600871	0.450798	0.270565	0.596541	-1.30546
Hint2	ENSMUSG00000028470	0.397664	0.0527115	-0.648742	0.487884	0.351565	0.853435	-0.414628
Ttc33	ENSMUSG00000022151	0.278114	-0.0476217	-0.662577	0.438357	0.326425	0.486743	-0.437453
Gm45785	ENSMUSG00000110136	0.421	0.34272	-0.553578	0.426356	0.0610001	0.829054	-0.633864
Atp6v1e1	ENSMUSG00000019210	0.241728	0.0421741	-0.515244	0.222442	-0.101068	0.716947	-0.533285
Anapc16	ENSMUSG00000020107	0.240174	-0.0300865	-0.877857	0.226164	0.267315	0.797597	-0.933045
Glud1	ENSMUSG00000021794	0.491783	0.0331369	0.361465	0.538076	-0.0380762	1.25856	-0.35564
Nudt12	ENSMUSG00000024228	0.405179	0.101393	0.149895	0.272621	-0.0740848	1.10247	-0.503137
Fam45a	ENSMUSG00000024993	0.419544	0.0650878	-0.0389799	0.52748	0.236135	0.844513	-0.572418
Slc39a3	ENSMUSG00000046822	0.473416	0.265403	0.25815	0.594938	0.0738375	0.742987	-0.563091
Slc9a6	ENSMUSG00000060681	0.385981	0.22892	0.111364	0.446984	-0.0533039	0.735209	-0.774449
Rad51d	ENSMUSG00000018841	0.494102	0.211673	0.615121	0.708181	-0.00719276	0.806264	-0.640691
Mavs	ENSMUSG00000037523	0.420463	0.0589408	0.587639	0.769563	-0.404541	0.817179	-0.805474
Cnpy3	ENSMUSG00000023973	0.318059	-0.0940103	0.549905	0.296308	-0.208823	0.929233	-0.395521
Bfar	ENSMUSG00000022684	0.229949	-0.0519942	0.420472	0.259572	-0.281685	0.548728	-0.401034
Pccb	ENSMUSG00000032527	0.318669	0.0208379	0.315932	0.583142	-0.529664	0.555281	-0.282308
Wdr54	ENSMUSG00000030032	0.448517	0.557654	0.365137	0.214976	0.0204793	0.57986	-0.35969
Cant1	ENSMUSG00000025575	0.393012	0.365255	0.34302	0.2553	-0.155021	0.691424	-0.316296
Atrn	ENSMUSG00000027312	0.310511	0.312277	0.34945	-0.0447019	-0.154827	0.811173	-0.503784
Trmt12	ENSMUSG00000037085	0.397829	-0.0413965	0.463206	0.590609	0.199768	0.596908	-0.501571
Ptprcap	ENSMUSG00000045826	0.325767	-0.0709106	0.457724	0.509568	0.260991	0.441324	-0.647724
Acad8	ENSMUSG00000031969	0.345739	0.0245851	0.686911	0.575766	-0.0748474	0.416957	-0.579301
Rabep1	ENSMUSG00000020817	0.292925	0.152888	0.38578	0.202988	0.0692473	0.464103	-0.480061
Atg7	ENSMUSG00000030314	0.239004	0.0639558	0.513995	0.141484	0.0890925	0.351478	-0.411215
Kptn	ENSMUSG00000006021	0.295789	0.183729	0.916104	0.0151849	-0.0568668	0.544717	-0.362828
Uck1	ENSMUSG00000002550	0.275632	0.0374416	0.840005	0.260638	0.063983	0.32082	-0.394836
Chpf2	ENSMUSG00000038181	0.304284	0.19205	0.907345	0.289286	-0.0530358	0.411865	-0.937706
Rfng	ENSMUSG00000025158	0.313252	0.218382	0.744778	0.270061	-0.11722	0.474454	-1.01392
Fbxw9	ENSMUSG00000008167	0.32449	0.62673	0.685353	-0.196882	-0.0959149	0.636505	-1.05735
Lyrm4	ENSMUSG00000046573	0.310141	0.0298108	0.635455	0.415494	-0.364777	0.684589	-0.937249
Snx15	ENSMUSG00000024787	0.24526	-0.0857657	0.380713	0.408616	-0.376141	0.624062	-0.765976
Zdhhc4	ENSMUSG00000001844	0.281185	0.056032	0.580841	0.46221	0.0732457	0.252261	-0.900736
Ngrn	ENSMUSG00000047084	0.223317	0.0626582	0.288327	0.302898	-0.109804	0.297705	-0.748228
Psmf1	ENSMUSG00000032869	0.19571	0.0191537	0.31548	0.413905	-0.14928	0.210009	-1.14683
Tmem267	ENSMUSG00000074634	0.523932	0.336635	0.371637	0.561159	-0.596811	1.32177	-0.82092
Gatd3a	ENSMUSG00000053329	0.487033	0.140458	-0.00450919	0.763413	-0.306116	1.22909	-1.04253
Glud-ps	ENSMUSG00000108799	0.48531	-0.0694597	0.628753	0.487139	-0.298897	1.29849	-1.05814
Fut8	ENSMUSG00000021065	0.324235	-0.00233135	0.427795	0.39014	-0.645674	1.34446	-1.06556
Chid1	ENSMUSG00000025512	0.311334	0.0705299	0.144058	0.673849	-0.695474	0.690838	-0.835335
Pyurf	ENSMUSG00000043162	0.320751	-0.0436855	-0.109537	0.655124	-0.793518	1.04825	-1.00894
Fermt2	ENSMUSG00000037712	0.773764	1.12018	-0.319323	0.234799	0.843441	1.37382	-1.39304
Gm9001	ENSMUSG00000080824	0.655004	0.775424	-0.386787	0.469215	0.709335	1.06195	-2.1048
Tmem150a	ENSMUSG00000055912	0.546331	0.471796	0.1303	0.104371	0.94915	1.29791	-2.36965
Crip2	ENSMUSG00000006356	0.624466	1.24663	0.176383	0.174209	0.257741	0.933884	-2.30646
Cdc42bpa	ENSMUSG00000026490	0.536239	0.224176	0.482134	0.598426	1.3467	0.70721	-1.50698
Oscp1	ENSMUSG00000042616	0.544695	0.105953	0.140837	0.618024	1.00408	0.966636	-1.72744
Serhl	ENSMUSG00000058586	0.46993	0.040006	0.0807227	0.463558	0.529546	1.27532	-1.56478
Nudt18	ENSMUSG00000045211	0.369458	-0.33528	0.0600162	0.55792	0.711047	1.06757	-1.81208
Gm16439	ENSMUSG00000072594	0.500826	-0.0103685	-0.294745	0.56505	0.289767	1.57374	-1.35967
BC004004	ENSMUSG00000052712	0.340533	-0.0497189	-0.00158456	0.391755	0.238581	1.02356	-1.49975
Pigyl	ENSMUSG00000010607	0.382729	0.0418042	-0.244668	0.572087	0.235787	0.869169	-1.4906
Lamtor4	ENSMUSG00000050552	0.420593	0.0496285	-0.62091	0.966653	0.402985	0.577939	-1.36285
Prorsd1	ENSMUSG00000032673	0.285775	0.0835125	-0.766414	0.380725	0.383822	0.785853	-1.55763
2610301B20Rik	ENSMUSG00000059482	0.385307	0.462195	-0.148156	0.617083	0.0140201	0.384351	-1.86091
Pde4a	ENSMUSG00000032177	0.445561	-0.487569	1.69861	0.227794	0.310974	2.09819	-1.5465
B4gat1	ENSMUSG00000047379	0.757564	0.120674	0.859568	0.846916	0.451343	2.10655	-1.93075
Ggact	ENSMUSG00000041625	0.619351	-0.0377235	0.848335	0.556861	-0.283654	2.60206	-2.58539
Plpp7	ENSMUSG00000051373	0.687404	0.256292	2.26775	0.321633	0.396804	2.10847	-3.61743
Tgfb1i1	ENSMUSG00000030782	0.86621	1.25344	1.09343	0.663426	0.931071	0.802474	-3.00167
Tctn2	ENSMUSG00000029386	0.62242	0.543279	0.881359	0.42137	0.296622	1.22919	-2.1237
Kctd7	ENSMUSG00000034110	0.462898	0.291178	0.898255	0.323816	0.425935	0.994194	-2.05739
Aifm2	ENSMUSG00000020085	0.441271	0.269286	0.816366	0.461062	0.568113	0.640503	-1.99989
Pkd1	ENSMUSG00000032855	0.41763	0.346942	0.41567	0.597265	0.231172	0.608936	-2.27439
Tmem184c	ENSMUSG00000031617	0.337721	0.186573	0.761547	0.545889	0.0119943	0.538789	-2.74625
Gm15738	ENSMUSG00000087526	1.15541	0.348708	0.647814	0.618709	7.12359	2.00577	0.711842
Gm45411	ENSMUSG00000110183	0.962941	0.241824	0.529915	0.729489	7.43647	1.26605	0.816986
Abhd11os	ENSMUSG00000085042	0.8248	0.206036	0.262047	0.130238	7.80027	1.4127	-0.525437
Gm44002	ENSMUSG00000108158	0.968631	0.185194	2.43138	0.34218	6.82131	2.02394	-1.437
Gal3st4	ENSMUSG00000075593	1.16257	0.023379	0.571554	1.20224	8.02191	1.93596	-2.22297
4731419I09Rik	ENSMUSG00000097004	1.01414	0.524309	0.964643	0.522346	7.10126	1.70867	-1.96783
Plin4	ENSMUSG00000002831	1.07039	0.484052	-1.348	0.834584	6.69097	1.97525	-3.1721
Gm13554	ENSMUSG00000087515	0.780168	0.159004	0.462161	0.363143	5.00715	2.6198	-3.26597
Gpc6	ENSMUSG00000058571	1.1091	0.876545	0.0587684	0.436853	4.51472	2.08939	-4.43063
Jakmip3	ENSMUSG00000056856	2.20562	2.28937	NA	1.97085	3.68711	2.01702	-0.417248
Slc19a3	ENSMUSG00000038496	1.80704	1.48741	-3.84851	1.92235	3.00372	2.48836	-1.27324
Arhgef19	ENSMUSG00000028919	1.34218	3.42886	-0.115948	-0.580792	4.05425	2.31298	-0.575665
Rgma	ENSMUSG00000070509	1.19028	2.65511	0.320053	0.222795	3.03565	1.15034	-0.643076
Syt17	ENSMUSG00000058420	1.17344	4.35842	-0.785581	0.536672	1.97697	1.89908	-0.540191
A930017M01Rik	ENSMUSG00000060530	1.67751	2.0791	NA	0.0271723	2.8132	2.58439	NA
Optc	ENSMUSG00000010311	1.36326	2.57004	-1.21935	0.203054	2.50165	2.27561	-0.877414
9330154J02Rik	ENSMUSG00000056031	1.03443	2.83391	-0.150372	-0.738707	1.96719	2.45283	-2.20203
Islr	ENSMUSG00000037206	1.16368	0.604766	0.311141	0.551903	3.48682	3.84426	-1.66263
Col4a6	ENSMUSG00000031273	1.21059	0.328971	0.0692314	0.656116	2.75439	3.70634	-2.09264
Slc7a4	ENSMUSG00000022756	0.743689	-0.0766126	0.466712	0.263673	3.86458	3.21147	-1.80761
Rab27b	ENSMUSG00000024511	0.80344	-0.359759	-0.63424	0.886242	3.11084	3.51892	-0.695654
A930028N01Rik	ENSMUSG00000114796	1.11118	0.496541	1.00347	0.929416	4.61405	2.14643	-1.15617
Gm15917	ENSMUSG00000090034	0.987783	0.141263	0.386042	1.089	4.12758	2.58331	-0.25515
4930560O18Rik	ENSMUSG00000109445	0.977755	0.244916	-0.102419	1.01283	3.63205	2.7539	-0.889651
Dnah7b	ENSMUSG00000041144	1.45005	1.32226	-0.0821457	0.701105	3.79984	2.27299	-0.266732
B930095G15Rik	ENSMUSG00000085133	0.816147	0.711654	-0.404125	0.0700895	3.82594	1.98866	-0.832334
Ank3	ENSMUSG00000069601	0.928595	1.32168	0.18341	-0.19885	3.29572	1.23097	-0.173244
Dlg5	ENSMUSG00000021782	0.601439	0.810227	0.327648	-0.0122072	3.91289	0.486323	0.0149712
Gm19531	ENSMUSG00000111348	0.69088	-0.137956	-0.137688	0.670524	3.73541	1.72412	-2.2922
1010001B22Rik	ENSMUSG00000097863	0.952132	0.732538	0.631989	0.386691	1.93957	1.43149	-1.29415
Ccdc159	ENSMUSG00000006241	0.660031	0.575996	0.214543	0.446077	2.39652	1.1127	-1.57262
Dlg2	ENSMUSG00000052572	0.940022	0.723014	0.34626	0.740451	2.8787	1.46347	-2.12194
Eps8l3	ENSMUSG00000040600	0.65353	0.283634	0.364576	0.847895	2.22944	1.013	-2.36606
A730020M07Rik	ENSMUSG00000044522	2.77352	6.55957	NA	1.66761	0.746741	3.00882	-2.27939
Rmst	ENSMUSG00000112117	2.42424	5.03332	1.46283	0.697621	0.339079	5.12377	-2.27939
Gm11899	ENSMUSG00000087399	1.92912	3.15384	0.861073	0.779029	0.746741	3.34068	NA
S100a7a	ENSMUSG00000063767	2.15931	2.84442	1.51115	1.16544	1.85237	3.88192	-3.89032
Sgca	ENSMUSG00000001508	1.80095	1.98596	1.46283	0.74327	1.31413	5.20572	-1.37161
Slc4a4	ENSMUSG00000060961	1.66779	2.19359	2.91949	0.516092	0.486387	4.48398	-1.7003
Gm48822	ENSMUSG00000110895	1.5937	2.51876	4.37109	-0.641562	1.27412	2.5965	NA
Gm37855	ENSMUSG00000102893	1.7302	2.89182	4.77416	-0.175791	1.30086	2.86928	-1.1585
Cacna1g	ENSMUSG00000020866	2.09086	2.87438	2.62651	1.15008	2.69352	2.11484	-0.897943
1700026J14Rik	ENSMUSG00000097716	1.75113	2.87838	NA	0.913587	2.8132	1.4226	-0.878144
Gm43765	ENSMUSG00000105119	2.01557	2.4843	NA	1.67816	0.746741	2.59644	NA
Scg3	ENSMUSG00000032181	1.85474	2.28058	2.50681	1.28538	0.746741	2.13753	-1.29415
1700003E16Rik	ENSMUSG00000030030	1.45684	1.6713	3.66661	0.117835	0.339079	2.83025	-2.30074
Gm31520	ENSMUSG00000107653	1.794	2.72461	2.9547	0.856709	1.30086	2.32611	-3.67916
Gabrg3	ENSMUSG00000055026	2.31323	5.20967	1.84935	1.8097	2.90988	1.04212	NA
Gm45447	ENSMUSG00000109780	2.04163	4.05765	3.41025	1.01434	2.95175	1.57939	-4.60133
Phyhipl	ENSMUSG00000037747	1.3556	7.12363	1.15047	-0.455195	3.54917	2.02569	-5.36796
Myt1l	ENSMUSG00000061911	2.49475	4.56083	NA	0.597497	4.35887	2.80557	NA
Ptprd	ENSMUSG00000028399	1.78439	4.35247	0.540457	0.258363	3.3042	1.72254	-2.2956
Myorg	ENSMUSG00000046312	1.31257	3.14134	1.5058	-1.47876	3.67902	3.52366	-4.21397
Frmpd1	ENSMUSG00000035615	1.56119	4.50331	0.151029	-1.37885	3.59898	1.45635	-3.87665
Nat8f6	ENSMUSG00000079495	1.75112	0.541878	1.11027	0.512677	-0.261915	6.26282	NA
Dlk1	ENSMUSG00000040856	1.28102	1.30281	0.671035	0.954961	-1.34498	5.65273	-1.27324
1700003D09Rik	ENSMUSG00000085944	1.58958	1.31004	-1.0611	1.24048	0.849479	6.20056	NA
Adamtsl5	ENSMUSG00000043822	1.15272	0.417876	-0.0505775	0.95114	1.28688	6.36063	-4.29449
Gm41609	ENSMUSG00000117231	1.38293	2.2079	-0.0819661	0.34297	-0.222671	4.17728	-2.88303
Gm26673	ENSMUSG00000097596	1.70462	2.19015	-1.348	0.735032	0.376014	3.90691	-3.58233
Serpine2	ENSMUSG00000026249	0.984097	0.632832	0.107998	1.0827	0.589262	3.70139	-3.81406
Fhdc1	ENSMUSG00000041842	0.978542	0.07922	0.339357	0.95734	0.7533	3.66213	-3.59731
Lpar1	ENSMUSG00000038668	1.10049	1.14177	0.782454	0.419391	0.173233	2.8264	-3.30474
Snta1	ENSMUSG00000027488	1.13764	1.59081	0.456139	0.176441	0.721495	2.83495	-3.98384
Arhgef17	ENSMUSG00000032875	0.770623	0.600147	0.301292	0.19875	1.2075	2.30719	-3.65969
Vat1l	ENSMUSG00000046844	1.38959	1.35556	-0.728312	1.32507	-0.792105	2.50764	-5.2748
Cx3cl1	ENSMUSG00000031778	0.863785	1.08662	0.278271	1.06536	-1.33736	3.02772	-5.20891
Tceal5	ENSMUSG00000054034	0.722209	0.157648	-0.277053	0.403168	-0.590301	2.56522	NA
Ugp2	ENSMUSG00000001891	0.511718	0.178568	-0.24954	0.196804	0.0130014	2.13494	-1.95764
Abca5	ENSMUSG00000018800	0.621247	0.274108	0.280366	0.429449	0.269403	2.08288	-3.04757
Tceal3	ENSMUSG00000044550	0.685923	0.118215	0.545049	0.577781	-0.215035	1.80215	-2.85822
P4ha1	ENSMUSG00000019916	0.473438	0.194888	0.0271039	0.678641	-0.348275	1.78968	-2.67275
Ttc12	ENSMUSG00000040219	0.824556	0.701004	-0.239084	0.453471	0.0183903	2.92537	-2.95667
Avpi1	ENSMUSG00000018821	0.513306	-0.0469833	-0.636055	0.648147	0.423413	2.0751	-3.20314
Ctf1	ENSMUSG00000042340	0.853269	0.746097	0.59197	0.775663	-0.938771	1.89762	-3.23619
Chst10	ENSMUSG00000026080	0.578199	0.320487	-1.32501	1.02766	-1.15861	1.90616	-2.90233
Mdga2	ENSMUSG00000034912	2.23149	2.60875	NA	1.65954	4.30216	2.76036	-3.26043
Dpep2	ENSMUSG00000053687	2.00102	1.77698	0.263581	2.13004	2.53449	3.26325	-3.61942
Bcan	ENSMUSG00000004892	1.83706	2.39715	0.066918	0.625252	3.52503	3.13925	-3.60693
Msx1	ENSMUSG00000048450	1.90682	2.34229	0.485183	0.980439	2.7294	2.75733	-3.31163
Klhl29	ENSMUSG00000020627	1.77185	1.44128	0.933087	0.751964	3.2986	3.12283	-3.40571
Smad9	ENSMUSG00000027796	1.79165	2.28367	0.154786	1.02824	3.66329	3.09216	-4.99513
Adamts2	ENSMUSG00000036545	1.4275	1.27024	-0.0854328	0.928752	3.9077	3.01864	-4.5542
9330121J05Rik	ENSMUSG00000103502	1.44386	3.29671	0.191853	0.0352694	2.50165	1.4951	-4.27479
Plcd1	ENSMUSG00000010660	1.09335	1.64415	0.651581	0.780687	3.08386	1.04337	-3.646
Gm7328	ENSMUSG00000110043	1.60485	NA	NA	1.88493	2.22944	2.9307	NA
Podn	ENSMUSG00000028600	1.53812	1.29621	-1.60973	1.73704	2.56721	2.8957	-2.79603
1700112D23Rik	ENSMUSG00000091329	1.3725	2.22429	-1.579	0.680659	NA	2.26764	NA
Tmem88b	ENSMUSG00000073680	1.29915	2.52628	-1.25344	0.259987	1.95782	2.19097	-3.59764
Alk	ENSMUSG00000055471	1.64606	0.450278	-1.47503	1.20645	3.50301	2.45495	NA
Gm21691	ENSMUSG00000116840	1.05799	0.305516	-0.716125	1.54164	3.29566	2.78524	-4.64235
Proser2	ENSMUSG00000045319	1.3103	0.884502	-1.15303	1.19293	2.67191	2.98225	-4.27479
Gm5678	ENSMUSG00000082815	1.39084	0.773242	-0.269856	2.87071	1.2682	1.00149	-2.87047
Wipf3	ENSMUSG00000086040	1.30422	1.61313	-0.335395	1.8983	1.04458	1.15682	-3.87665
Dok5	ENSMUSG00000027560	1.76456	4.24611	-2.03798	0.719197	1.31413	1.56838	-5.26635
Kcna6	ENSMUSG00000038077	1.77211	2.9874	-3.01219	0.791632	1.33779	3.12864	-5.6691
Pdzrn3	ENSMUSG00000035357	1.98314	3.3326	0.633539	0.678143	2.68989	2.72448	-6.29933
Sspnos	ENSMUSG00000085414	1.32953	1.67834	1.42115	0.100251	3.44462	2.53516	-6.44832
Loxl1	ENSMUSG00000032334	1.09815	1.3877	1.55409	0.590023	2.24356	2.32446	-8.0757
Gm14762	ENSMUSG00000078314	2.23495	1.95492	NA	2.63883	1.88689	2.39634	NA
Gm45257	ENSMUSG00000110084	1.74113	1.15825	1.21962	2.28504	1.89015	1.93855	-4.08413
Myrip	ENSMUSG00000041794	1.69607	1.69261	1.03127	1.76959	2.20487	2.09497	-5.5315
Radil	ENSMUSG00000029576	1.5512	2.40556	0.986719	0.99887	1.49309	2.01321	-4.98848
2810032G03Rik	ENSMUSG00000037735	1.84246	1.18625	0.829355	1.32242	1.26846	3.56611	-5.67085
Mapk13	ENSMUSG00000004864	1.62571	1.12759	0.00711025	2.57716	1.31634	3.54989	-6.31536
Aplp1	ENSMUSG00000006651	0.964855	-0.0460573	1.1699	0.960387	1.94826	3.43194	-4.4617
Hspb2	ENSMUSG00000038086	1.2419	0.346787	0.0207138	0.613225	2.34394	3.60358	-5.02688
Slc2a10	ENSMUSG00000027661	0.829508	-0.102325	0.996335	0.648803	2.74363	2.65911	-4.10652
Sdc2	ENSMUSG00000022261	0.778992	0.311229	0.330186	0.507033	2.92541	2.33102	-4.38361
Antxr1	ENSMUSG00000033420	0.809345	1.09798	-0.245363	0.641866	1.13171	1.36897	-4.97204
Azin2	ENSMUSG00000028789	0.706154	0.592097	0.419632	0.654102	0.30543	1.67383	-4.77153
Gm2115	ENSMUSG00000097789	2.00946	0.769777	5.07121	0.590154	4.80876	3.79011	-7.09644
Scrn1	ENSMUSG00000019124	0.86466	0.482683	4.21684	0.358496	2.8345	1.75383	-10.3843
Gm50048	ENSMUSG00000117541	1.79997	0.91218	NA	-0.216845	2.50165	5.69991	NA
Col1a1	ENSMUSG00000001506	1.38876	1.32784	-0.469343	-0.0143856	2.16726	5.99712	-9.16438
Dab1	ENSMUSG00000028519	1.39569	1.49221	-1.35422	1.22443	2.7212	1.25025	NA
Unc5c	ENSMUSG00000059921	1.34505	2.38911	-1.18507	1.4063	2.45458	0.908555	-10.7187
Slc6a17	ENSMUSG00000027894	1.2866	0.965364	-2.94958	0.505122	4.45401	3.16139	-10.8576
Radx	ENSMUSG00000042498	-1.22573	-1.37316	2.37838	-1.77381	2.50201	-4.16752	1.83808
Mir1905	ENSMUSG00000084728	-1.07431	-1.75345	NA	-0.978201	2.8909	-2.22904	-2.21064
Rassf10	ENSMUSG00000098132	-1.39923	-2.4052	-1.15953	-0.307139	1.33779	-3.30273	-0.0103595
Gm4468	ENSMUSG00000092014	-0.469011	-0.46687	-1.20347	-0.029084	-0.671083	-1.70097	2.98297
Gm24574	ENSMUSG00000093242	-1.04001	-0.578121	-0.524887	-1.11588	-1.20682	-1.88353	3.27051
Gm7931	ENSMUSG00000067321	-1.01848	-0.315204	-1.26567	-1.32605	-0.967543	-2.15838	2.61981
Gm33178	ENSMUSG00000110538	-1.32785	-1.79199	-1.11048	-1.50618	-0.671393	-2.29397	2.61981
Gm12920	ENSMUSG00000083997	-0.783569	-0.308391	-0.803047	-0.932373	-3.2102	-1.36158	2.81297
Cenpl	ENSMUSG00000026708	-0.519466	-0.431589	-1.23118	-0.0512811	-0.417243	-2.26681	2.01287
Slfn9	ENSMUSG00000069793	-0.646299	-0.33922	-1.05829	-0.665971	0.326729	-2.7364	2.17725
Hnrnpdl	ENSMUSG00000029328	-0.37394	-0.126444	-0.389133	-0.171382	-0.529117	-1.66203	0.782225
G2e3	ENSMUSG00000035293	-0.47749	-0.195631	-0.593373	-0.357208	-0.354167	-2.03341	1.17601
Dek	ENSMUSG00000021377	-0.470499	-0.27747	-0.749775	-0.415209	-0.749421	-1.63468	1.60942
Rbbp8	ENSMUSG00000041238	-0.583554	-0.324053	-0.627715	-0.598822	-0.0950767	-2.51598	0.942765
Gm7399	ENSMUSG00000091941	-0.69999	-0.189759	-0.571843	-0.84716	-0.352262	-2.26538	NA
Gm11488	ENSMUSG00000081871	-0.715679	-0.41614	0.193972	-0.629757	-1.028	-1.69873	1.54203
Gm9103	ENSMUSG00000084142	-0.815987	-0.488048	0.011998	-0.811432	-1.25627	-2.31515	NA
Mir7053	ENSMUSG00000099330	-0.977602	-0.677953	0.193972	-2.01747	-0.102546	-3.50896	1.55672
Gm49503	ENSMUSG00000116009	-1.33418	-1.41606	NA	-1.44254	-0.839723	-2.95693	1.1799
Gm18889	ENSMUSG00000092230	-0.494751	-0.535701	-1.21751	-0.485065	-1.35602	-0.882996	0.318793
Fsbp	ENSMUSG00000094595	-0.701055	-0.65843	-1.0721	-0.518766	-0.833597	-1.32223	-0.277181
Gm43549	ENSMUSG00000106334	-1.00303	-0.790581	NA	-1.17137	-1.46113	-0.923519	-0.0693191
Mir5136	ENSMUSG00000093314	-0.63721	-0.919497	-1.57115	-0.682874	-0.290389	-1.40124	0.439993
Mir707	ENSMUSG00000076051	-0.95172	-1.70259	-2.52526	-0.993694	-0.321831	-0.852852	0.697759
Socs6	ENSMUSG00000056153	-0.212046	-0.049295	0.462671	-0.382795	-0.24345	-0.957966	0.178543
Mtmr2	ENSMUSG00000031918	-0.210935	-0.0105242	0.329829	-0.359136	-0.204284	-0.93651	-0.165584
Qrich1	ENSMUSG00000006673	-0.250131	-0.218164	0.305426	-0.481709	-0.143267	-0.716417	-0.166152
Ppp1ccb	ENSMUSG00000100153	-0.275	-0.211464	0.249503	-0.456293	0.0633936	-1.08979	0.231446
Ppp1cc	ENSMUSG00000004455	-0.282129	-0.150255	-0.00635477	-0.469104	0.0696156	-1.12514	0.226201
Hnrnpk	ENSMUSG00000021546	-0.319659	-0.2369	-0.159673	-0.463474	-0.226456	-0.967483	0.202661
Hnrnpul1	ENSMUSG00000040725	-0.386317	-0.155096	-0.160701	-0.840704	-0.181681	-0.907377	0.196255
Gm15361	ENSMUSG00000083283	-0.467412	-0.782347	-0.0308431	-0.536411	-0.435175	-0.797734	0.262967
Gm7684	ENSMUSG00000110657	-0.507963	-0.535234	0.224933	-0.564405	-0.775392	-1.10317	0.412673
Xpo1	ENSMUSG00000020290	-0.536162	-0.472615	0.189853	-0.674807	-0.669522	-1.21685	0.01887
Asf1a	ENSMUSG00000019857	-0.23184	-0.231805	-0.516632	-0.11128	-0.0855827	-0.98165	0.338479
Nfyb	ENSMUSG00000020248	-0.254646	-0.321957	-0.40468	0.0814445	-0.0991026	-1.20877	0.196403
Ube2e3	ENSMUSG00000027011	-0.354101	-0.519661	-0.145285	-0.130817	-0.373396	-1.07445	0.294135
Pbrm1	ENSMUSG00000042323	-0.278636	-0.142354	-0.183286	-0.181669	-0.41554	-1.12092	0.0103513
Vbp1	ENSMUSG00000031197	-0.317456	-0.380752	-0.640357	-0.205334	-0.331625	-0.835324	0.0912621
Gm45902	ENSMUSG00000051396	-0.376864	-0.38489	-0.523556	-0.458999	-0.159022	-0.997692	0.225009
Taf5	ENSMUSG00000025049	-0.500212	-0.559666	-0.320286	-0.114716	-0.496971	-1.56256	0.211558
Aldh16a1	ENSMUSG00000007833	-0.367741	-0.289275	-0.261514	-0.356585	-0.31193	-1.09699	-0.326848
Gm16580	ENSMUSG00000089764	-0.437434	-0.512386	-0.396075	-0.408089	-0.305885	-0.939652	-0.174559
Gm12816	ENSMUSG00000083011	-0.349471	-0.318916	-0.596724	-0.174762	-0.306467	-1.23398	-0.11778
Pabpc1	ENSMUSG00000022283	-0.465092	-0.241559	-0.656586	-0.545748	-0.727481	-1.12164	0.0228158
Pop4	ENSMUSG00000030423	-0.192101	-0.209778	-0.327629	-0.213437	0.0330891	-0.726975	0.0724201
Ppp2r3c	ENSMUSG00000021022	-0.237829	-0.438665	-0.347079	-0.0257805	-0.134754	-0.68752	-0.280959
Dvl3	ENSMUSG00000003233	-0.256371	-0.148627	-0.257489	-0.567578	-0.00259841	-0.500682	-0.470912
[truncated: 1,193 more rows]

## Sheet: Fig. 7C
Cluster	ID	Description	GeneRatio	BgRatio	pvalue	p.adjust	qvalue	geneID	Count
Upregulated	GO:0019216	regulation of lipid metabolic process	15/249	336/23174	3.96e-06	0.00218283	0.00180456	11816/216190/74186/26365/232430/68801/320204/14164/14815/18708/19156/71660/21833/57257/101240	15
Upregulated	GO:0007041	lysosomal transport	8/249	97/23174	1.01e-05	0.00416314	0.00344168	57440/52120/17772/68943/19156/226421/12492/20660	8
Upregulated	GO:0062012	regulation of small molecule metabolic process	14/249	353/23174	3.11e-05	0.00791842	0.00654619	11816/216190/68801/320204/14164/56458/15483/19062/16337/18519/16548/14815/68943/66972	14
Upregulated	GO:0051896	regulation of protein kinase B signaling	9/249	155/23174	4.75e-05	0.0101452	0.00838706	13805/14991/19062/16337/68421/17772/70839/140742/22436	9
Upregulated	GO:0048771	tissue remodeling	9/249	192/23174	0.000242751	0.0287111	0.0237356	110279/26365/13819/15932/16889/17342/19340/13609/12751	9
Upregulated	GO:0010675	regulation of cellular carbohydrate metabolic process	8/249	153/23174	0.00025743	0.0287111	0.0237356	56458/15483/19062/16337/18519/16548/14815/12492	8
Upregulated	GO:0051494	negative regulation of cytoskeleton organization	8/249	154/23174	0.000269058	0.0287111	0.0237356	27360/69710/63986/227753/19062/18519/13609/329795	8
Downregulated	GO:0042254	ribosome biogenesis	58/491	283/23174	5.03e-40	7.83e-37	6.42e-37	24015/213895/12181/66138/53414/228889/69072/14791/50911/73736/237107/66467/226432/52705/353258/52530/66181/110109/19069/18813/103136/110816/19384/69126/227656/67045/67239/110954/19896/67025/68193/19942/27367/66489/67671/100503670/19988/19989/27176/67097/20068/16898/20088/75617/67941/54127/20115/20116/106298/67223/74778/66409/213773/104662/216987/57750/216156/107071	58
Downregulated	GO:0034660	ncRNA metabolic process	66/491	458/23174	1.51e-35	1.57e-32	1.29e-32	234734/224805/213895/12181/66138/53414/104721/228889/94223/69072/68626/230233/14791/50911/66590/73736/353172/66467/15115/105148/69882/85305/52705/107045/70223/52530/66181/110109/28114/18813/20019/74097/78697/433813/103136/110816/104458/227656/67045/67239/19896/67025/19942/66489/100503670/19989/27176/20068/20088/54127/20115/20116/67223/74778/66409/20586/21357/110960/213773/328162/104662/216987/223…	66
Downregulated	GO:0007059	chromosome segregation	52/491	313/23174	3.43e-31	2.67e-28	2.19e-28	20877/11799/12189/237911/12235/12236/268697/107995/108912/52276/229841/108000/26886/72155/320394/66311/101994/72107/13605/71988/105988/14841/110033/71819/73804/16571/16211/56150/72117/54392/215387/18005/66617/66977/12034/18817/26934/19384/67045/72415/68549/66468/219114/14211/54141/66442/70385/20815/21335/21973/69716/26951	52
Downregulated	GO:0016072	rRNA metabolic process	43/491	218/23174	4.01e-29	2.08e-26	1.71e-26	213895/12181/66138/53414/228889/69072/14791/50911/73736/66467/52705/52530/66181/110109/18813/20019/103136/110816/227656/67045/67239/19896/67025/19942/66489/100503670/19989/27176/20068/20088/54127/20115/20116/67223/74778/66409/20586/213773/104662/216987/57750/216156/107071	43
Downregulated	GO:0000280	nuclear division	51/491	403/23174	6.8e-25	1.63e-22	1.34e-22	12316/20878/20877/11799/77744/237911/12235/12236/268697/107995/52276/229841/101994/66197/72107/105988/60530/14841/16551/240641/110033/71819/73804/16571/100502766/16211/56150/17865/72117/54392/215387/18005/66977/12034/18817/26934/19384/19385/67045/68193/72415/68549/14211/54141/70385/21335/21973/72119/69716/68612/26951	51
Downregulated	GO:0002181	cytoplasmic translation	19/491	92/23174	6.1e-14	7.6e-12	6.24e-12	234734/68184/67204/55944/98221/19896/67025/66480/319195/68193/114641/67671/19988/26961/16898/66475/27370/54127/20090	19
Downregulated	GO:0000387	spliceosomal snRNP assembly	11/491	30/23174	1.31e-11	1.11e-09	9.07e-10	12729/216766/27756/27374/214572/68988/20630/107686/20643/69878/20901	11
Downregulated	GO:0043038	amino acid activation	12/491	45/23174	1.09e-10	7.24e-09	5.94e-09	234734/224805/66590/353172/15115/105148/85305/107045/70223/104458/110960/22321	12
