# Supplementary material for: FOXO1-mediated lipid metabolism maintains mammalian embryos in dormancy
Source: Nat Cell Biol. 2024 Jan 4;26(2):181–93. doi: 10.1038/s41556-023-01325-3 (PMC10866708; doi:10.1038/s41556-023-01325-3)
Supplement: Supplementary file 22 — Statistical source data. [file 41556_2023_1325_MOESM22_ESM.xlsx]

## Sheet: EDF 1B
Pluripotency gene expression in ESC
symbol	entry_1h	entry_3	entry_6h	entry_12h	entry_24h	entry_48h	release_1h	release_3h	release_6h	release_12h	release_24h	release_48h
Sp100	-0.0702	-0.204	-0.357	0.122	0.457	-0.184	0.131	0.113	0.167	-0.308	-0.0798	-0.281
Dazl	0.415	0.186	-0.54	0.056	0.448	0.989	1.08	1.01	1.1	0.408	0.835	0.606
Zfp42	-0.0989	-0.0753	0.456	0.132	0.232	-0.562	-0.333	-0.259	-0.257	-0.0555	0.199	-0.101
Nanog	0.0129	-1.01	-0.962	-0.26	0.716	0.0958	-1.4	0.556	-0.446	0.371	-0.533	0.599
Tbx3	-0.00603	0.334	-0.553	0.103	0.352	0.612	0.75	0.737	0.461	0.0792	-0.064	-0.0532
Klf4	-0.462	-0.543	1.07	1.09	0.943	0.905	0.965	0.956	0.712	-0.626	-1.54	-0.44
Klf2	-0.16	-0.861	-0.0208	-1.05	-0.73	-1.6	-0.0691	-0.794	-0.181	-1.06	-0.173	-1.61
Pou5f1	-0.128	-0.394	-0.732	-0.455	-0.243	-0.137	-0.116	-0.155	-0.219	0.194	0.0122	-0.271
Esrrb	-0.201	-0.0939	0.0878	0.269	0.405	0.572	0.289	0.315	0.23	-0.000169	0.119	0.402
Sox2	-0.0648	0.211	0.308	2.07	2.11	1.76	2.11	-0.093	0.821	0.833	0.302	1.6
Stage-specific TE marker expression in TSC
symbol	entry_1h	entry_3h	entry_12h	entry_6h	entry_24h	entry_48h	release_0h	release_1h	release_3h	release_6h	release_12h	release_24h	release_48h	cluster
Tead4	-0.33	0.199	-0.333	0.00576	-0.35	-0.304	-0.62	-0.82	-0.02	-0.62	0.00716	0.0253	-0.336	early_TE
Klf5	-0.16	0.314	0.704	0.935	0.18	-0.338	1.16	0.818	0.308	1.15	0.217	0.187	-0.322	early_TE
Cdx2	0.193	0.836	0.697	0.405	-0.17	0.27	1.16	1.61	1.89	0.855	0.689	-0.112	-0.756	early_TE
Eomes	-0.211	-0.0973	-0.144	-0.0344	0.108	-0.138	-0.283	-0.576	-1.03	-0.872	-0.759	-0.303	-1.14	early_TE
Esrrb	-0.365	-0.529	-0.122	0.0595	-0.128	0.169	-5.24	-4.71	-5.14	-4.7	-5.55	-4.58	-4.86	early_TE
Ddah1	0.121	-0.0588	-0.0887	-0.074	-0.294	-0.237	-0.185	-0.25	-0.162	-0.329	-0.517	-0.786	-1.23	early_TE
Hspd1	0.231	0.257	0.00492	0.191	-0.0384	-0.091	-0.251	-0.229	-0.227	-0.283	-0.0886	0.0603	0.246	early_TE
Gsto1	0.0754	-0.0793	-0.0237	-0.0432	-0.0219	-0.216	-0.492	-0.502	-0.473	-0.536	-0.76	-0.79	-1.02	early_TE
Utf1	0.0341	-0.0579	-0.0842	-0.126	-0.28	-0.358	0.34	0.0543	0.127	0.154	0.21	0.102	-0.176	early_TE
Tfap2c	0.075	0.131	-0.109	0.259	-0.271	-0.158	0.753	0.66	0.795	0.595	0.547	0.689	0.702	blast_earlyimp
Foxd3	-0.297	-0.0558	0.61	-0.146	0.233	0.029	-0.869	-0.0104	0.158	0.0444	-0.29	0.199	0.124	blast_earlyimp
Gata3	-0.242	0.102	-0.107	-0.0116	-0.0417	0.186	0.62	0.695	0.515	0.226	-1.32	-0.834	-0.0306	blast_earlyimp
Flt1	0.452	0.276	0.736	1.06	0.838	0.107	1.64	2.15	2.7	2.54	1.49	1.07	0.241	diff_trophoblast
Krt8	0.208	0.363	0.34	0.355	0.316	0.182	-0.0887	-0.12	-0.118	-0.00134	0.289	0.341	0.632	diff_trophoblast
Krt18	0.289	0.406	0.336	0.337	0.404	0.237	-0.209	-0.119	-0.0878	-0.0431	0.209	0.225	0.41	diff_trophoblast
Cited2	-0.226	-0.44	-0.201	0.522	-0.92	-0.145	-0.182	-0.628	-0.256	0.381	-0.216	0.59	-0.0919	diff_trophoblast
Gjb2	0.485	0.289	0.26	0.751	0.081	0.595	0.229	0.437	0.668	0.195	0.79	0.624	0.677	diff_trophoblast
Nrk	-0.681	-0.799	-0.835	-0.981	-0.74	-0.62	-3.74	-3.37	-3.56	-3.13	-2.98	-3.36	-0.754	diff_trophoblast

## Sheet: EDF1C
ESCs										TSCs
Cells	condition	replicate	colony	AreaShape_Area	Intensity_IntegratedIntensity_DAPI	Intensity_IntegratedIntensity_pmTOR	Area_corr_pmTOR	DAPI_norm_pmTOR		Cells	condition	replicate	colony	AreaShape_Area	Intensity_IntegratedIntensity_DAPI	Intensity_IntegratedIntensity_pmTOR	Area_corr_pmTOR	DAPI_norm_pmTOR
E14	normal	rep1	colony1	2692	1020.31	182.314	0.0677243	0.178684		TS	normal	rep1	colony1	6165	1817.95	225.31	0.0365466	0.123936
E14	normal	rep1	colony1	1752	621.349	196.078	0.111917	0.315569		TS	normal	rep1	colony1	4391	793.918	0	0	0
E14	normal	rep1	colony1	3108	841.875	520.765	0.167556	0.618578		TS	normal	rep1	colony1	5486	1401.5	730.604	0.133176	0.521302
E14	normal	rep1	colony1	2335	874.251	248.392	0.106378	0.28412		TS	normal	rep1	colony1	3111	943.827	316.275	0.101663	0.335098
E14	normal	rep1	colony1	3065	1049.39	206.063	0.0672309	0.196364		TS	normal	rep1	colony1	4232	1131.38	279.953	0.0661515	0.247444
E14	normal	rep1	colony1	3227	982.569	53.4235	0.0165552	0.0543713		TS	normal	rep1	colony1	4685	924.161	276.384	0.0589935	0.299065
E14	normal	rep1	colony1	2481	651.251	0	0	0		TS	normal	rep1	colony1	7155	1974.62	280.769	0.0392409	0.142188
E14	normal	rep1	colony1	3007	1352.2	243.125	0.0808532	0.1798		TS	normal	rep1	colony1	9142	2533.62	1215.96	0.133009	0.479933
E14	normal	rep1	colony1	1822	654.788	374.51	0.205549	0.571956		TS	normal	rep1	colony1	11309	2465.54	1075.45	0.0950966	0.436192
E14	normal	rep1	colony1	1799	843.859	254.129	0.141261	0.301152		TS	normal	rep1	colony1	3182	908.267	392.667	0.123402	0.432325
E14	normal	rep1	colony1	2010	779.953	448.408	0.223088	0.574917		TS	normal	rep1	colony1	4672	1114.69	179.937	0.038514	0.161424
E14	normal	rep1	colony1	1417	601.761	235.486	0.166187	0.391329		TS	normal	rep1	colony1	8112	1440.11	1252.93	0.154453	0.870021
E14	normal	rep1	colony1	1505	472.071	200.733	0.133378	0.425219		TS	normal	rep1	colony1	6489	2118.13	1033.21	0.159225	0.487794
E14	normal	rep1	colony1	1529	673.776	270.38	0.176835	0.401291		TS	normal	rep1	colony1	3086	816.271	234.251	0.0759076	0.286977
E14	normal	rep1	colony1	2356	908.208	115.482	0.0490163	0.127154		TS	normal	rep1	colony1	5325	1526.27	138.808	0.0260672	0.0909458
E14	normal	rep1	colony1	2330	848.471	26.3569	0.011312	0.031064		TS	normal	rep1	colony1	4977	1261.44	117.694	0.0236476	0.0933017
E14	normal	rep1	colony1	3345	800.051	0	0	0		TS	normal	rep1	colony2	5174	1308.36	790.09	0.152704	0.60388
E14	normal	rep1	colony1	1943	484.043	117.376	0.0604099	0.242492		TS	normal	rep1	colony2	5135	1890.46	684.326	0.133267	0.361988
E14	normal	rep1	colony1	1688	496.016	48.8627	0.0289471	0.0985105		TS	normal	rep1	colony2	8737	2807.03	436.557	0.0499664	0.155523
E14	normal	rep1	colony1	1580	455.078	31.9961	0.0202507	0.0703089		TS	normal	rep1	colony2	4075	811.561	712.62	0.174876	0.878085
E14	normal	rep1	colony1	1614	401.486	112.71	0.0698326	0.280731		TS	normal	rep1	colony2	3306	554.18	0.439216	0.000132854	0.00079255
E14	normal	rep1	colony1	1540	535.38	151.729	0.0985256	0.283405		TS	normal	rep1	colony2	5274	1903.42	720.655	0.136643	0.378611
E14	normal	rep1	colony1	1602	402.502	120.792	0.0754009	0.300103		TS	normal	rep1	colony2	4859	1002.03	491.996	0.101255	0.491001
E14	normal	rep1	colony1	1433	539.329	317.278	0.221409	0.588283		TS	normal	rep1	colony2	3758	1085.01	299.8	0.0797765	0.27631
E14	normal	rep1	colony1	1518	698.769	473.808	0.312126	0.678061		TS	normal	rep1	colony2	4921	1435.93	139.224	0.0282917	0.0969568
E14	normal	rep1	colony1	1500	631.275	267.149	0.178099	0.42319		TS	normal	rep1	colony2	3642	614.243	6.18039	0.00169698	0.0100618
E14	normal	rep1	colony1	1885	743.557	273.769	0.145235	0.368188		TS	normal	rep1	colony2	3626	952.212	197.996	0.0546045	0.207933
E14	normal	rep1	colony1	1949	352.71	0	0	0		TS	normal	rep1	colony2	8404	2728.75	1125.97	0.133981	0.412633
E14	normal	rep1	colony1	2536	1444.55	546.71	0.21558	0.378464		TS	normal	rep1	colony2	2857	777.384	373.267	0.13065	0.480157
E14	normal	rep1	colony1	1988	650.071	319.329	0.160628	0.491223		TS	normal	rep1	colony2	4294	1254.79	720.624	0.167821	0.574297
E14	normal	rep1	colony1	1890	874.047	135.945	0.0719286	0.155535		TS	normal	rep1	colony2	7433	1872.35	990.639	0.133276	0.52909
E14	normal	rep1	colony1	1805	644.451	99.8353	0.0553104	0.154915		TS	normal	rep1	colony2	6701	1878.98	454.259	0.0677897	0.241758
E14	normal	rep1	colony1	1874	522.592	242.569	0.129439	0.464164		TS	normal	rep1	colony2	3071	1229.77	412.863	0.134439	0.335724
E14	normal	rep1	colony1	1770	778.396	146.388	0.0827052	0.188064		TS	normal	rep1	colony2	7579	2242.83	990.988	0.130754	0.441847
E14	normal	rep1	colony1	2057	635.526	306.557	0.149031	0.482368		TS	normal	rep1	colony2	3191	974.769	297.804	0.0933262	0.305512
E14	normal	rep1	colony1	2983	1199.33	396.741	0.133001	0.330801		TS	normal	rep1	colony2	2606	839.749	317.922	0.121996	0.378591
E14	normal	rep1	colony1	3106	1044.89	824.098	0.265325	0.78869		TS	normal	rep1	colony2	8052	3068.58	1472.3	0.182849	0.479798
E14	normal	rep1	colony1	2859	872.078	881.824	0.308438	1.01117		TS	normal	rep1	colony2	3320	1294.45	353.867	0.106586	0.273373
E14	normal	rep1	colony1	1546	411.471	0	0	0		TS	normal	rep1	colony3	4227	262.529	0	0	0
E14	normal	rep1	colony1	1881	807.475	117.329	0.0623761	0.145304		TS	normal	rep1	colony3	5280	588.4	197.627	0.0374294	0.335873
E14	normal	rep1	colony1	4318	929.792	707.726	0.163901	0.761165		TS	normal	rep1	colony3	4119	561.694	93.3922	0.0226735	0.166269
E14	normal	rep1	colony1	1895	489.353	20.4941	0.0108148	0.04188		TS	normal	rep1	colony3	5707	687.126	595.671	0.104375	0.866902
E14	normal	rep1	colony1	2127	498.275	406.831	0.19127	0.81648		TS	normal	rep1	colony3	3224	444.2	50.7176	0.0157313	0.114178
E14	normal	rep1	colony1	2430	540.231	522.239	0.214913	0.966695		TS	normal	rep1	colony3	4678	803.576	5.72157	0.00122308	0.00712013
E14	normal	rep1	colony1	1655	877.659	328.51	0.198495	0.374302		TS	normal	rep1	colony3	4262	537.588	1.66667	0.000391053	0.00310027
E14	normal	rep1	colony1	1643	931.906	365.42	0.22241	0.392121		TS	normal	rep1	colony3	4400	483.239	41.9922	0.00954367	0.0868972
E14	normal	rep1	colony1	2033	521.255	394.722	0.194157	0.757252		TS	normal	rep1	colony3	6560	515.651	7.6549	0.00116691	0.0148451
E14	normal	rep1	colony1	3859	2244.39	575.271	0.149072	0.256315		TS	normal	rep1	colony3	3382	417.678	321.439	0.0950441	0.769585
E14	normal	rep1	colony1	1618	374.8	0	0	0		TS	normal	rep1	colony3	11191	1474.31	254.29	0.0227227	0.172481
E14	normal	rep1	colony1	1831	476.169	281.647	0.153821	0.591486		TS	normal	rep1	colony3	4348	587.506	235.012	0.0540505	0.400016
E14	normal	rep1	colony1	2468	1237.3	375.925	0.15232	0.303827		TS	normal	rep1	colony3	6166	1034.51	393.153	0.0637614	0.380038
E14	normal	rep1	colony1	1750	465.71	283.718	0.162124	0.609216		TS	normal	rep1	colony3	2705	248.267	86.6314	0.0320264	0.348945
E14	normal	rep1	colony1	3442	1495.02	107.204	0.0311458	0.0717072		TS	normal	rep1	colony3	3564	376.526	296.812	0.0832805	0.788291
E14	normal	rep1	colony1	2997	1824.38	339.898	0.113413	0.186308		TS	normal	rep1	colony3	3662	439.255	133.204	0.0363746	0.30325
E14	normal	rep1	colony1	1674	924.349	222.478	0.132902	0.240687		TS	normal	rep1	colony3	4856	928.894	848.396	0.174711	0.91334
E14	normal	rep1	colony1	2292	631.137	0.843137	0.000368	0.0013359		TS	normal	rep1	colony3	6712	1056	652.227	0.0971733	0.61764
E14	normal	rep1	colony1	1162	788.639	159.329	0.137117	0.202031		TS	normal	rep1	colony3	5205	608.271	1244.12	0.239024	2.04534
E14	normal	rep1	colony1	2227	427.082	649.271	0.291545	1.52025		TS	normal	rep1	colony3	4735	590.435	696.416	0.147078	1.1795
E14	normal	rep1	colony1	1966	926.153	379.306	0.192933	0.40955		TS	normal	rep1	colony3	5897	634.043	10.1686	0.00172437	0.0160378
E14	normal	rep1	colony1	1528	1006.18	200.557	0.131254	0.199325		TS	normal	rep1	colony3	5664	656.639	926.384	0.163557	1.4108
E14	normal	rep1	colony1	1780	628.718	23.8	0.0133708	0.0378548		TS	normal	rep1	colony3	3594	760.439	475.208	0.132223	0.624912
E14	normal	rep1	colony1	1162	539.275	267.863	0.230519	0.496709		TS	normal	rep1	colony3	3309	273.455	22.1843	0.00670424	0.081126
E14	normal	rep1	colony1	3875	2776	311.808	0.0804665	0.112323		TS	normal	rep1	colony3	2693	287.361	652.58	0.242325	2.27094
E14	normal	rep1	colony1	2869	1559.23	491.02	0.171147	0.314911		TS	normal	rep1	colony3	2739	228.596	0	0	0
E14	normal	rep1	colony1	2708	1259.38	511.827	0.189006	0.406413		TS	normal	rep1	colony3	4203	850.035	439.98	0.104682	0.517602
E14	normal	rep1	colony1	1522	1218.71	190.6	0.12523	0.156394		TS	normal	rep1	colony3	11880	1586.18	2786.27	0.234534	1.75659
E14	normal	rep1	colony1	2732	1236.65	159.906	0.0585307	0.129306		TS	normal	rep1	colony3	3544	369.659	823.729	0.232429	2.22835
E14	normal	rep1	colony1	3176	1291.03	723.012	0.227649	0.560028		TS	normal	rep1	colony3	5865	1198.85	921.063	0.157044	0.76829
E14	normal	rep1	colony1	1639	765.267	105.388	0.0643003	0.137714		TS	normal	rep1	colony3	3444	622.345	418.392	0.121484	0.672283
E14	normal	rep1	colony1	1258	454.949	4.7098	0.00374388	0.0103524		TS	normal	rep1	colony3	3039	455.871	0.164706	5.41974e-05	0.0003613
E14	normal	rep1	colony1	2120	1065.28	327.157	0.154319	0.307108		TS	normal	rep1	colony3	3736	426.42	5.47059	0.00146429	0.0128291
E14	normal	rep1	colony1	1431	566.957	0	0	0		TS	normal	rep1	colony3	3903	611.059	649.969	0.166531	1.06368
E14	normal	rep1	colony1	1806	1182.48	48.4392	0.0268213	0.040964		TS	normal	rep1	colony3	8909	1682.88	1050.96	0.117967	0.624504
E14	normal	rep1	colony1	4657	1879.63	1094.54	0.235031	0.582317		TS	normal	rep1	colony3	3672	727.427	605.302	0.164843	0.832113
E14	normal	rep1	colony1	1560	523.792	35.3882	0.0226848	0.0675616		TS	normal	rep1	colony3	9756	1697.87	2004.75	0.205489	1.18075
E14	normal	rep1	colony1	3231	1535.04	495.753	0.153436	0.322958		TS	normal	rep1	colony4	3885	1565.89	684.537	0.1762	0.437156
E14	normal	rep1	colony1	2286	476.808	313.784	0.137263	0.658094		TS	normal	rep1	colony4	3525	934.055	256.314	0.0727131	0.27441
E14	normal	rep1	colony1	2097	686.722	494.122	0.235633	0.719537		TS	normal	rep1	colony4	5264	1137.39	357.604	0.0679339	0.314407
E14	normal	rep1	colony1	1922	1195.14	182.867	0.095144	0.153008		TS	normal	rep1	colony4	3869	486.808	358.22	0.0925871	0.735854
E14	normal	rep1	colony1	3925	2006.78	812.039	0.206889	0.404647		TS	normal	rep1	colony4	4877	975.776	167.212	0.0342858	0.171363
E14	normal	rep1	colony1	1589	715.604	62.4392	0.0392947	0.0872539		TS	normal	rep1	colony4	3952	659.682	305.859	0.0773934	0.463646
E14	normal	rep1	colony1	1862	725.224	238.125	0.127887	0.328348		TS	normal	rep1	colony4	6915	1091.38	331.58	0.0479509	0.303817
E14	normal	rep1	colony1	1420	879.067	190.765	0.134341	0.217008		TS	normal	rep1	colony4	4109	991.678	122.294	0.0297625	0.12332
E14	normal	rep1	colony1	1695	1096.55	247.118	0.145792	0.22536		TS	normal	rep1	colony4	2987	452.561	58.2549	0.0195028	0.128723
E14	normal	rep1	colony1	1670	935.404	114.251	0.0684138	0.122141		TS	normal	rep1	colony4	4384	779.059	336.373	0.0767273	0.431768
E14	normal	rep1	colony1	2463	1288.05	416.384	0.169056	0.323268		TS	normal	rep1	colony4	6439	894.49	192.667	0.0299218	0.215393
E14	normal	rep1	colony1	2709	1616.49	540.627	0.199567	0.334445		TS	normal	rep1	colony4	9252	1320.2	1494.15	0.161495	1.13176
E14	normal	rep1	colony1	4120	2182.49	596.592	0.144804	0.273354		TS	normal	rep1	colony4	6945	1014.11	404.424	0.0582323	0.398797
E14	normal	rep1	colony1	1623	1233.16	239.655	0.147662	0.194343		TS	normal	rep1	colony4	7152	949.647	568.737	0.0795214	0.598893
E14	normal	rep1	colony1	2947	1752.83	228.31	0.0774719	0.130252		TS	normal	rep1	colony4	5083	1203.18	442.439	0.0870429	0.367725
E14	normal	rep1	colony1	1795	664.831	0	0	0		TS	normal	rep1	colony4	5608	1211.69	454.145	0.0809817	0.374803
E14	normal	rep1	colony1	2032	609.518	0	0	0		TS	normal	rep1	colony4	3299	569.404	72.6392	0.0220186	0.127571
E14	normal	rep1	colony1	2151	1049.94	0	0	0		TS	normal	rep1	colony4	5268	817.561	180.608	0.0342839	0.220911
E14	normal	rep1	colony1	5207	1725.31	0	0	0		TS	normal	rep1	colony4	2847	758.29	347.329	0.121998	0.458043
E14	normal	rep1	colony2	1923	628.702	449.341	0.233667	0.714713		TS	normal	rep1	colony4	3418	666.278	399.961	0.117016	0.600291
E14	normal	rep1	colony2	2070	614.224	482.031	0.232865	0.784782		TS	normal	rep1	colony4	6260	912.824	570.882	0.0911953	0.625403
E14	normal	rep1	colony2	1824	589.243	468.808	0.257022	0.79561		TS	normal	rep1	colony4	6038	801.682	140.035	0.0231923	0.174677
E14	normal	rep1	colony2	2881	502.816	18.6078	0.00645881	0.0370073		TS	normal	rep1	colony4	3054	1233.39	195.196	0.0639149	0.15826
E14	normal	rep1	colony2	4685	1121.72	1762.5	0.3762	1.57124		TS	normal	rep1	colony4	8088	1033.45	967.106	0.119573	0.935802
E14	normal	rep1	colony2	2048	402.404	617.878	0.301698	1.53547		TS	normal	rep1	colony4	2805	355.647	479.588	0.170976	1.34849
E14	normal	rep1	colony2	1681	526.055	373.675	0.222293	0.710334		TS	normal	rep1	colony4	5948	686.4	1031.61	0.173438	1.50293
E14	normal	rep1	colony2	2041	545.153	217.776	0.106701	0.399478		TS	normal	rep1	colony4	6664	1482.55	362.149	0.0543441	0.244275
E14	normal	rep1	colony2	1909	574.204	482.337	0.252665	0.84001		TS	normal	rep1	colony4	7843	1393.29	479.09	0.0610851	0.343854
E14	normal	rep1	colony2	2226	525.024	495.447	0.222573	0.943666		TS	normal	rep1	colony4	5098	684.114	823.686	0.16157	1.20402
E14	normal	rep1	colony2	1763	536.298	273.549	0.155161	0.510069		TS	normal	rep1	colony4	4646	902.847	104.918	0.0225824	0.116208
E14	normal	rep1	colony2	3027	775.341	916.929	0.302917	1.18261		TS	normal	rep1	colony4	8305	1306.5	1305.95	0.157249	0.99958
E14	normal	rep1	colony2	1944	459.702	535.922	0.27568	1.1658		TS	normal	rep1	colony4	4523	565.239	589.831	0.130407	1.04351
E14	normal	rep1	colony2	2052	371.749	21.3294	0.0103944	0.0573758		TS	normal	rep1	colony4	4624	767.922	619.675	0.134013	0.80695
E14	normal	rep1	colony2	2537	816.663	687.004	0.270794	0.841233		TS	normal	rep1	colony4	5462	921.957	876.427	0.160459	0.950617
E14	normal	rep1	colony2	2330	625.855	293.212	0.125842	0.468498		TS	normal	rep1	colony4	6775	1179.02	1449.38	0.21393	1.22931
E14	normal	rep1	colony2	2577	437.929	482.522	0.187242	1.10182		TS	normal	rep1	colony4	3384	577.726	22.9961	0.00679553	0.0398045
E14	normal	rep1	colony2	2400	733.016	779.498	0.324791	1.06341		TS	normal	rep1	colony4	11940	1945.56	719.835	0.0602877	0.369989
E14	normal	rep1	colony2	3573	685.878	695.769	0.19473	1.01442		TS	normal	rep1	colony4	12012	1913.91	1840.94	0.153258	0.961873
E14	normal	rep1	colony2	1572	314.012	426.565	0.271352	1.35844		TS	normal	rep1	colony4	5906	1079.03	694.137	0.117531	0.643297
E14	normal	rep1	colony2	1639	499.902	564.345	0.344323	1.12891		TS	normal	rep1	colony4	3589	417.627	555.4	0.154751	1.32989
E14	normal	rep1	colony2	1978	334.816	399.078	0.201759	1.19193		TS	normal	rep1	colony4	3460	694.91	202.886	0.0586377	0.291961
E14	normal	rep1	colony2	3306	1245.9	677.4	0.2049	0.543704		TS	normal	rep1	colony4	3391	749.784	390.475	0.11515	0.520782
E14	normal	rep1	colony2	1655	676.376	546.643	0.330298	0.808194		TS	normal	rep1	colony4	3956	1041.36	272.678	0.0689278	0.261848
E14	normal	rep1	colony2	2068	568.761	869.349	0.420382	1.5285		TS	normal	rep1	colony4	4586	953.431	725.082	0.158108	0.760498
E14	normal	rep1	colony2	3067	889.071	775.098	0.252722	0.871807		TS	normal	rep1	colony4	3700	1074.03	217.918	0.0588967	0.202898
E14	normal	rep1	colony2	1515	321.443	413.035	0.272631	1.28494		TS	normal	rep1	colony4	3801	505.769	28.4745	0.00749132	0.0562995
E14	normal	rep1	colony2	1766	561.396	589.012	0.333529	1.04919		TS	normal	rep1	colony4	5623	1617.95	390.788	0.0694982	0.241534
E14	normal	rep1	colony2	2117	378.62	38.1922	0.0180407	0.100872		TS	normal	rep1	colony4	3359	805.969	264.69	0.0788003	0.328413
E14	normal	rep1	colony2	3359	1002.74	309.369	0.0921014	0.308524		TS	normal	rep1	colony4	2659	622.227	227.498	0.0855577	0.365619
E14	normal	rep1	colony2	1684	555.596	520.957	0.309357	0.937654		TS	normal	rep1	colony4	4887	1180.89	148.114	0.0303077	0.125425
E14	normal	rep1	colony2	2200	772.576	691.353	0.314251	0.894867		TS	normal	rep1	colony4	3810	910.576	107.263	0.028153	0.117797
E14	normal	rep1	colony2	2050	642.02	788.722	0.384742	1.2285		TS	normal	rep1	colony5	3019	519.082	167.867	0.0556034	0.323391
E14	normal	rep1	colony2	2533	937.322	1037.37	0.409543	1.10674		TS	normal	rep1	colony5	4242	731.91	62.3294	0.0146934	0.08516
E14	normal	rep1	colony2	1803	634.204	288.694	0.160119	0.455207		TS	normal	rep1	colony5	5269	769.353	21.2039	0.00402428	0.0275607
E14	normal	rep1	colony2	2324	689.545	400.714	0.172424	0.581128		TS	normal	rep1	colony5	3060	282.976	547.922	0.179059	1.93628
E14	normal	rep1	colony2	1703	335.196	113.647	0.0667334	0.339047		TS	normal	rep1	colony5	4162	698.137	3.90196	0.000937521	0.0055891
E14	normal	rep1	colony2	2071	334.988	0	0	0		TS	normal	rep1	colony5	5234	546.565	738.78	0.14115	1.35168
E14	normal	rep1	colony2	2222	465.49	1.38039	0.000621	0.00296546		TS	normal	rep1	colony5	6999	687.02	927.776	0.132558	1.35044
E14	normal	rep1	colony2	2468	626.765	132.169	0.0535529	0.210874		TS	normal	rep1	colony5	3053	480.42	32.9255	0.0107846	0.0685349
E14	normal	rep1	colony2	2007	444.11	304.439	0.151689	0.685504		TS	normal	rep1	colony5	6439	1000.31	0.45098	7.00389e-05	0.000450839
E14	normal	rep1	colony2	2385	504.047	21.0471	0.00882476	0.0417561		TS	normal	rep1	colony5	3714	401.796	0.301961	8.13034e-05	0.000751527
E14	normal	rep1	colony2	1581	370.976	91.1059	0.0576255	0.245584		TS	normal	rep1	colony5	3073	361.329	262.549	0.0854374	0.72662
E14	normal	rep1	colony2	2294	1052.42	472.224	0.205852	0.448703		TS	normal	rep1	colony5	5095	504.016	9.6902	0.0019019	0.019226
E14	normal	rep1	colony2	1863	700.663	619.6	0.332582	0.884306		TS	normal	rep1	colony5	6225	719.678	949.757	0.152571	1.3197
E14	normal	rep1	colony3	2570	654.745	43.949	0.0171008	0.0671239		TS	normal	rep1	colony5	2759	282.918	189.18	0.0685685	0.668677
E14	normal	rep1	colony3	2240	646.914	21.451	0.00957633	0.0331589		TS	normal	rep1	colony5	5586	449.086	0.662745	0.000118644	0.00147576
E14	normal	rep1	colony3	3380	892.816	56.5137	0.01672	0.0632983		TS	normal	rep1	colony5	3272	459.863	241.533	0.0738183	0.525229
E14	normal	rep1	colony3	1796	389.361	193.043	0.107485	0.495795		TS	normal	rep1	colony5	7652	703.094	607.478	0.0793882	0.864007
E14	normal	rep1	colony3	1958	327.82	4.39216	0.00224319	0.0133981		TS	normal	rep1	colony5	4603	549.604	199.271	0.0432915	0.362571
E14	normal	rep1	colony3	1537	361.788	122.102	0.0794418	0.337496		TS	normal	rep1	colony5	5110	587.498	586.231	0.114722	0.997844
E14	normal	rep1	colony3	1664	319.784	12.6745	0.00761689	0.0396346		TS	normal	rep1	colony5	9811	1078.21	22.8627	0.00233032	0.0212044
E14	normal	rep1	colony3	1813	1211.93	663.984	0.366235	0.547874		TS	normal	rep1	colony5	3631	365.533	8.51765	0.00234581	0.023302
E14	normal	rep1	colony3	1668	1037.37	672.012	0.402885	0.647802		TS	normal	rep1	colony5	5127	481.792	696.165	0.135784	1.44495
E14	normal	rep1	colony3	1536	275.788	0	0	0		TS	normal	rep1	colony5	3440	432.616	526.514	0.153056	1.21705
E14	normal	rep1	colony3	1600	699.451	383.882	0.239926	0.548834		TS	normal	rep1	colony5	3471	448.624	285.808	0.0823416	0.637077
E14	normal	rep1	colony3	1578	942.271	404.106	0.256087	0.428864		TS	normal	rep1	colony5	4986	456.871	678.784	0.136138	1.48573
E14	normal	rep1	colony3	3153	814.667	334.22	0.106001	0.410253		TS	normal	rep1	colony5	4058	583.51	565.471	0.139347	0.969085
E14	normal	rep1	colony3	1154	330.447	0.027451	2.38e-05	8.31e-05		TS	normal	rep1	colony5	5925	623.761	1305.62	0.220357	2.09314
E14	normal	rep1	colony3	2608	1758.79	795.106	0.304872	0.452076		TS	normal	rep1	colony5	6051	770.204	785.953	0.129888	1.02045
E14	normal	rep1	colony3	2651	845.875	1.15294	0.000435	0.00136302		TS	normal	rep1	colony5	3022	361.706	376.886	0.124714	1.04197
E14	normal	rep1	colony3	1978	793.408	637.039	0.322062	0.802915		TS	normal	rep1	colony5	3046	308.082	148.267	0.0486759	0.481257
E14	normal	rep1	colony3	1645	622.722	482.227	0.293147	0.774387		TS	normal	rep1	colony5	5379	592.878	755.275	0.140412	1.27391
E14	normal	rep1	colony3	2463	1121.18	844.388	0.342829	0.753124		TS	normal	rep1	colony5	3600	444.851	422.102	0.117251	0.948861
E14	normal	rep1	colony3	2481	707.275	180.376	0.0727031	0.25503		TS	normal	rep1	colony5	9320	1419.91	1055.21	0.11322	0.743156
E14	normal	rep1	colony3	2060	848.706	654.329	0.317636	0.770973		TS	normal	rep1	colony5	6718	844.439	1306.32	0.19445	1.54696
E14	normal	rep1	colony3	1981	832.561	574.871	0.290192	0.690485		TS	normal	rep1	colony5	3224	275.541	144.957	0.0449618	0.526081
E14	normal	rep1	colony3	2400	1625.7	941.467	0.392278	0.579115		TS	normal	rep1	colony5	8984	1252.32	1343.48	0.149541	1.07279
E14	normal	rep1	colony3	1500	838.639	230.18	0.153454	0.274469		TS	normal	rep1	colony5	4394	416.204	298.925	0.0680304	0.718219
E14	normal	rep1	colony3	1866	636.451	353.349	0.189362	0.555187		TS	normal	rep1	colony5	3110	306.788	438.596	0.141028	1.42964
E14	normal	rep1	colony3	2188	368.565	0	0	0		TS	normal	rep1	colony5	3764	430.78	264.282	0.0702132	0.613497
E14	normal	rep1	colony3	2604	439.027	149.702	0.0574892	0.340985		TS	normal	rep1	colony5	6015	747.655	1511.22	0.251242	2.02128
E14	normal	rep1	colony3	1515	630.271	390.043	0.257454	0.61885		TS	normal	rep1	colony5	2156	263.957	491.227	0.227842	1.86101
E14	normal	rep1	colony3	2040	1676.18	704.392	0.34529	0.420237		TS	normal	rep1	colony5	5995	604.431	1502.97	0.250704	2.48658
E14	normal	rep1	colony3	2494	538.027	128.549	0.0515433	0.238927		TS	normal	rep1	colony5	3550	264.753	353.161	0.0994819	1.33393
E14	normal	rep1	colony3	1721	497.267	8.25098	0.00479429	0.0165927		TS	normal	rep1	colony5	6390	842.396	1249.05	0.19547	1.48274
E14	normal	rep1	colony3	1209	690.847	575.573	0.476073	0.83314		TS	normal	rep1	colony5	5676	677.859	394.2	0.0694503	0.581537
E14	normal	rep1	colony3	1133	827.094	345.031	0.304529	0.417161		TS	normal	rep1	colony5	2424	338.012	212.067	0.0874863	0.627394
E14	normal	rep1	colony3	1816	479.996	106.451	0.0586184	0.221775		TS	normal	rep1	colony5	4383	599.647	93.0824	0.0212371	0.155229
E14	normal	rep1	colony3	2003	830.784	728.91	0.363909	0.877375		TS	normal	rep1	colony5	3355	560.447	692.549	0.206423	1.23571
E14	normal	rep1	colony3	1549	753.584	305.757	0.19739	0.405737		TS	normal	rep1	colony5	2219	339.031	441.012	0.198743	1.3008
E14	normal	rep1	colony3	2433	2006.23	813.286	0.334273	0.405381		TS	normal	rep1	colony5	4568	746.722	947.133	0.207341	1.26839
E14	normal	rep1	colony3	3062	1055.02	65.4039	0.0213599	0.0619929		TS	normal	rep1	colony5	2269	273.376	559.89	0.246756	2.04806
E14	normal	rep1	colony3	2205	341.475	0	0	0		TS	normal	rep1	colony5	4091	583.737	79.6157	0.0194612	0.13639
E14	normal	rep1	colony3	1625	978.624	521.812	0.321115	0.53321		TS	normal	rep1	colony5	5509	717	496.078	0.0900487	0.691881
E14	normal	rep1	colony3	2406	583.369	592.024	0.246061	1.01484		TS	normal	rep1	colony5	8235	1784.19	922.62	0.112036	0.517108
E14	normal	rep1	colony3	2329	415.788	0	0	0		TS	normal	rep1	colony5	2309	487.871	326.561	0.14143	0.669359
E14	normal	rep1	colony3	1500	1104.69	501.859	0.334573	0.454298		TS	normal	rep1	colony5	6843	804.275	693.733	0.101379	0.862558
E14	normal	rep1	colony3	1885	475.11	367.333	0.194872	0.773155		TS	normal	rep1	colony5	4356	1271.07	597.102	0.137076	0.469763
E14	normal	rep1	colony3	1608	244.263	0	0	0		TS	normal	rep1	colony5	4835	549.545	366.694	0.0758416	0.667268
E14	normal	rep1	colony3	2103	1133.68	810.043	0.385185	0.714526		TS	normal	rep1	colony5	7410	1286.29	799.286	0.107866	0.621389
E14	normal	rep1	colony3	1584	491.776	88.1333	0.0556397	0.179214		TS	normal	rep1	colony5	6358	1243.09	375.961	0.0591319	0.30244
E14	normal	rep1	colony3	1141	637.651	72.0118	0.0631128	0.112933		TS	normal	rep1	colony5	2994	340.573	148.133	0.0494767	0.434954
E14	normal	rep1	colony3	1712	643.118	893.129	0.521688	1.38875		TS	normal	rep1	colony5	19675	2721.55	1553.84	0.0789753	0.57094
E14	normal	rep1	colony3	1569	446.678	495.91	0.316067	1.11022		TS	normal	rep2	colony1	4836	1095.36	279.616	0.0578196	0.255274
E14	normal	rep1	colony3	2743	907.855	355.984	0.129779	0.392116		TS	normal	rep2	colony1	3685	560.62	119.498	0.0324282	0.213154
E14	normal	rep1	colony3	2698	602.282	53.5137	0.0198346	0.0888516		TS	normal	rep2	colony1	9525	1406.38	1378.51	0.144725	0.980185
E14	normal	rep1	colony3	1523	505.396	5.61569	0.00368725	0.0111115		TS	normal	rep2	colony1	3866	380.863	408.09	0.105559	1.07149
E14	normal	rep1	colony3	2013	1120.37	812.224	0.403489	0.724961		TS	normal	rep2	colony1	5889	862.184	94.0196	0.0159653	0.109048
E14	normal	rep1	colony3	1397	705.533	213.514	0.152837	0.302627		TS	normal	rep2	colony1	6464	736.4	51.2431	0.00792747	0.069586
E14	normal	rep1	colony3	1469	1093.61	442.926	0.301515	0.405012		TS	normal	rep2	colony1	7589	749.035	895.518	0.118002	1.19556
E14	normal	rep1	colony3	2549	1328.09	206.878	0.0811606	0.155771		TS	normal	rep2	colony1	5824	985.204	696.682	0.119623	0.707145
E14	normal	rep1	colony3	1608	702.937	597.608	0.371647	0.850158		TS	normal	rep2	colony1	3265	558.804	500.69	0.153351	0.896003
E14	normal	rep1	colony3	3287	1211.2	15.4627	0.00470421	0.0127665		TS	normal	rep2	colony1	6660	872.322	477.424	0.0716852	0.547302
E14	normal	rep1	colony3	3672	1779.97	555.969	0.151408	0.312347		TS	normal	rep2	colony1	11488	1284.71	1132.31	0.0985649	0.88138
E14	normal	rep1	colony3	1678	627.651	484.529	0.288754	0.771973		TS	normal	rep2	colony1	5269	509.694	421.208	0.0799408	0.826393
E14	normal	rep1	colony3	2000	854.341	57.1686	0.0285843	0.0669155		TS	normal	rep2	colony1	7230	1093.78	1181.62	0.163433	1.08032
E14	normal	rep1	colony3	1494	581.886	2.4902	0.0016668	0.00427952		TS	normal	rep2	colony1	6828	946.467	898.843	0.131641	0.949683
E14	normal	rep1	colony3	1871	755.204	14.3765	0.00768384	0.0190365		TS	normal	rep2	colony1	9329	852.737	1310.23	0.140447	1.5365
E14	normal	rep1	colony3	2446	927.149	877.004	0.358546	0.945915		TS	normal	rep2	colony1	3582	365.78	221	0.0616974	0.604188
E14	normal	rep1	colony4	2060	338.153	0	0	0		TS	normal	rep2	colony1	3104	587.42	178.11	0.0573807	0.303207
E14	normal	rep1	colony4	2060	387.094	15.7176	0.00762993	0.0406042		TS	normal	rep2	colony1	4476	484.804	222.165	0.0496347	0.458257
E14	normal	rep1	colony4	1627	455.871	39.298	0.0241537	0.0862044		TS	normal	rep2	colony1	11998	1292.69	1659.69	0.138331	1.2839
E14	normal	rep1	colony4	2546	664.278	5.10196	0.00200391	0.00768046		TS	normal	rep2	colony1	6944	702.612	1050.78	0.151322	1.49553
E14	normal	rep1	colony4	2727	1136.15	789.098	0.289365	0.69454		TS	normal	rep2	colony1	3304	576	140.447	0.0425082	0.243832
E14	normal	rep1	colony4	2338	922.973	792.22	0.338845	0.858335		TS	normal	rep2	colony1	2691	298.11	761.788	0.283087	2.55539
E14	normal	rep1	colony4	2922	596.886	239.239	0.0818752	0.400812		TS	normal	rep2	colony1	3644	515.263	643.969	0.17672	1.24979
E14	normal	rep1	colony4	2388	869.255	284.506	0.11914	0.327299		TS	normal	rep2	colony1	7794	1599.23	770.188	0.0988181	0.4816
E14	normal	rep1	colony4	2070	455.62	5.81176	0.00280762	0.0127557		TS	normal	rep2	colony1	6076	721.62	1142.92	0.188104	1.58383
E14	normal	rep1	colony4	1571	618.855	748.051	0.476162	1.20877		TS	normal	rep2	colony1	2759	547.824	432.463	0.156746	0.78942
E14	normal	rep1	colony4	2003	372.11	0	0	0		TS	normal	rep2	colony1	4754	698.086	859.969	0.180894	1.23189
E14	normal	rep1	colony4	2612	1036.75	227.141	0.0869606	0.219091		TS	normal	rep2	colony1	4923	408.69	1152.33	0.234071	2.81957
E14	normal	rep1	colony4	2099	766.035	972.592	0.46336	1.26964		TS	normal	rep2	colony1	5830	687.518	1296.96	0.222464	1.88645
E14	normal	rep1	colony4	2071	723.902	904.376	0.436686	1.24931		TS	normal	rep2	colony1	3869	427.941	705.176	0.182263	1.64784
E14	normal	rep1	colony4	1822	518.82	129.063	0.0708358	0.248762		TS	normal	rep2	colony1	2961	561.373	93.2706	0.0314997	0.166147
E14	normal	rep1	colony4	1662	503.686	693.275	0.417133	1.3764		TS	normal	rep2	colony1	8751	736.118	1471.95	0.168203	1.99961
E14	normal	rep1	colony4	1924	690.82	109.373	0.0568464	0.158323		TS	normal	rep2	colony1	4680	462.902	911.4	0.194744	1.96888
E14	normal	rep1	colony4	1803	733.859	1028.46	0.570418	1.40144		TS	normal	rep2	colony1	3633	395.6	655.024	0.180298	1.65577
E14	normal	rep1	colony4	1652	563.576	283.384	0.17154	0.502832		TS	normal	rep2	colony1	9502	805.871	2009.79	0.211512	2.49393
E14	normal	rep1	colony4	1776	667.306	949.345	0.534541	1.42265		TS	normal	rep2	colony1	5871	822.004	1149.64	0.195816	1.39858
E14	normal	rep1	colony4	1475	558.855	703.016	0.476621	1.25796		TS	normal	rep2	colony1	7986	1175.95	1209.53	0.151457	1.02856
E14	normal	rep1	colony4	2756	480.396	0.305882	0.000111	0.000637		TS	normal	rep2	colony1	2441	208.114	543.2	0.222532	2.61011
E14	normal	rep1	colony4	1512	623.569	672.71	0.444914	1.07881		TS	normal	rep2	colony1	6857	609.047	1184.98	0.172814	1.94564
E14	normal	rep1	colony4	1367	377.698	466.133	0.34099	1.23414		TS	normal	rep2	colony1	3791	484.51	616.451	0.162609	1.27232
E14	normal	rep1	colony4	3017	758.424	9.45098	0.00313258	0.0124613		TS	normal	rep2	colony1	7553	649.616	1830.38	0.242338	2.81763
E14	normal	rep1	colony4	1387	572.133	372.086	0.268267	0.650349		TS	normal	rep2	colony1	3453	817.443	459.126	0.132964	0.56166
E14	normal	rep1	colony4	1414	544.004	693.847	0.490698	1.27544		TS	normal	rep2	colony1	3513	427.326	689.051	0.196143	1.61247
E14	normal	rep1	colony4	1455	493.467	633.11	0.435127	1.28298		TS	normal	rep2	colony1	5745	480.161	1088.8	0.189522	2.26758
E14	normal	rep1	colony4	1326	383.118	490.365	0.369807	1.27993		TS	normal	rep2	colony1	5572	903.216	1150.32	0.206446	1.27358
E14	normal	rep1	colony4	2126	605.42	710.102	0.334008	1.17291		TS	normal	rep2	colony1	2747	629.133	337.451	0.122843	0.536374
E14	normal	rep1	colony4	1969	600.549	769.839	0.39098	1.28189		TS	normal	rep2	colony1	6669	664.957	1742.02	0.261212	2.61975
E14	normal	rep1	colony4	2257	907.647	357.498	0.158395	0.393873		TS	normal	rep2	colony1	5784	1213.21	617.31	0.106727	0.508823
E14	normal	rep1	colony4	1824	897.882	894.824	0.490583	0.996593		TS	normal	rep2	colony1	14330	2050.04	2934.87	0.204806	1.43161
E14	normal	rep1	colony4	1649	313.325	0	0	0		TS	normal	rep2	colony1	4787	512.157	906.635	0.189395	1.77023
E14	normal	rep1	colony4	1785	561.412	713.157	0.399528	1.27029		TS	normal	rep2	colony1	6510	1235.91	1394.05	0.21414	1.12796
E14	normal	rep1	colony4	1693	576.114	234.702	0.138631	0.407388		TS	normal	rep2	colony1	5807	794.51	1686.05	0.290349	2.12213
E14	normal	rep1	colony4	2997	609.345	0.329412	0.00011	0.000541		TS	normal	rep2	colony1	4092	628.812	64.3216	0.0157189	0.102291
E14	normal	rep1	colony4	2571	758.722	1399.35	0.544284	1.84436		TS	normal	rep2	colony1	2252	225.369	502.384	0.223084	2.22917
E14	normal	rep1	colony4	1571	600.031	955.11	0.607963	1.59177		TS	normal	rep2	colony1	5813	1430.98	877.533	0.15096	0.613238
E14	normal	rep1	colony4	2214	698.992	461.012	0.208226	0.659538		TS	normal	rep2	colony1	7947	1042.25	1019.48	0.128285	0.978154
E14	normal	rep1	colony4	1985	899.388	790.984	0.398481	0.879469		TS	normal	rep2	colony1	5875	800.318	1283.17	0.218412	1.60332
E14	normal	rep1	colony4	1771	560.62	957.012	0.540379	1.70706		TS	normal	rep2	colony1	6243	1320.06	1097.27	0.17576	0.831226
E14	normal	rep1	colony4	2358	526.702	50.0706	0.0212343	0.0950644		TS	normal	rep2	colony1	4908	1094.09	938	0.191117	0.85733
E14	normal	rep1	colony4	1595	694.863	926.647	0.58097	1.33357		TS	normal	rep2	colony1	4382	872.878	398.114	0.0908521	0.456093
E14	normal	rep1	colony4	2068	749.718	349.51	0.169009	0.466189		TS	normal	rep2	colony1	3271	626.831	15.0353	0.00459654	0.0239862
E14	normal	rep1	colony4	1749	745.282	381.275	0.217996	0.511584		TS	normal	rep2	colony2	4447	477.388	8.73725	0.00196475	0.0183022
E14	normal	rep1	colony4	2075	759.682	945.204	0.45552	1.24421		TS	normal	rep2	colony2	4205	631.239	27.2706	0.00648528	0.0432017
E14	normal	rep1	colony4	2474	496.259	0	0	0		TS	normal	rep2	colony2	5294	1093.37	356.345	0.0673111	0.325914
E14	normal	rep1	colony4	3118	921.063	369.616	0.118543	0.401293		TS	normal	rep2	colony2	2859	736.804	498.569	0.174386	0.676664
E14	normal	rep1	colony4	3981	889.573	303.667	0.076279	0.341362		TS	normal	rep2	colony2	7687	1326.7	812.737	0.105729	0.6126
E14	normal	rep1	colony4	1382	593.212	416.914	0.301674	0.702808		TS	normal	rep2	colony2	6742	2029.2	852.047	0.126379	0.419892
E14	normal	rep1	colony4	2337	364.984	0	0	0		TS	normal	rep2	colony2	4640	1060.51	587.871	0.126696	0.55433
E14	normal	rep1	colony4	2960	997.663	536.278	0.181175	0.537535		TS	normal	rep2	colony2	3337	896.376	290.251	0.0869796	0.323805
E14	normal	rep1	colony4	1426	441.91	322.635	0.226252	0.730093		TS	normal	rep2	colony2	8575	2060.75	1017.83	0.118697	0.493912
E14	normal	rep1	colony4	2529	478.475	7.76471	0.00307027	0.016228		TS	normal	rep2	colony2	4869	582.459	584.149	0.119973	1.0029
E14	normal	rep1	colony4	2046	421.863	0.329412	0.000161	0.000781		TS	normal	rep2	colony2	2503	394.098	227.012	0.0906959	0.576029
E14	normal	rep1	colony4	1667	410.02	0	0	0		TS	normal	rep2	colony2	2983	591.365	49.4824	0.0165881	0.0836748
E14	normal	rep1	colony4	2248	347.286	0	0	0		TS	normal	rep2	colony2	3313	763.729	439.922	0.132786	0.576018
E14	normal	rep1	colony4	1648	262.259	0	0	0		TS	normal	rep2	colony2	4640	584.588	238.125	0.0513201	0.407339
E14	normal	rep1	colony4	2089	429.831	0	0	0		TS	normal	rep2	colony2	3081	479.478	435.827	0.141456	0.908962
E14	normal	rep1	colony4	4000	795.471	0	0	0		TS	normal	rep2	colony2	3217	619.969	50.2588	0.0156229	0.0810667
E14	normal	rep1	colony4	2820	588.6	0	0	0		TS	normal	rep2	colony2	4184	839.506	594.729	0.142144	0.708428
E14	normal	rep1	colony4	1988	354.973	0	0	0		TS	normal	rep2	colony2	4844	644.62	159.188	0.032863	0.246949
E14	normal	rep1	colony4	1803	282.635	0	0	0		TS	normal	rep2	colony2	5532	1103.55	496.863	0.0898161	0.450239
E14	normal	rep1	colony4	3034	481.573	0	0	0		TS	normal	rep2	colony2	4107	735.741	394.525	0.0960617	0.536229
E14	normal	rep1	colony4	1932	299.11	0	0	0		TS	normal	rep2	colony2	5311	779.059	322.816	0.0607825	0.414366
E14	normal	rep1	colony5	6505	4876.47	1282.82	0.197205	0.263063		TS	normal	rep2	colony2	3477	535.89	241.718	0.069519	0.451058
E14	normal	rep1	colony5	5196	3536.64	450.451	0.0866919	0.127367		TS	normal	rep2	colony2	2830	498.161	354.663	0.125323	0.711944
E14	normal	rep1	colony5	1617	1281.77	245.996	0.152131	0.191919		TS	normal	rep2	colony2	3801	488.388	76.4667	0.0201175	0.156569
E14	normal	rep1	colony5	1429	672.463	11.1216	0.00778276	0.0165386		TS	normal	rep2	colony2	6887	793.996	555.373	0.0806407	0.699465
E14	normal	rep1	colony5	2181	1309.36	571.224	0.261909	0.436261		TS	normal	rep2	colony2	4888	670.98	723.204	0.147955	1.07783
E14	normal	rep1	colony5	2013	358.71	0	0	0		TS	normal	rep2	colony3	4323	524.631	20.8	0.00481147	0.0396469
E14	normal	rep1	colony5	3376	1533.53	97.5137	0.0288844	0.0635878		TS	normal	rep2	colony3	3036	474.863	12.1412	0.00399907	0.0255678
E14	normal	rep1	colony5	1259	1122.85	241.58	0.191883	0.215148		TS	normal	rep2	colony3	3090	411.094	0.576471	0.00018656	0.00140228
E14	normal	rep1	colony5	3274	2181.44	987.933	0.301751	0.452881		TS	normal	rep2	colony3	2957	393.106	91.6039	0.0309787	0.233026
E14	normal	rep1	colony5	2635	1132.14	685.898	0.260303	0.605841		TS	normal	rep2	colony3	3616	592.239	33.4275	0.00924432	0.0564425
E14	normal	rep1	colony5	1630	1229.91	301.2	0.184785	0.244895		TS	normal	rep2	colony3	3017	314.718	68.7529	0.0227885	0.218459
E14	normal	rep1	colony5	2401	1485.49	521.184	0.21707	0.35085		TS	normal	rep2	colony3	10007	1679.06	1031.67	0.103095	0.614435
E14	normal	rep1	colony5	2517	1393.52	199.165	0.0791278	0.142922		TS	normal	rep2	colony3	5979	1035.44	228.114	0.0381525	0.220305
E14	normal	rep1	colony5	4366	2636.16	831.216	0.190384	0.315313		TS	normal	rep2	colony3	8509	1167.94	1770.98	0.208131	1.51633
E14	normal	rep1	colony5	2262	1190.49	84.1373	0.037196	0.0706747		TS	normal	rep2	colony3	4764	572.737	944.106	0.198175	1.64841
E14	normal	rep1	colony5	1572	950.627	195.851	0.124587	0.206023		TS	normal	rep2	colony3	10177	2033.08	856.408	0.0841513	0.421236
E14	normal	rep1	colony5	1883	1635.6	505.447	0.268426	0.309028		TS	normal	rep2	colony3	5933	775.043	741.647	0.125004	0.956911
E14	normal	rep1	colony5	2481	1541.24	555.341	0.223838	0.360321		TS	normal	rep2	colony3	5078	569.804	1088.98	0.214451	1.91115
E14	normal	rep1	colony5	1935	671.165	490.655	0.253568	0.73105		TS	normal	rep2	colony3	2325	261.416	404.843	0.174126	1.54866
E14	normal	rep1	colony5	1851	819.42	807.722	0.43637	0.985724		TS	normal	rep2	colony3	5731	739.624	1289.91	0.225075	1.744
E14	normal	rep1	colony5	1408	990.486	657.459	0.466945	0.663774		TS	normal	rep2	colony3	5366	526.647	866.247	0.161433	1.64483
E14	normal	rep1	colony5	2865	1687.62	182.784	0.0637991	0.108309		TS	normal	rep2	colony3	3272	333.8	757.98	0.231657	2.27076
E14	normal	rep1	colony5	2047	624.553	649.318	0.317205	1.03965		TS	normal	rep2	colony3	4570	529.906	1102.47	0.241242	2.08051
E14	normal	rep1	colony5	1124	870.906	409.529	0.36435	0.470234		TS	normal	rep2	colony3	5213	734.871	595.729	0.114278	0.810659
E14	normal	rep1	colony5	12305	8406.75	1348.12	0.109559	0.160362		TS	normal	rep2	colony3	2662	396.114	255.486	0.0959753	0.644982
E14	normal	rep1	colony5	1333	784.306	681.757	0.511446	0.869249		TS	normal	rep2	colony3	3921	533.408	490.592	0.125119	0.919732
E14	normal	rep1	colony5	1588	749.337	330.137	0.207895	0.440572		TS	normal	rep2	colony3	7673	1050.5	1480.01	0.192885	1.40886
E14	normal	rep1	colony5	1660	1408.99	292.455	0.176178	0.207564		TS	normal	rep2	colony3	4921	713.42	336.863	0.0684541	0.47218
E14	normal	rep1	colony5	1650	1008.26	786.275	0.47653	0.779834		TS	normal	rep2	colony3	5320	834.765	573.439	0.107789	0.686947
E14	normal	rep1	colony5	3360	2402.64	181.671	0.0540686	0.0756129		TS	normal	rep2	colony3	3890	593.275	356.514	0.0916488	0.600925
E14	normal	rep1	colony5	1623	631.839	449.118	0.276721	0.71081		TS	normal	rep2	colony3	5416	825.612	416.8	0.0769572	0.504838
E14	normal	rep1	colony5	1893	1452.44	276.925	0.146289	0.190663		TS	normal	rep2	colony3	3165	373.996	723.631	0.228636	1.93486
E14	normal	rep1	colony5	2328	2014.64	965.533	0.414748	0.47926		TS	normal	rep2	colony3	2833	364.859	789.318	0.278615	2.16335
E14	normal	rep1	colony5	2876	1511	2.80784	0.000976	0.00185826		TS	normal	rep2	colony3	2885	541.576	245.718	0.0851708	0.453708
E14	normal	rep1	colony5	1629	1246.96	552.173	0.338964	0.442815		TS	normal	rep2	colony3	2649	310.871	483.208	0.182411	1.55437
E14	normal	rep1	colony5	4414	2498.6	45.0275	0.010201	0.018021		TS	normal	rep2	colony3	4747	863.765	546.875	0.115204	0.633129
E14	normal	rep1	colony5	3423	2345.01	649.486	0.189742	0.276966		TS	normal	rep2	colony3	5897	750	69.9647	0.0118645	0.0932863
E14	normal	rep1	colony5	1559	901.314	381.8	0.244901	0.423604		TS	normal	rep2	colony3	4474	970.267	252.216	0.0563736	0.259945
E14	normal	rep1	colony5	1472	955.514	516	0.350543	0.540024		TS	normal	rep2	colony3	9821	1588.53	1931.73	0.196694	1.21605
E14	normal	rep1	colony5	3516	2099.53	4.84706	0.00137857	0.00230864		TS	normal	rep2	colony3	8165	1579.88	802.6	0.0982976	0.508013
E14	normal	rep1	colony5	1922	1435.43	118.376	0.0615903	0.0824678		TS	normal	rep2	colony3	4122	818.267	562.89	0.136558	0.687906
E14	normal	rep1	colony5	1327	969.906	223.651	0.168539	0.23059		TS	normal	rep2	colony3	6297	1580.61	717.722	0.113978	0.454078
E14	normal	rep1	colony5	1412	1145.31	47.1765	0.0334111	0.0411909		TS	normal	rep2	colony3	4826	1035.45	564.165	0.116901	0.544849
E14	normal	rep1	colony5	5075	2913.65	135.459	0.0266914	0.0464912		TS	normal	rep2	colony3	6483	1220.44	92.7137	0.0143011	0.0759675
E14	normal	rep1	colony5	1853	284.314	0	0	0		TS	normal	rep2	colony3	3314	534.627	64.098	0.0193416	0.119893
E14	normal	rep1	colony5	1427	1298.55	438.58	0.307344	0.337748		TS	normal	rep2	colony3	2510	572.204	41.2118	0.016419	0.0720229
E14	normal	rep1	colony5	4175	3048.98	719.349	0.172299	0.235931		TS	normal	rep2	colony3	9840	2262.42	602.624	0.0612422	0.266362
E14	normal	rep1	colony5	3290	2525.42	325.745	0.0990107	0.128986		TS	normal	rep2	colony3	5081	720.639	39.4196	0.00775824	0.0547009
E14	normal	rep1	colony5	1358	1103.85	74.5098	0.0548673	0.0674996		TS	normal	rep2	colony3	4667	899.98	273.098	0.0585168	0.303449
E14	normal	rep1	colony5	3225	685.243	0	0	0		TS	normal	rep2	colony3	4541	853.231	67.6275	0.0148926	0.0792604
E14	normal	rep1	colony5	1225	971.22	201.808	0.164741	0.207788		TS	normal	rep2	colony4	5493	1376.36	5.09412	0.000927384	0.00370114
E14	normal	rep1	colony5	1757	1213.16	0.027451	1.56e-05	2.26e-05		TS	normal	rep2	colony4	6853	1333.4	8.20784	0.0011977	0.00615559
E14	normal	rep1	colony5	2455	884.498	0	0	0		TS	normal	rep2	colony4	5026	463.91	0.027451	5.46179e-06	5.91731e-05
E14	normal	rep1	colony5	2173	1033.94	0	0	0		TS	normal	rep2	colony4	3834	709.714	441.224	0.115082	0.621692
E14	normal	rep1	colony5	2100	525.29	0	0	0		TS	normal	rep2	colony4	3625	650.914	104.322	0.0287784	0.160269
E14	normal	rep1	colony5	1360	714.643	0	0	0		TS	normal	rep2	colony4	5762	876.498	105.784	0.018359	0.12069
E14	normal	rep1	colony5	1659	804.251	0	0	0		TS	normal	rep2	colony4	6535	981.702	814.09	0.124574	0.829264
E14	normal	rep1	colony5	2802	1651.14	9.78039	0.0034905	0.00592341		TS	normal	rep2	colony4	8061	815.796	863.035	0.107063	1.05791
E14	normal	rep1	colony5	1192	611.949	0	0	0		TS	normal	rep2	colony4	3653	679.886	72.4118	0.0198225	0.106506
E14	normal	rep1	colony5	3253	1654.27	0	0	0		TS	normal	rep2	colony4	3396	646.082	8.38431	0.00246888	0.0129772
E14	normal	rep1	colony5	1239	451.126	0	0	0		TS	normal	rep2	colony4	7639	874.326	819.055	0.10722	0.936785
E14	normal	rep1	colony5	1501	312.824	0	0	0		TS	normal	rep2	colony4	2940	605.333	32.5412	0.0110684	0.0537574
E14	normal	rep1	colony5	1611	715.765	0.247059	0.000153	0.000345		TS	normal	rep2	colony4	6154	732.2	1432.1	0.232711	1.95589
E14	normal	rep1	colony5	1599	405.431	0	0	0		TS	normal	rep2	colony4	3653	864.812	276.243	0.0756209	0.319426
E14	normal	rep1	colony5	1671	408.043	0	0	0		TS	normal	rep2	colony4	5398	552.961	1114.32	0.206432	2.01519
E14	normal	rep1	colony5	1919	660.635	0	0	0		TS	normal	rep2	colony4	4433	444.157	637.486	0.143805	1.43527
E14	normal	rep1	colony5	1376	296.435	0	0	0		TS	normal	rep2	colony4	13345	1920.65	1703.38	0.127642	0.886877
E14	normal	rep1	colony5	1964	423.043	0	0	0		TS	normal	rep2	colony4	6864	1571.92	706.675	0.102954	0.449561
E14	normal	rep1	colony5	2346	1093.99	0	0	0		TS	normal	rep2	colony4	8517	952.894	1790.54	0.210231	1.87905
E14	normal	rep1	colony5	1362	525.886	0	0	0		TS	normal	rep2	colony4	7727	830.459	1748.05	0.226226	2.10492
E14	normal	rep1	colony5	1703	442.58	0	0	0		TS	normal	rep2	colony4	7063	789.549	1570.06	0.222293	1.98855
E14	normal	rep1	colony5	2954	1029.22	0	0	0		TS	normal	rep2	colony4	3655	477.733	927.063	0.253642	1.94054
E14	normal	rep1	colony5	4626	1471.41	0	0	0		TS	normal	rep2	colony4	3285	562.122	627.141	0.190911	1.11567
E14	normal	rep1	colony5	2574	541.345	0	0	0		TS	normal	rep2	colony4	6745	914.541	1268.24	0.188026	1.38674
E14	normal	rep2	colony1	1659	1157.51	417.769	0.25182	0.360919		TS	normal	rep2	colony4	3509	561.816	515.192	0.14682	0.917013
E14	normal	rep2	colony1	2604	1458.07	418.757	0.160813	0.2872		TS	normal	rep2	colony4	3563	662.545	396.42	0.11126	0.598328
E14	normal	rep2	colony1	1388	606.267	330.357	0.238009	0.544904		TS	normal	rep2	colony4	3162	400.396	996.89	0.315272	2.48976
E14	normal	rep2	colony1	2626	1275.49	401.498	0.152893	0.31478		TS	normal	rep2	colony4	5712	1060.47	713.098	0.124842	0.672433
E14	normal	rep2	colony1	2355	1061.43	320.267	0.135994	0.301731		TS	normal	rep2	colony4	5034	980.153	1019.3	0.202483	1.03994
E14	normal	rep2	colony1	4003	1595.96	953.82	0.238276	0.597646		TS	normal	rep2	colony4	11303	1576.7	1909.78	0.168963	1.21126
E14	normal	rep2	colony1	4486	1958.51	957.047	0.213341	0.488662		TS	normal	rep2	colony4	6219	1381.12	895.431	0.143983	0.648336
E14	normal	rep2	colony1	1407	909.976	311.176	0.221163	0.341961		TS	normal	rep2	colony4	4332	952.973	304.306	0.070246	0.319323
E14	normal	rep2	colony1	1474	553.514	228.475	0.155003	0.412771		TS	normal	rep2	colony4	4214	905.812	214.208	0.0508324	0.236482
E14	normal	rep2	colony1	1397	577.384	107.475	0.0769324	0.18614		TS	normal	rep2	colony5	3685	864.235	210.333	0.0570782	0.243375
E14	normal	rep2	colony1	1544	542.49	0.054902	3.56e-05	0.000101		TS	normal	rep2	colony5	4046	936.251	185.114	0.0457523	0.197718
E14	normal	rep2	colony1	2845	639.553	69.3176	0.0243647	0.108385		TS	normal	rep2	colony5	4098	578.463	261.337	0.0637719	0.451779
E14	normal	rep2	colony1	1746	554.082	13.0118	0.00745233	0.0234834		TS	normal	rep2	colony5	3296	1249.67	123.412	0.0374429	0.0987551
E14	normal	rep2	colony1	2572	796.239	76.0471	0.0295673	0.0955078		TS	normal	rep2	colony5	4378	1500.51	151.82	0.0346778	0.101179
E14	normal	rep2	colony1	3196	1546.15	594.231	0.18593	0.384329		TS	normal	rep2	colony5	9477	2214.05	353.725	0.0373246	0.159764
E14	normal	rep2	colony1	2550	1319.56	256.047	0.100411	0.194039		TS	normal	rep2	colony5	4019	611.114	476.51	0.118564	0.77974
E14	normal	rep2	colony1	1873	782.82	469.494	0.250664	0.599748		TS	normal	rep2	colony5	11650	2537.42	1481.29	0.12715	0.58378
E14	normal	rep2	colony1	1874	813.976	391.427	0.208873	0.480883		TS	normal	rep2	colony5	4366	647.357	304.337	0.0697062	0.470123
E14	normal	rep2	colony1	1188	660.467	318.8	0.26835	0.482689		TS	normal	rep2	colony5	4813	873.545	488.894	0.101578	0.559667
E14	normal	rep2	colony1	2484	801.58	512.286	0.206234	0.639095		TS	normal	rep2	colony5	4644	1147.89	611.922	0.131766	0.533086
E14	normal	rep2	colony1	3399	1692.58	815.016	0.239781	0.481523		TS	normal	rep2	colony5	5721	1516.22	52.9137	0.00924903	0.0348985
E14	normal	rep2	colony1	3623	1934.69	458.012	0.126418	0.236736		TS	normal	rep2	colony5	4925	658.698	442.251	0.0897972	0.671402
E14	normal	rep2	colony1	2532	1002.57	334.227	0.132001	0.333371		TS	normal	rep2	colony5	10707	2831.29	1369.84	0.127939	0.483821
E14	normal	rep2	colony1	1806	1134.51	221.541	0.12267	0.195275		TS	normal	rep2	colony5	9035	1680.75	1156.25	0.127975	0.687942
E14	normal	rep2	colony1	1665	366.678	268.322	0.161154	0.731763		TS	normal	rep2	colony5	4046	852.38	268.537	0.066371	0.315044
E14	normal	rep2	colony1	2068	736.169	361.169	0.174646	0.490606		TS	normal	rep2	colony5	6795	1025.42	1003.63	0.147701	0.978752
E14	normal	rep2	colony1	2178	455.298	205.98	0.0945732	0.452408		TS	normal	rep2	colony5	4234	666.141	980.051	0.231472	1.47124
E14	normal	rep2	colony1	1480	625.514	274.024	0.185151	0.438078		TS	normal	rep2	colony5	3504	747.486	328.816	0.0938401	0.439895
E14	normal	rep2	colony1	1540	734.792	217.188	0.141031	0.295578		TS	normal	rep2	colony5	2960	1095.36	91.5765	0.030938	0.0836036
E14	normal	rep2	colony1	5575	3291.8	607.726	0.109009	0.184618		TS	normal	rep2	colony5	7552	1379.66	1533.06	0.203001	1.11119
E14	normal	rep2	colony1	4216	2764.28	641.486	0.152155	0.232063		TS	normal	rep2	colony5	6558	1911.05	932.267	0.142157	0.487828
E14	normal	rep2	colony1	1750	588.259	285.012	0.162864	0.484501		TS	normal	rep2	colony5	6759	1156.11	1987.55	0.294059	1.71917
E14	normal	rep2	colony1	1564	373.918	225.996	0.144499	0.604401		TS	normal	rep2	colony5	3376	978.859	503.773	0.149222	0.514653
E14	normal	rep2	colony1	1931	886.573	457.62	0.236986	0.516167		TS	normal	rep2	colony5	4109	891.082	844.776	0.205592	0.948034
E14	normal	rep2	colony1	1373	644.047	353.004	0.257104	0.548103		TS	normal	rep2	colony5	3557	910.376	758.396	0.213212	0.833058
E14	normal	rep2	colony1	5056	2910.38	327.976	0.0648688	0.112692		TS	normal	rep2	colony5	2620	573.235	663.133	0.253104	1.15683
E14	normal	rep2	colony1	7316	4529.42	1309.14	0.178942	0.28903		TS	normal	rep2	colony5	5462	2041.3	1201.63	0.219998	0.588659
E14	normal	rep2	colony1	2032	368.886	221.012	0.108766	0.599133		TS	normal	rep2	colony5	5427	1096.44	1885.61	0.347449	1.71976
E14	normal	rep2	colony1	1929	336.678	127.773	0.0662377	0.379509		TS	normal	rep2	colony5	7049	1327.56	2404.1	0.341056	1.81092
E14	normal	rep2	colony1	3958	2687.7	929.902	0.234942	0.345984		TS	normal	rep2	colony5	7099	1704.46	986.333	0.13894	0.578677
E14	normal	rep2	colony1	2604	598.545	350.318	0.134531	0.585282		TS	normal	rep2	colony5	9006	2967.16	1415.49	0.157171	0.477051
E14	normal	rep2	colony1	2556	798.576	513.839	0.201033	0.643444		TS	normal	rep2	colony5	7510	2054.52	2182.73	0.290644	1.06241
E14	normal	rep2	colony1	4905	2636.08	473.408	0.0965154	0.179588		TS	normal	rep2	colony5	7612	1863.79	2074.6	0.272543	1.11311
E14	normal	rep2	colony1	1768	300.165	55.6745	0.0314901	0.18548		TS	normal	rep2	colony5	5029	1469.31	1452.35	0.288794	0.988454
E14	normal	rep2	colony1	1501	519.016	250.816	0.167099	0.483253		TS	normal	rep2	colony5	4952	1556.29	1015.95	0.20516	0.652806
E14	normal	rep2	colony1	1687	331.412	75.2314	0.0445948	0.227003		TS	normal	rep2	colony5	10255	3196.07	1699.03	0.165678	0.5316
E14	normal	rep2	colony1	6505	4343.89	536.518	0.0824777	0.123511		TS	normal	rep2	colony5	3620	993.424	345.561	0.0954588	0.347848
E14	normal	rep2	colony1	2473	1511.38	757.176	0.306177	0.500985		TS	normal	rep2	colony5	5411	1805.94	747.431	0.138132	0.413874
E14	normal	rep2	colony1	2247	454.984	261.192	0.11624	0.574068		TS	normal	rep2	colony5	2718	631.4	139.043	0.0511564	0.220214
E14	normal	rep2	colony1	1419	400.843	312.918	0.22052	0.780649		TS	normal	rep2	colony5	6094	2459.73	715.816	0.117462	0.291014
E14	normal	rep2	colony1	1286	269.722	38.1373	0.0296557	0.141395		TS	pause	rep1	colony1	6378	2566.33	225.588	0.0353697	0.0879032
E14	normal	rep2	colony1	2098	477.82	213.878	0.101944	0.447613		TS	pause	rep1	colony1	4062	1669.36	259.047	0.0637733	0.155178
E14	normal	rep2	colony1	6486	3977.41	991.961	0.152939	0.249399		TS	pause	rep1	colony1	3301	1253.37	184.937	0.0560246	0.147552
E14	normal	rep2	colony1	2889	2249.15	578.173	0.200129	0.257063		TS	pause	rep1	colony1	3918	850.51	399.906	0.102069	0.470195
E14	normal	rep2	colony1	1274	295.749	130.627	0.102533	0.441683		TS	pause	rep1	colony1	3966	1017.18	227.333	0.0573206	0.223494
E14	normal	rep2	colony1	2032	1102.05	70.7726	0.034829	0.0642189		TS	pause	rep1	colony1	7901	3960.21	68.2784	0.00864175	0.0172411
E14	normal	rep2	colony1	2590	1063.39	577.306	0.222898	0.542893		TS	pause	rep1	colony1	4089	1280.33	247.388	0.0605009	0.193223
E14	normal	rep2	colony1	3151	2265.26	837.016	0.265635	0.3695		TS	pause	rep1	colony1	5119	1811.99	757.726	0.148022	0.418173
E14	normal	rep2	colony1	6345	3535.36	1305	0.205673	0.369127		TS	pause	rep1	colony1	4719	2032.1	309.808	0.0656512	0.152457
E14	normal	rep2	colony1	2189	881.945	338.376	0.15458	0.383671		TS	pause	rep1	colony1	3427	801.239	278.412	0.0812407	0.347476
E14	normal	rep2	colony1	1726	1111.96	496.227	0.287501	0.446262		TS	pause	rep1	colony1	3588	1043.53	702.588	0.195816	0.673281
E14	normal	rep2	colony1	2065	1075.31	334.604	0.162036	0.311171		TS	pause	rep1	colony1	4394	1782.09	229.588	0.0522504	0.128831
E14	normal	rep2	colony1	1330	932.588	197.859	0.148766	0.212161		TS	pause	rep1	colony1	3947	1274.78	353.149	0.0894728	0.277026
E14	normal	rep2	colony1	5993	3424.06	474.792	0.0792245	0.138664		TS	pause	rep1	colony1	4501	1468.89	286.604	0.0636756	0.195115
E14	normal	rep2	colony1	3111	1730.27	262.349	0.0843295	0.151623		TS	pause	rep1	colony1	4079	1008.7	357.749	0.0877051	0.354664
E14	normal	rep2	colony1	4213	2630.8	873.043	0.207226	0.331854		TS	pause	rep1	colony1	4038	1559.52	586.078	0.145141	0.375808
E14	normal	rep2	colony1	7227	4294.01	1796.92	0.24864	0.418472		TS	pause	rep1	colony1	2920	889.831	193.957	0.0664236	0.21797
E14	normal	rep2	colony1	1637	1327.54	436.718	0.266779	0.328968		TS	pause	rep1	colony1	9413	3973.21	899.204	0.0955279	0.226317
E14	normal	rep2	colony1	2532	1928.77	509.451	0.201205	0.264132		TS	pause	rep1	colony1	4509	1772.93	219.475	0.0486748	0.123792
E14	normal	rep2	colony1	1675	481.043	18.2	0.0108657	0.0378344		TS	pause	rep1	colony1	8689	3128.93	998.322	0.114895	0.319062
E14	normal	rep2	colony1	4163	2086.69	420.984	0.101125	0.201748		TS	pause	rep1	colony2	3299	1296.56	342.353	0.103775	0.264046
E14	normal	rep2	colony1	3803	722.8	0	0	0		TS	pause	rep1	colony2	4235	2120.6	219.349	0.0517943	0.103437
E14	normal	rep2	colony1	1200	603.726	135.251	0.112709	0.224027		TS	pause	rep1	colony2	4928	2072.78	334.133	0.067803	0.161201
E14	normal	rep2	colony1	3210	1407.35	94.9333	0.0295742	0.0674556		TS	pause	rep1	colony2	3769	1368.8	218.604	0.0580005	0.159705
E14	normal	rep2	colony1	1891	529.588	0	0	0		TS	pause	rep1	colony2	3515	1354.2	168.506	0.0479391	0.124432
E14	normal	rep2	colony2	2357	1345.89	201.157	0.0853445	0.149461		TS	pause	rep1	colony2	3826	1891.89	36.0784	0.0094298	0.0190701
E14	normal	rep2	colony2	2589	1048.92	275.835	0.106541	0.262971		TS	pause	rep1	colony2	3474	1131.96	400.98	0.115423	0.354234
E14	normal	rep2	colony2	1622	917.616	117.424	0.0723943	0.127966		TS	pause	rep1	colony2	4199	2114.69	116.267	0.0276891	0.0549804
E14	normal	rep2	colony2	2056	733.522	87.8431	0.0427253	0.119755		TS	pause	rep1	colony2	3634	1313.6	181.957	0.0500707	0.138517
E14	normal	rep2	colony2	3700	1689.55	410.169	0.110856	0.242768		TS	pause	rep1	colony2	4395	1397.64	38.4784	0.00875505	0.0275311
E14	normal	rep2	colony2	1705	586.51	362.016	0.212326	0.617237		TS	pause	rep1	colony2	3392	1074.11	172.682	0.0509087	0.160768
E14	normal	rep2	colony2	3379	1782.68	335.737	0.09936	0.188333		TS	pause	rep1	colony2	3739	1261.35	44.2471	0.0118339	0.035079
E14	normal	rep2	colony2	1553	770.69	315.094	0.202894	0.408847		TS	pause	rep1	colony2	2948	1046.77	111.953	0.0379759	0.106951
E14	normal	rep2	colony2	1667	366.804	0	0	0		TS	pause	rep1	colony2	3328	1113.2	157.373	0.0472874	0.14137
E14	normal	rep2	colony2	1136	559.365	278.824	0.245443	0.498465		TS	pause	rep1	colony2	3073	1906.24	595.349	0.193735	0.312317
E14	normal	rep2	colony2	1543	593.302	191.267	0.123958	0.322377		TS	pause	rep1	colony2	4555	1827.06	176.329	0.0387112	0.09651
E14	normal	rep2	colony2	1890	765.447	773.271	0.409138	1.01022		TS	pause	rep1	colony2	3365	1489.64	78.8745	0.0234397	0.0529487
E14	normal	rep2	colony2	1877	523.027	0.286275	0.000153	0.000547		TS	pause	rep1	colony2	4877	1701.11	87.4706	0.0179353	0.0514197
E14	normal	rep2	colony2	2459	870.682	6.05098	0.00246075	0.0069497		TS	pause	rep1	colony2	5781	2521.24	64.102	0.0110884	0.0254247
E14	normal	rep2	colony2	2592	733.647	411.412	0.158724	0.560776		TS	pause	rep1	colony2	3235	921.251	94.1059	0.0290899	0.10215
E14	normal	rep2	colony2	1991	472.616	32.6196	0.0163835	0.0690193		TS	pause	rep1	colony2	4824	1773.66	268.337	0.0556255	0.15129
E14	normal	rep2	colony2	1195	572.02	94.6588	0.0792124	0.165482		TS	pause	rep1	colony2	5222	2434.24	150.541	0.0288283	0.0618431
E14	normal	rep2	colony2	1696	800.926	194.545	0.114708	0.2429		TS	pause	rep1	colony2	3588	2059.58	205.239	0.0572016	0.0996512
E14	normal	rep2	colony2	2306	407.553	0	0	0		TS	pause	rep1	colony2	3905	1813.02	111.537	0.0285627	0.0615203
E14	normal	rep2	colony2	2135	591.792	409.38	0.191747	0.691764		TS	pause	rep1	colony2	2872	1684.6	54.051	0.01882	0.0320854
E14	normal	rep2	colony2	2354	894.031	22.8314	0.00969897	0.0255375		TS	pause	rep1	colony2	4610	1764.58	44.9137	0.00974267	0.0254529
E14	normal	rep2	colony2	2268	471.984	90.6353	0.0399627	0.19203		TS	pause	rep1	colony2	6508	3965.81	234.361	0.0360112	0.0590953
E14	normal	rep2	colony2	1987	430.722	156.251	0.0786366	0.362766		TS	pause	rep1	colony2	2914	1838.52	270.502	0.0928284	0.14713
E14	normal	rep2	colony2	1895	1098.47	288.082	0.152022	0.262257		TS	pause	rep1	colony3	4285	1630.15	448.224	0.104603	0.274958
E14	normal	rep2	colony2	2561	632.031	803.533	0.313758	1.27135		TS	pause	rep1	colony3	3740	1773.98	186.867	0.0499644	0.105338
E14	normal	rep2	colony2	1265	593.22	287.537	0.227302	0.484706		TS	pause	rep1	colony3	3836	1719.77	472.984	0.123301	0.275027
E14	normal	rep2	colony2	1657	706.494	282.565	0.170528	0.399953		TS	pause	rep1	colony3	3791	1213.29	252.627	0.0666387	0.208216
E14	normal	rep2	colony2	3209	700.58	629.831	0.19627	0.899014		TS	pause	rep1	colony3	5288	1968.78	502.176	0.0949653	0.255069
E14	normal	rep2	colony2	2753	627.655	988.89	0.359205	1.57553		TS	pause	rep1	colony3	3162	1242.41	109.659	0.0346802	0.0882629
E14	normal	rep2	colony2	1557	339.847	0.709804	0.000456	0.0020886		TS	pause	rep1	colony3	2861	1057.02	273.345	0.0955418	0.258599
E14	normal	rep2	colony2	3634	1521.25	547.263	0.150595	0.359744		TS	pause	rep1	colony3	3872	1648.34	289.082	0.0746597	0.175378
E14	normal	rep2	colony2	1416	790.227	189.624	0.133915	0.239961		TS	pause	rep1	colony3	3098	991.659	102.616	0.0331232	0.103479
E14	normal	rep2	colony2	1682	309.388	0	0	0		TS	pause	rep1	colony3	4317	1838.13	319.431	0.0739938	0.173781
E14	normal	rep2	colony2	1950	373.843	701.357	0.35967	1.87607		TS	pause	rep1	colony3	2824	1176.7	180.169	0.0637991	0.153114
E14	normal	rep2	colony2	2087	503.161	351.58	0.168462	0.698744		TS	pause	rep1	colony3	4212	1255.76	493	0.117047	0.392589
E14	normal	rep2	colony2	1872	429.251	204.055	0.109004	0.475374		TS	pause	rep1	colony3	6640	2770.98	201.392	0.0303301	0.0726789
E14	normal	rep2	colony2	7886	3460.58	929.984	0.117929	0.268737		TS	pause	rep1	colony3	2958	1146.1	104.078	0.0351854	0.0908108
E14	normal	rep2	colony2	2259	524.2	32.502	0.0143878	0.062003		TS	pause	rep1	colony3	5472	1768.74	628.678	0.11489	0.355439
E14	normal	rep2	colony2	1796	641.149	151.514	0.0843618	0.236316		TS	pause	rep1	colony3	2883	1056.9	80.7412	0.028006	0.0763942
E14	normal	rep2	colony2	1791	715.326	89.851	0.050168	0.125609		TS	pause	rep1	colony3	2868	850.565	176.498	0.0615405	0.207507
E14	normal	rep2	colony2	1307	399.702	75.0235	0.0574013	0.187699		TS	pause	rep1	colony3	3202	1474.99	193.671	0.0604843	0.131303
E14	normal	rep2	colony2	2990	664.565	0	0	0		TS	pause	rep1	colony3	9629	3088.07	541.996	0.0562879	0.175513
E14	normal	rep2	colony2	2723	640.208	346.796	0.127358	0.541693		TS	pause	rep1	colony3	4014	1329.61	203.071	0.0505906	0.152729
E14	normal	rep2	colony2	2459	430.875	939.973	0.382258	2.18155		TS	pause	rep1	colony3	6902	3380.31	140.745	0.0203919	0.0416367
E14	normal	rep2	colony2	3613	1775.25	577.455	0.159827	0.32528		TS	pause	rep1	colony3	3169	1138.62	356.773	0.112582	0.313338
E14	normal	rep2	colony2	1548	410.122	140.843	0.0909839	0.343418		TS	pause	rep1	colony3	2955	791.067	456.643	0.154532	0.57725
E14	normal	rep2	colony2	2300	1084.3	110.784	0.0481671	0.102171		TS	pause	rep1	colony3	6472	2675.75	351.702	0.0543421	0.131441
E14	normal	rep2	colony2	1720	407.753	35.0431	0.0203739	0.0859421		TS	pause	rep1	colony3	8267	3343.55	649.29	0.07854	0.194192
E14	normal	rep2	colony2	1763	431.82	348.329	0.197578	0.806655		TS	pause	rep1	colony3	5476	1627.15	653.153	0.119276	0.401408
E14	normal	rep2	colony2	1996	539.247	289.4	0.14499	0.536674		TS	pause	rep1	colony3	7222	2649.18	521.09	0.0721532	0.196699
E14	normal	rep2	colony2	1761	415.976	466.435	0.26487	1.1213		TS	pause	rep1	colony3	7575	2501.8	689.126	0.0909737	0.275452
E14	normal	rep2	colony2	1302	299.361	42.9608	0.032996	0.143508		TS	pause	rep1	colony3	3141	1599.96	140.239	0.044648	0.0876514
E14	normal	rep2	colony2	1241	711.663	130.675	0.105298	0.183619		TS	pause	rep1	colony3	6178	2575.16	336.169	0.0544138	0.130543
E14	normal	rep2	colony2	1796	536.851	333.851	0.185886	0.621869		TS	pause	rep1	colony3	6172	2095.1	241.494	0.0391274	0.115266
E14	normal	rep2	colony2	1723	827.565	207.149	0.120226	0.250312		TS	pause	rep1	colony3	3134	1478.33	60.4784	0.0192975	0.0409101
E14	normal	rep2	colony2	2447	621.953	551.796	0.225499	0.887199		TS	pause	rep1	colony3	3235	1796.85	39.8275	0.0123114	0.0221651
E14	normal	rep2	colony2	2362	652.216	490.835	0.207805	0.752566		TS	pause	rep1	colony3	6956	2875.51	198.275	0.0285041	0.0689527
E14	normal	rep2	colony2	1611	488.518	101.075	0.0627402	0.2069		TS	pause	rep1	colony3	2434	1287.78	128.306	0.052714	0.0996337
E14	normal	rep2	colony2	1858	455.945	331.722	0.178537	0.727547		TS	pause	rep1	colony3	3580	2172.03	28.8314	0.00805346	0.0132739
E14	normal	rep2	colony2	1675	732.114	8.73726	0.00521627	0.0119343		TS	pause	rep1	colony3	4813	1555.59	334.976	0.0695983	0.215337
E14	normal	rep2	colony2	1534	547.71	88.2353	0.0575198	0.161099		TS	pause	rep1	colony3	4093	1848.27	92.4078	0.022577	0.0499968
E14	normal	rep2	colony2	2467	415.2	297.239	0.120486	0.715894		TS	pause	rep1	colony4	3054	1474.95	162.286	0.0531389	0.110028
E14	normal	rep2	colony2	2440	474.153	700.541	0.287107	1.47746		TS	pause	rep1	colony4	5806	1971.18	793.851	0.136729	0.402729
E14	normal	rep2	colony2	2285	708.918	773.988	0.338726	1.09179		TS	pause	rep1	colony4	6589	2817.29	359.067	0.0544949	0.127451
E14	normal	rep2	colony2	1605	638.431	148.439	0.0924855	0.232506		TS	pause	rep1	colony4	5073	1265.41	706.902	0.139346	0.558634
E14	normal	rep2	colony2	2174	372.176	546.827	0.251531	1.46927		TS	pause	rep1	colony4	4260	1518.81	357.98	0.084033	0.235698
E14	normal	rep2	colony2	1860	346.62	288.082	0.154883	0.83112		TS	pause	rep1	colony4	5039	1971.14	514.208	0.102046	0.260868
E14	normal	rep2	colony2	4838	3366.84	317.204	0.0655651	0.094214		TS	pause	rep1	colony4	3714	1366.67	443.412	0.119389	0.324448
E14	normal	rep2	colony2	2243	423.71	666.247	0.297034	1.57241		TS	pause	rep1	colony4	5855	1620.9	858.62	0.146647	0.529718
E14	normal	rep2	colony2	1950	900.043	386.973	0.198447	0.429949		TS	pause	rep1	colony4	2832	903.949	249.447	0.0880816	0.275953
E14	normal	rep2	colony2	2776	617.553	239.69	0.0863437	0.388129		TS	pause	rep1	colony4	3714	1788.21	386.671	0.104112	0.216234
E14	normal	rep2	colony2	1962	695.031	200.416	0.102149	0.288355		TS	pause	rep1	colony4	3793	1205.22	152.306	0.0401545	0.126372
E14	normal	rep2	colony2	2733	1533.58	219.58	0.0803441	0.143182		TS	pause	rep1	colony4	5399	1810.16	1163.75	0.215549	0.642898
E14	normal	rep2	colony2	1848	428.302	294.239	0.15922	0.68699		TS	pause	rep1	colony4	3881	1507.63	513.067	0.1322	0.340313
E14	normal	rep2	colony2	3499	600.604	175.839	0.0502541	0.292771		TS	pause	rep1	colony4	4848	2829.18	60.2784	0.0124337	0.0213059
E14	normal	rep2	colony2	1624	238.122	179.929	0.110794	0.75562		TS	pause	rep1	colony4	4208	1578.69	516.024	0.122629	0.326867
E14	normal	rep2	colony2	3260	1925.03	245.067	0.0751738	0.127305		TS	pause	rep1	colony4	4567	1912.16	688.259	0.150703	0.359938
E14	normal	rep2	colony2	1661	511.169	126.416	0.0761082	0.247307		TS	pause	rep1	colony4	3580	1515.27	271.31	0.0757849	0.179051
E14	normal	rep2	colony2	2433	926.933	352.565	0.144909	0.380356		TS	pause	rep1	colony4	5234	1945.02	1030.68	0.19692	0.529906
E14	normal	rep2	colony2	2367	1550.56	76.0902	0.0321463	0.0490728		TS	pause	rep1	colony4	3326	984.471	276.714	0.0831972	0.281079
E14	normal	rep2	colony2	2643	457.843	776.765	0.293895	1.69657		TS	pause	rep1	colony4	6058	2424.28	564.008	0.0931013	0.23265
E14	normal	rep2	colony2	2260	731.122	225.859	0.0999375	0.308921		TS	pause	rep1	colony4	6035	2189.81	927.039	0.15361	0.423343
E14	normal	rep2	colony2	3748	1902.4	357.122	0.0952832	0.187722		TS	pause	rep1	colony4	5391	2109.3	521.635	0.0967604	0.247302
E14	normal	rep2	colony2	1800	374.726	254.553	0.141418	0.679305		TS	pause	rep1	colony4	6047	2729.13	791.639	0.130914	0.29007
E14	normal	rep2	colony2	2810	762.992	264.318	0.0940632	0.346422		TS	pause	rep1	colony4	3208	1009.22	326.965	0.101922	0.323976
E14	normal	rep2	colony2	2273	1293.85	134.616	0.0592238	0.104043		TS	pause	rep1	colony4	8464	3182.77	594.6	0.0702505	0.186818
E14	normal	rep2	colony2	3045	1376.06	303.451	0.0996555	0.220521		TS	pause	rep1	colony4	3253	1675	263.243	0.0809232	0.15716
E14	normal	rep2	colony2	1634	616.561	63.3451	0.0387669	0.102739		TS	pause	rep1	colony4	4231	1390.09	606.784	0.143414	0.436508
E14	normal	rep2	colony2	1670	890.549	160.004	0.0958107	0.179669		TS	pause	rep1	colony4	6270	1683.9	786.451	0.125431	0.467041
E14	normal	rep2	colony2	3908	1023.97	892.424	0.228358	0.871531		TS	pause	rep1	colony4	3904	1189.27	127.718	0.0327146	0.107391
E14	normal	rep2	colony2	2162	979.561	202.894	0.0938456	0.207128		TS	pause	rep1	colony5	4306	1281.3	0	0	0
E14	normal	rep2	colony2	3156	1121.79	387.596	0.122812	0.345516		TS	pause	rep1	colony5	7316	4177.61	745.992	0.101967	0.178569
E14	normal	rep2	colony2	1569	589.212	304.494	0.194069	0.516782		TS	pause	rep1	colony5	3715	2135.29	166.004	0.0446848	0.0777432
E14	normal	rep2	colony2	2828	456.463	218.98	0.077433	0.479733		TS	pause	rep1	colony5	4249	2363.68	285.435	0.0671771	0.120759
E14	normal	rep2	colony2	2357	1007.02	130.847	0.0555142	0.129934		TS	pause	rep1	colony5	7941	3891	669.149	0.0842651	0.171974
E14	normal	rep2	colony2	1844	919.094	392.318	0.212754	0.426853		TS	pause	rep1	colony5	3806	1575.57	155.345	0.0408158	0.0985962
E14	normal	rep2	colony2	1955	468.8	514.902	0.263377	1.09834		TS	pause	rep1	colony5	4345	1584.08	111.345	0.025626	0.0702901
E14	normal	rep2	colony2	4464	1582.7	949.996	0.212813	0.600237		TS	pause	rep1	colony5	6798	3424.48	642.89	0.0945705	0.187734
E14	normal	rep2	colony2	1319	700.698	143.627	0.108891	0.204978		TS	pause	rep1	colony5	5575	2648.06	191.859	0.0344141	0.0724526
E14	normal	rep2	colony2	4091	1535.62	140.18	0.0342656	0.0912856		TS	pause	rep1	colony5	2519	1072.71	409.294	0.162483	0.38155
E14	normal	rep2	colony2	2623	667.004	675.671	0.257595	1.01299		TS	pause	rep1	colony5	2723	1717.85	254.2	0.0933529	0.147976
E14	normal	rep2	colony2	1371	449.627	11.4902	0.00838089	0.0255549		TS	pause	rep1	colony5	4808	2311.35	472.933	0.0983638	0.204614
E14	normal	rep2	colony2	2142	482.204	496.58	0.23183	1.02981		TS	pause	rep1	colony5	13432	6432.98	1710.41	0.127338	0.265881
E14	normal	rep2	colony2	1985	381.804	151.525	0.0763353	0.396867		TS	pause	rep1	colony5	2945	1471.54	256.675	0.087156	0.174426
E14	normal	rep2	colony2	1821	614.133	247.553	0.135943	0.403093		TS	pause	rep1	colony5	4657	2165.32	0	0	0
E14	normal	rep2	colony2	2644	561.941	456.78	0.172761	0.812862		TS	pause	rep2	colony1	6217	2179.09	377.769	0.0607638	0.173361
E14	normal	rep2	colony2	3889	1088.03	304.008	0.0781712	0.279411		TS	pause	rep2	colony1	4080	1499.46	345.769	0.0847472	0.230596
E14	normal	rep2	colony2	1927	488.314	30.2392	0.0156924	0.0619258		TS	pause	rep2	colony1	8339	3352.94	775.878	0.0930421	0.231402
E14	normal	rep2	colony2	3532	929.251	637.682	0.180544	0.686233		TS	pause	rep2	colony1	2583	937.157	156.69	0.0606621	0.167197
E14	normal	rep2	colony2	2382	961.455	144.969	0.06086	0.15078		TS	pause	rep2	colony1	5860	2077.38	321.071	0.0547902	0.154556
E14	normal	rep2	colony2	1734	498.031	59.0196	0.0340367	0.118506		TS	pause	rep2	colony1	5266	1986.33	364.098	0.0691413	0.183302
E14	normal	rep2	colony2	1476	382	336.263	0.22782	0.880269		TS	pause	rep2	colony1	2935	1134.13	151.875	0.051746	0.133913
E14	normal	rep2	colony2	1586	472.326	178.22	0.11237	0.377324		TS	pause	rep2	colony1	5297	2499.82	27.6	0.0052105	0.0110408
E14	normal	rep2	colony2	2310	771.055	31.5569	0.013661	0.0409269		TS	pause	rep2	colony1	10093	3913.83	567.533	0.0562304	0.145007
E14	normal	rep2	colony2	1991	548.082	501.82	0.252044	0.915592		TS	pause	rep2	colony1	4599	2258.05	112.055	0.0243651	0.0496245
E14	normal	rep2	colony2	1569	435.031	134.412	0.0856672	0.30897		TS	pause	rep2	colony1	3009	1178.3	208.565	0.0693136	0.177005
E14	normal	rep2	colony2	1592	539.298	118.275	0.074293	0.219312		TS	pause	rep2	colony1	6971	2579.9	240.812	0.0345448	0.0933414
E14	normal	rep2	colony2	1291	333.584	0.196078	0.000152	0.000588		TS	pause	rep2	colony2	5025	1268.76	922.157	0.183514	0.726817
E14	normal	rep2	colony2	2039	872.106	138.318	0.067836	0.158602		TS	pause	rep2	colony2	7195	2461.7	415.753	0.0577836	0.168888
E14	normal	rep2	colony2	1555	333.757	0	0	0		TS	pause	rep2	colony2	3389	942.749	190.969	0.0563496	0.202566
E14	normal	rep2	colony2	2409	1107.66	58.0039	0.024078	0.052366		TS	pause	rep2	colony2	4857	1530.13	499.431	0.102827	0.326397
E14	normal	rep2	colony2	2705	570.02	482.965	0.178545	0.847277		TS	pause	rep2	colony2	5791	1726.43	316.945	0.0547306	0.183584
E14	normal	rep2	colony2	1723	464.996	144.325	0.0837641	0.31038		TS	pause	rep2	colony2	5380	1780.16	936.227	0.17402	0.525923
E14	normal	rep2	colony2	2107	694.965	243.016	0.115337	0.349681		TS	pause	rep2	colony2	4968	1392.15	380.122	0.076514	0.273047
E14	normal	rep2	colony2	2645	1410.15	347.008	0.131194	0.246078		TS	pause	rep2	colony2	4213	1070.05	370.996	0.0880598	0.346708
E14	normal	rep2	colony2	2462	1263.35	219.549	0.0891751	0.173783		TS	pause	rep2	colony2	2462	770.184	251.835	0.102289	0.326981
E14	normal	rep2	colony2	1709	523.286	159.098	0.0930942	0.304036		TS	pause	rep2	colony2	2778	756.671	356.792	0.128435	0.471529
E14	normal	rep2	colony2	1958	537.537	112.192	0.0572994	0.208715		TS	pause	rep2	colony2	7654	2487.53	1328.58	0.17358	0.534097
E14	normal	rep2	colony2	1780	928.765	220.498	0.123875	0.23741		TS	pause	rep2	colony2	5760	1954.29	767.071	0.133172	0.392505
E14	normal	rep2	colony2	1866	733.565	121.016	0.064853	0.164969		TS	pause	rep2	colony2	4766	1913.4	763.831	0.160267	0.3992
E14	normal	rep2	colony3	1380	273.855	0.027451	1.99e-05	0.0001		TS	pause	rep2	colony2	8469	2071.58	691.765	0.081682	0.33393
E14	normal	rep2	colony3	2258	708.957	222.82	0.0986801	0.314292		TS	pause	rep2	colony2	3885	1464.11	596.369	0.153505	0.407325
E14	normal	rep2	colony3	2203	903.141	279.71	0.126968	0.309708		TS	pause	rep2	colony2	3139	607.396	274.655	0.0874976	0.452184
E14	normal	rep2	colony3	1992	760.235	373.133	0.187316	0.490813		TS	pause	rep2	colony2	3223	1085.84	278.2	0.0863171	0.256206
E14	normal	rep2	colony3	1701	510.306	190.306	0.111879	0.372925		TS	pause	rep2	colony2	4470	1068.33	180.133	0.0402983	0.168613
E14	normal	rep2	colony3	1874	697.451	337	0.179829	0.483188		TS	pause	rep2	colony2	2513	779.545	210	0.0835655	0.269388
E14	normal	rep2	colony3	2083	809.11	680.11	0.326505	0.840566		TS	pause	rep2	colony2	7097	2163.17	1102.71	0.155376	0.509763
E14	normal	rep2	colony3	2335	878.51	204.525	0.0875912	0.23281		TS	pause	rep2	colony2	2886	1244.04	246.357	0.0853627	0.19803
E14	normal	rep2	colony3	1313	658.196	256.298	0.1952	0.389395		TS	pause	rep2	colony2	2997	978.906	319.157	0.106492	0.326034
E14	normal	rep2	colony3	2168	771.714	683.894	0.315449	0.886202		TS	pause	rep2	colony2	3362	979.784	329.859	0.0981139	0.336665
E14	normal	rep2	colony3	1867	819.075	427.227	0.228831	0.521598		TS	pause	rep2	colony2	3721	1279.01	477.055	0.128206	0.372988
E14	normal	rep2	colony3	1319	615.118	341.055	0.258571	0.554455		TS	pause	rep2	colony2	3519	806.365	296.004	0.0841159	0.367084
E14	normal	rep2	colony3	1900	335.259	0.027451	1.44e-05	8.19e-05		TS	pause	rep2	colony2	6676	1873.62	690.647	0.103452	0.368616
E14	normal	rep2	colony3	2598	807.106	258.408	0.0994642	0.320166		TS	pause	rep2	colony2	5164	1584.08	525.447	0.101752	0.331704
E14	normal	rep2	colony3	1796	456.647	510.698	0.284353	1.11836		TS	pause	rep2	colony2	4810	1697.19	501.075	0.104173	0.295238
E14	normal	rep2	colony3	2593	654.494	215.992	0.0832982	0.330014		TS	pause	rep2	colony2	4300	1345.46	343.875	0.0799708	0.255582
E14	normal	rep2	colony3	1519	690.204	363.071	0.239019	0.526034		TS	pause	rep2	colony2	3444	1310.56	389.659	0.113141	0.297323
E14	normal	rep2	colony3	2232	712.235	494.42	0.221514	0.69418		TS	pause	rep2	colony2	5258	1585.4	308.259	0.0586266	0.194436
E14	normal	rep2	colony3	2159	486.702	353.443	0.163707	0.7262		TS	pause	rep2	colony2	3525	1310.4	500.027	0.141852	0.381584
E14	normal	rep2	colony3	1924	751.027	154.427	0.0802637	0.205622		TS	pause	rep2	colony2	3166	1378.44	298.216	0.0941932	0.216342
E14	normal	rep2	colony3	1703	675.714	497.259	0.29199	0.735902		TS	pause	rep2	colony2	5866	2146.29	350.388	0.0597321	0.163253
E14	normal	rep2	colony3	1751	611.537	566.886	0.32375	0.926986		TS	pause	rep2	colony2	2856	774.867	156.867	0.0549253	0.202443
E14	normal	rep2	colony3	2577	858.663	190.463	0.0739087	0.221813		TS	pause	rep2	colony2	4265	1272.53	471.847	0.110632	0.370795
E14	normal	rep2	colony3	1855	537.498	153.506	0.0827525	0.285593		TS	pause	rep2	colony2	3234	931.957	96.4706	0.0298301	0.103514
E14	normal	rep2	colony3	1629	426.294	261.616	0.160599	0.613698		TS	pause	rep2	colony2	3113	908.337	233.498	0.0750074	0.257061
E14	normal	rep2	colony3	2124	946.604	535.886	0.252301	0.566115		TS	pause	rep2	colony2	3535	1483.58	340.29	0.0962631	0.22937
E14	normal	rep2	colony3	1625	699.992	564.086	0.34713	0.805847		TS	pause	rep2	colony2	5519	2147.88	595.792	0.107953	0.277386
E14	normal	rep2	colony3	3445	803.518	4.86275	0.00141154	0.00605182		TS	pause	rep2	colony2	5958	2066.09	98.8078	0.0165841	0.0478236
E14	normal	rep2	colony3	2689	572.961	428.231	0.159253	0.747401		TS	pause	rep2	colony3	3016	735.549	171.353	0.0568146	0.232959
E14	normal	rep2	colony3	1848	754.588	596.855	0.322973	0.790968		TS	pause	rep2	colony3	5559	1660.12	323.008	0.0581054	0.194569
E14	normal	rep2	colony3	2854	1224.39	764.329	0.26781	0.624252		TS	pause	rep2	colony3	3204	901.157	287.545	0.0897457	0.319084
E14	normal	rep2	colony3	3833	1288.78	228.678	0.0596604	0.177438		TS	pause	rep2	colony3	7490	2381.13	871.408	0.116343	0.365964
E14	normal	rep2	colony3	1480	702.545	453.898	0.306688	0.646077		TS	pause	rep2	colony3	10620	2680.45	882.769	0.0831232	0.329336
E14	normal	rep2	colony3	1525	932.447	273.953	0.179641	0.2938		TS	pause	rep2	colony3	3160	911.373	90.251	0.0285604	0.0990275
E14	normal	rep2	colony3	1621	1040.71	328.863	0.202876	0.315997		TS	pause	rep2	colony3	2990	922.122	129.094	0.0431753	0.139997
E14	normal	rep2	colony3	2738	943.082	79.7529	0.0291282	0.0845662		TS	pause	rep2	colony3	2544	1054.41	75.9726	0.0298634	0.0720521
E14	normal	rep2	colony3	1360	517.22	364.271	0.267846	0.704286		TS	pause	rep2	colony3	3478	678.231	197.969	0.0569203	0.29189
E14	normal	rep2	colony3	1809	382.475	309.086	0.17086	0.808123		TS	pause	rep2	colony3	3950	1037.49	372.204	0.0942288	0.358754
E14	normal	rep2	colony3	1898	580.012	56.4235	0.0297279	0.09728		TS	pause	rep2	colony3	5503	1511.97	740.839	0.134625	0.489982
E14	normal	rep2	colony3	1993	942.29	308.239	0.154661	0.327117		TS	pause	rep2	colony3	4667	1191.01	266.498	0.0571026	0.223758
E14	normal	rep2	colony3	1842	948	391	0.212269	0.412447		TS	pause	rep2	colony3	2236	882.404	271.02	0.121207	0.307138
E14	normal	rep2	colony3	2581	1107.87	8.72549	0.00338066	0.00787588		TS	pause	rep2	colony3	3717	1290.14	537.122	0.144504	0.416328
E14	normal	rep2	colony3	3368	1345.64	203.925	0.060548	0.151545		TS	pause	rep2	colony3	2261	485.882	226.02	0.0999644	0.465174
E14	normal	rep2	colony3	1702	917.212	376.624	0.221283	0.410618		TS	pause	rep2	colony3	5513	1564.85	320.667	0.0581655	0.204919
E14	normal	rep2	colony3	1735	551.231	405.388	0.233653	0.735423		TS	pause	rep2	colony3	2420	618.169	308.11	0.127318	0.498424
E14	normal	rep2	colony3	2034	650.106	363.11	0.17852	0.558539		TS	pause	rep2	colony3	8569	1639.18	1162.41	0.135653	0.709142
E14	normal	rep2	colony3	3407	1767.28	614.016	0.180222	0.347435		TS	pause	rep2	colony3	3279	950.153	436.4	0.133089	0.459294
E14	normal	rep2	colony3	1780	806.922	460.31	0.258601	0.570452		TS	pause	rep2	colony3	7245	2403.8	1170.85	0.161608	0.487083
E14	normal	rep2	colony3	1841	1153.44	349.816	0.190014	0.303281		TS	pause	rep2	colony3	3597	1060.3	189.412	0.0526583	0.17864
E14	normal	rep2	colony3	2454	818.4	610.604	0.24882	0.746095		TS	pause	rep2	colony3	3731	793.298	216.035	0.0579028	0.272326
E14	normal	rep2	colony3	1942	429.063	60.8118	0.031314	0.141732		TS	pause	rep2	colony3	6251	1942.49	312.859	0.0500494	0.161061
E14	normal	rep2	colony3	1944	1209.92	403.18	0.207397	0.333229		TS	pause	rep2	colony3	3717	1251.26	101.776	0.0273813	0.0813393
E14	normal	rep2	colony3	1247	565.741	329.702	0.264396	0.582779		TS	pause	rep2	colony3	4009	732.29	321.639	0.0802293	0.439224
E14	normal	rep2	colony3	1436	661.106	398.859	0.277757	0.603321		TS	pause	rep2	colony3	7589	1859.87	633.639	0.0834944	0.340691
E14	normal	rep2	colony3	1337	725.824	422.639	0.31611	0.582289		TS	pause	rep2	colony3	4235	1072.73	666.263	0.157323	0.621093
E14	normal	rep2	colony3	1945	1073.58	638.498	0.328277	0.594735		TS	pause	rep2	colony3	7614	2525.28	615.957	0.0808979	0.243916
E14	normal	rep2	colony3	1837	734.91	93.2471	0.0507605	0.126882		TS	pause	rep2	colony3	3977	671.224	363.761	0.0914661	0.541937
E14	normal	rep2	colony3	3041	1657.13	359.639	0.118263	0.217025		TS	pause	rep2	colony3	3011	938.094	94.4588	0.0313712	0.100692
E14	normal	rep2	colony3	1922	1004.47	404.129	0.210265	0.402331		TS	pause	rep2	colony3	8829	2901.09	925.314	0.104804	0.318954
E14	normal	rep2	colony3	1589	1045.67	495.165	0.31162	0.473536		TS	pause	rep2	colony3	2904	919.388	422.314	0.145425	0.459342
E14	normal	rep2	colony3	2859	1758.87	628.647	0.219884	0.357414		TS	pause	rep2	colony3	2753	878.545	364.784	0.132504	0.415214
E14	normal	rep2	colony3	1439	849.831	464.447	0.322757	0.546517		TS	pause	rep2	colony3	4150	1222.44	414.431	0.099863	0.339021
E14	normal	rep2	colony3	2165	1028.93	94.8039	0.0437893	0.0921388		TS	pause	rep2	colony3	2543	672.624	282.714	0.111173	0.420315
E14	normal	rep2	colony3	1444	607.259	69.902	0.0484086	0.115111		TS	pause	rep2	colony3	4250	1213.08	519.086	0.122138	0.427907
E14	normal	rep2	colony3	2483	694.835	0.337255	0.000136	0.000485		TS	pause	rep2	colony3	2957	960.514	201.035	0.0679862	0.2093
E14	normal	rep2	colony3	2565	822.043	9.78431	0.00381455	0.0119024		TS	pause	rep2	colony3	7915	2928.94	830.326	0.104905	0.28349
E14	normal	rep2	colony3	1987	309.667	0	0	0		TS	pause	rep2	colony3	2296	921.776	332.957	0.145016	0.361212
E14	normal	rep2	colony4	2072	1277.56	37.0863	0.0178988	0.0290289		TS	pause	rep2	colony3	6811	2186.38	628.643	0.0922982	0.287527
E14	normal	rep2	colony4	3909	2176.83	291.635	0.0746061	0.133973		TS	pause	rep2	colony3	3225	965.624	235.384	0.0729874	0.243764
E14	normal	rep2	colony4	3092	1588.22	328.561	0.106262	0.206874		TS	pause	rep2	colony3	3918	1309.74	129.176	0.03297	0.0986275
E14	normal	rep2	colony4	1893	932.306	176.816	0.093405	0.189654		TS	pause	rep2	colony3	2671	843.651	72.102	0.0269944	0.0854642
E14	normal	rep2	colony4	3282	1926.13	152.851	0.0465725	0.0793567		TS	pause	rep2	colony4	3159	1040.38	62.8471	0.0198946	0.0604075
E14	normal	rep2	colony4	1515	1030.44	45.102	0.0297703	0.0437697		TS	pause	rep2	colony4	3676	1284.39	264.333	0.0719079	0.205805
E14	normal	rep2	colony4	3071	1921.98	62.1765	0.0202463	0.0323503		TS	pause	rep2	colony4	4104	1751.53	913.773	0.222654	0.521699
E14	normal	rep2	colony4	2026	784.553	361.506	0.178433	0.460779		TS	pause	rep2	colony4	3777	1739.65	447.349	0.11844	0.257148
E14	normal	rep2	colony4	3045	837.608	130.671	0.0429132	0.156004		TS	pause	rep2	colony4	4171	1907.79	811.906	0.194655	0.425574
E14	normal	rep2	colony4	4282	2756.47	75.3686	0.0176013	0.0273424		TS	pause	rep2	colony4	3161	1770.99	843.09	0.266716	0.476055
E14	normal	rep2	colony4	3801	669.439	418.592	0.110127	0.625288		TS	pause	rep2	colony4	2606	1145.58	856.663	0.328727	0.747798
E14	normal	rep2	colony4	2661	1406.91	248.592	0.0934206	0.176694		TS	pause	rep2	colony4	12570	6662.13	2317.45	0.184363	0.347854
E14	normal	rep2	colony4	3730	2060.99	454.816	0.121935	0.220678		TS	pause	rep2	colony4	9691	4148.64	1983.54	0.204679	0.478119
E14	normal	rep2	colony4	3025	2100.24	26.5294	0.00877005	0.0126316		TS	pause	rep2	colony4	16707	8621.08	3588.02	0.214761	0.416191
E14	normal	rep2	colony4	1633	257.557	313.8	0.192162	1.21837		TS	pause	rep2	colony4	2653	1115.61	292.369	0.110203	0.26207
E14	normal	rep2	colony4	2830	1683.65	363.224	0.128348	0.215736		TS	pause	rep2	colony4	2757	1292.84	409.933	0.148688	0.31708
E14	normal	rep2	colony4	1984	332.898	345.796	0.174292	1.03874		TS	pause	rep2	colony4	6060	2843.52	1308.78	0.21597	0.460266
E14	normal	rep2	colony4	3348	2185.57	90.9412	0.0271628	0.0416098		TS	pause	rep2	colony4	8734	3352.16	370.392	0.0424081	0.110493
E14	normal	rep2	colony4	1359	848.941	162.941	0.119898	0.191935		TS	pause	rep2	colony4	3952	2459.24	608.918	0.154078	0.247604
E14	normal	rep2	colony4	2476	699.047	252.439	0.101954	0.361119		TS	pause	rep2	colony4	3316	1530.89	565.224	0.170453	0.369211
E14	normal	rep2	colony4	1485	671.8	204.502	0.137712	0.304409		TS	pause	rep2	colony4	5174	2352.81	990.643	0.191466	0.421047
E14	normal	rep2	colony4	1742	388.914	283.098	0.162513	0.72792		TS	pause	rep2	colony4	6274	3323.96	1265.08	0.201638	0.380594
E14	normal	rep2	colony4	1405	982.055	146.976	0.10461	0.149662		TS	pause	rep2	colony4	2970	1599.24	286.4	0.096431	0.179085
E14	normal	rep2	colony4	3827	1823.93	548.761	0.143392	0.300867		TS	pause	rep2	colony4	3102	1638.49	213.91	0.0689587	0.130553
E14	normal	rep2	colony4	4629	3247.44	159.094	0.034369	0.0489906		TS	pause	rep2	colony4	3743	2087.4	91.2	0.0243655	0.0436907
E14	normal	rep2	colony4	2540	1220.82	380.004	0.149608	0.311271		TS	pause	rep2	colony4	3757	1913.09	592.082	0.157594	0.309491
E14	normal	rep2	colony4	2562	780.42	453.808	0.17713	0.581492		TS	pause	rep2	colony4	9483	3769.07	1797.26	0.189525	0.476845
E14	normal	rep2	colony4	2134	1497.57	271.565	0.127256	0.181337		TS	pause	rep2	colony5	5760	3241.37	309.443	0.0537228	0.0954668
E14	normal	rep2	colony4	2530	1523.4	273.106	0.107947	0.179273		TS	pause	rep2	colony5	11374	7034.02	296.388	0.0260584	0.0421364
E14	normal	rep2	colony4	1660	1120.33	191.549	0.115391	0.170976		TS	pause	rep2	colony5	3728	1867.92	142.765	0.0382953	0.0764299
E14	normal	rep2	colony4	2818	1964.79	221.69	0.0786693	0.112831		TS	pause	rep2	colony5	4051	2384.12	382.22	0.0943519	0.160319
E14	normal	rep2	colony4	5923	3835.48	750.961	0.126787	0.195793		TS	pause	rep2	colony5	5660	2646.49	504.247	0.0890896	0.190534
E14	normal	rep2	colony4	1683	579.898	0	0	0		TS	pause	rep2	colony5	5738	3615.12	373.761	0.0651378	0.103388
E14	normal	rep2	colony5	1745	769.027	116.141	0.0665566	0.151023		TS	pause	rep2	colony5	5399	3216.42	275.51	0.0510298	0.0856572
E14	normal	rep2	colony5	2095	887.898	78.0157	0.037239	0.0878656		TS	pause	rep2	colony5	3074	1399.45	235.98	0.0767666	0.168624
E14	normal	rep2	colony5	1624	838.914	287.106	0.176789	0.342235		TS	pause	rep2	colony5	3906	2400.19	163.063	0.0417467	0.0679375
E14	normal	rep2	colony5	1715	732.4	177.443	0.103465	0.242276		TS	pause	rep2	colony5	6202	3589.75	592.094	0.0954683	0.16494
E14	normal	rep2	colony5	2325	872.141	74.1804	0.0319055	0.0850555		TS	pause	rep2	colony5	2444	1450.79	145.471	0.0595215	0.10027
E14	normal	rep2	colony5	2147	1169.24	466.4	0.217233	0.398891		TS	pause	rep2	colony5	2324	1332.96	507.522	0.218383	0.380746
E14	normal	rep2	colony5	1710	832.427	135.984	0.079523	0.163359		TS	pause	rep2	colony5	3100	1724.04	283.702	0.0915168	0.164557
E14	normal	rep2	colony5	2230	929.886	24.8157	0.0111281	0.0266868		TS	pause	rep2	colony5	7851	4291.23	539.643	0.0687356	0.125755
E14	normal	rep2	colony5	1303	536.4	312.804	0.240064	0.583154		TS	pause	rep2	colony5	5780	3401.48	524.412	0.0907287	0.154172
E14	normal	rep2	colony5	1706	1089.89	315.302	0.184819	0.289297		TS	pause	rep2	colony5	3740	2473.24	341.184	0.0912258	0.13795
E14	normal	rep2	colony5	1566	665.675	31.4627	0.0200911	0.0472645		TS	pause	rep2	colony5	2620	1468.62	244.075	0.0931582	0.166194
E14	normal	rep2	colony5	1500	766.902	340.322	0.226881	0.443761		TS	pause	rep2	colony5	3229	1633.35	181.376	0.0561711	0.111046
E14	normal	rep2	colony5	3406	2300.02	556.192	0.163298	0.24182		TS	pause	rep2	colony5	3080	1983.04	156.812	0.0509129	0.0790766
E14	normal	rep2	colony5	1411	555.212	300.843	0.213213	0.541853		TS	pause	rep2	colony5	4550	2911.77	198.89	0.0437121	0.0683056
E14	normal	rep2	colony5	2046	1547.1	329.98	0.161281	0.21329		TS	pause	rep2	colony5	5824	3502.44	754.157	0.129491	0.215323
E14	normal	rep2	colony5	1491	932.835	462.675	0.310312	0.495987		TS	pause	rep2	colony5	2549	1693.22	260.671	0.102264	0.153949
E14	normal	rep2	colony5	2328	1256.82	36.6235	0.0157318	0.0291399		TS	pause	rep2	colony5	6894	4755.65	943.173	0.136811	0.198327
E14	normal	rep2	colony5	1692	901.867	256.839	0.151796	0.284786		TS	pause	rep2	colony5	2897	1757.13	226.012	0.0780158	0.128626
E14	normal	rep2	colony5	3767	2054.91	528.027	0.140172	0.256959		TS	pause	rep2	colony5	3892	2593.84	398.267	0.10233	0.153543
E14	normal	rep2	colony5	1614	1001.89	360.216	0.223182	0.359535		TS	pause	rep2	colony5	3946	2685.47	343.51	0.0870527	0.127914
E14	normal	rep2	colony5	1800	684.745	345.725	0.19207	0.504897		TS	pause	rep2	colony5	5393	2870	250.118	0.0463782	0.0871489
E14	normal	rep2	colony5	2409	891.369	38.3412	0.0159158	0.0430138
E14	normal	rep2	colony5	1680	1029.56	313.071	0.186352	0.304082
E14	normal	rep2	colony5	2166	1177.02	437.271	0.201879	0.371508
E14	normal	rep2	colony5	2108	880.027	468.18	0.222097	0.532007
E14	normal	rep2	colony5	2799	1727.51	567.424	0.202724	0.328464
E14	normal	rep2	colony5	3030	2071.91	420.173	0.138671	0.202795
E14	normal	rep2	colony5	1871	940.294	451.706	0.241425	0.480388
E14	normal	rep2	colony5	2038	1068.96	224.322	0.110069	0.209851
E14	normal	rep2	colony5	1536	855.012	115.118	0.0749464	0.134639
E14	normal	rep2	colony5	1757	1103.21	429.184	0.244271	0.389032
E14	normal	rep2	colony5	1906	899.957	415.812	0.218159	0.462035
E14	normal	rep2	colony5	1837	861.039	7.45098	0.00405606	0.00865347
E14	normal	rep2	colony5	2592	1200.75	23.9255	0.00923051	0.0199255
E14	normal	rep2	colony5	2447	1509.49	115.4	0.0471598	0.0764498
E14	normal	rep2	colony5	1201	776.118	270.957	0.225609	0.349118
E14	normal	rep2	colony5	1330	767.851	286.031	0.215061	0.372509
E14	normal	rep2	colony5	1831	760.361	29.498	0.0161103	0.0387948
E14	normal	rep2	colony5	2201	1457.48	417.008	0.189463	0.286116
E14	normal	rep2	colony5	2028	1373.77	495.635	0.244396	0.360784
E14	normal	rep2	colony5	2494	1492.15	175.878	0.0705206	0.117869
E14	normal	rep2	colony5	5199	3307.45	803.157	0.154483	0.242833
E14	normal	rep2	colony5	1913	846.098	119.937	0.0626959	0.141753
E14	normal	rep2	colony5	2889	1730.99	177.8	0.0615438	0.102716
E14	normal	rep2	colony5	2070	1439.58	131.522	0.063537	0.091361
E14	normal	rep2	colony5	1374	535.196	13.4745	0.00980678	0.0251768
E14	normal	rep2	colony5	2916	1301.29	102.992	0.0353197	0.079146
E14	pause	rep1	colony1	1938	1601.9	537.694	0.277448	0.335661
E14	pause	rep1	colony1	1951	842.816	0	0	0
E14	pause	rep1	colony1	4063	3176.6	1056.4	0.260006	0.332558
E14	pause	rep1	colony1	2215	1598.29	410.094	0.185144	0.256584
E14	pause	rep1	colony1	4478	2505.84	0.329412	7.36e-05	0.000131
E14	pause	rep1	colony1	2196	1388.37	176.627	0.0804315	0.127219
E14	pause	rep1	colony1	2857	2038.07	287.208	0.100528	0.140922
E14	pause	rep1	colony1	1943	1444.65	191.047	0.0983258	0.132244
E14	pause	rep1	colony1	1641	1010.73	37.5373	0.0228746	0.0371386
E14	pause	rep1	colony1	2066	678.345	0	0	0
E14	pause	rep1	colony1	1702	1384.84	561.769	0.330064	0.405657
E14	pause	rep1	colony1	2265	1665.77	93.8314	0.0414267	0.056329
E14	pause	rep1	colony1	1674	1497.43	552.839	0.33025	0.369192
E14	pause	rep1	colony1	2424	1581.12	445.925	0.183963	0.282032
E14	pause	rep1	colony1	5232	3863.25	980.541	0.187412	0.253812
E14	pause	rep1	colony1	1885	1711.84	172.835	0.0916898	0.100965
E14	pause	rep1	colony1	1748	1580.44	593.596	0.339586	0.37559
E14	pause	rep1	colony1	993	689.075	1.29412	0.00130324	0.00187805
E14	pause	rep1	colony1	1686	1296.37	72.2588	0.0428581	0.0557394
E14	pause	rep1	colony1	1572	1010.58	97.2745	0.0618795	0.0962561
E14	pause	rep1	colony1	5335	2226.51	0	0	0
E14	pause	rep1	colony1	1179	1009.34	92.7059	0.0786309	0.0918483
E14	pause	rep1	colony1	1949	1340.16	90.1176	0.0462379	0.0672439
E14	pause	rep1	colony1	1416	1318.4	408.38	0.288404	0.309755
E14	pause	rep1	colony1	1643	1097.04	598.608	0.364338	0.545656
E14	pause	rep1	colony1	2424	1413.38	25.0275	0.0103249	0.0177076
E14	pause	rep1	colony1	2496	1276.24	129.518	0.0518901	0.101484
E14	pause	rep1	colony1	3245	1809.43	450.835	0.138932	0.249159
E14	pause	rep1	colony1	1869	985.09	1.50588	0.000806	0.00152867
E14	pause	rep1	colony1	2233	1747.25	38.349	0.0171738	0.0219481
E14	pause	rep1	colony1	3043	1440.26	0	0	0
E14	pause	rep1	colony1	1283	823.098	159.533	0.124344	0.193821
E14	pause	rep1	colony1	2738	1443.95	118.353	0.0432261	0.081965
E14	pause	rep1	colony1	3587	2498.35	882.008	0.24589	0.353036
E14	pause	rep1	colony1	2981	2525.71	606.02	0.203294	0.239941
E14	pause	rep1	colony1	3225	1908.86	327.412	0.101523	0.171522
E14	pause	rep1	colony1	2123	1444.23	10.0275	0.00472325	0.00694312
E14	pause	rep1	colony1	1867	903.761	0.109804	5.88e-05	0.000121
E14	pause	rep1	colony1	1700	328.957	0	0	0
E14	pause	rep1	colony2	3409	519.086	0	0	0
E14	pause	rep1	colony2	1441	414.82	54.2392	0.03764	0.130754
E14	pause	rep1	colony2	2349	706.627	123.11	0.0524095	0.174222
E14	pause	rep1	colony2	1953	692.949	322.431	0.165095	0.465303
E14	pause	rep1	colony2	2783	797.31	68.7765	0.0247131	0.0862607
E14	pause	rep1	colony2	3512	917.62	70.4706	0.0200657	0.0767972
E14	pause	rep1	colony2	1541	533.365	529.89	0.343861	0.993486
E14	pause	rep1	colony2	2408	860.843	491.408	0.204073	0.570845
E14	pause	rep1	colony2	2391	919.506	384.184	0.160679	0.417816
E14	pause	rep1	colony2	2155	835.871	498.918	0.231516	0.596884
E14	pause	rep1	colony2	1092	463.69	355.424	0.325479	0.766511
E14	pause	rep1	colony2	2274	643.071	165.467	0.0727646	0.257307
E14	pause	rep1	colony2	1459	451.392	45.7255	0.0313403	0.101299
E14	pause	rep1	colony2	2164	792.741	671.439	0.310277	0.846984
E14	pause	rep1	colony2	2388	604.667	287.373	0.12034	0.475258
E14	pause	rep1	colony2	1615	515.843	567.235	0.351229	1.09963
E14	pause	rep1	colony2	2146	707.855	892.098	0.415703	1.26028
E14	pause	rep1	colony2	1783	436.404	571.173	0.320344	1.30882
E14	pause	rep1	colony2	1862	643.847	135.714	0.072886	0.210786
E14	pause	rep1	colony2	2024	911.506	624.482	0.308539	0.685111
E14	pause	rep1	colony2	1853	424.765	29.8275	0.0160968	0.0702211
E14	pause	rep1	colony2	2174	826.255	316.6	0.14563	0.383175
E14	pause	rep1	colony2	1614	600	588.333	0.364519	0.980556
E14	pause	rep1	colony2	1974	385.306	547.635	0.277424	1.4213
E14	pause	rep1	colony2	1946	772.918	623.533	0.320418	0.806727
E14	pause	rep1	colony2	2190	785.345	344.565	0.157335	0.438743
E14	pause	rep1	colony2	1618	652.58	315.694	0.195114	0.483763
E14	pause	rep1	colony2	1490	577.553	582.847	0.391173	1.00917
E14	pause	rep1	colony2	1941	706.122	539.867	0.278138	0.764552
E14	pause	rep1	colony2	2273	541.596	861.82	0.379155	1.59126
E14	pause	rep1	colony2	2266	388.38	672.137	0.296618	1.73062
E14	pause	rep1	colony2	1368	486.616	458.38	0.335073	0.941976
E14	pause	rep1	colony2	1987	832.467	529.239	0.266351	0.635748
E14	pause	rep1	colony2	3551	1257.27	560.365	0.157805	0.445699
E14	pause	rep1	colony2	3050	1110.96	459.408	0.150626	0.413523
E14	pause	rep1	colony2	1959	350.349	440.098	0.224654	1.25617
E14	pause	rep1	colony2	1814	568	47.2275	0.026035	0.0831469
E14	pause	rep1	colony2	1885	576.071	568.545	0.301615	0.986937
E14	pause	rep1	colony2	1534	519.271	36.0549	0.0235038	0.0694337
E14	pause	rep1	colony2	2630	898.133	952.855	0.362302	1.06093
E14	pause	rep1	colony2	1476	912.353	98.0431	0.0664249	0.107462
E14	pause	rep1	colony2	2623	1033.04	735.663	0.280466	0.712132
E14	pause	rep1	colony2	3803	1524.14	381.91	0.100423	0.250574
E14	pause	rep1	colony2	1601	384.157	448.843	0.280352	1.16839
E14	pause	rep1	colony2	2271	838.161	252.251	0.111075	0.300958
E14	pause	rep1	colony2	1960	348.533	524.059	0.267377	1.50361
E14	pause	rep1	colony2	1409	617.855	434.463	0.308348	0.703179
E14	pause	rep1	colony2	1620	554.369	642.839	0.396814	1.15959
E14	pause	rep1	colony2	3325	1380.69	839.796	0.25257	0.608245
E14	pause	rep1	colony2	1836	480.82	68.6941	0.0374151	0.142869
E14	pause	rep1	colony2	1976	685.902	553.698	0.280212	0.807255
E14	pause	rep1	colony2	2021	399.773	570.353	0.282213	1.42669
E14	pause	rep1	colony2	2132	533.541	554.365	0.260021	1.03903
E14	pause	rep1	colony2	2089	471.549	0	0	0
E14	pause	rep1	colony2	3818	1491.23	1143.93	0.299616	0.767109
E14	pause	rep1	colony2	2520	886.204	757.31	0.30052	0.854555
E14	pause	rep1	colony2	1795	630.145	226.753	0.126325	0.359842
E14	pause	rep1	colony2	2515	1008.28	56.6627	0.0225299	0.0561973
E14	pause	rep1	colony2	1770	713.141	185.49	0.104797	0.260103
E14	pause	rep1	colony2	2366	850.043	83.3412	0.0352245	0.0980435
E14	pause	rep1	colony2	3247	1261.2	1327.96	0.40898	1.05293
E14	pause	rep1	colony2	2057	513.173	636.204	0.309287	1.23975
E14	pause	rep1	colony2	1719	450.012	52.2627	0.030403	0.116136
E14	pause	rep1	colony2	1701	742.008	367.314	0.21594	0.495027
E14	pause	rep1	colony2	2070	572.388	634.039	0.306299	1.10771
E14	pause	rep1	colony2	1750	428.71	535.118	0.305782	1.2482
E14	pause	rep1	colony2	2276	958.863	791.035	0.347555	0.824972
E14	pause	rep1	colony2	1459	615.729	483.612	0.331468	0.785429
E14	pause	rep1	colony2	2826	1298.75	420.851	0.148921	0.324043
E14	pause	rep1	colony2	1572	525.494	406.243	0.258424	0.773069
E14	pause	rep1	colony2	1706	550.475	485.259	0.284442	0.881528
E14	pause	rep1	colony2	1819	725.145	520.106	0.28593	0.717244
E14	pause	rep1	colony2	2750	765.875	11.2314	0.00408414	0.0146648
E14	pause	rep1	colony2	2153	967.62	369.043	0.171409	0.381393
E14	pause	rep1	colony2	2198	680.122	1.94902	0.000887	0.00286569
E14	pause	rep1	colony2	2274	1036.46	188.039	0.0826909	0.181424
E14	pause	rep1	colony2	2531	1353.1	388.208	0.153381	0.286902
E14	pause	rep1	colony2	4843	1860.97	1309.79	0.27045	0.703821
E14	pause	rep1	colony2	1369	1049.37	340.384	0.248637	0.324371
E14	pause	rep1	colony2	2091	750.816	82.7137	0.039557	0.110165
E14	pause	rep1	colony2	1482	864.482	233.29	0.157416	0.269861
E14	pause	rep1	colony2	1435	555.518	190.039	0.132432	0.342094
E14	pause	rep1	colony3	2131	316.463	0	0	0
E14	pause	rep1	colony3	2413	668.878	6.05098	0.00250766	0.00904646
E14	pause	rep1	colony3	2905	970.867	23.4157	0.00806048	0.0241183
E14	pause	rep1	colony3	2193	558.435	0.0862745	3.93e-05	0.000154
E14	pause	rep1	colony3	2408	664.51	0.054902	2.28e-05	8.26e-05
E14	pause	rep1	colony3	2957	719.627	0	0	0
E14	pause	rep1	colony3	2062	417.475	0	0	0
E14	pause	rep1	colony3	1973	505.737	17.2235	0.00872961	0.0340563
E14	pause	rep1	colony3	1651	478.545	25.1059	0.0152065	0.0524629
E14	pause	rep1	colony3	3195	586.976	0	0	0
E14	pause	rep1	colony3	2627	500.773	6.1451	0.00233921	0.0122712
E14	pause	rep1	colony3	2412	755.145	32.5059	0.0134767	0.0430459
E14	pause	rep1	colony3	1537	563.067	219.976	0.143121	0.390676
E14	pause	rep1	colony3	2537	810.831	355.471	0.140115	0.438403
E14	pause	rep1	colony3	1667	650.824	170.62	0.102351	0.26216
E14	pause	rep1	colony3	1900	822.286	208.796	0.109893	0.253921
E14	pause	rep1	colony3	1578	503.478	99.5137	0.0630632	0.197652
E14	pause	rep1	colony3	2089	694.204	0	0	0
E14	pause	rep1	colony3	1494	477.365	0.027451	1.84e-05	5.75e-05
E14	pause	rep1	colony3	1695	443.655	15.5255	0.00915958	0.0349945
E14	pause	rep1	colony3	2177	634.608	217.494	0.0999054	0.342722
E14	pause	rep1	colony3	2283	857.075	178.051	0.0779899	0.207743
E14	pause	rep1	colony3	1638	290.4	0	0	0
E14	pause	rep1	colony3	1701	491.898	43.0157	0.0252885	0.0874484
E14	pause	rep1	colony3	4614	1308.19	78.898	0.0170997	0.0603109
E14	pause	rep1	colony3	2209	317.682	0	0	0
E14	pause	rep1	colony3	1376	454.306	12.8353	0.00932798	0.0282525
E14	pause	rep1	colony3	1929	663.89	247.125	0.128111	0.372239
E14	pause	rep1	colony3	2917	732.431	8.13333	0.00278825	0.0111046
E14	pause	rep1	colony3	1877	811.035	446.827	0.238054	0.550935
E14	pause	rep1	colony3	1668	635.192	404.243	0.242352	0.636411
E14	pause	rep1	colony3	1659	545.271	20.9882	0.0126511	0.0384914
E14	pause	rep1	colony3	1407	513.243	190.773	0.135588	0.3717
E14	pause	rep1	colony3	1658	907.812	316.522	0.190906	0.348664
E14	pause	rep1	colony3	1922	581.263	111.082	0.0577952	0.191105
E14	pause	rep1	colony3	2587	754.133	100.106	0.0386957	0.132743
E14	pause	rep1	colony3	3686	1034.48	175.659	0.0476557	0.169804
E14	pause	rep1	colony3	1433	447.396	89.1098	0.0621841	0.199174
E14	pause	rep1	colony3	2075	736.776	79.3098	0.0382216	0.107644
E14	pause	rep1	colony3	1769	457.459	180.227	0.101881	0.393975
E14	pause	rep1	colony3	1980	815.878	489.878	0.247413	0.600431
E14	pause	rep1	colony3	1484	511.196	437.89	0.295074	0.856599
E14	pause	rep1	colony3	2641	993.878	258.086	0.0977229	0.259676
E14	pause	rep1	colony3	2381	783.216	2.47451	0.00103927	0.00315942
E14	pause	rep1	colony3	1839	755.388	539.902	0.293585	0.714734
E14	pause	rep1	colony3	3560	1130.75	109.882	0.0308658	0.0971766
E14	pause	rep1	colony3	1889	961.816	272.773	0.144401	0.283602
E14	pause	rep1	colony3	1473	554.729	125.875	0.0854545	0.226912
E14	pause	rep1	colony3	1746	851.133	461.816	0.264499	0.542589
E14	pause	rep1	colony3	3265	1560.65	95.1176	0.0291325	0.0609473
E14	pause	rep1	colony3	1874	814.227	420.224	0.224239	0.516101
E14	pause	rep1	colony3	1144	540.22	280.714	0.245379	0.519629
E14	pause	rep1	colony3	2157	382.816	4.76471	0.00220895	0.0124465
E14	pause	rep1	colony3	2505	1351.32	214.478	0.0856201	0.158718
E14	pause	rep1	colony3	2002	954.184	336.824	0.168244	0.352996
E14	pause	rep1	colony3	1726	684.373	204.314	0.118374	0.298542
E14	pause	rep1	colony3	4225	1405.15	97.0667	0.0229744	0.0690793
E14	pause	rep1	colony3	1809	499.957	86.4314	0.0477785	0.172878
E14	pause	rep1	colony3	1459	782.431	346.875	0.237748	0.443329
E14	pause	rep1	colony3	1696	612.867	389.953	0.229925	0.636277
E14	pause	rep1	colony3	3428	1352.37	105.043	0.0306427	0.0776735
E14	pause	rep1	colony3	4145	1121.49	44.0392	0.0106247	0.0392686
E14	pause	rep1	colony3	2106	767.886	131.722	0.0625459	0.171538
E14	pause	rep1	colony3	2949	1249.57	25.3294	0.00858915	0.0202705
E14	pause	rep1	colony3	2507	1017.06	836.761	0.33377	0.822723
E14	pause	rep1	colony3	1987	748.133	242.824	0.122206	0.324573
E14	pause	rep1	colony3	2066	503.467	0	0	0
E14	pause	rep1	colony3	1544	391.6	0	0	0
E14	pause	rep1	colony3	3255	839.208	0.027451	8.43e-06	3.27e-05
E14	pause	rep1	colony3	1427	736.91	134.439	0.0942111	0.182436
E14	pause	rep1	colony3	2698	840.326	0	0	0
E14	pause	rep1	colony3	1688	762.671	322.557	0.191088	0.422931
E14	pause	rep1	colony3	1537	768.012	407.271	0.264978	0.530292
E14	pause	rep1	colony3	4520	1501.13	16.6588	0.00368558	0.0110975
E14	pause	rep1	colony3	2163	1005.43	211.741	0.0978924	0.210598
E14	pause	rep1	colony3	1467	730.961	381.82	0.260272	0.522353
E14	pause	rep1	colony3	2609	1462	517.651	0.19841	0.35407
E14	pause	rep1	colony3	2602	1341.34	458.506	0.176213	0.341826
E14	pause	rep1	colony3	1713	671	249.533	0.14567	0.371883
E14	pause	rep1	colony3	1917	909.196	164.576	0.0858511	0.181013
E14	pause	rep1	colony3	1763	553.937	30.5647	0.0173368	0.0551772
E14	pause	rep1	colony3	2425	1028.04	92.4118	0.038108	0.0898909
E14	pause	rep1	colony3	2520	951.055	85.7451	0.0340258	0.0901579
E14	pause	rep1	colony3	2980	1618.88	709.737	0.238167	0.438413
E14	pause	rep1	colony3	1895	648.024	7.59608	0.00400848	0.0117219
E14	pause	rep1	colony3	3089	786.647	0	0	0
E14	pause	rep1	colony3	3641	1914.67	348.878	0.0958194	0.182214
E14	pause	rep1	colony3	3997	2250.19	332.384	0.0831584	0.147714
E14	pause	rep1	colony3	2432	1164.05	21.8941	0.00900252	0.0188086
E14	pause	rep1	colony3	3913	1411.42	2.71765	0.000695	0.00192547
E14	pause	rep1	colony4	3259	2302.97	660.812	0.202765	0.286939
E14	pause	rep1	colony4	2410	1596.76	291.631	0.121009	0.182639
E14	pause	rep1	colony4	2300	1336.67	157.325	0.0684024	0.1177
E14	pause	rep1	colony4	2252	1445.76	144.969	0.0643733	0.100272
E14	pause	rep1	colony4	1728	783.082	494.851	0.286372	0.631927
E14	pause	rep1	colony4	1733	998.949	291.243	0.168057	0.29155
E14	pause	rep1	colony4	1715	799.788	464.11	0.270618	0.580291
E14	pause	rep1	colony4	1701	910.184	396.231	0.23294	0.435331
E14	pause	rep1	colony4	2885	1993.84	313.349	0.108613	0.157158
E14	pause	rep1	colony4	1770	615.918	29.8549	0.0168672	0.0484722
E14	pause	rep1	colony4	1484	856.847	411.796	0.277491	0.480595
E14	pause	rep1	colony4	1932	1280.38	384.643	0.199091	0.300413
E14	pause	rep1	colony4	1902	891.384	517.906	0.272295	0.581013
E14	pause	rep1	colony4	1674	849.263	456.878	0.272926	0.537971
E14	pause	rep1	colony4	1906	932.831	537.039	0.281762	0.575709
E14	pause	rep1	colony4	1874	1392.84	255.627	0.136407	0.183529
E14	pause	rep1	colony4	4273	2591.24	655.235	0.153343	0.252866
E14	pause	rep1	colony4	1141	713.918	81.902	0.0717809	0.114722
E14	pause	rep1	colony4	1494	715.576	423.322	0.283348	0.591581
E14	pause	rep1	colony4	1956	1368.68	142.569	0.0728879	0.104165
E14	pause	rep1	colony4	1356	1015.75	319.773	0.23582	0.314813
E14	pause	rep1	colony4	2931	2111.64	159.682	0.0544805	0.07562
E14	pause	rep1	colony4	1756	1011.92	384.91	0.219197	0.380377
E14	pause	rep1	colony4	2086	1499.67	137.757	0.0660388	0.0918581
E14	pause	rep1	colony4	1635	1097.22	58.5373	0.0358026	0.0533505
E14	pause	rep1	colony4	1669	1165.23	447.831	0.268323	0.384328
E14	pause	rep1	colony4	2253	1529.81	234.129	0.103919	0.153045
E14	pause	rep1	colony4	1591	1049.91	259.369	0.163022	0.24704
E14	pause	rep1	colony4	1343	1060.34	227.835	0.169647	0.21487
E14	pause	rep1	colony4	1646	1213.04	233.176	0.141662	0.192224
E14	pause	rep1	colony4	1778	1038.49	48.8431	0.0274708	0.047033
E14	pause	rep1	colony4	4787	3549.21	507.965	0.106113	0.14312
E14	pause	rep1	colony4	1263	1240.3	418.847	0.331629	0.337698
E14	pause	rep1	colony4	1791	1716.88	411.596	0.229814	0.239735
E14	pause	rep1	colony4	5675	3891.56	300.043	0.052871	0.0771011
E14	pause	rep1	colony5	1999	363.192	0	0	0
E14	pause	rep1	colony5	1980	1032.16	10.8745	0.00549218	0.0105357
E14	pause	rep1	colony5	1531	1111.65	66.7137	0.0435753	0.0600132
E14	pause	rep1	colony5	1937	1343.98	153.765	0.0793829	0.11441
E14	pause	rep1	colony5	1916	1330.69	150.933	0.0787752	0.113425
E14	pause	rep1	colony5	1862	1568.24	257.176	0.138118	0.163991
E14	pause	rep1	colony5	3776	2393.29	210.847	0.0558387	0.0880993
E14	pause	rep1	colony5	4781	3414.68	477.898	0.0999578	0.139954
E14	pause	rep1	colony5	1094	767.616	136.208	0.124504	0.177443
E14	pause	rep1	colony5	2879	2059.49	192.012	0.0666939	0.0932327
E14	pause	rep1	colony5	1724	914.075	35.0667	0.0203403	0.038363
E14	pause	rep1	colony5	2488	1688.91	209.51	0.0842081	0.12405
E14	pause	rep1	colony5	1482	1231.88	351.51	0.237186	0.285345
E14	pause	rep1	colony5	1803	1466.53	313.204	0.173713	0.213568
E14	pause	rep1	colony5	3026	1830.52	203.973	0.0674067	0.111429
E14	pause	rep1	colony5	3955	2592.38	249.557	0.0630991	0.0962657
E14	pause	rep1	colony5	2277	1491.5	246.541	0.108275	0.165297
E14	pause	rep1	colony5	2428	1806.61	383.831	0.158085	0.21246
E14	pause	rep1	colony5	1504	677.067	316.027	0.210125	0.46676
E14	pause	rep1	colony5	2558	1655.2	601.898	0.2353	0.363642
E14	pause	rep1	colony5	2135	1602.84	223.02	0.104459	0.13914
E14	pause	rep1	colony5	1783	771.463	253.753	0.142318	0.328924
E14	pause	rep1	colony5	1865	1105.59	323.573	0.173497	0.29267
E14	pause	rep1	colony5	2489	889.329	376.435	0.15124	0.42328
E14	pause	rep1	colony5	1846	1055.65	340.498	0.184452	0.322547
E14	pause	rep1	colony5	2483	1488.54	186.765	0.0752174	0.125469
E14	pause	rep1	colony5	4730	3578.36	542.361	0.114664	0.151567
E14	pause	rep1	colony5	2274	1816.43	478.294	0.210332	0.263315
E14	pause	rep1	colony5	1814	715.145	319.392	0.176071	0.446612
E14	pause	rep1	colony5	1351	753.192	275.725	0.20409	0.366076
E14	pause	rep1	colony5	2067	898.898	480.196	0.232315	0.534205
E14	pause	rep1	colony5	1690	1497.5	265.271	0.156965	0.177142
E14	pause	rep1	colony5	1434	912.541	71.5726	0.0499111	0.0784321
E14	pause	rep1	colony5	2561	1665.78	186.133	0.0726799	0.111739
E14	pause	rep1	colony5	1133	733.227	148.776	0.131312	0.202906
E14	pause	rep1	colony5	1899	1405.29	428.596	0.225696	0.304988
E14	pause	rep1	colony5	2334	1290.09	424.004	0.181664	0.328661
E14	pause	rep1	colony5	3509	2262.32	224.871	0.064084	0.0993983
E14	pause	rep1	colony5	2787	1334.29	590.859	0.212005	0.442828
E14	pause	rep1	colony5	3447	2458.19	211.89	0.0614709	0.0861977
E14	pause	rep1	colony5	1330	1173.96	303.043	0.227852	0.258138
E14	pause	rep1	colony5	2954	2028.18	518.835	0.175638	0.255814
E14	pause	rep1	colony5	1787	1402.71	92.1686	0.0515773	0.0657076
E14	pause	rep1	colony5	2628	2224.97	399.349	0.151959	0.179485
E14	pause	rep1	colony5	1270	885.235	50.0471	0.0394071	0.0565353
E14	pause	rep1	colony5	1321	679.208	8.48627	0.00642413	0.0124944
E14	pause	rep1	colony5	4311	3093.31	360.431	0.0836074	0.11652
E14	pause	rep2	colony1	3514	2722.64	482.678	0.137359	0.177284
E14	pause	rep2	colony1	9327	7575.84	1424.09	0.152684	0.187977
E14	pause	rep2	colony1	6747	5445.02	807.694	0.119712	0.148336
E14	pause	rep2	colony1	2137	1438.83	453.278	0.21211	0.315032
E14	pause	rep2	colony1	9413	7883.16	1186.95	0.126097	0.150568
E14	pause	rep2	colony1	5769	5011.5	830.471	0.143954	0.165713
E14	pause	rep2	colony1	4878	3562.92	324.882	0.0666015	0.0911844
E14	pause	rep2	colony1	2740	2612.49	357.412	0.130442	0.136809
E14	pause	rep2	colony1	2130	1724.65	337.294	0.158354	0.195572
E14	pause	rep2	colony1	5323	3976.81	320.027	0.0601216	0.0804735
E14	pause	rep2	colony1	5336	4407.8	686.212	0.1286	0.155681
E14	pause	rep2	colony1	10474	8763.46	1091.56	0.104216	0.124558
E14	pause	rep2	colony1	3665	1952.24	0	0	0
E14	pause	rep2	colony2	1629	1081.65	22.7922	0.0139915	0.0210716
E14	pause	rep2	colony2	1419	976.051	36.8863	0.0259946	0.0377913
E14	pause	rep2	colony2	3024	2757.44	226.145	0.0747834	0.0820127
E14	pause	rep2	colony2	2433	1608.25	86.5255	0.0355633	0.053801
E14	pause	rep2	colony2	1532	1016.95	274.906	0.179442	0.270324
E14	pause	rep2	colony2	1892	1753.89	152.392	0.0805455	0.0868881
E14	pause	rep2	colony2	1608	1023.28	36.4824	0.022688	0.0356524
E14	pause	rep2	colony2	1892	1196.7	33.3686	0.0176367	0.0278838
E14	pause	rep2	colony2	2432	1443.58	327.337	0.134596	0.226754
E14	pause	rep2	colony2	3051	1428.61	460.886	0.151061	0.322611
E14	pause	rep2	colony2	1520	835.961	319.125	0.209951	0.381747
E14	pause	rep2	colony2	2827	1424.43	466.816	0.165128	0.327722
E14	pause	rep2	colony2	1863	1107.89	222.714	0.119546	0.201026
E14	pause	rep2	colony2	1748	1016.26	26.8706	0.0153722	0.0264407
E14	pause	rep2	colony2	1882	459.153	256.035	0.136044	0.557625
E14	pause	rep2	colony2	1638	1008.54	261.725	0.159784	0.25951
E14	pause	rep2	colony2	2356	1062.32	363.945	0.154476	0.342595
E14	pause	rep2	colony2	2442	2124.91	253.294	0.103724	0.119202
E14	pause	rep2	colony2	4490	2066.22	375.58	0.0836482	0.181771
E14	pause	rep2	colony2	1768	947.98	146.204	0.0826945	0.154227
E14	pause	rep2	colony2	2282	1895.2	147.435	0.0646079	0.0777939
E14	pause	rep2	colony2	1856	504.961	211.408	0.113905	0.418662
E14	pause	rep2	colony2	1902	783.671	309.004	0.162463	0.394303
E14	pause	rep2	colony2	1838	1046.74	316	0.171926	0.30189
E14	pause	rep2	colony2	1835	1004.74	55.2275	0.0300967	0.0549668
E14	pause	rep2	colony2	1758	922.765	112.106	0.063769	0.121489
E14	pause	rep2	colony2	2244	788.404	365.569	0.162909	0.463682
E14	pause	rep2	colony2	3931	1860.13	463.137	0.117817	0.248981
E14	pause	rep2	colony2	2235	957.51	201.475	0.0901452	0.210415
E14	pause	rep2	colony2	2546	1553.28	127.161	0.0499453	0.0818661
E14	pause	rep2	colony2	2846	1615.74	617.533	0.216983	0.382198
E14	pause	rep2	colony2	2937	1541.53	453.396	0.154374	0.29412
E14	pause	rep2	colony2	1720	1073.25	397.678	0.231208	0.370538
E14	pause	rep2	colony2	1460	684.235	374.4	0.256438	0.54718
E14	pause	rep2	colony2	2159	1619	143.11	0.0662852	0.0883942
E14	pause	rep2	colony2	2294	1681.52	255	0.11116	0.151649
E14	pause	rep2	colony2	3582	2279.28	584.326	0.163128	0.256364
E14	pause	rep2	colony2	2003	1387.97	46.3373	0.0231339	0.0333849
E14	pause	rep2	colony2	2345	1483.35	528.137	0.225218	0.356044
E14	pause	rep2	colony2	2056	1357.42	28.0078	0.0136225	0.0206331
E14	pause	rep2	colony2	2919	2211.54	239.71	0.0821205	0.10839
E14	pause	rep2	colony2	3989	2864.59	498.133	0.124877	0.173893
E14	pause	rep2	colony3	1884	694.306	0	0	0
E14	pause	rep2	colony3	2607	1858.63	192.78	0.0739472	0.103722
E14	pause	rep2	colony3	1653	594.929	0.0862745	5.22e-05	0.000145
E14	pause	rep2	colony3	2352	1457.61	249.188	0.105947	0.170957
E14	pause	rep2	colony3	2584	1806.46	192.878	0.0746434	0.106771
E14	pause	rep2	colony3	2248	1228.99	275.145	0.122396	0.223879
E14	pause	rep2	colony3	4071	1804.07	463.239	0.11379	0.256775
E14	pause	rep2	colony3	2325	789.075	423.098	0.181978	0.536195
E14	pause	rep2	colony3	1953	995.326	168.667	0.0863629	0.169459
E14	pause	rep2	colony3	1633	635.02	130.322	0.079805	0.205224
E14	pause	rep2	colony3	1499	807.573	45.3412	0.0302476	0.056145
E14	pause	rep2	colony3	2302	799.816	142.686	0.0619836	0.178399
E14	pause	rep2	colony3	1458	839.102	51.451	0.0352887	0.0613167
E14	pause	rep2	colony3	1804	640.188	209.565	0.116167	0.327349
E14	pause	rep2	colony3	1586	1114.24	278.969	0.175894	0.250368
E14	pause	rep2	colony3	2257	946.318	438.126	0.194119	0.462979
E14	pause	rep2	colony3	1354	482.204	92.6353	0.068416	0.192108
E14	pause	rep2	colony3	1186	771.631	241.122	0.203307	0.312483
E14	pause	rep2	colony3	1535	395.416	51.8863	0.0338021	0.13122
E14	pause	rep2	colony3	1598	957.926	74.8196	0.0468208	0.0781059
E14	pause	rep2	colony3	1898	819.647	177.271	0.0933986	0.216277
E14	pause	rep2	colony3	3344	2068.58	226.506	0.067735	0.109498
E14	pause	rep2	colony3	4054	2589.98	488.69	0.120545	0.188685
E14	pause	rep2	colony3	2038	731.561	458.196	0.224826	0.626327
E14	pause	rep2	colony3	1472	1177.87	153.737	0.104441	0.130521
E14	pause	rep2	colony3	2358	1294.08	34.5176	0.0146385	0.0266735
E14	pause	rep2	colony3	1602	599.851	249.835	0.155952	0.416496
E14	pause	rep2	colony3	1675	715.694	222.412	0.132783	0.310764
E14	pause	rep2	colony3	1912	1469.53	110.294	0.0576852	0.075054
E14	pause	rep2	colony3	2602	1893.93	166.118	0.0638423	0.0877108
E14	pause	rep2	colony3	1821	643.812	321.894	0.176768	0.499982
E14	pause	rep2	colony3	2429	1492.63	221.106	0.0910275	0.148132
E14	pause	rep2	colony3	2774	1396.3	355.525	0.128163	0.25462
E14	pause	rep2	colony3	1499	1174.27	78.0745	0.0520844	0.0664879
E14	pause	rep2	colony3	2553	1654.62	290.22	0.113678	0.175399
E14	pause	rep2	colony3	1460	1047.13	192.831	0.132076	0.184153
E14	pause	rep2	colony3	1973	1221.67	49.4431	0.0250599	0.0404716
E14	pause	rep2	colony3	3593	1994.59	663.8	0.184748	0.3328
E14	pause	rep2	colony3	2625	1715.65	85.3333	0.0325079	0.049738
E14	pause	rep2	colony3	2406	1481.51	452.627	0.188124	0.305519
E14	pause	rep2	colony3	2448	1610.5	414.914	0.169491	0.257631
E14	pause	rep2	colony3	2991	2037.56	296.863	0.099252	0.145695
E14	pause	rep2	colony3	1912	1339.6	103.447	0.0541041	0.0772221
E14	pause	rep2	colony4	1684	1134.94	30.7098	0.0182362	0.0270585
E14	pause	rep2	colony4	1505	781.11	23.3529	0.0155169	0.0298971
E14	pause	rep2	colony4	2207	1163.33	281.51	0.127553	0.241987
E14	pause	rep2	colony4	2011	1206.44	169.647	0.0843596	0.140618
E14	pause	rep2	colony4	1980	1305.84	70.5294	0.0356209	0.054011
E14	pause	rep2	colony4	2592	1552.2	214.957	0.0829309	0.138486
E14	pause	rep2	colony4	1743	615.11	249.573	0.143186	0.405737
E14	pause	rep2	colony4	2200	998.804	339.188	0.154176	0.339594
E14	pause	rep2	colony4	4283	2708.12	46.8039	0.0109278	0.0172828
E14	pause	rep2	colony4	1421	895.62	56.0392	0.0394365	0.0625703
E14	pause	rep2	colony4	1618	522.635	288.235	0.178143	0.551504
E14	pause	rep2	colony4	1926	1319.21	146.647	0.0761407	0.111163
E14	pause	rep2	colony4	2413	1278.11	174.835	0.0724556	0.136792
E14	pause	rep2	colony4	1905	950.604	172.047	0.0903134	0.180987
E14	pause	rep2	colony4	1547	807.047	136.922	0.0885078	0.169657
E14	pause	rep2	colony4	2370	1208.03	305.561	0.128929	0.252941
E14	pause	rep2	colony4	1866	1267.66	191.416	0.102581	0.150999
E14	pause	rep2	colony4	2036	622.937	405.365	0.199099	0.650731
E14	pause	rep2	colony4	2138	728.071	351.369	0.164345	0.482602
E14	pause	rep2	colony4	1890	918.651	305.216	0.16149	0.332243
E14	pause	rep2	colony4	3092	2125.65	292.702	0.0946643	0.1377
E14	pause	rep2	colony4	2131	1340.78	176.157	0.0826639	0.131383
E14	pause	rep2	colony4	1712	1093.7	117.204	0.0684602	0.107163
E14	pause	rep2	colony4	4776	3333.98	231.761	0.0485261	0.0695148
E14	pause	rep2	colony4	1753	530.173	0	0	0
E14	pause	rep2	colony4	1732	857.424	40.7137	0.0235068	0.0474838
E14	pause	rep2	colony4	1477	729.678	153.851	0.104165	0.210848
E14	pause	rep2	colony4	1629	668.043	53.6314	0.0329229	0.0802813
E14	pause	rep2	colony4	1876	970.2	170.38	0.0908211	0.175614
E14	pause	rep2	colony4	1934	1002.6	76.5216	0.0395665	0.0763228
E14	pause	rep2	colony4	1908	709.039	258.729	0.135602	0.364901
E14	pause	rep2	colony4	1686	806.557	203.239	0.120545	0.251984
E14	pause	rep2	colony4	2692	1157.98	333.843	0.124013	0.288298
E14	pause	rep2	colony4	3394	1301.62	384.392	0.113256	0.295318
E14	pause	rep2	colony4	3165	1412.4	320.427	0.101241	0.226867
E14	pause	rep2	colony4	2837	1480.33	195.506	0.0689129	0.13207
E14	pause	rep2	colony4	2038	1083	20.0039	0.00981547	0.0184708
E14	pause	rep2	colony4	1695	379.196	233.553	0.137789	0.615916
E14	pause	rep2	colony4	2319	1178.04	139.957	0.0603523	0.118805
E14	pause	rep2	colony4	1282	619.729	119.671	0.0933468	0.193101
E14	pause	rep2	colony4	3545	1191.78	403.6	0.11385	0.338654
E14	pause	rep2	colony4	2433	610.384	306.118	0.125819	0.501516
E14	pause	rep2	colony4	1633	518.322	101.337	0.0620559	0.19551
E14	pause	rep2	colony4	3487	1638.07	296.855	0.0851319	0.181222
E14	pause	rep2	colony4	1818	465.62	146.906	0.0808063	0.315506
E14	pause	rep2	colony4	2678	646.678	319.518	0.119312	0.49409
E14	pause	rep2	colony4	2663	1264.4	384.302	0.144312	0.303939
E14	pause	rep2	colony4	2303	1418.07	81.1843	0.0352515	0.0572497
E14	pause	rep2	colony4	2255	704.6	102.38	0.0454015	0.145303
E14	pause	rep2	colony4	1184	559.208	163.98	0.138497	0.293237
E14	pause	rep2	colony4	1431	508.145	184.682	0.129058	0.363444
E14	pause	rep2	colony4	1089	867.102	128.961	0.118421	0.148726
E14	pause	rep2	colony4	1679	635.624	183.686	0.109402	0.288986
E14	pause	rep2	colony4	1900	1180.51	184.11	0.0968999	0.155958
E14	pause	rep2	colony4	3148	1295.02	323.643	0.102809	0.249914
E14	pause	rep2	colony4	1779	620.929	74.5137	0.0418852	0.120004
E14	pause	rep2	colony4	3398	1691.57	229.525	0.0675472	0.135688
E14	pause	rep2	colony4	2593	1735.6	297.631	0.114783	0.171486
E14	pause	rep2	colony4	1701	563.573	244.078	0.143491	0.433091
E14	pause	rep2	colony4	2214	946.255	166.529	0.0752165	0.175988
E14	pause	rep2	colony4	2866	2052.64	235.004	0.0819972	0.114489
E14	pause	rep2	colony4	2226	564.976	385.004	0.172958	0.681451
E14	pause	rep2	colony4	1735	965.875	86.4431	0.0498231	0.0894973
E14	pause	rep2	colony4	3375	2405.21	84.5294	0.0250457	0.0351443
E14	pause	rep2	colony4	3540	2028.49	309.478	0.0874233	0.152566
E14	pause	rep2	colony4	2346	1015.08	374.212	0.159511	0.368653
E14	pause	rep2	colony4	2236	1594.7	56.4039	0.0252254	0.0353697
E14	pause	rep2	colony4	2037	1547.82	82.8863	0.0406904	0.0535503
E14	pause	rep2	colony4	1653	714.149	289.153	0.174926	0.404892
E14	pause	rep2	colony4	2258	835.02	0	0	0
E14	pause	rep2	colony4	1155	713.102	132.71	0.1149	0.186102
E14	pause	rep2	colony4	1424	751.153	199.584	0.140158	0.265704
E14	pause	rep2	colony4	4715	3630.8	241.227	0.0511617	0.0664391
E14	pause	rep2	colony4	2147	1435.11	135.91	0.0633022	0.0947037
E14	pause	rep2	colony4	1754	1284.99	82.7412	0.0471729	0.0643904
E14	pause	rep2	colony5	2284	1197.39	2.10196	0.00092	0.00175545
E14	pause	rep2	colony5	1796	854.757	0	0	0
E14	pause	rep2	colony5	1926	1030.87	5.06667	0.00263067	0.00491492
E14	pause	rep2	colony5	1665	1347.02	99.9216	0.060013	0.0741797
E14	pause	rep2	colony5	2344	1825.25	179.553	0.0766011	0.0983717
E14	pause	rep2	colony5	1795	1167.31	46.8039	0.0260746	0.0400955
E14	pause	rep2	colony5	7910	5505.2	289.976	0.0366595	0.0526732
E14	pause	rep2	colony5	7031	6071.48	938.902	0.133537	0.154641
E14	pause	rep2	colony5	3879	2754.58	230.502	0.059423	0.0836795
E14	pause	rep2	colony5	11634	9257.26	1337.36	0.114953	0.144466
E14	pause	rep2	colony5	3507	3235.01	787.38	0.224517	0.243393
E14	pause	rep2	colony5	9979	8607.89	1626.8	0.163022	0.188989
E14	pause	rep2	colony5	2738	2388.9	395.827	0.144568	0.165695
E14	pause	rep2	colony5	3982	3051.21	324.631	0.0815247	0.106394
E14	pause	rep2	colony5	2106	2094.65	549.204	0.260781	0.262193
E14	pause	rep2	colony5	1444	1104.88	274.184	0.189878	0.248157
E14	pause	rep2	colony5	2795	1821.44	215.075	0.0769497	0.118079
E14	pause	rep2	colony5	4227	3415.52	493.973	0.116861	0.144626
E14	pause	rep2	colony5	2329	1278.37	9.57255	0.00411015	0.00748807

## Sheet: EDF1D
ESCs											TSCs
Cells	channel	condition	replicate	colony	AreaShape_Area	Intensity_IntegratedIntensity_DAPI	Intensity_IntegratedIntensity_pS6	Area_corr_pS6	DAPI_norm_pS6		Cells	condition	replicate	colony	AreaShape_Area	Intensity_IntegratedIntensity_DAPI	Intensity_IntegratedIntensity_pS6	Area_corr_pS6	DAPI_norm_pS6
E14	DAPI	normal	rep1	colony1	1837	537.067	166.631	0.0907084	0.310262		TS	normal	rep1	colony1	3686	589.337	325.475	0.0883002	0.552272
E14	DAPI	normal	rep1	colony1	1744	393.471	110.722	0.0634871	0.281397		TS	normal	rep1	colony1	3610	386.416	129.333	0.0358264	0.3347
E14	DAPI	normal	rep1	colony1	3017	581.4	28.298	0.00937953	0.0486722		TS	normal	rep1	colony1	3139	496.659	426	0.135712	0.857732
E14	DAPI	normal	rep1	colony1	2169	702.094	130.686	0.0602519	0.186138		TS	normal	rep1	colony1	3231	250.992	0.45098	0.000139579	0.00179679
E14	DAPI	normal	rep1	colony1	1681	610.667	382.231	0.227383	0.625925		TS	normal	rep1	colony1	3175	397.467	563.839	0.177587	1.41858
E14	DAPI	normal	rep1	colony1	2941	591.29	366.239	0.124529	0.61939		TS	normal	rep1	colony1	5327	1242.13	227.906	0.0427832	0.183479
E14	DAPI	normal	rep1	colony1	1613	612.42	459.333	0.28477	0.75003		TS	normal	rep1	colony1	3508	702.698	145.965	0.0416091	0.20772
E14	DAPI	normal	rep1	colony1	2066	628.98	477.078	0.230919	0.758495		TS	normal	rep1	colony1	11111	1652.56	401.667	0.0361504	0.243058
E14	DAPI	normal	rep1	colony1	2566	605.612	30.1176	0.0117372	0.0497309		TS	normal	rep1	colony1	4056	789.341	643.639	0.158688	0.815413
E14	DAPI	normal	rep1	colony1	2300	599.757	671.765	0.292072	1.12006		TS	normal	rep1	colony1	10897	2485.26	492.11	0.0451601	0.198011
E14	DAPI	normal	rep1	colony1	1615	247.827	0.168627	0.000104413	0.000680423		TS	normal	rep1	colony1	7180	1211.08	302.271	0.042099	0.249587
E14	DAPI	normal	rep1	colony1	2792	836.71	512.235	0.183465	0.612202		TS	normal	rep1	colony1	7922	1620.48	493.984	0.062356	0.304839
E14	DAPI	normal	rep1	colony1	1403	430.239	60.1882	0.0428997	0.139895		TS	normal	rep1	colony1	2714	624.459	576.208	0.212309	0.922732
E14	DAPI	normal	rep1	colony1	2123	523.082	0.027451	1.29303e-05	5.24793e-05		TS	normal	rep1	colony1	2903	347.039	363.157	0.125097	1.04644
E14	DAPI	normal	rep1	colony1	2100	749.878	114.627	0.0545845	0.152861		TS	normal	rep1	colony1	3703	644.533	421.141	0.11373	0.653405
E14	DAPI	normal	rep1	colony1	1817	539.047	503.851	0.277298	0.934707		TS	normal	rep1	colony1	5984	1120.44	220.992	0.0369305	0.197238
E14	DAPI	normal	rep1	colony1	1818	744.486	358.224	0.197043	0.481169		TS	normal	rep1	colony1	3919	473.322	102.235	0.0260871	0.215995
E14	DAPI	normal	rep1	colony1	2103	651.698	29.9608	0.0142467	0.0459734		TS	normal	rep1	colony1	3755	860.463	521.631	0.138916	0.606222
E14	DAPI	normal	rep1	colony1	1779	352.082	18.5255	0.0104134	0.0526169		TS	normal	rep1	colony1	3890	650.216	488.286	0.125523	0.75096
E14	DAPI	normal	rep1	colony1	1434	616.714	427.153	0.297875	0.692628		TS	normal	rep1	colony1	6922	1101.8	410.471	0.0592994	0.372547
E14	DAPI	normal	rep1	colony1	1949	908.443	334.961	0.171863	0.36872		TS	normal	rep1	colony2	5962	337.22	466.659	0.0782722	1.38384
E14	DAPI	normal	rep1	colony1	1964	636.035	46.8039	0.0238309	0.073587		TS	normal	rep1	colony2	4549	254.753	187.133	0.0411372	0.734568
E14	DAPI	normal	rep1	colony1	2398	1044.03	585.655	0.244226	0.560955		TS	normal	rep1	colony2	5640	581.788	1525.36	0.270455	2.62186
E14	DAPI	normal	rep1	colony1	3264	746.486	125.604	0.0384816	0.16826		TS	normal	rep1	colony2	3241	388.788	830.741	0.256322	2.13674
E14	DAPI	normal	rep1	colony1	1310	382.29	584.541	0.446215	1.52905		TS	normal	rep1	colony2	4228	242.169	110.357	0.0261014	0.455703
E14	DAPI	normal	rep1	colony1	2539	631.49	1085.16	0.427397	1.71841		TS	normal	rep1	colony2	13431	1051.87	2069.75	0.154102	1.96769
E14	DAPI	normal	rep1	colony1	2286	383.498	0.219608	9.60664e-05	0.000572644		TS	normal	rep1	colony2	6965	363.792	476.027	0.0683457	1.30851
E14	DAPI	normal	rep1	colony1	2373	604.933	95.5451	0.0402634	0.157943		TS	normal	rep1	colony2	4091	313.835	576.114	0.140825	1.83572
E14	DAPI	normal	rep1	colony1	4133	827.847	155.188	0.0375486	0.18746		TS	normal	rep1	colony2	2722	192.11	356.773	0.13107	1.85713
E14	DAPI	normal	rep1	colony1	1096	262.608	14.2824	0.0130313	0.0543866		TS	normal	rep1	colony2	3663	186.102	144	0.039312	0.773769
E14	DAPI	normal	rep1	colony1	1908	275.647	1.26275	0.000661816	0.00458102		TS	normal	rep1	colony2	3733	205.569	172.322	0.0461617	0.838268
E14	DAPI	normal	rep1	colony2	2010	633.196	1.3451	0.000669203	0.0021243		TS	normal	rep1	colony2	4236	303.737	276.204	0.0652039	0.909351
E14	DAPI	normal	rep1	colony2	3162	900.09	255.588	0.0808312	0.283958		TS	normal	rep1	colony2	2743	164.545	282.702	0.103063	1.71808
E14	DAPI	normal	rep1	colony2	1573	528.729	88.4196	0.0562108	0.16723		TS	normal	rep1	colony2	10769	898.506	2381.13	0.22111	2.6501
E14	DAPI	normal	rep1	colony2	1628	424.031	36.3647	0.022337	0.0857595		TS	normal	rep1	colony2	2403	221.824	274.976	0.11443	1.23962
E14	DAPI	normal	rep1	colony2	1956	388.039	3.42353	0.00175027	0.00882264		TS	normal	rep1	colony2	6752	426.439	1478.67	0.218997	3.46747
E14	DAPI	normal	rep1	colony2	1733	529.949	219.235	0.126506	0.413691		TS	normal	rep1	colony2	2745	222.192	249.875	0.091029	1.12459
E14	DAPI	normal	rep1	colony2	1729	615.145	114.439	0.0661881	0.186036		TS	normal	rep1	colony2	3011	231.729	394.267	0.130942	1.70141
E14	DAPI	normal	rep1	colony2	2008	596.063	295.706	0.147264	0.496099		TS	normal	rep1	colony2	7355	622.416	1003.23	0.136401	1.61183
E14	DAPI	normal	rep1	colony2	1722	446.737	12.502	0.00726014	0.027985		TS	normal	rep1	colony2	6501	610.451	545.808	0.0839575	0.894106
E14	DAPI	normal	rep1	colony2	1426	456.431	84.0549	0.0589445	0.184157		TS	normal	rep1	colony2	4025	286.122	1038.76	0.258076	3.63047
E14	DAPI	normal	rep1	colony2	1719	520.792	49.8039	0.0289726	0.0956311		TS	normal	rep1	colony2	3488	289.259	760.145	0.217932	2.62791
E14	DAPI	normal	rep1	colony2	4146	1073.93	233.396	0.0562943	0.217328		TS	normal	rep1	colony2	7379	623.929	1919.29	0.260102	3.07614
E14	DAPI	normal	rep1	colony2	1811	450.227	58.5843	0.0323492	0.130122		TS	normal	rep1	colony2	4402	344.718	822.227	0.186785	2.38522
E14	DAPI	normal	rep1	colony2	2798	674.482	281.875	0.100741	0.417912		TS	normal	rep1	colony2	6529	322.667	606.31	0.0928641	1.87906
E14	DAPI	normal	rep1	colony2	2630	853.722	364.086	0.138436	0.42647		TS	normal	rep1	colony2	5707	387.839	558.392	0.0978434	1.43975
E14	DAPI	normal	rep1	colony2	2413	645.733	158.192	0.0655583	0.244981		TS	normal	rep1	colony2	3324	347.91	678.38	0.204086	1.94987
E14	DAPI	normal	rep1	colony2	2489	561.514	2.36471	0.000950063	0.00421131		TS	normal	rep1	colony2	3219	366.584	1018.11	0.316281	2.77729
E14	DAPI	normal	rep1	colony2	1651	354.514	110.271	0.0667902	0.311047		TS	normal	rep1	colony2	3932	327.91	1116.3	0.283901	3.40428
E14	DAPI	normal	rep1	colony2	1920	365.949	53.8118	0.028027	0.147047		TS	normal	rep1	colony2	5181	392.169	34.0275	0.00656774	0.0867674
E14	DAPI	normal	rep1	colony2	2072	512.918	0	0	0		TS	normal	rep1	colony2	3728	155.239	18.6275	0.00499663	0.119992
E14	DAPI	normal	rep1	colony2	1914	539.326	334.973	0.175012	0.621095		TS	normal	rep1	colony2	3404	220.937	96.1216	0.0282378	0.435063
E14	DAPI	normal	rep1	colony2	1695	774.302	568.161	0.335198	0.733772		TS	normal	rep1	colony3	5482	340.694	343.333	0.0626292	1.00775
E14	DAPI	normal	rep1	colony2	2618	1177.53	482.333	0.184237	0.409613		TS	normal	rep1	colony3	3435	143.035	177.251	0.0516015	1.23921
E14	DAPI	normal	rep1	colony2	2958	879.8	50.698	0.0171393	0.0576245		TS	normal	rep1	colony3	7916	667.878	972.137	0.122807	1.45556
E14	DAPI	normal	rep1	colony2	3770	855.055	209.612	0.0555999	0.245144		TS	normal	rep1	colony3	2810	214.898	505.561	0.179915	2.35256
E14	DAPI	normal	rep1	colony2	1875	986.824	546.6	0.29152	0.553898		TS	normal	rep1	colony3	5548	524.231	666.184	0.120076	1.27078
E14	DAPI	normal	rep1	colony2	1965	574.153	26.3529	0.0134112	0.0458988		TS	normal	rep1	colony3	4856	438.482	820.329	0.168931	1.87084
E14	DAPI	normal	rep1	colony2	1845	420.475	19.7608	0.0107105	0.0469964		TS	normal	rep1	colony3	5044	323.275	465.063	0.0922012	1.4386
E14	DAPI	normal	rep1	colony2	3620	1145.22	219.2	0.0605525	0.191405		TS	normal	rep1	colony3	3664	152.624	16.7059	0.00455947	0.109458
E14	DAPI	normal	rep1	colony2	1702	460.043	11.2588	0.00661506	0.0244734		TS	normal	rep1	colony3	2670	251.263	315.945	0.118332	1.25743
E14	DAPI	normal	rep1	colony2	4014	1093.83	564.459	0.140623	0.516038		TS	normal	rep1	colony3	4930	471.804	383.78	0.0778459	0.813432
E14	DAPI	normal	rep1	colony2	1747	303.373	37.3373	0.0213722	0.123074		TS	normal	rep1	colony3	7792	660.369	1019.02	0.130778	1.54311
E14	DAPI	normal	rep1	colony2	1684	616.596	1.78824	0.0010619	0.00290017		TS	normal	rep1	colony3	2591	295.196	195.906	0.0756101	0.663647
E14	DAPI	normal	rep1	colony2	1153	336.282	27	0.0234172	0.0802897		TS	normal	rep1	colony3	3150	315.584	104.4	0.0331429	0.330815
E14	DAPI	normal	rep1	colony2	3218	903.514	36.7294	0.0114137	0.0406517		TS	normal	rep1	colony3	4608	368.855	595.827	0.129303	1.61534
E14	DAPI	normal	rep1	colony2	1471	747.478	216.824	0.147399	0.290073		TS	normal	rep1	colony3	4485	379.051	126.894	0.028293	0.334768
E14	DAPI	normal	rep1	colony2	1541	370.322	15.6784	0.0101742	0.0423373		TS	normal	rep1	colony3	11171	1081.81	719.42	0.0644006	0.665016
E14	DAPI	normal	rep1	colony2	2661	609.153	356.259	0.133882	0.584843		TS	normal	rep1	colony3	3475	339.957	145.22	0.0417898	0.427171
E14	DAPI	normal	rep1	colony2	1394	524.914	111.333	0.0798661	0.212098		TS	normal	rep1	colony3	3046	239.761	59.4275	0.01951	0.247861
E14	DAPI	normal	rep1	colony2	1824	628.694	71.7412	0.0393318	0.114111		TS	normal	rep1	colony3	3161	268.435	33.1176	0.010477	0.123373
E14	DAPI	normal	rep1	colony2	3283	983.278	280.584	0.0854658	0.285356		TS	normal	rep1	colony3	3472	231.659	257.98	0.0743031	1.11362
E14	DAPI	normal	rep1	colony2	2406	1109.09	109.353	0.0454501	0.098597		TS	normal	rep1	colony3	2928	274.933	380.188	0.129846	1.38284
E14	DAPI	normal	rep1	colony2	1836	580.122	164.902	0.0898159	0.284254		TS	normal	rep1	colony3	3933	268.325	80.3255	0.0204235	0.299358
E14	DAPI	normal	rep1	colony2	3705	1357.51	200.012	0.0539843	0.147337		TS	normal	rep1	colony3	4171	352.204	91.5451	0.021948	0.259921
E14	DAPI	normal	rep1	colony2	2411	656.769	26.0902	0.0108213	0.0397251		TS	normal	rep1	colony3	2732	252.576	29.5882	0.0108302	0.117146
E14	DAPI	normal	rep1	colony2	2340	412.016	6.92157	0.00295794	0.0167993		TS	normal	rep1	colony3	3623	257.251	53	0.0146288	0.206024
E14	DAPI	normal	rep1	colony2	2418	438.396	77.1882	0.0319223	0.17607		TS	normal	rep1	colony3	5706	595.326	539.718	0.0945877	0.906593
E14	DAPI	normal	rep1	colony2	3276	1332.9	152.753	0.0466279	0.114602		TS	normal	rep1	colony3	5055	451.141	93.8549	0.0185667	0.208039
E14	DAPI	normal	rep1	colony2	1425	446.075	45.1294	0.0316698	0.10117		TS	normal	rep1	colony3	7195	439.518	420.561	0.0584518	0.956869
E14	DAPI	normal	rep1	colony2	2197	701.459	292.961	0.133346	0.417645		TS	normal	rep1	colony3	4216	351.631	406.514	0.0964217	1.15608
E14	DAPI	normal	rep1	colony2	2263	697.592	37.6157	0.016622	0.0539222		TS	normal	rep1	colony3	2889	304.596	63.1098	0.0218449	0.207192
E14	DAPI	normal	rep1	colony2	1649	520.945	53.4392	0.032407	0.102581		TS	normal	rep1	colony3	3304	262.843	31	0.00938257	0.117941
E14	DAPI	normal	rep1	colony2	1963	802.329	182.086	0.0927592	0.226947		TS	normal	rep1	colony3	5285	358.149	109.643	0.0207461	0.306138
E14	DAPI	normal	rep1	colony2	1348	463.698	57.0118	0.0422936	0.12295		TS	normal	rep1	colony3	9657	459.816	335.337	0.0347248	0.729286
E14	DAPI	normal	rep1	colony2	1505	501.141	75.6745	0.0502821	0.151004		TS	normal	rep1	colony3	5253	284.933	442.184	0.0841775	1.55189
E14	DAPI	normal	rep1	colony2	2046	372.231	54.8157	0.0267916	0.147262		TS	normal	rep1	colony3	4603	170.984	253.039	0.0549727	1.4799
E14	DAPI	normal	rep1	colony2	1400	460.455	99.9765	0.0714118	0.217125		TS	normal	rep1	colony3	3041	124.51	230.722	0.0758703	1.85304
E14	DAPI	normal	rep1	colony2	1941	462.906	19.3176	0.00995242	0.0417313		TS	normal	rep1	colony3	3505	216.616	282.235	0.0805236	1.30293
E14	DAPI	normal	rep1	colony2	1342	471.878	36.4078	0.0271295	0.0771551		TS	normal	rep1	colony3	2829	99.6745	154.173	0.0544972	1.54676
E14	DAPI	normal	rep1	colony2	1949	768.514	116.004	0.0595197	0.150946		TS	normal	rep1	colony3	5011	312.584	251.431	0.0501759	0.804363
E14	DAPI	normal	rep1	colony2	1388	624.447	190.737	0.137419	0.30545		TS	normal	rep1	colony3	4834	218.137	125.388	0.0259388	0.574813
E14	DAPI	normal	rep1	colony2	2907	842.204	119.925	0.041254	0.142395		TS	normal	rep1	colony3	5179	296.439	110.6	0.0213555	0.373095
E14	DAPI	normal	rep1	colony2	1393	409.106	179.835	0.129099	0.439581		TS	normal	rep1	colony3	7382	259.706	65.4078	0.00886045	0.251854
E14	DAPI	normal	rep1	colony2	2924	825.471	21.1922	0.00724766	0.0256728		TS	normal	rep1	colony4	2945	279.933	948.902	0.322208	3.38974
E14	DAPI	normal	rep1	colony2	1589	388.761	95.3922	0.0600328	0.245375		TS	normal	rep1	colony4	6364	914.663	1279.25	0.201013	1.3986
E14	DAPI	normal	rep1	colony2	2027	579.106	8.56078	0.00422338	0.0147828		TS	normal	rep1	colony4	7124	1083.64	111.529	0.0156554	0.102921
E14	DAPI	normal	rep1	colony2	2455	587.937	49.3294	0.0200934	0.0839025		TS	normal	rep1	colony4	5447	821.318	310.4	0.0569855	0.377929
E14	DAPI	normal	rep1	colony2	2677	825.867	262.349	0.0980011	0.317665		TS	normal	rep1	colony4	3173	445.733	690.137	0.217503	1.54832
E14	DAPI	normal	rep1	colony2	1825	397.855	30.7882	0.0168703	0.0773856		TS	normal	rep1	colony4	3117	414.012	830.373	0.266401	2.00567
E14	DAPI	normal	rep1	colony2	1528	402.075	54.9686	0.0359742	0.136713		TS	normal	rep1	colony4	2879	422.447	279.224	0.0969863	0.660967
E14	DAPI	normal	rep1	colony2	1786	514.478	112.004	0.0627122	0.217704		TS	normal	rep1	colony4	3609	275.8	335.882	0.093068	1.21785
E14	DAPI	normal	rep1	colony2	1702	476.765	82.4314	0.0484321	0.172897		TS	normal	rep1	colony4	8392	939.69	884.329	0.105378	0.941086
E14	DAPI	normal	rep1	colony2	1978	555.608	68.1255	0.0344416	0.122614		TS	normal	rep1	colony4	4517	495.373	283.984	0.0628701	0.573274
E14	DAPI	normal	rep1	colony2	3036	689.722	0	0	0		TS	normal	rep1	colony4	3348	561.612	531.02	0.158608	0.945528
E14	DAPI	normal	rep1	colony2	2083	614.086	82.7137	0.0397089	0.134694		TS	normal	rep1	colony4	4527	562.349	288.565	0.063743	0.513142
E14	DAPI	normal	rep1	colony2	1854	539.816	265.863	0.1434	0.492507		TS	normal	rep1	colony4	3377	352.988	415.063	0.122909	1.17585
E14	DAPI	normal	rep1	colony2	2839	800.255	68.4118	0.0240971	0.0854875		TS	normal	rep1	colony4	3693	569.494	876.776	0.237416	1.53957
E14	DAPI	normal	rep1	colony2	1595	231.388	0	0	0		TS	normal	rep1	colony4	3520	379.078	821.604	0.23341	2.16737
E14	DAPI	normal	rep1	colony2	1678	441.847	0.54902	0.000327187	0.00124256		TS	normal	rep1	colony4	3559	283.953	333.714	0.0937662	1.17524
E14	DAPI	normal	rep1	colony2	2702	758.541	173.161	0.0640862	0.228281		TS	normal	rep1	colony4	8949	1224.69	816.553	0.0912452	0.66674
E14	DAPI	normal	rep1	colony2	2493	954.635	109.557	0.0439458	0.114763		TS	normal	rep1	colony4	2892	212.906	821.937	0.284211	3.86057
E14	DAPI	normal	rep1	colony2	1483	505.631	23.7255	0.0159983	0.0469225		TS	normal	rep1	colony4	9800	930.518	190.663	0.0194554	0.2049
E14	DAPI	normal	rep1	colony2	2515	881.843	260.729	0.10367	0.295664		TS	normal	rep1	colony4	8171	1231.51	1379.95	0.168883	1.12053
E14	DAPI	normal	rep1	colony2	4920	1552.91	7.78431	0.00158218	0.00501271		TS	normal	rep1	colony4	9860	1220.93	1015.26	0.102967	0.831549
E14	DAPI	normal	rep1	colony2	1209	483.933	0	0	0		TS	normal	rep1	colony4	3919	382.286	1056.28	0.269529	2.76307
E14	DAPI	normal	rep1	colony2	1298	458.749	3.82745	0.00294873	0.00834324		TS	normal	rep1	colony5	3088	232.133	269.051	0.0871279	1.15904
E14	DAPI	normal	rep1	colony2	1558	624.204	3.81176	0.00244658	0.0061066		TS	normal	rep1	colony5	3607	147.557	377.149	0.10456	2.55596
E14	DAPI	normal	rep1	colony2	2680	911.498	186.031	0.0694147	0.204094		TS	normal	rep1	colony5	4573	246.718	336.459	0.0735751	1.36374
E14	DAPI	normal	rep1	colony2	3390	1075.82	310.161	0.0914929	0.288302		TS	normal	rep1	colony5	6180	554.973	356.071	0.0576166	0.6416
E14	DAPI	normal	rep1	colony2	1382	646.267	146.486	0.105996	0.226665		TS	normal	rep1	colony5	6853	308.839	410.184	0.0598547	1.32815
E14	DAPI	normal	rep1	colony2	1895	486.475	30.7804	0.016243	0.0632724		TS	normal	rep1	colony5	3688	160.71	130.588	0.035409	0.812572
E14	DAPI	normal	rep1	colony2	1833	707.949	113.949	0.0621653	0.160957		TS	normal	rep1	colony5	3071	252.255	533.294	0.173655	2.11411
E14	DAPI	normal	rep1	colony2	1937	786.157	112.988	0.0583316	0.143722		TS	normal	rep1	colony5	4589	243.902	681.396	0.148485	2.79373
E14	DAPI	normal	rep1	colony2	2092	821.302	21.7608	0.0104019	0.0264955		TS	normal	rep1	colony5	7897	533.192	549.757	0.0696159	1.03107
E14	DAPI	normal	rep1	colony2	1492	439.553	57.6118	0.0386138	0.131069		TS	normal	rep1	colony5	3069	127.29	61.051	0.0198928	0.47962
E14	DAPI	normal	rep1	colony2	1333	616.278	289	0.216804	0.468944		TS	normal	rep1	colony5	7324	594.09	641.675	0.0876126	1.0801
E14	DAPI	normal	rep1	colony2	2209	722.553	21.8235	0.00987937	0.0302034		TS	normal	rep1	colony5	5416	249.329	217.827	0.0402193	0.873653
E14	DAPI	normal	rep1	colony2	1662	886.463	209.525	0.126068	0.236361		TS	normal	rep1	colony5	3900	256.192	174.929	0.0448537	0.682806
E14	DAPI	normal	rep1	colony2	1663	888.678	160.263	0.0963697	0.180338		TS	normal	rep1	colony5	3302	216.361	315.647	0.0955927	1.45889
E14	DAPI	normal	rep1	colony2	1554	767.737	183.455	0.118053	0.238955		TS	normal	rep1	colony5	3404	228.255	160.882	0.0472627	0.704836
E14	DAPI	normal	rep1	colony2	2615	1191.29	176.639	0.0675485	0.148275		TS	normal	rep1	colony5	4245	252.196	210.431	0.0495716	0.834396
E14	DAPI	normal	rep1	colony2	1864	636.612	27.3843	0.0146912	0.0430157		TS	normal	rep1	colony5	6175	338.282	447.588	0.0724839	1.32312
E14	DAPI	normal	rep1	colony2	1287	486.482	186.404	0.144836	0.383167		TS	normal	rep1	colony5	3659	197.647	69.4902	0.0189916	0.351587
E14	DAPI	normal	rep1	colony2	2438	751.526	64.3686	0.0264022	0.0856506		TS	normal	rep1	colony5	6252	367.412	101.961	0.0163085	0.277511
E14	DAPI	normal	rep1	colony2	1642	279.141	0.027451	1.6718e-05	9.83408e-05		TS	normal	rep1	colony5	7500	622.749	564.522	0.0752695	0.906499
E14	DAPI	normal	rep1	colony2	2569	819.655	30.6824	0.0119433	0.0374333		TS	normal	rep1	colony5	6793	314.62	376.726	0.0554579	1.1974
E14	DAPI	normal	rep1	colony2	1968	509.694	115.616	0.0587478	0.226833		TS	normal	rep1	colony5	6958	350.451	450.784	0.0647865	1.2863
E14	DAPI	normal	rep1	colony3	1862	273.69	2.66667	0.00143215	0.00974338		TS	normal	rep1	colony5	10264	678.486	234.576	0.0228543	0.345735
E14	DAPI	normal	rep1	colony3	1244	226.216	10.8157	0.00869428	0.0478114		TS	normal	rep1	colony5	3626	137.282	117.506	0.0324065	0.855943
E14	DAPI	normal	rep1	colony3	1086	303.6	19.7765	0.0182104	0.0651399		TS	normal	rep1	colony5	3692	127.776	75.4863	0.0204459	0.590768
E14	DAPI	normal	rep1	colony3	1803	476.008	27.0784	0.0150185	0.0568865		TS	normal	rep1	colony5	4074	150.424	101.937	0.0250214	0.677668
E14	DAPI	normal	rep1	colony3	3053	821.051	303.145	0.0992942	0.369216		TS	normal	rep1	colony5	4243	212.106	62.5882	0.0147509	0.29508
E14	DAPI	normal	rep1	colony3	1391	371.843	116.957	0.0840811	0.314533		TS	normal	rep1	colony5	5082	414.278	301.878	0.0594015	0.728685
E14	DAPI	normal	rep1	colony3	1166	334.165	222.463	0.190791	0.665728		TS	normal	rep1	colony5	3036	120.165	81.5529	0.026862	0.678676
E14	DAPI	normal	rep1	colony3	3286	773.949	203.792	0.0620183	0.263315		TS	normal	rep1	colony5	5233	273.871	204.812	0.0391385	0.747841
E14	DAPI	normal	rep1	colony3	1346	236.831	0.247059	0.00018355	0.00104318		TS	normal	rep1	colony5	4429	203.227	101.416	0.0228981	0.499026
E14	DAPI	normal	rep1	colony3	1527	228.573	0	0	0		TS	normal	rep1	colony5	7388	411.392	607.949	0.0822887	1.47778
E14	DAPI	normal	rep1	colony3	2128	657.796	86.8353	0.0408061	0.132009		TS	normal	rep1	colony5	5527	239.914	202.208	0.0365855	0.842836
E14	DAPI	normal	rep1	colony3	2486	644.718	24.2392	0.00975029	0.0375966		TS	normal	rep1	colony5	5867	506.459	194.831	0.033208	0.384693
E14	DAPI	normal	rep1	colony3	2370	1002.93	224.784	0.0948457	0.224128		TS	normal	rep1	colony5	3360	307.616	95.0157	0.0282785	0.308878
E14	DAPI	normal	rep1	colony3	2225	743.514	13.2078	0.00593611	0.0177641		TS	normal	rep1	colony5	7907	410.796	498.42	0.0630352	1.2133
E14	DAPI	normal	rep1	colony3	1486	488.761	67.0745	0.0451376	0.137234		TS	normal	rep1	colony5	3839	300.631	84.8196	0.0220942	0.282138
E14	DAPI	normal	rep1	colony3	2133	722.173	184.306	0.0864069	0.25521		TS	normal	rep1	colony5	3852	372.51	207.678	0.0539144	0.557511
E14	DAPI	normal	rep1	colony3	1769	601.463	132.604	0.0749598	0.220469		TS	normal	rep1	colony5	4404	370.2	53.0471	0.0120452	0.143293
E14	DAPI	normal	rep1	colony3	1868	444.314	24.9216	0.0133413	0.05609		TS	normal	rep1	colony5	4483	445.576	251.016	0.0559928	0.56335
E14	DAPI	normal	rep1	colony3	2267	889.42	265.6	0.117159	0.298622		TS	normal	rep1	colony5	4328	254.678	427.529	0.0987822	1.6787
E14	DAPI	normal	rep1	colony3	1697	354.969	40.9882	0.0241534	0.11547		TS	normal	rep1	colony5	2899	142.463	84.0706	0.0289999	0.590123
E14	DAPI	normal	rep1	colony3	2210	841.976	245.4	0.111041	0.291457		TS	normal	rep1	colony5	2923	136.855	160.855	0.0550308	1.17537
E14	DAPI	normal	rep1	colony3	1479	382.196	30.1059	0.0203556	0.0787708		TS	normal	rep1	colony5	5209	340.627	106.922	0.0205263	0.313896
E14	DAPI	normal	rep1	colony3	1593	381.886	100.918	0.0633507	0.264261		TS	normal	rep1	colony5	4387	372.067	314.796	0.0717566	0.846074
E14	DAPI	normal	rep1	colony3	1481	482.443	82.3373	0.0555957	0.170667		TS	normal	rep1	colony5	3257	206.051	685.016	0.210321	3.3245
E14	DAPI	normal	rep1	colony3	1748	601.11	593.184	0.33935	0.986815		TS	normal	rep2	colony1	3124	163.557	116.576	0.0373164	0.712758
E14	DAPI	normal	rep1	colony3	3627	841.471	3.75686	0.0010358	0.00446464		TS	normal	rep2	colony1	4864	281.835	300.126	0.0617034	1.0649
E14	DAPI	normal	rep1	colony3	2046	564.91	214.651	0.104913	0.379974		TS	normal	rep2	colony1	4323	138.933	2.33333	0.000539749	0.0167946
E14	DAPI	normal	rep1	colony3	2694	846.306	254.125	0.0943302	0.300276		TS	normal	rep2	colony1	3301	154.729	26	0.0078764	0.168035
E14	DAPI	normal	rep1	colony3	3033	664.271	14.2314	0.00469218	0.0214241		TS	normal	rep2	colony1	6806	331.827	61.4314	0.00902606	0.18513
E14	DAPI	normal	rep1	colony3	2694	821.271	33.6235	0.0124809	0.0409409		TS	normal	rep2	colony1	4020	171.859	128.471	0.0319579	0.747536
E14	DAPI	normal	rep1	colony3	1756	460.835	60.6078	0.0345147	0.131517		TS	normal	rep2	colony1	4966	167.667	124.082	0.0249864	0.740054
E14	DAPI	normal	rep1	colony3	2133	428.475	9.04314	0.00423963	0.0211054		TS	normal	rep2	colony1	3123	163.282	89.7255	0.0287305	0.549511
E14	DAPI	normal	rep1	colony3	1839	501.251	65.8745	0.0358208	0.13142		TS	normal	rep2	colony1	6029	258.557	372.612	0.0618032	1.44112
E14	DAPI	normal	rep1	colony3	2452	410.349	0	0	0		TS	normal	rep2	colony1	4964	175.353	48.2745	0.00972492	0.275299
E14	DAPI	normal	rep1	colony3	1893	422.914	0.858824	0.000453684	0.00203073		TS	normal	rep2	colony1	2829	112.843	247.612	0.0875263	2.1943
E14	DAPI	normal	rep1	colony3	2889	671.537	6.49804	0.00224923	0.00967636		TS	normal	rep2	colony1	4766	227.929	453.349	0.0951215	1.98899
E14	DAPI	normal	rep1	colony3	3722	855.82	506.796	0.136162	0.592176		TS	normal	rep2	colony1	8347	560.957	1080.63	0.129463	1.9264
E14	DAPI	normal	rep1	colony3	1413	240.996	2.87451	0.00203433	0.0119276		TS	normal	rep2	colony1	4729	298.596	143.875	0.0304239	0.481837
E14	DAPI	normal	rep1	colony3	3133	615.796	130.871	0.0417717	0.212523		TS	normal	rep2	colony1	4850	254.067	965.878	0.19915	3.80167
E14	DAPI	normal	rep1	colony3	1979	568.314	251.035	0.12685	0.44172		TS	normal	rep2	colony1	3103	210.314	71.0549	0.0228988	0.337852
E14	DAPI	normal	rep1	colony3	3525	951.553	204.573	0.0580348	0.214988		TS	normal	rep2	colony1	4952	209.878	750.604	0.151576	3.57637
E14	DAPI	normal	rep1	colony3	1409	274.318	80.2353	0.0569449	0.29249		TS	normal	rep2	colony1	6368	505.655	537.176	0.0843556	1.06234
E14	DAPI	normal	rep1	colony3	1377	466.827	164.455	0.11943	0.352282		TS	normal	rep2	colony1	10389	732.486	597.384	0.0575016	0.815557
E14	DAPI	normal	rep1	colony3	3916	802.173	14.2039	0.00362715	0.0177068		TS	normal	rep2	colony1	3406	202.141	317.812	0.0933094	1.57223
E14	DAPI	normal	rep1	colony3	1426	276.349	209.843	0.147155	0.759341		TS	normal	rep2	colony1	3888	204.725	264.341	0.067989	1.2912
E14	DAPI	normal	rep1	colony3	1831	571.082	201.376	0.109982	0.352622		TS	normal	rep2	colony1	3998	272.784	939.478	0.234987	3.44403
E14	DAPI	normal	rep1	colony3	2604	465.137	32.0745	0.0123174	0.0689571		TS	normal	rep2	colony1	5661	436.714	460.675	0.0813769	1.05487
E14	DAPI	normal	rep1	colony3	2339	572.424	117.769	0.05035	0.205737		TS	normal	rep2	colony1	3069	255.514	250.259	0.0815441	0.979434
E14	DAPI	normal	rep1	colony3	2483	584.157	97.7569	0.0393705	0.167347		TS	normal	rep2	colony1	3893	306.271	235.925	0.0606025	0.770317
E14	DAPI	normal	rep1	colony3	1338	274.51	117.824	0.0880594	0.429214		TS	normal	rep2	colony1	4517	353.247	130.408	0.0288705	0.369169
E14	DAPI	normal	rep1	colony3	1457	295.941	73.3529	0.0503452	0.247863		TS	normal	rep2	colony1	2846	169.929	66.8	0.0234715	0.393104
E14	DAPI	normal	rep1	colony3	2044	479.651	39.5765	0.0193623	0.082511		TS	normal	rep2	colony1	3206	242.667	203.012	0.0633224	0.836587
E14	DAPI	normal	rep1	colony3	1629	354.141	11.3686	0.0069789	0.032102		TS	normal	rep2	colony1	7105	488.247	633.631	0.0891811	1.29777
E14	DAPI	normal	rep1	colony3	2534	418.871	1.16078	0.000458084	0.00277122		TS	normal	rep2	colony1	4065	224.522	64.5137	0.0158705	0.287339
E14	DAPI	normal	rep1	colony3	4109	721.976	5.86275	0.00142681	0.00812041		TS	normal	rep2	colony1	6919	526.369	784.965	0.113451	1.49128
E14	DAPI	normal	rep1	colony4	2193	329.475	7.26275	0.00331179	0.0220434		TS	normal	rep2	colony1	11140	709.008	786.145	0.0705696	1.1088
E14	DAPI	normal	rep1	colony4	3354	604.255	29.8353	0.00889544	0.0493753		TS	normal	rep2	colony1	2841	235.871	114.82	0.0404152	0.486791
E14	DAPI	normal	rep1	colony4	1638	305.812	425.404	0.259709	1.39106		TS	normal	rep2	colony1	4164	302.984	621.196	0.149183	2.05026
E14	DAPI	normal	rep1	colony4	1533	363.894	315.125	0.205561	0.865981		TS	normal	rep2	colony1	11384	1028.66	1431.18	0.125719	1.39131
E14	DAPI	normal	rep1	colony4	1941	428.157	588.902	0.303401	1.37544		TS	normal	rep2	colony1	3250	282.18	286.141	0.0880434	1.01404
E14	DAPI	normal	rep1	colony4	2737	433.945	113.925	0.0416242	0.262534		TS	normal	rep2	colony1	3725	304.522	109.467	0.029387	0.359471
E14	DAPI	normal	rep1	colony4	1545	370.906	227.902	0.147509	0.614447		TS	normal	rep2	colony1	4165	370.212	508.376	0.122059	1.3732
E14	DAPI	normal	rep1	colony4	1808	480.392	387.843	0.214515	0.807347		TS	normal	rep2	colony1	4833	430.086	640.086	0.132441	1.48827
E14	DAPI	normal	rep1	colony4	3425	676.827	54.4392	0.0158947	0.0804329		TS	normal	rep2	colony1	4806	549.129	505.851	0.105254	0.921187
E14	DAPI	normal	rep1	colony4	2006	469.475	195.725	0.09757	0.416903		TS	normal	rep2	colony1	3102	303.337	326.698	0.105319	1.07701
E14	DAPI	normal	rep1	colony4	1474	296.31	5.5451	0.00376194	0.0187139		TS	normal	rep2	colony1	4779	299.659	712	0.148985	2.37604
E14	DAPI	normal	rep1	colony4	1770	265.302	17.2588	0.00975075	0.0650535		TS	normal	rep2	colony1	3892	219.573	126.984	0.032627	0.578325
E14	DAPI	normal	rep1	colony4	3609	748.118	321.447	0.0890682	0.429674		TS	normal	rep2	colony2	8181	375.145	853.906	0.104377	2.2762
E14	DAPI	normal	rep1	colony4	2356	481.945	33.2706	0.0141216	0.069034		TS	normal	rep2	colony2	9556	394.184	464.278	0.048585	1.17782
E14	DAPI	normal	rep1	colony4	2912	595.569	38.9725	0.0133834	0.0654375		TS	normal	rep2	colony2	2771	97.2392	116.09	0.0418947	1.19386
E14	DAPI	normal	rep1	colony4	3404	621.286	142.784	0.041946	0.22982		TS	normal	rep2	colony2	4924	170.075	42.4706	0.00862522	0.249718
E14	DAPI	normal	rep1	colony4	1977	329.361	75.8275	0.0383548	0.230226		TS	normal	rep2	colony2	3597	146.125	508.949	0.141493	3.48296
E14	DAPI	normal	rep1	colony4	2338	348.906	9.78431	0.00418491	0.0280428		TS	normal	rep2	colony2	5606	250.882	512.78	0.0914699	2.04391
E14	DAPI	normal	rep1	colony4	1742	371.973	79.9137	0.0458747	0.214838		TS	normal	rep2	colony2	6503	471.737	1555.01	0.239122	3.29634
E14	DAPI	normal	rep1	colony4	1882	440.129	263.871	0.140208	0.59953		TS	normal	rep2	colony2	4470	183.847	389.376	0.0871088	2.11794
E14	DAPI	normal	rep1	colony4	2651	534.149	153.671	0.057967	0.287692		TS	normal	rep2	colony2	2928	180.667	990.376	0.338243	5.48179
E14	DAPI	normal	rep1	colony4	1897	560.824	421.086	0.221975	0.750836		TS	normal	rep2	colony2	2785	155.353	423.4	0.152029	2.72541
E14	DAPI	normal	rep1	colony4	1763	347.875	9.84314	0.00558317	0.0282951		TS	normal	rep2	colony2	3176	182.584	222.345	0.0700079	1.21777
E14	DAPI	normal	rep1	colony4	2524	471.063	68.0196	0.0269491	0.144396		TS	normal	rep2	colony2	3323	187.808	204.008	0.0613927	1.08626
E14	DAPI	normal	rep1	colony4	2233	431.678	110.129	0.049319	0.255119		TS	normal	rep2	colony2	2909	229.624	409.8	0.140873	1.78466
E14	DAPI	normal	rep1	colony4	2032	738.918	259.102	0.127511	0.350651		TS	normal	rep2	colony2	2816	220.09	590.953	0.209855	2.68505
E14	DAPI	normal	rep1	colony4	1863	266.388	2.60784	0.00139981	0.00978963		TS	normal	rep2	colony2	3558	311.467	647.686	0.182037	2.07947
E14	DAPI	normal	rep1	colony4	1810	301.816	73.7529	0.0407475	0.244364		TS	normal	rep2	colony2	4502	321.451	883.451	0.196235	2.74832
E14	DAPI	normal	rep1	colony4	2301	686.608	648.176	0.281693	0.944027		TS	normal	rep2	colony2	2261	224.498	282.894	0.125119	1.26012
E14	DAPI	normal	rep1	colony4	1194	254.529	174.188	0.145886	0.684354		TS	normal	rep2	colony2	4758	460.694	795.212	0.167132	1.72612
E14	DAPI	normal	rep1	colony4	1893	408.506	340.6	0.179926	0.83377		TS	normal	rep2	colony2	8112	651.49	1359.69	0.167615	2.08705
E14	DAPI	normal	rep1	colony4	1707	380.894	202.929	0.118881	0.532771		TS	normal	rep2	colony2	2907	216.553	295.173	0.101539	1.36305
E14	DAPI	normal	rep1	colony4	1937	299.69	432.576	0.223323	1.44341		TS	normal	rep2	colony2	4389	196.329	521.494	0.118818	2.65622
E14	DAPI	normal	rep1	colony4	3266	840.165	276.706	0.0847232	0.329347		TS	normal	rep2	colony2	3227	262.329	399.675	0.123853	1.52356
E14	DAPI	normal	rep1	colony4	2134	663.62	345.078	0.161705	0.519994		TS	normal	rep2	colony2	4238	120.51	38.2627	0.00902849	0.317507
E14	DAPI	normal	rep1	colony4	1760	567.812	399.38	0.226921	0.703368		TS	normal	rep2	colony2	4140	320.69	786.137	0.189888	2.45139
E14	DAPI	normal	rep1	colony4	1819	419.569	192.592	0.105878	0.459024		TS	normal	rep2	colony2	8273	525.926	799.643	0.096657	1.52045
E14	DAPI	normal	rep1	colony4	1795	349.718	140.847	0.0784663	0.402745		TS	normal	rep2	colony2	3038	97.8314	514.102	0.169224	5.25498
E14	DAPI	normal	rep1	colony4	1803	312.882	382.91	0.212374	1.22381		TS	normal	rep2	colony2	4966	263.255	576.62	0.116113	2.19035
E14	DAPI	normal	rep1	colony4	2272	836.333	348.973	0.153597	0.417265		TS	normal	rep2	colony2	7812	315.129	419.984	0.0537614	1.33274
E14	DAPI	normal	rep1	colony4	2241	475.243	19.5333	0.00871635	0.0411018		TS	normal	rep2	colony2	3846	164.518	604.886	0.157277	3.67673
E14	DAPI	normal	rep1	colony4	2541	529.169	67.4549	0.0265466	0.127473		TS	normal	rep2	colony2	6626	323.878	401.275	0.0605606	1.23897
E14	DAPI	normal	rep1	colony4	3323	902.855	119.416	0.0359361	0.132265		TS	normal	rep2	colony2	4550	276.49	524.627	0.115303	1.89745
E14	DAPI	normal	rep1	colony4	1895	355.322	103.318	0.0545212	0.290772		TS	normal	rep2	colony2	3112	130.561	336.435	0.108109	2.57685
E14	DAPI	normal	rep1	colony4	1997	473.251	497.71	0.249229	1.05168		TS	normal	rep2	colony2	4894	136.557	117.714	0.0240527	0.862013
E14	DAPI	normal	rep1	colony4	2880	892.396	673.129	0.233725	0.754294		TS	normal	rep2	colony2	5632	149.149	57.8039	0.0102635	0.387558
E14	DAPI	normal	rep1	colony4	2486	528.145	254.122	0.102221	0.481159		TS	normal	rep2	colony2	12125	443.369	517.859	0.04271	1.16801
E14	DAPI	normal	rep1	colony4	2363	477.063	408.235	0.172761	0.855727		TS	normal	rep2	colony2	4480	141.737	68.3569	0.0152582	0.482279
E14	DAPI	normal	rep1	colony4	3177	1017.74	669.863	0.210848	0.658188		TS	normal	rep2	colony2	3081	126.722	52.3333	0.0169858	0.412979
E14	DAPI	normal	rep1	colony4	3617	895.31	965.553	0.266949	1.07846		TS	normal	rep2	colony3	3140	116.439	51.3726	0.0163607	0.441196
E14	DAPI	normal	rep1	colony4	1653	248.431	220.655	0.133488	0.888193		TS	normal	rep2	colony3	4712	194.753	508.867	0.107994	2.61288
E14	DAPI	normal	rep1	colony4	1985	357.239	73.4667	0.0370109	0.205651		TS	normal	rep2	colony3	3267	113.686	60.749	0.0185947	0.534357
E14	DAPI	normal	rep1	colony4	1953	472.29	28.9725	0.0148349	0.0613448		TS	normal	rep2	colony3	3127	78.7216	64.5529	0.0206437	0.820016
E14	DAPI	normal	rep1	colony4	2012	849.616	491.851	0.244459	0.57891		TS	normal	rep2	colony3	5003	179.373	360.494	0.0720556	2.00975
E14	DAPI	normal	rep1	colony4	1412	252.976	206.231	0.146056	0.81522		TS	normal	rep2	colony3	3331	134.412	116.984	0.0351199	0.870343
E14	DAPI	normal	rep1	colony4	1897	322.2	104.075	0.0548627	0.323012		TS	normal	rep2	colony3	6577	316.82	560.937	0.0852877	1.77053
E14	DAPI	normal	rep1	colony4	1582	241.322	1.61961	0.00102377	0.00671141		TS	normal	rep2	colony3	4317	240.643	381.522	0.0883766	1.58542
E14	DAPI	normal	rep1	colony4	1833	317.51	70.5412	0.038484	0.22217		TS	normal	rep2	colony3	7348	270.235	218.478	0.029733	0.808475
E14	DAPI	normal	rep1	colony4	2050	408.431	12.3294	0.00601435	0.0301872		TS	normal	rep2	colony3	9664	658.62	2336.86	0.241811	3.54812
E14	DAPI	normal	rep1	colony4	1655	347.424	75.1569	0.045412	0.216326		TS	normal	rep2	colony3	4784	285.871	1354.4	0.283111	4.73782
E14	DAPI	normal	rep1	colony4	2028	319.165	118.588	0.0584755	0.371558		TS	normal	rep2	colony3	6950	471.051	1309.66	0.188441	2.7803
E14	DAPI	normal	rep1	colony4	2274	388.471	59.3216	0.0260869	0.152705		TS	normal	rep2	colony3	3234	109.431	218.02	0.0674148	1.9923
E14	DAPI	normal	rep1	colony4	6033	1354.24	102.075	0.0169194	0.0753741		TS	normal	rep2	colony3	6020	291.953	589.682	0.0979539	2.01979
E14	DAPI	normal	rep1	colony4	3031	570.153	1.15294	0.000380383	0.00202216		TS	normal	rep2	colony3	8960	556.62	2328.31	0.259856	4.18294
E14	DAPI	normal	rep1	colony4	1770	385.486	63.3686	0.0358015	0.164386		TS	normal	rep2	colony3	5489	280.855	85.0588	0.0154962	0.302857
E14	DAPI	normal	rep1	colony4	1594	299.58	18.0902	0.0113489	0.0603851		TS	normal	rep2	colony3	2970	229.078	429.278	0.144538	1.87394
E14	DAPI	normal	rep1	colony5	1284	263.004	3.68235	0.00286788	0.0140011		TS	normal	rep2	colony3	4546	299.765	658.157	0.144777	2.19558
E14	DAPI	normal	rep1	colony5	1229	268.91	11.7137	0.0095311	0.0435601		TS	normal	rep2	colony3	3978	276.114	747.216	0.187837	2.70619
E14	DAPI	normal	rep1	colony5	1750	319.106	16.6196	0.00949692	0.0520818		TS	normal	rep2	colony3	8127	509.082	1808.27	0.222502	3.55203
E14	DAPI	normal	rep1	colony5	1599	350.2	20.7882	0.0130008	0.059361		TS	normal	rep2	colony3	4566	466.8	245.635	0.0537966	0.526211
E14	DAPI	normal	rep1	colony5	2054	633.463	67.6431	0.0329324	0.106783		TS	normal	rep2	colony3	4545	384.6	607.565	0.133678	1.57973
E14	DAPI	normal	rep1	colony5	2419	551.753	65.0275	0.026882	0.117856		TS	normal	rep2	colony3	2523	260.824	518.408	0.205473	1.98758
E14	DAPI	normal	rep1	colony5	1787	505.69	139.396	0.0780056	0.275655		TS	normal	rep2	colony3	6913	416.263	430.859	0.0623259	1.03506
E14	DAPI	normal	rep1	colony5	1609	425.49	75.8275	0.0471271	0.178212		TS	normal	rep2	colony3	2821	208.063	451.059	0.159893	2.1679
E14	DAPI	normal	rep1	colony5	3858	1191.87	113.647	0.0294575	0.0953518		TS	normal	rep2	colony3	3725	179.816	388.914	0.104406	2.16285
E14	DAPI	normal	rep1	colony5	1596	618.184	90.0549	0.0564254	0.145676		TS	normal	rep2	colony3	2304	128.851	607.396	0.263627	4.71394
E14	DAPI	normal	rep1	colony5	1587	753.231	151.604	0.0955286	0.201271		TS	normal	rep2	colony3	2276	194.404	502.345	0.220714	2.58403
E14	DAPI	normal	rep1	colony5	1431	398.961	231.686	0.161905	0.580724		TS	normal	rep2	colony3	1982	155.204	219.953	0.110975	1.41719
E14	DAPI	normal	rep1	colony5	2752	636.741	37.4824	0.01362	0.0588659		TS	normal	rep2	colony3	4938	370.102	749.051	0.151691	2.0239
E14	DAPI	normal	rep1	colony5	1419	622.565	199.925	0.140892	0.321132		TS	normal	rep2	colony3	7619	702.165	1681.14	0.220651	2.39423
E14	DAPI	normal	rep1	colony5	2393	880.247	251.988	0.105302	0.28627		TS	normal	rep2	colony3	3672	228.69	867.204	0.236167	3.79205
E14	DAPI	normal	rep1	colony5	2199	733.506	181.329	0.0824599	0.247209		TS	normal	rep2	colony3	6235	328.227	1105.22	0.17726	3.36723
E14	DAPI	normal	rep1	colony5	1818	687.314	74.6824	0.0410794	0.108658		TS	normal	rep2	colony3	4150	299.584	756.118	0.182197	2.52389
E14	DAPI	normal	rep1	colony5	1752	441.788	41.5804	0.0237331	0.0941184		TS	normal	rep2	colony3	3195	347.816	409.514	0.128173	1.17739
E14	DAPI	normal	rep1	colony5	1737	538.506	271.055	0.156048	0.503346		TS	normal	rep2	colony3	3661	229.992	917.969	0.250743	3.9913
E14	DAPI	normal	rep1	colony5	1569	515.835	194.592	0.124023	0.377237		TS	normal	rep2	colony3	4672	362.839	205.067	0.0438927	0.565172
E14	DAPI	normal	rep1	colony5	1476	378.408	144.961	0.0982119	0.383081		TS	normal	rep2	colony3	5085	287.875	1159.34	0.227992	4.02725
E14	DAPI	normal	rep1	colony5	1270	506.765	128.961	0.101544	0.254479		TS	normal	rep2	colony3	5563	499.792	793.855	0.142703	1.58837
E14	DAPI	normal	rep1	colony5	2389	629.62	15.0824	0.00631325	0.0239547		TS	normal	rep2	colony3	4547	290.102	613.231	0.134865	2.11385
E14	DAPI	normal	rep1	colony5	1678	665.176	532.051	0.317074	0.799864		TS	normal	rep2	colony3	8289	588.565	2484.94	0.299787	4.22203
E14	DAPI	normal	rep1	colony5	1850	842.067	71.8	0.0388108	0.0852664		TS	normal	rep2	colony3	5200	341.443	1518.73	0.292063	4.44797
E14	DAPI	normal	rep1	colony5	1850	731.18	211.141	0.11413	0.288768		TS	normal	rep2	colony3	6023	522.373	1261.93	0.209519	2.41577
E14	DAPI	normal	rep1	colony5	3128	855.427	54.9647	0.0175718	0.0642541		TS	normal	rep2	colony3	5837	354.808	915.071	0.156771	2.57906
E14	DAPI	normal	rep1	colony5	1392	536.675	37.4	0.0268678	0.0696884		TS	normal	rep2	colony3	4316	295.451	667.573	0.154674	2.2595
E14	DAPI	normal	rep1	colony5	1763	469.071	51.4706	0.0291949	0.109729		TS	normal	rep2	colony3	4026	322.024	653.694	0.162368	2.02996
E14	DAPI	normal	rep1	colony5	1491	433.235	20.8196	0.0139635	0.0480561		TS	normal	rep2	colony4	6032	441.694	97.0392	0.0160874	0.219698
E14	DAPI	normal	rep1	colony5	2711	978.431	85.8235	0.0316575	0.0877154		TS	normal	rep2	colony4	7177	743.267	1646.5	0.229414	2.21522
E14	DAPI	normal	rep1	colony5	2200	515.914	33.4039	0.0151836	0.0647471		TS	normal	rep2	colony4	3239	308.094	741.09	0.228802	2.4054
E14	DAPI	normal	rep1	colony5	1216	336.024	32.9804	0.027122	0.0981491		TS	normal	rep2	colony4	8401	540.298	261.086	0.031078	0.483226
E14	DAPI	normal	rep1	colony5	2161	409.729	2.17647	0.00100716	0.00531197		TS	normal	rep2	colony4	3024	165.42	65.7294	0.0217359	0.39735
E14	DAPI	normal	rep1	colony5	1433	414.863	17.4196	0.012156	0.0419888		TS	normal	rep2	colony4	2960	200.443	107.427	0.0362931	0.53595
E14	DAPI	normal	rep1	colony5	2607	737.161	36.8039	0.0141173	0.0499266		TS	normal	rep2	colony4	7176	674.984	1219.63	0.169959	1.8069
E14	DAPI	normal	rep1	colony5	1712	299.251	0	0	0		TS	normal	rep2	colony4	2873	287.043	346.478	0.120598	1.20706
E14	DAPI	normal	rep1	colony5	2604	503.878	6.97647	0.00267914	0.0138455		TS	normal	rep2	colony4	8160	569.024	335.424	0.0411058	0.589472
E14	DAPI	normal	rep1	colony5	2387	500.447	15.5529	0.00651569	0.0310781		TS	normal	rep2	colony4	3349	309.6	379.2	0.113228	1.22481
E14	DAPI	normal	rep1	colony5	2584	481.129	17.7843	0.00688247	0.0369637		TS	normal	rep2	colony4	3153	353.467	651.804	0.206725	1.84403
E14	DAPI	normal	rep1	colony5	1513	482.055	182.141	0.120384	0.377843		TS	normal	rep2	colony4	6149	583.616	214.039	0.0348088	0.366747
E14	DAPI	normal	rep1	colony5	2903	835.49	12.0902	0.00416472	0.0144708		TS	normal	rep2	colony4	6645	535.11	408.055	0.0614078	0.762563
E14	DAPI	normal	rep1	colony5	1695	590.447	133.302	0.0786442	0.225764		TS	normal	rep2	colony4	5617	385.157	140.71	0.0250507	0.365331
E14	DAPI	normal	rep1	colony5	1396	376.039	17.3451	0.0124249	0.0461258		TS	normal	rep2	colony4	3460	321.596	168.984	0.0488394	0.525455
E14	DAPI	normal	rep1	colony5	1517	559.184	78.6863	0.0518697	0.140716		TS	normal	rep2	colony4	5387	484.945	1608.4	0.298571	3.31666
E14	DAPI	normal	rep1	colony5	1176	503.192	110.518	0.0939776	0.219633		TS	normal	rep2	colony4	3158	193.027	52.2588	0.0165481	0.270733
E14	DAPI	normal	rep1	colony5	1851	667.843	136.29	0.0736306	0.204075		TS	normal	rep2	colony4	10946	899.035	485.773	0.044379	0.540326
E14	DAPI	normal	rep1	colony5	1736	263.392	0	0	0		TS	normal	rep2	colony4	6424	369.416	287.098	0.0446915	0.777168
E14	DAPI	normal	rep1	colony5	2666	787.263	298.702	0.112041	0.379418		TS	normal	rep2	colony4	5399	315.098	721.161	0.133573	2.28869
E14	DAPI	normal	rep1	colony5	2584	818.741	59.251	0.0229299	0.0723684		TS	normal	rep2	colony4	3197	332.404	124.196	0.0388477	0.37363
E14	DAPI	normal	rep1	colony5	1319	222.875	11.6392	0.00882427	0.0522232		TS	normal	rep2	colony4	2772	315.584	63.651	0.0229621	0.201692
E14	DAPI	normal	rep1	colony5	1678	673.729	395.726	0.235832	0.587366		TS	normal	rep2	colony4	6547	594.2	461.078	0.0704259	0.775965
E14	DAPI	normal	rep1	colony5	1806	597.004	166.792	0.0923545	0.279382		TS	normal	rep2	colony4	5304	482.765	1006.27	0.189718	2.08438
E14	DAPI	normal	rep1	colony5	1424	461.216	174.314	0.122411	0.377944		TS	normal	rep2	colony4	4715	509.326	158.082	0.0335275	0.310376
E14	DAPI	normal	rep1	colony5	1540	250.004	44.4431	0.0288592	0.17777		TS	normal	rep2	colony4	8370	950.647	359.302	0.0429274	0.377955
E14	DAPI	normal	rep1	colony5	1576	368.286	143.341	0.0909525	0.389211		TS	normal	rep2	colony4	5536	362.788	390.439	0.0705273	1.07622
E14	DAPI	normal	rep1	colony5	2746	1267.02	73.3216	0.0267012	0.0578691		TS	normal	rep2	colony4	2584	244.953	312.369	0.120886	1.27522
E14	DAPI	normal	rep1	colony5	1352	401.545	65.3961	0.0483699	0.162861		TS	normal	rep2	colony4	2945	303.992	194.898	0.0661793	0.641129
E14	DAPI	normal	rep1	colony5	1231	319.502	21.7412	0.0176614	0.0680471		TS	normal	rep2	colony4	5555	445.369	567.18	0.102103	1.27351
E14	DAPI	normal	rep1	colony5	2808	1191.24	66.7373	0.0237668	0.0560232		TS	normal	rep2	colony4	3759	316.831	218.463	0.0581173	0.689524
E14	DAPI	normal	rep1	colony5	2237	394.659	8.11373	0.00362706	0.0205588		TS	normal	rep2	colony4	4033	467.42	549.875	0.136344	1.1764
E14	DAPI	normal	rep1	colony5	4322	1073.69	58.0706	0.013436	0.054085		TS	normal	rep2	colony4	3511	347.333	380.557	0.10839	1.09565
E14	DAPI	normal	rep1	colony5	3444	872.808	16.051	0.00466056	0.0183901		TS	normal	rep2	colony4	11696	1091.42	1879.03	0.160656	1.72165
E14	DAPI	normal	rep1	colony5	1646	432.682	4.83529	0.0029376	0.0111752		TS	normal	rep2	colony4	3280	379.973	435.58	0.132799	1.14635
E14	DAPI	normal	rep2	colony1	2062	313.557	34.6824	0.0168198	0.110609		TS	normal	rep2	colony4	3795	538.243	188.957	0.049791	0.351062
E14	DAPI	normal	rep2	colony1	1786	319.118	27.302	0.0152867	0.0855545		TS	normal	rep2	colony4	4643	284.812	83.8431	0.018058	0.294381
E14	DAPI	normal	rep2	colony1	2642	535.318	540.682	0.204649	1.01002		TS	normal	rep2	colony4	5838	644.678	838.176	0.143573	1.30015
E14	DAPI	normal	rep2	colony1	2431	397.024	130.867	0.0538324	0.329619		TS	normal	rep2	colony5	4436	407.761	46.6863	0.0105244	0.114494
E14	DAPI	normal	rep2	colony1	2137	353.039	552.396	0.258491	1.56469		TS	normal	rep2	colony5	3352	378.776	278.729	0.0831532	0.735868
E14	DAPI	normal	rep2	colony1	3536	544.722	99.8118	0.0282273	0.183234		TS	normal	rep2	colony5	3108	246.349	561.471	0.180653	2.27917
E14	DAPI	normal	rep2	colony1	1851	343.063	104.608	0.0565142	0.304923		TS	normal	rep2	colony5	5789	511.031	1160.92	0.200539	2.27172
E14	DAPI	normal	rep2	colony1	1461	305.435	250.035	0.17114	0.81862		TS	normal	rep2	colony5	3321	320.506	761.447	0.229282	2.37577
E14	DAPI	normal	rep2	colony1	1490	336.278	217.114	0.145714	0.645637		TS	normal	rep2	colony5	6824	736.506	1729.91	0.253504	2.34881
E14	DAPI	normal	rep2	colony1	2964	501.467	413.965	0.139664	0.825508		TS	normal	rep2	colony5	7484	619.133	1380.53	0.184464	2.22977
E14	DAPI	normal	rep2	colony1	1734	269.224	146.882	0.0847072	0.545578		TS	normal	rep2	colony5	2947	375.545	600.6	0.2038	1.59928
E14	DAPI	normal	rep2	colony1	1957	452.2	452.965	0.231459	1.00169		TS	normal	rep2	colony5	6375	501.953	1905.87	0.298959	3.7969
E14	DAPI	normal	rep2	colony1	2335	396.102	49.6	0.021242	0.12522		TS	normal	rep2	colony5	5801	583.992	1352.81	0.233203	2.31648
E14	DAPI	normal	rep2	colony1	1727	285.796	325.035	0.188208	1.1373		TS	normal	rep2	colony5	4100	515.855	984.957	0.240233	1.90937
E14	DAPI	normal	rep2	colony1	2150	382.204	380.6	0.177023	0.995803		TS	normal	rep2	colony5	6611	768.373	2011.38	0.304247	2.61771
E14	DAPI	normal	rep2	colony1	1493	344.992	492.192	0.329667	1.42668		TS	normal	rep2	colony5	4462	454.11	218.243	0.0489115	0.480596
E14	DAPI	normal	rep2	colony1	1966	407.671	438.561	0.223073	1.07577		TS	normal	rep2	colony5	5959	468.027	1066.12	0.178909	2.2779
E14	DAPI	normal	rep2	colony1	2566	475.561	620.784	0.241927	1.30537		TS	normal	rep2	colony5	3421	432.792	820.549	0.239856	1.89594
E14	DAPI	normal	rep2	colony1	2422	556.992	748.29	0.308955	1.34345		TS	normal	rep2	colony5	3049	290.035	523.459	0.171682	1.80481
E14	DAPI	normal	rep2	colony1	1673	360.404	208.706	0.124749	0.579089		TS	normal	rep2	colony5	2254	212.729	549.655	0.243858	2.58382
E14	DAPI	normal	rep2	colony1	3068	548.639	22.4471	0.00731651	0.0409141		TS	normal	rep2	colony5	6905	961.506	2489.48	0.360533	2.58915
E14	DAPI	normal	rep2	colony1	2069	371.773	231.071	0.111682	0.621538		TS	normal	rep2	colony5	4209	309.439	599.98	0.142547	1.93893
E14	DAPI	normal	rep2	colony1	2834	498.675	250.965	0.0885549	0.503264		TS	normal	rep2	colony5	2323	143.357	297.71	0.128157	2.0767
E14	DAPI	normal	rep2	colony1	3490	683.753	141.49	0.0405416	0.206932		TS	normal	rep2	colony5	2180	197.137	519.094	0.238117	2.63316
E14	DAPI	normal	rep2	colony2	2480	512.718	656.655	0.26478	1.28073		TS	normal	rep2	colony5	3503	410.518	861.812	0.246021	2.09933
E14	DAPI	normal	rep2	colony2	2147	440.059	229.529	0.106907	0.521588		TS	normal	rep2	colony5	3120	259.09	533.506	0.170995	2.05915
E14	DAPI	normal	rep2	colony2	1978	357.796	585.255	0.295882	1.63572		TS	normal	rep2	colony5	11074	1030.91	2364	0.213473	2.29312
E14	DAPI	normal	rep2	colony2	1980	316.82	516.847	0.261034	1.63136		TS	normal	rep2	colony5	4899	659.145	1458.55	0.297724	2.21279
E14	DAPI	normal	rep2	colony2	2844	524.678	150.043	0.0527578	0.285972		TS	normal	rep2	colony5	5042	724.922	1004.43	0.199213	1.38557
E14	DAPI	normal	rep2	colony2	2266	340.455	546.314	0.241092	1.60466		TS	normal	rep2	colony5	6443	872.804	1373.78	0.213221	1.57399
E14	DAPI	normal	rep2	colony2	2695	617.365	497.22	0.184497	0.80539		TS	normal	rep2	colony5	2409	350.965	682.929	0.283491	1.94586
E14	DAPI	normal	rep2	colony2	2082	352.435	18.7765	0.00901848	0.0532764		TS	pause	rep1	colony1	3340	695.78	5.4902	0.00164377	0.0078907
E14	DAPI	normal	rep2	colony2	1738	490.671	32.3216	0.018597	0.0658722		TS	pause	rep1	colony1	4325	609.839	35.5686	0.00822396	0.0583246
E14	DAPI	normal	rep2	colony2	1399	231.647	65.7922	0.047028	0.284019		TS	pause	rep1	colony1	3391	817.757	35.8118	0.0105608	0.0437927
E14	DAPI	normal	rep2	colony2	1651	363.326	109.925	0.0665812	0.302554		TS	pause	rep1	colony1	3508	556.114	1.21569	0.000346547	0.00218604
E14	DAPI	normal	rep2	colony2	2461	493.965	395.902	0.16087	0.801478		TS	pause	rep1	colony1	3293	458.169	14.3412	0.00435505	0.0313011
E14	DAPI	normal	rep2	colony2	1620	310.741	170.694	0.105367	0.549313		TS	pause	rep1	colony1	5637	1114.55	7.35294	0.00130441	0.00659726
E14	DAPI	normal	rep2	colony2	1842	338.973	304.961	0.16556	0.899662		TS	pause	rep1	colony1	3832	367.337	20.8706	0.0054464	0.0568159
E14	DAPI	normal	rep2	colony3	2212	648.078	96.2235	0.0435007	0.148475		TS	pause	rep1	colony1	4451	531.757	142.38	0.0319884	0.267755
E14	DAPI	normal	rep2	colony3	1578	280.945	156.733	0.099324	0.557879		TS	pause	rep1	colony1	3718	349.231	6.57255	0.00176776	0.01882
E14	DAPI	normal	rep2	colony3	2713	863.91	246.871	0.0909954	0.28576		TS	pause	rep1	colony1	9679	1342.27	233.973	0.0241732	0.174312
E14	DAPI	normal	rep2	colony3	1879	441.341	429.345	0.228497	0.972819		TS	pause	rep1	colony1	4260	558.663	1034.53	0.242847	1.8518
E14	DAPI	normal	rep2	colony3	1719	349.518	160.761	0.0935199	0.45995		TS	pause	rep1	colony1	4159	489.549	44.2235	0.0106332	0.0903352
E14	DAPI	normal	rep2	colony3	2554	699.043	45.0902	0.0176547	0.0645027		TS	pause	rep1	colony1	2800	354.651	128.608	0.0459314	0.362632
E14	DAPI	normal	rep2	colony3	1521	504.537	108.396	0.0712663	0.214843		TS	pause	rep1	colony1	4558	461.106	8.82353	0.00193583	0.0191356
E14	DAPI	normal	rep2	colony3	1994	563.282	258.459	0.129618	0.458844		TS	pause	rep1	colony1	4515	640.671	3.84314	0.000851193	0.00599862
E14	DAPI	normal	rep2	colony3	1850	638.776	282.776	0.152852	0.442685		TS	pause	rep1	colony1	4322	673.031	59.9333	0.013867	0.0890498
E14	DAPI	normal	rep2	colony3	1262	421.212	501.282	0.397213	1.1901		TS	pause	rep1	colony1	3826	562.839	81.7882	0.021377	0.145314
E14	DAPI	normal	rep2	colony3	1409	318.949	111.129	0.0788711	0.348424		TS	pause	rep1	colony1	6290	782.22	183.925	0.0292409	0.235133
E14	DAPI	normal	rep2	colony3	1448	349.514	119.392	0.0824531	0.341595		TS	pause	rep1	colony1	4185	401.082	59.8275	0.0142957	0.149165
E14	DAPI	normal	rep2	colony3	2659	479.031	2.47843	0.000932092	0.00517384		TS	pause	rep1	colony1	7931	1123.13	30.1569	0.0038024	0.0268508
E14	DAPI	normal	rep2	colony3	1975	636.329	198.275	0.100392	0.311591		TS	pause	rep1	colony1	4588	506.427	35.698	0.00778074	0.0704899
E14	DAPI	normal	rep2	colony3	1762	346.945	21.8235	0.0123857	0.062902		TS	pause	rep1	colony1	2786	454.255	74.5529	0.0267599	0.164121
E14	DAPI	normal	rep2	colony3	1467	587.071	408.498	0.278458	0.695824		TS	pause	rep1	colony1	5336	671.443	300.867	0.0563843	0.44809
E14	DAPI	normal	rep2	colony3	1596	385.18	75.4745	0.0472898	0.195946		TS	pause	rep1	colony1	3611	567.545	23.8235	0.00659749	0.0419765
E14	DAPI	normal	rep2	colony3	2260	800.282	143.282	0.0633993	0.17904		TS	pause	rep1	colony1	4659	760.639	229.38	0.0492338	0.301563
E14	DAPI	normal	rep2	colony3	2111	370.957	7.07059	0.0033494	0.0190604		TS	pause	rep1	colony1	3553	462.918	23.451	0.00660033	0.0506591
E14	DAPI	normal	rep2	colony3	1652	551.796	120.404	0.0728837	0.218204		TS	pause	rep1	colony1	5717	1086.33	175.392	0.0306791	0.161453
E14	DAPI	normal	rep2	colony3	1149	496.071	162.686	0.141589	0.32795		TS	pause	rep1	colony1	3366	422.851	42.8	0.0127154	0.101218
E14	DAPI	normal	rep2	colony3	2139	785.969	277.047	0.129522	0.352491		TS	pause	rep1	colony1	7101	1238.59	215.922	0.0304072	0.174328
E14	DAPI	normal	rep2	colony3	1427	426.529	71.5373	0.0501312	0.167719		TS	pause	rep1	colony1	7509	981.137	189.729	0.0252669	0.193377
E14	DAPI	normal	rep2	colony3	1969	666.984	378.184	0.192069	0.567006		TS	pause	rep1	colony1	3346	368.878	55.0863	0.0164633	0.149334
E14	DAPI	normal	rep2	colony3	1506	547.918	32.6196	0.0216598	0.0595338		TS	pause	rep1	colony1	5130	883.396	138.396	0.0269778	0.156664
E14	DAPI	normal	rep2	colony3	1693	488.337	122.529	0.0723741	0.250911		TS	pause	rep1	colony1	4146	653.388	16.5294	0.00398683	0.025298
E14	DAPI	normal	rep2	colony3	1740	479.835	107.133	0.0615709	0.223271		TS	pause	rep1	colony1	3381	475.663	4.89412	0.00144754	0.010289
E14	DAPI	normal	rep2	colony3	2555	1037.33	108.435	0.0424404	0.104534		TS	pause	rep1	colony1	4555	927.298	141.753	0.0311203	0.152867
E14	DAPI	normal	rep2	colony3	1969	505.224	2.92941	0.00148777	0.00579825		TS	pause	rep1	colony2	5273	918.063	8.72549	0.00165475	0.00950424
E14	DAPI	normal	rep2	colony3	2009	353.996	228.529	0.113753	0.64557		TS	pause	rep1	colony2	4328	955.733	8.17647	0.0018892	0.00855518
E14	DAPI	normal	rep2	colony3	1947	348.706	4.88627	0.00250964	0.0140126		TS	pause	rep1	colony2	4699	907.659	30.0314	0.00639101	0.0330866
E14	DAPI	normal	rep2	colony3	1614	315.514	88.5608	0.0548704	0.280688		TS	pause	rep1	colony2	3697	595.212	165.263	0.0447019	0.277654
E14	DAPI	normal	rep2	colony3	1610	337.796	61.4706	0.0381805	0.181975		TS	pause	rep1	colony2	5897	1568	221.502	0.0375618	0.141264
E14	DAPI	normal	rep2	colony3	1622	263.741	0	0	0		TS	pause	rep1	colony2	3563	457.047	3.78431	0.00106211	0.00827992
E14	DAPI	normal	rep2	colony3	2239	482.949	61.7922	0.0275981	0.127948		TS	pause	rep1	colony2	5072	1037.17	204.157	0.0402517	0.196841
E14	DAPI	normal	rep2	colony3	1158	244.733	23.6392	0.0204138	0.0965917		TS	pause	rep1	colony2	6816	1562.09	292.173	0.0428657	0.187039
E14	DAPI	normal	rep2	colony3	3894	1515.24	210.69	0.0541064	0.139048		TS	pause	rep1	colony2	4666	923.769	251.502	0.053901	0.272256
E14	DAPI	normal	rep2	colony3	2364	583.788	186.824	0.0790286	0.320019		TS	pause	rep1	colony2	3991	1195.45	391.549	0.098108	0.327532
E14	DAPI	normal	rep2	colony3	1537	538.906	177.122	0.115238	0.328669		TS	pause	rep1	colony2	5919	1450.89	83.4431	0.0140975	0.0575118
E14	DAPI	normal	rep2	colony3	2869	438.965	0.72549	0.000252872	0.00165273		TS	pause	rep1	colony2	3320	662.69	116.282	0.0350248	0.17547
E14	DAPI	normal	rep2	colony3	2020	770.004	205.082	0.101526	0.266339		TS	pause	rep1	colony2	3776	903.871	40.3647	0.0106898	0.0446576
E14	DAPI	normal	rep2	colony3	1692	727.631	9.16471	0.00541649	0.0125953		TS	pause	rep1	colony2	2693	542.082	132.027	0.0490262	0.243556
E14	DAPI	normal	rep2	colony3	1715	567.075	379.043	0.221016	0.668419		TS	pause	rep1	colony2	6133	1468.16	294.616	0.0480378	0.200669
E14	DAPI	normal	rep2	colony3	1539	690.435	104.827	0.068114	0.151828		TS	pause	rep1	colony2	3826	1083.45	51.9176	0.0135697	0.0479188
E14	DAPI	normal	rep2	colony3	1553	798.267	151.831	0.0977665	0.190201		TS	pause	rep1	colony2	2727	738.443	91.3294	0.0334908	0.123678
E14	DAPI	normal	rep2	colony3	1339	478.153	134.894	0.100742	0.282115		TS	pause	rep1	colony2	3044	650.482	41.7726	0.0137229	0.0642178
E14	DAPI	normal	rep2	colony3	1804	541.745	83.8392	0.0464741	0.154758		TS	pause	rep1	colony2	3318	778.251	66.9804	0.020187	0.0860653
E14	DAPI	normal	rep2	colony3	2332	872.29	244.776	0.104964	0.280614		TS	pause	rep1	colony2	2780	736.941	9.41177	0.00338553	0.0127714
E14	DAPI	normal	rep2	colony3	1273	466.4	76.0118	0.0597107	0.162975		TS	pause	rep1	colony3	4100	774.165	21.651	0.00528073	0.0279669
E14	DAPI	normal	rep2	colony3	3255	920.126	90.6196	0.0278401	0.0984861		TS	pause	rep1	colony3	3893	939.204	18.1569	0.00466398	0.0193322
E14	DAPI	normal	rep2	colony3	1590	668.282	204.733	0.128763	0.306358		TS	pause	rep1	colony3	8188	1598.13	40.6902	0.00496949	0.0254611
E14	DAPI	normal	rep2	colony3	1767	914.286	354.396	0.200564	0.38762		TS	pause	rep1	colony3	2881	721.8	13	0.00451232	0.0180105
E14	DAPI	normal	rep2	colony3	1147	401.239	22.451	0.0195737	0.0559541		TS	pause	rep1	colony3	2848	656.69	30.4392	0.0106879	0.0463525
E14	DAPI	normal	rep2	colony3	3553	969.208	83.4471	0.0234864	0.0860982		TS	pause	rep1	colony3	3190	447.192	461.89	0.144793	1.03287
E14	DAPI	normal	rep2	colony3	2986	1462.44	831.149	0.278349	0.568332		TS	pause	rep1	colony3	3290	590.231	21.7569	0.00661303	0.0368616
E14	DAPI	normal	rep2	colony3	2937	918.882	479.537	0.163275	0.52187		TS	pause	rep1	colony3	4349	820.859	15.1216	0.00347702	0.0184216
E14	DAPI	normal	rep2	colony3	1477	267.827	58.4275	0.0395582	0.218153		TS	pause	rep1	colony3	3413	510.596	104.035	0.0304821	0.203753
E14	DAPI	normal	rep2	colony3	4980	1304.77	250.22	0.0502449	0.191773		TS	pause	rep1	colony3	3400	662.812	85.3098	0.0250911	0.128709
E14	DAPI	normal	rep2	colony4	1628	487.157	339.761	0.208698	0.697436		TS	pause	rep1	colony3	3156	382.773	93.7608	0.0297087	0.244952
E14	DAPI	normal	rep2	colony4	2645	808.039	172.149	0.0650847	0.213045		TS	pause	rep1	colony3	3667	803.643	139.886	0.0381473	0.174065
E14	DAPI	normal	rep2	colony4	1573	358.098	164.263	0.104426	0.458709		TS	pause	rep1	colony3	4373	1064.4	97.5882	0.0223161	0.0916835
E14	DAPI	normal	rep2	colony4	2308	583.224	213.604	0.0925494	0.366247		TS	pause	rep1	colony3	7148	1569.34	485.251	0.0678863	0.309207
E14	DAPI	normal	rep2	colony4	1774	523.427	66.0549	0.037235	0.126197		TS	pause	rep1	colony3	6580	1301.58	76.2235	0.0115841	0.0585623
E14	DAPI	normal	rep2	colony4	1658	326.267	53.0314	0.0319851	0.16254		TS	pause	rep1	colony4	4267	1127.71	32.7647	0.00767863	0.0290543
E14	DAPI	normal	rep2	colony4	2209	608.949	417.365	0.188938	0.685385		TS	pause	rep1	colony4	2985	496.573	30.5176	0.0102237	0.0614566
E14	DAPI	normal	rep2	colony4	1875	302.204	72.1608	0.0384858	0.238782		TS	pause	rep1	colony4	3692	979.275	97.6353	0.0264451	0.0997017
E14	DAPI	normal	rep2	colony4	2236	530.29	184.047	0.0823109	0.347069		TS	pause	rep1	colony4	3692	834.729	38.9608	0.0105528	0.0466747
E14	DAPI	normal	rep2	colony4	2209	672.945	317.937	0.143928	0.472456		TS	pause	rep1	colony4	3909	803.329	35.9255	0.00919046	0.0447207
E14	DAPI	normal	rep2	colony4	1900	335.329	19.7765	0.0104087	0.0589762		TS	pause	rep1	colony4	4061	746.529	189.373	0.046632	0.253671
E14	DAPI	normal	rep2	colony4	2601	736.812	181.851	0.0699158	0.246808		TS	pause	rep1	colony4	3983	784.459	202.839	0.0509262	0.258572
E14	DAPI	normal	rep2	colony4	2513	561.18	534.561	0.212718	0.952565		TS	pause	rep1	colony4	5304	782.808	156.925	0.0295863	0.200465
E14	DAPI	normal	rep2	colony4	2440	503.875	54.0078	0.0221344	0.107185		TS	pause	rep1	colony4	5655	867.929	156.502	0.027675	0.180316
E14	DAPI	normal	rep2	colony4	2206	674.467	200.686	0.0909729	0.297548		TS	pause	rep1	colony4	3524	491.706	82.3569	0.0233703	0.167492
E14	DAPI	normal	rep2	colony4	2157	871.518	288.047	0.133541	0.330512		TS	pause	rep1	colony4	4627	578.404	30.4902	0.00658963	0.0527144
E14	DAPI	normal	rep2	colony4	1729	543.592	77.4549	0.0447975	0.142487		TS	pause	rep1	colony4	3418	769.004	253.4	0.0741369	0.329517
E14	DAPI	normal	rep2	colony4	2261	680.992	763.914	0.337865	1.12177		TS	pause	rep1	colony4	3473	508.859	77.1451	0.0222128	0.151604
E14	DAPI	normal	rep2	colony4	1607	321.843	74.7686	0.0465268	0.232314		TS	pause	rep1	colony4	3015	349.024	159.898	0.0530342	0.45813
E14	DAPI	normal	rep2	colony4	2693	845.016	123.412	0.0458269	0.146047		TS	pause	rep1	colony4	4244	901.788	39.1137	0.00921624	0.0433735
E14	DAPI	normal	rep2	colony4	1728	567.863	319.718	0.185022	0.563019		TS	pause	rep1	colony4	5899	1147.86	337.812	0.0572659	0.294296
E14	DAPI	normal	rep2	colony4	2694	807.792	497.012	0.184488	0.615272		TS	pause	rep1	colony4	2815	436.796	70.4353	0.0250214	0.161254
E14	DAPI	normal	rep2	colony4	2572	569.408	128.906	0.0501189	0.226386		TS	pause	rep1	colony4	3324	449.388	241.502	0.072654	0.537402
E14	DAPI	normal	rep2	colony4	2355	577.059	166.698	0.0707847	0.288875		TS	pause	rep1	colony4	5298	867.165	133.196	0.0251408	0.1536
E14	DAPI	normal	rep2	colony4	1785	510.463	311.412	0.17446	0.610058		TS	pause	rep1	colony4	4222	576.412	116.271	0.0275392	0.201714
E14	DAPI	normal	rep2	colony4	1669	457.537	86.898	0.0520659	0.189926		TS	pause	rep1	colony4	3349	615.435	120.573	0.0360026	0.195914
E14	DAPI	normal	rep2	colony4	2850	905.208	317.553	0.111422	0.350807		TS	pause	rep1	colony4	5892	805.455	8.98039	0.00152417	0.0111495
E14	DAPI	normal	rep2	colony4	1817	374.098	43.7922	0.0241014	0.117061		TS	pause	rep1	colony4	3682	606.831	82.9255	0.0225219	0.136653
E14	DAPI	normal	rep2	colony4	1821	544.082	134.592	0.0739111	0.247375		TS	pause	rep1	colony4	3193	531.647	83.0078	0.0259968	0.156133
E14	DAPI	normal	rep2	colony4	2452	807.196	163.149	0.0665371	0.202118		TS	pause	rep1	colony4	2693	361.906	74.0431	0.0274947	0.204592
E14	DAPI	normal	rep2	colony4	1605	521.698	94.8471	0.0590947	0.181805		TS	pause	rep1	colony4	3622	590.651	134.29	0.0370763	0.22736
E14	DAPI	normal	rep2	colony4	3052	839.2	305.451	0.100082	0.363979		TS	pause	rep1	colony4	4755	1024.66	272.949	0.0574025	0.26638
E14	DAPI	normal	rep2	colony4	1965	554.008	237.027	0.120625	0.427841		TS	pause	rep1	colony4	4870	1080.81	169.302	0.0347643	0.156644
E14	DAPI	normal	rep2	colony4	1483	448.063	119.4	0.0805125	0.266481		TS	pause	rep1	colony5	3179	684.106	77.2157	0.0242893	0.112871
E14	DAPI	normal	rep2	colony4	2072	585.357	377.051	0.181974	0.644139		TS	pause	rep1	colony5	4760	1144.69	64.451	0.0135401	0.0563045
E14	DAPI	normal	rep2	colony4	1286	299.937	248.141	0.192956	0.82731		TS	pause	rep1	colony5	3123	541.698	84.3059	0.0269952	0.155633
E14	DAPI	normal	rep2	colony4	2407	712.984	384.949	0.159929	0.539912		TS	pause	rep1	colony5	9209	1882.27	287.6	0.0312303	0.152794
E14	DAPI	normal	rep2	colony4	2950	902.937	425.392	0.144201	0.47112		TS	pause	rep1	colony5	2757	705.596	238.906	0.0866543	0.338587
E14	DAPI	normal	rep2	colony4	1819	464.761	136.239	0.0748979	0.293138		TS	pause	rep1	colony5	5324	1017.8	43.3569	0.00814366	0.0425986
E14	DAPI	normal	rep2	colony4	1582	347.024	202.294	0.127872	0.582941		TS	pause	rep1	colony5	5088	909.004	133.38	0.0262147	0.146732
E14	DAPI	normal	rep2	colony4	1570	493.51	389.769	0.24826	0.789789		TS	pause	rep1	colony5	5317	1452.03	68.5412	0.0128909	0.0472038
E14	DAPI	normal	rep2	colony4	2774	1002.53	347.765	0.125366	0.346887		TS	pause	rep1	colony5	2962	639.169	77.5373	0.0261773	0.12131
E14	DAPI	normal	rep2	colony4	1601	352.553	29.0667	0.0181553	0.0824462		TS	pause	rep1	colony5	3858	1031.43	83.349	0.0216042	0.0808094
E14	DAPI	normal	rep2	colony4	1890	527.227	94.0824	0.049779	0.178447		TS	pause	rep1	colony5	2942	609.467	84.3804	0.0286813	0.13845
E14	DAPI	normal	rep2	colony4	1726	400.298	68.5059	0.0396905	0.171137		TS	pause	rep1	colony5	3643	606.235	46.149	0.0126679	0.0761239
E14	DAPI	normal	rep2	colony4	2102	789	251.741	0.119763	0.319064		TS	pause	rep1	colony5	4969	1041.6	610.522	0.122866	0.586138
E14	DAPI	normal	rep2	colony4	1460	574.176	171.318	0.117341	0.298371		TS	pause	rep1	colony5	5627	1091.25	307.2	0.0545939	0.281512
E14	DAPI	normal	rep2	colony4	1455	473.416	249.78	0.17167	0.527613		TS	pause	rep1	colony5	3812	994.604	263.443	0.0691089	0.264872
E14	DAPI	normal	rep2	colony4	1693	590.608	157.627	0.0931054	0.26689		TS	pause	rep2	colony1	5454	941.741	16.7412	0.00306952	0.0177768
E14	DAPI	normal	rep2	colony4	2613	1114.67	220.282	0.0843025	0.197622		TS	pause	rep2	colony1	5634	1206.52	113.929	0.0202218	0.0944283
E14	DAPI	normal	rep2	colony4	1820	807.906	33.7843	0.0185628	0.0418171		TS	pause	rep2	colony1	2858	481.035	30.1569	0.0105517	0.0626916
E14	DAPI	normal	rep2	colony4	1705	773.224	4.4549	0.00261285	0.00576147		TS	pause	rep2	colony1	2926	578.918	173.514	0.0593007	0.299721
E14	DAPI	normal	rep2	colony4	2919	1136.32	157.541	0.0539709	0.138641		TS	pause	rep2	colony1	3568	704	33.8941	0.00949947	0.0481451
E14	DAPI	normal	rep2	colony4	1983	1030.97	101.792	0.0513324	0.0987341		TS	pause	rep2	colony1	4804	1053.11	28.4784	0.00592807	0.0270421
E14	DAPI	normal	rep2	colony4	1827	659.329	69.898	0.0382584	0.106014		TS	pause	rep2	colony1	3259	612.639	56.2706	0.0172662	0.0918495
E14	DAPI	normal	rep2	colony5	1954	328.259	29.8824	0.0152929	0.0910329		TS	pause	rep2	colony1	9691	2230.13	174.525	0.018009	0.078258
E14	DAPI	normal	rep2	colony5	2273	352.102	1.56471	0.000688388	0.0044439		TS	pause	rep2	colony1	2356	487.875	16.3922	0.00695762	0.0335991
E14	DAPI	normal	rep2	colony5	1401	300.486	189.941	0.135575	0.632113		TS	pause	rep2	colony1	3216	707.455	28.0824	0.00873208	0.0396949
E14	DAPI	normal	rep2	colony5	1850	311.165	77.0431	0.0416449	0.247596		TS	pause	rep2	colony1	8081	1594.25	33.7451	0.00417586	0.0211667
E14	DAPI	normal	rep2	colony5	1315	354.243	230.263	0.175105	0.650013		TS	pause	rep2	colony1	4227	1204.83	99.5451	0.0235498	0.0826219
E14	DAPI	normal	rep2	colony5	1903	375.847	125.369	0.0658795	0.333563		TS	pause	rep2	colony1	5033	1189.99	212.827	0.0422864	0.178848
E14	DAPI	normal	rep2	colony5	1810	373.294	137.604	0.0760243	0.368621		TS	pause	rep2	colony1	5611	1427.72	234.102	0.041722	0.163969
E14	DAPI	normal	rep2	colony5	1561	466.82	210.078	0.134579	0.450021		TS	pause	rep2	colony1	3049	746.306	23.098	0.00757561	0.0309498
E14	DAPI	normal	rep2	colony5	2819	684.153	122.173	0.043339	0.178575		TS	pause	rep2	colony1	3607	728.478	17.902	0.00496312	0.0245745
E14	DAPI	normal	rep2	colony5	1866	521.341	279.18	0.149614	0.535504		TS	pause	rep2	colony1	5615	1680.83	98.0784	0.0174672	0.0583513
E14	DAPI	normal	rep2	colony5	2326	592.663	169.439	0.0728458	0.285895		TS	pause	rep2	colony1	2747	584.98	35.8627	0.0130552	0.0613059
E14	DAPI	normal	rep2	colony5	1385	345.796	377.643	0.272667	1.0921		TS	pause	rep2	colony1	8258	2698.84	743.243	0.0900028	0.275394
E14	DAPI	normal	rep2	colony5	2832	435.298	1.97647	0.000697906	0.0045405		TS	pause	rep2	colony1	2959	481.635	78.6941	0.0265948	0.163389
E14	DAPI	normal	rep2	colony5	2751	793.126	110.749	0.0402577	0.139636		TS	pause	rep2	colony1	5847	1333.77	239.557	0.0409709	0.179609
E14	DAPI	normal	rep2	colony5	3043	819.898	280.549	0.0921949	0.342175		TS	pause	rep2	colony1	4139	1045.44	89.6667	0.0216638	0.0857697
E14	DAPI	normal	rep2	colony5	2401	384.024	17.0275	0.00709182	0.0443396		TS	pause	rep2	colony1	4804	1367.38	1225.16	0.255029	0.895991
E14	DAPI	normal	rep2	colony5	2950	549.271	85.9098	0.029122	0.156407		TS	pause	rep2	colony1	3241	713.608	80.2706	0.0247672	0.112486
E14	DAPI	normal	rep2	colony5	1910	315.776	79.149	0.0414393	0.250649		TS	pause	rep2	colony1	3302	649.965	64.349	0.0194879	0.0990039
E14	DAPI	normal	rep2	colony5	1818	333.165	81.8706	0.0450333	0.245736		TS	pause	rep2	colony1	4772	851.169	81.6627	0.0171129	0.0959419
E14	DAPI	normal	rep2	colony5	1474	367.063	131.329	0.0890973	0.357785		TS	pause	rep2	colony1	4938	1390.17	168.004	0.0340227	0.120851
E14	DAPI	normal	rep2	colony5	2899	834.243	479.455	0.165386	0.574718		TS	pause	rep2	colony1	2501	722.012	98.4353	0.0393584	0.136335
E14	DAPI	normal	rep2	colony5	1579	285.647	180.369	0.11423	0.631439		TS	pause	rep2	colony1	4290	1167.36	519.467	0.121088	0.444994
E14	DAPI	normal	rep2	colony5	2106	727.753	193.953	0.0920954	0.266509		TS	pause	rep2	colony1	4343	1085.19	517.384	0.119131	0.476769
E14	DAPI	normal	rep2	colony5	1897	391.365	122.608	0.0646325	0.313283		TS	pause	rep2	colony1	7356	1871.69	210.271	0.0285849	0.112343
E14	DAPI	normal	rep2	colony5	2047	349.129	175.306	0.0856404	0.502123		TS	pause	rep2	colony1	2833	923.482	45.3412	0.0160047	0.049098
E14	DAPI	normal	rep2	colony5	3055	595.122	555.302	0.181768	0.93309		TS	pause	rep2	colony1	3065	534.965	1.7451	0.000569363	0.00326208
E14	DAPI	normal	rep2	colony5	1998	352.376	84.1569	0.0421206	0.238827		TS	pause	rep2	colony2	3085	844.012	58.498	0.0189621	0.0693095
E14	DAPI	normal	rep2	colony5	2115	450.118	174.227	0.082377	0.387071		TS	pause	rep2	colony2	3056	532.694	180.416	0.0590365	0.338685
E14	DAPI	normal	rep2	colony5	1784	254.592	266.369	0.14931	1.04626		TS	pause	rep2	colony2	5664	1086.75	154.251	0.0272336	0.141937
E14	DAPI	normal	rep2	colony5	1771	328.024	102.384	0.0578116	0.312125		TS	pause	rep2	colony2	6442	1253.03	737.569	0.114494	0.588627
E14	DAPI	normal	rep2	colony5	1812	351.318	278.984	0.153965	0.794108		TS	pause	rep2	colony2	5010	947.788	221.549	0.0442214	0.233754
E14	DAPI	normal	rep2	colony5	1735	285.412	94.251	0.0543233	0.330228		TS	pause	rep2	colony2	7217	2002.45	761.439	0.105506	0.380254
E14	DAPI	normal	rep2	colony5	1964	281.251	0	0	0		TS	pause	rep2	colony2	3043	582.384	155.271	0.0510255	0.266612
E14	DAPI	normal	rep2	colony5	4053	803	0.219608	5.4184e-05	0.000273484		TS	pause	rep2	colony2	4966	1089.54	80.8588	0.0162825	0.0742139
E14	DAPI	normal	rep2	colony5	1586	422.451	23.7059	0.014947	0.0561151		TS	pause	rep2	colony2	5047	1294.5	12.2118	0.00241961	0.00943356
E14	DAPI	normal	rep2	colony5	1871	335.78	25.3843	0.0135672	0.075598		TS	pause	rep2	colony2	4299	933.184	23.0745	0.00536741	0.0247266
E14	DAPI	normal	rep2	colony5	2713	469.608	174.475	0.0643105	0.371532		TS	pause	rep2	colony2	3404	643.871	37.0745	0.0108915	0.0575807
E14	DAPI	normal	rep2	colony5	2033	544.49	234.941	0.115564	0.431488		TS	pause	rep2	colony2	4232	828.529	10.0196	0.00236758	0.0120932
E14	DAPI	normal	rep2	colony5	1988	427.259	317.745	0.159832	0.743683		TS	pause	rep2	colony2	3530	625.035	1.35294	0.000383269	0.00216458
E14	DAPI	normal	rep2	colony5	1509	358.726	210.533	0.139518	0.586893		TS	pause	rep2	colony2	5496	1186.61	11.8549	0.00215701	0.00999055
E14	DAPI	normal	rep2	colony5	1919	268.663	0	0	0		TS	pause	rep2	colony2	4398	650.827	3.68627	0.000838171	0.00566398
E14	DAPI	normal	rep2	colony5	1818	318.604	100.302	0.0551716	0.314817		TS	pause	rep2	colony2	5121	1369.25	6.78431	0.0013248	0.00495475
E14	DAPI	normal	rep2	colony5	1608	277.808	129.278	0.080397	0.465352		TS	pause	rep2	colony2	7141	1590.82	13.2353	0.00185342	0.0083198
E14	DAPI	normal	rep2	colony5	3285	559.886	37.9333	0.0115474	0.0677519		TS	pause	rep2	colony2	2733	603.227	2.68627	0.000982903	0.00445317
E14	DAPI	normal	rep2	colony5	1940	563.557	232.784	0.119992	0.413063		TS	pause	rep2	colony2	3120	508.271	9.96078	0.00319256	0.0195974
E14	DAPI	normal	rep2	colony5	1908	574.2	91.6392	0.0480289	0.159595		TS	pause	rep2	colony2	7217	1220.76	50.4471	0.00699003	0.0413241
E14	DAPI	normal	rep2	colony5	2005	620.031	276.055	0.137683	0.445227		TS	pause	rep2	colony2	3735	805.835	238.322	0.0638077	0.295745
E14	DAPI	pause	rep1	colony1	1968	927.996	0	0	0		TS	pause	rep2	colony2	4918	870.326	37.9412	0.00771476	0.0435942
E14	DAPI	pause	rep1	colony1	1698	735.933	0	0	0		TS	pause	rep2	colony2	7764	1681.96	143.745	0.0185143	0.0854628
E14	DAPI	pause	rep1	colony1	2137	1148.15	1.23922	0.000579886	0.00107932		TS	pause	rep2	colony2	4875	895.345	6.19608	0.00127099	0.00692032
E14	DAPI	pause	rep1	colony1	2210	1092.81	0	0	0		TS	pause	rep2	colony2	3749	546.188	24.4902	0.00653246	0.0448384
E14	DAPI	pause	rep1	colony1	1744	784.631	0	0	0		TS	pause	rep2	colony2	10499	1564.05	40.0824	0.00381773	0.0256272
E14	DAPI	pause	rep1	colony1	1697	654.341	18.2941	0.0107803	0.0279581		TS	pause	rep2	colony2	3972	865.059	3.15686	0.000794779	0.0036493
E14	DAPI	pause	rep1	colony1	1708	685.753	0	0	0		TS	pause	rep2	colony2	3759	578.561	4.76471	0.00126755	0.00823545
E14	DAPI	pause	rep1	colony1	2008	907.541	0	0	0		TS	pause	rep2	colony2	4285	1618.88	72.8824	0.0170087	0.0450203
E14	DAPI	pause	rep1	colony1	1824	616.749	0.054902	3.00998e-05	8.90183e-05		TS	pause	rep2	colony2	2705	495.314	30.4392	0.0112529	0.0614544
E14	DAPI	pause	rep1	colony1	2189	763.686	2.47451	0.00113043	0.00324022		TS	pause	rep2	colony2	3319	634.294	19.2549	0.00580142	0.0303564
E14	DAPI	pause	rep1	colony1	2223	973.149	41.9255	0.0188599	0.0430823		TS	pause	rep2	colony2	5860	1556.1	63.3882	0.0108171	0.0407353
E14	DAPI	pause	rep1	colony1	1516	538.051	0	0	0		TS	pause	rep2	colony2	3107	817.882	4.41569	0.00142121	0.00539893
E14	DAPI	pause	rep1	colony1	2064	464.957	2.3098	0.00111909	0.00496778		TS	pause	rep2	colony2	4956	776.667	19.8941	0.00401415	0.0256147
E14	DAPI	pause	rep1	colony1	2075	996.278	47.8667	0.0230683	0.0480455		TS	pause	rep2	colony2	3871	1196.35	164.063	0.0423825	0.137136
E14	DAPI	pause	rep1	colony1	1459	424.235	3.10196	0.00212609	0.00731189		TS	pause	rep2	colony2	7430	1523.29	40.4314	0.00544164	0.0265422
E14	DAPI	pause	rep1	colony1	1675	374.851	0	0	0		TS	pause	rep2	colony2	5322	1595.11	65.4039	0.0122894	0.0410028
E14	DAPI	pause	rep1	colony1	2533	999.216	0.498039	0.00019662	0.00049843		TS	pause	rep2	colony2	5587	1735.45	11.6863	0.00209169	0.00673384
E14	DAPI	pause	rep1	colony1	1751	571.945	0	0	0		TS	pause	rep2	colony2	2634	984.949	11.6471	0.00442181	0.011825
E14	DAPI	pause	rep1	colony1	1769	417.302	0	0	0		TS	pause	rep2	colony2	4460	1069.95	27.8235	0.00623846	0.0260044
E14	DAPI	pause	rep1	colony1	2416	826.988	0	0	0		TS	pause	rep2	colony2	4107	870.69	9.47843	0.00230787	0.0108861
E14	DAPI	pause	rep1	colony1	3767	1787.11	0	0	0		TS	pause	rep2	colony3	6920	1613.08	212.125	0.030654	0.131503
E14	DAPI	pause	rep1	colony1	2073	900.267	0	0	0		TS	pause	rep2	colony3	2948	678.439	61.6902	0.0209261	0.0909296
E14	DAPI	pause	rep1	colony1	1480	875.875	0	0	0		TS	pause	rep2	colony3	7878	2263.04	12.4314	0.00157799	0.00549323
E14	DAPI	pause	rep1	colony1	1616	910.443	0	0	0		TS	pause	rep2	colony3	5222	1117.25	71.7137	0.013733	0.0641879
E14	DAPI	pause	rep1	colony1	1820	460.09	0	0	0		TS	pause	rep2	colony3	3680	995.078	9.33726	0.0025373	0.00938344
E14	DAPI	pause	rep1	colony1	2825	825.694	0	0	0		TS	pause	rep2	colony3	4920	1680.08	41.1882	0.00837159	0.0245157
E14	DAPI	pause	rep1	colony1	2097	1229.02	0	0	0		TS	pause	rep2	colony3	6425	1461.05	79.3176	0.0123452	0.0542881
E14	DAPI	pause	rep1	colony1	1887	549.239	0	0	0		TS	pause	rep2	colony3	5211	864.792	69.9373	0.0134211	0.0808718
E14	DAPI	pause	rep1	colony1	2198	970.655	0	0	0		TS	pause	rep2	colony3	6629	1448.22	256.063	0.0386277	0.176813
E14	DAPI	pause	rep1	colony1	1624	501.737	0	0	0		TS	pause	rep2	colony3	3401	704.22	35.302	0.0103799	0.0501292
E14	DAPI	pause	rep1	colony1	3686	1451.23	17.1882	0.00466311	0.0118439		TS	pause	rep2	colony3	4506	767.957	73.8706	0.0163938	0.0961911
E14	DAPI	pause	rep1	colony1	1924	980.533	0	0	0		TS	pause	rep2	colony3	2785	418.443	406.851	0.146087	0.972297
E14	DAPI	pause	rep1	colony1	1919	577.326	0	0	0		TS	pause	rep2	colony3	3559	746.039	115.071	0.0323323	0.154242
E14	DAPI	pause	rep1	colony1	2390	1026.84	0	0	0		TS	pause	rep2	colony3	3291	1219.44	50.3922	0.0153121	0.0413239
E14	DAPI	pause	rep1	colony1	1789	486.235	0	0	0		TS	pause	rep2	colony3	5054	1580	117.631	0.0232749	0.0744501
E14	DAPI	pause	rep1	colony1	1443	838.353	0	0	0		TS	pause	rep2	colony3	3427	821.255	111.78	0.0326176	0.136109
E14	DAPI	pause	rep1	colony1	2279	1133.15	0	0	0		TS	pause	rep2	colony3	5271	1047.11	114.831	0.0217855	0.109665
E14	DAPI	pause	rep1	colony1	2395	926.133	0.027451	1.14618e-05	2.96404e-05		TS	pause	rep2	colony3	4800	936.176	108.231	0.0225482	0.11561
E14	DAPI	pause	rep1	colony1	1935	749.027	0	0	0		TS	pause	rep2	colony3	4265	1155.54	90.4784	0.0212142	0.0782999
E14	DAPI	pause	rep1	colony1	1471	519.863	0	0	0		TS	pause	rep2	colony3	4593	1446.25	18.9294	0.00412136	0.0130886
E14	DAPI	pause	rep1	colony1	2359	858.953	0	0	0		TS	pause	rep2	colony3	6198	1432.78	276.831	0.0446646	0.193213
E14	DAPI	pause	rep1	colony1	1436	511.475	0	0	0		TS	pause	rep2	colony3	3095	772.671	57.6588	0.0186297	0.0746228
E14	DAPI	pause	rep1	colony1	1491	701.02	0	0	0		TS	pause	rep2	colony3	5379	1108.82	179.639	0.0333964	0.162009
E14	DAPI	pause	rep1	colony2	2592	1019.98	0	0	0		TS	pause	rep2	colony3	3381	837.09	84.8235	0.0250883	0.101331
E14	DAPI	pause	rep1	colony2	1569	697.651	52.6353	0.033547	0.0754465		TS	pause	rep2	colony3	5193	1603.14	65.5529	0.0126233	0.0408904
E14	DAPI	pause	rep1	colony2	1700	419.718	0	0	0		TS	pause	rep2	colony3	3381	705.58	117.541	0.0347652	0.166588
E14	DAPI	pause	rep1	colony2	2225	774.012	0	0	0		TS	pause	rep2	colony3	4167	948.867	97.2157	0.0233299	0.102455
E14	DAPI	pause	rep1	colony2	3784	1126.24	0.439216	0.000116072	0.000389983		TS	pause	rep2	colony3	3693	1075.9	22.6706	0.0061388	0.0210713
E14	DAPI	pause	rep1	colony2	1938	712.922	0.141176	7.28465e-05	0.000198025		TS	pause	rep2	colony3	4649	903.047	50.3176	0.0108233	0.0557199
E14	DAPI	pause	rep1	colony2	2546	410.263	0	0	0		TS	pause	rep2	colony3	3122	1000.77	105.075	0.0336562	0.104993
E14	DAPI	pause	rep1	colony2	1731	335.667	0	0	0		TS	pause	rep2	colony3	4732	1547.44	109.576	0.0231565	0.0708113
E14	DAPI	pause	rep1	colony2	2444	788.706	0	0	0		TS	pause	rep2	colony3	3907	861.796	17.9451	0.00459306	0.0208229
E14	DAPI	pause	rep1	colony2	1620	425.412	0	0	0		TS	pause	rep2	colony4	5034	1103.77	24.1176	0.00479095	0.0218503
E14	DAPI	pause	rep1	colony2	3048	609.714	0	0	0		TS	pause	rep2	colony4	3399	710.263	27.1176	0.00797813	0.0381797
E14	DAPI	pause	rep1	colony2	2253	365.569	2.66275	0.00118187	0.00728384		TS	pause	rep2	colony4	2873	583.071	61.4667	0.0213946	0.105419
E14	DAPI	pause	rep1	colony2	1538	421.678	0	0	0		TS	pause	rep2	colony4	5102	898.235	64.2353	0.0125902	0.0715128
E14	DAPI	pause	rep1	colony2	2449	898.192	0	0	0		TS	pause	rep2	colony4	3657	833.349	48.6392	0.0133003	0.058366
E14	DAPI	pause	rep1	colony2	1527	442.447	0	0	0		TS	pause	rep2	colony4	7510	1269.5	132.475	0.0176397	0.104352
E14	DAPI	pause	rep1	colony2	1545	405.8	0	0	0		TS	pause	rep2	colony4	5217	821.831	370.455	0.0710092	0.450768
E14	DAPI	pause	rep1	colony2	2895	593.157	0	0	0		TS	pause	rep2	colony4	3022	577.271	50.8706	0.0168334	0.0881226
E14	DAPI	pause	rep1	colony2	2560	514.784	0	0	0		TS	pause	rep2	colony4	2902	893.91	38.2196	0.0131701	0.0427556
E14	DAPI	pause	rep1	colony2	2043	489.408	0	0	0		TS	pause	rep2	colony4	5251	961.137	99.8588	0.0190171	0.103897
E14	DAPI	pause	rep1	colony2	2187	527.114	0	0	0		TS	pause	rep2	colony4	2804	603.765	32.5137	0.0115955	0.0538517
E14	DAPI	pause	rep1	colony2	1781	635.055	0	0	0		TS	pause	rep2	colony4	3177	571.529	221.663	0.0697711	0.387841
E14	DAPI	pause	rep1	colony2	1579	557.353	0	0	0		TS	pause	rep2	colony4	2939	510.91	108.271	0.0368393	0.211917
E14	DAPI	pause	rep1	colony2	2078	667.482	0.054902	2.64206e-05	8.22523e-05		TS	pause	rep2	colony4	4896	875.043	122.251	0.0249696	0.139709
E14	DAPI	pause	rep1	colony2	1752	647.698	0	0	0		TS	pause	rep2	colony4	3452	515.824	79.8431	0.0231295	0.154788
E14	DAPI	pause	rep1	colony2	1491	478.251	0	0	0		TS	pause	rep2	colony4	3680	1005.01	50.9608	0.013848	0.0507067
E14	DAPI	pause	rep1	colony2	1769	309.769	0	0	0		TS	pause	rep2	colony4	4272	893.447	83.698	0.0195922	0.0936799
E14	DAPI	pause	rep1	colony2	1501	646.306	0	0	0		TS	pause	rep2	colony4	4181	786.392	23.1961	0.00554797	0.0294968
E14	DAPI	pause	rep1	colony2	1870	553.416	0	0	0		TS	pause	rep2	colony4	8663	1773.24	189.102	0.0218287	0.106642
E14	DAPI	pause	rep1	colony2	1751	556.004	0	0	0		TS	pause	rep2	colony4	2980	514.867	101.318	0.0339992	0.196784
E14	DAPI	pause	rep1	colony2	4220	1207.2	0	0	0		TS	pause	rep2	colony4	3851	880.663	71.8078	0.0186465	0.0815384
E14	DAPI	pause	rep1	colony2	1918	719.898	0.811765	0.000423235	0.00112761		TS	pause	rep2	colony4	6756	1026.05	210.667	0.0311822	0.205319
E14	DAPI	pause	rep1	colony2	1741	777.067	0	0	0		TS	pause	rep2	colony4	3771	854.933	27.2745	0.0072327	0.0319025
E14	DAPI	pause	rep1	colony3	2611	562.906	0	0	0		TS	pause	rep2	colony4	3014	640.157	38.1412	0.0126547	0.059581
E14	DAPI	pause	rep1	colony3	2241	471.675	0	0	0		TS	pause	rep2	colony4	3683	728.902	49.8902	0.0135461	0.0684457
E14	DAPI	pause	rep1	colony3	1401	243.831	0	0	0		TS	pause	rep2	colony4	4303	782.714	10	0.00232396	0.0127761
E14	DAPI	pause	rep1	colony3	2021	359.678	0	0	0		TS	pause	rep2	colony4	7977	1290.75	253.078	0.031726	0.196072
E14	DAPI	pause	rep1	colony3	2134	450.224	0	0	0		TS	pause	rep2	colony4	6285	1270.95	70.4118	0.0112031	0.0554011
E14	DAPI	pause	rep1	colony3	2167	547.392	0	0	0		TS	pause	rep2	colony4	3275	422.973	69.8588	0.0213309	0.165162
E14	DAPI	pause	rep1	colony3	2292	575.906	0	0	0		TS	pause	rep2	colony5	3997	729.871	62.9333	0.0157451	0.0862253
E14	DAPI	pause	rep1	colony3	2285	493.918	0	0	0		TS	pause	rep2	colony5	18631	3285.1	1290.61	0.0692721	0.392867
E14	DAPI	pause	rep1	colony3	2817	591.78	0	0	0		TS	pause	rep2	colony5	4103	634.133	522.18	0.127268	0.823455
E14	DAPI	pause	rep1	colony3	2009	402.333	0.282353	0.000140544	0.000701789		TS	pause	rep2	colony5	5654	881.557	227.196	0.0401832	0.257721
E14	DAPI	pause	rep1	colony3	1692	419.404	0	0	0		TS	pause	rep2	colony5	3648	478.09	184.212	0.0504966	0.385308
E14	DAPI	pause	rep1	colony3	2006	356.047	0.388235	0.000193537	0.0010904		TS	pause	rep2	colony5	4469	474.878	124.071	0.0277625	0.261268
E14	DAPI	pause	rep1	colony3	2051	561.012	20.1529	0.00982591	0.0359225		TS	pause	rep2	colony5	2021	170.31	47.8627	0.0236827	0.281033
E14	DAPI	pause	rep1	colony3	1890	370.282	0	0	0		TS	pause	rep2	colony5	2701	177.816	33.0471	0.0122351	0.18585
E14	DAPI	pause	rep1	colony3	1443	277.129	0	0	0		TS	pause	rep2	colony5	2959	509.212	44.7412	0.0151204	0.0878636
E14	DAPI	pause	rep1	colony3	2685	569.329	0	0	0		TS	pause	rep2	colony5	3205	631.482	29.0784	0.00907283	0.0460479
E14	DAPI	pause	rep1	colony3	2117	476.839	0	0	0		TS	pause	rep2	colony5	7163	808.153	72.2941	0.0100927	0.089456
E14	DAPI	pause	rep1	colony3	2312	576.361	0	0	0		TS	pause	rep2	colony5	5915	929.698	169.875	0.0287193	0.18272
E14	DAPI	pause	rep1	colony3	1767	369.027	0	0	0		TS	pause	rep2	colony5	2176	287.29	13.9176	0.00639598	0.0484446
E14	DAPI	pause	rep1	colony3	2015	292.984	0	0	0		TS	pause	rep2	colony5	6517	1041.04	119.38	0.0183183	0.114674
E14	DAPI	pause	rep1	colony3	2382	446.984	0	0	0		TS	pause	rep2	colony5	3691	615.463	13.2353	0.00358583	0.0215046
E14	DAPI	pause	rep1	colony3	2066	304.384	0	0	0		TS	pause	rep2	colony5	5116	772.655	26.8	0.00523847	0.0346856
E14	DAPI	pause	rep1	colony3	1544	313.29	0	0	0		TS	pause	rep2	colony5	2674	466.859	37.8549	0.0141567	0.0810843
E14	DAPI	pause	rep1	colony3	1554	290.286	0	0	0		TS	pause	rep2	colony5	4834	718.047	170.961	0.0353663	0.238091
E14	DAPI	pause	rep1	colony3	1857	381.145	0	0	0
E14	DAPI	pause	rep1	colony3	1763	401.29	0	0	0
E14	DAPI	pause	rep1	colony3	2553	403.686	0	0	0
E14	DAPI	pause	rep1	colony3	2434	541.443	0	0	0
E14	DAPI	pause	rep1	colony3	1350	281.224	0	0	0
E14	DAPI	pause	rep1	colony3	2327	580.016	0	0	0
E14	DAPI	pause	rep1	colony3	1464	249.094	0	0	0
E14	DAPI	pause	rep1	colony3	2606	387.957	0	0	0
E14	DAPI	pause	rep1	colony3	1770	319.459	0	0	0
E14	DAPI	pause	rep1	colony3	3036	479.851	0	0	0
E14	DAPI	pause	rep1	colony3	3628	669.459	0	0	0
E14	DAPI	pause	rep1	colony3	2022	306.031	0	0	0
E14	DAPI	pause	rep1	colony3	3131	643.133	0	0	0
E14	DAPI	pause	rep1	colony3	5008	891.42	0	0	0
E14	DAPI	pause	rep1	colony3	2145	499.071	0	0	0
E14	DAPI	pause	rep1	colony3	1351	231.051	0	0	0
E14	DAPI	pause	rep1	colony3	2905	528.224	0	0	0
E14	DAPI	pause	rep1	colony3	1861	430.333	0	0	0
E14	DAPI	pause	rep1	colony3	2618	508.2	0	0	0
E14	DAPI	pause	rep1	colony3	1068	284.604	0	0	0
E14	DAPI	pause	rep1	colony3	4508	878.675	0	0	0
E14	DAPI	pause	rep1	colony3	1510	350.165	0	0	0
E14	DAPI	pause	rep1	colony3	1462	291.529	0	0	0
E14	DAPI	pause	rep1	colony3	1811	330.047	0	0	0
E14	DAPI	pause	rep1	colony4	2451	593.624	0	0	0
E14	DAPI	pause	rep1	colony4	1902	408.098	0	0	0
E14	DAPI	pause	rep1	colony4	1999	381.212	0	0	0
E14	DAPI	pause	rep1	colony4	2465	618.718	0	0	0
E14	DAPI	pause	rep1	colony4	2263	603.231	0	0	0
E14	DAPI	pause	rep1	colony4	1632	521.451	0	0	0
E14	DAPI	pause	rep1	colony4	1889	414.082	0	0	0
E14	DAPI	pause	rep1	colony4	1998	489.549	0	0	0
E14	DAPI	pause	rep1	colony4	1717	313.835	0	0	0
E14	DAPI	pause	rep1	colony4	2549	521.651	0	0	0
E14	DAPI	pause	rep1	colony4	1332	268.537	0	0	0
E14	DAPI	pause	rep1	colony4	1549	289.906	0	0	0
E14	DAPI	pause	rep1	colony4	3443	1026.93	0.811765	0.000235772	0.000790481
E14	DAPI	pause	rep1	colony4	1928	488.188	0	0	0
E14	DAPI	pause	rep1	colony4	1415	304.706	0	0	0
E14	DAPI	pause	rep1	colony4	1555	352.984	0	0	0
E14	DAPI	pause	rep1	colony4	1673	360.596	0	0	0
E14	DAPI	pause	rep1	colony4	2581	499.831	0	0	0
E14	DAPI	pause	rep1	colony4	1674	392.463	0	0	0
E14	DAPI	pause	rep1	colony4	1454	408.255	0	0	0
E14	DAPI	pause	rep1	colony4	1730	424.114	0	0	0
E14	DAPI	pause	rep1	colony4	2006	418.365	0.85098	0.000424218	0.00203406
E14	DAPI	pause	rep1	colony4	2097	712.106	7.70196	0.00367285	0.0108158
E14	DAPI	pause	rep1	colony4	2441	777.149	0	0	0
E14	DAPI	pause	rep1	colony4	2129	599.729	0	0	0
E14	DAPI	pause	rep1	colony4	1696	584.89	0	0	0
E14	DAPI	pause	rep1	colony4	1682	576.686	0	0	0
E14	DAPI	pause	rep1	colony4	3226	1061.1	0	0	0
E14	DAPI	pause	rep1	colony4	1656	584.773	0	0	0
E14	DAPI	pause	rep1	colony4	1802	545.894	0	0	0
E14	DAPI	pause	rep1	colony5	2198	820.529	0	0	0
E14	DAPI	pause	rep1	colony5	2533	847.369	2.36863	0.000935108	0.00279527
E14	DAPI	pause	rep1	colony5	1603	569.251	1.89804	0.00118405	0.00333427
E14	DAPI	pause	rep1	colony5	2079	664.435	0	0	0
E14	DAPI	pause	rep1	colony5	3665	1225.63	0	0	0
E14	DAPI	pause	rep1	colony5	1526	614.8	0	0	0
E14	DAPI	pause	rep1	colony5	2412	894.871	0	0	0
E14	DAPI	pause	rep1	colony5	2794	841.184	0	0	0
E14	DAPI	pause	rep1	colony5	1405	381.278	0	0	0
E14	DAPI	pause	rep1	colony5	1965	602.431	0	0	0
E14	DAPI	pause	rep1	colony5	1414	483.49	0	0	0
E14	DAPI	pause	rep1	colony5	1876	424.49	0	0	0
E14	DAPI	pause	rep1	colony5	1826	530.349	0	0	0
E14	DAPI	pause	rep1	colony5	1967	415.596	3.16078	0.00160691	0.00760542
E14	DAPI	pause	rep1	colony5	2036	708.118	0	0	0
E14	DAPI	pause	rep1	colony5	2111	648.545	0	0	0
E14	DAPI	pause	rep1	colony5	1506	474.227	0	0	0
E14	DAPI	pause	rep1	colony5	2273	1003.2	0	0	0
E14	DAPI	pause	rep1	colony5	1720	349.388	0	0	0
E14	DAPI	pause	rep1	colony5	2453	829.298	0.027451	1.11908e-05	3.31015e-05
E14	DAPI	pause	rep1	colony5	1669	763.588	0	0	0
E14	DAPI	pause	rep1	colony5	1490	483.89	0	0	0
E14	DAPI	pause	rep1	colony5	1575	383.867	0	0	0
E14	DAPI	pause	rep1	colony5	1815	562.51	0	0	0
E14	DAPI	pause	rep1	colony5	3038	1017.17	0	0	0
E14	DAPI	pause	rep1	colony5	2261	726.529	0	0	0
E14	DAPI	pause	rep1	colony5	1993	494.357	0	0	0
E14	DAPI	pause	rep1	colony5	4014	1334.75	0	0	0
E14	DAPI	pause	rep1	colony5	2796	825.722	0.403922	0.000144464	0.000489174
E14	DAPI	pause	rep1	colony5	2006	549.627	0.905882	0.000451586	0.00164818
E14	DAPI	pause	rep1	colony5	2760	1028.55	0	0	0
E14	DAPI	pause	rep1	colony5	3218	776.357	0	0	0
E14	DAPI	pause	rep2	colony1	2228	432.463	5.76863	0.00258915	0.013339
E14	DAPI	pause	rep2	colony1	2475	867.176	4.0549	0.00163834	0.00467598
E14	DAPI	pause	rep2	colony1	2244	648.635	0.0823529	3.66992e-05	0.000126963
E14	DAPI	pause	rep2	colony1	1703	376.435	0.584314	0.000343108	0.00155223
E14	DAPI	pause	rep2	colony1	2397	786.51	0	0	0
E14	DAPI	pause	rep2	colony1	1623	422.027	0.0823529	5.07412e-05	0.000195136
E14	DAPI	pause	rep2	colony1	2489	1038.93	0.219608	8.82314e-05	0.00021138
E14	DAPI	pause	rep2	colony1	1589	440.984	0.466667	0.000293686	0.00105824
E14	DAPI	pause	rep2	colony1	1827	597.267	3.2549	0.00178156	0.00544966
E14	DAPI	pause	rep2	colony1	2095	821.882	0	0	0
E14	DAPI	pause	rep2	colony1	1225	513.412	0.027451	2.2409e-05	5.34678e-05
E14	DAPI	pause	rep2	colony1	3234	1248.5	1.78824	0.000552948	0.00143231
E14	DAPI	pause	rep2	colony1	1475	504.855	0.054902	3.72217e-05	0.000108748
E14	DAPI	pause	rep2	colony1	1708	460.788	0.027451	1.6072e-05	5.9574e-05
E14	DAPI	pause	rep2	colony1	2295	821.824	9.33333	0.00406681	0.0113569
E14	DAPI	pause	rep2	colony1	2352	726.604	0.521569	0.000221755	0.000717817
E14	DAPI	pause	rep2	colony1	2221	1019.56	0.027451	1.23597e-05	2.69242e-05
E14	DAPI	pause	rep2	colony1	2111	463.569	1.62745	0.000770938	0.0035107
E14	DAPI	pause	rep2	colony1	2542	1250.32	0.054902	2.15979e-05	4.39104e-05
E14	DAPI	pause	rep2	colony1	1804	815.239	0.054902	3.04335e-05	6.73446e-05
E14	DAPI	pause	rep2	colony1	1843	766.169	0	0	0
E14	DAPI	pause	rep2	colony1	2231	917.318	7.94118	0.00355947	0.00865695
E14	DAPI	pause	rep2	colony1	1681	378.243	0	0	0
E14	DAPI	pause	rep2	colony1	2155	930.753	0.223529	0.000103726	0.00024016
E14	DAPI	pause	rep2	colony1	2458	766.769	7.93725	0.00322915	0.0103516
E14	DAPI	pause	rep2	colony1	2286	935.376	0	0	0
E14	DAPI	pause	rep2	colony1	2480	429.118	0	0	0
E14	DAPI	pause	rep2	colony1	2769	980.996	0.494118	0.000178446	0.00050369
E14	DAPI	pause	rep2	colony1	4185	1151.76	0.192157	4.59156e-05	0.000166838
E14	DAPI	pause	rep2	colony1	2478	1096.1	0.027451	1.10779e-05	2.50443e-05
E14	DAPI	pause	rep2	colony1	1893	608.29	3.89804	0.00205919	0.00640819
E14	DAPI	pause	rep2	colony2	1989	678.827	0	0	0
E14	DAPI	pause	rep2	colony2	1595	653.965	0	0	0
E14	DAPI	pause	rep2	colony2	2837	1171.3	0	0	0
E14	DAPI	pause	rep2	colony2	1628	606.918	0	0	0
E14	DAPI	pause	rep2	colony2	1804	618.016	0.164706	9.13004e-05	0.000266508
E14	DAPI	pause	rep2	colony2	1852	548.726	53.1176	0.0286812	0.0968019
E14	DAPI	pause	rep2	colony2	1797	632.526	0	0	0
E14	DAPI	pause	rep2	colony2	1290	430.424	0	0	0
E14	DAPI	pause	rep2	colony2	2622	749.522	0.054902	2.0939e-05	7.32493e-05
E14	DAPI	pause	rep2	colony2	1865	576.035	0.027451	1.4719e-05	4.7655e-05
E14	DAPI	pause	rep2	colony2	2109	712.918	0.027451	1.30161e-05	3.85051e-05
E14	DAPI	pause	rep2	colony2	2146	557.361	0	0	0
E14	DAPI	pause	rep2	colony2	2706	903.745	0.439216	0.000162312	0.000485995
E14	DAPI	pause	rep2	colony2	1898	608.639	0	0	0
E14	DAPI	pause	rep2	colony2	1864	563.133	0	0	0
E14	DAPI	pause	rep2	colony2	2200	585.726	0	0	0
E14	DAPI	pause	rep2	colony2	4153	1458.25	217.961	0.0524827	0.149467
E14	DAPI	pause	rep2	colony2	2687	722.106	0	0	0
E14	DAPI	pause	rep2	colony2	1307	351.259	0	0	0
E14	DAPI	pause	rep2	colony2	2920	621.973	1.66667	0.000570776	0.00267965
E14	DAPI	pause	rep2	colony2	2656	588	0	0	0
E14	DAPI	pause	rep2	colony2	2047	657.596	0.0823529	4.0231e-05	0.000125233
E14	DAPI	pause	rep2	colony2	1645	451.376	18.3333	0.0111449	0.0406165
E14	DAPI	pause	rep2	colony2	2563	549.129	0	0	0
E14	DAPI	pause	rep2	colony2	2358	444.047	0	0	0
E14	DAPI	pause	rep2	colony2	1931	435.875	0	0	0
E14	DAPI	pause	rep2	colony2	1905	351.863	0.027451	1.441e-05	7.80162e-05
E14	DAPI	pause	rep2	colony2	1967	439.196	1.46275	0.000743643	0.00333051
E14	DAPI	pause	rep2	colony3	3735	674.224	0	0	0
E14	DAPI	pause	rep2	colony3	3397	723.137	0	0	0
E14	DAPI	pause	rep2	colony3	1955	334.541	0	0	0
E14	DAPI	pause	rep2	colony3	1978	472.149	0.027451	1.38781e-05	5.81405e-05
E14	DAPI	pause	rep2	colony3	4331	1268.76	0.713725	0.000164795	0.000562536
E14	DAPI	pause	rep2	colony3	2905	901.561	1.04706	0.000360433	0.00116138
E14	DAPI	pause	rep2	colony3	3444	1096.85	0.576471	0.000167384	0.000525567
E14	DAPI	pause	rep2	colony3	1757	393.373	0.219608	0.00012499	0.000558269
E14	DAPI	pause	rep2	colony3	3160	698.243	0	0	0
E14	DAPI	pause	rep2	colony3	2708	677.486	0.054902	2.0274e-05	8.10377e-05
E14	DAPI	pause	rep2	colony3	2411	811.518	0.247059	0.000102472	0.00030444
E14	DAPI	pause	rep2	colony3	1440	428.412	0.529412	0.000367647	0.00123575
E14	DAPI	pause	rep2	colony3	3271	637.239	0	0	0
E14	DAPI	pause	rep2	colony3	2053	523.776	0.494118	0.000240681	0.000943375
E14	DAPI	pause	rep2	colony3	1849	509.8	0.788235	0.000426304	0.00154617
E14	DAPI	pause	rep2	colony3	2289	502.757	0.109804	4.79703e-05	0.000218404
E14	DAPI	pause	rep2	colony3	1494	499.835	0.890196	0.000595847	0.00178098
E14	DAPI	pause	rep2	colony3	1721	498.718	1.24314	0.000722334	0.00249267
E14	DAPI	pause	rep2	colony3	1893	448.016	0	0	0
E14	DAPI	pause	rep2	colony3	2643	841.804	3.29804	0.00124784	0.00391782
E14	DAPI	pause	rep2	colony3	1754	486.769	0.886275	0.000505288	0.00182073
E14	DAPI	pause	rep2	colony3	4243	1287.15	3.09412	0.000729229	0.00240385
E14	DAPI	pause	rep2	colony3	1950	393.996	0	0	0
E14	DAPI	pause	rep2	colony3	2144	580.318	12.3922	0.00577992	0.0213541
E14	DAPI	pause	rep2	colony3	2120	619.863	0.631373	0.000297817	0.00101857
E14	DAPI	pause	rep2	colony3	1567	429.431	0.631373	0.000402918	0.00147025
E14	DAPI	pause	rep2	colony3	2250	615.506	2.53333	0.00112593	0.00411586
E14	DAPI	pause	rep2	colony3	1688	496.643	72.5647	0.0429886	0.14611
E14	DAPI	pause	rep2	colony3	1847	487.451	12.1333	0.00656921	0.0248914
E14	DAPI	pause	rep2	colony3	1393	279.455	0	0	0
E14	DAPI	pause	rep2	colony3	2415	338.118	0	0	0
E14	DAPI	pause	rep2	colony4	2070	360.412	0	0	0
E14	DAPI	pause	rep2	colony4	1890	474.976	0.301961	0.000159768	0.000635738
E14	DAPI	pause	rep2	colony4	2314	568.8	0.164706	7.1178e-05	0.000289567
E14	DAPI	pause	rep2	colony4	1896	336.969	0.141176	7.44602e-05	0.00041896
E14	DAPI	pause	rep2	colony4	3150	780.2	0.192157	6.10022e-05	0.000246292
E14	DAPI	pause	rep2	colony4	1312	302.992	1.16078	0.000884744	0.00383107
E14	DAPI	pause	rep2	colony4	2105	448.565	0.0823529	3.91225e-05	0.000183592
E14	DAPI	pause	rep2	colony4	3052	827.714	1.76078	0.000576928	0.00212729
E14	DAPI	pause	rep2	colony4	1839	405.494	0.137255	7.46356e-05	0.000338488
E14	DAPI	pause	rep2	colony4	2248	548.886	0.054902	2.44226e-05	0.000100024
E14	DAPI	pause	rep2	colony4	2235	410.718	0.25098	0.000112295	0.000611078
E14	DAPI	pause	rep2	colony4	2087	400.133	0	0	0
E14	DAPI	pause	rep2	colony4	2011	336.651	0	0	0
E14	DAPI	pause	rep2	colony4	2126	435.247	12.8118	0.00602623	0.0294356
E14	DAPI	pause	rep2	colony4	3567	711.208	0.584314	0.000163811	0.000821579
E14	DAPI	pause	rep2	colony4	1611	334.745	0	0	0
E14	DAPI	pause	rep2	colony4	1770	370.686	0.109804	6.20361e-05	0.000296218
E14	DAPI	pause	rep2	colony4	2944	623.863	0.27451	9.32438e-05	0.000440016
E14	DAPI	pause	rep2	colony4	1631	322.439	0.25098	0.000153881	0.00077838
E14	DAPI	pause	rep2	colony4	1891	423.255	0	0	0
E14	DAPI	pause	rep2	colony4	2120	609.341	67.5961	0.0318849	0.110933
E14	DAPI	pause	rep2	colony4	1911	442.918	0.054902	2.87294e-05	0.000123955
E14	DAPI	pause	rep2	colony4	2427	553.455	0.137255	5.65533e-05	0.000247997
E14	DAPI	pause	rep2	colony4	2745	650.616	0.27451	0.000100004	0.000421923
E14	DAPI	pause	rep2	colony4	2404	334.392	0	0	0
E14	DAPI	pause	rep2	colony4	4202	1009.65	0.54902	0.000130657	0.000543772
E14	DAPI	pause	rep2	colony4	1592	292.859	0	0	0
E14	DAPI	pause	rep2	colony5	2096	844.035	5.14118	0.00245285	0.00609119
E14	DAPI	pause	rep2	colony5	1601	600.824	3.05098	0.00190567	0.005078
E14	DAPI	pause	rep2	colony5	2030	793.094	0.301961	0.000148749	0.000380738
E14	DAPI	pause	rep2	colony5	1613	677.553	1.41176	0.000875242	0.00208362
E14	DAPI	pause	rep2	colony5	1835	609	0.027451	1.49597e-05	4.50755e-05
E14	DAPI	pause	rep2	colony5	2067	666.651	0.0823529	3.98418e-05	0.000123532
E14	DAPI	pause	rep2	colony5	1481	573.208	0.439216	0.000296567	0.000766242
E14	DAPI	pause	rep2	colony5	2176	789.608	0	0	0
E14	DAPI	pause	rep2	colony5	2217	723.224	0.0823529	3.71461e-05	0.000113869
E14	DAPI	pause	rep2	colony5	1547	589.784	0	0	0
E14	DAPI	pause	rep2	colony5	2136	459.765	0.027451	1.28516e-05	5.97066e-05
E14	DAPI	pause	rep2	colony5	1531	314.271	0	0	0
E14	DAPI	pause	rep2	colony5	2293	563.941	0	0	0
E14	DAPI	pause	rep2	colony5	1930	625.741	0.309804	0.00016052	0.000495099
E14	DAPI	pause	rep2	colony5	2840	855.318	0.384314	0.000135322	0.000449323
E14	DAPI	pause	rep2	colony5	2724	1053.31	0.27451	0.000100775	0.000260615
E14	DAPI	pause	rep2	colony5	2701	847.165	0	0	0
E14	DAPI	pause	rep2	colony5	2042	318.737	0	0	0
E14	DAPI	pause	rep2	colony5	2503	523.239	0	0	0
E14	DAPI	pause	rep2	colony5	1350	426.004	0.25098	0.000185911	0.00058915
E14	DAPI	pause	rep2	colony5	1762	764.369	0.168627	9.57023e-05	0.00022061
E14	DAPI	pause	rep2	colony5	1702	626.875	1.13725	0.000668187	0.00181417
E14	DAPI	pause	rep2	colony5	1724	458.596	2.78039	0.00161276	0.00606283
E14	DAPI	pause	rep2	colony5	1359	545.071	0.137255	0.000100997	0.000251811
E14	DAPI	pause	rep2	colony5	2018	574.329	0	0	0
E14	DAPI	pause	rep2	colony5	2317	1009.56	0.466667	0.00020141	0.000462245
E14	DAPI	pause	rep2	colony5	1505	296.918	0	0	0
E14	DAPI	pause	rep2	colony5	1608	615.082	0.219608	0.000136572	0.000357038
E14	DAPI	pause	rep2	colony5	2108	669.427	0.247059	0.000117201	0.00036906
E14	DAPI	pause	rep2	colony5	3001	636.831	0	0	0
E14	DAPI	pause	rep2	colony5	1507	442.965	0.027451	1.82156e-05	6.1971e-05
E14	DAPI	pause	rep2	colony5	2227	721.745	0.164706	7.39586e-05	0.000228205
E14	DAPI	pause	rep2	colony5	2324	517.596	0	0	0
E14	DAPI	pause	rep2	colony5	1373	283.871	0	0	0

## Sheet: EDF1E
ESCs										TSCs
Cells	condition	replicate	colony	AreaShape_Area	Intensity_IntegratedIntensity_DAPI	Intensity_IntegratedIntensity_pAKT	Area_corr_pAKT	DAPI_norm_pAKT		Cells	condition	replicate	colony	AreaShape_Area	Intensity_IntegratedIntensity_DAPI	Intensity_IntegratedIntensity_pAKT	Area_corr_pAKT	DAPI_norm_pAKT
E14	normal	rep1	colony1	9154	951.529	31.0392	0.00339078	0.0326203		TS	normal	rep1	colony1	7935	1982.49	710.839	0.0895828	0.358559
E14	normal	rep1	colony1	9680	1133.73	4.75686	0.000491411	0.00419577		TS	normal	rep1	colony1	6594	1260.95	568.945	0.0862822	0.451202
E14	normal	rep1	colony1	7368	976.765	75.8667	0.0102968	0.0776714		TS	normal	rep1	colony1	4406	735.718	334.365	0.0758885	0.454474
E14	normal	rep1	colony1	5820	676.773	5.91373	0.0010161	0.00873813		TS	normal	rep1	colony1	11488	2186.18	1082.97	0.0942696	0.49537
E14	normal	rep1	colony1	11337	1211.01	29.6157	0.0026123	0.0244553		TS	normal	rep1	colony1	3274	728.961	368.059	0.112419	0.504909
E14	normal	rep1	colony1	6829	1051.27	61.102	0.00894742	0.058122		TS	normal	rep1	colony1	6706	1414.63	560.11	0.0835237	0.395942
E14	normal	rep1	colony1	8762	1047.83	10.1255	0.00115561	0.00966328		TS	normal	rep1	colony1	8646	2319.12	1281.33	0.148199	0.552505
E14	normal	rep1	colony1	3356	323.733	0.921569	0.000274603	0.00284669		TS	normal	rep1	colony1	3604	412.278	255.933	0.0710137	0.620778
E14	normal	rep1	colony1	5936	665.604	0.0705882	1.18915e-05	0.000106051		TS	normal	rep1	colony1	7634	2232.84	618.784	0.0810564	0.277129
E14	normal	rep1	colony1	5543	570.388	0.639216	0.000115319	0.00112067		TS	normal	rep1	colony1	4131	522.765	442.443	0.107103	0.846352
E14	normal	rep1	colony1	6181	1501.21	413.126	0.066838	0.275195		TS	normal	rep1	colony1	3400	396.51	274.22	0.0806528	0.691583
E14	normal	rep1	colony1	8636	1820.35	1471.69	0.170413	0.808466		TS	normal	rep1	colony1	3002	384.98	193.71	0.0645269	0.503168
E14	normal	rep1	colony1	2880	706.098	650.047	0.225711	0.920619		TS	normal	rep1	colony1	5315	780.871	375.38	0.0706266	0.48072
E14	normal	rep1	colony1	11379	3309.65	4445.45	0.390672	1.34318		TS	normal	rep1	colony1	3128	415.173	190.765	0.0609862	0.459483
E14	normal	rep1	colony1	4506	990.086	306.541	0.0680296	0.309611		TS	normal	rep1	colony1	11514	2816.36	1143.97	0.0993549	0.406188
E14	normal	rep1	colony1	12632	3427.12	1495.85	0.118417	0.436473		TS	normal	rep1	colony1	5670	971.376	605.894	0.10686	0.623748
E14	normal	rep1	colony1	6215	563.769	0.0705882	1.13577e-05	0.000125208		TS	normal	rep1	colony1	2791	516.361	268.741	0.0962885	0.520452
E14	normal	rep1	colony1	2883	604.024	1109.41	0.38481	1.8367		TS	normal	rep1	colony1	5185	770.643	597.604	0.115256	0.775461
E14	normal	rep1	colony1	7763	1691.37	3021.12	0.389169	1.7862		TS	normal	rep1	colony1	2993	415	167.455	0.0559488	0.403506
E14	normal	rep1	colony1	4738	1369.77	1488.49	0.314161	1.08667		TS	normal	rep1	colony1	4522	642.831	463.58	0.102517	0.721154
E14	normal	rep1	colony1	5809	2295.7	1063.88	0.183143	0.463423		TS	normal	rep1	colony1	3242	720.969	206.404	0.0636656	0.286287
E14	normal	rep1	colony1	7354	1945.94	2593.02	0.3526	1.33253		TS	normal	rep1	colony1	3695	582.859	283.949	0.0768468	0.487166
E14	normal	rep1	colony2	7075	3060.92	1085.51	0.153429	0.354635		TS	normal	rep1	colony1	4355	935.326	308.4	0.0708152	0.329725
E14	normal	rep1	colony2	7265	1814.37	95.2745	0.0131142	0.0525111		TS	normal	rep1	colony1	3906	829.082	314.157	0.0804293	0.378921
E14	normal	rep1	colony2	4306	1903.45	614.475	0.142702	0.322821		TS	normal	rep1	colony1	4461	1213.25	337.055	0.0755559	0.277811
E14	normal	rep1	colony2	7930	2746.89	592.624	0.0747318	0.215744		TS	normal	rep1	colony1	3572	482.788	255.8	0.0716125	0.529839
E14	normal	rep1	colony2	2459	931.976	815.408	0.331601	0.874923		TS	normal	rep1	colony1	10820	2305.6	1145.59	0.105877	0.496875
E14	normal	rep1	colony2	8745	3079.54	1059.57	0.121163	0.344067		TS	normal	rep1	colony1	5004	825.388	266.612	0.0532797	0.323014
E14	normal	rep1	colony2	7731	2541.6	282.698	0.0365668	0.111228		TS	normal	rep1	colony1	6913	1795.51	445.71	0.0644742	0.248236
E14	normal	rep1	colony2	2606	802.416	1130.98	0.433992	1.40947		TS	normal	rep1	colony1	4723	1252.91	198.459	0.0420197	0.158398
E14	normal	rep1	colony2	6871	2710.95	1279.07	0.186156	0.471819		TS	normal	rep1	colony1	5023	1250.82	531.212	0.105756	0.424691
E14	normal	rep1	colony2	3069	1067.76	679.514	0.221412	0.636394		TS	normal	rep1	colony1	4981	1672.13	437.427	0.0878192	0.261598
E14	normal	rep1	colony2	3847	1191.7	974.427	0.253295	0.81768		TS	normal	rep1	colony2	3236	522.659	210.918	0.0651785	0.403547
E14	normal	rep1	colony2	5792	2486.29	1362.56	0.235248	0.548029		TS	normal	rep1	colony2	2882	627.212	16.2627	0.00564287	0.0259286
E14	normal	rep1	colony2	5126	1875.26	599.953	0.117041	0.319931		TS	normal	rep1	colony2	3649	692.745	104.957	0.0287632	0.151509
E14	normal	rep1	colony2	6133	1617.32	40.2196	0.0065579	0.024868		TS	normal	rep1	colony2	10671	4554.67	1062.6	0.0995783	0.233299
E14	normal	rep1	colony2	3650	1399.11	356.369	0.0976352	0.25471		TS	normal	rep1	colony2	9642	3859.2	1130.81	0.11728	0.293017
E14	normal	rep1	colony2	2469	1010.26	591.126	0.239419	0.585121		TS	normal	rep1	colony2	7111	2986.71	979.526	0.137748	0.327961
E14	normal	rep1	colony2	9387	4491.06	1333.18	0.142024	0.296851		TS	normal	rep1	colony2	1965	620.078	283.58	0.144316	0.45733
E14	normal	rep1	colony2	4444	1693.31	1215.74	0.273569	0.717969		TS	normal	rep1	colony2	4059	1091.78	508.427	0.125259	0.465688
E14	normal	rep1	colony2	16234	6383.16	1130.58	0.069643	0.17712		TS	normal	rep1	colony2	3865	1034.3	366.514	0.0948289	0.354359
E14	normal	rep1	colony2	2606	1198.49	161.827	0.062098	0.135027		TS	normal	rep1	colony2	6987	2607.39	589.914	0.0844302	0.226247
E14	normal	rep1	colony2	2584	1137.14	616.126	0.238439	0.54182		TS	normal	rep1	colony2	7592	2219.3	985.62	0.129823	0.444112
E14	normal	rep1	colony2	16496	6159.41	3967.93	0.240539	0.644206		TS	normal	rep1	colony2	11499	4252.41	1328.29	0.115514	0.312362
E14	normal	rep1	colony2	8266	3996.71	887.231	0.107335	0.22199		TS	normal	rep1	colony2	6254	2231.39	1101.91	0.176192	0.493821
E14	normal	rep1	colony2	9613	4479.73	993.678	0.103368	0.221816		TS	normal	rep1	colony2	2415	1052.08	258.827	0.107175	0.246014
E14	normal	rep1	colony3	4112	1913.16	3.96078	0.000963226	0.00207028		TS	normal	rep1	colony2	12821	4454.71	1403.84	0.109495	0.315136
E14	normal	rep1	colony3	10504	4146.33	1867.24	0.177765	0.450336		TS	normal	rep1	colony2	3746	1463.37	398.737	0.106443	0.272478
E14	normal	rep1	colony3	10362	3769.1	1593.9	0.153822	0.422886		TS	normal	rep1	colony2	9325	3916.71	1019	0.109277	0.260168
E14	normal	rep1	colony3	7563	3543.23	617.588	0.0816592	0.174301		TS	normal	rep1	colony2	3203	1197.41	673.027	0.210124	0.562069
E14	normal	rep1	colony3	2827	1631.7	157.714	0.0557884	0.096656		TS	normal	rep1	colony2	4550	807.6	39.0078	0.00857315	0.0483009
E14	normal	rep1	colony3	5305	3384.01	498.529	0.0939735	0.147319		TS	normal	rep1	colony2	3927	1291.34	556.227	0.141642	0.430738
E14	normal	rep1	colony3	5676	2861.28	530.533	0.0934696	0.185418		TS	normal	rep1	colony2	2849	1201.53	451.2	0.158371	0.375523
E14	normal	rep1	colony3	3493	1308.19	794.875	0.227562	0.607615		TS	normal	rep1	colony2	6360	2937.49	706.624	0.111104	0.240554
E14	normal	rep1	colony3	3998	2589.12	481.024	0.120316	0.185787		TS	normal	rep1	colony2	2694	1318.24	342.208	0.127026	0.259594
E14	normal	rep1	colony3	8891	2860.24	2162.16	0.243186	0.755937		TS	normal	rep1	colony2	6931	2950.33	917.78	0.132417	0.311077
E14	normal	rep1	colony3	5765	2595.3	520.769	0.0903328	0.200658		TS	normal	rep1	colony2	3186	1922.04	731.726	0.229669	0.380702
E14	normal	rep1	colony3	6438	2367.22	1199.22	0.186273	0.506595		TS	normal	rep1	colony2	8280	4206.01	1156.42	0.139664	0.274944
E14	normal	rep1	colony3	3433	2194.28	396.133	0.11539	0.18053		TS	normal	rep1	colony2	3677	578.6	48.6549	0.0132322	0.0840907
E14	normal	rep1	colony3	2239	446.741	406.671	0.18163	0.910305		TS	normal	rep1	colony3	3763	1058.34	23.8588	0.00634037	0.0225437
E14	normal	rep1	colony3	7156	2755.81	513.933	0.0718185	0.186491		TS	normal	rep1	colony3	3013	833.518	247.659	0.0821968	0.297125
E14	normal	rep1	colony3	3613	2230.43	453.153	0.125423	0.203169		TS	normal	rep1	colony3	11982	3736.36	1580.42	0.131899	0.422983
E14	normal	rep1	colony3	2822	1586.41	300.071	0.106333	0.189151		TS	normal	rep1	colony3	6299	1353.8	844.502	0.134069	0.623803
E14	normal	rep1	colony3	3284	1446.22	116.616	0.0355103	0.0806351		TS	normal	rep1	colony3	4236	850.992	433.698	0.102384	0.509638
E14	normal	rep1	colony3	4089	1241.96	768.345	0.187905	0.618653		TS	normal	rep1	colony3	4438	985.431	595.173	0.134108	0.603972
E14	normal	rep1	colony3	20146	7605.07	4272	0.212052	0.56173		TS	normal	rep1	colony3	3279	572.192	119.725	0.0365128	0.20924
E14	normal	rep1	colony3	7862	3522.91	1315.88	0.167372	0.37352		TS	normal	rep1	colony3	9299	1896.98	1260.38	0.135539	0.664414
E14	normal	rep1	colony3	3115	1536.93	106.584	0.0342165	0.069349		TS	normal	rep1	colony3	10459	1682.55	1240.89	0.118644	0.737508
E14	normal	rep1	colony3	7274	2627	2025.97	0.278522	0.771209		TS	normal	rep1	colony3	2826	414.278	387.353	0.137068	0.935006
E14	normal	rep1	colony3	7298	3233.84	1635.87	0.224153	0.50586		TS	normal	rep1	colony3	9704	1948.57	1216.67	0.125378	0.624391
E14	normal	rep1	colony3	5074	3078.27	771.855	0.15212	0.250743		TS	normal	rep1	colony3	5099	1367.11	755.4	0.148147	0.552551
E14	normal	rep1	colony3	5573	2495.16	218.282	0.0391678	0.0874824		TS	normal	rep1	colony3	4824	864.557	488.188	0.1012	0.564669
E14	normal	rep1	colony3	5508	2966.09	368.616	0.0669237	0.124277		TS	normal	rep1	colony3	3048	451.765	304.914	0.100037	0.674939
E14	normal	rep1	colony3	4221	2804.52	324.878	0.0769672	0.115841		TS	normal	rep1	colony3	5946	2164.45	625.718	0.105233	0.289088
E14	normal	rep1	colony4	12258	1255.35	0.705882	5.75854e-05	0.000562298		TS	normal	rep1	colony3	3456	448.58	362.929	0.105014	0.809062
E14	normal	rep1	colony4	2578	483.769	42.2	0.0163693	0.0872318		TS	normal	rep1	colony3	6757	1723.58	820.137	0.121376	0.475833
E14	normal	rep1	colony4	9537	2052.93	526.922	0.0552502	0.256669		TS	normal	rep1	colony3	3353	535.847	326.365	0.0973351	0.609063
E14	normal	rep1	colony4	26651	4442.45	149.047	0.00559255	0.0335506		TS	normal	rep1	colony3	5899	1001.29	878.796	0.148974	0.877667
E14	normal	rep1	colony4	9409	2405.43	805.522	0.0856118	0.334877		TS	normal	rep1	colony3	4023	937.776	249.204	0.0619448	0.265739
E14	normal	rep1	colony4	9944	2319.91	901.075	0.0906149	0.38841		TS	normal	rep1	colony3	10980	2987.93	1438.87	0.131044	0.481559
E14	normal	rep1	colony4	2578	605.067	198.965	0.0771779	0.328831		TS	normal	rep1	colony3	11785	3013.37	1647.75	0.139817	0.546813
E14	normal	rep1	colony4	6718	2191.37	1192.48	0.177506	0.544171		TS	normal	rep1	colony3	7339	1740.78	571.588	0.0778837	0.328351
E14	normal	rep1	colony4	7892	1654.45	248.725	0.0315162	0.150337		TS	normal	rep1	colony3	5931	716.537	328.424	0.0553741	0.458348
E14	normal	rep1	colony4	8437	2951.27	1451.95	0.172093	0.491972		TS	normal	rep1	colony3	10839	2402.86	1328.06	0.122526	0.552701
E14	normal	rep1	colony4	5725	1564.74	553.553	0.0966905	0.353767		TS	normal	rep1	colony3	6706	1426.54	709.357	0.105779	0.497258
E14	normal	rep1	colony4	10707	2094.9	469.698	0.0438683	0.22421		TS	normal	rep1	colony3	7562	1991.13	803.6	0.106268	0.403591
E14	normal	rep1	colony4	4337	1638.71	809.757	0.186709	0.494143		TS	normal	rep1	colony3	6797	1447.33	775.012	0.114023	0.535476
E14	normal	rep1	colony4	3436	940.957	345.416	0.100528	0.36709		TS	normal	rep1	colony5	3739	978.494	211.714	0.0566231	0.216367
E14	normal	rep1	colony4	16357	3716.49	973.427	0.0595114	0.261921		TS	normal	rep1	colony5	5441	1282.73	99.6039	0.0183062	0.07765
E14	normal	rep1	colony4	8499	2377.47	874.063	0.102843	0.367643		TS	normal	rep1	colony5	4505	1041.38	197.831	0.0439137	0.18997
E14	normal	rep1	colony4	9879	2525.33	532.129	0.0538647	0.210717		TS	normal	rep1	colony5	5570	1000.63	107.365	0.0192755	0.107297
E14	normal	rep1	colony4	4513	1742.95	816.251	0.180867	0.468315		TS	normal	rep1	colony5	6415	1343.48	149.957	0.023376	0.111618
E14	normal	rep1	colony4	4688	1262.05	242.553	0.0517391	0.192189		TS	normal	rep1	colony5	3924	634.698	31.7098	0.00808099	0.0499605
E14	normal	rep1	colony4	2864	334.263	12.8549	0.00448844	0.0384575		TS	normal	rep1	colony5	6071	2025.42	842.482	0.138772	0.415954
E14	normal	rep1	colony4	12616	1429.42	0.741176	5.87489e-05	0.000518514		TS	normal	rep1	colony5	2911	549.341	36.6745	0.0125986	0.0667609
E14	normal	rep1	colony4	3465	378.31	0.0470588	1.35812e-05	0.000124392		TS	normal	rep1	colony5	4623	951.835	75.7843	0.0163929	0.0796191
E14	normal	rep1	colony4	5752	676.259	0.0235294	4.09065e-06	3.47935e-05		TS	normal	rep1	colony5	7062	1912.17	900.729	0.127546	0.47105
E14	normal	rep1	colony4	3518	405.843	0.0235294	6.68829e-06	5.79766e-05		TS	normal	rep1	colony5	9855	2539.9	1429.75	0.145079	0.562916
E14	normal	rep1	colony5	7493	1251.97	792.529	0.105769	0.633025		TS	normal	rep1	colony5	7243	2090.52	752.353	0.103873	0.359888
E14	normal	rep1	colony5	5072	633.514	277.953	0.0548014	0.438748		TS	normal	rep1	colony5	3019	572.812	522.894	0.173201	0.912855
E14	normal	rep1	colony5	6809	807.341	789.431	0.115939	0.977816		TS	normal	rep1	colony5	3120	904.298	289.643	0.0928343	0.320296
E14	normal	rep1	colony5	6635	698.455	865.514	0.130447	1.23918		TS	normal	rep1	colony5	2053	395.467	241.882	0.117819	0.611638
E14	normal	rep1	colony5	3397	437.145	168.918	0.0497255	0.386411		TS	normal	rep1	colony5	3310	692.126	55.6	0.0167976	0.0803323
E14	normal	rep1	colony5	2290	292.447	867.443	0.378796	2.96615		TS	normal	rep1	colony5	9903	1393.34	1153.09	0.116439	0.827577
E14	normal	rep1	colony5	5912	779.894	586.573	0.0992173	0.752118		TS	normal	rep1	colony5	2826	504.322	35.5059	0.012564	0.0704033
E14	normal	rep1	colony5	4979	628.412	231.765	0.0465484	0.36881		TS	normal	rep1	colony5	5395	1893.05	580.012	0.107509	0.30639
E14	normal	rep1	colony5	6375	867.141	314.82	0.0493835	0.363055		TS	normal	rep1	colony5	7986	3222.11	723.592	0.0906076	0.224571
E14	normal	rep1	colony5	8288	1165.54	1275.54	0.153902	1.09438		TS	normal	rep1	colony5	8215	2484.45	678.447	0.0825864	0.273078
E14	normal	rep1	colony5	5349	770.216	437.337	0.0817606	0.567811		TS	normal	rep1	colony5	4649	1648.23	472.89	0.101719	0.286908
E14	normal	rep1	colony5	5408	869.969	374.82	0.0693084	0.430843		TS	normal	rep1	colony5	3788	783.969	160.443	0.0423556	0.204655
E14	normal	rep1	colony5	7783	1638.56	498.965	0.0641096	0.304514		TS	normal	rep2	colony1	2961	989.898	265.663	0.0897206	0.268374
E14	normal	rep1	colony5	8479	1508.68	659.196	0.0777446	0.436936		TS	normal	rep2	colony1	4520	1620	328.867	0.0727581	0.203005
E14	normal	rep1	colony5	2402	511.243	186.58	0.0776771	0.364954		TS	normal	rep2	colony1	4175	1982.43	422.984	0.101314	0.213366
E14	normal	rep1	colony5	8001	1130.42	441.286	0.0551539	0.390375		TS	normal	rep2	colony1	3101	1211.77	298.471	0.0962498	0.24631
E14	normal	rep1	colony5	8079	1368.68	572.851	0.0709062	0.418542		TS	normal	rep2	colony1	3483	1702.96	296.608	0.0851587	0.174171
E14	normal	rep1	colony5	2827	403.435	208.078	0.073604	0.515767		TS	normal	rep2	colony1	2944	1350.87	205.416	0.0697744	0.152062
E14	normal	rep1	colony5	2895	425.18	228.314	0.0788648	0.536981		TS	normal	rep2	colony1	5133	2398.95	741.722	0.144501	0.309187
E14	normal	rep1	colony5	5302	716.126	912.788	0.172159	1.27462		TS	normal	rep2	colony1	3322	1296.7	362.333	0.109071	0.279428
E14	normal	rep1	colony5	3407	663.937	440.569	0.129313	0.66357		TS	normal	rep2	colony1	3670	1431.65	337.388	0.0919314	0.235663
E14	normal	rep1	colony5	5436	961.726	506.671	0.0932065	0.526835		TS	normal	rep2	colony1	4416	2126.63	367.655	0.0832552	0.172881
E14	normal	rep1	colony5	5727	820.345	289.192	0.0504963	0.352525		TS	normal	rep2	colony1	4115	1159.38	133.012	0.0323236	0.114726
E14	normal	rep1	colony5	3940	591.373	610.169	0.154865	1.03178		TS	normal	rep2	colony1	3025	1490.8	240.835	0.079615	0.161548
E14	normal	rep1	colony5	6584	881.435	650.384	0.0987826	0.73787		TS	normal	rep2	colony1	2209	1034.95	180.561	0.0817387	0.174464
E14	normal	rep1	colony5	2265	317.718	244.224	0.107825	0.768681		TS	normal	rep2	colony1	4185	1838.65	293.067	0.0700279	0.159393
E14	normal	rep1	colony5	2280	334.529	218.98	0.096044	0.654592		TS	normal	rep2	colony1	5097	2621.82	1043.92	0.204811	0.398167
E14	normal	rep1	colony5	4821	631.153	596.506	0.123731	0.945105		TS	normal	rep2	colony1	5355	2562.29	352.843	0.0658904	0.137706
E14	normal	rep1	colony5	4650	725.976	252	0.0541935	0.347119		TS	normal	rep2	colony1	4103	1189.63	75.0745	0.0182975	0.0631076
E14	normal	rep1	colony5	5726	878.239	81.7922	0.0142843	0.093132		TS	normal	rep2	colony1	5541	2271.86	524.859	0.0947228	0.231026
E14	normal	rep1	colony5	3342	532.992	222.063	0.0664461	0.416634		TS	normal	rep2	colony1	4594	2011.13	322.502	0.0702007	0.160358
E14	normal	rep1	colony5	3505	674.42	326.545	0.0931655	0.484187		TS	normal	rep2	colony1	3983	1359.41	291.392	0.073159	0.214352
E14	normal	rep1	colony5	4412	580.765	503.961	0.114225	0.867754		TS	normal	rep2	colony1	4813	2617.18	554.729	0.115256	0.211957
E14	normal	rep1	colony5	6279	1265.76	565.027	0.0899869	0.446394		TS	normal	rep2	colony1	9983	4115.59	804.726	0.0806096	0.195531
E14	normal	rep1	colony5	3605	491.086	663.514	0.184054	1.35111		TS	normal	rep2	colony1	10436	5253.11	1034.68	0.0991451	0.196965
E14	normal	rep1	colony5	4129	913.157	614.675	0.148868	0.673131		TS	normal	rep2	colony1	4348	2176.15	187.071	0.0430245	0.0859641
E14	normal	rep1	colony5	13471	2141.61	1307.44	0.0970556	0.610491		TS	normal	rep2	colony1	4447	2000.81	411.345	0.0924995	0.205589
E14	normal	rep1	colony5	2933	427.145	212.067	0.0723037	0.496475		TS	normal	rep2	colony1	4185	1072.44	55.9373	0.0133661	0.0521591
E14	normal	rep1	colony5	4778	611.463	502.078	0.105081	0.82111		TS	normal	rep2	colony2	6739	2167.13	700.078	0.103885	0.323045
E14	normal	rep1	colony5	4836	938.494	322.533	0.0666942	0.343671		TS	normal	rep2	colony2	9223	2798.37	687.945	0.0745902	0.245838
E14	normal	rep1	colony5	7877	1316.57	517.094	0.0656461	0.392759		TS	normal	rep2	colony2	3974	1553.72	311.031	0.0782666	0.200185
E14	normal	rep1	colony5	4327	609.075	390.38	0.0902196	0.64094		TS	normal	rep2	colony2	5822	1594.02	528.565	0.0907875	0.331593
E14	normal	rep1	colony5	2686	488.49	181.251	0.0674799	0.371043		TS	normal	rep2	colony2	7134	1952.53	647.29	0.0907331	0.331514
E14	normal	rep1	colony5	6322	960.749	307.847	0.0486946	0.320424		TS	normal	rep2	colony2	2494	669.702	224.737	0.0901112	0.335578
E14	normal	rep1	colony5	3347	468.894	387.396	0.115744	0.826191		TS	normal	rep2	colony2	6309	1859.51	1094.9	0.173545	0.588811
E14	normal	rep1	colony5	2300	305.592	236.824	0.102967	0.774966		TS	normal	rep2	colony2	2735	674.51	319	0.116636	0.472936
E14	normal	rep1	colony5	5723	1093.37	589.439	0.102995	0.539102		TS	normal	rep2	colony2	6730	2384.9	603.043	0.0896052	0.252859
E14	normal	rep1	colony5	4162	676.867	290.961	0.0699089	0.429864		TS	normal	rep2	colony2	3267	1225.62	329.631	0.100897	0.26895
E14	normal	rep1	colony5	2493	410.416	180.463	0.0723878	0.439707		TS	normal	rep2	colony2	13123	4362.05	1535.58	0.117014	0.352031
E14	normal	rep1	colony5	2174	316.769	317.929	0.146242	1.00366		TS	normal	rep2	colony2	13110	4027.33	1093.62	0.0834187	0.27155
E14	normal	rep1	colony5	3959	688.427	453.518	0.114554	0.658773		TS	normal	rep2	colony2	4976	1677.04	605.118	0.121607	0.360826
E14	normal	rep1	colony5	10066	2731.92	531.816	0.0528329	0.194668		TS	normal	rep2	colony2	9365	2764.63	1196.03	0.127712	0.432618
E14	normal	rep1	colony5	9078	2273.62	1013.55	0.111649	0.445787		TS	normal	rep2	colony3	3397	424.726	94.7882	0.0279035	0.223175
E14	normal	rep1	colony5	2091	300.008	225.847	0.108009	0.752804		TS	normal	rep2	colony3	3929	519.251	146.992	0.0374121	0.283085
E14	normal	rep1	colony5	6098	934.678	449.376	0.0736924	0.480782		TS	normal	rep2	colony3	5030	715.675	201.263	0.0400125	0.281221
E14	normal	rep1	colony5	4536	686.796	362.686	0.0799573	0.528084		TS	normal	rep2	colony3	3045	535.898	163.067	0.0535523	0.304287
E14	normal	rep1	colony5	3861	1438.16	439.784	0.113904	0.305797		TS	normal	rep2	colony3	3087	500.275	397.243	0.128683	0.79405
E14	normal	rep1	colony5	2909	547.427	471.471	0.162073	0.861248		TS	normal	rep2	colony3	3894	672.298	304.729	0.0782561	0.453265
E14	normal	rep1	colony5	5108	910.055	531.859	0.104123	0.584425		TS	normal	rep2	colony3	6146	1032.55	783.651	0.127506	0.758945
E14	normal	rep1	colony5	2661	400.314	87.8627	0.0330187	0.219485		TS	normal	rep2	colony3	3080	634.141	414.29	0.13451	0.653309
E14	normal	rep1	colony5	10430	1637.99	899.251	0.0862177	0.548997		TS	normal	rep2	colony3	5652	1062.58	278.976	0.0493589	0.262546
E14	normal	rep1	colony5	11421	2051.25	1112.43	0.0974023	0.54232		TS	normal	rep2	colony3	3146	454.239	609.529	0.193747	1.34187
E14	normal	rep1	colony5	6369	1889.72	893.373	0.140269	0.472754		TS	normal	rep2	colony3	3009	436.106	586.553	0.194933	1.34498
E14	normal	rep1	colony5	2195	985.784	241.239	0.109904	0.244718		TS	normal	rep2	colony3	4251	673.11	880.004	0.207011	1.30737
E14	normal	rep1	colony5	4794	798.996	298.624	0.0622911	0.373748		TS	normal	rep2	colony3	6282	1354.59	761.133	0.121161	0.561891
E14	normal	rep1	colony5	3938	671.4	249.796	0.0634322	0.372053		TS	normal	rep2	colony3	6787	1078.16	994.447	0.146522	0.922355
E14	normal	rep1	colony5	13205	3544.46	1248.04	0.0945129	0.352111		TS	normal	rep2	colony3	5314	1012.47	880.42	0.165679	0.869579
E14	normal	rep1	colony5	14296	3234.4	1071.08	0.0749218	0.331154		TS	normal	rep2	colony3	3162	426.992	104.773	0.0331349	0.245373
E14	normal	rep1	colony5	3968	657.251	321.902	0.0811245	0.48977		TS	normal	rep2	colony3	3617	834.643	410.62	0.113525	0.49197
E14	normal	rep1	colony5	8802	3235.9	774.651	0.0880085	0.239393		TS	normal	rep2	colony3	3013	658.188	341.051	0.113193	0.518166
E14	normal	rep1	colony5	10376	2413.36	888.945	0.0856732	0.368343		TS	normal	rep2	colony3	7984	1060.93	1200.88	0.150411	1.13191
E14	normal	rep1	colony5	6907	2015.13	669.224	0.0968906	0.3321		TS	normal	rep2	colony3	5847	1142.01	599.471	0.102526	0.524925
E14	normal	rep1	colony5	4229	867.165	386.784	0.09146	0.446033		TS	normal	rep2	colony3	2750	538.341	107.576	0.0391187	0.19983
E14	normal	rep1	colony5	3234	719.086	243.49	0.0752907	0.338611		TS	normal	rep2	colony3	3377	558.616	334.251	0.0989787	0.598356
E14	normal	rep1	colony5	5286	1044.34	738.749	0.139756	0.707385		TS	normal	rep2	colony3	12103	1791.35	1538.48	0.127116	0.858842
E14	normal	rep1	colony5	2621	547.161	312.325	0.119163	0.570811		TS	normal	rep2	colony3	5550	706.455	804.596	0.144972	1.13892
E14	normal	rep1	colony5	12270	3076.67	1277.82	0.104141	0.415325		TS	normal	rep2	colony3	7461	1633.42	839.326	0.112495	0.513844
E14	normal	rep1	colony5	4748	1398.94	500.365	0.105384	0.357674		TS	normal	rep2	colony3	16070	2851.98	1577.34	0.0981542	0.553067
E14	normal	rep1	colony5	2303	442.89	340.129	0.14769	0.767977		TS	normal	rep2	colony3	3118	650.067	322.973	0.103583	0.49683
E14	normal	rep1	colony5	7821	1798.73	926.49	0.118462	0.515079		TS	normal	rep2	colony3	3561	658.976	450.318	0.126458	0.683359
E14	normal	rep1	colony5	3152	723.855	657.396	0.208565	0.908188		TS	normal	rep2	colony3	3671	611.526	399.624	0.10886	0.653486
E14	normal	rep1	colony5	5036	1116.56	1036.34	0.205786	0.928151		TS	normal	rep2	colony3	3029	633.412	399.412	0.131863	0.630572
E14	normal	rep1	colony5	7999	3019.21	1009.02	0.126144	0.334201		TS	normal	rep2	colony3	14239	4494.06	2201.18	0.154588	0.489799
E14	normal	rep1	colony5	13679	4575.96	1786.29	0.130586	0.390363		TS	normal	rep2	colony3	4133	789.98	181.631	0.0439466	0.229919
E14	normal	rep1	colony5	14745	5566.46	1863.25	0.126365	0.334729		TS	normal	rep2	colony3	4371	1164.29	345.318	0.079002	0.296591
E14	normal	rep1	colony5	8250	3658.17	1124.78	0.136337	0.307472		TS	normal	rep2	colony3	2846	470.094	104.286	0.0366431	0.221841
E14	normal	rep2	colony1	15345	4163.47	2714.36	0.176889	0.651948		TS	normal	rep2	colony3	3092	475.867	104.337	0.0337443	0.219257
E14	normal	rep2	colony1	13096	3202.14	3285.24	0.250859	1.02595		TS	normal	rep2	colony3	2740	299.8	99.9098	0.0364634	0.333255
E14	normal	rep2	colony1	6504	1270.29	1570.71	0.2415	1.2365		TS	normal	rep2	colony4	5392	1066.03	290.075	0.0537972	0.272107
E14	normal	rep2	colony1	1998	298.643	1299.13	0.650213	4.35009		TS	normal	rep2	colony4	3796	1005.63	180.416	0.0475278	0.179406
E14	normal	rep2	colony1	7830	2033.5	1934.64	0.24708	0.951385		TS	normal	rep2	colony4	3930	938.945	329.478	0.0838368	0.350903
E14	normal	rep2	colony1	10393	2075.58	1819.05	0.175027	0.876406		TS	normal	rep2	colony4	3326	979.584	119.831	0.0360287	0.122329
E14	normal	rep2	colony1	2844	917.247	384.286	0.135122	0.418956		TS	normal	rep2	colony4	3143	710.757	200.6	0.0638244	0.282234
E14	normal	rep2	colony1	4263	1282.44	340.416	0.0798536	0.265443		TS	normal	rep2	colony4	3199	734.733	555.741	0.173723	0.756385
E14	normal	rep2	colony1	2578	442.2	179.063	0.069458	0.404936		TS	normal	rep2	colony4	8485	1764.68	521.176	0.0614233	0.295337
E14	normal	rep2	colony1	3772	626.545	844.204	0.223808	1.3474		TS	normal	rep2	colony4	3340	818.137	144.196	0.0431725	0.176249
E14	normal	rep2	colony1	14009	3069.76	3386.93	0.241768	1.10332		TS	normal	rep2	colony4	3483	862.553	223.224	0.0640894	0.258794
E14	normal	rep2	colony1	4574	774.243	285.173	0.0623464	0.368324		TS	normal	rep2	colony4	3620	852.318	212.953	0.0588268	0.249852
E14	normal	rep2	colony1	10811	1920.62	2220.4	0.205384	1.15608		TS	normal	rep2	colony4	3951	954.702	269.761	0.0682766	0.28256
E14	normal	rep2	colony1	3654	942.608	373.6	0.102244	0.396347		TS	normal	rep2	colony4	3842	958.886	277.125	0.0721305	0.289008
E14	normal	rep2	colony1	4855	893.949	457.282	0.0941879	0.511531		TS	normal	rep2	colony4	4703	1129.99	420.569	0.0894256	0.372189
E14	normal	rep2	colony1	4889	1136.51	458.929	0.0938698	0.403805		TS	normal	rep2	colony4	2893	548.467	121.875	0.0421274	0.22221
E14	normal	rep2	colony1	4089	944.267	303.373	0.0741924	0.321278		TS	normal	rep2	colony4	2420	482.671	134.102	0.055414	0.277833
E14	normal	rep2	colony1	8093	1870.14	657.855	0.0812869	0.351768		TS	normal	rep2	colony4	3606	819.965	183.533	0.0508967	0.223831
E14	normal	rep2	colony1	9616	2353.13	992.871	0.103252	0.421937		TS	normal	rep2	colony4	3648	832.839	172.855	0.0473835	0.207549
E14	normal	rep2	colony1	2848	730.122	330.184	0.115936	0.452232		TS	normal	rep2	colony4	3132	722.51	157.541	0.0503005	0.218047
E14	normal	rep2	colony1	3598	1006.94	308.141	0.0856424	0.306018		TS	normal	rep2	colony4	4031	1119.65	206.757	0.0512917	0.184662
E14	normal	rep2	colony1	3024	794.345	130.557	0.0431736	0.164358		TS	normal	rep2	colony4	4373	1319.6	225.961	0.0516718	0.171234
E14	normal	rep2	colony1	6170	1571.25	602.071	0.0975803	0.383178		TS	normal	rep2	colony4	6005	1424.33	253.251	0.0421734	0.177804
E14	normal	rep2	colony2	4831	1044.72	1030.28	0.213264	0.986175		TS	normal	rep2	colony4	3714	886.976	143.518	0.0386423	0.161805
E14	normal	rep2	colony2	4247	827.996	305.918	0.0720315	0.369468		TS	normal	rep2	colony4	2576	648.733	114.875	0.0445941	0.177075
E14	normal	rep2	colony2	13654	2503.38	2627.73	0.192451	1.04967		TS	normal	rep2	colony4	4861	1081.6	203.749	0.041915	0.188377
E14	normal	rep2	colony2	3251	725.039	242.475	0.0745846	0.33443		TS	normal	rep2	colony4	4007	690.545	180.188	0.0449684	0.260936
E14	normal	rep2	colony2	4812	1199.25	1301.37	0.270442	1.08515		TS	normal	rep2	colony5	7743	1761.18	795.059	0.102681	0.451435
E14	normal	rep2	colony2	9600	2241.54	1860.81	0.193835	0.83015		TS	normal	rep2	colony5	4962	582.427	605.349	0.121997	1.03936
E14	normal	rep2	colony2	3319	962.227	316.969	0.0955012	0.329411		TS	normal	rep2	colony5	2851	472.522	188.69	0.0661839	0.399326
E14	normal	rep2	colony2	13660	2731.91	2302.75	0.168576	0.842911		TS	normal	rep2	colony5	8867	1525.39	1707.89	0.192612	1.11964
E14	normal	rep2	colony2	9296	2153.61	1861.95	0.200296	0.864572		TS	normal	rep2	colony5	3761	683.71	276.643	0.0735557	0.404621
E14	normal	rep2	colony2	4160	799.369	440.075	0.105787	0.550528		TS	normal	rep2	colony5	2685	529.855	261.227	0.0972914	0.493017
E14	normal	rep2	colony2	3784	381.427	807.314	0.213349	2.11656		TS	normal	rep2	colony5	4947	910.553	744.392	0.150473	0.817517
E14	normal	rep2	colony2	10421	2196.14	1945.62	0.186701	0.885925		TS	normal	rep2	colony5	2817	520.243	216.365	0.0768068	0.415892
E14	normal	rep2	colony2	11876	2115.65	2052.48	0.172826	0.97014		TS	normal	rep2	colony5	3053	556.467	282.204	0.092435	0.507135
E14	normal	rep2	colony2	2771	840.247	192.867	0.0696018	0.229536		TS	normal	rep2	colony5	4581	594.773	368.239	0.080384	0.619126
E14	normal	rep2	colony2	5018	502.224	1086.06	0.216433	2.1625		TS	normal	rep2	colony5	4064	516.843	418.004	0.102855	0.808764
E14	normal	rep2	colony2	3155	293.949	705.165	0.223507	2.39894		TS	normal	rep2	colony5	4732	1371.93	324.631	0.0686034	0.236625
E14	normal	rep2	colony2	6076	867.992	1092.55	0.179815	1.25871		TS	normal	rep2	colony5	4619	1105.28	496.949	0.107588	0.449614
E14	normal	rep2	colony2	10403	2322.54	1623.77	0.156087	0.699137		TS	normal	rep2	colony5	3853	976.153	613.118	0.159127	0.628096
E14	normal	rep2	colony2	2933	281.557	678.439	0.231312	2.4096		TS	normal	rep2	colony5	2909	484.118	314.886	0.108246	0.650433
E14	normal	rep2	colony2	3725	684.463	563.353	0.151236	0.823059		TS	normal	rep2	colony5	6761	1089.25	890.475	0.131708	0.817511
E14	normal	rep2	colony2	2725	266.624	680.584	0.249756	2.5526		TS	normal	rep2	colony5	4631	1320.92	584.537	0.126223	0.442524
E14	normal	rep2	colony2	2470	241.208	564.235	0.228435	2.33921		TS	normal	rep2	colony5	5358	945.961	585.043	0.109191	0.618464
E14	normal	rep2	colony2	6647	1238.33	1264.96	0.190306	1.02151		TS	normal	rep2	colony5	2876	464.431	280.808	0.0976383	0.604627
E14	normal	rep2	colony2	5982	1124.32	715.408	0.119593	0.636304		TS	normal	rep2	colony5	7759	1027.84	957.596	0.123417	0.931656
E14	normal	rep2	colony2	3273	769.506	324.31	0.0990864	0.421452		TS	normal	rep2	colony5	5291	773.659	654.953	0.123786	0.846566
E14	normal	rep2	colony2	3403	723.055	777.78	0.228557	1.07569		TS	normal	rep2	colony5	3969	650.663	781.604	0.196927	1.20124
E14	normal	rep2	colony2	12531	2843.8	2474.13	0.197441	0.87001		TS	normal	rep2	colony5	6832	1257.85	927.537	0.135764	0.737396
E14	normal	rep2	colony2	3999	759.373	657.22	0.164346	0.865477		TS	normal	rep2	colony5	5704	1272.71	713.776	0.125136	0.560834
E14	normal	rep2	colony2	2132	504.329	370.392	0.17373	0.734425		TS	normal	rep2	colony5	2180	423.761	279.8	0.128349	0.660278
E14	normal	rep2	colony2	3405	744.553	407.82	0.119771	0.547738		TS	normal	rep2	colony5	3881	613.078	501.588	0.129242	0.818147
E14	normal	rep2	colony2	7590	1937.26	777.761	0.102472	0.401475		TS	normal	rep2	colony5	4170	763.749	705.086	0.169085	0.923191
E14	normal	rep2	colony2	13963	2375.95	2893.38	0.207217	1.21778		TS	normal	rep2	colony5	5599	927.145	768.196	0.137202	0.828561
E14	normal	rep2	colony2	8688	2118.99	1505.02	0.17323	0.710256		TS	normal	rep2	colony5	5264	959.816	652.996	0.124049	0.680335
E14	normal	rep2	colony2	2991	798.714	290.306	0.0970598	0.363467		TS	normal	rep2	colony5	6281	1860.16	791.961	0.126088	0.425749
E14	normal	rep2	colony3	9026	868.667	242.314	0.0268462	0.278949		TS	normal	rep2	colony5	4350	790.816	310.588	0.0713996	0.392744
E14	normal	rep2	colony3	5172	417.326	137.729	0.0266298	0.330029		TS	normal	rep2	colony5	3260	612.247	410.816	0.126017	0.670997
E14	normal	rep2	colony3	9294	1106.92	543.22	0.0584484	0.490748		TS	normal	rep2	colony5	2320	405.326	346.298	0.149266	0.85437
E14	normal	rep2	colony3	2718	283.925	153.557	0.0564963	0.540835		TS	normal	rep2	colony5	4369	853.761	716.71	0.164044	0.839474
E14	normal	rep2	colony3	2946	519.553	598.526	0.203165	1.152		TS	normal	rep2	colony5	9755	1647.02	1698.97	0.174164	1.03155
E14	normal	rep2	colony3	3121	305.914	131.576	0.0421584	0.43011		TS	normal	rep2	colony5	4641	592.275	694.757	0.1497	1.17303
E14	normal	rep2	colony3	15329	2157.38	1514.18	0.0987788	0.701861		TS	normal	rep2	colony5	2542	376.545	385.02	0.151463	1.02251
E14	normal	rep2	colony3	5026	633.839	488.949	0.0972839	0.771409		TS	normal	rep2	colony5	7177	2024.62	600.573	0.0836802	0.296635
E14	normal	rep2	colony3	3256	662.569	766.812	0.235507	1.15733		TS	normal	rep2	colony5	5198	1014.96	588.541	0.113225	0.579864
E14	normal	rep2	colony3	15107	1982.75	1879.84	0.124435	0.948095		TS	normal	rep2	colony5	2993	472.914	382.863	0.127919	0.809583
E14	normal	rep2	colony3	8478	1224.49	758.192	0.0894305	0.61919		TS	normal	rep2	colony5	21690	3026.4	3216.92	0.148314	1.06295
E14	normal	rep2	colony3	10890	1157.76	373.761	0.0343215	0.322832		TS	normal	rep2	colony5	2936	397.855	289.522	0.0986109	0.727706
E14	normal	rep2	colony3	11530	1891.24	1033.77	0.089659	0.54661		TS	normal	rep2	colony5	5463	1015.32	936.608	0.171446	0.922478
E14	normal	rep2	colony3	4217	687.016	1183.97	0.280761	1.72335		TS	normal	rep2	colony5	6193	1557.38	1197.6	0.19338	0.768988
E14	normal	rep2	colony3	6136	979.498	642.063	0.104639	0.655502		TS	normal	rep2	colony5	5279	1093.4	525.494	0.0995443	0.480604
E14	normal	rep2	colony3	2484	411.71	404.275	0.162751	0.98194		TS	normal	rep2	colony5	2545	399.624	918.239	0.360801	2.29776
E14	normal	rep2	colony3	7487	1043.15	796.49	0.106383	0.763541		TS	normal	rep2	colony5	2561	620.114	473.961	0.185069	0.764313
E14	normal	rep2	colony3	5352	1000.43	1573.87	0.294072	1.5732		TS	normal	rep2	colony5	2970	639.537	704.047	0.237053	1.10087
E14	normal	rep2	colony3	7890	1061.47	713.573	0.0904401	0.672249		TS	normal	rep2	colony5	2663	530.345	353.196	0.132631	0.665974
E14	normal	rep2	colony3	7408	897.11	425.663	0.0574599	0.474482		TS	normal	rep2	colony5	3818	529.784	739.973	0.193812	1.39674
E14	normal	rep2	colony3	5166	977.616	1397.91	0.270599	1.42992		TS	normal	rep2	colony5	2784	739.09	180.439	0.0648129	0.244137
E14	normal	rep2	colony3	15711	1968.98	1349.76	0.0859118	0.685514		TS	normal	rep2	colony5	4369	701.322	486.933	0.111452	0.694308
E14	normal	rep2	colony3	3139	504.427	462.294	0.147274	0.916473		TS	normal	rep2	colony5	4686	1125.38	577.208	0.123177	0.512898
E14	normal	rep2	colony3	7925	818.149	388.122	0.0489743	0.47439		TS	normal	rep2	colony5	6242	1153.25	1118.07	0.17912	0.969494
E14	normal	rep2	colony3	5330	263.525	0.0941176	1.76581e-05	0.000357148		TS	normal	rep2	colony5	2974	624.686	315.58	0.106113	0.505182
E14	normal	rep2	colony3	5466	262.22	0.0941176	1.72187e-05	0.000358927		TS	normal	rep2	colony5	9836	2315.09	2485.06	0.25265	1.07342
E14	normal	rep2	colony3	5839	309.827	0.188235	3.22376e-05	0.000607549		TS	normal	rep2	colony5	4287	1108.67	448.6	0.104642	0.404629
E14	normal	rep2	colony4	13093	2281.72	1386.77	0.105917	0.607775		TS	normal	rep2	colony5	3856	776.271	631.369	0.163737	0.813336
E14	normal	rep2	colony4	7441	1118.48	517.408	0.0695347	0.4626		TS	normal	rep2	colony5	2964	499.498	218.302	0.0736511	0.437043
E14	normal	rep2	colony4	3239	639.973	630.416	0.194633	0.985067		TS	normal	rep2	colony5	4075	1001.6	248.467	0.0609734	0.248069
E14	normal	rep2	colony4	6650	1064.51	1260.78	0.189592	1.18438		TS	pause	rep1	colony1	3966	1525.54	238.137	0.0600447	0.156101
E14	normal	rep2	colony4	2587	555.392	348.698	0.134789	0.627841		TS	pause	rep1	colony1	5260	2577.36	231.765	0.0440617	0.0899233
E14	normal	rep2	colony4	12449	2006.69	2773.78	0.222811	1.38227		TS	pause	rep1	colony1	4573	2332.54	265.349	0.0580252	0.11376
E14	normal	rep2	colony4	14061	2515.22	1734.75	0.123373	0.689703		TS	pause	rep1	colony1	4167	2467.47	197.063	0.0472913	0.0798644
E14	normal	rep2	colony4	7073	1088.16	440.965	0.0623448	0.40524		TS	pause	rep1	colony1	5669	2612.3	268.071	0.0472871	0.102619
E14	normal	rep2	colony4	7107	828.267	1393.51	0.196075	1.68244		TS	pause	rep1	colony1	5153	1754.68	354.149	0.0687268	0.201831
E14	normal	rep2	colony4	3085	537.494	662.831	0.214856	1.23319		TS	pause	rep1	colony1	2950	1639.11	300.137	0.101741	0.183109
E14	normal	rep2	colony4	7934	1584.93	1173.91	0.14796	0.740673		TS	pause	rep1	colony1	5804	2117	514.49	0.0886441	0.243028
E14	normal	rep2	colony4	2645	278.827	530.365	0.200516	1.90213		TS	pause	rep1	colony1	3290	1454.88	274.639	0.083477	0.188771
E14	normal	rep2	colony4	7457	1184.02	328.055	0.0439929	0.277068		TS	pause	rep1	colony1	6330	2625.92	675.78	0.106758	0.25735
E14	normal	rep2	colony4	6874	1005.19	1278.88	0.186046	1.27228		TS	pause	rep1	colony1	2547	922.055	224.918	0.0883069	0.243931
E14	normal	rep2	colony4	5038	538.424	856.498	0.170008	1.59075		TS	pause	rep1	colony1	5581	1680.15	485.137	0.0869266	0.288747
E14	normal	rep2	colony4	3590	404.251	622.804	0.173483	1.54064		TS	pause	rep1	colony1	3611	1642.28	331.918	0.0919185	0.202108
E14	normal	rep2	colony4	3056	428.259	340.647	0.111468	0.795423		TS	pause	rep1	colony1	4338	1797.25	258.047	0.0594853	0.143578
E14	normal	rep2	colony4	19436	3044.46	2797	0.143908	0.918718		TS	pause	rep1	colony1	6375	2316.61	588.165	0.0922611	0.25389
E14	normal	rep2	colony4	4138	441.38	727.059	0.175703	1.64724		TS	pause	rep1	colony1	5389	2611.77	424.486	0.078769	0.162528
E14	normal	rep2	colony4	4816	542.42	1045.95	0.217182	1.9283		TS	pause	rep1	colony1	3773	1424.29	339.447	0.0899674	0.238327
E14	normal	rep2	colony4	3448	450.176	332.78	0.096514	0.739222		TS	pause	rep1	colony1	6127	3396.88	369.314	0.0602764	0.108721
E14	normal	rep2	colony4	6337	698.62	1140.62	0.179994	1.63268		TS	pause	rep1	colony1	2531	811.722	171.659	0.0678225	0.211475
E14	normal	rep2	colony4	8095	1132.75	968.471	0.119638	0.854974		TS	pause	rep1	colony1	9677	4129.21	919.396	0.0950084	0.222657
E14	normal	rep2	colony4	3272	397.996	217.267	0.0664018	0.545902		TS	pause	rep1	colony1	8176	3409.23	899.882	0.110064	0.263955
E14	normal	rep2	colony4	5209	681.957	854.945	0.164128	1.25366		TS	pause	rep1	colony1	5425	2442.87	503.596	0.0928288	0.20615
E14	normal	rep2	colony4	4253	421.176	881.933	0.207367	2.09398		TS	pause	rep1	colony1	5511	2584.24	597.475	0.108415	0.231199
E14	normal	rep2	colony4	11495	1457.18	1366.09	0.118842	0.937491		TS	pause	rep1	colony1	6994	4589.93	178.824	0.0255681	0.03896
E14	normal	rep2	colony4	6291	792.518	652.976	0.103795	0.823927		TS	pause	rep1	colony1	3130	2177.36	117.176	0.0374366	0.0538157
E14	normal	rep2	colony4	2715	310.706	184.318	0.0678886	0.593222		TS	pause	rep1	colony1	3455	2279.45	133.212	0.0385562	0.0584403
E14	normal	rep2	colony4	10959	955.086	2120.51	0.193495	2.22023		TS	pause	rep1	colony1	3381	2319.93	86.6118	0.0256172	0.0373338
E14	normal	rep2	colony4	6874	834.071	1606.43	0.233696	1.92601		TS	pause	rep1	colony2	3142	1465.3	142.357	0.0453077	0.0971519
E14	normal	rep2	colony4	3588	351.918	632.094	0.176169	1.79614		TS	pause	rep1	colony2	8305	3640.07	542.082	0.0652718	0.148921
E14	normal	rep2	colony4	3340	315.439	526.4	0.157605	1.66878		TS	pause	rep1	colony2	2625	1296.32	92.9647	0.0354151	0.0717145
E14	normal	rep2	colony4	20118	2490.73	3379.18	0.167968	1.3567		TS	pause	rep1	colony2	3691	1701.36	206.369	0.0559113	0.121296
E14	normal	rep2	colony4	4702	411.145	889.459	0.189166	2.16337		TS	pause	rep1	colony2	3884	1877.59	448.192	0.115394	0.238706
E14	normal	rep2	colony4	8979	1068.68	1355.06	0.150915	1.26798		TS	pause	rep1	colony2	6386	3223.67	871.627	0.13649	0.270384
E14	normal	rep2	colony4	4903	360.565	760.475	0.155104	2.10912		TS	pause	rep1	colony2	4780	1784.33	822.235	0.172016	0.460808
E14	normal	rep2	colony4	2107	146.494	463.651	0.220053	3.16498		TS	pause	rep1	colony2	9090	3189.16	1188.78	0.130779	0.372757
E14	normal	rep2	colony4	7920	1361.84	1527.75	0.192897	1.12183		TS	pause	rep1	colony2	6956	3504.04	669.031	0.0961805	0.190931
E14	normal	rep2	colony4	3543	313.753	762.902	0.215327	2.43154		TS	pause	rep1	colony2	3569	2127.85	884.337	0.247783	0.4156
E14	normal	rep2	colony4	5618	682.894	669.075	0.119095	0.979763		TS	pause	rep1	colony2	3693	1381.37	593.11	0.160604	0.429364
E14	normal	rep2	colony4	4572	528.78	931.545	0.20375	1.76169		TS	pause	rep1	colony2	4009	2164.14	285.58	0.0712348	0.13196
E14	normal	rep2	colony4	2904	466.435	537.235	0.184998	1.15179		TS	pause	rep1	colony2	8646	4015.39	1181.53	0.136657	0.294251
E14	normal	rep2	colony4	2865	213.788	729.894	0.254762	3.4141		TS	pause	rep1	colony2	3990	1392.66	751.357	0.18831	0.539513
E14	normal	rep2	colony4	4449	313.2	872.541	0.196121	2.78589		TS	pause	rep1	colony2	2282	674.545	380.216	0.166615	0.563662
E14	normal	rep2	colony4	2090	394.012	367.82	0.17599	0.933524		TS	pause	rep1	colony2	2503	1526.75	401.631	0.16046	0.263062
E14	normal	rep2	colony4	8159	723.859	1550.87	0.190081	2.14251		TS	pause	rep1	colony2	3281	656.627	305.875	0.093226	0.465827
E14	normal	rep2	colony4	2590	189.725	488.063	0.188441	2.57247		TS	pause	rep1	colony2	3748	1916.76	536.733	0.143205	0.280021
E14	normal	rep2	colony4	7241	1199.82	1722.49	0.237881	1.43563		TS	pause	rep1	colony2	6027	1852.25	944.384	0.156692	0.509858
E14	normal	rep2	colony4	2664	236.969	462.776	0.173715	1.9529		TS	pause	rep1	colony2	5100	1771.75	549.549	0.107755	0.310172
E14	normal	rep2	colony4	18934	2239.6	2900.24	0.153176	1.29498		TS	pause	rep1	colony2	5654	1838.66	1043.48	0.184556	0.567522
E14	normal	rep2	colony4	3843	315.839	814.847	0.212034	2.57994		TS	pause	rep1	colony2	2435	839.957	310.506	0.127518	0.369669
E14	normal	rep2	colony4	3923	610.039	505.624	0.128887	0.828838		TS	pause	rep1	colony2	4204	1592.71	584.271	0.13898	0.366841
E14	normal	rep2	colony4	9507	1476.9	1566.88	0.164814	1.06093		TS	pause	rep1	colony2	3854	1131.11	684.549	0.17762	0.605201
E14	normal	rep2	colony4	8777	1114.93	1792.73	0.204253	1.60792		TS	pause	rep1	colony2	3129	1486.34	159.11	0.0508501	0.107048
E14	normal	rep2	colony4	4088	432.71	662.431	0.162043	1.53089		TS	pause	rep1	colony2	6734	2507.85	914.588	0.135816	0.364691
E14	normal	rep2	colony4	2750	319.984	333.463	0.121259	1.04212		TS	pause	rep1	colony2	2767	909.651	474.404	0.171451	0.521523
E14	normal	rep2	colony4	10396	1517.11	1939.99	0.186609	1.27875		TS	pause	rep1	colony2	3572	1513.75	563.988	0.157891	0.372578
E14	normal	rep2	colony4	5368	773.29	517.369	0.0963801	0.669048		TS	pause	rep1	colony2	4568	1853.91	268.412	0.0587591	0.144781
E14	normal	rep2	colony4	3912	513.106	866.776	0.221569	1.68927		TS	pause	rep1	colony2	4744	1989.99	797.443	0.168095	0.400727
E14	normal	rep2	colony4	4147	352.643	78.5176	0.0189336	0.222655		TS	pause	rep1	colony2	3962	1513.51	645.02	0.162802	0.426176
E14	normal	rep2	colony4	3917	629.882	625.62	0.159719	0.993232		TS	pause	rep1	colony2	3598	1869.16	514.075	0.142878	0.275029
E14	normal	rep2	colony4	10804	1763.95	1637.12	0.151529	0.9281		TS	pause	rep1	colony2	3265	1190.43	273.039	0.0836261	0.229362
E14	normal	rep2	colony4	9924	1379.82	1515.15	0.152676	1.09808		TS	pause	rep1	colony2	7163	2653.66	1410.59	0.196928	0.531565
E14	normal	rep2	colony5	15888	4936.8	2699.88	0.169932	0.546889		TS	pause	rep1	colony2	8342	3245.28	934.776	0.112057	0.288042
E14	normal	rep2	colony5	6036	1819.52	445.216	0.0737601	0.244688		TS	pause	rep1	colony2	3577	1881.4	227.137	0.0634994	0.120728
E14	normal	rep2	colony5	14221	4346.16	2930.76	0.206087	0.674332		TS	pause	rep1	colony2	5014	2448.47	334.082	0.0666299	0.136445
E14	normal	rep2	colony5	3107	1075.13	688.314	0.221536	0.640217		TS	pause	rep1	colony2	3405	1120.04	267.827	0.0786571	0.239124
E14	normal	rep2	colony5	4623	1460.52	508.369	0.109965	0.348073		TS	pause	rep1	colony2	3052	1170.16	192.922	0.0632115	0.164867
E14	normal	rep2	colony5	8756	2517.53	2161.31	0.246837	0.858503		TS	pause	rep1	colony2	6158	3049.05	509.478	0.0827344	0.167094
E14	normal	rep2	colony5	2724	671.655	198.224	0.0727693	0.295127		TS	pause	rep1	colony2	4339	1554.78	388.741	0.0895923	0.25003
E14	normal	rep2	colony5	6495	1642.51	490.882	0.0755785	0.298861		TS	pause	rep1	colony2	5135	2676.67	389.89	0.075928	0.145662
E14	normal	rep2	colony5	16698	4510.74	3135.22	0.18776	0.695056		TS	pause	rep1	colony2	3117	1109.31	293.925	0.0942976	0.264962
E14	normal	rep2	colony5	5178	1377.04	379.8	0.0733488	0.275808		TS	pause	rep1	colony2	4870	2650.04	549.106	0.112753	0.207207
E14	normal	rep2	colony5	13292	3634.67	1561.25	0.117458	0.429544		TS	pause	rep1	colony2	3091	1131.85	135.533	0.0438477	0.119745
E14	normal	rep2	colony5	2518	737.941	376.992	0.149719	0.51087		TS	pause	rep1	colony2	5581	2890.28	545.808	0.0977975	0.188842
E14	normal	rep2	colony5	9467	2484.52	981.424	0.103668	0.395016		TS	pause	rep1	colony2	3640	1263.55	330.969	0.0909254	0.261935
E14	normal	rep2	colony5	3326	913.337	262.275	0.0788558	0.287161		TS	pause	rep1	colony2	4601	1500.71	454.706	0.0988276	0.302993
E14	normal	rep2	colony5	3007	566.58	442.482	0.147151	0.78097		TS	pause	rep1	colony2	3447	975.824	93.0863	0.027005	0.0953925
E14	normal	rep2	colony5	3805	928.941	801.918	0.210754	0.86326		TS	pause	rep1	colony3	4935	2873.36	510.6	0.103465	0.177701
E14	normal	rep2	colony5	2017	417.384	330.827	0.16402	0.792621		TS	pause	rep1	colony3	5822	2689.73	330.726	0.0568062	0.122958
E14	normal	rep2	colony5	7112	1751.43	1054.11	0.148215	0.601854		TS	pause	rep1	colony3	4535	2544.51	343.129	0.0756625	0.134851
E14	normal	rep2	colony5	14281	3665.52	1876.49	0.131397	0.511929		TS	pause	rep1	colony3	3287	1462.98	218.188	0.0663791	0.14914
E14	pause	rep1	colony1	4371	1694.24	1535.3	0.351247	0.906192		TS	pause	rep1	colony3	3526	2064.77	614.18	0.174186	0.297457
E14	pause	rep1	colony1	18233	5611.82	4812.21	0.263928	0.857514		TS	pause	rep1	colony3	4574	2636.58	520.431	0.11378	0.197389
E14	pause	rep1	colony1	14558	4868.41	3592.75	0.246789	0.737971		TS	pause	rep1	colony3	5158	3016.03	439.522	0.0852116	0.145729
E14	pause	rep1	colony1	3466	1353.89	777.478	0.224316	0.574257		TS	pause	rep1	colony3	3533	1524.78	229.267	0.0648929	0.15036
E14	pause	rep1	colony1	3592	1317.29	660.345	0.183838	0.501291		TS	pause	rep1	colony3	3539	1536.81	159.561	0.0450864	0.103826
E14	pause	rep1	colony1	3216	865.561	1148.43	0.357099	1.32681		TS	pause	rep1	colony3	3872	2298.91	356.235	0.0920029	0.154959
E14	pause	rep1	colony1	3659	952.098	1202.22	0.328566	1.26271		TS	pause	rep1	colony3	2197	707.612	145.945	0.0664293	0.20625
E14	pause	rep1	colony1	4118	1431.59	1141.28	0.277144	0.797211		TS	pause	rep1	colony3	4092	2195.96	394.345	0.0963698	0.179578
E14	pause	rep1	colony1	5099	1359.37	1420.39	0.278562	1.04489		TS	pause	rep1	colony3	14966	9181.26	2302.93	0.153877	0.250829
E14	pause	rep1	colony1	3522	1164.89	757.729	0.215142	0.650473		TS	pause	rep1	colony3	3503	2130.69	435.706	0.124381	0.20449
E14	pause	rep1	colony1	9201	1940.95	233.086	0.0253327	0.120089		TS	pause	rep1	colony3	2312	1680.37	326.286	0.141127	0.194175
E14	pause	rep1	colony1	4937	1161.27	2175.01	0.440553	1.87295		TS	pause	rep1	colony3	3555	2523.83	588.867	0.165645	0.233323
E14	pause	rep1	colony1	17759	4749.03	4296.67	0.241943	0.904747		TS	pause	rep1	colony3	3937	2630.39	665.518	0.169042	0.253011
E14	pause	rep1	colony1	2813	587.247	647.098	0.230038	1.10192		TS	pause	rep1	colony3	3529	2707.92	636.098	0.180249	0.234903
E14	pause	rep1	colony1	2645	821.851	393.788	0.14888	0.479148		TS	pause	rep1	colony3	2640	1684.4	323.678	0.122605	0.192163
E14	pause	rep1	colony1	10926	3162.29	2972.46	0.272054	0.939972		TS	pause	rep1	colony3	4705	2840.63	545.69	0.115981	0.192102
E14	pause	rep1	colony1	20076	5219.89	5370.15	0.267491	1.02879		TS	pause	rep1	colony4	3030	1567.45	338.035	0.111563	0.215659
E14	pause	rep1	colony1	2116	665.824	709.329	0.335222	1.06534		TS	pause	rep1	colony4	6738	3337.71	873.784	0.12968	0.261792
E14	pause	rep1	colony1	7361	2462.21	1455.82	0.197775	0.591266		TS	pause	rep1	colony4	3791	2155.31	399.373	0.105348	0.185297
E14	pause	rep1	colony1	3143	762.549	640.145	0.203673	0.839481		TS	pause	rep1	colony4	4777	1866.14	482.031	0.100907	0.258304
E14	pause	rep1	colony1	3536	734.027	456.765	0.129176	0.622272		TS	pause	rep1	colony4	4283	1879.65	440.361	0.102816	0.234277
E14	pause	rep1	colony1	3363	821.322	911.412	0.271012	1.10969		TS	pause	rep1	colony4	5509	3307.33	805.302	0.146179	0.24349
E14	pause	rep1	colony1	17163	4777.61	3695.89	0.215341	0.773585		TS	pause	rep1	colony4	3708	893.086	368.427	0.0993602	0.412533
E14	pause	rep1	colony1	19391	5546.75	5286.74	0.272639	0.953123		TS	pause	rep1	colony4	4757	1732.65	462.306	0.0971843	0.266821
E14	pause	rep1	colony1	3598	1233.29	993.522	0.276132	0.805584		TS	pause	rep1	colony4	3369	1590.63	337.592	0.100205	0.212238
E14	pause	rep1	colony1	2993	818.071	648.651	0.216723	0.792903		TS	pause	rep1	colony4	3280	1798.84	432.757	0.131938	0.240575
E14	pause	rep1	colony1	3674	875.071	412.086	0.112163	0.470918		TS	pause	rep1	colony4	5349	2423.58	656.733	0.122777	0.270977
E14	pause	rep1	colony1	11885	3301.25	1688.1	0.142036	0.511351		TS	pause	rep1	colony4	4834	1534.91	507.812	0.10505	0.330841
E14	pause	rep1	colony1	2801	802.392	613.514	0.219034	0.764606		TS	pause	rep1	colony4	6368	2159.66	729.702	0.114589	0.337878
E14	pause	rep1	colony1	7288	1807.44	626.18	0.0859194	0.346446		TS	pause	rep1	colony4	3347	1186.62	336.09	0.100415	0.283232
E14	pause	rep1	colony1	14216	4071.76	2727.92	0.191891	0.669961		TS	pause	rep1	colony4	5702	1988.91	717.863	0.125897	0.360933
E14	pause	rep1	colony1	4966	1619.4	1211.66	0.243992	0.748217		TS	pause	rep1	colony4	5186	2231.4	660.388	0.127341	0.295952
E14	pause	rep1	colony1	7169	2003.72	1276.68	0.178084	0.637157		TS	pause	rep1	colony4	2887	1088.4	381.592	0.132176	0.3506
E14	pause	rep1	colony1	4909	1297.89	210.031	0.042785	0.161826		TS	pause	rep1	colony4	3524	1198.76	458.639	0.130147	0.382594
E14	pause	rep1	colony1	3384	992.631	5.21176	0.00154012	0.00525045		TS	pause	rep1	colony4	3063	1535.85	296.243	0.0967167	0.192885
E14	pause	rep1	colony1	3527	882.69	1.30196	0.000369141	0.00147499		TS	pause	rep1	colony4	5686	3161.32	802.616	0.141156	0.253886
E14	pause	rep1	colony1	2732	909.835	348.859	0.127694	0.383431		TS	pause	rep1	colony4	7654	4539.98	771.953	0.100856	0.170035
E14	pause	rep1	colony1	6279	2137.15	1044.14	0.16629	0.488565		TS	pause	rep1	colony4	3828	2214.14	521.776	0.136305	0.235657
E14	pause	rep1	colony1	5478	2365.94	2468.84	0.450683	1.04349		TS	pause	rep1	colony4	3667	1073.84	416.514	0.113584	0.387875
E14	pause	rep1	colony1	13143	4224.89	4247.89	0.323206	1.00544		TS	pause	rep1	colony4	2345	1186.69	212.565	0.0906459	0.179123
E14	pause	rep1	colony1	11946	4275.78	3006.76	0.251696	0.703207		TS	pause	rep1	colony4	4179	2219.29	440.78	0.105475	0.198613
E14	pause	rep1	colony1	5647	1891.25	1748.56	0.309644	0.924552		TS	pause	rep1	colony4	2782	1090.28	363.906	0.130807	0.333772
E14	pause	rep1	colony1	5318	1803.12	728.467	0.136981	0.404004		TS	pause	rep1	colony4	2691	1131.51	309.525	0.115022	0.27355
E14	pause	rep1	colony2	8433	2352.91	441.137	0.0523108	0.187486		TS	pause	rep1	colony4	5000	2119.38	329.341	0.0658682	0.155395
E14	pause	rep1	colony2	3223	1110.6	148.608	0.0461085	0.133808		TS	pause	rep1	colony4	13185	5354.98	1604.23	0.121671	0.299577
E14	pause	rep1	colony2	12404	3649.97	692.051	0.0557926	0.189605		TS	pause	rep1	colony4	6339	2595.87	631.6	0.0996372	0.24331
E14	pause	rep1	colony2	5327	1448.86	296.361	0.0556337	0.204547		TS	pause	rep1	colony4	2886	1426.23	209.886	0.0727257	0.147161
E14	pause	rep1	colony2	4607	1041.78	233.671	0.0507208	0.224298		TS	pause	rep1	colony4	4463	2573.81	569.302	0.12756	0.221191
E14	pause	rep1	colony2	4771	1314.37	541.926	0.113587	0.412309		TS	pause	rep1	colony4	5281	2398.25	130.804	0.0247688	0.0545413
E14	pause	rep1	colony2	9100	2703.47	690.341	0.0758617	0.255353		TS	pause	rep1	colony4	3015	1539.73	295.141	0.0978909	0.191684
E14	pause	rep1	colony2	7357	1960.67	832.89	0.113211	0.424799		TS	pause	rep1	colony4	2754	1510.46	162.922	0.0591582	0.107862
E14	pause	rep1	colony2	7351	2298.6	605.396	0.0823556	0.263376		TS	pause	rep1	colony4	7780	4141.37	533.749	0.0686053	0.128882
E14	pause	rep1	colony2	2664	661.757	411.161	0.15434	0.621317		TS	pause	rep1	colony4	5041	2323.28	165.682	0.032867	0.071314
E14	pause	rep1	colony2	8128	2128.37	586.784	0.072193	0.275696		TS	pause	rep1	colony5	4301	2848.38	336.941	0.0783402	0.118292
E14	pause	rep1	colony2	16868	3795.39	1052.71	0.0624085	0.277364		TS	pause	rep1	colony5	3708	2371.75	364.518	0.0983057	0.153692
E14	pause	rep1	colony2	11256	3109.04	1049.45	0.0932352	0.33755		TS	pause	rep1	colony5	2988	1804.99	188.855	0.0632045	0.104629
E14	pause	rep1	colony2	6184	1900.57	691.682	0.11185	0.363934		TS	pause	rep1	colony5	5541	3134.49	526.796	0.0950724	0.168065
E14	pause	rep1	colony2	5465	1364.58	492.78	0.0901702	0.361122		TS	pause	rep1	colony5	2067	1727.75	292.098	0.141315	0.169062
E14	pause	rep1	colony2	3677	821.176	280.337	0.0762408	0.341385		TS	pause	rep1	colony5	4545	3448.31	508.141	0.111802	0.147359
E14	pause	rep1	colony2	11719	3084.93	1346.19	0.114873	0.436376		TS	pause	rep1	colony5	5435	1731.05	82.3098	0.0151444	0.047549
E14	pause	rep1	colony2	7254	1822.52	1026.05	0.141447	0.562986		TS	pause	rep1	colony5	6681	4303.78	308.475	0.0461719	0.0716752
E14	pause	rep1	colony2	7888	1791.85	732.075	0.0928086	0.408558		TS	pause	rep1	colony5	2464	769.859	43	0.0174513	0.0558544
E14	pause	rep1	colony2	13297	3770.75	1443.92	0.10859	0.382926		TS	pause	rep1	colony5	3170	1854.34	281.843	0.0889095	0.151991
E14	pause	rep1	colony2	12459	3024.13	1460.78	0.117247	0.483043		TS	pause	rep1	colony5	3031	1480.35	159.42	0.0525964	0.10769
E14	pause	rep1	colony2	5213	1033.98	620.78	0.119083	0.600379		TS	pause	rep1	colony5	4155	2241.31	535.765	0.128945	0.23904
E14	pause	rep1	colony2	7276	2004.31	826.145	0.113544	0.412185		TS	pause	rep1	colony5	8481	5062.41	1231.85	0.145249	0.243334
E14	pause	rep1	colony3	10529	6391.23	2289.95	0.21749	0.358296		TS	pause	rep1	colony5	10787	4761.62	1626.7	0.150802	0.341628
E14	pause	rep1	colony3	6928	4114.39	1377.37	0.198812	0.33477		TS	pause	rep1	colony5	3162	1405.13	41.0549	0.0129838	0.029218
E14	pause	rep1	colony3	6679	3166.17	1548.39	0.23183	0.489042		TS	pause	rep1	colony5	5018	2072.42	842.98	0.167991	0.406761
E14	pause	rep1	colony3	7334	3343.75	2506.93	0.341823	0.749737		TS	pause	rep1	colony5	4763	2580.71	704.945	0.148004	0.273159
E14	pause	rep1	colony3	5102	2400.38	1501.37	0.294271	0.625471		TS	pause	rep1	colony5	4973	2518.93	811.514	0.163184	0.322166
E14	pause	rep1	colony3	4750	2250.27	1062.04	0.223587	0.471961		TS	pause	rep1	colony5	4180	2045.48	679.494	0.162558	0.332193
E14	pause	rep1	colony3	4870	1942.76	441.926	0.0907445	0.227473		TS	pause	rep1	colony5	4357	2889.05	552.337	0.12677	0.191183
E14	pause	rep1	colony3	3767	1807.95	725.239	0.192524	0.401139		TS	pause	rep1	colony5	5630	3130.78	841.153	0.149406	0.268672
E14	pause	rep1	colony3	6514	2780.44	2267.44	0.348088	0.815498		TS	pause	rep1	colony5	3812	2245.23	525.961	0.137975	0.234257
E14	pause	rep1	colony3	3510	1695.52	853.208	0.243079	0.503214		TS	pause	rep1	colony5	2301	1151.18	351.565	0.152788	0.305396
E14	pause	rep1	colony3	10002	4177.87	2893.46	0.289288	0.692568		TS	pause	rep1	colony5	5473	2926.22	653.729	0.119446	0.223404
E14	pause	rep1	colony3	7250	3656.7	2229.02	0.30745	0.60957		TS	pause	rep1	colony5	4058	1376.17	65.4549	0.0161298	0.0475631
E14	pause	rep1	colony3	10312	4557.4	2978.09	0.288799	0.653463		TS	pause	rep2	colony1	3033	1465.27	96.1726	0.0317087	0.0656348
E14	pause	rep1	colony3	8491	4334.19	2156.56	0.253982	0.497568		TS	pause	rep2	colony1	6052	3423.73	131.631	0.0217501	0.0384468
E14	pause	rep1	colony3	6071	3002.85	1511.1	0.248904	0.50322		TS	pause	rep2	colony1	4700	2538.62	267.988	0.0570188	0.105564
E14	pause	rep1	colony3	3088	1416.11	139.961	0.0453241	0.0988347		TS	pause	rep2	colony1	3381	1325.91	153.596	0.0454292	0.115842
E14	pause	rep1	colony3	4145	1611.25	659.918	0.159208	0.409569		TS	pause	rep2	colony1	3727	1821.08	93.7294	0.0251488	0.0514692
E14	pause	rep1	colony3	4774	2968.09	1128.3	0.236342	0.380143		TS	pause	rep2	colony1	5328	2967.62	505.506	0.0948772	0.170341
E14	pause	rep1	colony3	2332	1134.65	569.086	0.244034	0.501554		TS	pause	rep2	colony1	2273	1615.3	303.416	0.133487	0.187839
E14	pause	rep1	colony3	4022	2266.57	1026.87	0.255314	0.453052		TS	pause	rep2	colony1	9155	4791.12	1248.7	0.136396	0.260628
E14	pause	rep1	colony3	7260	4405.25	1715.05	0.236233	0.389321		TS	pause	rep2	colony1	2628	1611.27	149.792	0.0569985	0.0929655
E14	pause	rep1	colony3	5556	3079.51	1526.68	0.27478	0.495754		TS	pause	rep2	colony1	4350	3285.5	465.796	0.10708	0.141773
E14	pause	rep1	colony4	2701	488.82	185.271	0.0685933	0.379016		TS	pause	rep2	colony1	7171	3952.62	885.306	0.123456	0.22398
E14	pause	rep1	colony4	16882	5510.43	2458.57	0.145633	0.446167		TS	pause	rep2	colony1	2630	1494.65	220.898	0.0839917	0.147793
E14	pause	rep1	colony4	5321	1791.21	553.847	0.104087	0.309203		TS	pause	rep2	colony1	6252	3348.53	535.004	0.0855732	0.159773
E14	pause	rep1	colony4	4325	1610.35	996.678	0.230446	0.618921		TS	pause	rep2	colony1	4204	3098.45	475.851	0.11319	0.153577
E14	pause	rep1	colony4	2579	685.973	174.639	0.0677159	0.254586		TS	pause	rep2	colony1	4402	2897.27	569.243	0.129315	0.196476
E14	pause	rep1	colony4	8166	3751.61	2555.71	0.312969	0.681229		TS	pause	rep2	colony1	6250	4225.12	302.192	0.0483507	0.0715228
E14	pause	rep1	colony4	12714	4996.88	2870.11	0.225744	0.574379		TS	pause	rep2	colony1	2919	2116.52	444.224	0.152183	0.209884
E14	pause	rep1	colony4	4838	1257.95	511.702	0.105767	0.406775		TS	pause	rep2	colony1	2674	1845.33	223.231	0.0834822	0.120971
E14	pause	rep1	colony4	6106	2592.54	1730.97	0.283487	0.667674		TS	pause	rep2	colony1	4925	3323.24	492.992	0.1001	0.148347
E14	pause	rep1	colony4	3002	1196.09	696.51	0.232015	0.582322		TS	pause	rep2	colony1	3667	2244.86	343.635	0.0937102	0.153077
E14	pause	rep1	colony4	3714	2097.02	1381.24	0.3719	0.658667		TS	pause	rep2	colony2	4263	2325.17	257.855	0.0604867	0.110897
E14	pause	rep1	colony4	6216	2830.76	1899.53	0.305586	0.671029		TS	pause	rep2	colony2	4830	2574.87	661.498	0.136956	0.256906
E14	pause	rep1	colony4	3151	1414.51	733.153	0.232673	0.518307		TS	pause	rep2	colony2	3883	2228.27	368.549	0.0949135	0.165397
E14	pause	rep1	colony4	6544	3350.13	2185.22	0.333928	0.65228		TS	pause	rep2	colony2	4409	2660.76	535.306	0.121412	0.201185
E14	pause	rep1	colony4	3831	1535.7	840.4	0.219368	0.547242		TS	pause	rep2	colony2	4811	1408.38	210.867	0.0438301	0.149722
E14	pause	rep1	colony4	3829	1652.95	1237.39	0.323163	0.748595		TS	pause	rep2	colony2	4925	2154.83	472.827	0.0960056	0.219427
E14	pause	rep1	colony4	7129	3190.19	1522.8	0.213606	0.477338		TS	pause	rep2	colony2	7760	3598.68	706.443	0.0910365	0.196306
E14	pause	rep1	colony4	3691	1784.51	1165.87	0.31587	0.653332		TS	pause	rep2	colony2	5213	2223.5	373.443	0.0716369	0.167953
E14	pause	rep1	colony4	9880	4229.98	2708.16	0.274105	0.640229		TS	pause	rep2	colony2	6586	3088.59	603.835	0.0916847	0.195505
E14	pause	rep1	colony4	6151	2355.4	1298.87	0.211164	0.551442		TS	pause	rep2	colony2	4418	1912.55	232.545	0.0526358	0.121589
E14	pause	rep1	colony4	9779	3422.49	1095.89	0.112066	0.320203		TS	pause	rep2	colony2	2933	872.702	53.749	0.0183256	0.0615892
E14	pause	rep1	colony4	10997	3363.47	1403.14	0.127593	0.417169		TS	pause	rep2	colony2	3320	1718.34	350.212	0.105485	0.203808
E14	pause	rep1	colony4	5518	1738.47	618.027	0.112002	0.3555		TS	pause	rep2	colony2	5411	2539.32	396.969	0.0733633	0.156329
E14	pause	rep1	colony5	11466	2809.42	2292.22	0.199915	0.815905		TS	pause	rep2	colony3	3534	1839.84	107.341	0.0303738	0.0583427
E14	pause	rep1	colony5	16557	3606	4196.96	0.253485	1.16388		TS	pause	rep2	colony3	5029	2047.07	328.388	0.0652989	0.160419
E14	pause	rep1	colony5	8194	2369.69	1556.64	0.189974	0.656897		TS	pause	rep2	colony3	4679	2041.15	123.094	0.0263078	0.0603063
E14	pause	rep1	colony5	8229	2007.58	2196.64	0.266939	1.09417		TS	pause	rep2	colony3	4672	1888.37	383.867	0.0821632	0.203279
E14	pause	rep1	colony5	3004	793.973	645.051	0.214731	0.812435		TS	pause	rep2	colony3	4560	2114.24	244.22	0.0535569	0.115512
E14	pause	rep1	colony5	13789	3344.94	3499.64	0.253799	1.04625		TS	pause	rep2	colony3	3007	1400.98	232.169	0.0772094	0.165719
E14	pause	rep1	colony5	7146	1940.51	1833.41	0.256565	0.944811		TS	pause	rep2	colony3	2794	1323.44	204.69	0.0732606	0.154665
E14	pause	rep1	colony5	14347	3165.11	4189.15	0.291988	1.32354		TS	pause	rep2	colony3	3519	2019.19	249.18	0.07081	0.123406
E14	pause	rep1	colony5	7294	1918.22	1915.12	0.262561	0.998383		TS	pause	rep2	colony3	5552	2816.77	698.714	0.125849	0.248055
E14	pause	rep1	colony5	3235	1005.37	857.118	0.264951	0.852541		TS	pause	rep2	colony3	2964	1638.19	240.173	0.0810299	0.146608
E14	pause	rep1	colony5	2497	750.145	860.314	0.344539	1.14686		TS	pause	rep2	colony3	5906	3335.32	310.702	0.0526079	0.0931551
E14	pause	rep1	colony5	10050	2190	3302.02	0.328559	1.50777		TS	pause	rep2	colony3	3992	1737.86	268.682	0.0673052	0.154605
E14	pause	rep1	colony5	10765	2495.65	3236.67	0.300666	1.29692		TS	pause	rep2	colony3	5762	2340.09	382.831	0.0664407	0.163597
E14	pause	rep1	colony5	2390	800.306	653.141	0.273281	0.816114		TS	pause	rep2	colony3	8406	3909.02	420.737	0.050052	0.107633
E14	pause	rep1	colony5	4858	1378.12	923.063	0.190009	0.669798		TS	pause	rep2	colony3	3176	1162.13	213.22	0.0671346	0.183473
E14	pause	rep1	colony5	22320	7324.16	3148.35	0.141055	0.429858		TS	pause	rep2	colony3	3019	968.482	380.647	0.126084	0.393035
E14	pause	rep2	colony1	16039	3879.47	2033.25	0.126769	0.524105		TS	pause	rep2	colony3	4539	1559.55	372.588	0.082086	0.238907
E14	pause	rep2	colony1	4399	963.729	403.09	0.0916322	0.418261		TS	pause	rep2	colony3	3982	1318.18	291.137	0.0731133	0.220862
E14	pause	rep2	colony1	4383	1132.31	600.698	0.137052	0.530507		TS	pause	rep2	colony3	4580	1743.2	279.984	0.0611319	0.160615
E14	pause	rep2	colony1	2866	735.737	590.294	0.205964	0.802316		TS	pause	rep2	colony3	3957	2175.4	166.98	0.0421987	0.0767586
E14	pause	rep2	colony1	10410	2448.56	858.078	0.0824283	0.350443		TS	pause	rep2	colony3	2910	911.675	213.396	0.073332	0.23407
E14	pause	rep2	colony1	7190	2175.82	1362.33	0.189476	0.626124		TS	pause	rep2	colony3	3960	1737.85	168.988	0.0426738	0.0972396
E14	pause	rep2	colony1	5562	1691.53	1023.15	0.183953	0.604866		TS	pause	rep2	colony3	4034	1135.45	337.098	0.0835642	0.296886
E14	pause	rep2	colony1	10559	3136.52	1790.73	0.169592	0.570928		TS	pause	rep2	colony3	6549	3084.84	630.447	0.0962662	0.20437
E14	pause	rep2	colony2	4085	1023.57	827.251	0.202509	0.8082		TS	pause	rep2	colony3	3991	1645.98	271.902	0.0681288	0.165192
E14	pause	rep2	colony2	2523	565.569	385.957	0.152975	0.682423		TS	pause	rep2	colony3	6645	2183.73	523.204	0.0787365	0.239592
E14	pause	rep2	colony2	5465	1160.85	956.945	0.175104	0.824351		TS	pause	rep2	colony3	4244	1882.34	495.494	0.116752	0.263233
E14	pause	rep2	colony2	10440	2341.94	2022.58	0.193734	0.863636		TS	pause	rep2	colony3	3362	1617.25	225.839	0.0671741	0.139644
E14	pause	rep2	colony2	5207	1337.56	964.447	0.185221	0.721049		TS	pause	rep2	colony3	5447	2172.02	315.176	0.0578624	0.145108
E14	pause	rep2	colony2	9558	2046.86	1928.09	0.201726	0.941975		TS	pause	rep2	colony3	4652	1810.93	335.384	0.0720947	0.1852
E14	pause	rep2	colony2	2599	527.82	695.471	0.267592	1.31763		TS	pause	rep2	colony3	3152	1339.1	163.82	0.0519732	0.122336
E14	pause	rep2	colony2	2868	768.247	623.722	0.217476	0.811876		TS	pause	rep2	colony4	3583	1866.86	161.412	0.0450493	0.0864615
E14	pause	rep2	colony2	6809	1773.22	911.729	0.133901	0.514167		TS	pause	rep2	colony4	4416	2285.02	437.541	0.0990809	0.191482
E14	pause	rep2	colony2	6346	1459.25	1291.38	0.203495	0.884958		TS	pause	rep2	colony4	3073	1376.69	246.039	0.0800648	0.178717
E14	pause	rep2	colony2	3726	945.816	553.161	0.14846	0.584851		TS	pause	rep2	colony4	3795	1597.68	320.4	0.0844269	0.200541
E14	pause	rep2	colony2	17080	3932.65	2354.02	0.137823	0.598584		TS	pause	rep2	colony4	3376	1220.75	278.231	0.0824145	0.227919
E14	pause	rep2	colony2	2656	684.094	435.376	0.163922	0.636428		TS	pause	rep2	colony4	9108	4102.75	957.384	0.105115	0.233352
E14	pause	rep2	colony2	18459	4006.53	2445.65	0.132491	0.610418		TS	pause	rep2	colony4	3984	2380.27	357.043	0.0896193	0.150001
E14	pause	rep2	colony2	9448	2241.57	1358.91	0.14383	0.606232		TS	pause	rep2	colony4	3916	1494.42	319.361	0.0815528	0.213702
E14	pause	rep2	colony2	2757	792.686	541.306	0.196339	0.682875		TS	pause	rep2	colony4	3285	1830.09	264.596	0.0805468	0.144581
E14	pause	rep2	colony2	9242	2535.56	1331.93	0.144117	0.525301		TS	pause	rep2	colony4	2072	1067.58	250.165	0.120736	0.234329
E14	pause	rep2	colony3	3762	937.227	518.067	0.13771	0.552765		TS	pause	rep2	colony4	2835	1001.91	251.588	0.0887436	0.25111
E14	pause	rep2	colony3	10346	3255.47	1349.24	0.130412	0.414454		TS	pause	rep2	colony4	6373	2475.02	500.82	0.0785846	0.20235
E14	pause	rep2	colony3	6450	1786.42	790.278	0.122524	0.44238		TS	pause	rep2	colony4	8425	3592.3	567.604	0.0673714	0.158006
E14	pause	rep2	colony3	5432	1471.54	466.541	0.0858876	0.317043		TS	pause	rep2	colony4	4140	1923.06	451.176	0.10898	0.234614
E14	pause	rep2	colony3	9346	2652.59	2065.64	0.221018	0.778723		TS	pause	rep2	colony4	6016	3142.93	800.004	0.132979	0.254541
E14	pause	rep2	colony3	6125	2169.4	1012.85	0.165364	0.466883		TS	pause	rep2	colony4	8670	3367.9	679.369	0.0783586	0.201719
E14	pause	rep2	colony3	12287	3832.02	2669.42	0.217255	0.696607		TS	pause	rep2	colony4	6191	2523.58	965.847	0.156008	0.382729
E14	pause	rep2	colony3	10590	3240.49	1143.33	0.107963	0.352827		TS	pause	rep2	colony4	6466	2161.57	692.443	0.10709	0.320342
E14	pause	rep2	colony3	13741	3792.44	2281.16	0.166012	0.601504		TS	pause	rep2	colony4	3054	1591.99	371.118	0.121519	0.233115
E14	pause	rep2	colony3	13249	3799.74	2857.47	0.215675	0.752019		TS	pause	rep2	colony4	4549	1991.66	564.624	0.12412	0.283494
E14	pause	rep2	colony3	4415	817.776	977.341	0.221368	1.19512		TS	pause	rep2	colony4	6484	3646.09	760.953	0.117359	0.208704
E14	pause	rep2	colony3	4220	1354.53	842.831	0.199723	0.62223		TS	pause	rep2	colony4	2664	1220.79	231.753	0.0869943	0.189838
E14	pause	rep2	colony3	12812	4536.28	2176.37	0.16987	0.47977		TS	pause	rep2	colony4	3957	1539.37	397.882	0.100552	0.258471
E14	pause	rep2	colony3	13740	4198.11	3424.42	0.24923	0.815706		TS	pause	rep2	colony4	3918	1602.45	477.031	0.121754	0.297689
E14	pause	rep2	colony3	11210	3666.16	2334.93	0.20829	0.636887		TS	pause	rep2	colony4	4776	1849.02	407.847	0.0853951	0.220575
E14	pause	rep2	colony3	6975	2271.53	1686.87	0.241845	0.742614		TS	pause	rep2	colony4	6075	1501.27	470.431	0.0774373	0.313355
E14	pause	rep2	colony3	4342	1890.06	1038.23	0.239114	0.549312		TS	pause	rep2	colony4	7443	2574.49	580.906	0.0780473	0.225639
E14	pause	rep2	colony3	4288	1655.75	881.533	0.205581	0.532409		TS	pause	rep2	colony4	2864	1165.86	158.235	0.0552498	0.135724
E14	pause	rep2	colony4	7676	2975.18	1182.19	0.154011	0.39735		TS	pause	rep2	colony4	3877	1997.63	455.153	0.117398	0.227847
E14	pause	rep2	colony4	5190	1086.14	742.443	0.143053	0.68356		TS	pause	rep2	colony4	11243	5527.24	643.008	0.0571918	0.116334
E14	pause	rep2	colony4	4631	1003.88	445.326	0.0961618	0.443603		TS	pause	rep2	colony4	3402	1952.47	181.984	0.0534933	0.093207
E14	pause	rep2	colony4	7579	2651.85	883.082	0.116517	0.333006		TS	pause	rep2	colony5	3960	2038.54	253.349	0.063977	0.12428
E14	pause	rep2	colony4	8250	2137.8	1045.85	0.12677	0.489219		TS	pause	rep2	colony5	3534	1178.97	211.133	0.0597434	0.179082
E14	pause	rep2	colony4	6658	2131.98	1243.02	0.186695	0.583033		TS	pause	rep2	colony5	3387	1806.75	178.016	0.0525585	0.098528
E14	pause	rep2	colony4	12536	4240.9	2429.35	0.19379	0.572839		TS	pause	rep2	colony5	3216	1766.18	170.953	0.053157	0.0967927
E14	pause	rep2	colony4	6623	2675.41	1347.65	0.20348	0.503716		TS	pause	rep2	colony5	3551	1700.93	264.62	0.0745197	0.155574
E14	pause	rep2	colony4	11817	4545.5	1817.13	0.153772	0.399765		TS	pause	rep2	colony5	7474	2109.87	319.741	0.0427805	0.151545
E14	pause	rep2	colony4	5549	2342.02	1247.23	0.224767	0.532544		TS	pause	rep2	colony5	5527	2300.56	424.078	0.0767285	0.184337
E14	pause	rep2	colony4	14684	7655.4	3252.02	0.221467	0.424801		TS	pause	rep2	colony5	3123	1060.71	269.604	0.0863285	0.254174
E14	pause	rep2	colony4	9651	4349.57	1690.65	0.175179	0.388694		TS	pause	rep2	colony5	3745	1247.07	250.204	0.0668101	0.200634
E14	pause	rep2	colony4	5266	2221.21	1022.64	0.194197	0.4604		TS	pause	rep2	colony5	6123	1615.19	460.482	0.0752054	0.285095
E14	pause	rep2	colony4	2695	1288.29	639.42	0.237261	0.496333		TS	pause	rep2	colony5	4977	1630.29	349.526	0.0702281	0.214395
E14	pause	rep2	colony4	4432	2227.02	1068.09	0.240996	0.479608		TS	pause	rep2	colony5	3672	1247.49	231.761	0.0631157	0.185782
E14	pause	rep2	colony4	3331	1012.96	344.071	0.103293	0.339667		TS	pause	rep2	colony5	4403	1434.53	283.243	0.0643296	0.197446
E14	pause	rep2	colony4	11654	5535.88	2177.06	0.186808	0.393264		TS	pause	rep2	colony5	4229	1417.2	287.78	0.0680493	0.203063
E14	pause	rep2	colony4	5316	3302.31	1164.69	0.219092	0.35269		TS	pause	rep2	colony5	3683	1190.66	312.337	0.0848051	0.262322
E14	pause	rep2	colony4	3172	1028.02	214.447	0.0676063	0.208602		TS	pause	rep2	colony5	5806	2064.98	465.063	0.0801004	0.225215
E14	pause	rep2	colony4	8955	4626.89	1597.21	0.17836	0.345202		TS	pause	rep2	colony5	4078	1374.26	283.871	0.0696102	0.206562
E14	pause	rep2	colony4	5044	2675.43	1196.57	0.237227	0.447245		TS	pause	rep2	colony5	5240	1422.92	442.224	0.0843938	0.310786
E14	pause	rep2	colony4	3476	1533.3	1138.75	0.327604	0.74268		TS	pause	rep2	colony5	5301	1537.96	334.914	0.0631794	0.217765
E14	pause	rep2	colony4	7811	4529.15	1950.57	0.249721	0.430671		TS	pause	rep2	colony5	3641	1327.13	317.035	0.0870737	0.238888
E14	pause	rep2	colony4	3416	2081.29	835.776	0.244665	0.401567		TS	pause	rep2	colony5	4147	1424.7	310.173	0.0747944	0.21771
E14	pause	rep2	colony4	6294	3572.87	1804.32	0.286673	0.505007		TS	pause	rep2	colony5	3617	1327.76	193.255	0.0534296	0.145549
E14	pause	rep2	colony4	3403	1807.76	593.145	0.174301	0.32811		TS	pause	rep2	colony5	4006	1612.82	277.188	0.0691933	0.171865
										TS	pause	rep2	colony5	3017	1255.18	188.306	0.0624149	0.150023
										TS	pause	rep2	colony5	6921	2752.26	458.612	0.0662638	0.166631
										TS	pause	rep2	colony5	8342	3396.31	615.714	0.0738089	0.181289
										TS	pause	rep2	colony5	3492	1564.17	163.349	0.0467781	0.104432
										TS	pause	rep2	colony5	3600	1593.62	232.357	0.0645436	0.145804
										TS	pause	rep2	colony5	4059	2433.95	614.059	0.151283	0.25229
										TS	pause	rep2	colony5	3154	1506.71	147.969	0.0469146	0.0982062
