# Supplementary material for: FOXO1-mediated lipid metabolism maintains mammalian embryos in dormancy
Source: Nat Cell Biol. 2024 Jan 4;26(2):181–93. doi: 10.1038/s41556-023-01325-3 (PMC10866708; doi:10.1038/s41556-023-01325-3)
Supplement: Supplementary file 23 — Statistical source data. [file 41556_2023_1325_MOESM23_ESM.xlsx]

## Sheet: EDF2A
Pathway	ES mean log2FC 1vs0	ES mean log2FC 3vs0	ES mean log2FC 6vs0	ES mean log2FC 12vs0	ES mean log2FC 24vs0	ES mean log2FC 48vs0	TS mean log2FC 1vs0	TS mean log2FC 3vs0	TS mean log2FC 6vs0	TS mean log2FC 12vs0	TS mean log2FC 24vs0	TS mean log2FC 48vs0
2-Oxocarboxylic acid metabolism	-0.0292829	0.00247914	-0.0379714	-0.0459	-0.108807	-0.0232786	0.0361643	0.0550079	-0.00547429	-0.107561	-0.118266	-0.147964
ABC transporters	0.0579947	-0.111079	-0.0851368	0.138747	0.107884	0.0606263	-0.0351316	-0.0484684	0.0354789	0.0356263	0.0970895	0.124547
Acute myeloid leukemia	0.00182683	0.00289707	-0.0415756	-0.0304951	0.025361	-0.00746951	-0.0730788	-0.037258	0.020122	-0.055378	0.0701859	0.209571
Adherens junction	-8.33e-06	0.00303604	-0.10462	0.0361819	0.0650333	0.0182646	-0.0305475	-0.0151491	-0.0155252	0.0259635	0.2256	0.228226
Adipocytokine signaling pathway	-0.0497743	-0.0241914	-0.149054	-0.106398	-0.0692057	-0.126214	0.0794617	0.120597	0.177477	0.161163	0.170653	0.212789
Adrenergic signaling in cardiomyocytes	-0.032941	-0.0572698	-0.0848283	-0.0477142	0.0313831	-0.0856197	-0.0123944	-0.00708017	-0.00761697	0.0986847	0.0557458	0.142541
African trypanosomiasis	-0.0979625	-0.256437	-0.170162	0.0977175	0.1738	-0.085375	-0.169	-0.225293	-0.163688	-0.0983875	-0.212725	-0.102375
AGE-RAGE signaling pathway in diabetic complications	0.00526607	-0.0997921	-0.00231964	0.0406746	0.0891786	-0.0129827	-0.00265768	-0.0206048	0.0283434	0.0945964	0.1091	0.185118
Alanine, aspartate and glutamate metabolism	-0.0384364	0.0262517	-0.0574273	-0.0992727	-0.114382	-0.117964	0.0165332	-0.0230986	-0.0252714	-0.121348	-0.0761836	-0.110137
Alcoholism	0.00497837	0.106738	0.079896	0.00891163	0.108108	-0.0106558	0.0810544	0.0520914	0.152151	0.0948281	0.116778	0.214169
Aldosterone synthesis and secretion	-0.00923455	-0.118733	-0.0896961	-0.0677815	0.0789939	0.110518	-0.0613242	-0.093683	0.022703	-0.0412539	-0.0871242	-0.0221988
Aldosterone-regulated sodium reabsorption	0.158451	-0.088988	0.0539815	-0.102344	0.014825	-0.0733	-0.08785	-0.098345	0.089091	0.05144	0.032445	0.133205
Allograft rejection	0.1502	0.24814	0.2268	0.27	0.37246	0.14472	-0.3834	-0.3312	-0.2918	-0.1218	-0.2028	-0.3377
alpha-Linolenic acid metabolism	-0.0289833	-0.0752283	-0.17925	-0.1823	-0.175283	-0.122833	0.0363667	0.044993	-0.181933	-0.1105	-0.341667	-0.143217
Alzheimer disease	0.0658419	0.0539001	0.034304	0.0322806	0.0297216	0.0629024	0.00761741	0.0328897	0.0444515	0.0395959	-0.0164619	-0.0273002
Amino sugar and nucleotide sugar metabolism	-0.0933798	-0.0388111	-0.121919	-0.0376347	-0.107318	0.0337083	-0.0720747	-0.03568	-0.0237489	-0.0128094	0.0663594	0.0892022
Aminoacyl-tRNA biosynthesis	-0.0926481	-0.020769	0.0148779	-0.0411667	-0.0400167	-0.0660238	-0.0665864	-0.0130617	-0.0464967	-0.106838	-0.171422	-0.20248
Amoebiasis	0.0297425	-0.0547659	-0.0710323	0.0327841	0.0736441	0.0943372	-0.0366545	-0.0258018	-0.0764064	0.0219914	0.0303341	0.116807
Amphetamine addiction	0.00924609	-0.0201174	0.0455275	0.00567826	0.0547391	0.077413	0.0868217	0.0268522	0.141878	0.04354	0.0467978	0.109358
AMPK signaling pathway	0.0180937	-0.0689356	-0.0340991	-0.0584481	-0.0253838	-0.0670926	0.0365458	-0.0183964	-0.00430608	-0.00823532	-0.0145751	0.0539122
Amyotrophic lateral sclerosis	0.055068	0.0284607	0.0570647	0.0265992	-0.0173707	0.0353927	0.00176225	0.0265814	0.029676	0.0480619	-0.00493043	-0.0242946
Antifolate resistance	-0.015995	0.005754	-0.127395	-0.182045	-0.001625	-0.06224	-0.01248	-0.037251	-0.0141635	0.049875	-0.032935	0.020115
Antigen processing and presentation	0.149613	0.133506	0.145813	0.180717	0.135462	0.148145	-0.0258648	-0.0663419	-0.076471	-0.0836542	0.0226277	0.016731
Apelin signaling pathway	-0.00588727	-0.0364409	-0.0444488	0.0251138	-0.0264067	-0.054525	-0.0872923	-0.018512	0.0588338	0.0464602	0.0607439	0.171447
Apoptosis	0.063434	-0.00332451	0.00646626	0.00206193	0.0108471	-0.0360916	0.0780341	0.0782296	0.105706	0.0800546	0.124856	0.130169
Apoptosis - multiple species	-0.03622	0.0410603	0.01728	-0.007431	0.113515	-0.04269	0.10675	-0.087035	0.0321175	0.115055	-0.03855	-0.0401
Arachidonic acid metabolism	0.0690937	0.0169275	0.013725	0.206506	0.196081	0.0278625	-0.119006	-0.0711151	-0.0647375	-0.240563	-0.235194	-0.242438
Arginine and proline metabolism	-0.105702	-0.174074	-0.209519	-0.207032	-0.158846	-0.169635	0.113687	0.0706258	0.00285097	-0.0962971	-0.107106	-0.21541
Arginine biosynthesis	0.021884	0.0044538	-0.0826	-0.09918	-0.14869	-0.24805	-0.00848	-0.01792	-0.02948	-0.13142	-0.06471	-0.001841
Arrhythmogenic right ventricular cardiomyopathy	0.00761382	-0.00852353	-0.0390624	0.0155747	-0.0418559	-0.10836	0.0838441	0.0894282	0.0987353	0.196715	0.283804	0.261312
Ascorbate and aldarate metabolism	0.00608667	0.238967	0.319067	0.372744	0.348989	0.314689	0.172833	0.110589	0.185867	0.0611889	0.0653111	-0.117111
Asthma	0.319	0.354	0.502	0.598	-0.0567	0.425	0.138	0.329	0.477	0.302	0.643	0.336
Autoimmune thyroid disease	0.1502	0.24814	0.2268	0.27	0.37246	0.14472	-0.3834	-0.3312	-0.2918	-0.1218	-0.2028	-0.3377
Autophagy - animal	-0.0504598	-0.142302	-0.0690162	-0.0359689	-0.0698595	-0.044583	-0.0285204	-0.0608017	-0.00786757	0.0748769	0.107697	0.207519
Autophagy - other	-0.0417	-0.20139	-0.295717	-0.263183	-0.310852	-0.377165	-0.136935	-0.0727261	-0.169791	0.0243448	-0.00616957	0.141613
Axon guidance	0.0769895	-0.0342495	0.0385697	0.0789827	0.106345	0.154935	-0.0319836	0.0270816	0.0647594	0.121683	0.108319	0.230952
B cell receptor signaling pathway	0.0321071	0.0264395	-0.00479138	-0.0371264	0.0221333	-0.0437079	-0.0136436	0.029694	0.0783121	0.0115864	0.0572295	0.208
Bacterial invasion of epithelial cells	-0.0077105	-0.112334	-0.110416	-0.0766	-0.109671	-0.0273737	-0.0119083	0.00906423	0.00116344	0.0598707	0.191067	0.262248
Basal cell carcinoma	0.01111	0.020895	0.002325	0.082219	0.140925	-0.171585	0.22152	0.116125	0.2565	0.156065	0.20505	0.247024
Basal transcription factors	0.0261054	-0.0486792	-0.032065	0.0479627	-0.047431	0.0406841	0.031703	-0.0489663	-0.00445973	-0.0694619	-0.0451992	-0.0827838
Base excision repair	-0.023644	-0.033536	0.05938	0.131353	0.166229	0.140052	0.0277016	0.0432936	-0.065192	-0.0328248	-0.0100928	-0.21938
beta-Alanine metabolism	-0.0592247	-0.0664535	0.0738412	0.0330225	0.169652	0.355182	0.00133647	0.0186471	0.0535994	0.00454706	-0.0933412	-0.0136706
Bile secretion	-0.0686339	-0.109674	-0.381181	-0.182643	-0.0662087	-0.0820391	-0.127339	-0.176813	-0.0320957	0.0444913	0.00267826	0.105143
Biosynthesis of amino acids	0.0558481	0.0160221	-0.0276115	-0.0999633	-0.251938	-0.150144	0.0202476	0.0330513	-0.0293744	-0.0946606	-0.112652	-0.18817
Biosynthesis of cofactors	-0.0656353	-0.00129103	-0.0336692	-0.0598392	-0.0371402	-0.063996	0.00821691	0.0749223	0.0824052	-0.0127594	-0.0848186	-0.0940646
Biosynthesis of unsaturated fatty acids	-0.137867	-0.0867289	-0.18275	-0.0819	-0.140715	-0.121776	0.0823889	0.0104833	-0.0565889	-0.0488056	-0.173589	-0.0199556
Bladder cancer	-0.0987875	-0.141244	-0.205817	-0.0635125	-0.100721	-0.0943958	-0.054125	-0.108646	0.129458	0.132648	0.150758	0.215454
Breast cancer	-0.0513065	-0.0321503	-0.0178237	0.0113077	0.0994532	-0.0485589	0.0219634	-0.00851452	0.0818663	0.0647724	0.0696081	0.144942
Butanoate metabolism	-0.284387	-0.121523	-0.108727	-0.128064	0.0854067	0.182753	0.0134947	0.0191267	-0.06385	-0.12832	-0.18948	-0.187107
C-type lectin receptor signaling pathway	-0.0256204	-0.0304993	-0.0150148	-0.00972036	0.00351607	-0.00610536	0.015312	0.00947607	0.0710214	0.0515071	0.0646234	0.167232
Calcium signaling pathway	0.0317833	0.0559	0.0246937	0.169581	0.234971	0.175886	0.0816307	0.0075269	0.100253	0.122269	0.169458	0.204584
cAMP signaling pathway	0.0145206	-0.067216	-0.0224264	0.015121	0.0396254	0.0735209	-0.0320464	-0.0623403	0.0435869	0.0290287	0.071949	0.0996678
Carbohydrate digestion and absorption	0.154281	-0.09934	0.0503487	-0.0268167	0.173553	0.0539333	-0.101382	-0.17538	-0.0772787	0.00803333	-0.141467	-0.10182
Carbon metabolism	-0.0108814	0.0166864	0.0255356	-0.00186691	-0.061461	0.0462605	0.0454345	0.033786	0.0126608	-0.023065	-0.100888	-0.173503
Cardiac muscle contraction	0.206911	0.124075	0.118546	0.267394	0.173017	0.211176	0.0533021	0.168829	0.223209	0.210337	0.156942	0.166513
Cell adhesion molecules	-0.00219688	0.0390156	0.21446	0.204319	0.227828	0.2202	-0.0150625	-0.0253563	0.0103094	-0.00594844	0.1064	0.0988169
Cell cycle	-0.0183115	-0.155501	-0.117094	-0.0729299	-0.0649928	-0.0291803	0.00885258	-0.120444	-0.0612727	-0.0678802	-0.101175	-0.0956863
Cellular senescence	0.00806869	-0.0863527	-0.0502052	0.00922775	0.000256262	-0.0205833	0.0179266	-0.00302822	0.0656774	0.00419439	0.0227095	0.0424785
Central carbon metabolism in cancer	0.0117489	-0.0522504	-0.08494	-0.0596291	-0.0991844	-0.0908822	-0.0294036	0.0197133	0.0850876	0.0113342	0.0167707	0.029902
cGMP-PKG signaling pathway	0.120082	0.0769979	0.0872679	0.209141	0.230918	0.206693	-0.0400405	0.0336141	0.102182	0.0808033	0.0781498	0.117904
Chagas disease	0.118411	-0.0969038	-0.100773	-0.0710082	-0.0163284	-0.155989	-0.0354918	0.0108756	-0.113198	0.0666364	-0.0148178	-0.00536889
Chemical carcinogenesis - DNA adducts	0.02484	-0.019838	0.081776	0.02882	0.0759133	0.09908	0.0182067	-0.0780933	-0.0919333	-0.04392	-0.0933733	-0.190513
Chemical carcinogenesis - receptor activation	-0.0668316	-0.103365	-0.0614746	-0.0328461	-0.0450001	-0.0510678	0.0131116	0.0185912	0.0752143	0.00924868	-0.00918803	0.0784111
Chemokine signaling pathway	-0.00883733	0.0058236	-0.0474612	-0.0193097	-0.0038552	0.0232009	0.0244215	-0.0038548	0.0605124	0.0691025	0.0915197	0.214508
Cholesterol metabolism	-0.00860976	-0.0133186	-0.109352	0.0903	0.0737705	0.205352	0.17001	0.0175314	-0.0370338	0.121329	0.00176191	-0.151256
Choline metabolism in cancer	-0.0942364	-0.181859	-0.116229	-0.0674091	0.0571455	-0.0850645	0.0298671	-0.0190909	0.0769784	0.0924436	0.135314	0.276006
Cholinergic synapse	0.0905211	-0.0181534	0.0851714	0.0618449	0.0820503	0.0990114	0.0210426	-0.00757914	0.0884297	0.0425171	-0.00456571	0.160424
Chronic myeloid leukemia	0.0899412	-0.0519253	0.0651723	0.0135692	0.0550151	-0.0182453	0.0348334	-0.0112092	0.0605057	0.0546436	0.0958979	0.152713
Circadian entrainment	-0.0211736	0.0255082	0.0401429	-0.00726179	0.0304236	0.150229	0.0527757	-0.0433811	-0.00641361	-0.000142857	-0.0588964	0.0916871
Circadian rhythm	-0.0799824	-0.0641529	-0.0947412	-0.000184706	-0.129318	-0.181165	-0.0534824	0.0637812	0.145798	0.189429	0.131868	0.183038
Citrate cycle (TCA cycle)	0.0190496	0.04441	0.079308	0.103771	0.06606	0.130496	0.0505521	0.0789404	0.068324	-0.0261051	-0.119553	-0.141288
Cocaine addiction	-0.0285071	-0.153344	0.00487143	0.0530429	-0.00300714	0.0028	0.0875357	0.0386	0.218827	0.124386	0.110979	0.197503
Collecting duct acid secretion	-0.00129357	0.0913571	0.14364	0.172421	0.211657	0.233286	0.0365357	-0.0285429	0.0454743	0.125801	0.198808	0.200693
Colorectal cancer	-0.0431298	-0.0866218	-0.138143	-0.0880758	-0.0488158	-0.0935167	0.114826	0.0442998	0.114298	0.0564772	0.0944175	0.129056
Complement and coagulation cascades	0.271564	0.196893	0.35565	0.4045	0.317014	0.102462	0.101514	-0.0626786	0.0647929	-0.138929	0.0275	0.118286
Coronavirus disease - COVID-19	0.109365	-0.0618153	-0.101742	-0.19607	-0.360137	-0.347851	0.0141787	0.0210497	-0.0406925	-0.0475204	-0.0605544	-0.0969522
Cortisol synthesis and secretion	-0.00795579	-0.0572	-0.197463	-0.126996	0.0924737	0.308605	0.0155474	-0.114184	-0.0211432	-0.00290526	-0.0992684	-0.0412032
Cushing syndrome	-0.0702093	-0.0755067	-0.140843	-0.0869405	0.0414617	0.0494	-0.00388833	-0.137152	-0.0179103	-0.009035	-0.0284697	0.0114314
Cysteine and methionine metabolism	-0.0149654	-0.0559469	-0.123555	-0.213047	-0.222071	-0.10291	-0.0183675	-0.0261229	-0.1091	-0.162669	-0.159586	-0.194897
Cytokine-cytokine receptor interaction	0.247054	0.0950231	0.329754	0.251038	0.0777462	0.0926538	0.1924	0.191531	0.167385	0.0347308	0.176163	0.138538
Cytosolic DNA-sensing pathway	0.0182636	0.0357455	0.0192958	-0.0559124	-0.0209697	0.0222327	-0.114245	0.0234742	0.0112212	0.0892361	0.0858539	0.100433
Diabetic cardiomyopathy	0.113691	0.0551744	0.066792	0.112142	0.0799236	0.14066	0.0142794	0.0411528	0.0480881	0.00423524	-0.0805277	-0.152502
Dilated cardiomyopathy	0.0385939	-0.0151	-0.0409248	-0.0163091	-0.0272242	-0.011713	0.187452	0.18586	0.158608	0.239027	0.306844	0.306967
DNA replication	-0.0273668	-3.06e-05	0.0388835	0.0857474	0.167024	0.250782	0.0519318	0.0306326	-0.0657582	-0.0988912	-0.291405	-0.454399
Dopaminergic synapse	-0.00537667	0.047449	0.0205005	-0.0106172	0.0865677	-0.002001	0.0262882	-0.0282717	-0.0154448	0.0295067	-0.041759	0.072399
Drug metabolism - cytochrome P450	0.0535412	0.0589288	0.159261	0.0792573	0.120953	0.124553	0.0744059	-0.0687059	0.00294059	-0.0103994	0.0155588	-0.0960412
Drug metabolism - other enzymes	-0.0108203	-0.0301937	0.0141247	-0.0600767	-0.0755333	-0.109833	0.0360333	-0.0419867	-0.05935	-0.09021	-0.228223	-0.22689
ECM-receptor interaction	-0.0312912	-0.0556147	-0.0612321	0.0664382	0.159685	0.141407	-0.0522324	-0.0716268	-0.154497	-0.0610235	-0.0456018	-0.0369632
EGFR tyrosine kinase inhibitor resistance	-0.0788	-0.0708098	-0.0728481	-0.145661	-0.0899395	-0.127715	-0.0536216	-0.0632226	0.0489	0.0418207	0.144495	0.204279
Endocrine and other factor-regulated calcium reabsorption	-0.148565	-0.0515962	-0.100068	0.0167	-0.0407885	0.00135961	-0.139808	-0.0547577	0.00539573	0.0557423	0.126696	0.165242
Endocrine resistance	-0.061026	-0.121304	-0.107914	-0.0831844	0.00464	-0.0541722	0.0105614	-0.0573064	0.0434958	0.0409658	0.101684	0.150784
Endocytosis	-0.0793733	-0.0855403	-0.138287	-0.115262	-0.0701746	-0.0919812	-0.0785989	-0.0513268	-0.000382079	0.0235431	0.130931	0.234175
Endometrial cancer	-0.0144837	-0.0221302	-0.0322163	-0.0393371	0.0702439	-0.086191	0.0169066	0.0121341	0.132102	0.0845817	0.127815	0.1723
Epstein-Barr virus infection	0.017106	-0.0227142	-0.00864702	-0.0618115	-0.0514527	-0.0999085	-0.00183826	-0.0216076	0.00451124	0.0136217	0.0170358	0.00435692
ErbB signaling pathway	-0.0124605	-0.134199	-0.088698	-0.109416	-0.01261	-0.0305475	-0.0145787	-0.0666762	0.000790909	0.0612255	0.118909	0.197796
Estrogen signaling pathway	0.0449686	-0.0147187	0.0824416	0.0490084	0.061248	0.0147089	0.0359236	0.0452821	0.137709	0.100077	0.0968266	0.141274
Ether lipid metabolism	0.0152923	-0.0591169	-0.0634846	0.0234769	-0.0429792	-0.00163077	-0.144554	-0.106219	-0.156422	-0.0567885	0.0152923	0.0806923
Fanconi anemia pathway	0.0248212	0.0332024	0.049017	0.0483876	0.15404	0.193112	0.0555636	-0.0183242	-0.0684303	-0.0675879	-0.228726	-0.176264
Fat digestion and absorption	0.0341254	-0.0305623	-0.0179769	0.154605	0.0240769	0.110031	0.0636923	-0.221523	0.136999	0.0427692	0.0769	0.157738
Fatty acid biosynthesis	-0.08125	-0.00500833	-0.0442667	0.0336192	-0.0224	0.149492	0.085925	0.122283	0.07475	0.0421667	-0.128082	-0.0562333
Fatty acid degradation	0.000917059	0.0575697	0.128914	0.123736	0.198871	0.428382	0.145684	0.0747353	0.0990065	0.00292382	-0.0723935	-0.0330118
Fatty acid elongation	-0.0840444	-0.0285933	-0.168896	-0.0291389	0.0195128	0.0185506	0.103567	0.00742778	-0.0122889	0.0255389	-0.0468333	0.0305944
Fatty acid metabolism	-0.0313556	0.000215778	-0.00116711	0.0134083	0.0662962	0.205367	0.114019	0.0976644	0.0403649	0.0256222	-0.093284	0.00368
Fc epsilon RI signaling pathway	0.00545528	-0.0263428	-0.0119075	0.0198861	0.0753778	-0.0254581	-0.0121147	0.0088875	0.06485	0.0857453	0.0493689	0.113569
Fc gamma R-mediated phagocytosis	-0.0627715	-0.169244	-0.123088	-0.101012	-0.0453066	-0.146764	-0.0441898	-0.0395604	0.00524918	0.0150306	0.107334	0.192759
Ferroptosis	-0.106043	-0.101199	-0.228718	0.0056	-0.159225	-0.248796	-0.122481	-0.0715932	-0.0612529	-0.0292804	-0.102596	-0.077075
Fluid shear stress and atherosclerosis	0.140294	0.0101629	0.0355715	0.0435096	0.0113601	0.00307411	0.0178895	0.0454209	0.0315316	0.0522136	0.0756673	0.0410096
Focal adhesion	-0.0396297	-0.0611238	-0.0698216	-0.0201993	-0.0207228	-0.0595959	0.0569875	0.0501003	0.0588056	0.137754	0.204593	0.209561
Folate biosynthesis	-0.12145	-0.199836	-0.156881	-0.268826	0.0196813	0.113149	0.072745	-0.0366375	0.0235331	-0.0122725	-0.168706	-0.0608938
FoxO signaling pathway	-0.0131	-0.0807248	-0.134077	-0.093948	-0.0304582	-0.0850786	0.0129465	0.0310024	0.0793997	0.0505127	0.0265411	0.0946975
Fructose and mannose metabolism	-0.0592343	-0.0602087	-0.0189213	-0.0427509	-0.217265	-0.0703565	0.00808261	0.0664391	0.00680565	-0.0013913	0.00363913	-0.0321174
GABAergic synapse	0.0637391	0.116421	0.049887	0.0179783	-0.123006	0.0382043	0.0884009	0.0627874	0.106457	0.0378304	0.0671913	0.113417
Galactose metabolism	-0.26624	-0.08428	-0.209653	-0.0959425	-0.069232	-0.00769	-0.069055	0.03035	0.024597	0.037443	-0.02902	0.08858
Gap junction	-0.0499177	-0.0374163	-0.0171033	0.0398179	-0.0408093	-0.0530837	0.020083	0.0716047	0.140953	0.16281	0.0810647	0.153785
Gastric acid secretion	0.0024837	-0.0387633	0.00386815	-0.0057937	0.032137	0.0510593	-0.00271852	-0.0399259	0.0328937	0.089602	0.0828185	0.14633
Gastric cancer	-0.0121912	-0.0144172	-0.0994626	-0.0295388	0.0133508	-0.0878992	0.0517349	-0.013382	0.133942	0.0936945	0.163318	0.175077
Glioma	-0.0206175	-0.099598	-0.0698943	-0.090978	-0.0151325	-0.066285	-0.00317825	-0.0448225	0.0825225	0.0255222	0.087475	0.17709
Glucagon signaling pathway	0.0609607	0.0203526	0.0599826	0.0719725	0.103975	0.127062	0.045354	-0.0260533	0.100411	0.0724135	0.0201656	0.0848425
Glutamatergic synapse	-0.0296429	0.0874685	0.0338598	0.0417932	-0.0312188	0.118147	-0.0388524	-0.0546579	0.0235973	-0.0834059	-0.07876	0.0371526
Glutathione metabolism	0.0489026	-0.0878297	-0.0742597	-0.0493474	-0.0226921	-0.0390711	-0.0284596	-0.0665082	-0.0698132	-0.149181	-0.139245	-0.153163
Glycerolipid metabolism	-0.156407	-0.0779203	-0.113962	0.0521586	0.016189	0.00565517	0.0717731	-0.061831	0.104287	0.0333655	0.0777828	0.127694
Glycerophospholipid metabolism	-0.045937	-0.078441	-0.0425702	0.13837	0.0234913	0.0092575	-0.068837	-0.117654	0.00321975	0.028645	0.07063	0.103548
Glycine, serine and threonine metabolism	0.00673926	0.0219587	0.0859341	0.0669359	-0.04916	-0.0807537	0.0727544	0.00704556	0.0621381	-0.0162404	-0.0619815	-0.194615
Glycolysis / Gluconeogenesis	-0.00665609	0.013547	-0.0252895	-0.0499756	-0.161264	-0.0374905	0.0551905	0.059514	0.0242319	0.026286	-0.00273095	-0.145817
Glycosaminoglycan biosynthesis - chondroitin sulfate / dermatan sulfate	-0.216	0.0825	-0.13105	0.16185	0.441	-0.1	0.3455	-0.3505	0.335	0.022	-0.1235	-0.057
Glycosaminoglycan biosynthesis - heparan sulfate / heparin	-0.12968	-0.1726	-0.08182	0.0703	0.15416	-0.0826	0.39996	0.2252	0.44858	0.2546	0.318	0.2756
Glycosaminoglycan biosynthesis - keratan sulfate	0.0606	0.21211	0.2526	0.13658	0.05878	0.68192	-0.13188	0.19	-0.1112	-0.04876	-0.08492	0.13038
Glycosaminoglycan degradation	0.0793111	0.153567	0.244256	0.426111	0.609389	0.393222	7.78e-05	0.107389	0.0892444	0.175344	0.289489	0.392667
Glycosphingolipid biosynthesis - ganglio series	0.03716	0.15404	0.1696	0.3315	0.68058	0.5724	-0.16636	0.2113	0.12056	0.23278	0.27488	0.4472
Glycosphingolipid biosynthesis - globo and isoglobo series	-0.08744	0.22184	-0.015	0.38642	0.48298	0.569	-0.12334	0.08168	-0.11586	0.04476	0.20968	0.347
Glycosphingolipid biosynthesis - lacto and neolacto series	-0.087	0.25508	0.306	0.13428	0.0472	0.32202	0.27272	0.4322	0.4628	0.278128	0.4362	0.2923
Glycosylphosphatidylinositol (GPI)-anchor biosynthesis	0.0784225	-0.142015	-0.363505	0.120675	0.0327337	0.000375	-0.101112	-0.0631875	-0.0664763	-0.129375	-0.127	0.061
Glyoxylate and dicarboxylate metabolism	-0.15971	-0.0218296	-0.0580042	-0.0476433	0.0079375	0.06215	0.0539354	-0.0243454	-0.0470546	-0.124404	-0.230779	-0.275233
GnRH secretion	0.0583583	-0.104433	-0.0192391	0.0382857	0.0838087	0.0626913	-0.07351	-0.0224	0.145161	0.0554261	-0.0413965	0.164674
GnRH signaling pathway	-0.143074	-0.146061	-0.127606	-0.0546256	0.0298521	-0.0318117	-0.0624667	-0.0743854	0.0329975	0.0302417	0.0299392	0.131754
Graft-versus-host disease	0.108	0.221675	0.158	0.188	0.47975	0.07465	-0.51375	-0.49625	-0.484	-0.22775	-0.41425	-0.506125
Growth hormone synthesis, secretion and action	-0.0624769	-0.114476	-0.042605	-0.0415178	0.0275431	0.0214259	0.0058219	-0.0113645	0.0878412	0.0769481	0.0614221	0.184215
Hedgehog signaling pathway	-0.119024	-0.069481	-0.195295	-0.0441524	-0.142163	-0.12751	0.1125	0.0316048	0.1921	0.187671	0.00319619	0.127605
Hematopoietic cell lineage	0.111863	0.0912	0.183113	0.220287	0.157569	-0.104277	-0.0145375	0.0873356	0.192919	0.266182	0.417258	0.400419
Hepatitis B	0.0246626	-0.0397327	-0.00337312	-0.0748569	0.0363594	-0.0106469	0.020222	0.00776274	0.051134	0.0116214	0.0295157	0.0894339
Hepatitis C	-0.0120534	-0.0520811	-0.0883701	-0.201933	-0.130144	-0.168349	-0.0486494	-0.0875507	-0.0366619	-0.0286313	-0.0252461	0.0806241
Hepatocellular carcinoma	-0.0107033	-0.0383354	-0.0189897	-0.0149219	0.0520516	0.000944894	0.0335427	0.0185791	0.088584	0.0823653	0.130316	0.119098
Herpes simplex virus 1 infection	0.105501	0.00416496	0.086074	0.0573728	0.0786611	0.0410001	-0.0329035	-0.0339313	0.00575544	-0.0156222	0.0155403	0.0385687
HIF-1 signaling pathway	0.0108602	-0.105669	-0.121498	-0.141847	-0.132879	-0.0839105	-0.0439494	-0.0804644	-0.0284397	-0.0552413	-0.0150613	-0.0458258
Hippo signaling pathway	0.0434119	0.000597821	-0.0205887	-0.0097	0.0330474	-0.123883	-0.0102054	-0.0196628	0.00516667	0.0680929	0.126638	0.201581
Hippo signaling pathway - multiple species	0.146242	0.141807	0.0705413	0.0527105	0.1159	-0.0582789	0.0791726	0.0470316	0.184747	0.218211	0.277689	0.428937
Histidine metabolism	0.0716089	0.161258	0.316633	0.316756	0.265489	0.324567	0.1174	-0.00614444	0.19911	0.0430111	0.0614556	0.00477778
Homologous recombination	0.018489	0.0553984	-0.0218032	-0.00125516	0.236717	0.239303	0.0232548	0.0461387	-0.050589	-0.0760226	-0.174424	-0.235032
Human cytomegalovirus infection	-0.0167725	-0.0725088	-0.0519024	-0.038784	0.00825356	-0.015671	-0.0243376	-0.0820897	0.0151928	0.0154838	0.0430466	0.127614
Human immunodeficiency virus 1 infection	0.0403221	-0.0357303	-0.0291605	-0.0309942	0.0425046	0.0300881	-0.0331719	-0.0357777	-0.000604435	-0.0102984	0.036364	0.0813035
Human papillomavirus infection	-0.0243649	-0.0366402	-0.0186169	-0.0337475	0.00824556	-0.0415038	-0.0274015	-0.0581955	-0.0440701	0.00691503	0.0530398	0.0976147
Human T-cell leukemia virus 1 infection	0.0290464	-0.0219314	0.00608266	0.019799	0.0276855	0.00338832	0.0273542	-0.00138912	0.0449498	-0.0106093	0.0218121	0.0335176
Huntington disease	0.0533311	0.0374062	0.0459346	0.0297401	-0.0234321	0.0191052	-0.019748	0.042033	0.0342489	0.029678	-0.0278453	-0.0822585
Hypertrophic cardiomyopathy	0.0929611	0.0362111	-0.0389422	0.0365306	0.00153611	0.000274167	0.142858	0.20769	0.178575	0.24285	0.297641	0.288047
IL-17 signaling pathway	-0.000914634	-0.0523576	-0.0267707	-0.0830393	-0.0126495	-0.051368	0.0635095	0.0834767	0.00982317	0.0464341	0.0959124	0.113934
Inflammatory bowel disease	0.133544	-0.1232	-0.0749889	-0.151867	-0.0256556	-0.171578	0.0768556	0.174592	0.0952667	0.171822	0.184589	0.209135
Inflammatory mediator regulation of TRP channels	-0.0315057	-0.162394	-0.0704029	-0.0745009	0.0592057	0.0560486	0.00944857	-0.0745526	-0.0284749	-0.0450086	-0.0911629	0.0644771
Influenza A	0.0240268	0.0274054	0.0291331	-0.0391684	-0.0155183	-0.00839247	-0.0702337	-0.0883591	-0.0226414	-0.0495805	-0.00959679	-0.0132603
Inositol phosphate metabolism	-0.130089	-0.230787	-0.249087	-0.213119	-0.12727	-0.158869	-0.00973654	-0.0122163	0.0476173	0.0738527	0.129647	0.230077
Insulin resistance	-0.00463089	-0.0810475	0.00950054	0.0410565	0.0570821	0.0229884	-0.0644361	-0.0342462	0.0402537	-0.0400232	0.00771625	0.101849
Insulin secretion	0.0596888	-0.111272	-0.122675	-0.0104052	0.192784	0.107624	-0.136764	-0.155184	-0.03768	-0.022136	-0.072324	0.0497096
Insulin signaling pathway	-0.0336578	-0.059812	-0.0155472	0.0409688	0.0933171	0.0675383	-0.0131918	-0.062472	0.0466013	0.0338676	0.0643666	0.209865
Intestinal immune network for IgA production	0.6045	0.3415	0.1795	0.3368	0.26915	0.4125	0.659	0.8595	0.292	0.506	0.5155	0.2185
JAK-STAT signaling pathway	-0.0358256	-0.096581	0.0457726	0.0140205	-0.0209513	-0.106992	0.0224428	-0.0892862	-0.0428949	-0.0365513	0.0519923	0.0953568
Kaposi sarcoma-associated herpesvirus infection	-0.00478354	-0.0219913	-0.00810739	-0.0407329	0.0309168	-0.0446353	-0.0133931	-0.0686109	0.0131585	-0.00632121	-0.00567939	0.0595773
Legionellosis	0.0899594	0.0190131	0.0215053	0.00966969	-0.0299231	-0.166241	0.0938047	0.0576344	0.0599016	0.127651	0.123619	0.0906281
Leishmaniasis	0.0980496	0.00657926	0.0432519	0.0313641	-0.00142148	-0.14747	0.0639963	0.107731	-0.00598852	0.131085	0.1571	0.12386
Leukocyte transendothelial migration	0.108643	0.0474638	0.0315915	0.0684905	-0.00276873	0.0978509	0.0438931	0.0476091	0.0576945	0.124775	0.151596	0.18078
Linoleic acid metabolism	0.3335	-0.1074	-0.0345	0.0856	0.19465	-0.414	0.006	-0.133271	-0.709	-0.473	-0.6635	-0.445
Lipid and atherosclerosis	0.0503951	-0.00615732	0.000340667	-0.0294625	0.036103	0.00257083	0.0486182	0.0152609	0.073483	0.0568994	0.0764588	0.136997
Long-term depression	0.0112807	-0.0653266	-0.106194	-0.03777	0.0115759	-0.0286045	-0.0603828	-0.0150379	0.060882	0.152079	-0.00228345	0.209597
Long-term potentiation	-0.1016	-0.0213703	-0.0426477	-0.0909266	0.0279057	0.110854	-0.0632914	-0.103829	0.0759914	0.0059	-0.0500103	0.226137
Longevity regulating pathway	-0.0407115	-0.102668	-0.0336963	-0.0340652	0.0129808	-0.00817596	-0.00830635	0.036361	0.156259	0.103295	0.0916856	0.196107
Longevity regulating pathway - multiple species	0.06689	-0.0100395	0.0598495	0.0442208	0.0324192	-0.0208613	0.0341643	0.0643995	0.201273	0.0981655	0.0796085	0.153405
Lysine degradation	-0.0366457	-0.0758045	-0.0630143	0.0127967	0.105495	0.232204	0.0475629	-0.0570364	-0.0063919	-0.12244	-0.0762833	-0.0405619
Lysosome	0.0541062	0.0976015	0.118444	0.280266	0.273771	0.325332	-0.00234293	0.0330938	0.0183657	0.0911293	0.197168	0.195389
Malaria	0.23121	0.1426	0.23995	0.356694	0.16019	0.16286	0.01734	0.16469	0.12742	0.04222	0.0509	-0.030374
Mannose type O-glycan biosynthesis	0.185	0.0133	0.353	0.12828	0.0052	0.50744	0.18472	0.2636	0.3042	0.22724	0.23782	0.33714
MAPK signaling pathway	-0.0237791	-0.0162291	-0.0736906	-0.00313906	0.0515958	-0.025334	0.043794	0.0618866	0.0920015	0.117824	0.11305	0.193542
Maturity onset diabetes of the young	0.2915	-0.162	0.3082	0.08425	-0.0835	-0.445	0.199	0.3895	0.421	0.01	-0.0705	0.205
Measles	0.0318662	-0.0220031	0.039777	-0.122357	-0.052555	-0.134723	0.0275066	-0.0509395	0.0190184	0.0098577	0.0597378	0.101747
Melanogenesis	-0.0240029	0.0220626	0.0651029	0.0652706	0.129674	0.0600441	-0.0572	-0.0807735	0.101505	0.0977441	0.0760759	0.240486
Melanoma	-0.0360125	-0.110196	-0.0452344	-0.00276941	0.013725	-0.0805312	0.0577522	0.0346906	0.178847	0.10922	0.130444	0.219025
Metabolic pathways	-0.0245552	-0.0449713	-0.0506738	-0.00420685	-0.0124344	0.00388824	0.00948625	0.00441348	0.0115135	-0.0271333	-0.0545769	-0.0474792
Metabolism of xenobiotics by cytochrome P450	0.0302789	-0.0110563	0.0971284	0.0154407	0.0501684	-0.00309895	0.0315263	-0.0343474	-0.0516268	-0.0443468	-0.0696053	-0.170142
MicroRNAs in cancer	-0.0160804	-0.0357399	-0.0559241	-0.00425653	0.0307149	-0.0586845	-0.0166963	0.0090338	0.0891352	0.0587718	0.110909	0.119873
Mineral absorption	0.0276925	0.0308362	-0.0163154	0.179825	0.165075	-0.0793083	0.00992708	0.0244375	0.0981342	0.170054	0.111929	0.129854
Mismatch repair	-0.039992	-0.044162	-0.005225	0.0436945	0.15455	0.25181	0.09745	-0.09022	-0.076299	-0.14339	-0.297502	-0.38795
Mitophagy - animal	-0.166441	-0.120297	-0.0499205	-0.0419041	-0.0722916	-0.0899939	-0.0478302	-0.0200939	0.0607286	0.185888	0.130252	0.258336
Morphine addiction	0.0152947	0.08901	0.0647211	0.0680526	-0.0226811	-0.00842105	0.17118	0.150786	0.156395	0.156079	0.0710947	0.263489
mRNA surveillance pathway	0.0554445	0.0174857	0.0513701	0.107899	0.0714247	0.0374951	0.000441429	0.00597442	0.00118909	0.0602088	0.0248516	0.00465338
mTOR signaling pathway	-0.0175591	-0.0394859	-0.0358963	-0.0491717	-0.0394583	-0.0198766	-0.0497599	-0.0998179	0.00329771	-0.00652479	0.0481727	0.120735
Mucin type O-glycan biosynthesis	0.119643	0.0763286	0.206429	0.229461	0.113271	0.382857	-0.156	-0.251286	-0.265714	-0.107571	-0.3348	0.104857
N-Glycan biosynthesis	-0.151791	-0.0924	-0.193104	-0.126495	-0.0424465	-0.0827548	0.0432783	-0.0408391	-0.00134826	-0.0469587	0.0478783	0.0775517
Natural killer cell mediated cytotoxicity	0.0405	0.0403489	-0.0222457	0.00516053	0.0427026	0.100429	-0.0313553	-0.0748039	0.0278566	-0.0122739	-0.0309542	0.0877158
Necroptosis	-0.00107179	-0.0214303	-0.0756209	-0.0197316	-0.0639187	-0.0175881	-0.0281154	-0.089846	-0.0119294	0.0203461	0.0245231	0.0792376
Neuroactive ligand-receptor interaction	0.234313	0.30645	0.195563	0.591225	0.6188	0.305375	0.0664375	-0.089425	0.0844091	0.0505	0.20795	0.141375
Neurotrophin signaling pathway	-0.0472901	-0.0916306	-0.0918419	-0.1163	-0.0388569	-0.0470794	-0.0592283	-0.0565371	0.00884429	0.0511984	0.0170926	0.109257
Neutrophil extracellular trap formation	0.097188	0.0637571	0.0871392	0.0669039	0.165569	0.0169922	0.0117425	-0.0227421	-0.000533333	-0.00680157	-0.0105594	0.033642
NF-kappa B signaling pathway	-0.0185967	-0.0225914	-0.03	-0.113542	-0.0170519	0.0125136	0.0561219	0.0885261	0.0936095	0.111	0.204731	0.267199
Nicotinate and nicotinamide metabolism	-0.0515684	0.0335426	-0.0704263	0.0484263	-0.0402005	0.139538	0.0229421	0.0151158	0.0842158	0.0842111	0.0575947	0.0600789
Nitrogen metabolism	-0.0663	-0.07785	-0.11355	-0.1561	-0.2473	-0.23845	-0.30265	-0.1795	-0.4421	-0.80785	-0.86	-0.4435
NOD-like receptor signaling pathway	-0.0435406	-0.0661827	-0.0974495	-0.110573	-0.127707	-0.0722502	-0.0161749	0.0134625	0.0143659	0.0542222	0.0833012	0.110426
Non-alcoholic fatty liver disease	0.0994697	-0.0187762	0.00274677	0.0412841	0.0203422	0.0566232	0.0308674	0.0716696	0.0485683	0.0268928	-0.0915014	-0.142974
Non-homologous end-joining	0.005426	0.03554	0.01716	0.07792	0.1676	0.08885	0.130917	0.05897	-0.02409	0.05627	-0.031132	-0.14445
Non-small cell lung cancer	-0.0252813	-0.059605	0.00891729	-0.0587296	0.0986583	0.000429167	0.0391202	0.0232652	0.163658	0.0905375	0.16626	0.214765
Notch signaling pathway	0.00364643	0.0921336	0.129029	0.235711	0.253357	0.170029	-0.0575571	-0.0523179	0.0209236	0.0359607	0.025225	0.108693
Nucleotide excision repair	0.0185112	0.080121	0.0720709	0.138817	0.223427	0.170363	-0.00900561	-0.0384585	-0.0699973	-0.0998024	-0.157218	-0.227273
Olfactory transduction	0.0661	-0.0842	-0.0318111	-0.0926333	0.1177	0.0558222	0.0387889	-0.144263	-0.07578	-0.0367889	-0.293789	0.0853778
One carbon pool by folate	0.137464	0.0913914	0.113543	-0.0923429	-0.164914	-0.252286	0.0695	0.100606	0.081695	-0.10135	-0.362936	-0.318329
Oocyte meiosis	-0.00273104	-0.100283	-0.113632	-0.0865939	-0.0707377	-0.0878722	-0.0177468	-0.0784692	-0.054676	-0.0179247	-0.116764	-0.0333338
Osteoclast differentiation	0.0891107	0.0509942	0.0610502	0.0251592	0.0635376	0.0457854	0.0645249	0.0688136	0.0399917	0.0836051	0.0601369	0.146903
Other glycan degradation	-0.0759067	0.0193638	-0.0173333	0.184533	0.402733	0.427587	0.0333467	0.0158867	-0.0185067	0.0199333	0.24012	0.301565
Other types of O-glycan biosynthesis	0.0553588	0.0536294	0.174012	0.132622	0.0458706	0.290009	0.135374	-0.0296765	-0.109635	-0.0400529	-0.0853706	0.179459
Ovarian steroidogenesis	-0.149844	-0.107357	-0.185686	-0.153288	-0.0539429	0.0702214	0.155421	-0.0186857	0.0648485	-0.0155571	0.023	0.00651429
Oxidative phosphorylation	0.0837442	0.0205018	0.0565995	0.11491	0.040121	0.108546	0.0455611	0.0781491	0.0622131	0.0272866	-0.086427	-0.179929
Oxytocin signaling pathway	0.0269934	0.0148362	-0.0181814	0.0421257	0.00864918	-0.0236279	0.0831549	0.110813	0.190026	0.143689	0.148484	0.286969
p53 signaling pathway	-0.02455	-0.115752	-0.0471711	-0.0401672	-0.0363412	-0.155221	0.0228881	-0.0502926	0.0308702	-0.140869	-0.126014	-0.193936
Pancreatic cancer	-0.0522259	-0.126792	-0.138691	-0.137906	-0.0328833	-0.0793731	-0.0331633	-0.0436606	0.0224296	0.0527259	0.106989	0.124784
Pancreatic secretion	0.0393333	0.0719	-0.0598553	0.0790957	-0.0235933	0.0825133	-0.105937	-0.122333	0.0225233	0.0526033	0.104993	0.14144
Pantothenate and CoA biosynthesis	-0.0388714	-0.0138579	-0.0429304	0.0445	0.0215643	0.0995	0.109557	0.0900586	0.0605786	0.0221143	-0.07995	-0.0295286
Parathyroid hormone synthesis, secretion and action	-0.0145658	-0.0976556	-0.143996	-0.0657256	-0.0130229	-0.0264188	-0.0289267	-0.0443917	0.0414914	0.00519167	0.0091475	0.145226
Parkinson disease	0.0953788	0.0627361	0.0799582	0.0538562	0.00517482	0.0785533	0.0420714	0.0533525	0.067145	0.0401225	-0.0374051	-0.125446
Pathways in cancer	-0.0271514	-0.03822	-0.0581899	-0.0226129	0.0203503	-0.00388004	0.018951	-0.00706664	0.0439719	0.0388077	0.0534131	0.0999361
Pathways of neurodegeneration - multiple diseases	0.028289	0.0199451	0.0203014	0.00430773	-0.0156933	0.0198553	-0.0175226	0.00422534	0.0335223	0.0349339	-0.0211452	-0.0354238
PD-L1 expression and PD-1 checkpoint pathway in cancer	-0.0174577	-0.0486746	-0.0516898	-0.0150917	0.0254581	-0.0892373	-0.0102096	0.010014	0.0737579	0.0217519	0.0814162	0.194442
Pentose and glucuronate interconversions	-0.185962	-0.160715	0.00983846	-0.0673769	-0.116142	-0.132052	-0.07402	0.0651238	0.00900231	0.0296231	-0.0641692	-0.00568461
Pentose phosphate pathway	0.121851	0.062587	0.101999	-0.0329009	-0.0994196	0.0253557	0.0541087	0.0111822	0.00140478	0.0320603	-0.0197943	0.0127757
Peroxisome	0.00973559	-0.0274456	-0.0208156	-0.0109458	0.100194	0.176861	0.0518034	-0.0180024	0.0390507	-0.00882627	0.00641441	0.0887203
Pertussis	0.0260131	-0.0916527	-0.0740923	-0.0235792	-0.04103	-0.0569769	0.0223346	0.0827385	0.0160485	0.120792	0.150012	0.0647538
Phagosome	0.0777168	0.0479821	0.0652966	0.0454315	-0.032089	-0.00163643	0.0246049	0.0414082	0.0138407	0.103318	0.138223	0.125204
Phenylalanine metabolism	0.139783	0.128817	0.260233	0.268633	0.0964	0.0328833	0.0662667	-0.121153	0.103632	-0.0228	-0.0363333	-0.150833
Phosphatidylinositol signaling system	-0.106595	-0.191515	-0.177974	-0.141033	-0.0312434	-0.0675443	0.029497	-0.03695	0.0318328	0.0465925	0.0833354	0.19433
Phospholipase D signaling pathway	-0.189994	-0.249369	-0.194233	-0.0695586	-0.129867	-0.156341	-0.107082	-0.0739144	0.0529101	0.0672135	0.139023	0.218064
Phototransduction	-0.148	0.2	-0.0283	0.103	-0.0435	0.0213	0.0468	-0.00197	-0.00292	-0.0113	0.128	-0.0399
PI3K-Akt signaling pathway	-0.000109459	-0.0246909	0.00722831	-0.00802156	-0.00273818	-0.0386455	0.00573642	-0.0140439	0.00211034	0.0514156	0.0722174	0.117482
Platelet activation	0.0684804	-0.0580213	0.0195051	0.0201467	0.0178876	0.0428449	0.0338671	0.004934	0.063698	0.08964	0.140837	0.200867
Platinum drug resistance	0.105909	-0.0081037	0.108401	0.0110452	0.142937	0.0440739	0.0984385	-0.110835	0.012438	-0.00743043	-0.0954022	-0.119607
Porphyrin and chlorophyll metabolism	-0.0812895	-0.0898526	-0.0523579	-0.0456789	-0.207579	-0.179963	0.00764737	-0.0402368	-0.0333158	-0.106063	-0.149947	-0.133077
PPAR signaling pathway	-0.0147674	0.0158218	0.00378684	-0.00624263	0.0444737	0.199354	0.116989	0.0763	0.137842	0.140118	0.120848	0.20215
Primary bile acid biosynthesis	-0.118525	0.0082	-0.009835	0.0316	0.101025	0.106525	0.20525	-0.06775	0.141525	-0.00015	0.06625	0.28525
Primary immunodeficiency	0.14522	0.077442	0.07733	0.02986	0.07876	-0.009726	-0.056023	-0.04678	-0.11651	-0.1213	0.11875	-0.03261
Prion disease	0.0949189	0.0764407	0.0790769	0.0476588	0.0277905	0.0862692	0.0283759	0.0450288	0.03743	0.011047	-0.0653967	-0.10217
Progesterone-mediated oocyte maturation	0.0270589	-0.0889173	-0.0891312	-0.0341714	-0.000599107	-0.0170511	-0.0397612	-0.124897	-0.0477163	-0.114286	-0.1735	-0.0441018
Prolactin signaling pathway	-0.0411944	-0.0507094	-0.00710472	-0.0240611	0.0267361	-0.0398778	0.0477769	0.0498175	0.106811	0.106711	0.101661	0.167937
Propanoate metabolism	-0.210198	-0.146394	-0.136054	-0.11974	0.0137532	0.171407	0.00653321	0.0635857	-0.0231679	-0.0711435	-0.184571	-0.246579
Prostate cancer	-0.0601036	-0.000407636	-0.0251096	-0.0347784	0.0498635	-0.0391564	0.001634	-0.0177985	0.128263	0.107464	0.11802	0.165392
Proteasome	0.0215618	0.0191415	-0.010669	-0.065325	-0.168022	-0.156405	-0.0232975	0.0258892	-0.00418	-0.00297475	0.0501125	0.0288393
Protein digestion and absorption	0.00855333	-0.00176333	0.0729205	0.0642476	0.132924	0.2656	0.0546762	0.082939	0.0793295	0.11841	0.0405571	-0.00268571
Protein export	0.00103889	-0.0746167	-0.0235778	-0.253137	-0.277606	-0.132572	0.00971056	-0.0952333	-0.132483	-0.119828	-0.228367	-0.0569222
Protein processing in endoplasmic reticulum	0.104533	0.0254996	0.0277282	-0.0366632	-0.0594839	0.0313144	-0.0163802	-0.0687465	-0.0699342	-0.095322	-0.0171748	0.0376603
Proteoglycans in cancer	0.0201953	-0.0901307	-0.0314552	0.0265487	0.0542989	0.0468646	0.0421054	-0.00251544	0.0731321	0.0791952	0.197486	0.212793
Proximal tubule bicarbonate reclamation	0.120168	0.06515	0.0926942	0.120057	0.19455	-0.026025	-0.0446083	-0.0488833	0.0849683	0.136525	0.0305	0.0029825
Purine metabolism	-0.0197991	-0.0818111	-0.0361218	-0.0625377	-0.134846	-0.191579	-0.00611493	0.0227275	-0.00889213	-0.037948	-0.0687718	-0.0892334
Pyrimidine metabolism	-0.0965333	-0.0459067	-0.065159	-0.07376	-0.191784	-0.130047	0.05427	-0.0117927	-0.038671	-0.10821	-0.197033	-0.18309
Pyruvate metabolism	-0.0567734	-0.00848	-0.00667813	0.00524544	-0.0731312	0.0682594	0.0347841	0.0667281	0.0180669	-0.0784359	-0.0660594	-0.225375
Rap1 signaling pathway	-0.0600981	-0.0445604	-0.0260926	0.0157528	0.0545581	0.0303161	0.0284783	0.0287354	0.113911	0.103104	0.156402	0.189678
Ras signaling pathway	-0.0933681	-0.0442443	-0.0512564	-0.0495762	-0.0230855	-0.0752031	-0.0327151	0.00739173	0.0679828	0.10477	0.202513	0.220069
Regulation of actin cytoskeleton	-0.0209567	-0.080116	-0.082238	-0.0643538	-0.0157069	-0.0796653	0.0347154	0.00766423	0.0400386	0.0869857	0.160464	0.253926
Regulation of lipolysis in adipocytes	0.150689	-0.131706	-0.0414641	0.0113335	-0.0955588	-0.0871588	0.0936276	0.0164824	0.0708635	0.08806	0.0888765	0.161818
Relaxin signaling pathway	-0.00581914	-0.048225	-0.0110616	0.0257102	0.0310183	-0.073289	0.0549429	0.0910009	0.0914365	0.122253	0.075429	0.176304
Renal cell carcinoma	0.0121102	-0.0933781	-0.0818295	-0.0621395	0.0110291	-0.0512163	0.0104644	-0.0245388	0.0512372	0.0674233	0.118144	0.223085
Renin secretion	-0.03081	0.0222819	0.0263707	0.121548	0.0924625	0.374163	0.03955	-0.0005375	0.0861237	0.03155	-0.0414275	0.13994
Renin-angiotensin system	-0.04438	-0.02474	0.08578	0.25394	0.22004	0.19071	-0.02294	0.083826	0.09943	0.042972	0.137678	0.13618
Retinol metabolism	-0.1225	-0.0639143	-0.0916143	0.00425343	0.0764857	-0.0497571	0.192674	0.328063	0.192071	0.0686586	0.397271	0.281657
Retrograde endocannabinoid signaling	0.00147422	0.0288397	-0.0108297	0.00242766	-0.0420708	0.0746781	0.00890344	-0.0196134	-0.0252619	-0.0557252	-0.171452	-0.219998
Rheumatoid arthritis	0.140897	0.122348	0.249537	0.245635	0.276217	0.240939	0.200461	0.180348	0.205763	0.261605	0.308253	0.21593
Ribosome	0.127064	0.00348387	-0.0703938	-0.0998533	-0.414497	-0.434712	0.0257185	0.0314929	-0.0454933	-0.114073	-0.182496	-0.340192
Ribosome biogenesis in eukaryotes	-0.00801258	0.0144782	0.0514044	0.122466	-0.0203141	-0.0844556	-0.0319286	0.0489159	0.0685208	0.0722877	0.0462447	-0.0149405
RIG-I-like receptor signaling pathway	-0.110408	-0.0745672	-0.116169	-0.224275	-0.15061	-0.202941	-0.0383336	0.00372423	0.0632333	0.0706305	0.0863379	0.173305
RNA degradation	-0.00104951	-0.0186743	-0.0736532	-2.07e-05	-0.0846715	-0.0638734	0.00164049	0.0463275	0.0351874	-0.0235457	0.0188502	0.0143148
RNA polymerase	0.0903096	0.0839077	0.106279	0.115238	0.0432731	-0.00308923	-0.0549615	0.0577488	0.0379767	0.137338	0.103077	0.0798381
RNA transport	0.0457563	0.0112663	0.0135455	0.0181512	-0.0549794	-0.0723949	0.0417621	0.0273293	0.0094889	0.0290433	0.0449977	0.000573688
Salivary secretion	-0.0696058	-0.113933	-0.104844	0.0424654	-0.0185917	0.0215083	-0.101496	-0.170571	-0.00795838	0.0267125	0.0218542	0.167067
Salmonella infection	-0.00228506	-0.0259891	-0.0618001	-0.121265	-0.0806435	-0.0605711	0.0151382	0.0324665	0.0100741	0.0891469	0.122468	0.139285
Selenocompound metabolism	0.00436923	-0.111692	-0.0138992	-0.0240546	0.0792462	-0.0815608	-0.0935769	0.0449508	0.0819615	0.0424846	-0.0731692	0.0674
Serotonergic synapse	-0.0529925	0.0774916	0.0514406	0.0522459	-0.00382625	0.0807563	-0.005865	-0.0511303	0.138839	0.0632281	0.04024	0.235556
Signaling pathways regulating pluripotency of stem cells	0.0507837	-0.024237	0.0603119	0.097581	0.196662	0.023181	0.0253392	-0.0593468	0.093319	0.0197735	0.000207619	0.0981553
Small cell lung cancer	0.0372424	-0.0874237	-0.0263953	-0.0529107	0.0125715	-0.00384068	0.0623669	0.00679271	0.0389856	0.0098	0.0189258	0.0361066
SNARE interactions in vesicular transport	0.0481357	-0.0348132	0.00439679	-0.0771	-0.142618	-0.340839	-0.0515721	-0.012425	0.0626189	0.0752857	0.0704536	0.202693
Sphingolipid metabolism	-0.0553429	-0.0649238	0.0298952	0.231143	0.112052	0.051781	-0.17711	-0.0996957	-0.0182667	0.0373762	0.0622619	0.186294
Sphingolipid signaling pathway	-0.0354652	-0.0973901	-0.0818843	-0.0518626	-0.0651391	-0.184344	-0.104547	-0.0300578	0.011819	0.0664594	0.0297214	0.126393
Spinocerebellar ataxia	0.0430768	0.0298479	0.0138586	0.0115155	-0.047142	-0.0126253	-0.0275848	-0.0308455	-0.01098	-0.00750505	0.018526	-0.000555053
Spliceosome	0.0675275	0.0209541	0.0597488	0.111241	0.0530763	0.000901818	0.091234	0.0871459	0.108089	0.134258	0.0891971	0.0449345
Staphylococcus aureus infection	0.365038	0.210638	0.586938	0.42125	0.363875	0.309	0.0205	0.225925	0.290675	0.213375	0.22975	-0.0651875
Starch and sucrose metabolism	0.231192	-0.109154	0.400209	0.392925	0.339136	0.418857	-0.156425	-0.0898	-0.159406	-0.0587386	-0.109636	-0.0582786
Steroid biosynthesis	-0.0445092	-0.135658	-0.123863	0.0182117	-0.101242	0.1324	-0.0283333	-0.04635	-0.18935	-0.138417	-0.385592	-0.648392
Steroid hormone biosynthesis	0.173499	0.1706	0.0719722	0.143649	0.1452	0.00756667	0.138544	-0.0167667	0.0652111	0.131044	0.318644	0.210367
Sulfur metabolism	0.0862857	-0.01692	-0.158343	-0.0582571	0.121429	0.184643	-0.149	-0.175386	-0.114629	-0.2772	-0.440371	-0.359271
Synaptic vesicle cycle	-0.026337	-0.00305676	-0.016685	0.0676432	-0.00610541	0.0549176	-0.0499819	0.000350811	0.0435951	0.0447546	0.147422	0.138886
Synthesis and degradation of ketone bodies	-0.2126	-0.0794586	-0.203371	-0.0300343	0.179014	0.272643	0.100557	0.00931429	-0.0949214	-0.170757	-0.263371	-0.2112
Systemic lupus erythematosus	0.302644	0.247456	0.207567	0.121144	0.566189	-0.0568778	0.186667	0.292989	0.379367	0.221778	0.455144	0.3305
T cell receptor signaling pathway	0.0230787	-0.0196513	-0.0499142	-0.0533367	-0.027901	-0.0150819	0.000753269	0.00029125	0.0275387	0.0587115	0.0901565	0.22071
Taste transduction	-0.214983	-0.242417	-0.0756167	-0.030455	0.103833	0.20315	0.19475	-0.0346667	-0.0222333	0.0686667	-0.182683	0.131
Taurine and hypotaurine metabolism	0.01	0.278533	0.144767	0.1079	0.4987	0.202	-0.307867	-0.00843333	0.0350667	-0.0145633	-0.0113	-0.115333
Terpenoid backbone biosynthesis	-0.128419	-0.226588	-0.235992	-0.218027	-0.254375	-0.293294	-0.022005	-0.0233562	-0.0470925	-0.213819	-0.301287	-0.375287
TGF-beta signaling pathway	-0.00254595	-0.0289205	-0.125478	-0.11573	-0.0368757	-0.0783446	-0.0138616	-0.102568	-0.145893	-0.0208695	-0.0305027	-0.0613622
Th1 and Th2 cell differentiation	-0.0120387	-0.00170839	0.00266555	-0.0439326	0.0821419	-0.0452097	0.0368839	0.0382548	-0.0260674	-0.0579161	-0.00720774	0.114936
Th17 cell differentiation	0.0228975	0.003744	-0.0425017	-0.0638853	0.0174963	-0.023235	0.080085	0.0777208	0.0486453	0.0152125	0.0710015	0.125855
Thermogenesis	0.0560978	-0.00506012	0.0345506	0.0968476	0.0435412	0.0962564	0.0230612	0.0386919	0.069189	-0.00643636	-0.0756537	-0.0778858
Thiamine metabolism	-0.0512111	0.0343589	0.0109222	0.0239667	0.109756	0.217667	0.0941611	0.0340222	-0.0280889	-0.0559111	-0.224767	-0.150667
Thyroid cancer	-0.0863333	-0.0598393	-0.0783	0.0330089	0.0364889	-0.104667	0.135854	0.175326	0.336233	0.184294	0.222838	0.296448
Thyroid hormone signaling pathway	-0.00715177	-0.0818904	-0.0234171	0.00436582	0.0398177	-0.0230659	-0.0556148	-0.071119	0.0938329	0.0685813	0.0565328	0.143096
Thyroid hormone synthesis	-0.0318852	-0.0233258	-0.00194742	0.0518519	0.0732684	0.059729	-0.0363129	-0.070829	0.0312355	0.0112516	-0.0898319	-0.0542065
Tight junction	0.0102313	-0.0411608	-0.0345805	-0.103482	-0.078177	-0.100055	0.00700324	0.0466601	0.0496695	0.102057	0.174475	0.205219
TNF signaling pathway	0.00422093	-0.0796474	-0.0641093	-0.161137	-0.0449	-0.0507954	0.0191683	0.0187823	-0.0120961	-0.0038537	-0.0177963	-0.00798815
Toll-like receptor signaling pathway	0.0151984	-0.0472724	-0.0611022	-0.161464	-0.0562529	-0.0957591	-0.0302762	0.0283188	0.00418911	0.05072	0.0818929	0.108811
Toxoplasmosis	0.00887554	0.0289505	-0.00231071	-0.022328	0.0672057	0.0176625	0.00251375	-0.00428973	-0.0527116	0.0317964	0.0407268	0.0719519
Transcriptional misregulation in cancer	-0.0680626	-0.0294492	0.0785404	-0.0145908	0.0844124	0.00789582	0.0658509	0.0106239	0.168606	0.024157	0.18189	0.131708
Tryptophan metabolism	-0.0754122	0.0175089	0.113056	0.102948	0.182806	0.269978	0.0555956	-0.0403056	-0.0255167	-0.151611	-0.150472	-0.242644
Tuberculosis	0.00934229	-0.0352751	-0.00472097	-0.00518257	0.0813803	0.000300157	0.0124351	-0.0333436	-0.0180107	0.0635489	0.0870839	0.102482
Type I diabetes mellitus	0.00483333	0.100903	0.0709333	0.0860833	0.192333	-0.0269	-0.284833	-0.157833	-0.206667	-0.128347	-0.202067	-0.25825
Type II diabetes mellitus	-0.0868111	-0.185063	-0.0711222	-0.164579	-0.0676222	0.0251389	-0.0843556	-0.0284333	-0.0289667	-0.0109222	-0.0415833	0.0632611
Tyrosine metabolism	0.0689583	0.0520417	-0.0806833	0.160573	0.252408	0.1769	0.0590417	-0.0731767	-0.0437008	-0.0303207	-0.0542333	0.0118338
Ubiquinone and other terpenoid-quinone biosynthesis	-0.178743	-0.14	0.0766571	-0.1178	0.496286	0.178114	-0.495643	0.102071	0.158157	-0.399343	0.0114286	-0.452073
Ubiquitin mediated proteolysis	0.00696096	-0.0638787	-0.0885591	-0.120942	-0.137372	-0.085876	0.0198024	-0.056468	-0.0928845	-0.0396139	-0.0480642	0.0336972
Valine, leucine and isoleucine degradation	-0.132513	-0.022536	0.0234695	0.0188586	0.225795	0.323937	0.0341125	0.045184	-0.0299487	-0.1268	-0.239648	-0.251248
Various types of N-glycan biosynthesis	-0.0454667	-0.0592286	0.0345905	0.0297915	0.15194	-0.0105124	0.044481	-0.0260238	0.00729476	-0.0236667	0.0790286	0.111652
Vascular smooth muscle contraction	-0.0236745	-0.10325	-0.0557527	-0.0884666	0.0271409	-0.0229818	0.0104277	0.0378013	0.0374884	0.0699114	0.0671077	0.179482
Vasopressin-regulated water reabsorption	-0.179576	-0.166544	-0.18938	-0.294384	-0.185716	-0.159579	0.009644	-0.0149156	-0.0189732	0.0449156	0.0542892	0.191326
VEGF signaling pathway	0.0679029	-0.0551726	0.0371586	-0.00483429	0.0836943	-0.050299	0.00858486	0.00788571	0.0856971	0.03482	0.0586726	0.169077
Viral carcinogenesis	0.0214807	-0.0377626	0.00452172	-0.0145715	-0.0225141	-0.0370132	-4.3e-05	-0.0336492	0.0248132	0.00542958	0.0198743	0.0482175
Viral myocarditis	0.0063528	0.019736	0.004276	0.002308	0.168884	0.102928	-0.029184	-0.169812	-0.016646	0.0705324	0.0097808	-0.166555
Viral protein interaction with cytokine and cytokine receptor	0.4	0.178	0.525667	0.0766	0.433133	0.1414	-0.0392	-0.0223333	-0.0846667	0.215667	0.201273	0.123667
Vitamin digestion and absorption	-0.293143	-0.107786	-0.469743	-0.053	-0.256814	-0.226714	0.0502714	0.0161429	0.152414	0.0895714	0.113571	0.211143
Wnt signaling pathway	0.0357929	0.0375366	-0.0148653	0.0154019	0.0152357	0.0109243	0.0243304	-0.0007765	0.112318	0.0472026	0.076804	0.137868
Yersinia infection	-0.0197179	-0.118985	-0.110082	-0.0980605	-0.0446596	-0.0996822	0.00537674	-0.00795875	-0.019679	0.0388352	0.106118	0.191195

## Sheet: EDF2B
Pathway	ES_reg	TS_reg
2-Oxocarboxylic acid metabolism	-0.000414833	-0.00410033
ABC transporters	0.00183476	0.00343805
Acute myeloid leukemia	0.000331212	0.00558011
Adherens junction	0.0010612	0.00623171
Adipocytokine signaling pathway	-0.00100319	0.00206765
Adrenergic signaling in cardiomyocytes	-0.000175929	0.00316568
African trypanosomiasis	0.00223459	0.00137267
AGE-RAGE signaling pathway in diabetic complications	0.000693721	0.00411548
Alanine, aspartate and glutamate metabolism	-0.00204782	-0.002164
Alcoholism	-0.000855106	0.00264869
Aldosterone synthesis and secretion	0.00436624	0.000359399
Aldosterone-regulated sodium reabsorption	-0.00180283	0.00379488
Allograft rejection	-0.000570207	0.000298477
alpha-Linolenic acid metabolism	-0.000791715	-0.00401753
Alzheimer disease	0.000160595	-0.00132915
Amino sugar and nucleotide sugar metabolism	0.00193484	0.00326969
Aminoacyl-tRNA biosynthesis	-0.000501366	-0.00375133
Amoebiasis	0.00263015	0.00347574
Amphetamine addiction	0.00164892	0.000489099
AMPK signaling pathway	-0.000666707	0.000870539
Amyotrophic lateral sclerosis	-0.00047393	-0.00103438
Antifolate resistance	0.000444823	0.00061656
Antigen processing and presentation	-0.000137458	0.0018751
Apelin signaling pathway	-0.000832143	0.00427296
Apoptosis	-0.00119896	0.00112595
Apoptosis - multiple species	-0.000259024	-0.0017613
Arachidonic acid metabolism	-0.00017447	-0.00353382
Arginine and proline metabolism	-3.0823e-05	-0.00631925
Arginine biosynthesis	-0.00504491	0.000325186
Arrhythmogenic right ventricular cardiomyopathy	-0.00227585	0.00424202
Ascorbate and aldarate metabolism	0.00291984	-0.00575903
Asthma	-0.00262397	0.00269992
Autoimmune thyroid disease	-0.000570207	0.000298477
Autophagy - animal	0.000671055	0.00538224
Autophagy - other	-0.00461321	0.00564005
Axon guidance	0.00268389	0.00464773
B cell receptor signaling pathway	-0.000977855	0.0038982
Bacterial invasion of epithelial cells	0.000658574	0.00619824
Basal cell carcinoma	-0.00331025	0.00120467
Basal transcription factors	0.000590436	-0.00162788
Base excision repair	0.0031599	-0.00462115
beta-Alanine metabolism	0.00842524	-0.00125863
Bile secretion	0.00224457	0.00480573
Biosynthesis of amino acids	-0.0043084	-0.0044496
Biosynthesis of cofactors	-0.000453145	-0.00348554
Biosynthesis of unsaturated fatty acids	-0.000109431	-0.00169469
Bladder cancer	0.000745238	0.00541833
Breast cancer	0.000264668	0.0025188
Butanoate metabolism	0.00852342	-0.00437057
C-type lectin receptor signaling pathway	0.000448532	0.0029585
Calcium signaling pathway	0.00316255	0.00332869
cAMP signaling pathway	0.00207594	0.00285103
Carbohydrate digestion and absorption	0.00135468	-2.82229e-05
Carbon metabolism	0.000429171	-0.00474717
Cardiac muscle contraction	0.000618611	0.000527502
Cell adhesion molecules	0.00323802	0.00284599
Cell cycle	0.00127565	-0.00106427
Cellular senescence	0.000340206	0.000430649
Central carbon metabolism in cancer	-0.00134813	0.000265483
cGMP-PKG signaling pathway	0.00235543	0.00209156
Chagas disease	-0.00260331	0.000585743
Chemical carcinogenesis - DNA adducts	0.00176186	-0.00323424
Chemical carcinogenesis - receptor activation	0.000487324	0.000795043
Chemokine signaling pathway	0.000819046	0.00410105
Cholesterol metabolism	0.00476971	-0.00480698
Choline metabolism in cancer	0.00161487	0.00549196
Cholinergic synapse	0.00105707	0.00245763
Chronic myeloid leukemia	-0.000837972	0.00286898
Circadian entrainment	0.00299065	0.00144724
Circadian rhythm	-0.00274126	0.00306115
Citrate cycle (TCA cycle)	0.00155641	-0.00492738
Cocaine addiction	0.00104225	0.00185719
Collecting duct acid secretion	0.00356859	0.00442652
Colorectal cancer	-7.32497e-06	0.000877972
Complement and coagulation cascades	-0.00372291	0.00202955
Coronavirus disease - COVID-19	-0.00786721	-0.00222019
Cortisol synthesis and secretion	0.00881809	-0.000454589
Cushing syndrome	0.00349913	0.0013353
Cysteine and methionine metabolism	-0.00103422	-0.00336823
Cytokine-cytokine receptor interaction	-0.00341311	-0.000654769
Cytosolic DNA-sensing pathway	0.000117322	0.00307098
Diabetic cardiomyopathy	0.00100899	-0.00426527
Dilated cardiomyopathy	-0.000299033	0.00311089
DNA replication	0.00551209	-0.010813
Dopaminergic synapse	0.000105017	0.0012562
Drug metabolism - cytochrome P450	0.00107355	-0.00199519
Drug metabolism - other enzymes	-0.00207481	-0.00521503
ECM-receptor interaction	0.00432908	0.00113653
EGFR tyrosine kinase inhibitor resistance	-0.00077771	0.00549064
Endocrine and other factor-regulated calcium reabsorption	0.00180664	0.00556315
Endocrine resistance	0.0012822	0.00358287
Endocytosis	0.000334558	0.00650023
Endometrial cancer	-0.000682786	0.00290945
Epstein-Barr virus infection	-0.00189588	0.000306724
ErbB signaling pathway	0.00138632	0.00514141
Estrogen signaling pathway	-0.000311212	0.00161279
Ether lipid metabolism	0.000222539	0.00495973
Fanconi anemia pathway	0.00377185	-0.00455681
Fat digestion and absorption	0.00155474	0.00383871
Fatty acid biosynthesis	0.00361096	-0.0041143
Fatty acid degradation	0.00793481	-0.00358209
Fatty acid elongation	0.00239268	-0.000619138
Fatty acid metabolism	0.00465751	-0.00253665
Fc epsilon RI signaling pathway	1.11007e-05	0.00200792
Fc gamma R-mediated phagocytosis	-0.000323328	0.005115
Ferroptosis	-0.0031207	3.48443e-05
Fluid shear stress and atherosclerosis	-0.00150347	0.000389757
Focal adhesion	-8.67835e-05	0.00371667
Folate biosynthesis	0.00696213	-0.00260442
FoxO signaling pathway	-1.38753e-05	0.00109416
Fructose and mannose metabolism	-0.00139204	-0.0012702
GABAergic synapse	-0.00161075	0.000605649
Galactose metabolism	0.00381006	0.00180023
Gap junction	-0.000735026	0.00155688
Gastric acid secretion	0.00145806	0.00333091
Gastric cancer	-0.000809258	0.00300139
Glioma	0.000291527	0.00386766
Glucagon signaling pathway	0.00178997	0.000838867
Glutamatergic synapse	0.00142153	0.00117998
Glutathione metabolism	-5.17883e-05	-0.00227313
Glycerolipid metabolism	0.00234655	0.00211417
Glycerophospholipid metabolism	0.000742234	0.00394431
Glycine, serine and threonine metabolism	-0.00288619	-0.00532543
Glycolysis / Gluconeogenesis	-0.00129813	-0.00415156
Glycosaminoglycan biosynthesis - chondroitin sulfate / dermatan sulfate	0.00149894	-0.00426889
Glycosaminoglycan biosynthesis - heparan sulfate / heparin	0.00153847	-0.00151963
Glycosaminoglycan biosynthesis - keratan sulfate	0.00993433	0.00268525
Glycosaminoglycan degradation	0.00604886	0.00766378
Glycosphingolipid biosynthesis - ganglio series	0.0112391	0.00907429
Glycosphingolipid biosynthesis - globo and isoglobo series	0.0112858	0.00920111
Glycosphingolipid biosynthesis - lacto and neolacto series	0.00333377	-0.00117817
Glycosylphosphatidylinositol (GPI)-anchor biosynthesis	0.00179953	0.00270096
Glyoxylate and dicarboxylate metabolism	0.00329003	-0.00650712
GnRH secretion	0.00187137	0.00296426
GnRH signaling pathway	0.00266671	0.00371749
Graft-versus-host disease	-5.67661e-05	-0.000301883
Growth hormone synthesis, secretion and action	0.00232733	0.00337776
Hedgehog signaling pathway	-0.000637029	-0.000277275
Hematopoietic cell lineage	-0.00484294	0.00794455
Hepatitis B	0.000472045	0.00138095
Hepatitis C	-0.00211688	0.00292884
Hepatocellular carcinoma	0.000840489	0.00191017
Herpes simplex virus 1 infection	-0.000378626	0.001434
HIF-1 signaling pathway	-0.000401183	0.000334346
Hippo signaling pathway	-0.00248828	0.00480314
Hippo signaling pathway - multiple species	-0.00333993	0.00741242
Histidine metabolism	0.00296016	-0.00191561
Homologous recombination	0.00567629	-0.00576625
Human cytomegalovirus infection	0.000847094	0.00355469
Human immunodeficiency virus 1 infection	0.00106907	0.00245106
Human papillomavirus infection	-5.5178e-05	0.00321655
Human T-cell leukemia virus 1 infection	3.55005e-06	0.000304439
Huntington disease	-0.000839432	-0.00223773
Hypertrophic cardiomyopathy	-0.000986371	0.00278664
IL-17 signaling pathway	-0.000152755	0.0013955
Inflammatory bowel disease	-0.0026209	0.00213521
Inflammatory mediator regulation of TRP channels	0.00359107	0.00160963
Influenza A	-0.000589775	0.00127791
Inositol phosphate metabolism	0.00119227	0.00506219
Insulin resistance	0.0011187	0.00281338
Insulin secretion	0.00420178	0.00339411
Insulin signaling pathway	0.00242903	0.00484066
Intestinal immune network for IgA production	-0.000274152	-0.00868301
JAK-STAT signaling pathway	-0.0015938	0.00304692
Kaposi sarcoma-associated herpesvirus infection	-0.000271677	0.00177827
Legionellosis	-0.00451262	0.000505547
Leishmaniasis	-0.00418372	0.0016202
Leukocyte transendothelial migration	0.000197414	0.00303411
Linoleic acid metabolism	-0.00941223	-0.00609103
Lipid and atherosclerosis	3.47908e-05	0.00202925
Long-term depression	0.000604439	0.0041869
Long-term potentiation	0.00403935	0.00524764
Longevity regulating pathway	0.00131037	0.00305311
Longevity regulating pathway - multiple species	-0.00125156	0.00125279
Lysine degradation	0.00630944	-0.000883715
Lysosome	0.00482608	0.00442247
Malaria	-0.00183726	-0.0026825
Mannose type O-glycan biosynthesis	0.00604823	0.00191614
MAPK signaling pathway	0.000488994	0.00278738
Maturity onset diabetes of the young	-0.0126293	-0.00370482
Measles	-0.00265919	0.00238488
Melanogenesis	0.00128789	0.00559191
Melanoma	-0.000216866	0.00297563
Metabolic pathways	0.000807403	-0.0013753
Metabolism of xenobiotics by cytochrome P450	-0.000535788	-0.00341003
MicroRNAs in cancer	-0.000305851	0.00241243
Mineral absorption	-0.00194947	0.00194328
Mismatch repair	0.00632101	-0.00879345
Mitophagy - animal	0.00047833	0.00571308
Morphine addiction	-0.0017295	0.00163225
mRNA surveillance pathway	-0.000254653	2.70107e-05
mTOR signaling pathway	0.000243559	0.00393871
Mucin type O-glycan biosynthesis	0.00449687	0.00565588
N-Glycan biosynthesis	0.00165597	0.00186201
Natural killer cell mediated cytotoxicity	0.00171721	0.00235474
Necroptosis	-5.49179e-05	0.00272798
Neuroactive ligand-receptor interaction	0.00141102	0.00341896
Neurotrophin signaling pathway	0.000949687	0.00312188
Neutrophil extracellular trap formation	-0.000775068	0.000717257
NF-kappa B signaling pathway	0.00120845	0.00443814
Nicotinate and nicotinamide metabolism	0.0028601	0.000483116
Nitrogen metabolism	-0.00365286	-0.00473177
NOD-like receptor signaling pathway	-0.000257417	0.00250019
Non-alcoholic fatty liver disease	0.000332271	-0.00457886
Non-homologous end-joining	0.00192249	-0.00473947
Non-small cell lung cancer	0.0014406	0.00347273
Notch signaling pathway	0.00224161	0.00306596
Nucleotide excision repair	0.00284125	-0.00438033
Olfactory transduction	0.00246316	0.0015264
One carbon pool by folate	-0.00782451	-0.0100348
Oocyte meiosis	-0.000386938	-0.000126673
Osteoclast differentiation	-0.000263698	0.00171527
Other glycan degradation	0.0103954	0.00699109
Other types of O-glycan biosynthesis	0.00362307	0.002935
Ovarian steroidogenesis	0.0048317	-0.00138378
Oxidative phosphorylation	0.000671655	-0.00557022
Oxytocin signaling pathway	-0.000871392	0.00346141
p53 signaling pathway	-0.00183705	-0.00425788
Pancreatic cancer	0.000979745	0.003478
Pancreatic secretion	0.000590606	0.00509653
Pantothenate and CoA biosynthesis	0.00251132	-0.00315229
Parathyroid hormone synthesis, secretion and action	0.00128867	0.00334201
Parkinson disease	-0.000316163	-0.00404225
Pathways in cancer	0.000944074	0.00182841
Pathways of neurodegeneration - multiple diseases	-0.000189798	-0.000983039
PD-L1 expression and PD-1 checkpoint pathway in cancer	-0.000808777	0.0038787
Pentose and glucuronate interconversions	-0.000341395	-0.000409095
Pentose phosphate pathway	-0.00184108	-0.000512255
Peroxisome	0.00436354	0.00128038
Pertussis	-0.000431943	0.000857785
Phagosome	-0.00175645	0.00238029
Phenylalanine metabolism	-0.00359049	-0.00346527
Phosphatidylinositol signaling system	0.00234112	0.00409097
Phospholipase D signaling pathway	0.000818881	0.00623422
Phototransduction	-0.000391344	-0.000510363
PI3K-Akt signaling pathway	-0.000608681	0.00268273
Platelet activation	0.000593827	0.00385937
Platinum drug resistance	0.000248385	-0.00300197
Porphyrin and chlorophyll metabolism	-0.00294812	-0.00278209
PPAR signaling pathway	0.00424736	0.00188733
Primary bile acid biosynthesis	0.0034878	0.0039162
Primary immunodeficiency	-0.00203804	0.00182832
Prion disease	-9.11789e-05	-0.0032788
Progesterone-mediated oocyte maturation	0.000695388	0.000108748
Prolactin signaling pathway	0.000206412	0.00220467
Propanoate metabolism	0.00756249	-0.00621487
Prostate cancer	0.000302382	0.00306682
Proteasome	-0.00397352	0.000885948
Protein digestion and absorption	0.00527055	-0.0017544
Protein export	-0.00224703	-0.00060077
Protein processing in endoplasmic reticulum	-0.000694085	0.00201031
Proteoglycans in cancer	0.00172736	0.00434662
Proximal tubule bicarbonate reclamation	-0.00197323	0.000189123
Purine metabolism	-0.00332933	-0.00214821
Pyrimidine metabolism	-0.00183449	-0.00465643
Pyruvate metabolism	0.00148385	-0.00568451
Rap1 signaling pathway	0.0017654	0.00324004
Ras signaling pathway	-3.35879e-05	0.00510102
Regulation of actin cytoskeleton	-0.000185809	0.00515563
Regulation of lipolysis in adipocytes	-0.00242853	0.00211782
Relaxin signaling pathway	-0.000980213	0.00190218
Renal cell carcinoma	0.000339469	0.00476572
Renin secretion	0.00730807	0.00166404
Renin-angiotensin system	0.00380632	0.00232037
Retinol metabolism	0.00133561	0.0020833
Retrograde endocannabinoid signaling	0.00108465	-0.00499312
Rheumatoid arthritis	0.00177395	0.000862538
Ribosome	-0.0111652	-0.00778699
Ribosome biogenesis in eukaryotes	-0.00273498	-0.000736504
RIG-I-like receptor signaling pathway	-0.00169985	0.00373612
RNA degradation	-0.00122577	-0.000153229
RNA polymerase	-0.00229282	0.00165547
RNA transport	-0.00236804	-0.000477902
Salivary secretion	0.00201309	0.00576717
Salmonella infection	-0.000509002	0.00279629
Selenocompound metabolism	-0.000243377	0.000891822
Serotonergic synapse	0.000943982	0.00445203
Signaling pathways regulating pluripotency of stem cells	0.000495728	0.00161577
Small cell lung cancer	0.000710567	-5.53351e-05
SNARE interactions in vesicular transport	-0.00736778	0.00449077
Sphingolipid metabolism	0.0012106	0.00653734
Sphingolipid signaling pathway	-0.00237698	0.00368773
Spinocerebellar ataxia	-0.00120723	0.000666975
Spliceosome	-0.00127073	-0.00111617
Staphylococcus aureus infection	-0.00148848	-0.0043496
Starch and sucrose metabolism	0.00500629	0.00149626
Steroid biosynthesis	0.003934	-0.0130451
Steroid hormone biosynthesis	-0.00276592	0.00408603
Sulfur metabolism	0.00489636	-0.00548091
Synaptic vesicle cycle	0.00103365	0.00367004
Synthesis and degradation of ketone bodies	0.00994074	-0.0056799
Systemic lupus erythematosus	-0.00387921	0.00222225
T cell receptor signaling pathway	2.72591e-05	0.00462733
Taste transduction	0.00863165	0.000162288
Taurine and hypotaurine metabolism	0.00347738	0.000321375
Terpenoid backbone biosynthesis	-0.00228393	-0.00800535
TGF-beta signaling pathway	-0.000294967	0.000470207
Th1 and Th2 cell differentiation	-0.000118602	0.00193762
Th17 cell differentiation	-2.73996e-05	0.00123703
Thermogenesis	0.00105814	-0.00289377
Thiamine metabolism	0.0049521	-0.00505847
Thyroid cancer	-0.000525203	0.0020677
Thyroid hormone signaling pathway	0.000491229	0.00354084
Thyroid hormone synthesis	0.00176518	-0.000885674
Tight junction	-0.0015125	0.00409513
TNF signaling pathway	0.000425663	-0.000497436
Toll-like receptor signaling pathway	-0.000864156	0.00254146
Toxoplasmosis	0.000580664	0.00192587
Transcriptional misregulation in cancer	0.00105938	0.00185027
Tryptophan metabolism	0.00577968	-0.00538506
Tuberculosis	0.000681642	0.00264212
Type I diabetes mellitus	-0.00102052	-0.000869457
Type II diabetes mellitus	0.00334766	0.00226399
Tyrosine metabolism	0.00359624	0.000328834
Ubiquinone and other terpenoid-quinone biosynthesis	0.00897599	-0.00539014
Ubiquitin mediated proteolysis	-0.00100452	0.00135036
Valine, leucine and isoleucine degradation	0.00874296	-0.00653523
Various types of N-glycan biosynthesis	0.0010902	0.00248048
Vascular smooth muscle contraction	0.00135538	0.00320033
Vasopressin-regulated water reabsorption	0.000919748	0.0041975
VEGF signaling pathway	-0.000873528	0.00298866
Viral carcinogenesis	-0.00072386	0.00118431
Viral myocarditis	0.00277207	-0.00176701
Viral protein interaction with cytokine and cytokine receptor	-0.00239753	0.00410767
Vitamin digestion and absorption	-9.56436e-05	0.00314889
Wnt signaling pathway	-0.00025453	0.0021861
Yersinia infection	-0.000166346	0.00446749

## Sheet: EDF2C
Pathway	ES_reg_coeff	TS_reg_coeff	direction
Calcium signaling pathway	0.00316255	0.00332869	ESup_TSup
cGMP-PKG signaling pathway	0.00235543	0.00209156	ESup_TSup
Glycerolipid metabolism	0.00234654	0.00211417	ESup_TSup
N-Glycan biosynthesis	0.00165597	0.00186201	ESup_TSup
Glutamatergic synapse	0.00142153	0.00117998	ESup_TSup
Cardiac muscle contraction	0.000618611	0.000527502	ESup_TSup
Chemical carcinogenesis - receptor activation	0.000487324	0.000795043	ESup_TSup
Antifolate resistance	0.000444823	0.00061656	ESup_TSup
Cellular senescence	0.000340206	0.000430649	ESup_TSup
Human T-cell leukemia virus 1 infection	3.55e-06	0.000304439	ESup_TSup
Graft-versus-host disease	-5.68e-05	-0.000301883	ESdown_TSdown
Pentose and glucuronate interconversions	-0.000341395	-0.000409095	ESdown_TSdown
Phototransduction	-0.000391344	-0.000510363	ESdown_TSdown
Type I diabetes mellitus	-0.00102052	-0.000869457	ESdown_TSdown
Spliceosome	-0.00127073	-0.00111617	ESdown_TSdown
Fructose and mannose metabolism	-0.00139204	-0.0012702	ESdown_TSdown
Alanine, aspartate and glutamate metabolism	-0.00204782	-0.002164	ESdown_TSdown
Porphyrin and chlorophyll metabolism	-0.00294812	-0.00278209	ESdown_TSdown
Phenylalanine metabolism	-0.00359049	-0.00346527	ESdown_TSdown
Biosynthesis of amino acids	-0.0043084	-0.0044496	ESdown_TSdown
