# Supplementary material for: FOXO1-mediated lipid metabolism maintains mammalian embryos in dormancy
Source: Nat Cell Biol. 2024 Jan 4;26(2):181–93. doi: 10.1038/s41556-023-01325-3 (PMC10866708; doi:10.1038/s41556-023-01325-3)
Supplement: Supplementary file 24 — Statistical source data. [file 41556_2023_1325_MOESM24_ESM.xlsx]

## Sheet: EDF3A
UP										DOWN
gene	0h	1h	3h	6h	12h	24h	48h	cluster		gene	0h	1h	3h	6h	12h	24h	48h	cluster
Acap2	1.09638	0.331376	-1.13579	-0.269191	-0.943082	-0.543037	1.46334	clust_1		Mar2	1.1897	0.658305	0.793177	0.379812	-0.541944	-1.31479	-1.16426	clust_1
Acat1	-0.273663	0.446675	-0.0556418	0.234703	-1.0537	-1.11735	1.81897	clust_1		Aars2	0.845905	0.851224	1.05817	-0.0781505	-0.201932	-0.831479	-1.64374	clust_1
Aff4	2.03984	-0.775143	-0.927838	-0.503332	-0.20543	0.26536	0.10654	clust_1		Acaa2	1.24144	1.4123	-0.367958	0.211293	-0.491643	-0.877032	-1.1284	clust_1
Ahcyl1	0.910906	-0.625048	-0.691756	-0.762785	-0.365963	-0.329877	1.86452	clust_1		Acadsb	0.705724	1.24431	0.713905	0.377179	-0.646425	-1.28843	-1.10626	clust_1
Ankle2	1.59243	0.123996	-1.11507	-0.977951	-0.363472	-0.279212	1.01928	clust_1		Acadvl	1.22028	0.690298	0.604155	0.51818	-0.545317	-1.31253	-1.17507	clust_1
Arhgef12	0.371537	0.189998	-0.941127	-0.977188	-0.668731	0.150579	1.87493	clust_1		Aco2	1.05978	0.369851	0.985371	0.633205	-0.617382	-1.34298	-1.08785	clust_1
Atp6v1f	1.60019	-0.461182	-1.21339	-0.491789	-0.559055	0.0301978	1.09502	clust_1		Acot13	0.845263	1.06447	0.502574	0.513818	-0.253494	-1.34404	-1.32859	clust_1
Atp6v1h	0.999507	-1.26765	-0.55003	-0.223533	0.859407	-0.978046	1.16034	clust_1		Acsf2	0.73076	0.774045	0.95531	0.643451	-0.570599	-1.20879	-1.32417	clust_1
Calu	1.34982	-0.181187	-0.950969	-0.409329	-0.851648	-0.428006	1.47131	clust_1		Adi1	1.45649	0.689136	0.71711	-0.129162	-0.454243	-0.954232	-1.3251	clust_1
Ccdc51	1.32905	-0.768093	-0.860645	-0.738977	-0.08912	-0.361573	1.48936	clust_1		Akap1	1.40114	0.942253	0.351397	-0.0508805	-0.437037	-0.658045	-1.54883	clust_1
Cct5	1.65757	0.0970983	-0.361029	-1.18724	-0.899377	-0.225419	0.918399	clust_1		Aldh5a1	1.24802	1.15803	0.0783257	0.272431	-0.385968	-1.36103	-1.0098	clust_1
Cd97	0.64918	1.26341	-0.464521	-1.0544	-1.10576	-0.411597	1.12369	clust_1		Aldoc	1.21383	1.03842	0.0969002	0.415306	-0.298406	-0.971594	-1.49446	clust_1
Cgnl1	1.3246	0.488289	-0.723029	-1.37287	-0.814063	0.139273	0.957792	clust_1		Anln	0.88338	0.79863	0.59753	0.558586	-0.58102	-1.84546	-0.411641	clust_1
Chid1	1.10821	-0.577905	-0.61328	-0.949744	-0.543588	-0.112377	1.68868	clust_1		Atad1	1.13776	0.537316	0.533297	0.341262	-0.540092	-1.92811	-0.0814396	clust_1
Chmp1a	1.60359	-0.204157	-1.20957	-0.540434	-0.844599	0.917062	0.278107	clust_1		Atf7ip	0.870242	0.935987	0.467835	0.227207	-0.427934	-1.97572	-0.0976205	clust_1
Chmp4b	1.09467	-1.14422	-0.249661	-0.535906	-1.01298	0.471806	1.3763	clust_1		Atp1b3	0.781175	0.880027	1.06899	0.168261	-0.312256	-1.32896	-1.25723	clust_1
Ckap5	1.39731	0.0224541	-0.863151	-0.492919	-0.281455	-1.10687	1.32463	clust_1		Atp5a1	1.0794	0.620618	0.904325	0.358336	-0.367703	-1.27119	-1.32378	clust_1
Cmas	0.85717	-0.667275	-0.839894	-0.876346	-0.254726	-0.0302255	1.8113	clust_1		Atp5b	0.609897	1.03154	1.2174	-0.193998	-0.267104	-1.42061	-0.977122	clust_1
Cnot1	1.26906	-0.290483	-0.895895	-0.869524	-0.807524	0.155581	1.43879	clust_1		Atp5j	1.13253	0.208168	0.890683	0.753773	-0.662707	-0.864148	-1.4583	clust_1
Cnot3	0.868583	0.405166	-1.03978	-1.36183	-0.354097	0.0619375	1.42002	clust_1		Bag2	1.22874	0.876407	0.619494	0.01482	-0.181798	-1.14794	-1.40972	clust_1
Col4a2	1.25052	0.442466	-0.0573934	-1.78369	-0.434502	-0.299068	0.881668	clust_1		Baz1a	1.06192	1.17113	0.506362	0.0272408	-0.282051	-1.04548	-1.43912	clust_1
Cpsf7	0.609047	-0.90459	-1.14876	1.57711	-0.165141	-0.682425	0.714754	clust_1		Bcam	1.44641	0.678749	0.573207	0.122312	-0.42448	-1.03589	-1.3603	clust_1
Cst3	0.851084	0.212627	-1.35709	-0.990442	-0.457763	0.28699	1.4546	clust_1		Bptf	1.1188	1.05677	0.685398	0.034471	-0.502776	-1.3469	-1.04576	clust_1
Cul4a	1.32407	0.439546	-0.500498	-0.624112	-0.980189	-0.923632	1.26481	clust_1		Bysl	0.953443	1.32361	0.781413	-0.464823	-0.444715	-1.12739	-1.02154	clust_1
Cul7	1.19078	-0.548794	-0.892146	-1.02643	-0.602413	0.550171	1.32883	clust_1		Cad	1.35515	0.904332	0.328106	0.222966	-0.394863	-0.968367	-1.44732	clust_1
Dcaf5	1.21259	0.0219612	-0.232103	-0.388574	-0.774751	-1.28175	1.44262	clust_1		Camsap3	1.0719	0.7814	0.569742	0.623499	-0.511316	-1.10645	-1.42878	clust_1
Dennd4c	0.940618	-0.423747	-0.16466	-0.578262	-0.518693	-1.04675	1.79149	clust_1		Cat	1.11754	0.701389	0.479725	0.602188	-0.212781	-1.40834	-1.27972	clust_1
Dhps	1.09308	-0.0149292	-0.114633	-1.29169	-1.30979	0.636838	1.00113	clust_1		Ccnb1	1.46107	0.964938	0.254855	0.108427	-0.581074	-1.30625	-0.90196	clust_1
Dot1l	1.27834	-0.492636	-0.836427	-1.35853	-0.154733	0.375189	1.18879	clust_1		Chchd5	0.942805	0.942283	0.594274	0.332811	-0.44688	-0.565277	-1.80002	clust_1
Dync1h1	1.19013	-0.512341	-1.26096	-0.839669	-0.223032	0.265333	1.38053	clust_1		Clns1a	1.30504	0.87175	0.510857	0.111591	-0.27463	-1.2373	-1.28731	clust_1
Dynlrb1	1.53259	-0.281192	-0.204911	-0.468756	-1.13364	-0.689182	1.2451	clust_1		Coa3	1.39591	0.782609	0.607154	0.135814	-0.621797	-1.25226	-1.04743	clust_1
Ecm29	1.53154	-0.55804	-0.641848	-0.27902	-0.788512	-0.622173	1.35805	clust_1		Cpox	0.645517	1.09082	0.906504	0.499344	-1.12557	-1.11335	-0.903257	clust_1
Ehd4	0.984807	-0.49926	-0.940822	-0.601229	-0.746484	0.0794066	1.72358	clust_1		Csde1	1.39419	0.869576	0.597456	-0.0758898	-0.445036	-1.19039	-1.1499	clust_1
Epcam	0.187914	-0.195255	-0.555819	-0.579165	-0.123611	-0.861291	2.12723	clust_1		Cth	1.02976	0.742147	0.559271	0.658851	-0.364714	-1.13546	-1.48985	clust_1
Erlec1	0.449668	-0.317785	-0.806673	-0.344303	-0.852169	-0.171288	2.04255	clust_1		Cyc1	0.594584	0.447685	1.205	0.742303	-1.28818	-1.26071	-0.440677	clust_1
Erlin1	0.814294	-0.0907964	-0.912938	-0.708339	-0.979242	0.140713	1.73631	clust_1		Cyr61	-1.17511	0.604717	1.12161	0.542079	-1.60223	0.304094	0.204844	clust_1
Exoc6b	1.00494	-1.24146	-0.332216	-0.04446	-1.01189	0.108217	1.51687	clust_1		Dap3	1.21245	0.96261	0.52968	0.264715	-0.619033	-1.4068	-0.943622	clust_1
Fyttd1	0.492674	0.515871	-1.23045	-0.298121	-0.878446	-0.334872	1.73334	clust_1		Dctn3	0.891207	0.996514	0.945456	-0.384793	-0.400065	-0.34855	-1.69977	clust_1
Gabarapl2	1.34329	-0.84633	-0.919843	-0.845397	-0.369523	0.349466	1.28834	clust_1		Ddah1	1.20787	1.25101	-0.00940703	0.0023591	-0.131816	-1.52559	-0.794435	clust_1
Gga2	1.43368	0.265535	-0.628829	-0.991594	-1.14089	-0.0300674	1.09216	clust_1		Ddx28	0.927012	0.637648	0.766003	0.813352	-0.756297	-1.01615	-1.37157	clust_1
Grcc10	0.624756	0.466454	-0.233788	-0.975454	-1.6518	0.671189	1.09864	clust_1		Ddx5	0.781611	0.971908	0.621689	0.653406	-0.445718	-1.07156	-1.51134	clust_1
Hax1	1.03279	-1.24743	1.30647	-1.17356	-0.336953	0.423795	-0.00512242	clust_1		Ddx56	1.48583	0.530591	0.417585	0.50296	-0.606553	-1.17318	-1.15724	clust_1
Hectd1	1.00232	-0.20548	-0.924737	-1.50261	-0.25396	0.936228	0.948231	clust_1		Dgcr8	1.32066	1.12062	0.568548	-0.366074	-0.952833	-1.16587	-0.525052	clust_1
Hmces	1.21267	0.00275832	0.201382	-1.38946	-1.14017	-0.00886662	1.12169	clust_1		Dnmt1	1.14632	0.457124	0.829319	0.6012	-0.674953	-1.48751	-0.871507	clust_1
Hsd17b11	0.881046	-0.229895	-0.404993	-0.809686	-0.879318	-0.404896	1.84774	clust_1		Dnmt3b	1.22065	0.776648	0.384568	0.317264	-0.0858953	-0.962826	-1.65041	clust_1
Ipo4	1.29856	0.0561667	-0.461886	-0.69333	-1.42917	-0.0246949	1.25436	clust_1		Dut	1.08162	1.18779	0.257579	0.341474	-0.409682	-1.38046	-1.07833	clust_1
Itga5	0.390007	-0.518036	-0.313997	-0.395228	-1.16448	0.00959639	1.99214	clust_1		Ecsit	1.28657	0.685259	0.373806	0.585412	-0.617108	-0.747848	-1.56609	clust_1
Itga6	0.710541	0.0131339	-1.18153	-0.607746	-0.844082	0.182292	1.72739	clust_1		Eef1a1	1.11161	1.16359	0.628791	-0.279474	-0.268	-0.967872	-1.38864	clust_1
Lamtor1	1.01784	-0.976663	-1.34851	0.849722	-0.520449	-0.111155	1.08922	clust_1		Eef2	1.28314	0.703729	0.424535	0.3229	-0.21568	-0.837654	-1.68097	clust_1
Lemd2	0.680775	-0.41471	-0.462609	-1.18831	-0.49798	0.0146118	1.86823	clust_1		Ephx1	1.15164	0.881436	0.305513	0.536241	-0.419101	-0.824798	-1.63094	clust_1
Lsr	1.06927	-1.44821	-0.789038	0.537985	-0.669641	0.123325	1.17631	clust_1		Fads1	1.33541	0.966256	0.547805	-0.0447094	-0.446176	-1.19375	-1.16483	clust_1
Man2c1	0.677815	-0.30305	-0.786421	-0.923612	-0.376155	-0.233149	1.94457	clust_1		Fam208a	1.05003	0.495818	0.928166	0.31654	-1.70573	-0.232592	-0.852225	clust_1
Map3k4	0.91292	0.109919	-0.166679	-1.06803	-1.38119	0.160353	1.4327	clust_1		Fasn	1.28757	0.84625	0.355556	0.0170216	-0.164389	-0.566927	-1.77508	clust_1
Med15	1.44297	-0.0740586	-1.41142	-0.796013	-0.488923	0.375185	0.952257	clust_1		Fkbp3	1.3541	0.550322	0.672046	0.48088	-0.899187	-0.931913	-1.22624	clust_1
Mkln1	1.61412	0.166203	-0.728755	-1.46945	-0.387547	0.0848667	0.720566	clust_1		Fkbp9	1.26293	0.910762	0.518044	0.199094	-0.433538	-1.05483	-1.40246	clust_1
Mov10	0.742482	-0.563318	-0.758611	-0.382111	-0.758611	-0.225022	1.94519	clust_1		Fto	1.21223	0.854996	0.558938	0.419159	-0.70561	-0.974428	-1.36528	clust_1
Mrfap1	1.67417	0.173597	-1.25379	-1.07293	-0.209759	0.0591505	0.629557	clust_1		Fxr1	1.02631	1.07542	0.577183	0.325525	-1.19479	-0.526597	-1.28305	clust_1
Mtmr3	0.881533	-0.26713	-1.13315	-0.299869	-1.10518	0.367909	1.55589	clust_1		Gars	1.24473	0.614122	0.737814	-0.285921	-0.25268	-0.233503	-1.82456	clust_1
Mycbp2	1.3272	0.176701	-1.25021	-0.223647	-1.10173	-0.0990757	1.17075	clust_1		Gcat	1.02197	0.969228	0.683054	0.244539	-0.578162	-0.714085	-1.62654	clust_1
Naa35	1.60494	-1.02641	-0.90337	-0.304027	-0.727067	0.593558	0.762378	clust_1		Gcsh	1.13884	1.02317	0.622337	0.034653	-0.366034	-0.976327	-1.47664	clust_1
Nck1	0.906648	-0.371563	-1.55881	-0.486478	-0.0896591	0.0631861	1.53667	clust_1		Gfm1	1.04969	0.795286	0.778097	0.276664	-0.285259	-1.10158	-1.51289	clust_1
Ndc1	0.0328182	0.785328	-1.23744	-1.34608	0.304676	0.0672641	1.39343	clust_1		Ghitm	1.508	0.794632	0.237428	0.297702	-0.527718	-1.19299	-1.11705	clust_1
Ndel1	0.710703	-0.127674	-0.836486	-1.53652	-0.333629	0.900778	1.22282	clust_1		Gldc	1.10118	0.633276	0.628531	0.47585	-0.145794	-1.10428	-1.58876	clust_1
Nek7	0.857318	-0.173396	-0.637567	-0.986033	-0.725795	-0.152787	1.81826	clust_1		Glrx3	1.30037	0.838893	0.387856	0.112424	-0.230315	-0.711149	-1.69807	clust_1
Nek9	1.52532	-0.338054	-0.892207	0.327003	-0.676265	-1.02108	1.07528	clust_1		Glud1	0.986229	0.703131	0.812132	0.328901	-0.11119	-1.52668	-1.19253	clust_1
Npepps	1.64866	-0.0352346	-0.692574	-1.21202	-0.399219	-0.338306	1.02869	clust_1		Gm20671;Pisd	1.13171	0.789934	0.929609	0.154491	-0.640937	-1.17167	-1.19314	clust_1
Nsf	0.836656	-0.632523	-1.02447	-0.250207	-0.875402	0.221948	1.724	clust_1		Gnb2l1	1.49476	1.14532	-0.0764747	-0.104423	-1.02888	-0.293448	-1.13687	clust_1
Nucb1	1.22633	-0.389466	0.0279909	-1.12681	-0.959795	-0.227696	1.44944	clust_1		Got2	0.709635	1.18895	0.810665	0.307702	-0.599239	-1.05198	-1.36573	clust_1
Opa1	1.44884	0.147025	-0.570902	-0.455867	-1.2132	-0.590701	1.2348	clust_1		Grpel1	0.869068	0.825623	0.692984	0.584671	-0.429669	-0.868983	-1.67369	clust_1
Pard3	1.21388	-0.869659	-0.947315	-0.751159	-0.319103	0.201598	1.47176	clust_1		Grsf1	0.956895	0.655474	0.528773	0.68379	-0.55145	-1.85056	-0.422922	clust_1
Pdcl3	1.40975	-0.158063	-1.60294	-0.573768	-0.101997	-0.0114754	1.03849	clust_1		Gtf2i	1.4243	0.749111	0.483623	0.257566	-0.680674	-1.39215	-0.841773	clust_1
Pkn1	0.780627	-0.741264	-0.31264	-0.417577	-1.13438	0.0136013	1.81164	clust_1		Gtf3c1	1.19376	0.776271	0.936552	-0.215067	-0.469615	-0.68668	-1.53522	clust_1
Pkn2	1.22639	-0.296175	-0.699111	-0.973353	-0.940002	0.26083	1.42142	clust_1		Gtse1	1.01338	0.766689	0.678454	0.547718	-0.397001	-1.4825	-1.12673	clust_1
Plod3	1.74525	-0.527513	-0.464793	-0.875749	-0.973239	0.278753	0.817289	clust_1		Hells	1.15243	0.901252	0.828048	-0.0691508	-0.680312	-1.53148	-0.600782	clust_1
Plxnb2	0.875279	-0.846204	-0.804452	-0.283308	-0.729491	-0.0168111	1.80499	clust_1		Hibch	1.34071	0.41141	0.79022	0.369831	-0.569241	-1.4903	-0.85263	clust_1
Ppfibp1	1.00107	-0.636628	-0.993206	-0.773626	-0.381838	0.0952217	1.689	clust_1		Hjurp	0.70166	0.901298	0.502881	0.798165	-0.158193	-1.30005	-1.44576	clust_1
Ppib	1.11774	0.683333	-0.699956	-1.25628	-0.98204	0.0188181	1.11839	clust_1		Hk1	0.982318	0.685213	1.00244	0.357284	-0.508559	-1.22435	-1.29435	clust_1
Prkci	1.20405	-0.271658	-1.61262	-0.658571	-0.222618	0.486077	1.07534	clust_1		Hmgcs1	1.37243	1.20684	0.225368	-0.131089	-0.525274	-1.13957	-1.0087	clust_1
Rab12	0.509257	-0.302164	0.0972423	-0.99176	-1.15067	0.0126884	1.82541	clust_1		Hmmr	1.06694	0.914567	0.492975	0.257707	-0.311293	-1.79718	-0.623713	clust_1
Rabgef1	0.894123	-0.659767	-0.890577	-0.807955	-0.493766	0.217802	1.74014	clust_1		Hsdl2	0.931446	0.99733	0.347566	0.855305	-0.941309	-1.11154	-1.0788	clust_1
Raf1	0.935574	-0.933717	-1.11278	-0.107042	-0.468792	0.0185154	1.66824	clust_1		Hsp90b1	1.23911	1.03986	0.621462	-0.538996	-1.16941	-0.0353788	-1.15664	clust_1
Rars	1.1983	-0.415731	-0.954254	-1.1269	-0.321113	0.17901	1.44068	clust_1		Hspd1	0.188027	1.05998	1.07009	0.711936	-0.719688	-1.18958	-1.12076	clust_1
Rela	0.668047	-0.322791	-0.70135	-0.322192	-0.118249	-1.1055	1.90203	clust_1		Hsph1	1.35866	0.813125	0.485904	0.200275	-0.460348	-0.943412	-1.4542	clust_1
Rhpn2	0.829285	0.895734	-0.232719	-1.88115	-0.299993	-0.198639	0.887479	clust_1		Idh3a	-0.0646865	0.908503	0.769354	0.901089	-1.14224	-1.55797	0.185953	clust_1
Rnf17	1.09991	0.0533962	-1.91893	-0.462371	0.223455	0.0919271	0.912612	clust_1		Immt	0.939713	0.285774	0.895478	0.752068	-0.352669	-1.68872	-0.831642	clust_1
Rnf31	1.23382	-0.312281	-1.43758	-0.938247	-0.134905	0.518698	1.0705	clust_1		Impdh2	1.55213	0.885723	0.0358722	0.148738	-0.58183	-1.44597	-0.594662	clust_1
Rsu1	0.417809	0.262739	-1.23518	-0.831208	-0.673152	0.334176	1.72482	clust_1		Iscu	0.732313	0.672181	1.46021	-0.139972	-0.531696	-0.802661	-1.39037	clust_1
Scamp1	0.436463	-0.0931864	-0.850202	-0.528753	-0.921809	-0.0294194	1.98691	clust_1		Ivd	1.25289	0.932	0.620033	0.170058	-0.648645	-1.05913	-1.2672	clust_1
Sepsecs	0.479981	-0.0462803	-0.854703	-0.753424	-1.14241	0.668346	1.64849	clust_1		Kars	1.45159	0.738608	0.695864	-0.270656	-0.296614	-1.07733	-1.24147	clust_1
Serpinb6	1.30198	-1.0337	-1.25127	-0.426292	0.0408447	0.159357	1.20907	clust_1		Kdm1a	1.54894	1.04106	0.149806	-0.182828	-0.667215	-1.28425	-0.605512	clust_1
Skiv2l	1.4439	0.22174	-0.842783	-1.26585	-0.755339	0.235306	0.963028	clust_1		Kiaa1524	1.34438	1.27684	0.288502	-0.470335	-0.497429	-1.2208	-0.721156	clust_1
Snap47	0.819056	-0.12695	-1.17268	-0.966961	-0.655857	0.627102	1.47629	clust_1		Kif15	0.928563	1.0701	0.45929	0.186743	-0.165656	-1.80811	-0.670926	clust_1
Soga1	1.6574	0.0639354	-0.783266	-1.28973	-0.663732	0.418351	0.597048	clust_1		Kif22	1.16219	1.10005	0.366961	0.410804	-1.04173	-1.16348	-0.834804	clust_1
Sptlc2	1.44473	-0.274136	-0.801502	-0.926027	-1.0266	0.669376	0.914167	clust_1		Kif23	1.16119	0.993781	0.598133	-0.149069	-0.22802	-1.64041	-0.735612	clust_1
Srpr	1.07863	0.354438	-0.986868	-1.54592	-0.17887	0.140426	1.13816	clust_1		Kpna2	1.35931	1.10262	0.326444	0.0332498	-0.709724	-1.27401	-0.837886	clust_1
Tceb3	1.04378	-0.656326	-0.18896	-1.33035	0.0560136	-0.484913	1.56076	clust_1		Lama5	1.3515	1.06135	0.677354	-0.451707	-0.673824	-0.990791	-0.973878	clust_1
Tmem263	0.869336	-0.281545	-1.12817	-0.509914	-1.03003	0.588844	1.49148	clust_1		Lars2	1.27665	0.896134	0.600018	0.24189	-0.724648	-1.11959	-1.17046	clust_1
Trim25	1.33086	-0.357314	-1.08215	-0.647151	-0.89867	0.417878	1.23654	clust_1		Ldlr	1.27306	0.794289	0.814575	0.100469	-0.7247	-1.15148	-1.10622	clust_1
Trrap	1.74209	-0.650264	-1.06438	-0.412116	-0.02422	-0.555599	0.964487	clust_1		Lias	1.34211	1.276	-0.0516796	0.0886776	-0.510749	-1.06744	-1.07691	clust_1
Ube2a	-0.491611	1.39023	-0.594849	-0.685899	-0.44199	-0.698422	1.52254	clust_1		Lonp1	0.679461	0.53123	1.16004	0.675085	-0.525061	-1.22974	-1.29102	clust_1
Ube4b	1.05334	-0.731558	-0.453666	-1.23715	-0.617272	0.629005	1.3573	clust_1		Lrpprc	1.15125	0.707595	0.556211	0.367417	-0.189274	-0.889545	-1.70366	clust_1
Vat1	1.16977	-1.20003	-0.497073	-0.774955	-0.378821	0.213119	1.468	clust_1		Manf	1.5458	1.068	0.0712635	-0.533406	-0.383275	-0.399531	-1.36885	clust_1
Vwa9	1.30662	-0.952506	-1.44093	-0.172066	0.106752	0.0262863	1.12583	clust_1		Mcat	0.623663	1.07656	0.434568	0.933282	-0.813749	-0.819719	-1.4346	clust_1
Wdr20	1.18123	-0.294773	-1.64954	-0.462496	-0.163607	0.150886	1.2383	clust_1		Mccc1	0.971369	0.410044	0.689044	0.944434	-0.439759	-1.36671	-1.20842	clust_1
Yrdc	1.66198	0.153914	-0.733747	-1.52236	0.191736	-0.256901	0.505384	clust_1		Mcee	1.21473	1.18989	0.617978	-0.531115	-0.330221	-1.08496	-1.0763	clust_1
Zc3hav1	1.45516	-0.564071	-0.759724	-0.743814	-1.02358	0.663255	0.972774	clust_1		Me2	1.01125	0.659378	0.838722	0.516485	-0.44967	-1.12702	-1.44914	clust_1
Zzef1	1.11001	-0.400962	-0.358691	-0.744225	-0.458661	-0.868109	1.72064	clust_1		Mia3	0.967485	0.596188	0.943301	0.613829	-1.08702	-1.32687	-0.706907	clust_1
2004-09-01	-0.722696	-0.844691	-0.633966	-0.237299	-0.0748849	0.501308	2.01223	clust_2		Minos1	-1.33203	1.42088	0.801352	-0.814899	-0.638769	0.690269	-0.126806	clust_1
2005-09-01	-0.775181	-1.36452	-0.169836	-0.106299	0.102386	0.520131	1.79332	clust_2		Mipep	1.27027	0.85141	0.586553	0.285733	-0.659543	-0.972209	-1.36222	clust_1
2007-09-01	-0.251605	-0.996589	-1.14761	-0.163668	-0.108038	1.21083	1.45668	clust_2		Mki67	0.827171	0.72236	0.775874	0.574015	-0.129546	-1.45432	-1.31555	clust_1
2008-09-01	-0.403216	-0.836513	-0.706444	-0.512338	0.131722	0.254609	2.07218	clust_2		Mrpl1	1.16679	0.713479	0.541093	0.364524	-0.140746	-1.01787	-1.62727	clust_1
Abhd6	-0.403852	-0.720249	-0.737095	-0.536626	-0.261348	0.66514	1.99403	clust_2		Mrpl11	1.01751	0.816154	0.625819	0.221414	0.0810256	-1.51736	-1.24457	clust_1
Ablim1	-0.63616	-1.37871	-0.572242	-0.245654	0.52159	0.729081	1.5821	clust_2		Mrpl12	0.0325264	1.1786	1.35488	0.111961	-0.426879	-0.974428	-1.27666	clust_1
Acbd4	-0.890986	-0.80586	-0.289233	-0.79194	0.0202135	1.23269	1.52511	clust_2		Mrpl14	1.06723	1.28458	-0.0740987	0.625339	-0.993725	-0.999873	-0.909452	clust_1
Actn1	-0.711449	-0.699039	-0.863703	-0.588645	0.324514	0.727934	1.81039	clust_2		Mrpl28	1.1953	0.960974	0.464931	0.41158	-0.878263	-0.785803	-1.36872	clust_1
Actn4	-1.01144	-0.947602	-0.548554	-0.355124	0.3392	0.841699	1.68182	clust_2		Mrpl45	0.753569	1.15731	0.262727	0.846455	-0.599461	-1.11472	-1.30588	clust_1
Afap1l2	-0.357352	-1.28651	-0.879285	-0.26482	0.209369	1.23698	1.34163	clust_2		Mrpl47	1.258	1.4187	-0.113298	-0.00765276	-0.47733	-1.08432	-0.994104	clust_1
Agfg1	-0.607523	-1.41153	-0.224844	-0.498441	0.631988	0.45798	1.65237	clust_2		Mrps18a	1.47739	0.833205	-0.0830364	0.410277	-0.802574	-0.361001	-1.47426	clust_1
Akap13	-0.290702	-0.696014	-1.3116	0.0180131	0.142261	0.230992	1.90705	clust_2		Mrps27	0.947318	0.817504	0.780813	0.587984	-0.946425	-0.784363	-1.40283	clust_1
Akap2	-1.04508	-1.02369	-0.667842	-0.154829	0.389263	1.01884	1.48334	clust_2		Mrps31	0.952549	0.543006	0.882787	0.512083	-0.177497	-1.20686	-1.50607	clust_1
Akt1	-0.277702	-0.838202	-1.04389	-0.447862	0.0652682	1.86021	0.682177	clust_2		Mrps34	0.688912	0.988967	0.433798	0.979393	-0.801787	-0.88322	-1.40606	clust_1
Aldh3a2	-0.878324	-0.239922	-0.729066	-0.269156	-0.491223	0.623524	1.98417	clust_2		Mrps35	0.986355	0.757503	0.481519	0.701992	-0.295984	-1.01658	-1.61481	clust_1
Amdhd2	-0.646901	-0.819119	-0.835465	-0.590128	0.172739	1.09644	1.62243	clust_2		Mrps7	1.28981	0.985249	0.218164	0.22495	-0.54073	-0.538975	-1.63847	clust_1
Amot	-0.596777	-0.89219	-0.817029	-0.34267	-0.0248023	0.842487	1.83098	clust_2		Msh2	1.20279	0.855824	0.44308	0.438787	-0.393601	-1.1435	-1.40338	clust_1
Ankfy1	-0.232202	-0.923874	-1.04015	-0.415092	0.000353812	0.841935	1.76903	clust_2		Msh6	1.23028	0.718207	0.459753	0.277661	-0.168759	-0.765814	-1.75133	clust_1
Ankrd28	-0.706122	-0.480096	0.265563	-1.30924	0.125101	0.260073	1.84472	clust_2		Mtx1	1.06766	0.853623	1.14068	-0.405076	-1.21589	-0.99398	-0.447015	clust_1
Anxa1	-0.608436	-1.29357	-0.661747	-0.458776	0.823604	0.773764	1.42516	clust_2		Mut	0.941146	1.17325	0.590663	0.32767	-0.635538	-1.15223	-1.24497	clust_1
Anxa11	-0.425763	-0.789719	-0.99514	-0.482431	-0.119825	1.37884	1.43404	clust_2		Ncapd3	0.921489	0.887477	0.452529	0.751219	-0.399961	-1.20411	-1.40864	clust_1
Anxa3	-0.846323	-1.02532	-0.59984	-0.52809	0.515295	0.893989	1.59029	clust_2		Ncapg	1.44593	0.905794	0.130923	0.273767	-0.367105	-1.13304	-1.25627	clust_1
Anxa5	-0.143744	-0.996727	-0.519442	-0.846399	-0.250638	1.11727	1.63968	clust_2		Ndrg3	1.2196	1.29139	0.346697	-0.240701	-0.572164	-1.37504	-0.669789	clust_1
Ap1b1	-0.275888	-0.765472	-0.741493	-0.680973	-0.324989	0.988181	1.80063	clust_2		Ndufa8	1.27664	1.25544	0.394699	-0.335332	-0.504512	-1.25985	-0.827092	clust_1
Apex1	-0.716556	-0.9705	-0.684389	-0.697981	0.762704	0.73688	1.56984	clust_2		Ndufb3	1.56931	0.905148	-0.157135	0.367997	-0.630047	-0.871378	-1.18389	clust_1
Arf6	-0.433513	-0.758328	-1.36589	-0.22384	0.309464	0.944648	1.52746	clust_2		Ndufs1	0.949761	1.01038	0.861243	-0.0148169	-0.35798	-0.900891	-1.5477	clust_1
Arfgef2	-0.0751865	-1.18228	-0.560632	-0.758631	0.858502	-0.0050531	1.72328	clust_2		Ndufs5	1.0029	1.33889	0.0507539	0.473478	-0.55818	-1.16373	-1.14411	clust_1
Arhgap21	-1.0482	-0.430852	-0.93275	-0.43253	0.240176	1.62615	0.978001	clust_2		Ndufv2	0.965646	1.22904	0.294787	-0.499888	0.225844	-0.509737	-1.70569	clust_1
Arhgef18	-0.429257	-0.671034	-0.883539	-0.644598	0.24309	0.397278	1.98806	clust_2		Nkrf	1.57658	-0.0580016	0.440426	0.729859	-1.28801	-0.4319	-0.968946	clust_1
Arhgef5	-0.40139	-1.09718	-0.778593	-0.400735	0.0626897	0.836068	1.77914	clust_2		Nmt2	1.37542	1.0066	-0.162276	0.47359	-0.387459	-1.01932	-1.28655	clust_1
Arpc5	-0.328412	-0.549064	-1.36256	-0.282791	-0.167384	1.2839	1.40631	clust_2		Nnt	1.10131	0.88506	0.561433	0.396868	-0.341571	-1.18684	-1.41626	clust_1
Arpin	-0.921545	-0.0421624	0.245338	-0.391557	-1.32908	0.907554	1.53145	clust_2		Nsa2	0.862044	1.60702	0.325183	-0.593134	-0.439922	-0.394601	-1.36659	clust_1
Ass1	-0.28585	-1.09172	-0.953127	-0.539994	0.495498	0.707975	1.66722	clust_2		Oat	0.912881	0.844222	0.870146	0.326599	-0.344105	-1.12276	-1.48699	clust_1
Atl3	-0.32232	-0.775993	-0.905813	-0.0744495	-0.610163	0.853988	1.83475	clust_2		Ogt	1.52485	0.940253	0.231972	0.123455	-0.865833	-0.80186	-1.15284	clust_1
Atp11a	-0.269963	-1.4464	-0.525402	0.260517	-0.340552	0.577912	1.74389	clust_2		Oxa1l	1.24347	0.884286	0.691608	0.128421	-0.847836	-1.40585	-0.69409	clust_1
Atp1b1	-0.423682	-1.1505	-0.58092	-0.530415	0.6126	0.213568	1.85934	clust_2		P4ha1	1.28331	0.903671	0.651665	0.103438	-0.601418	-1.16505	-1.17562	clust_1
Bag5	-0.229668	-1.05634	-1.14224	-0.0299895	0.0230572	0.688326	1.74685	clust_2		P4ha2	0.838941	0.856039	1.13957	0.0802761	-0.812058	-0.6109	-1.49187	clust_1
Baiap2	-0.236127	-1.08301	-0.689406	-0.693948	-0.033921	1.18198	1.55444	clust_2		Pc	1.07078	0.368338	0.928207	0.529181	-0.268233	-1.15552	-1.47275	clust_1
Baiap2l1	0.0131499	-1.8845	-0.155331	-0.0386903	-0.0938536	0.87599	1.28324	clust_2		Pcca	1.22622	0.70771	0.924506	0.0410765	-0.524248	-1.33487	-1.04039	clust_1
Bbx	-0.337852	-1.04935	-1.27577	-0.118894	0.489066	0.77536	1.51744	clust_2		Pccb	0.915238	1.17119	0.770442	0.0109955	-0.5638	-1.48724	-0.816827	clust_1
Bcap31	-0.46285	-1.35424	-0.502247	-0.156805	0.144412	0.481896	1.84983	clust_2		Pdk1	1.10801	0.963515	0.33301	0.60595	-0.702913	-1.47732	-0.830254	clust_1
Bcar1	-0.0863185	-1.12863	-0.838692	-0.644397	0.106823	0.955421	1.6358	clust_2		Phb	0.267355	1.25843	1.13736	0.263021	-1.16609	-0.688469	-1.07161	clust_1
C2cd2	-0.848004	-0.722126	-0.351322	-0.35081	-0.375388	0.665424	1.98223	clust_2		Phb2	0.268972	1.4016	1.0932	-0.222509	-0.855375	-0.311069	-1.37482	clust_1
Camsap2	-0.533059	-0.819884	-1.02483	-0.383658	0.16418	0.826211	1.77104	clust_2		Phlda2	1.23226	0.954429	0.603748	-0.10717	-1.46724	-0.219149	-0.996883	clust_1
Cand1	-0.499881	-0.639022	-0.920744	-0.593524	-0.0435714	0.846563	1.85018	clust_2		Pitrm1	0.619641	0.930318	1.15708	-0.0876716	-0.0124256	-1.35742	-1.24952	clust_1
Capg	-0.130401	-1.05031	-0.864972	-0.632986	0.658846	0.217115	1.80271	clust_2		Pkm	1.33341	1.06657	0.627902	-0.338985	-0.621554	-0.872448	-1.1949	clust_1
Caskin2	-0.369112	-1.25411	-1.10917	-0.111559	0.470978	1.11255	1.26042	clust_2		Plcg1	1.185	1.16052	0.236889	0.299039	-0.641042	-1.42253	-0.817877	clust_1
Cd2ap	-0.184099	-1.30398	-0.704592	-0.301142	-0.151535	1.04274	1.60261	clust_2		Plod2	1.17748	0.862836	0.674634	-0.0452209	-0.266987	-0.724922	-1.67782	clust_1
Clic4	-0.883894	-0.888527	-1.05749	-0.172933	0.603613	1.06076	1.33847	clust_2		Pmpca	1.02734	1.17064	0.287166	0.421732	-0.589102	-0.784228	-1.53355	clust_1
Clic5	-1.13323	-0.806343	-0.370145	0.15259	-0.182036	0.415824	1.92334	clust_2		Pmpcb	1.08923	0.455141	1.01279	0.431635	-0.524123	-1.02939	-1.43528	clust_1
Clint1	-0.299949	-1.2106	-0.443869	-0.877841	1.06428	0.258965	1.50901	clust_2		Prc1	1.19804	1.04251	0.483789	0.129943	-0.709387	-1.53256	-0.612332	clust_1
Clip2	-0.716678	-1.09323	-0.485793	-0.547732	0.456328	0.602847	1.78425	clust_2		Pros1	1.2565	0.843999	0.543113	0.0523254	-0.373012	-1.69721	-0.625717	clust_1
Cltc	-1.02483	-0.75895	-0.0875144	-0.517323	0.018029	0.382715	1.98787	clust_2		Psme4	1.17439	1.07623	0.335311	0.228864	-0.312801	-1.06405	-1.43795	clust_1
Cmpk1	0.061236	-1.74249	-0.594045	-0.30104	0.472932	0.850923	1.25249	clust_2		Ptcd3	0.903319	1.00296	0.567296	0.476103	-0.339688	-1.07243	-1.53756	clust_1
Cobll1	-0.428544	-0.510814	-0.848225	-0.607874	-0.503576	1.52245	1.37659	clust_2		Ptk7	1.36992	0.897158	0.396241	0.235912	-0.547417	-1.03341	-1.3184	clust_1
Coro1b	-0.45599	-0.919331	-1.02204	-0.163265	-0.144916	1.04075	1.66479	clust_2		Pycr2	0.711067	0.673901	0.891158	0.600318	-0.296399	-1.77455	-0.805495	clust_1
Crip2	-1.01376	-0.942449	-0.173397	-0.761725	0.737059	0.524831	1.62944	clust_2		Rbpms2	1.08859	1.29402	0.406161	-0.348742	-0.0580784	-1.27355	-1.1084	clust_1
Ctnna1	-0.191923	-1.04807	-0.748137	-0.775574	0.133887	0.977562	1.65225	clust_2		Rcn1	0.616899	1.94592	0.0691837	-0.555303	-0.784105	-0.832685	-0.459906	clust_1
Ctnnd1	-1.24816	-0.835784	-0.487311	-0.167777	0.119683	1.18102	1.43833	clust_2		Rfc1	1.36863	0.734285	0.494441	0.208075	-0.269742	-1.18946	-1.34623	clust_1
Cyhr1	-0.904706	-1.01471	-0.252826	-0.392745	-0.100228	0.901338	1.76387	clust_2		Rfc3	1.02633	0.699489	0.721145	0.231115	-0.00817599	-1.73472	-0.935179	clust_1
Dab2	-0.106325	-1.19009	-0.740401	-0.765698	0.310588	0.902023	1.5899	clust_2		Rfc4	0.997271	1.19571	0.35625	0.280543	-0.299441	-1.0662	-1.46412	clust_1
Dab2ip	-0.132237	-1.41861	-0.919464	-0.00194524	0.133954	0.737356	1.60094	clust_2		Rhot1	1.23677	0.734682	0.507836	0.341451	-1.02195	-1.56795	-0.230845	clust_1
Dag1	-0.824749	-0.756824	-0.490585	-0.218162	0.0528178	0.130638	2.10687	clust_2		Rif1	1.2428	0.872927	0.281737	0.441321	-0.309453	-1.51447	-1.01486	clust_1
Dbnl	-0.499965	-1.19125	-0.756282	0.0311242	-0.269536	1.54083	1.14508	clust_2		Rpa1	1.20375	0.8605	0.573806	0.118141	-0.234745	-0.919152	-1.6023	clust_1
Ddah2	-0.510645	-0.976939	-0.577812	-0.605545	-0.0647139	0.95662	1.77904	clust_2		Rpl10	1.21589	0.737466	0.628026	0.294362	-0.268405	-1.19063	-1.41671	clust_1
Dlg3	-0.75708	-0.70969	-0.673212	-0.561129	0.0151879	0.81962	1.8663	clust_2		Rpl13a	0.901744	1.55082	0.117209	0.116144	-1.29618	-0.461612	-0.928128	clust_1
Dsg2	-0.306717	-1.25351	-0.453409	-0.517225	-0.103973	0.881788	1.75305	clust_2		Rpl15	1.11081	1.25499	0.500329	-0.0728683	-1.00348	-0.490635	-1.29915	clust_1
Dsp	-0.969778	-0.458018	-1.0078	-0.469952	0.248426	1.22518	1.43194	clust_2		Rpl7a	1.38226	1.28106	0.194384	-0.757221	-0.208171	-0.905348	-0.986961	clust_1
Dysf	-0.718187	-1.21163	-0.580281	-0.0361936	0.147229	0.575566	1.8235	clust_2		Rpl7l1	0.567072	1.39808	0.648537	-0.108191	0.0561154	-1.34164	-1.21998	clust_1
Eea1	-0.453584	-0.685566	-0.948241	-0.553071	0.0773197	0.637993	1.92515	clust_2		Rplp0	1.73891	0.782569	0.311505	-0.330795	-0.623739	-0.983756	-0.894696	clust_1
Egfr	-0.51403	-1.02903	-0.694016	-0.655132	0.213134	1.08276	1.59632	clust_2		Rprd1a	1.12203	0.707459	0.757758	0.195472	-0.145501	-1.06411	-1.5731	clust_1
Elf1	-0.131172	-0.956047	-1.35177	-0.414552	0.756473	0.662187	1.43488	clust_2		Rps11	1.21509	0.992144	0.809484	-0.23348	-0.524094	-1.09163	-1.16751	clust_1
Eml2	-0.361681	-0.544263	-0.800452	-0.713307	-0.286635	0.77044	1.9359	clust_2		Rps12	1.22709	0.402154	1.07161	0.25983	-0.671552	-1.29556	-0.993574	clust_1
Epn3	-0.678914	-1.25986	0.274487	-0.47903	-0.424707	0.993089	1.57493	clust_2		Rps18;Gm10260	1.297	0.907753	0.571576	-0.0495575	-0.511478	-0.633708	-1.58159	clust_1
Erc1	-0.242432	-1.32619	-0.670178	-0.435357	0.0948003	0.967017	1.61234	clust_2		Rps19	1.46252	0.296009	0.880777	0.279015	-0.911937	-1.19734	-0.809044	clust_1
Exoc3	-1.07957	-0.0917295	-0.906319	-0.394632	-0.141093	0.851551	1.76179	clust_2		Rps21	0.882946	0.921013	1.0153	0.245498	-1.33076	-0.925066	-0.808926	clust_1
Ezr	-0.902081	-0.366184	-0.633495	-0.968591	0.434732	0.689812	1.74581	clust_2		Rps3	1.59968	0.540739	0.69253	-0.322699	-1.04033	-0.286473	-1.18344	clust_1
F3	-0.649118	-1.31075	-0.79156	-0.0922862	0.450883	0.91411	1.47872	clust_2		Rps3a	1.27518	0.820529	0.627849	0.0333563	-0.478875	-1.62958	-0.648459	clust_1
Faf2	-0.55426	-0.921784	-0.262596	-0.42527	-0.630942	1.01689	1.77796	clust_2		Rps4x;Gm15013	1.51744	1.11419	0.239245	-0.445907	-0.568877	-0.65078	-1.20531	clust_1
Fam107b	-0.75427	-0.106858	-1.29839	-0.0775529	0.164785	0.154809	1.91748	clust_2		Rps8	1.26307	1.16555	0.514329	-0.256853	-0.440363	-1.12754	-1.1182	clust_1
FAM120A	-0.362242	-1.12956	-0.136471	-0.773503	-0.231703	0.839962	1.79352	clust_2		Rps9	1.31309	1.08441	0.497632	-0.0574937	-0.633292	-1.19768	-1.00668	clust_1
Fam129b	-0.704321	-1.00297	-0.568874	-0.41849	-0.0516145	1.03731	1.70896	clust_2		Rrm1	1.39937	0.804349	0.231772	0.368202	-0.421167	-1.49939	-0.883144	clust_1
Fermt2	-0.205951	-1.11312	-0.83341	-0.518023	0.030984	0.951573	1.68795	clust_2		Sdf2l1	0.799368	1.42669	0.32428	0.0380723	-0.175369	-0.834475	-1.57856	clust_1
Fgd4	-0.413216	-0.714944	-0.95056	-0.559363	-0.0936855	0.940681	1.79109	clust_2		Serbp1	1.24143	0.136716	1.15387	0.296997	-0.460227	-1.14473	-1.22406	clust_1
Fgd6	-0.111573	-1.15399	-0.772494	-0.810271	0.333345	1.00362	1.51136	clust_2		Serpine2	0.877546	0.921633	1.17956	-0.128805	-1.30777	-0.962346	-0.579812	clust_1
Fhl2	-0.974215	-0.982933	-0.891784	0.21011	0.363504	0.625481	1.64984	clust_2		Skiv2l2	1.33823	0.981656	0.386052	0.0392024	-0.326687	-1.03073	-1.38772	clust_1
Flnb	-0.85245	-1.01736	-0.588798	-0.446993	0.349635	0.888704	1.66727	clust_2		Slc4a7	1.48027	0.177388	0.560882	0.532499	-0.653552	-0.523227	-1.57426	clust_1
Flot1	-0.958717	-0.536128	-0.368035	-0.531677	-0.39592	0.992025	1.79845	clust_2		Snd1	1.23607	1.27194	0.378488	-0.177761	-0.583346	-0.862031	-1.26336	clust_1
Folr1	-0.958815	-0.388036	-0.903917	-0.294855	-0.126353	0.866731	1.80524	clust_2		Spc25	0.875747	1.75239	-0.0673335	-0.267316	-0.379203	-1.19182	-0.722471	clust_1
Foxo1	-0.557765	-0.994114	-0.575971	-0.898706	0.490128	1.03989	1.49654	clust_2		Sucla2	1.65554	0.47709	0.812034	-0.404719	-0.813823	-1.0309	-0.695218	clust_1
Gbp1	-0.463082	-0.929055	-1.09958	-0.381159	0.37106	0.863082	1.63874	clust_2		Swi5	1.19383	1.11804	0.284473	-0.018759	-0.0330008	-1.2227	-1.32189	clust_1
Gm648	-0.491843	-1.23333	-0.664464	-0.283241	0.0811809	0.877378	1.71432	clust_2		Tacc3	1.41057	0.913061	0.228881	0.217125	-0.803816	-1.48228	-0.483536	clust_1
Gns	-0.336721	-0.653189	-0.741103	-0.567671	-0.471305	0.870246	1.89974	clust_2		Tamm41	1.46768	0.470361	-0.00630436	0.533146	-1.07337	0.0852978	-1.47681	clust_1
Golga5	-0.759733	-0.919833	-0.708912	-0.474608	0.291773	0.807147	1.76417	clust_2		Tarbp2	1.07544	1.70241	-0.251311	-0.501642	-0.289603	-0.724654	-1.01065	clust_1
Gsn	-0.480417	-0.437671	-0.577845	-0.768953	-0.431704	0.703982	1.99261	clust_2		Tbcb	0.999693	1.20298	0.276369	-0.259059	-0.701279	0.180054	-1.69875	clust_1
H2afy	-0.405767	-0.762743	-0.956888	-0.563007	0.50792	0.257858	1.92263	clust_2		Timm8a1	0.954301	0.82184	0.507989	0.533729	-0.076247	-1.60204	-1.13958	clust_1
Hexb	-0.25933	-0.882966	-0.540844	-0.45688	-0.609428	0.874357	1.87509	clust_2		Tmem2	1.10867	0.935077	0.272006	0.532295	-0.278758	-1.00108	-1.56821	clust_1
Hist1h1a	-0.263466	-0.770693	-1.01697	-0.200124	0.591532	-0.295993	1.95571	clust_2		Top2a	0.805519	0.865273	0.590103	0.586928	-0.0600423	-1.49456	-1.29322	clust_1
Hp1bp3	-0.565363	-1.1138	-0.713597	-0.444081	0.397597	0.671746	1.7675	clust_2		Tpx2	1.06937	0.66329	0.607785	0.554008	-0.443774	-1.74511	-0.705572	clust_1
Hsd11b2	-0.552865	-1.0042	-0.917128	-0.106632	-0.0879208	0.97063	1.69811	clust_2		Trap1	0.969445	0.868693	0.8796	0.377339	-0.677083	-1.14703	-1.27096	clust_1
Htatsf1	-0.789463	-0.879287	-0.692483	-0.324337	-0.0474272	0.991009	1.74199	clust_2		Trmt2a	0.321296	1.59211	0.764718	-0.00689304	-0.872563	-1.3455	-0.453165	clust_1
Igsf3	-0.361708	-0.777823	-0.719418	-0.598064	-0.250682	0.779276	1.92842	clust_2		Tsfm	1.28722	0.264083	0.931493	0.501832	-0.655026	-1.23973	-1.08987	clust_1
Iqgap1	-0.328942	-1.01302	-0.702931	-0.738287	0.102402	1.00673	1.67404	clust_2		Tst	1.17229	0.821337	0.442798	0.465263	-0.405384	-0.888638	-1.60767	clust_1
Iqgap2	-0.641419	-1.02251	-0.787479	0.00627094	-0.0964423	0.686079	1.8555	clust_2		Tubb5	-0.166039	1.36857	1.3129	-0.462999	-0.00197848	-0.853175	-1.19728	clust_1
Irgm1	-0.765056	-0.754809	-0.567064	0.0666526	-0.627197	0.766505	1.88097	clust_2		Tufm	1.18054	0.50393	0.777864	0.559588	-0.51195	-1.14984	-1.36013	clust_1
Itgb1	-0.938902	-1.04696	-0.459438	-0.450676	0.381451	0.86919	1.64534	clust_2		Wdhd1	0.788365	0.968602	0.624864	0.362903	0.0527977	-1.43237	-1.36516	clust_1
Itgb5	-1.24232	0.0873957	-1.02774	-0.184461	-0.206961	1.32544	1.24864	clust_2		Wdr70	1.44614	0.742409	0.575054	0.090206	-0.544528	-0.9876	-1.32168	clust_1
Itsn2	-0.242439	-1.17965	-0.768844	-0.270434	-0.0199786	0.605659	1.87568	clust_2		Yme1l1	1.21756	0.278876	0.897797	0.560015	-0.528092	-0.991584	-1.43457	clust_1
Jup	-0.29717	-0.883905	-0.81829	-0.604028	-0.209724	1.18843	1.62468	clust_2		Zfp462	1.18702	0.612705	0.67504	0.516957	-0.431486	-1.15957	-1.40067	clust_1
Kank1	-0.563804	-1.26287	-0.751343	-0.141328	0.261039	0.77472	1.68359	clust_2		Abr	1.56484	0.395572	0.321139	-1.10257	-0.882882	-0.939465	0.643363	clust_2
Keap1	-0.425285	-0.850892	-0.500578	-0.346536	-0.484497	0.565844	2.04194	clust_2		Actr1a	1.73755	0.484755	-0.301566	-0.191015	-1.53239	-0.452794	0.255452	clust_2
Lcp1	-0.691434	-0.693231	-0.78537	-0.684119	0.166314	0.946038	1.7418	clust_2		Agrn	1.42812	1.15773	0.398588	-0.747715	-0.977168	-0.907345	-0.352211	clust_2
Lgals3	-0.801685	-0.663603	-0.861362	-0.0354387	-0.392213	1.04039	1.71391	clust_2		Alas1	2.15538	0.185481	-0.470313	-0.565278	-0.566742	-0.673647	-0.0648788	clust_2
Lgalsl	-0.944367	-0.754724	-0.515303	-0.619536	0.533478	0.457924	1.84253	clust_2		Ankrd17	2.0511	0.581736	-0.668914	-0.658788	-0.492275	-0.392142	-0.420719	clust_2
Lima1	-0.646207	-0.91898	-0.671932	-0.40273	-0.0364585	0.817787	1.85852	clust_2		Arhgef2	1.72853	1.02258	-0.783231	-0.284491	-1.02655	-0.292198	-0.364642	clust_2
Limd1	-0.279786	-1.02191	-1.11083	-0.293204	0.49601	0.445298	1.76442	clust_2		Atp5j2	1.85552	0.793742	-0.617986	-0.404113	-1.10836	-0.356227	-0.162576	clust_2
Lims1	-0.123766	-1.00347	-0.96713	-0.779051	0.346024	1.01682	1.51057	clust_2		Bmp8b	0.751809	0.599576	0.395831	-0.00570022	-2.18416	0.063111	0.379532	clust_2
Lmna	-0.970242	-0.868206	-0.641102	-0.334324	0.269189	0.7866	1.75809	clust_2		Brd4	1.72061	0.149025	-0.244907	-0.406543	-0.661672	-1.32691	0.770397	clust_2
Lmo7	-0.930862	-0.86566	-0.0280494	-0.700706	0.418148	0.18826	1.91887	clust_2		Bst2	1.82547	0.492668	0.363905	-0.303089	-1.01509	-1.02846	-0.335407	clust_2
Lphn2	-0.708962	-0.993321	-1.1768	-0.0399076	0.570856	1.03	1.31813	clust_2		Caprin1	2.0278	0.151721	-0.0135185	-0.170365	-0.664056	-1.1699	-0.161684	clust_2
Lpp	-0.531417	-0.85413	-0.766536	-0.773451	0.402145	0.783789	1.7396	clust_2		Cbr1	1.85394	0.822681	-0.453879	-0.476784	-0.158509	-1.08324	-0.504217	clust_2
Lrrc16a	-0.326661	-1.21741	-1.00878	-0.203767	0.193709	1.15844	1.40447	clust_2		Ccs	1.97203	0.0611164	0.063568	-0.574783	-0.987428	-0.839562	0.305057	clust_2
Luzp1	-1.15048	-0.872717	-0.723808	-0.0401369	0.533138	0.595613	1.65839	clust_2		Cct4	1.79038	0.434724	-0.409451	-1.2419	-0.886206	-0.0190381	0.331489	clust_2
Lyn	-0.255388	-1.06741	-1.42043	0.248115	0.239788	0.88736	1.36796	clust_2		Cdc123	1.9909	0.435414	-0.57293	-0.732064	-0.632562	-0.725515	0.236755	clust_2
Man2b1	-1.23847	-0.25547	-1.04898	0.0596509	-0.0805365	1.2373	1.32651	clust_2		Cebpb	1.34007	0.320233	0.276885	-0.0644776	-1.31922	-1.30809	0.754588	clust_2
Map1b	-0.608915	-1.11355	-0.604979	-0.569737	0.250202	1.06583	1.58115	clust_2		Cebpzos	0.974286	1.17019	0.134006	-1.28328	-1.16264	0.6542	-0.486768	clust_2
Mbnl2	-0.56323	-0.602433	-0.360963	-0.819571	-0.404728	0.84149	1.90944	clust_2		Cep131	1.5207	0.893247	0.31014	-0.385587	-0.717571	-1.44925	-0.171678	clust_2
Mecp2	-0.353404	-1.44952	-0.780337	0.0763578	0.421707	0.407232	1.67796	clust_2		Ckap4	1.42052	1.19355	0.101289	-0.604923	-1.22142	-0.828142	-0.0608691	clust_2
Mgea5	-0.00282305	-1.37478	-0.915759	-0.504983	0.482685	0.93178	1.38388	clust_2		Cnpy3	1.83189	0.660377	0.330995	-0.611785	-0.600391	-0.987167	-0.623918	clust_2
Mprip	-0.154909	-1.31269	-0.497328	-0.328935	-0.268725	0.760865	1.80172	clust_2		Cog7	1.84617	0.227413	-0.626034	-0.388638	-1.0151	-0.716736	0.672927	clust_2
Mtmr14	-0.0808029	-1.03994	-0.743153	-0.9327	0.457308	0.647861	1.69143	clust_2		Colgalt1	1.64675	1.13251	-0.114444	-0.286041	-0.776555	-0.910975	-0.691242	clust_2
Myh10	-1.03103	-0.862287	-0.883979	-0.0238075	0.551656	0.587531	1.66191	clust_2		Commd10	0.913971	1.15501	-0.886731	0.423093	-1.51573	-0.575776	0.486164	clust_2
Myl12b;Myl9	-1.02854	-0.456671	-1.20941	-0.0604589	0.221899	1.19779	1.33539	clust_2		Commd3	1.71389	0.559927	0.454588	-0.845215	-0.874144	-1.03122	0.0221715	clust_2
Myo1b	-0.524409	-0.835794	-0.920076	-0.392083	-0.0151089	0.888383	1.79909	clust_2		Ctc1	1.67341	0.0652885	0.878527	-0.92867	-0.83255	-0.92885	0.0728485	clust_2
Myof	-0.549488	-0.849088	-0.918805	-0.377346	-0.0282993	0.985824	1.7372	clust_2		Ddost	1.14401	1.5196	-0.0742556	-1.06856	-0.681563	-0.876807	0.0375728	clust_2
Nagk	-0.318784	-0.658009	-1.39167	-0.271396	0.142473	0.851044	1.64634	clust_2		Deptor	1.30994	-0.733055	0.569486	-1.51856	0.549591	0.543188	-0.720592	clust_2
Nat10	-0.751533	-1.31571	-0.686809	-0.175567	0.539542	1.03034	1.35973	clust_2		Dgcr14	0.973282	1.20805	0.653176	-1.54489	-0.700037	-0.0537861	-0.535788	clust_2
Nav1	-0.843418	-0.236803	-0.810904	-0.762361	0.0676417	0.724619	1.86123	clust_2		Diaph3	1.14469	0.803554	0.09435	0.0931939	-0.409783	-1.95134	0.225334	clust_2
Nbr1	-0.0298778	-1.21013	-1.02305	-0.669251	0.66983	1.00455	1.25793	clust_2		Dicer1	1.78746	0.637405	0.282557	-0.465945	-1.06728	-0.956754	-0.217451	clust_2
Nck2	-0.648593	-0.582466	-0.747223	-0.695846	0.357704	0.32555	1.99087	clust_2		Dlat	1.02826	0.909701	0.123826	-0.103151	-1.18356	-1.48023	0.705154	clust_2
Ndrg1	-0.400878	-1.16569	-0.767762	-0.387588	0.300101	0.61169	1.81013	clust_2		Dlgap5	1.42865	0.98511	0.270264	-0.41912	-1.04111	-1.28534	0.0615446	clust_2
Numa1	-0.911014	-1.02248	-0.829424	-0.177706	0.455687	1.00799	1.47695	clust_2		Dnajb1	2.1195	0.0230735	-0.0408254	-0.478329	-0.593619	-0.958795	-0.0710074	clust_2
Nup153	-1.17861	-0.134619	-1.22217	-0.20602	0.316377	1.12276	1.30228	clust_2		Dnajc1	0.790021	0.340418	0.401302	-0.284089	-1.4479	-1.1044	1.30465	clust_2
Osbpl9	-0.588189	-0.955415	-0.641722	-0.745482	0.403829	0.806446	1.72053	clust_2		Dpcd	2.11792	0.0371543	0.0523606	-0.179797	-0.935786	-0.60151	-0.490346	clust_2
Pacsin2	-0.781128	-0.675876	0.0215922	-1.18537	0.232372	0.636892	1.75152	clust_2		Drg1	2.002	0.525718	-0.461644	-0.89987	-0.548362	-0.626075	0.00823446	clust_2
Pafah1b1	-0.0129265	-1.26099	-0.843647	-0.839837	0.76382	1.05591	1.13767	clust_2		Edf1	1.75806	-0.0834959	-0.0831935	-1.34814	-0.621706	0.745891	-0.367417	clust_2
Pdlim1	-0.497042	-0.727203	-1.03743	-0.51041	0.349933	0.56629	1.85586	clust_2		Eftud1	1.73067	0.841957	-1.05754	-0.329094	-0.947447	-0.38676	0.148214	clust_2
Pdlim2	-0.760009	-0.512138	-0.911125	-0.447072	-0.0852658	0.891147	1.82446	clust_2		Eif3c	2.13701	0.0201572	-0.00524084	-0.573169	-0.596098	-0.126587	-0.856075	clust_2
Pdlim5	-0.765042	-1.0827	-0.773912	-0.457541	0.648407	1.04307	1.38772	clust_2		Eif4e2	2.08928	-0.387527	-0.0544781	-0.326868	-1.0371	-0.501658	0.218343	clust_2
Pdlim7	-0.594135	-0.828076	-1.02151	-0.559293	0.405091	1.11687	1.48105	clust_2		Eif4g1	1.9261	0.374214	-0.558353	-0.313291	-1.19338	-0.497354	0.262072	clust_2
Peg10	-0.708599	-0.972296	-0.76825	-0.39744	0.224758	0.912881	1.70895	clust_2		Emc7	1.78127	-0.148795	-0.152624	-0.629644	-1.45174	0.520673	0.0808526	clust_2
Pex14	-1.46582	-0.683216	-0.231607	0.165593	-0.292398	1.06091	1.44654	clust_2		Eprs	2.04879	0.482835	-0.0480117	-0.607682	-0.497147	-0.684077	-0.69471	clust_2
Pgrmc1	-0.513155	-0.538971	-0.648567	-0.729181	-0.472969	1.28276	1.62008	clust_2		Fbxo21	1.645	0.89088	0.232912	-0.707514	-0.270985	-1.2622	-0.528095	clust_2
Phldb2	-0.353012	-1.11864	-0.860246	-0.614351	0.446906	0.946785	1.55256	clust_2		Fkbp10	1.40975	1.15982	0.190189	-1.33824	-0.142271	-0.608903	-0.670348	clust_2
Phyhipl	-0.842798	-1.11614	-0.763419	-0.214985	0.721001	0.639685	1.57666	clust_2		Fkbp8	1.4562	0.882426	0.358379	-0.308277	-1.19335	-1.20547	0.0100925	clust_2
Pkp3	-0.22584	-0.552853	-0.820831	-1.20836	0.555534	0.549841	1.7025	clust_2		Glg1	1.75972	-0.297675	0.479944	0.138913	-1.40194	-0.769122	0.0901592	clust_2
Plbd1	-1.0489	-0.795914	-0.830874	0.0862909	-0.0161289	1.00792	1.59761	clust_2		Glul	1.55501	0.250492	0.552162	-0.14973	-1.28535	-1.20768	0.285092	clust_2
Plcd1	-1.03031	0.00573243	-1.34431	-0.392092	0.64075	0.660567	1.45966	clust_2		Gnl3l	1.79555	1.03314	-0.690828	-0.772928	-0.364484	-0.482045	-0.518405	clust_2
Plcd3	-0.619341	-1.00815	-0.884397	-0.505398	0.59356	0.842462	1.58127	clust_2		Golm1	1.8231	0.630871	0.254185	-0.642591	-0.963061	-0.91561	-0.186899	clust_2
Plec	-0.627319	-0.613786	-0.934137	-0.647357	0.08651	1.06188	1.67421	clust_2		Gpd2	1.13014	-0.74912	0.628489	0.994784	-1.16539	-1.14986	0.310952	clust_2
Plekha5	-0.589368	-1.22832	-0.418791	-0.397418	0.31898	0.440048	1.87487	clust_2		Gramd1a	1.5507	0.810364	0.577842	-0.840889	-0.794796	-1.1081	-0.195118	clust_2
Plekha6	-0.833904	-1.02677	-0.889395	-0.109006	0.268682	1.19474	1.39565	clust_2		Hat1	1.72559	1.01076	-0.231359	-0.79666	-0.670421	-0.921693	-0.116222	clust_2
Plin2	-0.492259	-1.14371	-1.09861	-0.169134	0.546261	0.917125	1.44033	clust_2		Haus3	1.29799	1.02836	-0.950805	-0.871472	-1.01043	-0.218535	0.7249	clust_2
Podxl	-0.99981	-0.774872	-0.979699	0.0818185	0.384578	0.566016	1.72197	clust_2		Hdlbp	1.65686	0.976089	0.263536	-0.454046	-0.6691	-0.943298	-0.830038	clust_2
Por	-1.0585	-0.266156	-0.692731	-0.287485	-0.428391	0.962064	1.7712	clust_2		Hspg2	1.46393	1.11899	0.426474	-0.541538	-1.07793	-0.724473	-0.665452	clust_2
Ppfibp2	-0.244986	-1.29175	-0.870942	-0.37935	0.351871	0.843357	1.5918	clust_2		Hyou1	1.76957	0.800817	0.258172	-0.360719	-0.828904	-0.833494	-0.805444	clust_2
Ppp1r12a	-0.895094	-0.869457	-0.742219	-0.419694	0.304959	1.00524	1.61627	clust_2		Iars	1.98119	0.450322	0.159594	-0.358913	-0.623034	-0.672354	-0.9368	clust_2
Ppp1r18	-0.567274	-1.08641	-0.554522	-0.756637	0.376319	1.04319	1.54533	clust_2		Ivns1abp	1.67903	0.38436	0.041535	-1.18995	-1.14794	-0.251286	0.484246	clust_2
Ppp1r21	-0.150629	-0.792975	-0.780011	-0.949485	0.482361	0.318767	1.87197	clust_2		Klhl13	2.19201	-0.253338	-0.695245	-0.544606	-0.182619	0.0455193	-0.56172	clust_2
Ppp1r9b	-0.788661	-0.806217	-0.804636	-0.138459	0.0269778	0.58165	1.92935	clust_2		Kntc1	1.83671	0.239297	0.114101	-0.0626097	-0.595612	-1.48156	-0.0503292	clust_2
Prdx5	-0.288798	-0.827309	-0.873331	-0.439913	0.318183	0.0691328	2.04203	clust_2		Ktn1	1.79213	-0.0693542	0.0812212	-0.949136	-0.824642	-0.788259	0.758044	clust_2
Prune	-0.290146	-1.01022	-0.748607	-0.308935	-0.104352	0.45745	2.00481	clust_2		Lamb1	1.81021	0.853117	-0.0285118	-0.3567	-0.687712	-1.04978	-0.540624	clust_2
Psme2	-0.61995	-0.60354	-0.540834	-0.589475	-0.385239	0.772928	1.96611	clust_2		Lamc1	1.60911	0.938479	0.195504	-0.738282	-0.881682	-1.08053	-0.0426022	clust_2
Ptbp3	-0.204364	-1.20511	-0.351834	-0.493337	-0.475265	1.05945	1.67047	clust_2		Larp1	2.09561	0.264489	-0.179804	-0.187078	-0.958075	-0.611065	-0.424074	clust_2
Ptpn12	-0.720418	-0.968108	-0.734329	-0.495749	0.689887	0.482207	1.74651	clust_2		Map1lc3a	2.04041	-0.801595	0.471759	-0.79126	-0.132384	-0.297626	-0.489304	clust_2
Purb	-1.06988	-1.03563	0.030731	-0.628715	0.470845	0.536447	1.69621	clust_2		Mapk3	2.05943	0.387799	-0.197868	-0.231727	-0.542732	-0.995578	-0.479328	clust_2
Qki	-0.449902	-0.261486	-1.21616	-0.733768	-0.0574575	1.43869	1.28008	clust_2		Morc4	1.73692	0.963694	0.0524431	-0.715171	-0.821837	-0.858397	-0.357654	clust_2
Rab3ip	-0.156689	-0.984927	-1.26055	-0.0124132	-0.158824	1.08692	1.48648	clust_2		Mtdh	1.97411	0.338085	0.0618936	-0.763354	-0.378516	-1.11591	-0.1163	clust_2
Rab9a	-0.327498	-1.10432	-1.06533	-0.178343	0.0404087	1.18903	1.44605	clust_2		Ncln	1.63857	0.801209	0.0660846	-0.608857	-1.48619	-0.25504	-0.155775	clust_2
Rad23b	-0.402125	-1.18562	-0.865696	-0.408679	0.317194	0.974795	1.57013	clust_2		Nedd4	1.92008	0.281807	-0.2788	-1.08324	-0.954573	-0.122863	0.237594	clust_2
Rap2c	-0.650615	-0.727049	-0.910535	-0.408431	-0.0622578	1.03116	1.72773	clust_2		Nomo1	1.56144	0.899964	-1.05182	-0.839122	-0.537243	-0.587724	0.554503	clust_2
Rasa1	-0.385807	-0.895364	-1.3833	0.273592	0.0451235	0.780578	1.56517	clust_2		Nrk	2.12715	-0.0694843	-0.460549	-0.915993	-0.531928	-0.324791	0.175599	clust_2
Rhoa	-0.459389	-1.56199	0.0468464	-0.118159	-0.387777	1.00975	1.47072	clust_2		Nsmce2	1.09351	-0.0507162	-0.285742	-0.361593	0.0659383	-1.72711	1.26571	clust_2
Rilpl1	-0.339346	-0.700105	-0.789736	-0.756539	0.00692206	0.628531	1.95027	clust_2		Nudt16l1	1.3196	-0.0420815	0.261074	0.596499	-1.94554	-0.216899	0.0273424	clust_2
Rnf14	-0.3434	-1.24172	-0.741131	-0.0911034	-0.060966	0.644221	1.8341	clust_2		Oxct1	1.57448	0.538243	0.0726886	0.0297804	-0.497634	-1.72553	0.0079687	clust_2
Rnh1	-0.257581	-0.927981	-0.73361	-0.597306	-0.139186	0.765741	1.88992	clust_2		Pi4k2a	1.82068	0.474326	-1.07434	-0.433631	-0.858755	-0.398796	0.470514	clust_2
Rprd1b	-0.100138	-1.16734	-1.1955	-0.289544	0.350579	0.970086	1.43187	clust_2		Plk1	1.55387	0.790932	-0.0890091	0.0837853	-0.42645	-1.6396	-0.273536	clust_2
Rptor	-0.225647	-1.23767	-0.53525	-0.389932	-0.151305	0.665533	1.87427	clust_2		Plod1	1.61897	0.815959	0.0558739	-0.869969	-1.3049	-0.474583	0.158647	clust_2
Rras2	-0.639048	-1.60824	-0.0836165	-0.0970642	0.430114	0.363283	1.63457	clust_2		Polr1c	1.98622	-1.3485	0.0744421	-0.116025	-0.343673	0.0574915	-0.309954	clust_2
Rtn4	-0.66737	-0.831399	-0.915493	-0.312016	0.170194	0.715832	1.84025	clust_2		Polr2a	1.90069	-0.486587	-0.951239	0.448718	0.112108	-1.01576	-0.0079312	clust_2
Sart3	-0.766947	-1.22534	-0.593367	0.0359141	-0.106044	1.23011	1.42567	clust_2		Polr2e	2.2479	-0.314697	-0.482435	-0.619801	-0.294635	-0.282097	-0.254233	clust_2
Scarb2	-1.08322	-0.414938	-0.843127	-0.334511	0.00503442	0.971242	1.69952	clust_2		Ppat	1.59604	0.592111	0.527223	-0.593652	-0.347663	-1.51039	-0.263674	clust_2
Sema4c	-0.317865	-1.14803	-0.936634	-0.388158	0.525572	0.536125	1.72899	clust_2		Ppic	0.612393	1.28776	-0.996704	-0.0961699	-1.61561	0.287771	0.520558	clust_2
Serpinb9b	-0.427424	-1.21243	-0.871774	-0.406156	0.429511	0.977555	1.51072	clust_2		Psmc2	1.95775	0.0983361	-0.529235	-1.06361	-0.790089	-0.0217077	0.348554	clust_2
Sigirr	-0.782379	-0.240844	-0.156945	-1.23224	-0.153339	0.797192	1.76856	clust_2		Psmd13	2.13105	0.232652	-0.178104	-0.723317	-0.308561	-0.366098	-0.787623	clust_2
Slc16a1	-1.19186	-1.13958	-0.233371	0.0290679	0.0798964	0.908941	1.54691	clust_2		Psmd4	1.5156	0.510866	-1.45496	0.556893	-0.748887	-0.626833	0.247324	clust_2
Slc3a2	-0.592691	-0.702354	-0.936821	-0.583743	0.0414267	1.1782	1.59598	clust_2		Psmg1	2.18114	0.0501961	-0.811531	-0.257658	-0.356417	-0.581043	-0.224689	clust_2
Slc9a3r1	-1.04463	-1.21552	-0.527421	-0.0205341	0.401631	0.98437	1.4221	clust_2		Psrc1	1.29482	1.51786	-0.813965	-0.0614153	-0.906678	-0.521316	-0.509306	clust_2
Slk	-0.584014	-0.979297	-1.06928	-0.335261	0.766441	0.635069	1.56634	clust_2		Pxdn	1.58138	0.875111	0.469661	-0.602551	-1.11844	-0.896399	-0.308762	clust_2
Snap91	-0.596431	-0.205864	-0.56651	-0.994404	-0.337811	0.835609	1.86541	clust_2		Rab18	1.6468	0.280129	0.0903439	-0.864682	-1.10829	-0.804602	0.760301	clust_2
Snx1	-0.437296	-0.645418	-1.01726	-0.603482	0.0537323	0.835067	1.81466	clust_2		Rab1b	1.50822	0.515247	-0.955255	-0.226841	-1.02723	-0.750675	0.936533	clust_2
Snx12	-0.327178	-0.994738	-0.648762	-0.700534	0.137608	0.649023	1.88458	clust_2		Ranbp1	1.99587	-0.423058	0.230792	-0.882943	-0.996507	-0.0282456	0.104089	clust_2
Snx33	-0.916093	-0.837549	-0.508444	-0.166526	-0.349127	1.07804	1.6997	clust_2		Rap1gds1	1.91285	0.184454	-0.172245	-0.671984	-0.37376	-1.24572	0.366402	clust_2
Snx4	-0.160363	-1.36889	-0.634597	-0.0493347	-0.328131	0.847297	1.69402	clust_2		Rhox4g;Rhox4b;Rhox4d;Rhox4e	1.60431	0.972043	0.2823	-0.328399	-1.10132	-0.887605	-0.541325	clust_2
Snx9	-0.407897	-0.946589	-0.891641	-0.733782	0.444651	0.957266	1.57799	clust_2		Riok2	1.25835	1.03293	0.530002	-0.760344	-0.361929	-1.52636	-0.172651	clust_2
Sorbs1	-0.574095	-0.84671	-0.540419	-1.04292	0.484292	0.973207	1.54664	clust_2		Rpl24	1.62265	1.01477	-0.37897	0.205345	-1.03168	-0.540471	-0.891635	clust_2
Sorbs3	-0.568215	-0.777817	-0.385029	-0.941376	-0.15654	1.49077	1.3382	clust_2		Rpl38	1.50731	0.950728	-0.111607	-0.82283	-1.15522	0.420898	-0.789275	clust_2
Spag9	-0.330497	-0.648014	-1.10344	-0.802148	0.452506	0.742117	1.68948	clust_2		Rpl7	1.83188	0.303198	0.335916	0.139171	-1.17976	-0.664063	-0.766336	clust_2
Specc1	-0.508439	-0.64512	-1.28513	-0.248566	0.772723	0.188456	1.72608	clust_2		Rpn1	1.97833	0.382344	-0.132621	-0.465557	-0.896359	-0.946466	0.0803331	clust_2
Sptan1	-0.450429	-0.802325	-0.357602	-0.399329	-0.638538	0.634267	2.01396	clust_2		Rpn2	1.71033	0.848788	0.0368768	-0.718335	-1.28135	-0.205139	-0.391179	clust_2
Src	-0.62802	-0.908136	-0.964852	-0.141139	-0.0134984	0.938202	1.71744	clust_2		Rps27	1.7714	0.25196	0.584241	-0.533098	-0.391327	-1.39088	-0.2923	clust_2
Srgap3	-0.299877	-0.747739	-0.790725	-0.728648	-0.224924	1.04467	1.74724	clust_2		Rps28	1.79093	0.86415	0.0372214	-0.257287	-0.83357	-0.777579	-0.823867	clust_2
St5	-1.13243	-1.07818	-0.174169	-0.411661	0.282356	1.01691	1.49717	clust_2		Rps5	1.56082	1.00264	0.477134	-0.815343	-0.776077	-0.641586	-0.807584	clust_2
Stambp	-0.269427	-1.39789	-0.790255	-0.155027	0.194783	0.782334	1.63548	clust_2		Rpsa	1.85588	0.754952	0.0477655	-0.972092	-0.377218	-0.514834	-0.794456	clust_2
Stk24	-0.696912	-1.03838	-0.736065	0.0503121	0.329839	0.152189	1.93902	clust_2		Rrbp1	1.94232	0.0822177	-0.354433	-0.740913	-1.10965	-0.29606	0.476519	clust_2
Strn3	-0.136899	-1.39205	-0.859101	-0.344889	0.301898	0.950607	1.48043	clust_2		Rrm2	1.14774	0.938534	0.526221	-0.229135	-1.81974	-0.24912	-0.3145	clust_2
Stx3	-0.736018	-1.0978	-0.755567	-0.459685	0.551629	1.09375	1.40369	clust_2		Rtcb	1.95818	0.632724	-0.422109	-0.494686	-0.897553	-0.731178	-0.0453828	clust_2
Stx4	-0.790954	-0.277654	-0.384664	-0.697516	-0.567016	0.789661	1.92814	clust_2		Sass6	-0.286404	2.13426	-0.229246	-0.646419	-0.864871	-0.317018	0.209694	clust_2
Sun1	-0.408861	-1.24006	-0.252344	0.307375	-0.485662	0.107354	1.97219	clust_2		Sbsn	1.83748	0.609716	0.129745	-0.0926531	-0.650701	-1.16384	-0.669743	clust_2
Svil	-1.01657	-0.908589	-0.710982	-0.306485	0.319984	1.3194	1.30323	clust_2		Scp2	1.85061	0.577398	0.193046	-0.913407	-0.837089	-0.816466	-0.0540955	clust_2
Tbc1d15	-0.298602	-0.990624	-0.933467	-0.651047	0.232617	1.10562	1.53551	clust_2		Sec24a	2.02247	0.265292	-0.32297	-1.13337	-0.112924	-0.658864	-0.0596292	clust_2
Tfrc	-0.562139	-0.806181	-0.519123	-0.371134	-0.384332	0.619086	2.02382	clust_2		Serpinh1	1.54321	1.09854	0.222241	-0.408198	-1.08834	-0.488514	-0.878948	clust_2
Tjp2	-0.768383	-1.13915	-0.777882	-0.286278	0.461484	1.08	1.43021	clust_2		Snap29	1.6862	-0.357322	-0.405064	-0.419085	0.197487	-1.44741	0.745195	clust_2
Tnpo2	-0.485656	-1.08194	-0.671497	-0.385076	-0.130028	1.07324	1.68096	clust_2		Spats2	1.76027	0.803935	-0.0414311	0.0683442	-0.948276	-0.817049	-0.825797	clust_2
Tom1l2	-0.259328	-0.608595	-1.43915	-0.473617	0.353325	0.900623	1.52674	clust_2		Srp72	2.01133	0.351717	-0.495274	-0.693192	-0.847068	-0.572346	0.244836	clust_2
Tor1aip1	-0.523526	-1.34406	-0.806872	0.043002	0.12485	1.01943	1.48718	clust_2		St14	1.62136	-0.362676	0.762532	-1.23633	-0.95867	-0.225808	0.399593	clust_2
Tor1aip2	-0.760825	-0.583782	-0.380647	-0.710895	-0.119044	0.518844	2.03635	clust_2		Stau1	2.16841	-0.594809	-0.361668	-0.529959	-0.512833	-0.441817	0.272678	clust_2
Trpv2	-0.673106	-1.22937	-0.554119	-0.466792	0.310194	1.30751	1.30569	clust_2		Stip1	2.0619	0.164218	0.225852	-0.672305	-0.365246	-0.913274	-0.501139	clust_2
Uaca	-0.704257	-0.932563	-0.615685	-0.496647	0.327878	0.514277	1.907	clust_2		Suox	0.966565	0.188108	-0.186914	0.470118	-0.422377	-1.93611	0.920605	clust_2
Ugp2	-0.506071	-1.20314	-0.74539	-0.367263	0.291687	0.865154	1.66502	clust_2		Tars	2.03851	0.471357	-0.370922	-0.509463	-0.611934	-0.100731	-0.916817	clust_2
Uros	-0.738933	-0.46213	-1.12233	0.0208675	-0.389263	1.02499	1.6668	clust_2		Tbl2	1.77008	0.315092	0.0210161	-0.443944	-1.34307	-0.757606	0.438434	clust_2
Vasp	-0.578409	-0.981233	-0.705193	-0.376997	0.0114039	0.765902	1.86453	clust_2		Tcp1	1.48977	1.27273	-0.331111	-0.726535	-1.16182	-0.385472	-0.15756	clust_2
Vps11	-0.381051	-0.666562	-0.957442	-0.356611	0.00688196	0.284623	2.07016	clust_2		Tefm	1.24894	1.10328	-0.142184	0.437945	-1.15993	-1.27239	-0.21567	clust_2
Vps35	-0.81068	-0.484392	-1.18353	0.0558508	-0.267112	1.25754	1.43232	clust_2		Tfpi	1.92873	0.544755	-0.158202	-0.413905	-0.566563	-1.20362	-0.131194	clust_2
Vwa5a	-0.262469	-1.14231	-0.683115	-0.718074	0.183661	1.01793	1.60438	clust_2		Tomm20	1.6235	0.781002	0.0765904	-0.585291	-0.937313	-1.20998	0.251497	clust_2
Wbscr27	-0.397288	-0.976285	-1.05083	-0.0844517	-0.0115486	0.711874	1.80853	clust_2		Tubg1;Tubg2	1.03433	1.26282	-0.608776	-1.1537	-0.763617	-0.601238	0.830179	clust_2
Wdr61	-0.357424	-0.438886	-0.691891	-1.21625	0.0259757	1.08053	1.59794	clust_2		Ube2c	1.46107	0.996212	0.248378	-0.243628	-0.704016	-1.47518	-0.282836	clust_2
Xylb	-0.533311	-1.52436	0.0755044	-0.34592	0.238619	0.328268	1.7612	clust_2		Uqcc2	1.70595	0.717855	0.250871	-0.226546	-0.646171	-1.35875	-0.443205	clust_2
Ywhag	-0.479561	-1.30539	-0.476794	-0.493746	0.572874	0.426183	1.75643	clust_2		Usp15	2.24894	-0.384565	-0.102027	-0.501207	-0.378611	-0.443563	-0.438962	clust_2
Ywhah	-0.11799	-1.3224	-0.867765	-0.521639	0.882473	0.455291	1.49203	clust_2		Vars	1.98856	0.566384	-0.19263	-0.322339	-0.974806	-0.35049	-0.714674	clust_2
Zfyve1	-0.759301	-1.21191	-0.216557	-0.546701	0.425491	0.537147	1.77183	clust_2		Zbed5	1.44112	0.586278	-0.215472	-0.872031	-1.375	-0.40986	0.844962	clust_2
Znf512	-0.770851	-0.91105	-1.13231	-0.166679	0.634388	0.938342	1.40816	clust_2		Abcf2	1.81856	0.608979	0.174847	-0.0310724	-0.636914	-1.0503	-0.884106	clust_3
Znf638	-0.563373	-0.706934	-1.04726	-0.614974	0.482514	0.738313	1.71172	clust_2		Acaca	1.55692	0.449727	0.103394	0.410451	0.000177643	-1.16618	-1.35448	clust_3
2009-09-01	-1.14022	-1.38257	-0.400871	0.469433	0.342989	1.23035	0.880877	clust_3		Acat2	1.43703	0.57334	0.283987	-0.0383985	0.224238	-0.793923	-1.68627	clust_3
Actg1	-1.8528	-0.24139	0.143646	-0.262551	0.344555	1.46099	0.407552	clust_3		Acly	1.39364	0.768662	0.370698	0.131698	-0.194346	-0.901203	-1.56915	clust_3
Agpat4	-1.23669	-1.35286	-0.300149	0.711805	0.901829	0.18186	1.0942	clust_3		Acsl1	1.7442	0.0467285	0.209166	0.418999	-0.0891179	-1.24854	-1.08143	clust_3
Agpat9	0.207626	-1.96499	0.046305	-0.0904783	-0.193771	1.16677	0.82854	clust_3		Ahsa2	1.72156	0.881243	0.149505	-0.460222	-0.342401	-1.03644	-0.913249	clust_3
Anxa4	-0.646864	-1.04452	-0.554947	-0.497719	0.181567	1.83745	0.725034	clust_3		Ak2	2.02145	-0.197362	0.371059	0.0790677	-0.726879	-0.825574	-0.72176	clust_3
Ap1m1	-0.152421	-1.7729	0.0510142	-0.110623	1.09211	-0.337011	1.22983	clust_3		Asph	1.47579	1.03054	0.304776	-0.469752	-0.140097	-1.14563	-1.05564	clust_3
Arid3a	-0.867102	-1.24196	-0.00800401	-0.772832	0.866805	1.40559	0.617495	clust_3		Atp5i	1.45975	0.00303797	0.394567	0.820121	-0.445436	-0.696846	-1.5352	clust_3
Arl8b	0.288112	-2.13093	0.529229	0.69825	0.598461	0.362119	-0.345237	clust_3		Atxn2l	2.03371	0.0449941	0.0689929	0.0844966	-0.389746	-0.942144	-0.900306	clust_3
Basp1	-1.67241	-0.802398	-0.0681519	-0.0458213	0.414241	0.996233	1.1783	clust_3		Bcat1	1.41349	0.84367	0.29755	-0.132685	0.0459076	-0.972551	-1.49538	clust_3
Baz1b	-0.251623	-1.42744	-1.19533	0.194438	0.798147	0.829385	1.05242	clust_3		Cars	1.6028	0.559528	0.32025	0.144382	-0.296901	-0.855323	-1.47473	clust_3
Bclaf1	-0.628336	-1.37281	-0.159602	0.760746	1.4076	0.749537	-0.757135	clust_3		Cbx2	0.932671	0.760457	0.475702	0.236879	0.331708	-1.82295	-0.914467	clust_3
Cald1	-1.39575	-1.00604	-0.132356	-0.0218569	1.36929	1.06381	0.122899	clust_3		Ccdc12	1.05223	0.134808	-0.0383486	0.659643	0.824928	-1.69776	-0.935493	clust_3
Cdc26	-1.28397	-1.25943	-0.463115	0.551127	0.420629	1.01396	1.02079	clust_3		Cdc5l	1.31615	0.651403	-1.13991	-0.274894	1.0248	-1.08365	-0.493911	clust_3
Cdc42ep4	-1.02491	-0.923137	-1.14284	0.317264	0.691107	1.19055	0.891962	clust_3		Cdk1	1.25785	0.72502	0.674849	-0.0291798	-0.0692001	-1.55894	-1.0004	clust_3
Cdt1	0.0851417	-1.48181	-1.30671	0.349426	0.995934	0.515622	0.842401	clust_3		Cenpf	1.54907	0.466744	0.0745438	0.0937078	0.328345	-1.48453	-1.02788	clust_3
Chtop	0.634958	-1.69538	-1.16865	0.400858	0.604629	0.409393	0.814192	clust_3		Cers5	1.30652	-1.76516	0.9037	0.0112643	0.0184324	-0.589069	0.114307	clust_3
Cltb	-0.740978	-1.88703	0.612392	0.12395	0.413003	0.395912	1.08275	clust_3		Cks2	1.11649	0.0192496	0.657141	0.684436	0.228886	-1.61638	-1.08983	clust_3
Cryab	0.116804	-1.90674	0.479369	-0.0651743	0.757783	1.13101	-0.513049	clust_3		Clasp1	1.64176	0.505917	0.343795	0.0809266	-0.176692	-1.09067	-1.30504	clust_3
Csrp1	-1.1589	-1.22637	-0.481719	-0.0632049	0.793785	1.11678	1.01962	clust_3		Clasp2	1.39687	0.233365	-1.34725	0.678429	0.0554873	0.265774	-1.28268	clust_3
Ctr9	-0.682293	-1.42018	-0.672792	0.0470791	0.755273	1.50899	0.46392	clust_3		Clptm1	1.41594	0.500442	0.62148	0.257314	-0.262238	-1.35473	-1.1782	clust_3
Ctsl	-1.11465	-1.10036	-0.583426	-0.153277	0.617312	1.36355	0.970845	clust_3		Clybl	1.4293	0.534197	0.57589	0.118653	-0.260735	-1.63712	-0.760184	clust_3
Cttnbp2nl	-0.958609	-1.07917	-0.872256	-0.123483	1.00745	0.822023	1.20404	clust_3		Copg2	2.0618	0.215596	-0.319657	0.130404	-0.420729	-0.923661	-0.743749	clust_3
Erbb2ip	-0.137086	0.0531214	-1.38111	0.0553365	1.95121	-0.509526	-0.0319403	clust_3		Cops7b	0.683523	0.177023	0.13431	0.354415	0.393308	-2.22865	0.486065	clust_3
Erh	-1.18448	-1.16962	-0.474268	1.18401	-0.0324039	1.15094	0.525822	clust_3		Coq9	1.05034	0.142603	0.674485	0.255708	-0.277592	-2.05769	0.212141	clust_3
Errfi1	-0.713408	-1.76021	0.269697	1.01133	0.144624	-0.0789798	1.12695	clust_3		Cpne3	1.94898	0.651585	-0.2612	-0.407434	-0.203492	-0.802896	-0.925544	clust_3
Flna	-1.08137	-1.15737	-0.577652	-0.108792	0.576126	1.33987	1.00919	clust_3		Ctsd	1.57921	0.79106	0.253945	-0.574685	-0.279638	-0.236441	-1.53345	clust_3
Flt1	0.565843	-1.93905	-0.625324	0.867568	0.16039	0.85911	0.111459	clust_3		Dcps	1.00934	0.0644709	0.770057	0.589961	0.346029	-1.55195	-1.22791	clust_3
Gbp2	-0.554196	-1.6061	-0.605965	0.126582	0.692077	0.552752	1.39485	clust_3		Dctn2	2.01318	0.248878	0.183649	-0.379693	-0.253604	-0.922436	-0.889977	clust_3
Gm16286	-0.404764	-1.40185	-0.964522	0.255515	0.124272	1.2142	1.17715	clust_3		Ddx17	1.21032	0.29644	0.841673	0.0427345	0.247074	-1.63202	-1.00623	clust_3
Gprc5a	-1.46518	-0.776721	-0.16579	0.914657	1.20488	0.812134	-0.523983	clust_3		Dhx29	1.20631	0.746971	0.363284	0.241902	0.127915	-1.63616	-1.05022	clust_3
Hdgf	-1.20025	-1.14499	-0.300545	-0.096183	0.259844	1.2206	1.26152	clust_3		Dhx37	1.84818	-0.0618651	0.62462	-0.0442783	-0.549785	-1.2516	-0.565267	clust_3
Hmgb1	-1.53758	-1.12555	0.29224	0.379189	0.946954	1.11285	-0.0681008	clust_3		Dimt1	1.24544	0.918119	0.176262	0.132612	0.15148	-1.52626	-1.09765	clust_3
Hmgn5	-0.163194	-1.91235	-0.408273	0.832631	0.415173	0.108057	1.12795	clust_3		Dnajb12	0.719055	-0.284421	1.50082	-0.0443282	0.464858	-1.45747	-0.898518	clust_3
Hnrnpa3	-1.61249	-1.25473	0.509105	0.655203	0.687644	0.780429	0.234832	clust_3		Dnajc2	1.77391	-0.499763	0.146178	0.218782	0.431676	-0.71617	-1.35462	clust_3
Lasp1	-1.14731	-1.19214	-0.237276	-0.359361	0.616575	1.10148	1.21804	clust_3		Dnajc9	1.26141	0.752536	0.39015	0.103174	0.139712	-1.60358	-1.0434	clust_3
Lmnb1	-1.3455	-1.1646	-0.382952	0.254205	0.510289	0.844844	1.28371	clust_3		Eef1d	1.49897	0.908982	-0.148576	0.122081	-0.010327	-0.987321	-1.38381	clust_3
Luc7l2	-1.77263	-0.557273	0.221649	0.501411	1.49527	0.00776075	0.103814	clust_3		Eef1g	1.59734	0.607009	0.747856	-0.981645	-0.239172	-0.888939	-0.842448	clust_3
Mapk1ip1l	-1.10105	-0.39263	-0.851932	-0.207949	0.882859	1.75444	-0.083732	clust_3		Efs	1.68235	0.308666	-0.097381	0.155328	-0.0621866	-0.264244	-1.72253	clust_3
Marcks	-1.76751	-1.01504	0.496384	0.121503	0.620491	0.832105	0.712065	clust_3		Eif3a	1.51352	-0.410603	0.0745447	-0.483933	1.21541	-0.925508	-0.983429	clust_3
Mbnl3	-0.415081	-1.78548	-0.162075	0.253413	0.35393	0.213007	1.54229	clust_3		Emb	0.368868	-0.0673889	0.935244	0.135676	1.11969	-1.79712	-0.694968	clust_3
Myh9	-1.18687	-1.06872	-0.576234	-0.166936	0.762925	1.05566	1.18017	clust_3		Endog	1.46071	0.522563	0.352583	0.455594	-0.28397	-1.11771	-1.38977	clust_3
Myl6	-1.67508	-0.619355	-0.432476	0.310652	0.19297	1.20704	1.01626	clust_3		Eral1	1.35694	0.643116	0.369284	0.28689	-0.197189	-1.71125	-0.747792	clust_3
Natd1	0.17624	-1.67331	-0.879357	-0.202544	0.613156	0.83043	1.13539	clust_3		Ercc6l	1.65737	0.647173	-0.103698	0.270494	-0.157103	-1.31177	-1.00247	clust_3
Nop56	-0.515822	-1.52075	-0.96372	0.495644	0.568967	0.810252	1.12543	clust_3		Fdft1	1.57344	0.71594	0.204882	0.0438697	-0.364997	-1.57306	-0.600078	clust_3
Nop58	-0.867453	-1.71521	-0.147385	0.405487	0.792209	0.367547	1.1648	clust_3		G3bp1	1.29035	0.829542	0.706642	-0.736797	0.164093	-0.989315	-1.26451	clust_3
Nucks1	-0.419626	-1.97377	0.729707	0.313694	0.73004	-0.224873	0.844829	clust_3		Gcn1l1	1.79196	0.757083	-0.209214	0.00569602	-0.436683	-0.672127	-1.23671	clust_3
Nup107	-0.644617	-0.892716	-1.3627	0.00627636	0.709964	1.23681	0.946988	clust_3		Gemin5	1.66963	0.299987	0.495582	0.166793	-0.289964	-1.06537	-1.27665	clust_3
Pawr	-1.23754	-1.02503	-0.806842	0.238528	0.827696	1.09768	0.90551	clust_3		Gtf2e2	1.67435	-0.0267944	0.547576	-0.0080665	0.139786	-0.872509	-1.45434	clust_3
Plekhh1	0.112404	-1.30236	-0.926357	-0.77032	0.835953	1.16357	0.887113	clust_3		H2-K1	1.94729	-0.0246091	0.346767	-0.0010893	-0.384708	-0.654488	-1.22916	clust_3
Ppp1cb	-1.2138	-1.13745	-0.442115	-0.188356	0.890258	0.940233	1.15124	clust_3		Hk2	1.2626	0.799669	0.352377	0.0709391	0.192262	-1.42492	-1.25293	clust_3
Ppp1r2	-0.55726	-1.57077	-0.68065	0.254898	0.403177	0.744562	1.40604	clust_3		Hnrnpa0	1.11498	0.69609	0.301871	0.348293	0.345734	-1.38393	-1.42304	clust_3
Pramef12	0.0904283	-0.829481	-1.66055	-0.257003	0.794855	1.17113	0.690626	clust_3		Icam1	1.54925	0.277373	0.157268	0.129261	0.368798	-0.876686	-1.60526	clust_3
Ranbp2	-0.790931	-1.37726	-0.616625	-0.164489	0.648646	1.18926	1.1114	clust_3		Ide	1.57381	0.57585	0.240935	0.279832	-0.229223	-1.11369	-1.32752	clust_3
Rhob	-1.58332	-0.904512	0.0194114	0.872857	1.04739	0.850893	-0.302717	clust_3		Impa1	1.68582	-0.832615	0.0460484	-0.74838	1.04451	-0.377372	-0.818015	clust_3
Saraf	0.328943	-1.69219	-1.08589	0.263766	0.423296	0.726227	1.03585	clust_3		Impdh1	1.6151	0.454824	-0.0282831	0.221397	-0.038662	-1.68636	-0.538023	clust_3
Serpinb9g	-0.403807	-1.66548	-0.487006	-0.0836649	0.324516	1.02929	1.28615	clust_3		Ipo5	1.57505	0.0635414	0.684449	0.118297	-0.192259	-0.641543	-1.60754	clust_3
Shroom1	-0.825945	-0.878208	-1.33135	0.211986	1.12998	0.751305	0.942231	clust_3		Kif4	1.07112	0.640694	0.440917	0.445378	0.229005	-1.39473	-1.43238	clust_3
Slc12a2	0.474946	-1.90146	-0.676078	-0.0185895	0.554332	1.07209	0.494754	clust_3		Kifc1	1.32551	0.173351	0.516684	0.604749	0.0543742	-1.32353	-1.35115	clust_3
Slu7	-0.12924	-1.39534	-0.970418	-0.368146	1.33901	0.713881	0.81025	clust_3		Larp7	0.891617	0.136446	0.870666	0.732202	-0.0225133	-1.79908	-0.80934	clust_3
Smek1	-0.0973696	-1.5979	-0.900201	0.315515	0.953684	1.27072	0.0555506	clust_3		Lars	1.89943	0.454558	-0.182374	-0.333277	0.124939	-1.20345	-0.759825	clust_3
Stmn1	-0.511726	-1.21713	-0.822112	-0.498999	0.669362	1.34868	1.03193	clust_3		Lepre1	1.53255	0.209171	0.995674	-0.677996	0.0123348	-0.964125	-1.10761	clust_3
Stmn2	-1.01034	-1.5744	-0.0837115	0.259007	1.3035	0.793509	0.312432	clust_3		Mroh1	1.56761	0.422812	0.415688	-0.0723633	-0.0916125	-1.69718	-0.544955	clust_3
Sub1	-0.774568	-1.20223	-0.333995	1.13458	0.80444	1.14496	-0.773184	clust_3		Mrpl37	1.2358	0.427878	0.694378	0.472162	-0.18743	-1.15211	-1.49068	clust_3
Sun2	-1.53533	-0.670732	-0.776164	0.365907	0.974303	0.53888	1.10313	clust_3		Mrpl4	1.0056	1.00708	0.486132	-0.257129	0.305233	-0.863855	-1.68306	clust_3
Taf7	0.729161	-0.384517	-1.26826	-0.0363453	0.759231	1.34818	-1.14745	clust_3		Mrpl49	1.48551	0.436736	0.395068	0.296235	-0.0509633	-1.09071	-1.47188	clust_3
Tax1bp1	-0.297811	-1.71636	-0.863788	0.43605	0.976809	0.703007	0.762091	clust_3		Mrps22	1.55187	0.341428	0.869309	-0.432423	-0.143737	-0.846736	-1.33971	clust_3
Tcp11l2	-1.01186	-0.835618	-0.824793	-0.491783	0.943569	1.11919	1.10129	clust_3		Mrps23	1.2495	0.389177	0.775274	0.283395	-0.0523888	-1.09302	-1.55193	clust_3
Thrap3	-0.815845	-1.61987	-0.246917	0.509324	1.07712	1.10891	-0.0127194	clust_3		Msmo1	1.07389	0.684134	0.762393	0.0820345	0.139217	-1.45139	-1.29029	clust_3
Thumpd1	-0.776717	-1.56624	-0.655834	0.405949	1.11645	0.659623	0.81677	clust_3		Mthfd1	1.75762	0.66788	0.0491598	0.0526248	-0.41082	-0.898519	-1.21795	clust_3
Tns3	-0.92163	-1.04719	-0.953145	0.0991904	0.822752	0.521119	1.47891	clust_3		Nap1l1	1.4874	0.363802	0.709379	-0.173663	0.09094	-1.38679	-1.09107	clust_3
Tns4	-0.813995	-1.33785	-0.814266	0.106614	0.656161	1.01427	1.18907	clust_3		Nars	2.02601	0.21482	-0.0790047	0.129234	-0.632583	-0.669924	-0.988552	clust_3
Tpm3-rs7	-1.37322	-0.801985	-0.962607	0.535547	0.853051	0.881987	0.867224	clust_3		Ncapd2	1.6316	0.35451	0.351926	0.208763	-0.0955216	-1.10063	-1.35065	clust_3
Tpr	-1.24091	-1.13266	-0.483175	0.0474533	0.740454	0.678636	1.39021	clust_3		Ncaph	1.29619	0.624893	0.40343	0.413022	-0.0575522	-1.36799	-1.31199	clust_3
Triobp	-1.1574	-0.845674	-0.872878	-0.127875	1.13276	0.677277	1.19379	clust_3		Ndufv1	1.48028	0.490446	-0.0859867	0.506095	0.0519351	-0.822358	-1.62041	clust_3
Trip12	-0.0715484	-0.854672	-1.509	-0.36351	1.13534	1.134	0.529391	clust_3		Nrd1	1.76147	0.653122	0.151446	0.0302581	-0.502534	-1.08118	-1.01258	clust_3
Txnip	-1.32496	-1.51395	0.232509	0.496	0.755571	0.963492	0.39134	clust_3		Nsdhl	1.10982	-0.0241859	0.547706	-0.0853595	1.04509	-1.35223	-1.24084	clust_3
Ubn1	-1.03629	0.24861	-1.55268	0.341829	1.4839	0.291055	0.223568	clust_3		Nvl	1.07152	0.429585	0.42493	0.514482	0.388134	-1.60241	-1.22624	clust_3
Ubn2	-0.636827	-0.672452	-0.738277	1.76826	-0.212761	-0.561477	1.05353	clust_3		Nxf7	1.71664	0.409316	0.192709	0.199896	-0.517708	-0.4814	-1.51945	clust_3
Ubtf	-0.234088	-1.51105	-0.763037	-0.407737	1.09276	0.742162	1.08099	clust_3		Oard1	1.11605	0.807588	0.294114	0.399454	0.119199	-1.14685	-1.58956	clust_3
Usp25	-0.343617	-1.58163	-0.706105	-0.126498	0.619216	0.756704	1.38193	clust_3		Pa2g4	1.71053	-0.0890606	0.434705	-0.34951	0.490743	-1.32222	-0.875186	clust_3
Zfand2a	-0.0110111	-1.76506	-0.612166	-0.279273	0.846453	1.07947	0.741588	clust_3		Parp1	1.04917	0.705059	0.364588	0.390872	0.322939	-1.40509	-1.42753	clust_3
Zfp655	-1.292	-0.994959	-0.549002	0.195566	1.48145	0.839159	0.319791	clust_3		Pds5a	1.7212	0.213793	0.267823	0.380837	-0.261621	-1.08811	-1.23392	clust_3
Zmym1	-0.810909	-1.51248	-0.593379	0.61821	0.258873	0.725432	1.31426	clust_3		Pes1	1.37477	-0.198612	0.388842	0.602805	0.36787	-0.947009	-1.58866	clust_3
Znf185	-1.28425	-0.983514	-0.719541	0.172265	0.612974	0.967379	1.23468	clust_3		Pfkl	1.72451	0.431216	0.417507	-0.0617287	-0.268484	-0.928748	-1.31428	clust_3
Zyx	-0.944326	-1.31629	-0.395454	-0.371016	0.925925	0.958818	1.14234	clust_3		Pmvk	1.60776	0.681903	0.183394	0.118314	-0.296798	-0.845734	-1.44884	clust_3
Abcd1	-0.137466	-0.67159	-0.873904	-0.582337	-0.241163	0.469675	2.03678	clust_4		Ppm1f	1.19977	0.598857	0.716291	0.0744667	0.114132	-1.2629	-1.44061	clust_3
Abcd3	0.299242	-0.901244	-0.839672	-0.534097	-0.245234	0.221309	1.9997	clust_4		Ppp2r5d	1.57026	0.612884	-0.17642	0.0901511	0.298512	-1.48171	-0.913682	clust_3
Acsl3	-0.0653221	-0.81239	-0.719113	-0.654077	-0.0713123	0.242034	2.08018	clust_4		Prdx6	1.57779	0.695263	0.0667912	-0.13027	0.217099	-1.29776	-1.12891	clust_3
Actb	0.31032	-1.10184	-0.520674	-0.726486	-0.579361	1.56204	1.056	clust_4		Psmc3ip	1.6089	0.372754	0.0826504	0.33606	-0.114891	-1.65646	-0.629022	clust_3
Actr2	0.62794	-0.415841	-1.47806	-0.870746	0.265033	0.35788	1.5138	clust_4		Pus7	1.32985	0.59436	0.0920988	0.103448	0.538891	-1.46056	-1.19808	clust_3
Ahcyl2	0.18514	-1.14611	-0.510163	-0.676183	-0.162138	0.366824	1.94263	clust_4		Rad50	2.10463	-0.403883	0.0649927	-0.536189	0.190999	-0.897628	-0.522926	clust_3
Ahnak	0.0212173	-0.48642	-1.2859	-0.533544	0.153489	0.190863	1.9403	clust_4		Rbm7	1.89911	0.190725	-0.712437	0.157803	0.315784	-1.0021	-0.848884	clust_3
Alg5	-0.27901	-0.706513	-0.490556	-0.16683	-0.97772	0.691958	1.92867	clust_4		Rdh11	1.34884	0.407236	0.602319	0.448129	-0.253603	-1.52961	-1.02331	clust_3
Ap2a2	-0.204787	-0.466116	-0.911899	-0.309826	-0.790368	0.798668	1.88433	clust_4		Rfc2	1.18137	0.969588	0.237545	0.196446	0.00416747	-1.62431	-0.964799	clust_3
App	0.80289	-1.09847	-1.17706	-0.366698	-0.0697647	0.32147	1.58763	clust_4		Rfc5	1.31621	0.135058	-0.0651632	0.759807	0.473476	-1.39038	-1.229	clust_3
Arhgap1	0.0306787	-0.883143	-0.698405	-0.870124	-0.0279769	0.526374	1.9226	clust_4		Rmdn2	1.96422	0.458082	-0.472243	-0.0751647	-0.0816677	-1.10737	-0.685857	clust_3
Arhgef1	0.153429	-0.466064	-1.00817	-0.990748	0.0471734	0.359097	1.90528	clust_4		Rpl12	0.898564	0.831803	0.94423	-0.513349	0.338167	-1.48176	-1.01766	clust_3
Arhgef6	0.628014	-0.828689	-0.737497	-0.545192	-0.715763	0.342154	1.85697	clust_4		Rpl23	1.95245	0.312242	0.0412865	-0.477416	0.00141682	-0.60972	-1.22026	clust_3
Asl	0.878142	-1.02402	-1.1628	-0.310162	-0.431569	0.554258	1.49616	clust_4		Rpl23a	1.54543	0.108654	0.316309	0.319518	-0.1545	-0.328175	-1.80724	clust_3
Atad2	0.221776	-0.548165	-1.35668	-0.645823	-0.229014	1.09351	1.4644	clust_4		Rpl4	1.49816	0.99244	0.0585711	-0.382459	0.111169	-1.22297	-1.05492	clust_3
Atg2a	0.385786	-0.476336	-1.00682	-1.46678	0.542213	0.764967	1.25697	clust_4		Rps15	1.9652	-1.12706	0.188111	0.153711	0.0549932	-0.764351	-0.470597	clust_3
Atp13a3	0.325098	-1.63561	-0.352785	-0.683571	0.567334	0.288877	1.49066	clust_4		Rps2	1.72761	-0.0455418	0.733209	0.149276	-0.640934	-0.651613	-1.27201	clust_3
Atxn10	-0.144704	-0.891331	-0.571621	-0.735114	-0.209028	0.562487	1.98931	clust_4		Rps7;Gm9493	0.949882	0.511263	0.675097	-0.868676	0.948016	-0.738438	-1.47714	clust_3
Bles03	-0.0282073	-0.614909	-1.03038	-0.331448	0.159637	-0.243855	2.08916	clust_4		Sall4	1.03094	0.746539	0.476542	0.411371	0.0395818	-1.75469	-0.950283	clust_3
Brd2	0.718046	-0.255356	-1.73994	-0.727093	0.1136	1.12252	0.768227	clust_4		Setd6	1.07683	-0.321178	0.569276	0.729048	0.598892	-1.28089	-1.37198	clust_3
Brox	0.781935	-1.01393	-1.20803	-0.640604	0.200235	0.355924	1.52448	clust_4		Slc25a5	1.65602	0.141034	-0.170093	0.572734	0.176022	-1.30569	-1.07003	clust_3
Camk2d	0.404344	-0.936082	-0.853395	-0.423272	-0.365428	0.204732	1.9691	clust_4		Smc2	1.24286	0.819824	0.193512	0.266873	0.170567	-1.25302	-1.44062	clust_3
Capn1	1.02933	-1.2936	-0.812433	-0.819035	0.141166	0.44311	1.31147	clust_4		Srm	1.84231	0.171113	0.0815675	-0.0355797	-0.181292	-0.317696	-1.56042	clust_3
Cdcp1	-0.0446952	-0.546916	-0.836683	-0.712542	-0.386633	0.506239	2.02123	clust_4		Strap	1.88933	-0.271648	0.346781	0.125128	-0.241192	-0.447617	-1.40078	clust_3
Cdh1	0.501168	-1.42203	-0.24792	-0.417028	-0.772282	0.93969	1.4184	clust_4		Strbp	1.45141	0.540081	0.525168	0.179626	-0.189623	-1.0125	-1.49417	clust_3
Cdh3	-0.222982	-0.185435	-1.3127	-0.306729	-0.473223	0.639379	1.86169	clust_4		Tecr	1.15839	0.245705	0.514983	0.5007	0.364726	-1.58211	-1.2024	clust_3
Clic1	-0.21875	-0.440343	-0.819066	-1.16959	0.247663	0.57638	1.8237	clust_4		Timm8b	1.23214	0.594196	0.523039	0.418201	-0.132081	-1.00959	-1.62591	clust_3
Copg1	0.182818	-0.156297	-1.53715	-0.932476	0.162662	0.936366	1.34408	clust_4		Tma16	1.6256	0.104993	0.20751	0.0701515	0.337937	-0.708395	-1.6378	clust_3
Crkl	-0.170159	-0.134032	-1.02344	-0.680667	-0.332515	0.278202	2.06261	clust_4		Tnks1bp1	1.45472	0.0968435	0.218218	0.887502	-0.299348	-0.887773	-1.47016	clust_3
Csf1r	0.873887	-0.759288	-1.00226	-1.10516	-0.0233212	0.560332	1.45581	clust_4		Tsr1	1.62794	0.226645	-0.0208209	-0.365885	0.670391	-0.606193	-1.53207	clust_3
Dak	0.0625011	-0.525813	-0.742621	-0.926494	-0.369171	0.528147	1.97345	clust_4		Txn2	0.714105	1.09345	0.647082	-0.501198	0.538338	-1.58516	-0.906621	clust_3
Ddx58	0.122963	-1.23385	-0.689694	-0.383422	-0.266216	0.60578	1.84444	clust_4		Txndc5	1.71405	0.941411	0.00129943	-0.567298	-0.19935	-0.826805	-1.0633	clust_3
Dgke	0.0287564	-0.779603	-1.28011	-0.55593	0.210058	0.652293	1.72454	clust_4		Uba1	1.75779	0.762715	-0.143356	-0.448053	-0.317755	-0.21071	-1.40063	clust_3
Dlg1	0.306284	-0.57405	-1.05099	-0.799541	-0.531132	1.1816	1.46783	clust_4		Ubap2	1.74885	0.536443	0.311329	-0.0854094	-0.308725	-0.981309	-1.22117	clust_3
Dnajc13	0.465514	-0.998033	-1.28715	-0.395358	0.021779	0.563473	1.62978	clust_4		Upp1	1.13336	0.741389	0.193048	0.536536	0.14015	-1.20646	-1.53802	clust_3
Dnajc7	0.67895	-0.135234	-1.48754	-0.568446	-0.705491	1.22691	0.990853	clust_4		Utf1	1.39541	0.910706	0.203844	-0.103937	0.106052	-1.20805	-1.30402	clust_3
Dnm2	0.0583675	-1.32747	-0.76982	-0.323519	-0.116656	0.764904	1.71419	clust_4		Zcchc8	1.05228	1.00252	0.452425	-0.210102	0.34912	-1.23471	-1.41153	clust_3
Dnpep	0.18043	-0.0113013	-0.838631	-0.975805	-0.741791	0.518104	1.86899	clust_4		Zmat3	0.899508	1.05728	-0.457664	0.697231	0.337642	-1.4296	-1.1044	clust_3
Dock5	0.474497	-1.3867	-0.733965	-0.768609	0.218254	0.735996	1.46052	clust_4		Aars	1.22771	0.237398	0.585644	0.184723	0.0767492	-0.325397	-1.98683	clust_4
Dst	0.0776509	-0.586122	-1.14693	-0.709719	-0.158427	0.704079	1.81947	clust_4		Acss2	1.02619	-0.294821	0.479311	0.183908	0.317213	0.375094	-2.0869	clust_4
Dtx3l	0.429475	-0.503619	-0.79788	-0.637013	-0.311142	-0.26596	2.08614	clust_4		Ak3	1.21427	0.0800974	0.173514	1.05845	-0.0199922	-0.915929	-1.59041	clust_4
Ehbp1	-0.18107	-1.01803	-0.626683	-0.233146	-0.285352	0.26261	2.08167	clust_4		Ak4	0.989671	0.727235	0.713458	0.417764	-0.211623	-0.938932	-1.69757	clust_4
Ehd1	0.112409	-0.738895	-0.797683	-0.771974	-0.334067	0.595562	1.93465	clust_4		Akr1b1	0.485692	0.189087	0.74765	0.833768	0.493102	-0.899401	-1.8499	clust_4
Eml3	0.405528	-1.52885	-0.588752	-0.226223	0.0229328	0.162226	1.75314	clust_4		Aldh18a1	0.768099	0.809008	0.710013	0.516591	-0.1725	-0.819044	-1.81217	clust_4
Epb41l5	0.00419042	-0.987115	-0.720039	-0.870956	0.0518563	0.729299	1.79276	clust_4		Aldh2	0.975491	0.814791	0.568589	0.399121	-0.0332517	-1.05518	-1.66956	clust_4
Eps15	-0.0981522	-0.646242	-1.00912	-0.610585	-0.287401	0.785469	1.86603	clust_4		Aldh4a1	0.604265	0.750828	0.466037	0.888015	-0.248606	-0.531545	-1.92899	clust_4
Erlin2	0.304195	-0.711052	-1.0472	-0.705334	-0.335233	0.707053	1.78758	clust_4		Apob	-1.60603	0.793936	0.428644	1.2873	0.059298	0.00940035	-0.972543	clust_4
Exoc1	0.588978	-0.45488	-0.719204	-0.83874	-1.0514	1.06944	1.40581	clust_4		Atp5c1	-0.217604	0.636376	1.40294	0.94667	-0.690983	-0.883757	-1.19364	clust_4
Exoc2	0.438888	-1.27424	-0.75787	-0.515598	-0.290389	0.763097	1.63611	clust_4		Bcat2	0.18691	1.004	1.14243	0.552948	-0.572204	-0.74399	-1.5701	clust_4
Exoc5	0.372405	-0.615615	-1.10518	-0.612408	-0.069792	0.0615261	1.96906	clust_4		Bckdhb	0.324078	0.490484	1.30592	0.536603	0.0479949	-1.35081	-1.35427	clust_4
Fam177a1	-0.121384	-0.3204	-0.450513	-0.659278	-1.1507	0.983872	1.7184	clust_4		Casp3	0.541609	1.00588	0.786269	0.0561848	0.385739	-1.19746	-1.57822	clust_4
Fam32a	1.30267	-1.3014	-1.21339	-0.299357	0.316086	0.256319	0.939076	clust_4		Cbr3	0.752249	0.849907	0.812185	0.117936	0.1805	-0.952615	-1.76016	clust_4
Fem1b	0.10999	0.0447094	-1.08696	-0.910483	-0.694009	0.896744	1.64001	clust_4		Cbx5	0.591304	0.297201	0.449257	0.77053	0.707133	-1.0184	-1.79703	clust_4
Fignl2	0.387324	-1.04783	-1.52408	-0.0246725	0.0468527	0.870991	1.29142	clust_4		Cd3eap	-0.273952	0.13662	-0.307751	1.04531	1.38939	-0.358727	-1.63089	clust_4
Flot2	0.00874957	-0.570796	-0.964653	-0.0294855	-0.193224	-0.385284	2.13469	clust_4		Cdc34	0.820178	0.477407	0.867819	0.0773451	0.537952	-1.08642	-1.69429	clust_4
Fnbp1	0.615091	-1.03485	-1.465	-0.0369396	0.120442	0.281599	1.51966	clust_4		Cggbp1	0.107386	0.579532	0.341884	0.625802	1.12629	-1.45707	-1.32383	clust_4
Fndc3b	0.283945	-0.575404	-1.16266	-1.23084	0.456873	0.990319	1.23777	clust_4		Ckap2	0.257939	0.605225	1.16049	0.539334	0.106362	-0.913058	-1.75629	clust_4
Gcc1	0.147733	-1.13262	-1.14946	-0.444124	0.758102	0.22271	1.59766	clust_4		Ckmt1	0.450352	0.38869	1.00654	0.477161	0.366907	-0.773167	-1.91648	clust_4
Glrx	0.680491	-1.14081	-0.461135	-0.669196	-0.310617	0.0365419	1.86472	clust_4		Cyp11a1	0.861419	0.761396	0.609209	0.547836	-0.111864	-0.867436	-1.80056	clust_4
Gm20537	0.76192	-0.934792	-0.338022	-1.04932	-0.766778	1.03138	1.29561	clust_4		Ddx21	0.511852	0.710045	0.572487	0.596427	0.351336	-0.793471	-1.94868	clust_4
Gm2a	-0.195203	-0.816773	-0.475028	0.465188	-1.18203	0.385318	1.81853	clust_4		Ddx24	0.773577	0.691709	0.703464	0.690885	-0.186773	-0.921729	-1.75113	clust_4
Gmppa	0.329413	-1.16116	-0.59371	-0.366418	-0.430437	0.273942	1.94837	clust_4		Ddx31	0.281128	0.324491	1.01106	0.650516	-0.0731774	-0.107549	-2.08647	clust_4
Gnpnat1	1.0045	-1.19895	-0.806369	-0.537851	-0.343529	0.33918	1.54303	clust_4		Echs1	0.599758	0.634038	1.26958	0.359636	-0.287385	-1.0669	-1.50872	clust_4
Golga3	-0.200404	-0.521848	-0.921218	-0.842813	-0.259646	0.991479	1.75445	clust_4		Eci1	-1.04345	0.996313	0.812273	1.32678	-0.85242	-0.662469	-0.577031	clust_4
Gpx1	0.416177	-1.02316	-1.33303	-0.543379	0.688108	0.339657	1.45563	clust_4		Ei24	0.986354	0.538912	0.933236	-0.562855	-0.0800665	0.0654438	-1.88102	clust_4
Hspa1a	-0.155624	0.0259612	-0.953563	-1.13213	-0.0557017	0.360233	1.91082	clust_4		Eif1	-0.0452866	-0.279905	-0.626741	1.3468	1.39604	-0.6123	-1.1786	clust_4
Igf2	0.899678	-1.0865	-1.61577	-0.203652	0.579375	0.759441	0.667433	clust_4		Elac2	1.10271	0.684852	0.145001	0.784399	-0.210014	-0.75739	-1.74956	clust_4
Ilk	0.0880893	-0.880642	-1.29272	-0.534628	0.120173	1.00389	1.49584	clust_4		Espl1	1.18177	0.733901	0.29873	0.454372	-0.180801	-0.677678	-1.8103	clust_4
Inppl1	0.0622021	-0.628673	-1.06398	-0.621856	-0.180674	0.478321	1.95466	clust_4		Ethe1	0.713667	0.812694	0.932509	0.226624	-0.0545824	-0.843518	-1.78739	clust_4
Iqsec1	-0.0131366	-0.961301	-0.477785	-0.660307	-0.355938	0.44744	2.02103	clust_4		Fam50a	0.808684	0.543638	0.565487	0.89908	-0.303909	-0.67663	-1.83635	clust_4
Ist1	0.0326457	-0.750486	-0.845904	-0.898929	-0.257647	1.09032	1.63	clust_4		Fdps	0.885118	0.739731	0.628205	0.371762	0.0928064	-0.892354	-1.82527	clust_4
Itgav	-0.00981295	-0.792929	-0.930931	-0.359474	-0.61665	0.952686	1.75711	clust_4		Fkbp4	0.916565	0.229402	0.762107	0.749268	0.147235	-1.3296	-1.47498	clust_4
Kdsr	0.0616476	-0.921159	-0.811067	-0.42101	-0.444273	0.597142	1.93872	clust_4		Fryl	0.766095	0.942932	-0.161418	0.61263	0.252231	-0.448282	-1.96419	clust_4
Khnyn	0.103844	-0.712888	-0.932893	-0.540542	-0.316673	0.380955	2.0182	clust_4		Ftsj3	0.284365	0.856737	0.208924	1.11653	0.0513483	-0.658001	-1.8599	clust_4
Kif5b	0.156691	-1.22777	-0.66415	-0.637027	0.1248	0.388876	1.85858	clust_4		Gatad2a	1.24631	0.0686181	0.612151	0.744633	-0.111374	-0.946451	-1.61389	clust_4
Klc1	0.320609	-1.49771	-0.439485	-0.680167	-0.135448	1.11081	1.32139	clust_4		Gfm2	0.518556	0.97977	0.76456	0.439976	-0.321575	-0.464577	-1.91671	clust_4
Klc4	-0.010672	-0.883785	-1.25602	-0.737934	0.573443	0.94739	1.36758	clust_4		Glipr2	0.617835	1.04936	0.451897	0.618009	0.0284714	-1.15261	-1.61297	clust_4
Limk2	0.456648	-0.711201	-1.0172	-1.06162	0.000242252	0.718129	1.615	clust_4		Gpx7	1.20541	0.212731	0.422725	0.477558	0.220298	-0.627539	-1.91119	clust_4
Llgl2	0.122707	-0.579254	-0.859531	-0.996197	0.213649	0.135409	1.96322	clust_4		Gtf2e1	1.16893	0.624252	0.553577	0.308871	-0.151447	-0.667428	-1.83676	clust_4
Lrba	0.135442	-1.17872	-0.948443	-0.468449	0.176486	0.495885	1.7878	clust_4		Gtpbp4	1.29668	0.0506981	0.473711	0.365757	0.290294	-0.603945	-1.87319	clust_4
Lrpap1	-0.0347775	-0.564807	-0.64965	-0.994808	-0.346914	0.666505	1.92445	clust_4		Hexim1	-0.524047	-0.875528	0.0564348	1.06001	1.61289	-0.24865	-1.08111	clust_4
Lta4h	0.480995	-0.897599	-1.20887	-0.404631	-0.244488	0.549407	1.72518	clust_4		Hnrnpa1	-1.08003	0.0534267	0.429987	1.18534	1.03214	-0.153982	-1.46688	clust_4
Lztfl1	0.335913	-0.47669	-1.16869	-0.825869	-0.469135	1.31444	1.29003	clust_4		Hspa9	0.526929	0.526502	0.921905	0.818042	-0.128449	-0.909017	-1.75591	clust_4
Macf1	0.465063	-0.531546	-0.742613	-0.64875	-0.575774	-0.0150587	2.04868	clust_4		Hspe1	0.638141	0.424437	0.925839	0.870049	-0.13701	-1.55635	-1.16511	clust_4
Manba	0.00087003	-1.2478	-0.157634	0.130016	-0.505094	-0.242117	2.02176	clust_4		Iap	1.0675	0.400511	0.309141	0.0289515	0.587179	-0.361499	-2.03179	clust_4
Map1lc3b	0.535827	-0.0946219	-1.30447	-1.16373	-0.140534	0.710162	1.45737	clust_4		Idi1	0.637373	0.768911	0.797198	0.3404	0.130158	-0.763022	-1.91102	clust_4
Map4k5	0.214218	-0.84089	-0.847189	-0.329208	-0.885735	1.2406	1.4482	clust_4		Isg20	0.982951	0.234489	0.879438	0.14764	0.474919	-0.998886	-1.72055	clust_4
Map7d1	0.657842	-0.969402	-0.372761	-1.38133	-0.189948	1.14445	1.11115	clust_4		Khsrp	1.12583	0.300989	0.336983	0.727576	0.0871154	-0.711718	-1.86678	clust_4
Mapre2	0.0821258	-0.124561	-0.604937	-1.38705	-0.335503	0.565667	1.80426	clust_4		Krt14	0.694626	0.708743	0.778381	0.351383	-0.0700853	-0.441708	-2.02134	clust_4
Mark3	0.579289	-1.25027	-0.671566	-0.559214	-0.416901	0.671668	1.64699	clust_4		L3mbtl3	1.04367	0.434575	0.297603	0.799179	0.17225	-1.06443	-1.68285	clust_4
Metap2	-0.107889	0.227264	-1.85139	-0.402533	0.0959319	0.658844	1.37977	clust_4		Ldha	1.06414	0.607045	0.393525	0.546488	-0.120313	-0.56395	-1.92693	clust_4
Mtmr4	-0.113251	-0.858278	-0.65793	-0.569404	-0.652589	1.39271	1.45874	clust_4		Lig1	0.576563	0.500792	0.780881	0.870362	0.112794	-1.42047	-1.42092	clust_4
Mtor	-0.0932527	-0.919764	-1.10387	-0.315391	-0.209629	0.937834	1.70407	clust_4		Lin28a	0.41214	0.424315	0.50275	0.903585	0.602724	-1.13196	-1.71355	clust_4
Myo1c	0.451271	-0.731645	-0.885894	-1.0552	-0.241498	0.863109	1.59985	clust_4		Lyar	0.529747	0.266047	1.21038	0.603107	-0.0231451	-0.805606	-1.78053	clust_4
Myo5b	0.22621	-0.0293135	-1.40093	-1.10469	0.0324809	0.843733	1.43251	clust_4		Mak16	1.08581	0.363129	0.199416	0.521347	0.487619	-0.776796	-1.88053	clust_4
Nit1	-0.0537912	-0.0812186	-1.07196	-1.1597	-0.114479	0.790379	1.69077	clust_4		Mrpl16	0.718866	0.607492	0.672009	0.525626	-0.157568	-0.299613	-2.06681	clust_4
Npepl1	-0.116889	-0.817719	-0.794623	-0.763478	0.224948	0.273248	1.99451	clust_4		Mrpl19	1.09309	0.381728	0.722506	0.488834	-0.0470058	-0.864782	-1.77437	clust_4
Nras	0.052864	-1.06669	-1.05235	-0.682915	0.329783	0.855868	1.56343	clust_4		Mrpl44	0.549513	1.03195	0.200405	0.797046	-0.399306	-0.24633	-1.93327	clust_4
Nub1	0.415933	-0.788788	-1.26138	-0.788468	-0.0165805	1.12819	1.3111	clust_4		Mrpl46	0.297261	0.768473	0.951511	0.852116	-0.246604	-1.00367	-1.61909	clust_4
Numbl	0.835166	-0.230158	-1.47306	-1.05585	0.141509	0.46911	1.31328	clust_4		Mrpl9	0.561539	0.597004	0.55559	0.813644	-0.506142	0.00354981	-2.02518	clust_4
Oas1a;Oas1g	0.121234	-0.291716	-1.02494	-0.665559	-0.318738	0.107628	2.07209	clust_4		Mrps15	0.563697	0.575762	1.03749	0.376906	0.29075	-1.3915	-1.4531	clust_4
Osbp	0.719932	-0.751865	-1.09262	-0.889245	-0.258958	0.760854	1.51191	clust_4		Mrps2	0.510591	0.185816	0.952452	0.667891	0.292406	-0.648003	-1.96115	clust_4
Otud7b	0.648704	-0.76026	-1.06009	-1.22679	0.352904	0.743754	1.30179	clust_4		Mrps21	1.03895	0.00747823	0.240283	1.04985	0.118902	-0.622845	-1.83263	clust_4
Pdcd4	-0.143365	-0.611362	-0.870641	-0.766008	-0.184275	0.613305	1.96235	clust_4		Mrps6	1.10522	0.57403	0.436344	0.564253	-0.510897	-0.269917	-1.89903	clust_4
Pdcd6ip	-0.0732524	-0.27466	-0.973722	-0.903633	-0.324946	0.643788	1.90643	clust_4		Mrto4	0.607999	1.0187	0.335515	0.645382	-0.246663	-0.400825	-1.9601	clust_4
Phf8	0.329948	-0.67258	-1.39573	-0.533057	-0.194048	0.978149	1.48732	clust_4		Msi1	1.03504	0.904172	-0.662533	-0.114916	-0.071531	0.691737	-1.78197	clust_4
Phrf1	0.168515	-0.764621	-1.45211	-0.487775	0.166795	0.863617	1.50558	clust_4		Mta2	1.3848	-0.325403	0.439202	0.258712	0.230788	-0.0756119	-1.91249	clust_4
Pi4kb	0.192935	-1.22329	-0.503666	-0.739322	-0.192078	0.689557	1.77586	clust_4		Mthfd1l	0.858072	0.503325	0.776429	0.823298	-0.388146	-0.919785	-1.65319	clust_4
Pip5k1a	0.1587	-0.917967	-1.20796	-0.851404	0.492682	1.1758	1.15015	clust_4		Mthfd2	0.640234	0.555518	0.726116	0.607304	0.374728	-1.33216	-1.57174	clust_4
Plcg2	0.181337	-1.02499	-0.656546	-0.436224	-0.450692	0.40524	1.98187	clust_4		Mvd	0.758365	0.936313	0.0612235	0.714173	0.175956	-0.821665	-1.82437	clust_4
Plekhm1	-0.344666	-0.305281	-1.10451	-0.879869	-0.085816	1.15154	1.56859	clust_4		Myef2	0.501505	-0.351987	0.85686	1.1668	0.356813	-0.947805	-1.58219	clust_4
Pnp	0.162464	-0.733823	-0.720342	-0.824076	-0.34741	0.495804	1.96738	clust_4		Myo10	0.639299	-0.614476	-0.136964	1.07414	1.06343	-0.357305	-1.66812	clust_4
Ppfia1	-0.0962564	-0.151088	-1.42351	-0.372911	-0.323075	0.513668	1.85317	clust_4		Nasp	-0.0588462	0.48103	0.4669	0.974592	0.572678	-0.411503	-2.02485	clust_4
Ppp6r3	-0.0784485	-0.70784	-1.07733	-0.995446	0.504707	0.780295	1.57406	clust_4		Ndufa7	1.0848	-0.199102	0.792852	0.702034	0.266937	-1.11621	-1.53131	clust_4
Ppt1	-0.160223	-1.01959	-0.86472	-0.184796	-0.351152	0.698578	1.8819	clust_4		Ndufab1	0.635559	0.280893	1.12492	0.900989	-0.408678	-1.08913	-1.44455	clust_4
Prkcd	0.724433	-0.725944	-1.06824	-0.74782	-0.369498	0.493665	1.6934	clust_4		Ndufb4	0.541451	0.495458	1.39898	0.275768	-0.249366	-0.822177	-1.64012	clust_4
Psmd14	0.833904	-0.965395	-0.061086	-0.654639	-0.93242	1.75219	0.0274452	clust_4		Ndufs4	0.682503	0.923801	0.264744	1.00669	-0.255613	-1.09408	-1.52805	clust_4
Ptk2	0.176247	-1.02015	-0.731796	-0.472378	-0.30315	0.365194	1.98603	clust_4		Ngrn	-0.957615	-0.199025	0.306543	0.568569	1.82003	-0.514159	-1.02434	clust_4
Ptpn23	0.388888	-0.824745	-0.807029	-0.747975	-0.386631	0.488002	1.88949	clust_4		Nolc1	0.37534	0.159515	0.884261	0.85211	0.452078	-0.907176	-1.81613	clust_4
Ptpn6	0.461976	-0.934907	-0.821119	-1.03679	0.0325703	0.638611	1.65966	clust_4		Nop2	0.792987	0.353209	0.465192	0.396797	-0.280411	0.420895	-2.14867	clust_4
Pxn	0.334815	-0.891037	-1.0361	-0.859744	-0.0687741	1.03769	1.48316	clust_4		Nop9	0.326943	-0.108153	0.621439	0.530386	1.16966	-0.713661	-1.82661	clust_4
Rab11fip5	-0.28012	-0.252494	-1.16698	-0.753313	-0.0829752	0.673705	1.86218	clust_4		Npc2	1.13892	0.234836	0.475212	0.43515	0.437935	-0.95119	-1.77087	clust_4
Rab7a	0.174801	-0.849533	-0.706779	-0.814573	-0.545768	1.48911	1.25274	clust_4		Nxn	0.122831	0.908811	0.503017	0.462091	0.251488	-0.0989639	-2.14927	clust_4
Rabep1	0.0202964	-0.966959	-0.899077	-0.65929	0.102137	0.521668	1.88122	clust_4		Ogdh	0.874624	0.592244	0.837588	0.621236	-0.234283	-1.1007	-1.59071	clust_4
Rac1;Rac2	0.272576	-1.1488	-1.61949	0.337764	0.379006	0.621933	1.15701	clust_4		Orc1	0.968226	0.820234	0.307087	0.337851	0.286577	-0.912743	-1.80723	clust_4
Ralgps2	0.278076	-1.03965	-0.801962	-0.915757	0.0146074	0.830792	1.6339	clust_4		Orc2	0.889632	0.19792	1.07443	0.565655	-0.00976137	-1.38645	-1.33142	clust_4
Rassf8	0.103111	-0.66934	-1.30315	-0.656939	-0.0130513	0.963709	1.57566	clust_4		Orc5	1.10123	0.487574	-0.171285	0.568119	0.53402	-0.652402	-1.86726	clust_4
Rb1cc1	0.361713	-1.14769	-0.727941	-0.1517	-0.857066	1.05821	1.46447	clust_4		Pcbp4	0.410444	0.586681	0.59602	-0.0977801	0.807805	-0.19825	-2.10492	clust_4
Reps1	0.417145	-0.909035	-1.11348	-0.699598	-0.122551	0.820745	1.60678	clust_4		Pcna	0.267019	0.901442	0.417583	0.594393	0.0752118	-0.118174	-2.13748	clust_4
Rhog	-0.249844	0.021893	-1.19111	-0.466949	-0.796155	1.15472	1.52744	clust_4		Pgk1	1.0103	-0.583399	0.742947	0.0451173	1.0619	-0.711082	-1.56578	clust_4
Rock2	-0.177951	-0.508192	-1.23343	-0.381018	-0.0815451	0.4166	1.96554	clust_4		Phf10	-1.11714	-0.526342	1.39618	0.269941	1.18773	-0.998603	-0.211771	clust_4
Rtf1	0.5035	-1.41529	-0.750411	0.4136	-0.584659	0.214136	1.61913	clust_4		Ppm1g	0.422856	0.575679	0.943475	1.01977	-0.602149	-0.725289	-1.63434	clust_4
Samhd1	0.728013	-1.30057	-0.716234	-0.363575	-0.18366	0.0771384	1.75888	clust_4		Psat1	0.919125	0.614123	0.64544	0.42281	-0.103018	-0.524364	-1.97412	clust_4
Sbds	0.198572	-1.21467	-1.04476	-0.702695	0.436694	1.19504	1.13182	clust_4		Ptcd2	0.671913	0.64457	0.635976	0.180808	0.391791	-0.439593	-2.08546	clust_4
Sdc4	0.404159	-0.501683	-0.73074	-0.646387	-1.10092	1.05936	1.51621	clust_4		Ptma	-1.26592	-0.793288	1.45544	0.762995	0.372659	0.361489	-0.893381	clust_4
Sec23a	0.303826	-0.0710415	-1.22704	-0.734478	-0.545252	0.438864	1.83512	clust_4		Pycr1	0.922857	0.766395	0.321903	0.683491	0.00462689	-0.93302	-1.76625	clust_4
Sec24d	-0.294516	-0.148014	-0.955117	-1.03038	-0.126005	0.71134	1.8427	clust_4		Raly	0.477965	0.90199	0.98869	0.534478	-0.555422	-0.612403	-1.7353	clust_4
Serpinb6b	0.356272	-1.05708	-1.20048	-0.377298	-0.101131	0.783409	1.59631	clust_4		Rbm28	0.381539	0.212861	0.546082	1.25823	0.092501	-0.606807	-1.88441	clust_4
Serpinb8	0.580791	-0.23682	-1.97916	0.344891	0.48268	-0.307339	1.11496	clust_4		Rbm34	0.647916	0.235506	0.593084	0.864085	0.410722	-0.889449	-1.86186	clust_4
Shoc2	0.437091	0.287657	-1.73178	-0.28806	-0.714343	1.24449	0.764943	clust_4		Rbm38;Rbm24	1.03586	0.812255	0.646673	-0.0998457	0.0605226	-0.58713	-1.86834	clust_4
Skt	0.0702954	-0.528855	-0.785915	-0.90055	-0.405159	0.615225	1.93496	clust_4		Rhox5	0.943384	0.755974	0.734326	0.26275	0.0746275	-1.17901	-1.59205	clust_4
Slc12a7	0.675824	-0.862305	-0.887204	-0.679341	-0.4933	0.496777	1.74955	clust_4		Rhox6	0.870716	0.657755	0.674398	0.403533	0.105138	-0.853638	-1.8579	clust_4
Slc23a2	0.701512	-0.83908	-1.84029	0.927865	0.0392269	0.357288	0.653478	clust_4		Rhox9	0.813942	0.627503	0.837803	0.364317	-0.509558	-0.180308	-1.9537	clust_4
Smc6	0.211972	-0.374636	-0.456888	-1.19866	1.33927	-0.823739	1.30268	clust_4		Rnf169	0.925028	0.872359	-0.278122	0.500394	0.416925	-0.542544	-1.89404	clust_4
Smg1	0.0126444	-1.15238	-1.09953	-0.262114	0.0493936	0.786879	1.66511	clust_4		Rpl21	0.278907	1.187	0.217285	1.089	-0.755732	-0.426884	-1.58958	clust_4
Smyd2	0.286958	-1.29762	-0.246558	-0.451607	-0.784849	0.897628	1.59605	clust_4		Rpl22l1	1.31857	0.675543	0.13839	0.109371	-0.204093	-0.10895	-1.92883	clust_4
Snx5	0.483791	-0.747954	-0.786182	-0.80395	-0.594143	0.680317	1.76812	clust_4		Rpl3	0.732344	1.08841	0.576565	-0.411891	0.134395	-0.190409	-1.92941	clust_4
Sparc	1.12255	-0.747691	-1.37874	-0.782309	-0.0284728	0.805855	1.00881	clust_4		Rsl1d1	0.373781	1.12276	0.887717	-0.121487	0.315527	-0.856967	-1.72132	clust_4
Spin1	0.0702875	-0.63389	-1.74282	-0.0914099	0.681632	0.305745	1.41045	clust_4		Sdha	0.532716	0.434337	1.24718	0.370977	0.172776	-1.40526	-1.35273	clust_4
Spint1	0.335794	-0.375724	-0.998776	-0.882717	-0.604261	0.807506	1.71818	clust_4		Sdhb	0.763074	0.318904	1.11845	0.771953	-0.411345	-1.17928	-1.38176	clust_4
Sptbn1	-0.0561192	-0.64945	-0.639208	-0.588867	-0.53436	0.37126	2.09674	clust_4		Sesn2	0.55545	0.107919	-0.332056	0.964251	0.868782	-0.203877	-1.96047	clust_4
Sri	0.0176549	-1.27196	-0.815711	-0.368663	-0.134702	0.932271	1.64111	clust_4		Sfr1	0.594065	0.373732	0.926754	0.727121	0.0690086	-0.847751	-1.84293	clust_4
Strip1	0.252397	-0.907038	-0.926697	-0.301332	-0.437307	0.359479	1.9605	clust_4		Sfxn1	0.675727	0.910246	0.654458	0.735956	-0.427979	-0.87763	-1.67078	clust_4
Stxbp2	0.245168	-0.70673	-0.810804	-0.663112	-0.284502	0.161781	2.0582	clust_4		Shmt2	0.778636	0.779011	0.641938	0.564857	-0.087743	-0.855823	-1.82088	clust_4
Syap1	-0.134795	-0.989119	-0.435941	-0.180451	-0.422452	0.0175081	2.14525	clust_4		Sirt1	0.856215	0.300877	0.233387	0.382013	0.384078	0.0404309	-2.197	clust_4
Synj1	0.600921	-0.932456	-0.582564	-0.810149	-0.131597	-0.0806168	1.93646	clust_4		Slc16a3	0.849901	0.394725	0.782062	0.747405	-0.272501	-0.639085	-1.86251	clust_4
Tacc2	-0.113886	-0.556321	-0.743997	-0.782874	0.0324737	0.0413162	2.12329	clust_4		Slc25a1	0.611739	0.0578929	0.76991	1.27165	-0.120547	-1.1499	-1.44075	clust_4
Tbl1xr1	0.443265	-0.570041	-1.97812	0.647998	0.159205	0.275798	1.0219	clust_4		Slc25a4	0.49727	0.660829	1.07488	0.691524	-0.232023	-1.39038	-1.3021	clust_4
Timm10b	-0.229169	0.123567	-0.514416	-0.552982	-0.817982	-0.168704	2.15969	clust_4		Srsf4	-1.3271	-0.745832	0.585971	1.37403	1.01981	-0.450443	-0.456432	clust_4
Tln1	0.0253225	-0.862392	-1.05178	-0.756989	0.0253225	1.04366	1.57686	clust_4		Srsf5	0.133459	0.301318	1.03529	0.658724	0.371284	-0.500839	-1.99924	clust_4
Tmed4	0.396305	-0.650217	-0.82162	-0.559716	-0.897998	0.810141	1.7231	clust_4		Srsf6	-0.586046	0.560255	0.364312	1.16599	-0.159801	0.536101	-1.88081	clust_4
Tmod3	-0.22173	-0.639451	-1.36492	-0.345913	0.0180062	0.891345	1.66266	clust_4		Sugt1	0.987325	0.0474296	1.32155	0.387682	-0.391759	-0.855048	-1.49718	clust_4
Trappc11	0.257342	-0.805378	-1.09966	-0.442235	-0.574009	1.29625	1.36769	clust_4		Supt16h	0.916489	0.798426	0.104502	0.663014	0.269309	-1.04915	-1.70259	clust_4
Trim14	-0.175058	-0.413872	-0.799251	-0.484731	-0.658034	0.462838	2.06811	clust_4		Tbrg4	1.23201	0.482005	0.485995	0.400666	-0.151979	-0.579392	-1.86931	clust_4
Trip10	0.202873	-0.167361	-1.3323	-0.349016	-0.422536	0.107759	1.96058	clust_4		Timm13	0.673345	0.678682	0.490031	0.899152	0.0965106	-1.44842	-1.3893	clust_4
Uap1l1	0.257718	-0.935577	-0.147289	-1.21506	-0.310633	0.5836	1.76724	clust_4		Tpt1	0.897525	0.896463	0.632915	0.250537	-0.607954	-0.19318	-1.87631	clust_4
Uba6	0.184989	-1.12459	-0.663195	-0.670522	-0.116538	0.508498	1.88136	clust_4		Tuba1b	-0.461299	0.332807	1.64588	0.25951	0.403156	-0.664982	-1.51507	clust_4
Ube3a	0.453052	-1.59304	-0.865939	-0.0914965	-0.123541	1.01786	1.2031	clust_4		Tubb2b	0.452004	0.852852	0.561226	0.755843	0.0892997	-0.856256	-1.85497	clust_4
Ubxn4	0.548107	-0.395953	-0.512378	-1.38272	-0.613642	0.850367	1.50622	clust_4		Tubb3	0.646331	-0.15978	0.825145	0.7106	0.386156	-0.391368	-2.01708	clust_4
Unc13d	-0.0148242	0.0177794	-0.851894	-1.00946	-0.760604	0.958337	1.66066	clust_4		Tubb6	0.966717	0.670462	0.150056	0.411826	0.54245	-0.939697	-1.80182	clust_4
Unkl	0.0391814	-0.935686	-1.16466	-0.815108	0.605985	0.854268	1.41602	clust_4		Ugdh	0.818213	0.531175	0.204156	0.573864	0.261618	-0.257708	-2.13132	clust_4
Usp19	0.229983	-0.886978	-1.49942	-0.559714	0.63252	0.923362	1.16024	clust_4		Umps	0.348871	1.02417	0.594887	0.605269	0.261073	-1.30665	-1.52762	clust_4
Usp47	0.601273	-1.06052	-1.22196	-0.484319	-0.116469	0.85055	1.43144	clust_4		Usp7	0.708727	0.16705	1.15574	0.249957	0.208813	-0.564259	-1.92603	clust_4
Usp9x	0.421672	-1.06355	-1.12124	-0.694536	0.190309	0.718425	1.54892	clust_4		Utp14b	-0.11658	-0.102871	0.0469502	1.23695	0.852728	0.0105966	-1.92778	clust_4
Utrn	0.0449002	-0.683991	-0.921627	-0.916676	-0.0217226	0.65073	1.84839	clust_4		Xrn2	0.928851	0.955525	0.0161746	0.633393	0.00890002	-0.728441	-1.8144	clust_4
Vac14	0.575801	-1.28522	-0.970565	-0.186285	-0.47187	0.964308	1.37383	clust_4		Yars2	0.733532	0.791152	0.802475	0.616101	-0.262256	-1.06683	-1.61417	clust_4
Vcl	0.403816	-1.25762	-0.93355	-0.598021	0.41527	0.309387	1.66072	clust_4		Zbtb10	0.222317	-0.552592	0.197199	0.99964	1.16049	-0.237049	-1.79001	clust_4
Vcpip1	0.0871018	-0.953867	-0.923468	-0.732884	-0.0494574	0.849755	1.72282	clust_4
Vps16	0.265608	-0.637719	-0.61849	-0.0869258	-1.39031	0.955868	1.51197	clust_4
Vps4b	0.0941822	-1.0115	-1.20912	-0.582222	0.246049	1.42401	1.0386	clust_4
Wdfy1	0.0154224	-1.34674	-0.562165	-0.158747	-0.269602	0.427189	1.89464	clust_4
Wwc1	0.73027	-0.906573	-1.58896	-0.42826	0.370379	0.649372	1.17378	clust_4
Wwc2	0.0746923	-0.896345	-1.08357	-0.690551	-0.0231356	1.07483	1.54409	clust_4

## Sheet: EDF3C
ESCs											TSCs
Distance_(microns)	LaminB	H3K9me2	DAPI	condition	colony	cell	scaled distance	mark	intensity		Distance_(microns)	LaminB	H3K9me2	DAPI	condition	colony	cell	scaled distance	mark	intensity
10.9307	75.368	116.819	82.277	normal	1	1	1.40558	LaminB	75.368		0	6	7.333	0	normal	1	1	-1.66641	LaminB	6
11.0082	81.245	116.748	67.665	normal	1	1	1.42771	LaminB	81.245		0.2929	8.039	4.067	0	normal	1	1	-1.5787	LaminB	8.039
10.8531	72.419	110	90.935	normal	1	1	1.38342	LaminB	72.419		0.5857	120.742	31.952	0	normal	1	1	-1.49101	LaminB	120.742
10.7756	68.794	102	90.865	normal	1	1	1.36129	LaminB	68.794		0.8786	133.286	89.681	72.979	normal	1	1	-1.40329	LaminB	133.286
11.0857	89.535	99.845	58.845	normal	1	1	1.44983	LaminB	89.535		1.1715	41.795	96.744	134.812	normal	1	1	-1.31557	LaminB	41.795
10.6981	67	95.11	82.781	normal	1	1	1.33916	LaminB	67		1.4643	20.642	76.8	70.711	normal	1	1	-1.22789	LaminB	20.642
10.6206	60.813	88.116	77.232	normal	1	1	1.31703	LaminB	60.813		1.7572	18.658	45.141	3.416	normal	1	1	-1.14017	LaminB	18.658
1.783	54	81.368	106.039	normal	1	1	-1.20636	LaminB	54		2.05	16.039	107.716	26.326	normal	1	1	-1.05248	LaminB	16.039
7.1321	0	80.561	93.284	normal	1	1	0.320966	LaminB	0		2.3429	9.782	74.859	14.172	normal	1	1	-0.964766	LaminB	9.782
8.0623	0	80.316	125.961	normal	1	1	0.586565	LaminB	0		2.6358	14.67	69.01	20.999	normal	1	1	-0.877049	LaminB	14.67
1.8605	48.31	79.142	108.619	normal	1	1	-1.18423	LaminB	48.31		2.9286	10.146	62.435	16.368	normal	1	1	-0.789362	LaminB	10.146
7.2096	0	79	86.6	normal	1	1	0.343094	LaminB	0		3.2215	1.234	56.666	16.814	normal	1	1	-0.701645	LaminB	1.234
8.1399	0	78.355	141.161	normal	1	1	0.608722	LaminB	0		3.5144	3.481	52.632	22.78	normal	1	1	-0.613928	LaminB	3.481
8.76	0	77.542	105	normal	1	1	0.785779	LaminB	0		3.8072	5.536	64.302	14.955	normal	1	1	-0.526241	LaminB	5.536
10.5431	57.103	77.49	80.755	normal	1	1	1.29491	LaminB	57.103		4.1001	7.226	71.828	39.326	normal	1	1	-0.438524	LaminB	7.226
8.2949	0.69	76.69	154.594	normal	1	1	0.652979	LaminB	0.69		4.3929	12.365	119.81	63.211	normal	1	1	-0.350837	LaminB	12.365
8.2174	0	76.052	154.632	normal	1	1	0.630851	LaminB	0		4.6858	12.803	86.026	57.561	normal	1	1	-0.26312	LaminB	12.803
8.8376	0	76	100.058	normal	1	1	0.807936	LaminB	0		4.9787	10.605	77.673	22.504	normal	1	1	-0.175403	LaminB	10.605
7.0545	0	75.761	96.065	normal	1	1	0.298809	LaminB	0		5.2715	0.114	89.138	29.673	normal	1	1	-0.0877155	LaminB	0.114
7.9848	0	75.677	114.658	normal	1	1	0.564436	LaminB	0		5.5644	10.833	52.5	38.5	normal	1	1	1.53578e-06	LaminB	10.833
1.7055	57.716	75.432	109.135	normal	1	1	-1.22849	LaminB	57.716		5.8573	4.759	40.319	14.958	normal	1	1	0.0877186	LaminB	4.759
8.3724	4.484	74.606	145.148	normal	1	1	0.675108	LaminB	4.484		6.1501	3.947	67.817	22.145	normal	1	1	0.175406	LaminB	3.947
8.6825	1.555	74.555	106.948	normal	1	1	0.76365	LaminB	1.555		6.443	6.219	88.811	34.108	normal	1	1	0.263123	LaminB	6.219
7.2871	0	73.639	86.032	normal	1	1	0.365223	LaminB	0		6.7358	3.79	107.816	64.909	normal	1	1	0.35081	LaminB	3.79
5.194	0.568	73.542	83.245	normal	1	1	-0.232419	LaminB	0.568		7.0287	9.892	69.764	10.48	normal	1	1	0.438527	LaminB	9.892
9.0701	6	73.51	87.303	normal	1	1	0.874321	LaminB	6		7.3216	6.04	123.399	33.275	normal	1	1	0.526244	LaminB	6.04
8.9926	1.503	73.497	92.994	normal	1	1	0.852193	LaminB	1.503		7.6144	14.697	96.611	73.43	normal	1	1	0.613931	LaminB	14.697
9.9229	24	73.303	89.916	normal	1	1	1.11782	LaminB	24		7.9073	11.122	80.195	91.843	normal	1	1	0.701648	LaminB	11.122
8.5275	10	73.161	120.065	normal	1	1	0.719393	LaminB	10		8.2002	20.86	100.454	70.555	normal	1	1	0.789365	LaminB	20.86
8.605	8	73.135	109.742	normal	1	1	0.741522	LaminB	8		8.493	18.289	108.907	34.581	normal	1	1	0.877052	LaminB	18.289
6.0468	3.484	73.006	114.994	normal	1	1	0.0110807	LaminB	3.484		8.7859	25.535	179.217	30.089	normal	1	1	0.964769	LaminB	25.535
10.233	35.594	72.961	78.703	normal	1	1	1.20636	LaminB	35.594		9.0787	25.301	166.285	38.315	normal	1	1	1.05246	LaminB	25.301
9.8454	27	72.723	82.626	normal	1	1	1.09569	LaminB	27		9.3716	37.886	191.511	62.357	normal	1	1	1.14017	LaminB	37.886
8.45	7.406	72.594	130.955	normal	1	1	0.697265	LaminB	7.406		9.6645	96.49	194.999	94.096	normal	1	1	1.22789	LaminB	96.49
10.1554	27.619	72.452	82.071	normal	1	1	1.18421	LaminB	27.619		9.9573	145.572	152.096	93.592	normal	1	1	1.31558	LaminB	145.572
11.1632	97	72.284	58.858	normal	1	1	1.47196	LaminB	97		10.2502	156.911	95.055	72.538	normal	1	1	1.40329	LaminB	156.911
5.2715	1.684	72.245	96.806	normal	1	1	-0.21029	LaminB	1.684		10.5431	44.173	22.573	6.244	normal	1	1	1.49101	LaminB	44.173
6.1243	0.49	72.039	109.961	normal	1	1	0.0332093	LaminB	0.49		10.8359	8.912	10.383	0	normal	1	1	1.5787	LaminB	8.912
10.3105	43.135	71.574	83	normal	1	1	1.22849	LaminB	43.135		11.1288	0	4	0	normal	1	1	1.66642	LaminB	0
8.9151	0.258	71.484	94.774	normal	1	1	0.830064	LaminB	0.258		0	6	7.333	0	normal	1	1	-1.66641	H3K9me2	7.333
1.9381	42	71.194	112	normal	1	1	-1.16207	LaminB	42		0.2929	8.039	4.067	0	normal	1	1	-1.5787	H3K9me2	4.067
10.4655	51.677	70.258	88	normal	1	1	1.27275	LaminB	51.677		0.5857	120.742	31.952	0	normal	1	1	-1.49101	H3K9me2	31.952
7.9073	1	70	113.265	normal	1	1	0.542308	LaminB	1		0.8786	133.286	89.681	72.979	normal	1	1	-1.40329	H3K9me2	89.681
6.2018	0	69.581	101.903	normal	1	1	0.0553378	LaminB	0		1.1715	41.795	96.744	134.812	normal	1	1	-1.31557	H3K9me2	96.744
5.9692	6.523	69.497	115.523	normal	1	1	-0.0110763	LaminB	6.523		1.4643	20.642	76.8	70.711	normal	1	1	-1.22789	H3K9me2	76.8
10.0004	24	69.161	88.671	normal	1	1	1.13995	LaminB	24		1.7572	18.658	45.141	3.416	normal	1	1	-1.14017	H3K9me2	45.141
10.0779	24.484	69.032	85.516	normal	1	1	1.16208	LaminB	24.484		2.05	16.039	107.716	26.326	normal	1	1	-1.05248	H3K9me2	107.716
10.388	46.49	69	90.271	normal	1	1	1.25062	LaminB	46.49		2.3429	9.782	74.859	14.172	normal	1	1	-0.964766	H3K9me2	74.859
9.1477	10.477	68.806	84.897	normal	1	1	0.896478	LaminB	10.477		2.6358	14.67	69.01	20.999	normal	1	1	-0.877049	H3K9me2	69.01
7.3646	0	68.226	88.516	normal	1	1	0.387351	LaminB	0		2.9286	10.146	62.435	16.368	normal	1	1	-0.789362	H3K9me2	62.435
7.8298	0.348	67.606	115.168	normal	1	1	0.520179	LaminB	0.348		3.2215	1.234	56.666	16.814	normal	1	1	-0.701645	H3K9me2	56.666
1.628	56	67.271	113.49	normal	1	1	-1.25062	LaminB	56		3.5144	3.481	52.632	22.78	normal	1	1	-0.613928	H3K9me2	52.632
9.7678	26.439	67.245	72.935	normal	1	1	1.07354	LaminB	26.439		3.8072	5.536	64.302	14.955	normal	1	1	-0.526241	H3K9me2	64.302
6.5894	0.548	66.742	125	normal	1	1	0.166009	LaminB	0.548		4.1001	7.226	71.828	39.326	normal	1	1	-0.438524	H3K9me2	71.828
2.4807	7.587	66.684	101.826	normal	1	1	-1.00715	LaminB	7.587		4.3929	12.365	119.81	63.211	normal	1	1	-0.350837	H3K9me2	119.81
9.4577	17.065	66.49	62.916	normal	1	1	0.984993	LaminB	17.065		4.6858	12.803	86.026	57.561	normal	1	1	-0.26312	H3K9me2	86.026
6.2793	0	66.181	95.342	normal	1	1	0.0774663	LaminB	0		4.9787	10.605	77.673	22.504	normal	1	1	-0.175403	H3K9me2	77.673
6.977	0	66.161	96.903	normal	1	1	0.27668	LaminB	0		5.2715	0.114	89.138	29.673	normal	1	1	-0.0877155	H3K9me2	89.138
2.5582	8	66.045	99.342	normal	1	1	-0.985017	LaminB	8		5.5644	10.833	52.5	38.5	normal	1	1	1.53578e-06	H3K9me2	52.5
7.7522	0.355	65.935	118.387	normal	1	1	0.498022	LaminB	0.355		5.8573	4.759	40.319	14.958	normal	1	1	0.0877186	H3K9me2	40.319
2.6358	8.439	65.729	99.413	normal	1	1	-0.96286	LaminB	8.439		6.1501	3.947	67.817	22.145	normal	1	1	0.175406	H3K9me2	67.817
6.5119	0.542	65.626	129.084	normal	1	1	0.14388	LaminB	0.542		6.443	6.219	88.811	34.108	normal	1	1	0.263123	H3K9me2	88.811
5.1165	0	65.613	77.168	normal	1	1	-0.254547	LaminB	0		6.7358	3.79	107.816	64.909	normal	1	1	0.35081	H3K9me2	107.816
2.4032	9.6	65.6	99.4	normal	1	1	-1.02927	LaminB	9.6		7.0287	9.892	69.764	10.48	normal	1	1	0.438527	H3K9me2	69.764
9.5353	21.619	65.239	70.413	normal	1	1	1.00715	LaminB	21.619		7.3216	6.04	123.399	33.275	normal	1	1	0.526244	H3K9me2	123.399
2.3257	11.613	65.161	94.968	normal	1	1	-1.0514	LaminB	11.613		7.6144	14.697	96.611	73.43	normal	1	1	0.613931	H3K9me2	96.611
9.3802	14.877	65.097	62.535	normal	1	1	0.962864	LaminB	14.877		7.9073	11.122	80.195	91.843	normal	1	1	0.701648	H3K9me2	80.195
6.6669	0	64.774	112.89	normal	1	1	0.188137	LaminB	0		8.2002	20.86	100.454	70.555	normal	1	1	0.789365	H3K9me2	100.454
6.3568	0	64.761	100.884	normal	1	1	0.0995948	LaminB	0		8.493	18.289	108.907	34.581	normal	1	1	0.877052	H3K9me2	108.907
6.4344	0	64.677	119	normal	1	1	0.121752	LaminB	0		8.7859	25.535	179.217	30.089	normal	1	1	0.964769	H3K9me2	179.217
7.6747	0	64.639	122.942	normal	1	1	0.475894	LaminB	0		9.0787	25.301	166.285	38.315	normal	1	1	1.05246	H3K9me2	166.285
5.3491	3.774	64.555	116.006	normal	1	1	-0.188133	LaminB	3.774		9.3716	37.886	191.511	62.357	normal	1	1	1.14017	H3K9me2	191.511
5.8917	5.587	64.51	104.606	normal	1	1	-0.0332049	LaminB	5.587		9.6645	96.49	194.999	94.096	normal	1	1	1.22789	H3K9me2	194.999
7.5972	0	64	122.116	normal	1	1	0.453765	LaminB	0		9.9573	145.572	152.096	93.592	normal	1	1	1.31558	H3K9me2	152.096
9.2252	12.929	63.839	79.606	normal	1	1	0.918607	LaminB	12.929		10.2502	156.911	95.055	72.538	normal	1	1	1.40329	H3K9me2	95.055
2.7133	8.452	63.161	103.935	normal	1	1	-0.940731	LaminB	8.452		10.5431	44.173	22.573	6.244	normal	1	1	1.49101	H3K9me2	22.573
7.4422	0	63.142	96.335	normal	1	1	0.409508	LaminB	0		10.8359	8.912	10.383	0	normal	1	1	1.5787	H3K9me2	10.383
9.6903	24	62.71	69.613	normal	1	1	1.05141	LaminB	24		11.1288	0	4	0	normal	1	1	1.66642	H3K9me2	4
2.2482	14	62.561	100.123	normal	1	1	-1.07353	LaminB	14		0	0	1.667	0	normal	1	2	-1.66803	LaminB	0
1.5504	52.258	62.387	120.161	normal	1	1	-1.27277	LaminB	52.258		0.2929	0	1.897	0	normal	1	2	-1.58248	LaminB	0
2.0156	33	62.335	108.826	normal	1	1	-1.13994	LaminB	33		0.5857	0.027	3.982	0	normal	1	2	-1.49696	LaminB	0.027
9.6128	22.4	62	71.2	normal	1	1	1.02928	LaminB	22.4		0.8786	3.666	1.556	0	normal	1	2	-1.41141	LaminB	3.666
9.3027	13.355	62	72	normal	1	1	0.940735	LaminB	13.355		1.1715	38.272	14.2	6.879	normal	1	2	-1.32586	LaminB	38.272
4.4188	0.368	62	108.335	normal	1	1	-0.453761	LaminB	0.368		1.4643	166.583	55.145	38.923	normal	1	2	-1.24033	LaminB	166.583
5.8142	3.097	61.613	97.677	normal	1	1	-0.0553334	LaminB	3.097		1.7572	137.323	105.924	52.851	normal	1	2	-1.15478	LaminB	137.323
7.5197	0	61.497	113.761	normal	1	1	0.431637	LaminB	0		2.05	26.223	90.816	50.57	normal	1	2	-1.06926	LaminB	26.223
4.4963	0.374	61.252	117.148	normal	1	1	-0.431632	LaminB	0.374		2.3429	19.176	54.908	20.624	normal	1	2	-0.983711	LaminB	19.176
5.7367	1.568	61.181	106.748	normal	1	1	-0.0774619	LaminB	1.568		2.6358	19.776	42.251	10.26	normal	1	2	-0.89816	LaminB	19.776
6.7445	0	60.929	105	normal	1	1	0.210295	LaminB	0		2.9286	22.001	50.251	2.951	normal	1	2	-0.812638	LaminB	22.001
4.3413	0	60.723	102.052	normal	1	1	-0.475889	LaminB	0		3.2215	8.973	24.364	0.51	normal	1	2	-0.727088	LaminB	8.973
5.6591	3.174	60.116	115.703	normal	1	1	-0.099619	LaminB	3.174		3.5144	4.686	29.34	34.349	normal	1	2	-0.641537	LaminB	4.686
5.4266	3.742	59.097	126.871	normal	1	1	-0.166005	LaminB	3.742		3.8072	5.417	57.25	105	normal	1	2	-0.556015	LaminB	5.417
5.5041	4.794	59.084	123.329	normal	1	1	-0.143876	LaminB	4.794		4.1001	5.327	46.599	231.006	normal	1	2	-0.470464	LaminB	5.327
5.5816	3.677	59.071	118.323	normal	1	1	-0.121747	LaminB	3.677		4.3929	7.294	37.41	255	normal	1	2	-0.384942	LaminB	7.294
1.4729	50.49	58.735	115.348	normal	1	1	-1.2949	LaminB	50.49		4.6858	0.104	32.776	245.888	normal	1	2	-0.299392	LaminB	0.104
6.8995	0	58.723	98.019	normal	1	1	0.254552	LaminB	0		4.9787	0.932	30.692	157.944	normal	1	2	-0.213841	LaminB	0.932
2.1706	16.903	58.361	101.723	normal	1	1	-1.09569	LaminB	16.903		5.2715	4.833	40.792	101.513	normal	1	2	-0.128319	LaminB	4.833
2.7908	6.465	58.161	112.465	normal	1	1	-0.918603	LaminB	6.465		5.5644	12.842	73.491	101.105	normal	1	2	-0.0427681	LaminB	12.842
4.5738	0	57.619	109.484	normal	1	1	-0.409504	LaminB	0		5.8573	7.97	56.632	28.99	normal	1	2	0.0427827	LaminB	7.97
2.0931	24.523	57.523	102.652	normal	1	1	-1.11782	LaminB	24.523		6.1501	3.971	37.611	75.643	normal	1	2	0.128304	LaminB	3.971
6.822	0	56.974	101.271	normal	1	1	0.232423	LaminB	0		6.443	9.558	27.245	103.267	normal	1	2	0.213855	LaminB	9.558
4.2637	0	56.065	99.677	normal	1	1	-0.498047	LaminB	0		6.7358	6	27.669	81.923	normal	1	2	0.299377	LaminB	6
5.039	0	55.29	79.323	normal	1	1	-0.276676	LaminB	0		7.0287	6.109	29.468	92.869	normal	1	2	0.384928	LaminB	6.109
1.3954	56.232	55.232	106.277	normal	1	1	-1.31703	LaminB	56.232		7.3216	9.776	51.808	86.486	normal	1	2	0.470479	LaminB	9.776
2.8683	6	53.806	122.852	normal	1	1	-0.896474	LaminB	6		7.6144	11.25	47.75	72.75	normal	1	2	0.556	LaminB	11.25
3.4885	0	53.548	108.581	normal	1	1	-0.719389	LaminB	0		7.9073	6.266	58.742	88.157	normal	1	2	0.641551	LaminB	6.266
3.566	0	53.516	107.11	normal	1	1	-0.69726	LaminB	0		8.2002	11.424	51.558	26.811	normal	1	2	0.727102	LaminB	11.424
4.6513	0	53	96.419	normal	1	1	-0.387375	LaminB	0		8.493	7.988	47.382	32.167	normal	1	2	0.812624	LaminB	7.988
4.7289	0	51.819	84.458	normal	1	1	-0.365218	LaminB	0		8.7859	0.833	32.212	13.654	normal	1	2	0.898175	LaminB	0.833
4.8064	0	51.8	81.4	normal	1	1	-0.34309	LaminB	0		9.0787	10.494	38.721	12.108	normal	1	2	0.983696	LaminB	10.494
3.6436	0	51.484	101	normal	1	1	-0.675103	LaminB	0		9.3716	14.615	32.624	41.956	normal	1	2	1.06925	LaminB	14.615
11.2408	101.258	51.258	57	normal	1	1	1.49412	LaminB	101.258		9.6645	30.128	45.445	25.161	normal	1	2	1.1548	LaminB	30.128
1.3179	63	49.781	101.768	normal	1	1	-1.33916	LaminB	63		9.9573	37.737	80.002	62.345	normal	1	2	1.24032	LaminB	37.737
4.8839	0	49.781	87.187	normal	1	1	-0.320961	LaminB	0		10.2502	75.509	111.645	93.038	normal	1	2	1.32587	LaminB	75.509
4.9614	0	49.284	84.761	normal	1	1	-0.298833	LaminB	0		10.5431	169.434	103.916	53.236	normal	1	2	1.41142	LaminB	169.434
2.9459	3	49.039	136.303	normal	1	1	-0.874317	LaminB	3		10.8359	109.755	15.695	24.606	normal	1	2	1.49694	LaminB	109.755
3.411	0.716	48.865	115.419	normal	1	1	-0.741517	LaminB	0.716		11.1288	12.83	6.006	0	normal	1	2	1.58249	LaminB	12.83
3.7211	0	48.761	79	normal	1	1	-0.652975	LaminB	0		11.4216	0	0.667	0	normal	1	2	1.66802	LaminB	0
4.1862	0	47.742	99.606	normal	1	1	-0.520175	LaminB	0		0	0	1.667	0	normal	1	2	-1.66803	H3K9me2	0.667
1.2404	60	47.587	101.206	normal	1	1	-1.36129	LaminB	60		0.2929	0	1.897	0	normal	1	2	-1.58248	H3K9me2	1.667
0.8527	88.284	47.148	80.858	normal	1	1	-1.47199	LaminB	88.284		0.5857	0.027	3.982	0	normal	1	2	-1.49696	H3K9me2	1.897
3.7986	0	46	55.419	normal	1	1	-0.630846	LaminB	0		0.8786	3.666	1.556	0	normal	1	2	-1.41141	H3K9me2	3.982
0.7752	90.452	45.484	78.548	normal	1	1	-1.49412	LaminB	90.452		1.1715	38.272	14.2	6.879	normal	1	2	-1.32586	H3K9me2	1.556
3.8761	0	44.645	53.387	normal	1	1	-0.608718	LaminB	0		1.4643	166.583	55.145	38.923	normal	1	2	-1.24033	H3K9me2	14.2
0.5427	103	44.271	80.819	normal	1	1	-1.5605	LaminB	103		1.7572	137.323	105.924	52.851	normal	1	2	-1.15478	H3K9me2	55.145
1.1628	57.806	44.194	99	normal	1	1	-1.38344	LaminB	57.806		2.05	26.223	90.816	50.57	normal	1	2	-1.06926	H3K9me2	105.924
0.6202	97.206	44.103	80.897	normal	1	1	-1.53837	LaminB	97.206		2.3429	19.176	54.908	20.624	normal	1	2	-0.983711	H3K9me2	90.816
3.9536	0	43.329	71.342	normal	1	1	-0.586589	LaminB	0		2.6358	19.776	42.251	10.26	normal	1	2	-0.89816	H3K9me2	54.908
3.0234	2.497	43.245	138.232	normal	1	1	-0.852188	LaminB	2.497		2.9286	22.001	50.251	2.951	normal	1	2	-0.812638	H3K9me2	42.251
0.9303	82	43.226	88	normal	1	1	-1.44983	LaminB	82		3.2215	8.973	24.364	0.51	normal	1	2	-0.727088	H3K9me2	50.251
0.6977	92.406	42.884	76.71	normal	1	1	-1.51624	LaminB	92.406		3.5144	4.686	29.34	34.349	normal	1	2	-0.641537	H3K9me2	24.364
4.1087	0	42.026	99.684	normal	1	1	-0.542304	LaminB	0		3.8072	5.417	57.25	105	normal	1	2	-0.556015	H3K9me2	29.34
4.0312	0.665	41.671	90.671	normal	1	1	-0.564432	LaminB	0.665		4.1001	5.327	46.599	231.006	normal	1	2	-0.470464	H3K9me2	57.25
3.3335	1	41.555	125	normal	1	1	-0.763646	LaminB	1		4.3929	7.294	37.41	255	normal	1	2	-0.384942	H3K9me2	46.599
0.4651	102.923	41.348	71.768	normal	1	1	-1.58266	LaminB	102.923		4.6858	0.104	32.776	245.888	normal	1	2	-0.299392	H3K9me2	37.41
0.3876	92	41.226	60.806	normal	1	1	-1.60479	LaminB	92		4.9787	0.932	30.692	157.944	normal	1	2	-0.213841	H3K9me2	32.776
1.0853	62.729	41.181	100.368	normal	1	1	-1.40557	LaminB	62.729		5.2715	4.833	40.792	101.513	normal	1	2	-0.128319	H3K9me2	30.692
3.1009	1	39.516	134.871	normal	1	1	-0.83006	LaminB	1		5.5644	12.842	73.491	101.105	normal	1	2	-0.0427681	H3K9me2	40.792
3.2559	1	39.355	128.477	normal	1	1	-0.785803	LaminB	1		5.8573	7.97	56.632	28.99	normal	1	2	0.0427827	H3K9me2	73.491
3.1784	0.735	39.323	130.71	normal	1	1	-0.807931	LaminB	0.735		6.1501	3.971	37.611	75.643	normal	1	2	0.128304	H3K9me2	56.632
1.0078	72.832	38.748	98.413	normal	1	1	-1.4277	LaminB	72.832		6.443	9.558	27.245	103.267	normal	1	2	0.213855	H3K9me2	37.611
0.3101	73.232	38.077	56.768	normal	1	1	-1.62692	LaminB	73.232		6.7358	6	27.669	81.923	normal	1	2	0.299377	H3K9me2	27.245
11.3183	97.465	34.232	55	normal	1	1	1.51625	LaminB	97.465		7.0287	6.109	29.468	92.869	normal	1	2	0.384928	H3K9me2	27.669
0.2326	56.213	30.961	54.826	normal	1	1	-1.64904	LaminB	56.213		7.3216	9.776	51.808	86.486	normal	1	2	0.470479	H3K9me2	29.468
11.3958	84.413	24.052	55	normal	1	1	1.53838	LaminB	84.413		7.6144	11.25	47.75	72.75	normal	1	2	0.556	H3K9me2	51.808
0.155	42.129	19.961	49.923	normal	1	1	-1.6712	LaminB	42.129		7.9073	6.266	58.742	88.157	normal	1	2	0.641551	H3K9me2	47.75
12.016	6	19	50	normal	1	1	1.71546	LaminB	6		8.2002	11.424	51.558	26.811	normal	1	2	0.727102	H3K9me2	58.742
11.4733	65.361	17.135	56.91	normal	1	1	1.56051	LaminB	65.361		8.493	7.988	47.382	32.167	normal	1	2	0.812624	H3K9me2	51.558
11.9385	12	16.974	44.013	normal	1	1	1.69333	LaminB	12		8.7859	0.833	32.212	13.654	normal	1	2	0.898175	H3K9me2	47.382
0.0775	29.026	12.994	41	normal	1	1	-1.69333	LaminB	29.026		9.0787	10.494	38.721	12.108	normal	1	2	0.983696	H3K9me2	32.212
11.5509	45.348	12.116	50	normal	1	1	1.58266	LaminB	45.348		9.3716	14.615	32.624	41.956	normal	1	2	1.06925	H3K9me2	38.721
11.8609	18	11.974	40.974	normal	1	1	1.67118	LaminB	18		9.6645	30.128	45.445	25.161	normal	1	2	1.1548	H3K9me2	32.624
11.6284	33.194	8.129	46.065	normal	1	1	1.60479	LaminB	33.194		9.9573	37.737	80.002	62.345	normal	1	2	1.24032	H3K9me2	45.445
11.7059	27.103	8.052	41	normal	1	1	1.62692	LaminB	27.103		10.2502	75.509	111.645	93.038	normal	1	2	1.32587	H3K9me2	80.002
11.7834	24.058	8	40.923	normal	1	1	1.64905	LaminB	24.058		10.5431	169.434	103.916	53.236	normal	1	2	1.41142	H3K9me2	111.645
0	18	6	37	normal	1	1	-1.71546	LaminB	18		10.8359	109.755	15.695	24.606	normal	1	2	1.49694	H3K9me2	103.916
10.9307	75.368	116.819	82.277	normal	1	1	1.40558	H3K9me2	116.819		11.1288	12.83	6.006	0	normal	1	2	1.58249	H3K9me2	15.695
11.0082	81.245	116.748	67.665	normal	1	1	1.42771	H3K9me2	116.748		11.4216	0	0.667	0	normal	1	2	1.66802	H3K9me2	6.006
10.8531	72.419	110	90.935	normal	1	1	1.38342	H3K9me2	110		0	26.056	24.4167	11.944	normal	1	3	-1.67244	LaminB	26.056
10.7756	68.794	102	90.865	normal	1	1	1.36129	H3K9me2	102		0.2929	7.087	10.5271	5.596	normal	1	3	-1.59279	LaminB	7.087
11.0857	89.535	99.845	58.845	normal	1	1	1.44983	H3K9me2	99.845		0.5857	10.504	8.0398	0	normal	1	3	-1.51316	LaminB	10.504
10.6981	67	95.11	82.781	normal	1	1	1.33916	H3K9me2	95.11		0.8786	69.259	25.0476	8.306	normal	1	3	-1.43351	LaminB	69.259
10.6206	60.813	88.116	77.232	normal	1	1	1.31703	H3K9me2	88.116		1.1715	193.224	65.2339	52.853	normal	1	3	-1.35386	LaminB	193.224
1.783	54	81.368	106.039	normal	1	1	-1.20636	H3K9me2	81.368		1.4643	158.797	86.6221	103.875	normal	1	3	-1.27424	LaminB	158.797
7.1321	0	80.561	93.284	normal	1	1	0.320966	H3K9me2	80.561		1.7572	72.163	59.4405	112.755	normal	1	3	-1.19459	LaminB	72.163
8.0623	0	80.316	125.961	normal	1	1	0.586565	H3K9me2	80.316		2.05	12.309	72.4198	63.889	normal	1	3	-1.11497	LaminB	12.309
1.8605	48.31	79.142	108.619	normal	1	1	-1.18423	H3K9me2	79.142		2.3429	9.693	67.7874	43.229	normal	1	3	-1.03532	LaminB	9.693
7.2096	0	79	86.6	normal	1	1	0.343094	H3K9me2	79		2.6358	6.635	65.5533	55.986	normal	1	3	-0.955669	LaminB	6.635
8.1399	0	78.355	141.161	normal	1	1	0.608722	H3K9me2	78.355		2.9286	1.19	55.395	8.574	normal	1	3	-0.876046	LaminB	1.19
8.76	0	77.542	105	normal	1	1	0.785779	H3K9me2	77.542		3.2215	0	42.7246	0	normal	1	3	-0.796396	LaminB	0
10.5431	57.103	77.49	80.755	normal	1	1	1.29491	H3K9me2	77.49		3.5144	0	44.4609	43.753	normal	1	3	-0.716746	LaminB	0
8.2949	0.69	76.69	154.594	normal	1	1	0.652979	H3K9me2	76.69		3.8072	1.875	50.4994	35.115	normal	1	3	-0.637124	LaminB	1.875
8.2174	0	76.052	154.632	normal	1	1	0.630851	H3K9me2	76.052		4.1001	5.796	34.5062	22.272	normal	1	3	-0.557474	LaminB	5.796
8.8376	0	76	100.058	normal	1	1	0.807936	H3K9me2	76		4.3929	5.184	52.7211	19.755	normal	1	3	-0.477851	LaminB	5.184
7.0545	0	75.761	96.065	normal	1	1	0.298809	H3K9me2	75.761		4.6858	0.506	42.6613	19.175	normal	1	3	-0.398201	LaminB	0.506
7.9848	0	75.677	114.658	normal	1	1	0.564436	H3K9me2	75.677		4.9787	0	40.3762	37.096	normal	1	3	-0.318551	LaminB	0
1.7055	57.716	75.432	109.135	normal	1	1	-1.22849	H3K9me2	75.432		5.2715	0	53.3118	21.362	normal	1	3	-0.238928	LaminB	0
8.3724	4.484	74.606	145.148	normal	1	1	0.675108	H3K9me2	74.606		5.5644	0	32.0476	2.653	normal	1	3	-0.159278	LaminB	0
8.6825	1.555	74.555	106.948	normal	1	1	0.76365	H3K9me2	74.555		5.8573	0	27.8251	0	normal	1	3	-0.0796279	LaminB	0
7.2871	0	73.639	86.032	normal	1	1	0.365223	H3K9me2	73.639		6.1501	4	25.6667	4.667	normal	1	3	-5.05927e-06	LaminB	4
5.194	0.568	73.542	83.245	normal	1	1	-0.232419	H3K9me2	73.542		6.443	10.067	27.9369	37.239	normal	1	3	0.079645	LaminB	10.067
9.0701	6	73.51	87.303	normal	1	1	0.874321	H3K9me2	73.51		6.7358	11.804	26.4906	56.208	normal	1	3	0.159268	LaminB	11.804
8.9926	1.503	73.497	92.994	normal	1	1	0.852193	H3K9me2	73.497		7.0287	0.561	27.5799	28.658	normal	1	3	0.238918	LaminB	0.561
9.9229	24	73.303	89.916	normal	1	1	1.11782	H3K9me2	73.303		7.3216	4.579	15.0305	15.276	normal	1	3	0.318568	LaminB	4.579
8.5275	10	73.161	120.065	normal	1	1	0.719393	H3K9me2	73.161		7.6144	4.57	9.7828	0	normal	1	3	0.398191	LaminB	4.57
8.605	8	73.135	109.742	normal	1	1	0.741522	H3K9me2	73.135		7.9073	0.136	11.9093	0	normal	1	3	0.477841	LaminB	0.136
6.0468	3.484	73.006	114.994	normal	1	1	0.0110807	H3K9me2	73.006		8.2002	0.315	12.0123	0	normal	1	3	0.557491	LaminB	0.315
10.233	35.594	72.961	78.703	normal	1	1	1.20636	H3K9me2	72.961		8.493	0	13.2285	0	normal	1	3	0.637113	LaminB	0
9.8454	27	72.723	82.626	normal	1	1	1.09569	H3K9me2	72.723		8.7859	0	21.6276	0	normal	1	3	0.716763	LaminB	0
8.45	7.406	72.594	130.955	normal	1	1	0.697265	H3K9me2	72.594		9.0787	0.786	19.2857	0	normal	1	3	0.796386	LaminB	0.786
10.1554	27.619	72.452	82.071	normal	1	1	1.18421	H3K9me2	72.452		9.3716	9.286	25.2929	27.651	normal	1	3	0.876036	LaminB	9.286
11.1632	97	72.284	58.858	normal	1	1	1.47196	H3K9me2	72.284		9.6645	13.075	42.9728	39.259	normal	1	3	0.955686	LaminB	13.075
5.2715	1.684	72.245	96.806	normal	1	1	-0.21029	H3K9me2	72.245		9.9573	8.249	63.624	41.885	normal	1	3	1.03531	LaminB	8.249
6.1243	0.49	72.039	109.961	normal	1	1	0.0332093	H3K9me2	72.039		10.2502	11.395	54.2716	22.519	normal	1	3	1.11496	LaminB	11.395
10.3105	43.135	71.574	83	normal	1	1	1.22849	H3K9me2	71.574		10.5431	19.839	52.6145	33.44	normal	1	3	1.19461	LaminB	19.839
8.9151	0.258	71.484	94.774	normal	1	1	0.830064	H3K9me2	71.484		10.8359	9.849	48.2829	56.398	normal	1	3	1.27423	LaminB	9.849
1.9381	42	71.194	112	normal	1	1	-1.16207	H3K9me2	71.194		11.1288	30.512	50.2725	13.62	normal	1	3	1.35388	LaminB	30.512
10.4655	51.677	70.258	88	normal	1	1	1.27275	H3K9me2	70.258		11.4216	49	66.3265	44.694	normal	1	3	1.4335	LaminB	49
7.9073	1	70	113.265	normal	1	1	0.542308	H3K9me2	70		11.7145	114.102	40.8886	43.561	normal	1	3	1.51315	LaminB	114.102
6.2018	0	69.581	101.903	normal	1	1	0.0553378	H3K9me2	69.581		12.0074	65.829	15.0297	14.683	normal	1	3	1.5928	LaminB	65.829
5.9692	6.523	69.497	115.523	normal	1	1	-0.0110763	H3K9me2	69.497		12.3002	10.083	10	0	normal	1	3	1.67243	LaminB	10.083
10.0004	24	69.161	88.671	normal	1	1	1.13995	H3K9me2	69.161		0	26.056	24.4167	11.944	normal	1	3	-1.67244	H3K9me2	24.4167
10.0779	24.484	69.032	85.516	normal	1	1	1.16208	H3K9me2	69.032		0.2929	7.087	10.5271	5.596	normal	1	3	-1.59279	H3K9me2	10.5271
10.388	46.49	69	90.271	normal	1	1	1.25062	H3K9me2	69		0.5857	10.504	8.0398	0	normal	1	3	-1.51316	H3K9me2	8.0398
9.1477	10.477	68.806	84.897	normal	1	1	0.896478	H3K9me2	68.806		0.8786	69.259	25.0476	8.306	normal	1	3	-1.43351	H3K9me2	25.0476
7.3646	0	68.226	88.516	normal	1	1	0.387351	H3K9me2	68.226		1.1715	193.224	65.2339	52.853	normal	1	3	-1.35386	H3K9me2	65.2339
7.8298	0.348	67.606	115.168	normal	1	1	0.520179	H3K9me2	67.606		1.4643	158.797	86.6221	103.875	normal	1	3	-1.27424	H3K9me2	86.6221
1.628	56	67.271	113.49	normal	1	1	-1.25062	H3K9me2	67.271		1.7572	72.163	59.4405	112.755	normal	1	3	-1.19459	H3K9me2	59.4405
9.7678	26.439	67.245	72.935	normal	1	1	1.07354	H3K9me2	67.245		2.05	12.309	72.4198	63.889	normal	1	3	-1.11497	H3K9me2	72.4198
6.5894	0.548	66.742	125	normal	1	1	0.166009	H3K9me2	66.742		2.3429	9.693	67.7874	43.229	normal	1	3	-1.03532	H3K9me2	67.7874
2.4807	7.587	66.684	101.826	normal	1	1	-1.00715	H3K9me2	66.684		2.6358	6.635	65.5533	55.986	normal	1	3	-0.955669	H3K9me2	65.5533
9.4577	17.065	66.49	62.916	normal	1	1	0.984993	H3K9me2	66.49		2.9286	1.19	55.395	8.574	normal	1	3	-0.876046	H3K9me2	55.395
6.2793	0	66.181	95.342	normal	1	1	0.0774663	H3K9me2	66.181		3.2215	0	42.7246	0	normal	1	3	-0.796396	H3K9me2	42.7246
6.977	0	66.161	96.903	normal	1	1	0.27668	H3K9me2	66.161		3.5144	0	44.4609	43.753	normal	1	3	-0.716746	H3K9me2	44.4609
2.5582	8	66.045	99.342	normal	1	1	-0.985017	H3K9me2	66.045		3.8072	1.875	50.4994	35.115	normal	1	3	-0.637124	H3K9me2	50.4994
7.7522	0.355	65.935	118.387	normal	1	1	0.498022	H3K9me2	65.935		4.1001	5.796	34.5062	22.272	normal	1	3	-0.557474	H3K9me2	34.5062
2.6358	8.439	65.729	99.413	normal	1	1	-0.96286	H3K9me2	65.729		4.3929	5.184	52.7211	19.755	normal	1	3	-0.477851	H3K9me2	52.7211
6.5119	0.542	65.626	129.084	normal	1	1	0.14388	H3K9me2	65.626		4.6858	0.506	42.6613	19.175	normal	1	3	-0.398201	H3K9me2	42.6613
5.1165	0	65.613	77.168	normal	1	1	-0.254547	H3K9me2	65.613		4.9787	0	40.3762	37.096	normal	1	3	-0.318551	H3K9me2	40.3762
2.4032	9.6	65.6	99.4	normal	1	1	-1.02927	H3K9me2	65.6		5.2715	0	53.3118	21.362	normal	1	3	-0.238928	H3K9me2	53.3118
9.5353	21.619	65.239	70.413	normal	1	1	1.00715	H3K9me2	65.239		5.5644	0	32.0476	2.653	normal	1	3	-0.159278	H3K9me2	32.0476
2.3257	11.613	65.161	94.968	normal	1	1	-1.0514	H3K9me2	65.161		5.8573	0	27.8251	0	normal	1	3	-0.0796279	H3K9me2	27.8251
9.3802	14.877	65.097	62.535	normal	1	1	0.962864	H3K9me2	65.097		6.1501	4	25.6667	4.667	normal	1	3	-5.05927e-06	H3K9me2	25.6667
6.6669	0	64.774	112.89	normal	1	1	0.188137	H3K9me2	64.774		6.443	10.067	27.9369	37.239	normal	1	3	0.079645	H3K9me2	27.9369
6.3568	0	64.761	100.884	normal	1	1	0.0995948	H3K9me2	64.761		6.7358	11.804	26.4906	56.208	normal	1	3	0.159268	H3K9me2	26.4906
6.4344	0	64.677	119	normal	1	1	0.121752	H3K9me2	64.677		7.0287	0.561	27.5799	28.658	normal	1	3	0.238918	H3K9me2	27.5799
7.6747	0	64.639	122.942	normal	1	1	0.475894	H3K9me2	64.639		7.3216	4.579	15.0305	15.276	normal	1	3	0.318568	H3K9me2	15.0305
5.3491	3.774	64.555	116.006	normal	1	1	-0.188133	H3K9me2	64.555		7.6144	4.57	9.7828	0	normal	1	3	0.398191	H3K9me2	9.7828
5.8917	5.587	64.51	104.606	normal	1	1	-0.0332049	H3K9me2	64.51		7.9073	0.136	11.9093	0	normal	1	3	0.477841	H3K9me2	11.9093
7.5972	0	64	122.116	normal	1	1	0.453765	H3K9me2	64		8.2002	0.315	12.0123	0	normal	1	3	0.557491	H3K9me2	12.0123
9.2252	12.929	63.839	79.606	normal	1	1	0.918607	H3K9me2	63.839		8.493	0	13.2285	0	normal	1	3	0.637113	H3K9me2	13.2285
2.7133	8.452	63.161	103.935	normal	1	1	-0.940731	H3K9me2	63.161		8.7859	0	21.6276	0	normal	1	3	0.716763	H3K9me2	21.6276
7.4422	0	63.142	96.335	normal	1	1	0.409508	H3K9me2	63.142		9.0787	0.786	19.2857	0	normal	1	3	0.796386	H3K9me2	19.2857
9.6903	24	62.71	69.613	normal	1	1	1.05141	H3K9me2	62.71		9.3716	9.286	25.2929	27.651	normal	1	3	0.876036	H3K9me2	25.2929
2.2482	14	62.561	100.123	normal	1	1	-1.07353	H3K9me2	62.561		9.6645	13.075	42.9728	39.259	normal	1	3	0.955686	H3K9me2	42.9728
1.5504	52.258	62.387	120.161	normal	1	1	-1.27277	H3K9me2	62.387		9.9573	8.249	63.624	41.885	normal	1	3	1.03531	H3K9me2	63.624
2.0156	33	62.335	108.826	normal	1	1	-1.13994	H3K9me2	62.335		10.2502	11.395	54.2716	22.519	normal	1	3	1.11496	H3K9me2	54.2716
9.6128	22.4	62	71.2	normal	1	1	1.02928	H3K9me2	62		10.5431	19.839	52.6145	33.44	normal	1	3	1.19461	H3K9me2	52.6145
9.3027	13.355	62	72	normal	1	1	0.940735	H3K9me2	62		10.8359	9.849	48.2829	56.398	normal	1	3	1.27423	H3K9me2	48.2829
4.4188	0.368	62	108.335	normal	1	1	-0.453761	H3K9me2	62		11.1288	30.512	50.2725	13.62	normal	1	3	1.35388	H3K9me2	50.2725
5.8142	3.097	61.613	97.677	normal	1	1	-0.0553334	H3K9me2	61.613		11.4216	49	66.3265	44.694	normal	1	3	1.4335	H3K9me2	66.3265
7.5197	0	61.497	113.761	normal	1	1	0.431637	H3K9me2	61.497		11.7145	114.102	40.8886	43.561	normal	1	3	1.51315	H3K9me2	40.8886
4.4963	0.374	61.252	117.148	normal	1	1	-0.431632	H3K9me2	61.252		12.0074	65.829	15.0297	14.683	normal	1	3	1.5928	H3K9me2	15.0297
5.7367	1.568	61.181	106.748	normal	1	1	-0.0774619	H3K9me2	61.181		12.3002	10.083	10	0	normal	1	3	1.67243	H3K9me2	10
6.7445	0	60.929	105	normal	1	1	0.210295	H3K9me2	60.929		0	0	0.3333	0	normal	2	1	-1.67628	LaminB	0
4.3413	0	60.723	102.052	normal	1	1	-0.475889	H3K9me2	60.723		0.2929	0	0.1875	0	normal	2	1	-1.60177	LaminB	0
5.6591	3.174	60.116	115.703	normal	1	1	-0.099619	H3K9me2	60.116		0.5857	0	0	0	normal	2	1	-1.52728	LaminB	0
5.4266	3.742	59.097	126.871	normal	1	1	-0.166005	H3K9me2	59.097		0.8786	0	0	0	normal	2	1	-1.45277	LaminB	0
5.5041	4.794	59.084	123.329	normal	1	1	-0.143876	H3K9me2	59.084		1.1715	0	0	0	normal	2	1	-1.37826	LaminB	0
5.5816	3.677	59.071	118.323	normal	1	1	-0.121747	H3K9me2	59.071		1.4643	13.582	3.1975	7.9938	normal	2	1	-1.30377	LaminB	13.582
1.4729	50.49	58.735	115.348	normal	1	1	-1.2949	H3K9me2	58.735		1.7572	53.1	14.7422	36.8322	normal	2	1	-1.22926	LaminB	53.1
6.8995	0	58.723	98.019	normal	1	1	0.254552	H3K9me2	58.723		2.05	66.243	23.0095	23.5908	normal	2	1	-1.15478	LaminB	66.243
2.1706	16.903	58.361	101.723	normal	1	1	-1.09569	H3K9me2	58.361		2.3429	38.184	28.1315	16.8141	normal	2	1	-1.08027	LaminB	38.184
2.7908	6.465	58.161	112.465	normal	1	1	-0.918603	H3K9me2	58.161		2.6358	40.12	37.1122	17.5667	normal	2	1	-1.00576	LaminB	40.12
4.5738	0	57.619	109.484	normal	1	1	-0.409504	H3K9me2	57.619		2.9286	36.395	34.0854	7.5617	normal	2	1	-0.931272	LaminB	36.395
2.0931	24.523	57.523	102.652	normal	1	1	-1.11782	H3K9me2	57.523		3.2215	29.281	26.3332	2.5071	normal	2	1	-0.856761	LaminB	29.281
6.822	0	56.974	101.271	normal	1	1	0.232423	H3K9me2	56.974		3.5144	17.722	28.8504	11.1485	normal	2	1	-0.782251	LaminB	17.722
4.2637	0	56.065	99.677	normal	1	1	-0.498047	H3K9me2	56.065		3.8072	6.139	26.055	28.921	normal	2	1	-0.707766	LaminB	6.139
5.039	0	55.29	79.323	normal	1	1	-0.276676	H3K9me2	55.29		4.1001	5.491	25.8986	7.0574	normal	2	1	-0.633255	LaminB	5.491
1.3954	56.232	55.232	106.277	normal	1	1	-1.31703	H3K9me2	55.232		4.3929	10.028	23.1944	1.0278	normal	2	1	-0.55877	LaminB	10.028
2.8683	6	53.806	122.852	normal	1	1	-0.896474	H3K9me2	53.806		4.6858	12.108	20.5065	6.5772	normal	2	1	-0.484259	LaminB	12.108
3.4885	0	53.548	108.581	normal	1	1	-0.719389	H3K9me2	53.548		4.9787	2.553	11.4355	5.965	normal	2	1	-0.409748	LaminB	2.553
3.566	0	53.516	107.11	normal	1	1	-0.69726	H3K9me2	53.516		5.2715	4.313	16.5478	9	normal	2	1	-0.335263	LaminB	4.313
4.6513	0	53	96.419	normal	1	1	-0.387375	H3K9me2	53		5.5644	5.303	22.0263	25.4346	normal	2	1	-0.260752	LaminB	5.303
4.7289	0	51.819	84.458	normal	1	1	-0.365218	H3K9me2	51.819		5.8573	0	24.7922	14.2654	normal	2	1	-0.186242	LaminB	0
4.8064	0	51.8	81.4	normal	1	1	-0.34309	H3K9me2	51.8		6.1501	0	18.8526	15.4111	normal	2	1	-0.111757	LaminB	0
3.6436	0	51.484	101	normal	1	1	-0.675103	H3K9me2	51.484		6.443	4.746	28.1051	14.7895	normal	2	1	-0.0372459	LaminB	4.746
11.2408	101.258	51.258	57	normal	1	1	1.49412	H3K9me2	51.258		6.7358	3.18	21.0906	3.1667	normal	2	1	0.0372393	LaminB	3.18
1.3179	63	49.781	101.768	normal	1	1	-1.33916	H3K9me2	49.781		7.0287	1.78	30.7133	10.5544	normal	2	1	0.11175	LaminB	1.78
4.8839	0	49.781	87.187	normal	1	1	-0.320961	H3K9me2	49.781		7.3216	0	22.0916	38.3971	normal	2	1	0.186261	LaminB	0
4.9614	0	49.284	84.761	normal	1	1	-0.298833	H3K9me2	49.284		7.6144	0	14.7455	48.0802	normal	2	1	0.260746	LaminB	0
2.9459	3	49.039	136.303	normal	1	1	-0.874317	H3K9me2	49.039		7.9073	6.543	12.68	36.9267	normal	2	1	0.335256	LaminB	6.543
3.411	0.716	48.865	115.419	normal	1	1	-0.741517	H3K9me2	48.865		8.2002	6.174	12	25.0488	normal	2	1	0.409767	LaminB	6.174
3.7211	0	48.761	79	normal	1	1	-0.652975	H3K9me2	48.761		8.493	2.311	12.6963	3.166	normal	2	1	0.484252	LaminB	2.311
4.1862	0	47.742	99.606	normal	1	1	-0.520175	H3K9me2	47.742		8.7859	5.611	15.1111	11.963	normal	2	1	0.558763	LaminB	5.611
1.2404	60	47.587	101.206	normal	1	1	-1.36129	H3K9me2	47.587		9.0787	5.267	19.6739	22.6435	normal	2	1	0.633248	LaminB	5.267
0.8527	88.284	47.148	80.858	normal	1	1	-1.47199	H3K9me2	47.148		9.3716	0.034	14.1253	23.0351	normal	2	1	0.707759	LaminB	0.034
3.7986	0	46	55.419	normal	1	1	-0.630846	H3K9me2	46		9.6645	10.79	12.3111	0.35	normal	2	1	0.78227	LaminB	10.79
0.7752	90.452	45.484	78.548	normal	1	1	-1.49412	H3K9me2	45.484		9.9573	10.032	19.6425	11.4337	normal	2	1	0.856755	LaminB	10.032
3.8761	0	44.645	53.387	normal	1	1	-0.608718	H3K9me2	44.645		10.2502	14.11	23.6111	9.6842	normal	2	1	0.931265	LaminB	14.11
0.5427	103	44.271	80.819	normal	1	1	-1.5605	H3K9me2	44.271		10.5431	33.197	26.7633	24.4167	normal	2	1	1.00578	LaminB	33.197
1.1628	57.806	44.194	99	normal	1	1	-1.38344	H3K9me2	44.194		10.8359	51.242	29.4598	14.6962	normal	2	1	1.08026	LaminB	51.242
0.6202	97.206	44.103	80.897	normal	1	1	-1.53837	H3K9me2	44.103		11.1288	142.82	12.3937	4.6883	normal	2	1	1.15477	LaminB	142.82
3.9536	0	43.329	71.342	normal	1	1	-0.586589	H3K9me2	43.329		11.4216	105.008	4.3556	0	normal	2	1	1.22926	LaminB	105.008
3.0234	2.497	43.245	138.232	normal	1	1	-0.852188	H3K9me2	43.245		11.7145	14.07	0.0535	0	normal	2	1	1.30377	LaminB	14.07
0.9303	82	43.226	88	normal	1	1	-1.44983	H3K9me2	43.226		12.0074	0	0	0	normal	2	1	1.37828	LaminB	0
0.6977	92.406	42.884	76.71	normal	1	1	-1.51624	H3K9me2	42.884		12.3002	0	0	0	normal	2	1	1.45276	LaminB	0
4.1087	0	42.026	99.684	normal	1	1	-0.542304	H3K9me2	42.026		12.5931	0	1.1888	0	normal	2	1	1.52727	LaminB	0
4.0312	0.665	41.671	90.671	normal	1	1	-0.564432	H3K9me2	41.671		12.886	0	1.2244	0	normal	2	1	1.60179	LaminB	0
3.3335	1	41.555	125	normal	1	1	-0.763646	H3K9me2	41.555		13.1788	0	2.7778	0	normal	2	1	1.67627	LaminB	0
0.4651	102.923	41.348	71.768	normal	1	1	-1.58266	H3K9me2	41.348		0	0	0.3333	0	normal	2	1	-1.67628	H3K9me2	0.3333
0.3876	92	41.226	60.806	normal	1	1	-1.60479	H3K9me2	41.226		0.2929	0	0.1875	0	normal	2	1	-1.60177	H3K9me2	0.1875
1.0853	62.729	41.181	100.368	normal	1	1	-1.40557	H3K9me2	41.181		0.5857	0	0	0	normal	2	1	-1.52728	H3K9me2	0
3.1009	1	39.516	134.871	normal	1	1	-0.83006	H3K9me2	39.516		0.8786	0	0	0	normal	2	1	-1.45277	H3K9me2	0
3.2559	1	39.355	128.477	normal	1	1	-0.785803	H3K9me2	39.355		1.1715	0	0	0	normal	2	1	-1.37826	H3K9me2	0
3.1784	0.735	39.323	130.71	normal	1	1	-0.807931	H3K9me2	39.323		1.4643	13.582	3.1975	7.9938	normal	2	1	-1.30377	H3K9me2	3.1975
1.0078	72.832	38.748	98.413	normal	1	1	-1.4277	H3K9me2	38.748		1.7572	53.1	14.7422	36.8322	normal	2	1	-1.22926	H3K9me2	14.7422
0.3101	73.232	38.077	56.768	normal	1	1	-1.62692	H3K9me2	38.077		2.05	66.243	23.0095	23.5908	normal	2	1	-1.15478	H3K9me2	23.0095
11.3183	97.465	34.232	55	normal	1	1	1.51625	H3K9me2	34.232		2.3429	38.184	28.1315	16.8141	normal	2	1	-1.08027	H3K9me2	28.1315
0.2326	56.213	30.961	54.826	normal	1	1	-1.64904	H3K9me2	30.961		2.6358	40.12	37.1122	17.5667	normal	2	1	-1.00576	H3K9me2	37.1122
11.3958	84.413	24.052	55	normal	1	1	1.53838	H3K9me2	24.052		2.9286	36.395	34.0854	7.5617	normal	2	1	-0.931272	H3K9me2	34.0854
0.155	42.129	19.961	49.923	normal	1	1	-1.6712	H3K9me2	19.961		3.2215	29.281	26.3332	2.5071	normal	2	1	-0.856761	H3K9me2	26.3332
12.016	6	19	50	normal	1	1	1.71546	H3K9me2	19		3.5144	17.722	28.8504	11.1485	normal	2	1	-0.782251	H3K9me2	28.8504
11.4733	65.361	17.135	56.91	normal	1	1	1.56051	H3K9me2	17.135		3.8072	6.139	26.055	28.921	normal	2	1	-0.707766	H3K9me2	26.055
11.9385	12	16.974	44.013	normal	1	1	1.69333	H3K9me2	16.974		4.1001	5.491	25.8986	7.0574	normal	2	1	-0.633255	H3K9me2	25.8986
0.0775	29.026	12.994	41	normal	1	1	-1.69333	H3K9me2	12.994		4.3929	10.028	23.1944	1.0278	normal	2	1	-0.55877	H3K9me2	23.1944
11.5509	45.348	12.116	50	normal	1	1	1.58266	H3K9me2	12.116		4.6858	12.108	20.5065	6.5772	normal	2	1	-0.484259	H3K9me2	20.5065
11.8609	18	11.974	40.974	normal	1	1	1.67118	H3K9me2	11.974		4.9787	2.553	11.4355	5.965	normal	2	1	-0.409748	H3K9me2	11.4355
11.6284	33.194	8.129	46.065	normal	1	1	1.60479	H3K9me2	8.129		5.2715	4.313	16.5478	9	normal	2	1	-0.335263	H3K9me2	16.5478
11.7059	27.103	8.052	41	normal	1	1	1.62692	H3K9me2	8.052		5.5644	5.303	22.0263	25.4346	normal	2	1	-0.260752	H3K9me2	22.0263
11.7834	24.058	8	40.923	normal	1	1	1.64905	H3K9me2	8		5.8573	0	24.7922	14.2654	normal	2	1	-0.186242	H3K9me2	24.7922
0	18	6	37	normal	1	1	-1.71546	H3K9me2	6		6.1501	0	18.8526	15.4111	normal	2	1	-0.111757	H3K9me2	18.8526
0	0	5	6	normal	1	2	-1.7187	LaminB	0		6.443	4.746	28.1051	14.7895	normal	2	1	-0.0372459	H3K9me2	28.1051
0.0775	0	5.6224	8.364	normal	1	2	-1.70089	LaminB	0		6.7358	3.18	21.0906	3.1667	normal	2	1	0.0372393	H3K9me2	21.0906
0.155	0	5.2539	11.469	normal	1	2	-1.68309	LaminB	0		7.0287	1.78	30.7133	10.5544	normal	2	1	0.11175	H3K9me2	30.7133
0.2326	0	4.2636	13.715	normal	1	2	-1.66526	LaminB	0		7.3216	0	22.0916	38.3971	normal	2	1	0.186261	H3K9me2	22.0916
0.3101	0	4.9794	15.953	normal	1	2	-1.64745	LaminB	0		7.6144	0	14.7455	48.0802	normal	2	1	0.260746	H3K9me2	14.7455
0.3876	0	5	17.455	normal	1	2	-1.62965	LaminB	0		7.9073	6.543	12.68	36.9267	normal	2	1	0.335256	H3K9me2	12.68
0.4651	0	5	19.661	normal	1	2	-1.61184	LaminB	0		8.2002	6.174	12	25.0488	normal	2	1	0.409767	H3K9me2	12
0.5427	0	7.8912	20.585	normal	1	2	-1.59402	LaminB	0		8.493	2.311	12.6963	3.166	normal	2	1	0.484252	H3K9me2	12.6963
0.6202	0	14.6999	19.082	normal	1	2	-1.57621	LaminB	0		8.7859	5.611	15.1111	11.963	normal	2	1	0.558763	H3K9me2	15.1111
0.6977	0.114	23.6939	18.393	normal	1	2	-1.55841	LaminB	0.114		9.0787	5.267	19.6739	22.6435	normal	2	1	0.633248	H3K9me2	19.6739
0.7752	7.549	27.7808	24.42	normal	1	2	-1.5406	LaminB	7.549		9.3716	0.034	14.1253	23.0351	normal	2	1	0.707759	H3K9me2	14.1253
0.8527	21.3	33.8803	33.991	normal	1	2	-1.5228	LaminB	21.3		9.6645	10.79	12.3111	0.35	normal	2	1	0.78227	H3K9me2	12.3111
0.9303	35.577	42.9322	43.006	normal	1	2	-1.50497	LaminB	35.577		9.9573	10.032	19.6425	11.4337	normal	2	1	0.856755	H3K9me2	19.6425
1.0078	47.575	49.4613	53.456	normal	1	2	-1.48716	LaminB	47.575		10.2502	14.11	23.6111	9.6842	normal	2	1	0.931265	H3K9me2	23.6111
1.0853	56.88	56.2345	58.861	normal	1	2	-1.46936	LaminB	56.88		10.5431	33.197	26.7633	24.4167	normal	2	1	1.00578	H3K9me2	26.7633
1.1628	61.792	62.7359	57.343	normal	1	2	-1.45155	LaminB	61.792		10.8359	51.242	29.4598	14.6962	normal	2	1	1.08026	H3K9me2	29.4598
1.2404	60.186	68.5138	50.649	normal	1	2	-1.43372	LaminB	60.186		11.1288	142.82	12.3937	4.6883	normal	2	1	1.15477	H3K9me2	12.3937
1.3179	58.384	71.3436	54.04	normal	1	2	-1.41592	LaminB	58.384		11.4216	105.008	4.3556	0	normal	2	1	1.22926	H3K9me2	4.3556
1.3954	55.282	78.3227	61.537	normal	1	2	-1.39811	LaminB	55.282		11.7145	14.07	0.0535	0	normal	2	1	1.30377	H3K9me2	0.0535
1.4729	52.34	85.3553	59.737	normal	1	2	-1.38031	LaminB	52.34		12.0074	0	0	0	normal	2	1	1.37828	H3K9me2	0
1.5504	45.725	87.4026	55.03	normal	1	2	-1.3625	LaminB	45.725		12.3002	0	0	0	normal	2	1	1.45276	H3K9me2	0
1.628	40.692	86.5967	51.071	normal	1	2	-1.34467	LaminB	40.692		12.5931	0	1.1888	0	normal	2	1	1.52727	H3K9me2	1.1888
1.7055	35.546	85.4051	51.755	normal	1	2	-1.32687	LaminB	35.546		12.886	0	1.2244	0	normal	2	1	1.60179	H3K9me2	1.2244
1.783	32.992	83.8186	57.673	normal	1	2	-1.30906	LaminB	32.992		13.1788	0	2.7778	0	normal	2	1	1.67627	H3K9me2	2.7778
1.8605	34.666	83.9261	64.931	normal	1	2	-1.29126	LaminB	34.666		0	3	5	0	normal	2	2	-1.6877	LaminB	3
1.9381	37.924	86.3132	71.152	normal	1	2	-1.27343	LaminB	37.924		0.2929	3.0821	6.7018	0	normal	2	2	-1.62848	LaminB	3.0821
2.0156	44.21	93.9446	71.076	normal	1	2	-1.25563	LaminB	44.21		0.5857	3.1261	11.9281	0	normal	2	2	-1.56927	LaminB	3.1261
2.0931	44.2	98.1953	72.228	normal	1	2	-1.23782	LaminB	44.2		0.8786	17.3675	23.6234	0	normal	2	2	-1.51005	LaminB	17.3675
2.1706	40.23	99.3137	82.01	normal	1	2	-1.22002	LaminB	40.23		1.1715	34.5735	50.1381	11.491	normal	2	2	-1.45082	LaminB	34.5735
2.2482	34.205	98.5705	90.558	normal	1	2	-1.20219	LaminB	34.205		1.4643	30.4294	64.6373	19.386	normal	2	2	-1.39162	LaminB	30.4294
2.3257	31.383	93.6274	90.694	normal	1	2	-1.18438	LaminB	31.383		1.7572	19	47.0382	2.568	normal	2	2	-1.33239	LaminB	19
2.4032	28.482	83.9327	80.705	normal	1	2	-1.16658	LaminB	28.482		2.05	22.3262	65.2678	6.868	normal	2	2	-1.27319	LaminB	22.3262
2.4807	28.834	73.7479	68.218	normal	1	2	-1.14877	LaminB	28.834		2.3429	22.8529	78.1725	19.503	normal	2	2	-1.21396	LaminB	22.8529
2.5582	30.794	67.3722	60.404	normal	1	2	-1.13097	LaminB	30.794		2.6358	10.5706	46.6849	11.146	normal	2	2	-1.15474	LaminB	10.5706
2.6358	36.962	65.1088	60.395	normal	1	2	-1.11314	LaminB	36.962		2.9286	11.6553	41.0276	0.234	normal	2	2	-1.09553	LaminB	11.6553
2.7133	40.687	64.4059	67.774	normal	1	2	-1.09533	LaminB	40.687		3.2215	28.0415	25.961	1.157	normal	2	2	-1.03631	LaminB	28.0415
2.7908	41.86	65.6021	76.448	normal	1	2	-1.07753	LaminB	41.86		3.5144	18.7512	25	6.508	normal	2	2	-0.977081	LaminB	18.7512
2.8683	38.401	67.7412	82.325	normal	1	2	-1.05972	LaminB	38.401		3.8072	27.298	24.1804	25.21	normal	2	2	-0.917876	LaminB	27.298
2.9459	34.248	74.0725	84.96	normal	1	2	-1.04189	LaminB	34.248		4.1001	12.3655	19.9308	4.932	normal	2	2	-0.858651	LaminB	12.3655
3.0234	29.79	78.5728	83.515	normal	1	2	-1.02409	LaminB	29.79		4.3929	7.2211	32.6837	0.058	normal	2	2	-0.799446	LaminB	7.2211
3.1009	27.342	82.1817	78.244	normal	1	2	-1.00628	LaminB	27.342		4.6858	22.3032	26.6631	0.117	normal	2	2	-0.740221	LaminB	22.3032
3.1784	23.259	86.01	79.306	normal	1	2	-0.988479	LaminB	23.259		4.9787	5.9908	27.9479	7.128	normal	2	2	-0.680996	LaminB	5.9908
3.2559	19.49	91.4715	82.124	normal	1	2	-0.970674	LaminB	19.49		5.2715	4.3089	38.0422	0.28	normal	2	2	-0.621791	LaminB	4.3089
3.3335	17.217	94.92	84.445	normal	1	2	-0.952846	LaminB	17.217		5.5644	5.6667	40.7901	19.623	normal	2	2	-0.562566	LaminB	5.6667
3.411	15.399	93.6515	88.126	normal	1	2	-0.935041	LaminB	15.399		5.8573	2.5401	51.9514	1.76	normal	2	2	-0.503341	LaminB	2.5401
3.4885	12.744	87.7215	90.106	normal	1	2	-0.917235	LaminB	12.744		6.1501	7.3803	59.0916	0	normal	2	2	-0.444136	LaminB	7.3803
3.566	10.903	78.1703	91.552	normal	1	2	-0.89943	LaminB	10.903		6.443	0.659	32.573	0	normal	2	2	-0.384911	LaminB	0.659
3.6436	8.798	68.2798	96.421	normal	1	2	-0.881602	LaminB	8.798		6.7358	4.3697	20.2432	0	normal	2	2	-0.325706	LaminB	4.3697
3.7211	9.518	65.1475	100.34	normal	1	2	-0.863797	LaminB	9.518		7.0287	2.0558	25.671	0	normal	2	2	-0.266481	LaminB	2.0558
3.7986	10.139	68.3797	100.905	normal	1	2	-0.845992	LaminB	10.139		7.3216	6.9693	56.0405	41.621	normal	2	2	-0.207256	LaminB	6.9693
3.8761	10.435	72.9558	102.129	normal	1	2	-0.828187	LaminB	10.435		7.6144	4.4773	77.2471	35.987	normal	2	2	-0.148051	LaminB	4.4773
3.9536	9.212	75.5428	104.903	normal	1	2	-0.810381	LaminB	9.212		7.9073	7.8553	72.8047	12.026	normal	2	2	-0.0888255	LaminB	7.8553
4.0312	7.57	73.1671	102.97	normal	1	2	-0.792553	LaminB	7.57		8.2002	13	58.1362	11.831	normal	2	2	-0.0296004	LaminB	13
4.1087	5.533	69.2638	99.527	normal	1	2	-0.774748	LaminB	5.533		8.493	9.7302	56.5835	3.739	normal	2	2	0.0296045	LaminB	9.7302
4.1862	2.469	70.8402	99.946	normal	1	2	-0.756943	LaminB	2.469		8.7859	7.8199	41.5911	0	normal	2	2	0.0888297	LaminB	7.8199
4.2637	0.389	75.4603	99.636	normal	1	2	-0.739138	LaminB	0.389		9.0787	12.572	51.1552	0	normal	2	2	0.148035	LaminB	12.572
4.3413	0.011	76.9637	92.843	normal	1	2	-0.72131	LaminB	0.011		9.3716	9.0879	60.3656	0.182	normal	2	2	0.20726	LaminB	9.0879
4.4188	0	75.1662	88.787	normal	1	2	-0.703504	LaminB	0		9.6645	6.6213	44.2356	10.012	normal	2	2	0.266485	LaminB	6.6213
4.4963	0.149	69.5285	89.147	normal	1	2	-0.685699	LaminB	0.149		9.9573	6.2611	39.9982	7.512	normal	2	2	0.32569	LaminB	6.2611
4.5738	0.804	66.7383	93.499	normal	1	2	-0.667894	LaminB	0.804		10.2502	9.9153	60.1554	2.292	normal	2	2	0.384915	LaminB	9.9153
4.6513	3.344	69.0449	102.245	normal	1	2	-0.650089	LaminB	3.344		10.5431	6.617	84.2292	22.105	normal	2	2	0.44414	LaminB	6.617
4.7289	7.317	72.6417	108.213	normal	1	2	-0.632261	LaminB	7.317		10.8359	5.9767	65.5185	33.309	normal	2	2	0.503345	LaminB	5.9767
4.8064	9.627	71.741	113.87	normal	1	2	-0.614456	LaminB	9.627		11.1288	10.8179	58.6204	18.435	normal	2	2	0.56257	LaminB	10.8179
4.8839	11.571	68.3615	117.907	normal	1	2	-0.59665	LaminB	11.571		11.4216	9.7354	42.6108	12.033	normal	2	2	0.621775	LaminB	9.7354
4.9614	14.756	67	113.04	normal	1	2	-0.578845	LaminB	14.756		11.7145	13.6912	30.486	4.016	normal	2	2	0.681	LaminB	13.6912
5.039	16.11	65.3987	101.849	normal	1	2	-0.561017	LaminB	16.11		12.0074	25.6181	48.0211	6.161	normal	2	2	0.740225	LaminB	25.6181
5.1165	16.824	60.6736	98.961	normal	1	2	-0.543212	LaminB	16.824		12.3002	12.0301	55.4871	3.442	normal	2	2	0.79943	LaminB	12.0301
5.194	16.136	56.6033	105.434	normal	1	2	-0.525407	LaminB	16.136		12.5931	6.3115	57.9023	5.015	normal	2	2	0.858655	LaminB	6.3115
5.2715	15.824	54.3418	109.627	normal	1	2	-0.507601	LaminB	15.824		12.886	8.403	43.2365	28.135	normal	2	2	0.91788	LaminB	8.403
5.3491	15.576	53.3001	108.233	normal	1	2	-0.489773	LaminB	15.576		13.1788	22.0997	20.2244	25.407	normal	2	2	0.977085	LaminB	22.0997
5.4266	15.033	52.6236	107.815	normal	1	2	-0.471968	LaminB	15.033		13.4717	11.1557	22.4358	4.376	normal	2	2	1.03631	LaminB	11.1557
5.5041	13.004	53.9223	112.11	normal	1	2	-0.454163	LaminB	13.004		13.7645	21.2165	15.4035	0.435	normal	2	2	1.09552	LaminB	21.2165
5.5816	9.457	52.4282	114.233	normal	1	2	-0.436358	LaminB	9.457		14.0574	9.1136	24.3677	4.788	normal	2	2	1.15474	LaminB	9.1136
5.6591	8.059	48.2882	115.185	normal	1	2	-0.418553	LaminB	8.059		14.3503	1.1283	17.9697	1.71	normal	2	2	1.21397	LaminB	1.1283
5.7367	7.016	45.3156	117.85	normal	1	2	-0.400724	LaminB	7.016		14.6431	10.3805	36.3969	38.943	normal	2	2	1.27317	LaminB	10.3805
5.8142	5.417	43.8338	113.922	normal	1	2	-0.382919	LaminB	5.417		14.936	17.3949	22.8108	102.405	normal	2	2	1.3324	LaminB	17.3949
5.8917	4.041	43.7837	102.828	normal	1	2	-0.365114	LaminB	4.041		15.2289	14.9706	17.4338	41.517	normal	2	2	1.39162	LaminB	14.9706
5.9692	2.839	44.6913	95.291	normal	1	2	-0.347309	LaminB	2.839		15.5217	54.7989	16.6928	1.644	normal	2	2	1.45083	LaminB	54.7989
6.0468	1.565	45.2199	95.367	normal	1	2	-0.329481	LaminB	1.565		15.8146	47.3864	20.0159	0.848	normal	2	2	1.51005	LaminB	47.3864
6.1243	1	45.5756	99.344	normal	1	2	-0.311676	LaminB	1		16.1075	16.1733	18.8939	4.238	normal	2	2	1.56928	LaminB	16.1733
6.2018	1	47.0067	101.147	normal	1	2	-0.29387	LaminB	1		16.4003	14.3326	15.5342	8.141	normal	2	2	1.62848	LaminB	14.3326
6.2793	1.271	44.7778	99.439	normal	1	2	-0.276065	LaminB	1.271		16.6932	4.1389	18.8889	2.083	normal	2	2	1.68771	LaminB	4.1389
6.3568	2.908	40.3649	97.608	normal	1	2	-0.25826	LaminB	2.908		0	3	5	0	normal	2	2	-1.6877	H3K9me2	5
6.4344	3.19	39.7324	99.102	normal	1	2	-0.240432	LaminB	3.19		0.2929	3.0821	6.7018	0	normal	2	2	-1.62848	H3K9me2	6.7018
6.5119	3.228	42.0348	103.674	normal	1	2	-0.222627	LaminB	3.228		0.5857	3.1261	11.9281	0	normal	2	2	-1.56927	H3K9me2	11.9281
6.5894	3.85	41.4053	108.87	normal	1	2	-0.204822	LaminB	3.85		0.8786	17.3675	23.6234	0	normal	2	2	-1.51005	H3K9me2	23.6234
6.6669	5.58	36.541	108.293	normal	1	2	-0.187016	LaminB	5.58		1.1715	34.5735	50.1381	11.491	normal	2	2	-1.45082	H3K9me2	50.1381
6.7445	8.491	32.3218	99.503	normal	1	2	-0.169188	LaminB	8.491		1.4643	30.4294	64.6373	19.386	normal	2	2	-1.39162	H3K9me2	64.6373
6.822	12.062	31.171	90.659	normal	1	2	-0.151383	LaminB	12.062		1.7572	19	47.0382	2.568	normal	2	2	-1.33239	H3K9me2	47.0382
6.8995	14.943	34.4921	87.119	normal	1	2	-0.133578	LaminB	14.943		2.05	22.3262	65.2678	6.868	normal	2	2	-1.27319	H3K9me2	65.2678
6.977	15.617	40.1541	89.176	normal	1	2	-0.115773	LaminB	15.617		2.3429	22.8529	78.1725	19.503	normal	2	2	-1.21396	H3K9me2	78.1725
7.0545	14.645	44.5337	93.898	normal	1	2	-0.0979675	LaminB	14.645		2.6358	10.5706	46.6849	11.146	normal	2	2	-1.15474	H3K9me2	46.6849
7.1321	15.047	44.857	93.111	normal	1	2	-0.0801393	LaminB	15.047		2.9286	11.6553	41.0276	0.234	normal	2	2	-1.09553	H3K9me2	41.0276
7.2096	16.585	43.7745	87.546	normal	1	2	-0.0623341	LaminB	16.585		3.2215	28.0415	25.961	1.157	normal	2	2	-1.03631	H3K9me2	25.961
7.2871	18.758	41.9908	85.136	normal	1	2	-0.0445289	LaminB	18.758		3.5144	18.7512	25	6.508	normal	2	2	-0.977081	H3K9me2	25
7.3646	20.725	40.6269	87.337	normal	1	2	-0.0267238	LaminB	20.725		3.8072	27.298	24.1804	25.21	normal	2	2	-0.917876	H3K9me2	24.1804
7.4422	22.445	44.4563	90.321	normal	1	2	-0.0088956	LaminB	22.445		4.1001	12.3655	19.9308	4.932	normal	2	2	-0.858651	H3K9me2	19.9308
7.5197	26.954	52.1358	93.741	normal	1	2	0.00890958	LaminB	26.954		4.3929	7.2211	32.6837	0.058	normal	2	2	-0.799446	H3K9me2	32.6837
7.5972	31.904	55.3212	94.241	normal	1	2	0.0267148	LaminB	31.904		4.6858	22.3032	26.6631	0.117	normal	2	2	-0.740221	H3K9me2	26.6631
7.6747	34.915	51.8526	88.39	normal	1	2	0.0445199	LaminB	34.915		4.9787	5.9908	27.9479	7.128	normal	2	2	-0.680996	H3K9me2	27.9479
7.7522	34.362	48.041	83.217	normal	1	2	0.0623251	LaminB	34.362		5.2715	4.3089	38.0422	0.28	normal	2	2	-0.621791	H3K9me2	38.0422
7.8298	31.332	45.9559	83.451	normal	1	2	0.0801533	LaminB	31.332		5.5644	5.6667	40.7901	19.623	normal	2	2	-0.562566	H3K9me2	40.7901
7.9073	28.644	45.8458	85.453	normal	1	2	0.0979585	LaminB	28.644		5.8573	2.5401	51.9514	1.76	normal	2	2	-0.503341	H3K9me2	51.9514
7.9848	29.063	49.7436	87.284	normal	1	2	0.115764	LaminB	29.063		6.1501	7.3803	59.0916	0	normal	2	2	-0.444136	H3K9me2	59.0916
8.0623	30.793	55.3574	89.782	normal	1	2	0.133569	LaminB	30.793		6.443	0.659	32.573	0	normal	2	2	-0.384911	H3K9me2	32.573
8.1399	31.29	59.4969	90.28	normal	1	2	0.151397	LaminB	31.29		6.7358	4.3697	20.2432	0	normal	2	2	-0.325706	H3K9me2	20.2432
8.2174	30.824	60.6949	88.725	normal	1	2	0.169202	LaminB	30.824		7.0287	2.0558	25.671	0	normal	2	2	-0.266481	H3K9me2	25.671
8.2949	29.95	60.5338	89.495	normal	1	2	0.187007	LaminB	29.95		7.3216	6.9693	56.0405	41.621	normal	2	2	-0.207256	H3K9me2	56.0405
8.3724	29.737	60.1071	87.942	normal	1	2	0.204813	LaminB	29.737		7.6144	4.4773	77.2471	35.987	normal	2	2	-0.148051	H3K9me2	77.2471
8.45	30.809	59.4834	83.014	normal	1	2	0.222641	LaminB	30.809		7.9073	7.8553	72.8047	12.026	normal	2	2	-0.0888255	H3K9me2	72.8047
8.5275	33.874	58.4818	79.093	normal	1	2	0.240446	LaminB	33.874		8.2002	13	58.1362	11.831	normal	2	2	-0.0296004	H3K9me2	58.1362
8.605	36.349	57.1132	81.613	normal	1	2	0.258251	LaminB	36.349		8.493	9.7302	56.5835	3.739	normal	2	2	0.0296045	H3K9me2	56.5835
8.6825	34.65	56.8782	91.232	normal	1	2	0.276056	LaminB	34.65		8.7859	7.8199	41.5911	0	normal	2	2	0.0888297	H3K9me2	41.5911
8.76	30.806	56.9393	95.562	normal	1	2	0.293861	LaminB	30.806		9.0787	12.572	51.1552	0	normal	2	2	0.148035	H3K9me2	51.1552
8.8376	27.253	57.2163	94.659	normal	1	2	0.31169	LaminB	27.253		9.3716	9.0879	60.3656	0.182	normal	2	2	0.20726	H3K9me2	60.3656
8.9151	26.219	58.9925	101.317	normal	1	2	0.329495	LaminB	26.219		9.6645	6.6213	44.2356	10.012	normal	2	2	0.266485	H3K9me2	44.2356
8.9926	24.818	63.9918	113.195	normal	1	2	0.3473	LaminB	24.818		9.9573	6.2611	39.9982	7.512	normal	2	2	0.32569	H3K9me2	39.9982
9.0701	22.272	70.9313	116.995	normal	1	2	0.365105	LaminB	22.272		10.2502	9.9153	60.1554	2.292	normal	2	2	0.384915	H3K9me2	60.1554
9.1477	19.057	73.3682	110.956	normal	1	2	0.382933	LaminB	19.057		10.5431	6.617	84.2292	22.105	normal	2	2	0.44414	H3K9me2	84.2292
9.2252	15.233	70.5191	104.862	normal	1	2	0.400738	LaminB	15.233		10.8359	5.9767	65.5185	33.309	normal	2	2	0.503345	H3K9me2	65.5185
9.3027	13.361	70.1726	104.435	normal	1	2	0.418544	LaminB	13.361		11.1288	10.8179	58.6204	18.435	normal	2	2	0.56257	H3K9me2	58.6204
9.3802	12.618	73.399	102.301	normal	1	2	0.436349	LaminB	12.618		11.4216	9.7354	42.6108	12.033	normal	2	2	0.621775	H3K9me2	42.6108
9.4577	12.706	75.8467	96.591	normal	1	2	0.454154	LaminB	12.706		11.7145	13.6912	30.486	4.016	normal	2	2	0.681	H3K9me2	30.486
9.5353	10.684	76.5096	97.469	normal	1	2	0.471982	LaminB	10.684		12.0074	25.6181	48.0211	6.161	normal	2	2	0.740225	H3K9me2	48.0211
9.6128	8.446	76.544	105.078	normal	1	2	0.489787	LaminB	8.446		12.3002	12.0301	55.4871	3.442	normal	2	2	0.79943	H3K9me2	55.4871
9.6903	6.912	75.6321	108.606	normal	1	2	0.507592	LaminB	6.912		12.5931	6.3115	57.9023	5.015	normal	2	2	0.858655	H3K9me2	57.9023
9.7678	8.516	75.7749	103.8	normal	1	2	0.525398	LaminB	8.516		12.886	8.403	43.2365	28.135	normal	2	2	0.91788	H3K9me2	43.2365
9.8454	13.91	74.4665	99.416	normal	1	2	0.543226	LaminB	13.91		13.1788	22.0997	20.2244	25.407	normal	2	2	0.977085	H3K9me2	20.2244
9.9229	19.126	70.2899	96.563	normal	1	2	0.561031	LaminB	19.126		13.4717	11.1557	22.4358	4.376	normal	2	2	1.03631	H3K9me2	22.4358
10.0004	21.834	65.8259	89.016	normal	1	2	0.578836	LaminB	21.834		13.7645	21.2165	15.4035	0.435	normal	2	2	1.09552	H3K9me2	15.4035
10.0779	20.139	60.9891	81.366	normal	1	2	0.596641	LaminB	20.139		14.0574	9.1136	24.3677	4.788	normal	2	2	1.15474	H3K9me2	24.3677
10.1554	16.321	56.9221	79.467	normal	1	2	0.614447	LaminB	16.321		14.3503	1.1283	17.9697	1.71	normal	2	2	1.21397	H3K9me2	17.9697
10.233	13.368	58.9808	82.033	normal	1	2	0.632275	LaminB	13.368		14.6431	10.3805	36.3969	38.943	normal	2	2	1.27317	H3K9me2	36.3969
10.3105	12.335	62.2867	84.059	normal	1	2	0.65008	LaminB	12.335		14.936	17.3949	22.8108	102.405	normal	2	2	1.3324	H3K9me2	22.8108
10.388	13.532	65.1192	86.845	normal	1	2	0.667885	LaminB	13.532		15.2289	14.9706	17.4338	41.517	normal	2	2	1.39162	H3K9me2	17.4338
10.4655	14.729	73.7306	92.722	normal	1	2	0.68569	LaminB	14.729		15.5217	54.7989	16.6928	1.644	normal	2	2	1.45083	H3K9me2	16.6928
10.5431	16.819	81.7408	98.197	normal	1	2	0.703518	LaminB	16.819		15.8146	47.3864	20.0159	0.848	normal	2	2	1.51005	H3K9me2	20.0159
10.6206	18.881	80.9174	99.865	normal	1	2	0.721324	LaminB	18.881		16.1075	16.1733	18.8939	4.238	normal	2	2	1.56928	H3K9me2	18.8939
10.6981	21.389	74.0052	103.136	normal	1	2	0.739129	LaminB	21.389		16.4003	14.3326	15.5342	8.141	normal	2	2	1.62848	H3K9me2	15.5342
10.7756	22.471	67.6416	106.295	normal	1	2	0.756934	LaminB	22.471		16.6932	4.1389	18.8889	2.083	normal	2	2	1.68771	H3K9me2	18.8889
10.8531	21.404	62.8358	105.777	normal	1	2	0.774739	LaminB	21.404		0	16.8333	1.1111	0	normal	2	3	-1.65468	LaminB	16.8333
10.9307	19.601	59.3627	109.775	normal	1	2	0.792567	LaminB	19.601		0.29286	18.1372	3.7083	0	normal	2	3	-1.55126	LaminB	18.1372
11.0082	20.245	59.0433	117.327	normal	1	2	0.810372	LaminB	20.245		0.58573	16.9479	4.6806	0.719	normal	2	3	-1.44784	LaminB	16.9479
11.0857	21.259	63.9333	120.917	normal	1	2	0.828178	LaminB	21.259		0.87859	9.7812	7.7917	2.387	normal	2	3	-1.34443	LaminB	9.7812
11.1632	21.976	70.3782	117.528	normal	1	2	0.845983	LaminB	21.976		1.17145	24.3264	5.5	12.083	normal	2	3	-1.24101	LaminB	24.3264
11.2408	21.751	77.8706	110.841	normal	1	2	0.863811	LaminB	21.751		1.46431	86.2413	14.0295	53.314	normal	2	3	-1.13759	LaminB	86.2413
11.3183	20.269	78.6186	110.697	normal	1	2	0.881616	LaminB	20.269		1.75718	86.7639	39.4618	42.458	normal	2	3	-1.03417	LaminB	86.7639
11.3958	17.523	71.9468	119.385	normal	1	2	0.899421	LaminB	17.523		2.05004	57.5608	34.5469	12.245	normal	2	3	-0.930758	LaminB	57.5608
11.4733	16	66.171	126.418	normal	1	2	0.917226	LaminB	16		2.3429	44.8472	30.2361	16.097	normal	2	3	-0.827341	LaminB	44.8472
11.5509	15.544	65.9845	131.026	normal	1	2	0.935055	LaminB	15.544		2.63576	40.033	34.908	17.118	normal	2	3	-0.723924	LaminB	40.033
11.6284	14.446	68.1666	134.166	normal	1	2	0.95286	LaminB	14.446		2.92863	35.7014	18.3715	15.017	normal	2	3	-0.620504	LaminB	35.7014
11.7059	16.581	69.0981	132.964	normal	1	2	0.970665	LaminB	16.581		3.22149	19	36.7292	20.965	normal	2	3	-0.517088	LaminB	19
11.7834	19.082	63.4765	132.427	normal	1	2	0.98847	LaminB	19.082		3.51435	16.7917	35.4236	54.174	normal	2	3	-0.413671	LaminB	16.7917
11.8609	23.586	55.5653	133.465	normal	1	2	1.00628	LaminB	23.586		3.80722	8.1146	28.7587	37.347	normal	2	3	-0.310251	LaminB	8.1146
11.9385	31.205	49.1473	140.35	normal	1	2	1.0241	LaminB	31.205		4.10008	17.2708	18.7639	100.698	normal	2	3	-0.206834	LaminB	17.2708
12.016	38.259	43.3012	148.695	normal	1	2	1.04191	LaminB	38.259		4.39294	10.8333	13.3056	90.852	normal	2	3	-0.103418	LaminB	10.8333
12.0935	43.473	40.7385	154.468	normal	1	2	1.05971	LaminB	43.473		4.6858	1.4444	14.2222	68.611	normal	2	3	-1.2841e-06	LaminB	1.4444
12.171	48.542	44.6875	159.217	normal	1	2	1.07752	LaminB	48.542		4.97867	6.2066	13.4948	1.736	normal	2	3	0.103419	LaminB	6.2066
12.2486	50.484	53.5648	154.857	normal	1	2	1.09535	LaminB	50.484		5.27153	1.6076	21.1424	9.306	normal	2	3	0.206835	LaminB	1.6076
12.3261	50.433	60.0972	141.653	normal	1	2	1.11315	LaminB	50.433		5.56439	9.9167	11.6875	0	normal	2	3	0.310252	LaminB	9.9167
12.4036	52.927	62.6883	129.993	normal	1	2	1.13096	LaminB	52.927		5.85725	8.6736	5.8333	0.34	normal	2	3	0.413669	LaminB	8.6736
12.4811	56.656	64.3592	121.946	normal	1	2	1.14876	LaminB	56.656		6.15012	6.9358	8.125	1.155	normal	2	3	0.517089	LaminB	6.9358
12.5586	59.482	66.7124	117.368	normal	1	2	1.16657	LaminB	59.482		6.44298	12.4965	4.4861	0	normal	2	3	0.620505	LaminB	12.4965
12.6362	58.144	69.861	117.665	normal	1	2	1.1844	LaminB	58.144		6.73584	13.0399	4.7361	5.026	normal	2	3	0.723922	LaminB	13.0399
12.7137	55.581	75.4205	114.364	normal	1	2	1.2022	LaminB	55.581		7.02871	14.0972	8.2222	30.306	normal	2	3	0.827342	LaminB	14.0972
12.7912	52.824	78.9143	100.632	normal	1	2	1.22001	LaminB	52.824		7.32157	19.5938	7.5278	59.76	normal	2	3	0.930759	LaminB	19.5938
12.8687	51.9	76.8083	92.409	normal	1	2	1.23781	LaminB	51.9		7.61443	18.7326	12.2222	132.309	normal	2	3	1.03418	LaminB	18.7326
12.9463	51.377	69.7393	98.615	normal	1	2	1.25564	LaminB	51.377		7.90729	35.1771	29.6424	121.276	normal	2	3	1.13759	LaminB	35.1771
13.0238	51.238	67.3181	102.769	normal	1	2	1.27344	LaminB	51.238		8.20016	98.4514	33.2083	78.75	normal	2	3	1.24101	LaminB	98.4514
13.1013	51.747	70.9657	100.283	normal	1	2	1.29125	LaminB	51.747		8.49302	91.6944	14.3194	11.198	normal	2	3	1.34443	LaminB	91.6944
13.1788	49.108	78.8135	93.326	normal	1	2	1.30906	LaminB	49.108		8.78588	33.0243	7.3333	0	normal	2	3	1.44784	LaminB	33.0243
13.2563	44.123	86.0175	86.169	normal	1	2	1.32686	LaminB	44.123		9.07874	13.1354	3.5069	0	normal	2	3	1.55126	LaminB	13.1354
13.3339	43.374	87.4052	84.389	normal	1	2	1.34469	LaminB	43.374		9.37161	5	0.5556	0	normal	2	3	1.65468	LaminB	5
13.4114	44.851	81.9557	84.513	normal	1	2	1.36249	LaminB	44.851		0	16.8333	1.1111	0	normal	2	3	-1.65468	H3K9me2	1.1111
13.4889	48.125	71.2815	83.975	normal	1	2	1.3803	LaminB	48.125		0.29286	18.1372	3.7083	0	normal	2	3	-1.55126	H3K9me2	3.7083
13.5664	49.457	62.3197	77.774	normal	1	2	1.3981	LaminB	49.457		0.58573	16.9479	4.6806	0.719	normal	2	3	-1.44784	H3K9me2	4.6806
13.644	49.42	58.5904	74.112	normal	1	2	1.41593	LaminB	49.42		0.87859	9.7812	7.7917	2.387	normal	2	3	-1.34443	H3K9me2	7.7917
13.7215	50.06	62.6779	83.394	normal	1	2	1.43374	LaminB	50.06		1.17145	24.3264	5.5	12.083	normal	2	3	-1.24101	H3K9me2	5.5
13.799	50.942	69.7718	87.228	normal	1	2	1.45154	LaminB	50.942		1.46431	86.2413	14.0295	53.314	normal	2	3	-1.13759	H3K9me2	14.0295
13.8765	56.242	74.5116	81.575	normal	1	2	1.46935	LaminB	56.242		1.75718	86.7639	39.4618	42.458	normal	2	3	-1.03417	H3K9me2	39.4618
13.954	66.259	77.9377	83.414	normal	1	2	1.48715	LaminB	66.259		2.05004	57.5608	34.5469	12.245	normal	2	3	-0.930758	H3K9me2	34.5469
14.0316	77.733	82.6953	91.047	normal	1	2	1.50498	LaminB	77.733		2.3429	44.8472	30.2361	16.097	normal	2	3	-0.827341	H3K9me2	30.2361
14.1091	90.191	85.9206	91.022	normal	1	2	1.52279	LaminB	90.191		2.63576	40.033	34.908	17.118	normal	2	3	-0.723924	H3K9me2	34.908
14.1866	106.687	87.2426	77.839	normal	1	2	1.54059	LaminB	106.687		2.92863	35.7014	18.3715	15.017	normal	2	3	-0.620504	H3K9me2	18.3715
14.2641	119.689	82.5895	65.232	normal	1	2	1.5584	LaminB	119.689		3.22149	19	36.7292	20.965	normal	2	3	-0.517088	H3K9me2	36.7292
14.3417	125.833	71.2135	54.72	normal	1	2	1.57622	LaminB	125.833		3.51435	16.7917	35.4236	54.174	normal	2	3	-0.413671	H3K9me2	35.4236
14.4192	120.856	53.1258	48.063	normal	1	2	1.59403	LaminB	120.856		3.80722	8.1146	28.7587	37.347	normal	2	3	-0.310251	H3K9me2	28.7587
14.4967	102.824	39.2665	49.679	normal	1	2	1.61184	LaminB	102.824		4.10008	17.2708	18.7639	100.698	normal	2	3	-0.206834	H3K9me2	18.7639
14.5742	81.278	31.5175	55.892	normal	1	2	1.62964	LaminB	81.278		4.39294	10.8333	13.3056	90.852	normal	2	3	-0.103418	H3K9me2	13.3056
14.6518	63.767	26.3524	60.989	normal	1	2	1.64747	LaminB	63.767		4.6858	1.4444	14.2222	68.611	normal	2	3	-1.2841e-06	H3K9me2	14.2222
14.7293	52.626	19.5221	59.503	normal	1	2	1.66527	LaminB	52.626		4.97867	6.2066	13.4948	1.736	normal	2	3	0.103419	H3K9me2	13.4948
14.8068	44.917	13.2176	51.728	normal	1	2	1.68308	LaminB	44.917		5.27153	1.6076	21.1424	9.306	normal	2	3	0.206835	H3K9me2	21.1424
14.8843	36.982	10.3731	50.256	normal	1	2	1.70088	LaminB	36.982		5.56439	9.9167	11.6875	0	normal	2	3	0.310252	H3K9me2	11.6875
14.9618	33	10	52	normal	1	2	1.71869	LaminB	33		5.85725	8.6736	5.8333	0.34	normal	2	3	0.413669	H3K9me2	5.8333
0	0	5	6	normal	1	2	-1.7187	H3K9me2	5		6.15012	6.9358	8.125	1.155	normal	2	3	0.517089	H3K9me2	8.125
0.0775	0	5.6224	8.364	normal	1	2	-1.70089	H3K9me2	5.6224		6.44298	12.4965	4.4861	0	normal	2	3	0.620505	H3K9me2	4.4861
0.155	0	5.2539	11.469	normal	1	2	-1.68309	H3K9me2	5.2539		6.73584	13.0399	4.7361	5.026	normal	2	3	0.723922	H3K9me2	4.7361
0.2326	0	4.2636	13.715	normal	1	2	-1.66526	H3K9me2	4.2636		7.02871	14.0972	8.2222	30.306	normal	2	3	0.827342	H3K9me2	8.2222
0.3101	0	4.9794	15.953	normal	1	2	-1.64745	H3K9me2	4.9794		7.32157	19.5938	7.5278	59.76	normal	2	3	0.930759	H3K9me2	7.5278
0.3876	0	5	17.455	normal	1	2	-1.62965	H3K9me2	5		7.61443	18.7326	12.2222	132.309	normal	2	3	1.03418	H3K9me2	12.2222
0.4651	0	5	19.661	normal	1	2	-1.61184	H3K9me2	5		7.90729	35.1771	29.6424	121.276	normal	2	3	1.13759	H3K9me2	29.6424
0.5427	0	7.8912	20.585	normal	1	2	-1.59402	H3K9me2	7.8912		8.20016	98.4514	33.2083	78.75	normal	2	3	1.24101	H3K9me2	33.2083
0.6202	0	14.6999	19.082	normal	1	2	-1.57621	H3K9me2	14.6999		8.49302	91.6944	14.3194	11.198	normal	2	3	1.34443	H3K9me2	14.3194
0.6977	0.114	23.6939	18.393	normal	1	2	-1.55841	H3K9me2	23.6939		8.78588	33.0243	7.3333	0	normal	2	3	1.44784	H3K9me2	7.3333
0.7752	7.549	27.7808	24.42	normal	1	2	-1.5406	H3K9me2	27.7808		9.07874	13.1354	3.5069	0	normal	2	3	1.55126	H3K9me2	3.5069
0.8527	21.3	33.8803	33.991	normal	1	2	-1.5228	H3K9me2	33.8803		9.37161	5	0.5556	0	normal	2	3	1.65468	H3K9me2	0.5556
0.9303	35.577	42.9322	43.006	normal	1	2	-1.50497	H3K9me2	42.9322		0	8.417	5	0	normal	3	1	-1.68845	LaminB	8.417
1.0078	47.575	49.4613	53.456	normal	1	2	-1.48716	H3K9me2	49.4613		0.2929	33.617	9.931	0	normal	3	1	-1.63022	LaminB	33.617
1.0853	56.88	56.2345	58.861	normal	1	2	-1.46936	H3K9me2	56.2345		0.5857	105.526	25.344	17.869	normal	3	1	-1.57201	LaminB	105.526
1.1628	61.792	62.7359	57.343	normal	1	2	-1.45155	H3K9me2	62.7359		0.8786	137.147	40.1998	52.979	normal	3	1	-1.51378	LaminB	137.147
1.2404	60.186	68.5138	50.649	normal	1	2	-1.43372	H3K9me2	68.5138		1.1715	77.342	41.7621	46.897	normal	3	1	-1.45555	LaminB	77.342
1.3179	58.384	71.3436	54.04	normal	1	2	-1.41592	H3K9me2	71.3436		1.4643	23.472	40.0817	18.791	normal	3	1	-1.39734	LaminB	23.472
1.3954	55.282	78.3227	61.537	normal	1	2	-1.39811	H3K9me2	78.3227		1.7572	9.597	31.2977	9.82	normal	3	1	-1.33911	LaminB	9.597
1.4729	52.34	85.3553	59.737	normal	1	2	-1.38031	H3K9me2	85.3553		2.05	7.254	23.4379	2.262	normal	3	1	-1.2809	LaminB	7.254
1.5504	45.725	87.4026	55.03	normal	1	2	-1.3625	H3K9me2	87.4026		2.3429	4.657	23.4035	14.031	normal	3	1	-1.22267	LaminB	4.657
1.628	40.692	86.5967	51.071	normal	1	2	-1.34467	H3K9me2	86.5967		2.6358	0	32.1048	31.052	normal	3	1	-1.16444	LaminB	0
1.7055	35.546	85.4051	51.755	normal	1	2	-1.32687	H3K9me2	85.4051		2.9286	4.928	46.1469	30.736	normal	3	1	-1.10623	LaminB	4.928
1.783	32.992	83.8186	57.673	normal	1	2	-1.30906	H3K9me2	83.8186		3.2215	16.494	41.6245	28.383	normal	3	1	-1.048	LaminB	16.494
1.8605	34.666	83.9261	64.931	normal	1	2	-1.29126	H3K9me2	83.9261		3.5144	18.727	27.9759	32.475	normal	3	1	-0.98977	LaminB	18.727
1.9381	37.924	86.3132	71.152	normal	1	2	-1.27343	H3K9me2	86.3132		3.8072	9.047	29.3045	28.144	normal	3	1	-0.93156	LaminB	9.047
2.0156	44.21	93.9446	71.076	normal	1	2	-1.25563	H3K9me2	93.9446		4.1001	4.243	20.3322	37.295	normal	3	1	-0.87333	LaminB	4.243
2.0931	44.2	98.1953	72.228	normal	1	2	-1.23782	H3K9me2	98.1953		4.3929	5.784	17.6417	47.446	normal	3	1	-0.81512	LaminB	5.784
2.1706	40.23	99.3137	82.01	normal	1	2	-1.22002	H3K9me2	99.3137		4.6858	4.107	13.4936	38.524	normal	3	1	-0.756891	LaminB	4.107
2.2482	34.205	98.5705	90.558	normal	1	2	-1.20219	H3K9me2	98.5705		4.9787	5.715	11.2298	21.991	normal	3	1	-0.698661	LaminB	5.715
2.3257	31.383	93.6274	90.694	normal	1	2	-1.18438	H3K9me2	93.6274		5.2715	1.263	10.1506	27.3	normal	3	1	-0.640451	LaminB	1.263
2.4032	28.482	83.9327	80.705	normal	1	2	-1.16658	H3K9me2	83.9327		5.5644	3.798	12.969	6.019	normal	3	1	-0.582221	LaminB	3.798
2.4807	28.834	73.7479	68.218	normal	1	2	-1.14877	H3K9me2	73.7479		5.8573	0.478	11.5632	1.196	normal	3	1	-0.523992	LaminB	0.478
2.5582	30.794	67.3722	60.404	normal	1	2	-1.13097	H3K9me2	67.3722		6.1501	1.516	12.9663	13.181	normal	3	1	-0.465782	LaminB	1.516
2.6358	36.962	65.1088	60.395	normal	1	2	-1.11314	H3K9me2	65.1088		6.443	4.517	18.1489	44.378	normal	3	1	-0.407552	LaminB	4.517
2.7133	40.687	64.4059	67.774	normal	1	2	-1.09533	H3K9me2	64.4059		6.7358	0	23.4023	23.743	normal	3	1	-0.349342	LaminB	0
2.7908	41.86	65.6021	76.448	normal	1	2	-1.07753	H3K9me2	65.6021		7.0287	2.227	24.7315	31.24	normal	3	1	-0.291113	LaminB	2.227
2.8683	38.401	67.7412	82.325	normal	1	2	-1.05972	H3K9me2	67.7412		7.3216	7.352	23.997	53.731	normal	3	1	-0.232883	LaminB	7.352
2.9459	34.248	74.0725	84.96	normal	1	2	-1.04189	H3K9me2	74.0725		7.6144	1.956	24.6114	29.399	normal	3	1	-0.174673	LaminB	1.956
3.0234	29.79	78.5728	83.515	normal	1	2	-1.02409	H3K9me2	78.5728		7.9073	1.794	26.9039	47.919	normal	3	1	-0.116444	LaminB	1.794
3.1009	27.342	82.1817	78.244	normal	1	2	-1.00628	H3K9me2	82.1817		8.2002	10.311	37.1891	62.477	normal	3	1	-0.0582139	LaminB	10.311
3.1784	23.259	86.01	79.306	normal	1	2	-0.988479	H3K9me2	86.01		8.493	10.722	34.7778	64.556	normal	3	1	-4.04347e-06	LaminB	10.722
3.2559	19.49	91.4715	82.124	normal	1	2	-0.970674	H3K9me2	91.4715		8.7859	15.033	21.2571	62.291	normal	3	1	0.0582256	LaminB	15.033
3.3335	17.217	94.92	84.445	normal	1	2	-0.952846	H3K9me2	94.92		9.0787	21.272	14.419	89.39	normal	3	1	0.116435	LaminB	21.272
3.411	15.399	93.6515	88.126	normal	1	2	-0.935041	H3K9me2	93.6515		9.3716	34.611	23.3211	66.742	normal	3	1	0.174665	LaminB	34.611
3.4885	12.744	87.7215	90.106	normal	1	2	-0.917235	H3K9me2	87.7215		9.6645	17.459	13.0914	54.769	normal	3	1	0.232895	LaminB	17.459
3.566	10.903	78.1703	91.552	normal	1	2	-0.89943	H3K9me2	78.1703		9.9573	10.58	20.4959	17.997	normal	3	1	0.291105	LaminB	10.58
3.6436	8.798	68.2798	96.421	normal	1	2	-0.881602	H3K9me2	68.2798		10.2502	29.693	25.5008	49.879	normal	3	1	0.349334	LaminB	29.693
3.7211	9.518	65.1475	100.34	normal	1	2	-0.863797	H3K9me2	65.1475		10.5431	9.952	15.3575	47.323	normal	3	1	0.407564	LaminB	9.952
3.7986	10.139	68.3797	100.905	normal	1	2	-0.845992	H3K9me2	68.3797		10.8359	15.334	19.5088	47.253	normal	3	1	0.465774	LaminB	15.334
3.8761	10.435	72.9558	102.129	normal	1	2	-0.828187	H3K9me2	72.9558		11.1288	20.654	14.164	52.833	normal	3	1	0.524004	LaminB	20.654
3.9536	9.212	75.5428	104.903	normal	1	2	-0.810381	H3K9me2	75.5428		11.4216	23.199	19.7812	46.869	normal	3	1	0.582213	LaminB	23.199
4.0312	7.57	73.1671	102.97	normal	1	2	-0.792553	H3K9me2	73.1671		11.7145	26	15.0555	76.029	normal	3	1	0.640443	LaminB	26
4.1087	5.533	69.2638	99.527	normal	1	2	-0.774748	H3K9me2	69.2638		12.0074	25.747	14.8389	16.037	normal	3	1	0.698673	LaminB	25.747
4.1862	2.469	70.8402	99.946	normal	1	2	-0.756943	H3K9me2	70.8402		12.3002	17.522	16.1698	92.781	normal	3	1	0.756883	LaminB	17.522
4.2637	0.389	75.4603	99.636	normal	1	2	-0.739138	H3K9me2	75.4603		12.5931	5.996	25.5028	38.099	normal	3	1	0.815112	LaminB	5.996
4.3413	0.011	76.9637	92.843	normal	1	2	-0.72131	H3K9me2	76.9637		12.886	5.76	25.0009	57.75	normal	3	1	0.873342	LaminB	5.76
4.4188	0	75.1662	88.787	normal	1	2	-0.703504	H3K9me2	75.1662		13.1788	0.099	20.6736	44.563	normal	3	1	0.931552	LaminB	0.099
4.4963	0.149	69.5285	89.147	normal	1	2	-0.685699	H3K9me2	69.5285		13.4717	5.057	28.6289	8.035	normal	3	1	0.989781	LaminB	5.057
4.5738	0.804	66.7383	93.499	normal	1	2	-0.667894	H3K9me2	66.7383		13.7645	4.69	17.4553	43.902	normal	3	1	1.04799	LaminB	4.69
4.6513	3.344	69.0449	102.245	normal	1	2	-0.650089	H3K9me2	69.0449		14.0574	0.216	34.8214	27.412	normal	3	1	1.10622	LaminB	0.216
4.7289	7.317	72.6417	108.213	normal	1	2	-0.632261	H3K9me2	72.6417		14.3503	0	33.154	37.919	normal	3	1	1.16445	LaminB	0
4.8064	9.627	71.741	113.87	normal	1	2	-0.614456	H3K9me2	71.741		14.6431	11.29	21.7955	96.65	normal	3	1	1.22266	LaminB	11.29
4.8839	11.571	68.3615	117.907	normal	1	2	-0.59665	H3K9me2	68.3615		14.936	25.201	22.5238	99.685	normal	3	1	1.28089	LaminB	25.201
4.9614	14.756	67	113.04	normal	1	2	-0.578845	H3K9me2	67		15.2289	61.32	26.6696	119.28	normal	3	1	1.33912	LaminB	61.32
5.039	16.11	65.3987	101.849	normal	1	2	-0.561017	H3K9me2	65.3987		15.5217	142.544	13.8024	59.255	normal	3	1	1.39733	LaminB	142.544
5.1165	16.824	60.6736	98.961	normal	1	2	-0.543212	H3K9me2	60.6736		15.8146	72.826	5.5922	18.984	normal	3	1	1.45556	LaminB	72.826
5.194	16.136	56.6033	105.434	normal	1	2	-0.525407	H3K9me2	56.6033		16.1075	36.678	0.5774	1.094	normal	3	1	1.51379	LaminB	36.678
5.2715	15.824	54.3418	109.627	normal	1	2	-0.507601	H3K9me2	54.3418		16.4003	4.603	0.0197	0	normal	3	1	1.572	LaminB	4.603
5.3491	15.576	53.3001	108.233	normal	1	2	-0.489773	H3K9me2	53.3001		16.6932	0.075	9.3222	0	normal	3	1	1.63023	LaminB	0.075
5.4266	15.033	52.6236	107.815	normal	1	2	-0.471968	H3K9me2	52.6236		16.986	0.833	2.2222	0	normal	3	1	1.68844	LaminB	0.833
5.5041	13.004	53.9223	112.11	normal	1	2	-0.454163	H3K9me2	53.9223		0	8.417	5	0	normal	3	1	-1.68845	H3K9me2	5
5.5816	9.457	52.4282	114.233	normal	1	2	-0.436358	H3K9me2	52.4282		0.2929	33.617	9.931	0	normal	3	1	-1.63022	H3K9me2	9.931
5.6591	8.059	48.2882	115.185	normal	1	2	-0.418553	H3K9me2	48.2882		0.5857	105.526	25.344	17.869	normal	3	1	-1.57201	H3K9me2	25.344
5.7367	7.016	45.3156	117.85	normal	1	2	-0.400724	H3K9me2	45.3156		0.8786	137.147	40.1998	52.979	normal	3	1	-1.51378	H3K9me2	40.1998
5.8142	5.417	43.8338	113.922	normal	1	2	-0.382919	H3K9me2	43.8338		1.1715	77.342	41.7621	46.897	normal	3	1	-1.45555	H3K9me2	41.7621
5.8917	4.041	43.7837	102.828	normal	1	2	-0.365114	H3K9me2	43.7837		1.4643	23.472	40.0817	18.791	normal	3	1	-1.39734	H3K9me2	40.0817
5.9692	2.839	44.6913	95.291	normal	1	2	-0.347309	H3K9me2	44.6913		1.7572	9.597	31.2977	9.82	normal	3	1	-1.33911	H3K9me2	31.2977
6.0468	1.565	45.2199	95.367	normal	1	2	-0.329481	H3K9me2	45.2199		2.05	7.254	23.4379	2.262	normal	3	1	-1.2809	H3K9me2	23.4379
6.1243	1	45.5756	99.344	normal	1	2	-0.311676	H3K9me2	45.5756		2.3429	4.657	23.4035	14.031	normal	3	1	-1.22267	H3K9me2	23.4035
6.2018	1	47.0067	101.147	normal	1	2	-0.29387	H3K9me2	47.0067		2.6358	0	32.1048	31.052	normal	3	1	-1.16444	H3K9me2	32.1048
6.2793	1.271	44.7778	99.439	normal	1	2	-0.276065	H3K9me2	44.7778		2.9286	4.928	46.1469	30.736	normal	3	1	-1.10623	H3K9me2	46.1469
6.3568	2.908	40.3649	97.608	normal	1	2	-0.25826	H3K9me2	40.3649		3.2215	16.494	41.6245	28.383	normal	3	1	-1.048	H3K9me2	41.6245
6.4344	3.19	39.7324	99.102	normal	1	2	-0.240432	H3K9me2	39.7324		3.5144	18.727	27.9759	32.475	normal	3	1	-0.98977	H3K9me2	27.9759
6.5119	3.228	42.0348	103.674	normal	1	2	-0.222627	H3K9me2	42.0348		3.8072	9.047	29.3045	28.144	normal	3	1	-0.93156	H3K9me2	29.3045
6.5894	3.85	41.4053	108.87	normal	1	2	-0.204822	H3K9me2	41.4053		4.1001	4.243	20.3322	37.295	normal	3	1	-0.87333	H3K9me2	20.3322
6.6669	5.58	36.541	108.293	normal	1	2	-0.187016	H3K9me2	36.541		4.3929	5.784	17.6417	47.446	normal	3	1	-0.81512	H3K9me2	17.6417
6.7445	8.491	32.3218	99.503	normal	1	2	-0.169188	H3K9me2	32.3218		4.6858	4.107	13.4936	38.524	normal	3	1	-0.756891	H3K9me2	13.4936
6.822	12.062	31.171	90.659	normal	1	2	-0.151383	H3K9me2	31.171		4.9787	5.715	11.2298	21.991	normal	3	1	-0.698661	H3K9me2	11.2298
6.8995	14.943	34.4921	87.119	normal	1	2	-0.133578	H3K9me2	34.4921		5.2715	1.263	10.1506	27.3	normal	3	1	-0.640451	H3K9me2	10.1506
6.977	15.617	40.1541	89.176	normal	1	2	-0.115773	H3K9me2	40.1541		5.5644	3.798	12.969	6.019	normal	3	1	-0.582221	H3K9me2	12.969
7.0545	14.645	44.5337	93.898	normal	1	2	-0.0979675	H3K9me2	44.5337		5.8573	0.478	11.5632	1.196	normal	3	1	-0.523992	H3K9me2	11.5632
7.1321	15.047	44.857	93.111	normal	1	2	-0.0801393	H3K9me2	44.857		6.1501	1.516	12.9663	13.181	normal	3	1	-0.465782	H3K9me2	12.9663
7.2096	16.585	43.7745	87.546	normal	1	2	-0.0623341	H3K9me2	43.7745		6.443	4.517	18.1489	44.378	normal	3	1	-0.407552	H3K9me2	18.1489
7.2871	18.758	41.9908	85.136	normal	1	2	-0.0445289	H3K9me2	41.9908		6.7358	0	23.4023	23.743	normal	3	1	-0.349342	H3K9me2	23.4023
7.3646	20.725	40.6269	87.337	normal	1	2	-0.0267238	H3K9me2	40.6269		7.0287	2.227	24.7315	31.24	normal	3	1	-0.291113	H3K9me2	24.7315
7.4422	22.445	44.4563	90.321	normal	1	2	-0.0088956	H3K9me2	44.4563		7.3216	7.352	23.997	53.731	normal	3	1	-0.232883	H3K9me2	23.997
7.5197	26.954	52.1358	93.741	normal	1	2	0.00890958	H3K9me2	52.1358		7.6144	1.956	24.6114	29.399	normal	3	1	-0.174673	H3K9me2	24.6114
7.5972	31.904	55.3212	94.241	normal	1	2	0.0267148	H3K9me2	55.3212		7.9073	1.794	26.9039	47.919	normal	3	1	-0.116444	H3K9me2	26.9039
7.6747	34.915	51.8526	88.39	normal	1	2	0.0445199	H3K9me2	51.8526		8.2002	10.311	37.1891	62.477	normal	3	1	-0.0582139	H3K9me2	37.1891
7.7522	34.362	48.041	83.217	normal	1	2	0.0623251	H3K9me2	48.041		8.493	10.722	34.7778	64.556	normal	3	1	-4.04347e-06	H3K9me2	34.7778
7.8298	31.332	45.9559	83.451	normal	1	2	0.0801533	H3K9me2	45.9559		8.7859	15.033	21.2571	62.291	normal	3	1	0.0582256	H3K9me2	21.2571
7.9073	28.644	45.8458	85.453	normal	1	2	0.0979585	H3K9me2	45.8458		9.0787	21.272	14.419	89.39	normal	3	1	0.116435	H3K9me2	14.419
7.9848	29.063	49.7436	87.284	normal	1	2	0.115764	H3K9me2	49.7436		9.3716	34.611	23.3211	66.742	normal	3	1	0.174665	H3K9me2	23.3211
8.0623	30.793	55.3574	89.782	normal	1	2	0.133569	H3K9me2	55.3574		9.6645	17.459	13.0914	54.769	normal	3	1	0.232895	H3K9me2	13.0914
8.1399	31.29	59.4969	90.28	normal	1	2	0.151397	H3K9me2	59.4969		9.9573	10.58	20.4959	17.997	normal	3	1	0.291105	H3K9me2	20.4959
8.2174	30.824	60.6949	88.725	normal	1	2	0.169202	H3K9me2	60.6949		10.2502	29.693	25.5008	49.879	normal	3	1	0.349334	H3K9me2	25.5008
8.2949	29.95	60.5338	89.495	normal	1	2	0.187007	H3K9me2	60.5338		10.5431	9.952	15.3575	47.323	normal	3	1	0.407564	H3K9me2	15.3575
8.3724	29.737	60.1071	87.942	normal	1	2	0.204813	H3K9me2	60.1071		10.8359	15.334	19.5088	47.253	normal	3	1	0.465774	H3K9me2	19.5088
8.45	30.809	59.4834	83.014	normal	1	2	0.222641	H3K9me2	59.4834		11.1288	20.654	14.164	52.833	normal	3	1	0.524004	H3K9me2	14.164
8.5275	33.874	58.4818	79.093	normal	1	2	0.240446	H3K9me2	58.4818		11.4216	23.199	19.7812	46.869	normal	3	1	0.582213	H3K9me2	19.7812
8.605	36.349	57.1132	81.613	normal	1	2	0.258251	H3K9me2	57.1132		11.7145	26	15.0555	76.029	normal	3	1	0.640443	H3K9me2	15.0555
8.6825	34.65	56.8782	91.232	normal	1	2	0.276056	H3K9me2	56.8782		12.0074	25.747	14.8389	16.037	normal	3	1	0.698673	H3K9me2	14.8389
8.76	30.806	56.9393	95.562	normal	1	2	0.293861	H3K9me2	56.9393		12.3002	17.522	16.1698	92.781	normal	3	1	0.756883	H3K9me2	16.1698
8.8376	27.253	57.2163	94.659	normal	1	2	0.31169	H3K9me2	57.2163		12.5931	5.996	25.5028	38.099	normal	3	1	0.815112	H3K9me2	25.5028
8.9151	26.219	58.9925	101.317	normal	1	2	0.329495	H3K9me2	58.9925		12.886	5.76	25.0009	57.75	normal	3	1	0.873342	H3K9me2	25.0009
8.9926	24.818	63.9918	113.195	normal	1	2	0.3473	H3K9me2	63.9918		13.1788	0.099	20.6736	44.563	normal	3	1	0.931552	H3K9me2	20.6736
9.0701	22.272	70.9313	116.995	normal	1	2	0.365105	H3K9me2	70.9313		13.4717	5.057	28.6289	8.035	normal	3	1	0.989781	H3K9me2	28.6289
9.1477	19.057	73.3682	110.956	normal	1	2	0.382933	H3K9me2	73.3682		13.7645	4.69	17.4553	43.902	normal	3	1	1.04799	H3K9me2	17.4553
9.2252	15.233	70.5191	104.862	normal	1	2	0.400738	H3K9me2	70.5191		14.0574	0.216	34.8214	27.412	normal	3	1	1.10622	H3K9me2	34.8214
9.3027	13.361	70.1726	104.435	normal	1	2	0.418544	H3K9me2	70.1726		14.3503	0	33.154	37.919	normal	3	1	1.16445	H3K9me2	33.154
9.3802	12.618	73.399	102.301	normal	1	2	0.436349	H3K9me2	73.399		14.6431	11.29	21.7955	96.65	normal	3	1	1.22266	H3K9me2	21.7955
9.4577	12.706	75.8467	96.591	normal	1	2	0.454154	H3K9me2	75.8467		14.936	25.201	22.5238	99.685	normal	3	1	1.28089	H3K9me2	22.5238
9.5353	10.684	76.5096	97.469	normal	1	2	0.471982	H3K9me2	76.5096		15.2289	61.32	26.6696	119.28	normal	3	1	1.33912	H3K9me2	26.6696
9.6128	8.446	76.544	105.078	normal	1	2	0.489787	H3K9me2	76.544		15.5217	142.544	13.8024	59.255	normal	3	1	1.39733	H3K9me2	13.8024
9.6903	6.912	75.6321	108.606	normal	1	2	0.507592	H3K9me2	75.6321		15.8146	72.826	5.5922	18.984	normal	3	1	1.45556	H3K9me2	5.5922
9.7678	8.516	75.7749	103.8	normal	1	2	0.525398	H3K9me2	75.7749		16.1075	36.678	0.5774	1.094	normal	3	1	1.51379	H3K9me2	0.5774
9.8454	13.91	74.4665	99.416	normal	1	2	0.543226	H3K9me2	74.4665		16.4003	4.603	0.0197	0	normal	3	1	1.572	H3K9me2	0.0197
9.9229	19.126	70.2899	96.563	normal	1	2	0.561031	H3K9me2	70.2899		16.6932	0.075	9.3222	0	normal	3	1	1.63023	H3K9me2	9.3222
10.0004	21.834	65.8259	89.016	normal	1	2	0.578836	H3K9me2	65.8259		16.986	0.833	2.2222	0	normal	3	1	1.68844	H3K9me2	2.2222
10.0779	20.139	60.9891	81.366	normal	1	2	0.596641	H3K9me2	60.9891		0	4.333	1.1111	0	normal	3	2	-1.68069	LaminB	4.333
10.1554	16.321	56.9221	79.467	normal	1	2	0.614447	H3K9me2	56.9221		0.2929	2.858	5.7141	0	normal	3	2	-1.61208	LaminB	2.858
10.233	13.368	58.9808	82.033	normal	1	2	0.632275	H3K9me2	58.9808		0.5857	27.411	2.9796	0.2325	normal	3	2	-1.54349	LaminB	27.411
10.3105	12.335	62.2867	84.059	normal	1	2	0.65008	H3K9me2	62.2867		0.8786	75	17.5865	0	normal	3	2	-1.47489	LaminB	75
10.388	13.532	65.1192	86.845	normal	1	2	0.667885	H3K9me2	65.1192		1.1715	84.892	33.4557	25.9471	normal	3	2	-1.40628	LaminB	84.892
10.4655	14.729	73.7306	92.722	normal	1	2	0.68569	H3K9me2	73.7306		1.4643	63.657	29.3623	29.2322	normal	3	2	-1.33769	LaminB	63.657
10.5431	16.819	81.7408	98.197	normal	1	2	0.703518	H3K9me2	81.7408		1.7572	24.491	35.3567	17.4062	normal	3	2	-1.26909	LaminB	24.491
10.6206	18.881	80.9174	99.865	normal	1	2	0.721324	H3K9me2	80.9174		2.05	10.007	37.1451	25.3583	normal	3	2	-1.2005	LaminB	10.007
10.6981	21.389	74.0052	103.136	normal	1	2	0.739129	H3K9me2	74.0052		2.3429	6.42	28.5793	30.5971	normal	3	2	-1.13189	LaminB	6.42
10.7756	22.471	67.6416	106.295	normal	1	2	0.756934	H3K9me2	67.6416		2.6358	5.49	16.7653	0	normal	3	2	-1.06328	LaminB	5.49
10.8531	21.404	62.8358	105.777	normal	1	2	0.774739	H3K9me2	62.8358		2.9286	1.845	22.2876	0	normal	3	2	-0.994699	LaminB	1.845
10.9307	19.601	59.3627	109.775	normal	1	2	0.792567	H3K9me2	59.3627		3.2215	5.7	18.0435	0	normal	3	2	-0.926091	LaminB	5.7
11.0082	20.245	59.0433	117.327	normal	1	2	0.810372	H3K9me2	59.0433		3.5144	4.149	19.1852	2.8938	normal	3	2	-0.857483	LaminB	4.149
11.0857	21.259	63.9333	120.917	normal	1	2	0.828178	H3K9me2	63.9333		3.8072	5.567	16.543	0	normal	3	2	-0.788898	LaminB	5.567
11.1632	21.976	70.3782	117.528	normal	1	2	0.845983	H3K9me2	70.3782		4.1001	15.148	20.9133	0	normal	3	2	-0.72029	LaminB	15.148
11.2408	21.751	77.8706	110.841	normal	1	2	0.863811	H3K9me2	77.8706		4.3929	4.078	23.3287	0	normal	3	2	-0.651705	LaminB	4.078
11.3183	20.269	78.6186	110.697	normal	1	2	0.881616	H3K9me2	78.6186		4.6858	2.796	16.9606	0	normal	3	2	-0.583097	LaminB	2.796
11.3958	17.523	71.9468	119.385	normal	1	2	0.899421	H3K9me2	71.9468		4.9787	5.009	25.438	2.4787	normal	3	2	-0.514489	LaminB	5.009
11.4733	16	66.171	126.418	normal	1	2	0.917226	H3K9me2	66.171		5.2715	0.007	17.3936	9.8291	normal	3	2	-0.445904	LaminB	0.007
11.5509	15.544	65.9845	131.026	normal	1	2	0.935055	H3K9me2	65.9845		5.5644	4.554	26.8153	0.1501	normal	3	2	-0.377296	LaminB	4.554
11.6284	14.446	68.1666	134.166	normal	1	2	0.95286	H3K9me2	68.1666		5.8573	1.04	25.6109	8.5746	normal	3	2	-0.308687	LaminB	1.04
11.7059	16.581	69.0981	132.964	normal	1	2	0.970665	H3K9me2	69.0981		6.1501	1.085	21.3872	0	normal	3	2	-0.240103	LaminB	1.085
11.7834	19.082	63.4765	132.427	normal	1	2	0.98847	H3K9me2	63.4765		6.443	0.423	12.3438	0	normal	3	2	-0.171494	LaminB	0.423
11.8609	23.586	55.5653	133.465	normal	1	2	1.00628	H3K9me2	55.5653		6.7358	2.333	17.8821	0	normal	3	2	-0.10291	LaminB	2.333
11.9385	31.205	49.1473	140.35	normal	1	2	1.0241	H3K9me2	49.1473		7.0287	3.028	12.9458	1.0393	normal	3	2	-0.0343013	LaminB	3.028
12.016	38.259	43.3012	148.695	normal	1	2	1.04191	H3K9me2	43.3012		7.3216	0.666	16.0952	0	normal	3	2	0.0343069	LaminB	0.666
12.0935	43.473	40.7385	154.468	normal	1	2	1.05971	H3K9me2	40.7385		7.6144	0.497	18.5772	0	normal	3	2	0.102892	LaminB	0.497
12.171	48.542	44.6875	159.217	normal	1	2	1.07752	H3K9me2	44.6875		7.9073	0.592	16.0695	2.7277	normal	3	2	0.1715	LaminB	0.592
12.2486	50.484	53.5648	154.857	normal	1	2	1.09535	H3K9me2	53.5648		8.2002	1.371	26.2914	9.5663	normal	3	2	0.240108	LaminB	1.371
12.3261	50.433	60.0972	141.653	normal	1	2	1.11315	H3K9me2	60.0972		8.493	0	28.5098	2.6429	normal	3	2	0.308693	LaminB	0
12.4036	52.927	62.6883	129.993	normal	1	2	1.13096	H3K9me2	62.6883		8.7859	0	25.811	14.0873	normal	3	2	0.377301	LaminB	0
12.4811	56.656	64.3592	121.946	normal	1	2	1.14876	H3K9me2	64.3592		9.0787	0	23.0872	12.7584	normal	3	2	0.445886	LaminB	0
12.5586	59.482	66.7124	117.368	normal	1	2	1.16657	H3K9me2	66.7124		9.3716	0	26.099	8.8776	normal	3	2	0.514494	LaminB	0
12.6362	58.144	69.861	117.665	normal	1	2	1.1844	H3K9me2	69.861		9.6645	0	21.5942	13.8354	normal	3	2	0.583102	LaminB	0
12.7137	55.581	75.4205	114.364	normal	1	2	1.2022	H3K9me2	75.4205		9.9573	0	38.1382	0	normal	3	2	0.651687	LaminB	0
12.7912	52.824	78.9143	100.632	normal	1	2	1.22001	H3K9me2	78.9143		10.2502	0	36.4898	0.1071	normal	3	2	0.720295	LaminB	0
12.8687	51.9	76.8083	92.409	normal	1	2	1.23781	H3K9me2	76.8083		10.5431	0	39.8146	5.0208	normal	3	2	0.788904	LaminB	0
12.9463	51.377	69.7393	98.615	normal	1	2	1.25564	H3K9me2	69.7393		10.8359	1.851	59.0914	11.6794	normal	3	2	0.857488	LaminB	1.851
13.0238	51.238	67.3181	102.769	normal	1	2	1.27344	H3K9me2	67.3181		11.1288	0.796	74.3494	19.4247	normal	3	2	0.926097	LaminB	0.796
13.1013	51.747	70.9657	100.283	normal	1	2	1.29125	H3K9me2	70.9657		11.4216	6.101	40.2436	30.694	normal	3	2	0.994681	LaminB	6.101
13.1788	49.108	78.8135	93.326	normal	1	2	1.30906	H3K9me2	78.8135		11.7145	13.244	40.7341	31.3776	normal	3	2	1.06329	LaminB	13.244
13.2563	44.123	86.0175	86.169	normal	1	2	1.32686	H3K9me2	86.0175		12.0074	6.601	34.8789	9.8117	normal	3	2	1.1319	LaminB	6.601
13.3339	43.374	87.4052	84.389	normal	1	2	1.34469	H3K9me2	87.4052		12.3002	18.603	52.763	9.5051	normal	3	2	1.20048	LaminB	18.603
13.4114	44.851	81.9557	84.513	normal	1	2	1.36249	H3K9me2	81.9557		12.5931	34.369	33.768	12.2864	normal	3	2	1.26909	LaminB	34.369
13.4889	48.125	71.2815	83.975	normal	1	2	1.3803	H3K9me2	71.2815		12.886	77.02	29.1237	29.9115	normal	3	2	1.3377	LaminB	77.02
13.5664	49.457	62.3197	77.774	normal	1	2	1.3981	H3K9me2	62.3197		13.1788	127.447	28.4119	9.4898	normal	3	2	1.40628	LaminB	127.447
13.644	49.42	58.5904	74.112	normal	1	2	1.41593	H3K9me2	58.5904		13.4717	52.303	13.9321	0	normal	3	2	1.47489	LaminB	52.303
13.7215	50.06	62.6779	83.394	normal	1	2	1.43374	H3K9me2	62.6779		13.7645	1.502	7.8167	0	normal	3	2	1.54348	LaminB	1.502
13.799	50.942	69.7718	87.228	normal	1	2	1.45154	H3K9me2	69.7718		14.0574	0	1.9726	0	normal	3	2	1.61209	LaminB	0
13.8765	56.242	74.5116	81.575	normal	1	2	1.46935	H3K9me2	74.5116		14.3503	0	0.5556	0	normal	3	2	1.68069	LaminB	0
13.954	66.259	77.9377	83.414	normal	1	2	1.48715	H3K9me2	77.9377		0	4.333	1.1111	0	normal	3	2	-1.68069	H3K9me2	1.1111
14.0316	77.733	82.6953	91.047	normal	1	2	1.50498	H3K9me2	82.6953		0.2929	2.858	5.7141	0	normal	3	2	-1.61208	H3K9me2	5.7141
14.1091	90.191	85.9206	91.022	normal	1	2	1.52279	H3K9me2	85.9206		0.5857	27.411	2.9796	0.2325	normal	3	2	-1.54349	H3K9me2	2.9796
14.1866	106.687	87.2426	77.839	normal	1	2	1.54059	H3K9me2	87.2426		0.8786	75	17.5865	0	normal	3	2	-1.47489	H3K9me2	17.5865
14.2641	119.689	82.5895	65.232	normal	1	2	1.5584	H3K9me2	82.5895		1.1715	84.892	33.4557	25.9471	normal	3	2	-1.40628	H3K9me2	33.4557
14.3417	125.833	71.2135	54.72	normal	1	2	1.57622	H3K9me2	71.2135		1.4643	63.657	29.3623	29.2322	normal	3	2	-1.33769	H3K9me2	29.3623
14.4192	120.856	53.1258	48.063	normal	1	2	1.59403	H3K9me2	53.1258		1.7572	24.491	35.3567	17.4062	normal	3	2	-1.26909	H3K9me2	35.3567
14.4967	102.824	39.2665	49.679	normal	1	2	1.61184	H3K9me2	39.2665		2.05	10.007	37.1451	25.3583	normal	3	2	-1.2005	H3K9me2	37.1451
14.5742	81.278	31.5175	55.892	normal	1	2	1.62964	H3K9me2	31.5175		2.3429	6.42	28.5793	30.5971	normal	3	2	-1.13189	H3K9me2	28.5793
14.6518	63.767	26.3524	60.989	normal	1	2	1.64747	H3K9me2	26.3524		2.6358	5.49	16.7653	0	normal	3	2	-1.06328	H3K9me2	16.7653
14.7293	52.626	19.5221	59.503	normal	1	2	1.66527	H3K9me2	19.5221		2.9286	1.845	22.2876	0	normal	3	2	-0.994699	H3K9me2	22.2876
14.8068	44.917	13.2176	51.728	normal	1	2	1.68308	H3K9me2	13.2176		3.2215	5.7	18.0435	0	normal	3	2	-0.926091	H3K9me2	18.0435
14.8843	36.982	10.3731	50.256	normal	1	2	1.70088	H3K9me2	10.3731		3.5144	4.149	19.1852	2.8938	normal	3	2	-0.857483	H3K9me2	19.1852
14.9618	33	10	52	normal	1	2	1.71869	H3K9me2	10		3.8072	5.567	16.543	0	normal	3	2	-0.788898	H3K9me2	16.543
0	22	12	35	normal	1	3	-1.71357	LaminB	22		4.1001	15.148	20.9133	0	normal	3	2	-0.72029	H3K9me2	20.9133
0.0775	42.881	18.193	41.131	normal	1	3	-1.68892	LaminB	42.881		4.3929	4.078	23.3287	0	normal	3	2	-0.651705	H3K9me2	23.3287
0.155	68.412	27.958	51.102	normal	1	3	-1.66427	LaminB	68.412		4.6858	2.796	16.9606	0	normal	3	2	-0.583097	H3K9me2	16.9606
0.2326	94.101	36.993	58.95	normal	1	3	-1.63959	LaminB	94.101		4.9787	5.009	25.438	2.4787	normal	3	2	-0.514489	H3K9me2	25.438
0.3101	113.372	48.273	69.637	normal	1	3	-1.61494	LaminB	113.372		5.2715	0.007	17.3936	9.8291	normal	3	2	-0.445904	H3K9me2	17.3936
0.3876	123.506	63.07	76.635	normal	1	3	-1.59029	LaminB	123.506		5.5644	4.554	26.8153	0.1501	normal	3	2	-0.377296	H3K9me2	26.8153
0.4651	120.359	77.683	78.552	normal	1	3	-1.56565	LaminB	120.359		5.8573	1.04	25.6109	8.5746	normal	3	2	-0.308687	H3K9me2	25.6109
0.5427	107.65	94.726	74.58	normal	1	3	-1.54097	LaminB	107.65		6.1501	1.085	21.3872	0	normal	3	2	-0.240103	H3K9me2	21.3872
0.6202	86.876	113.968	67.23	normal	1	3	-1.51632	LaminB	86.876		6.443	0.423	12.3438	0	normal	3	2	-0.171494	H3K9me2	12.3438
0.6977	69.555	124.943	80.21	normal	1	3	-1.49167	LaminB	69.555		6.7358	2.333	17.8821	0	normal	3	2	-0.10291	H3K9me2	17.8821
0.7752	56.702	132.673	84.58	normal	1	3	-1.46702	LaminB	56.702		7.0287	3.028	12.9458	1.0393	normal	3	2	-0.0343013	H3K9me2	12.9458
0.8527	52.834	129.31	78.77	normal	1	3	-1.44237	LaminB	52.834		7.3216	0.666	16.0952	0	normal	3	2	0.0343069	H3K9me2	16.0952
0.9303	52.419	114.757	76.477	normal	1	3	-1.41769	LaminB	52.419		7.6144	0.497	18.5772	0	normal	3	2	0.102892	H3K9me2	18.5772
1.0078	53.833	98.915	83.913	normal	1	3	-1.39304	LaminB	53.833		7.9073	0.592	16.0695	2.7277	normal	3	2	0.1715	H3K9me2	16.0695
1.0853	55.459	85.06	85.985	normal	1	3	-1.36839	LaminB	55.459		8.2002	1.371	26.2914	9.5663	normal	3	2	0.240108	H3K9me2	26.2914
1.1628	53.513	72.16	84.029	normal	1	3	-1.34375	LaminB	53.513		8.493	0	28.5098	2.6429	normal	3	2	0.308693	H3K9me2	28.5098
1.2404	49.714	56.911	83.882	normal	1	3	-1.31907	LaminB	49.714		8.7859	0	25.811	14.0873	normal	3	2	0.377301	H3K9me2	25.811
1.3179	42.808	51.549	86.572	normal	1	3	-1.29442	LaminB	42.808		9.0787	0	23.0872	12.7584	normal	3	2	0.445886	H3K9me2	23.0872
1.3954	37.536	53.496	83.209	normal	1	3	-1.26977	LaminB	37.536		9.3716	0	26.099	8.8776	normal	3	2	0.514494	H3K9me2	26.099
1.4729	33.439	60.691	71.942	normal	1	3	-1.24512	LaminB	33.439		9.6645	0	21.5942	13.8354	normal	3	2	0.583102	H3K9me2	21.5942
1.5504	30.597	63.223	70.659	normal	1	3	-1.22047	LaminB	30.597		9.9573	0	38.1382	0	normal	3	2	0.651687	H3K9me2	38.1382
1.628	25.924	63.899	71.789	normal	1	3	-1.19579	LaminB	25.924		10.2502	0	36.4898	0.1071	normal	3	2	0.720295	H3K9me2	36.4898
1.7055	21.575	58.568	77.273	normal	1	3	-1.17114	LaminB	21.575		10.5431	0	39.8146	5.0208	normal	3	2	0.788904	H3K9me2	39.8146
1.783	19.856	55.576	75.511	normal	1	3	-1.14649	LaminB	19.856		10.8359	1.851	59.0914	11.6794	normal	3	2	0.857488	H3K9me2	59.0914
1.8605	20.478	49.738	71.464	normal	1	3	-1.12185	LaminB	20.478		11.1288	0.796	74.3494	19.4247	normal	3	2	0.926097	H3K9me2	74.3494
1.9381	23.069	45.833	69.024	normal	1	3	-1.09717	LaminB	23.069		11.4216	6.101	40.2436	30.694	normal	3	2	0.994681	H3K9me2	40.2436
2.0156	24	42.759	66.317	normal	1	3	-1.07252	LaminB	24		11.7145	13.244	40.7341	31.3776	normal	3	2	1.06329	H3K9me2	40.7341
2.0931	23.655	41.375	62.993	normal	1	3	-1.04787	LaminB	23.655		12.0074	6.601	34.8789	9.8117	normal	3	2	1.1319	H3K9me2	34.8789
2.1706	18.89	38.973	67.811	normal	1	3	-1.02322	LaminB	18.89		12.3002	18.603	52.763	9.5051	normal	3	2	1.20048	H3K9me2	52.763
2.2482	14.791	34.331	62.047	normal	1	3	-0.998539	LaminB	14.791		12.5931	34.369	33.768	12.2864	normal	3	2	1.26909	H3K9me2	33.768
2.3257	8.968	29.608	58.744	normal	1	3	-0.973891	LaminB	8.968		12.886	77.02	29.1237	29.9115	normal	3	2	1.3377	H3K9me2	29.1237
2.4032	2.937	26.197	56.732	normal	1	3	-0.949242	LaminB	2.937		13.1788	127.447	28.4119	9.4898	normal	3	2	1.40628	H3K9me2	28.4119
2.4807	0.026	25.181	57.427	normal	1	3	-0.924594	LaminB	0.026		13.4717	52.303	13.9321	0	normal	3	2	1.47489	H3K9me2	13.9321
2.5582	0.08	30.652	60.625	normal	1	3	-0.899945	LaminB	0.08		13.7645	1.502	7.8167	0	normal	3	2	1.54348	H3K9me2	7.8167
2.6358	0.095	37.758	65.906	normal	1	3	-0.875265	LaminB	0.095		14.0574	0	1.9726	0	normal	3	2	1.61209	H3K9me2	1.9726
2.7133	0.404	39.85	72.106	normal	1	3	-0.850616	LaminB	0.404		14.3503	0	0.5556	0	normal	3	2	1.68069	H3K9me2	0.5556
2.7908	2.648	31.511	73.986	normal	1	3	-0.825968	LaminB	2.648		0	0	3.6667	0	normal	3	3	-1.67505	LaminB	0
2.8683	5.268	24.179	74.928	normal	1	3	-0.801319	LaminB	5.268		0.2929	0	4.584	0	normal	3	3	-1.5989	LaminB	0
2.9459	5.9	27.461	71.007	normal	1	3	-0.776639	LaminB	5.9		0.5857	11.136	5.4029	2.126	normal	3	3	-1.52278	LaminB	11.136
3.0234	5.803	34.07	78.723	normal	1	3	-0.751991	LaminB	5.803		0.8786	82.32	30.7397	11.2989	normal	3	3	-1.44663	LaminB	82.32
3.1009	3.068	38.528	92.945	normal	1	3	-0.727342	LaminB	3.068		1.1715	114.753	86.8939	21.1178	normal	3	3	-1.37049	LaminB	114.753
3.1784	2.8	44.691	105.706	normal	1	3	-0.702694	LaminB	2.8		1.4643	31.988	60.8058	0	normal	3	3	-1.29436	LaminB	31.988
3.2559	2.568	53.986	116.795	normal	1	3	-0.678045	LaminB	2.568		1.7572	23.351	60.48	0	normal	3	3	-1.21821	LaminB	23.351
3.3335	2.22	62.071	132.052	normal	1	3	-0.653365	LaminB	2.22		2.05	20.032	38.7727	27.5799	normal	3	3	-1.14209	LaminB	20.032
3.411	5.089	62.617	138.313	normal	1	3	-0.628716	LaminB	5.089		2.3429	11.926	44.376	5	normal	3	3	-1.06594	LaminB	11.926
3.4885	11.568	61.755	142.666	normal	1	3	-0.604068	LaminB	11.568		2.6358	8.536	31.7438	3.0579	normal	3	3	-0.989795	LaminB	8.536
3.566	16.949	61.538	153.234	normal	1	3	-0.579419	LaminB	16.949		2.9286	6.048	29.9304	30.1791	normal	3	3	-0.913673	LaminB	6.048
3.6436	20.568	60.331	149.458	normal	1	3	-0.554739	LaminB	20.568		3.2215	6	35	33.5	normal	3	3	-0.837524	LaminB	6
3.7211	21.778	59.009	134.388	normal	1	3	-0.53009	LaminB	21.778		3.5144	10.681	39.8685	5.7417	normal	3	3	-0.761376	LaminB	10.681
3.7986	25.345	56.446	127.117	normal	1	3	-0.505442	LaminB	25.345		3.8072	13.231	26.9904	2.5358	normal	3	3	-0.685253	LaminB	13.231
3.8761	27.739	56.031	129.426	normal	1	3	-0.480793	LaminB	27.739		4.1001	14.364	29.1322	3.688	normal	3	3	-0.609105	LaminB	14.364
3.9536	30.448	57.077	127.817	normal	1	3	-0.456145	LaminB	30.448		4.3929	17.888	32.4504	0.7231	normal	3	3	-0.532982	LaminB	17.888
4.0312	31	55.663	115.348	normal	1	3	-0.431464	LaminB	31		4.6858	8.498	31.8037	5.3657	normal	3	3	-0.456834	LaminB	8.498
4.1087	30.655	55.053	108.647	normal	1	3	-0.406816	LaminB	30.655		4.9787	31.021	19.781	0.1157	normal	3	3	-0.380686	LaminB	31.021
4.1862	30.645	55.185	103.619	normal	1	3	-0.382167	LaminB	30.645		5.2715	25.448	29.0875	0	normal	3	3	-0.304563	LaminB	25.448
4.2637	32.669	55.988	95.275	normal	1	3	-0.357519	LaminB	32.669		5.5644	23.658	25.3898	2.6226	normal	3	3	-0.228415	LaminB	23.658
4.3413	34.563	54.63	83.909	normal	1	3	-0.332838	LaminB	34.563		5.8573	17.136	39.0971	0.1012	normal	3	3	-0.152266	LaminB	17.136
4.4188	38.06	54.183	89.621	normal	1	3	-0.30819	LaminB	38.06		6.1501	11.371	38.1749	22.6157	normal	3	3	-0.0761438	LaminB	11.371
4.4963	40.705	57.633	96.457	normal	1	3	-0.283541	LaminB	40.705		6.443	16.583	29.9167	5	normal	3	3	4.62188e-06	LaminB	16.583
4.5738	40.269	62.067	102.394	normal	1	3	-0.258893	LaminB	40.269		6.7358	26.657	29.186	0	normal	3	3	0.0761271	LaminB	26.657
4.6513	35.783	55.963	104.3	normal	1	3	-0.234244	LaminB	35.783		7.0287	24.782	22.6625	0	normal	3	3	0.152275	LaminB	24.782
4.7289	28.461	48.409	106.977	normal	1	3	-0.209564	LaminB	28.461		7.3216	11.926	13.3774	0.8196	normal	3	3	0.228424	LaminB	11.926
4.8064	26.467	42.801	107.333	normal	1	3	-0.184915	LaminB	26.467		7.6144	18.68	18.6405	2.2376	normal	3	3	0.304546	LaminB	18.68
4.8839	28.669	41.315	114.449	normal	1	3	-0.160267	LaminB	28.669		7.9073	6.712	44.5592	6.9132	normal	3	3	0.380695	LaminB	6.712
4.9614	30.885	40.953	128.248	normal	1	3	-0.135618	LaminB	30.885		8.2002	18.788	27.385	0.489	normal	3	3	0.456843	LaminB	18.788
5.039	29.633	39.195	141.965	normal	1	3	-0.110938	LaminB	29.633		8.493	36.517	29.2645	0	normal	3	3	0.532966	LaminB	36.517
5.1165	26.788	36.734	149.071	normal	1	3	-0.0862896	LaminB	26.788		8.7859	19.871	24.469	3.5241	normal	3	3	0.609114	LaminB	19.871
5.194	24.194	35.86	159.571	normal	1	3	-0.0616411	LaminB	24.194		9.0787	20.388	21.0992	0.4725	normal	3	3	0.685237	LaminB	20.388
5.2715	22.878	42.734	168.829	normal	1	3	-0.0369925	LaminB	22.878		9.3716	17.7	19.0909	0	normal	3	3	0.761385	LaminB	17.7
5.3491	22.334	47.275	167.482	normal	1	3	-0.0123122	LaminB	22.334		9.6645	13.667	31.5	0	normal	3	3	0.837533	LaminB	13.667
5.4266	22.175	45.707	157.245	normal	1	3	0.0123363	LaminB	22.175		9.9573	15.991	42.9683	3.8616	normal	3	3	0.913656	LaminB	15.991
5.5041	21.621	46.759	149.766	normal	1	3	0.0369848	LaminB	21.621		10.2502	14.393	41.6942	17.7231	normal	3	3	0.989804	LaminB	14.393
5.5816	22.886	46.199	145.149	normal	1	3	0.0616334	LaminB	22.886		10.5431	23.254	54.4098	5.5847	normal	3	3	1.06595	LaminB	23.254
5.6591	25.561	48.377	137.87	normal	1	3	0.0862819	LaminB	25.561		10.8359	78.848	81.1873	11.3967	normal	3	3	1.14208	LaminB	78.848
5.7367	28.908	58.29	129.128	normal	1	3	0.110962	LaminB	28.908		11.1288	124.343	60.5434	5.7707	normal	3	3	1.21822	LaminB	124.343
5.8142	28.421	69.36	115.845	normal	1	3	0.135611	LaminB	28.421		11.4216	119.069	64.9683	4.5606	normal	3	3	1.29435	LaminB	119.069
5.8917	25.987	64.783	110.59	normal	1	3	0.160259	LaminB	25.987		11.7145	90.076	31.1219	6.0069	normal	3	3	1.37049	LaminB	90.076
5.9692	24.533	58.777	107.578	normal	1	3	0.184908	LaminB	24.533		12.0074	19.372	8.3636	1.3017	normal	3	3	1.44664	LaminB	19.372
6.0468	23.171	61.281	95.915	normal	1	3	0.209588	LaminB	23.171		12.3002	0.723	3.0303	0	normal	3	3	1.52277	LaminB	0.723
6.1243	23.944	60.261	89.149	normal	1	3	0.234237	LaminB	23.944		12.5931	0	0.1433	0	normal	3	3	1.59891	LaminB	0
6.2018	22.695	59.794	95.017	normal	1	3	0.258885	LaminB	22.695		12.886	0	2	0	normal	3	3	1.67506	LaminB	0
6.2793	24.178	62.381	95.22	normal	1	3	0.283534	LaminB	24.178		0	0	3.6667	0	normal	3	3	-1.67505	H3K9me2	3.6667
6.3568	26.836	59.173	91.889	normal	1	3	0.308182	LaminB	26.836		0.2929	0	4.584	0	normal	3	3	-1.5989	H3K9me2	4.584
6.4344	30.908	53.394	93.099	normal	1	3	0.332863	LaminB	30.908		0.5857	11.136	5.4029	2.126	normal	3	3	-1.52278	H3K9me2	5.4029
6.5119	34.453	54.592	103.491	normal	1	3	0.357511	LaminB	34.453		0.8786	82.32	30.7397	11.2989	normal	3	3	-1.44663	H3K9me2	30.7397
6.5894	36.736	57.228	104.619	normal	1	3	0.38216	LaminB	36.736		1.1715	114.753	86.8939	21.1178	normal	3	3	-1.37049	H3K9me2	86.8939
6.6669	33.59	60.684	96.162	normal	1	3	0.406808	LaminB	33.59		1.4643	31.988	60.8058	0	normal	3	3	-1.29436	H3K9me2	60.8058
6.7445	27.036	63.259	86.992	normal	1	3	0.431488	LaminB	27.036		1.7572	23.351	60.48	0	normal	3	3	-1.21821	H3K9me2	60.48
6.822	20.743	63.795	80.176	normal	1	3	0.456137	LaminB	20.743		2.05	20.032	38.7727	27.5799	normal	3	3	-1.14209	H3K9me2	38.7727
6.8995	18.185	60.956	90.783	normal	1	3	0.480785	LaminB	18.185		2.3429	11.926	44.376	5	normal	3	3	-1.06594	H3K9me2	44.376
6.977	18.993	62.182	96.787	normal	1	3	0.505434	LaminB	18.993		2.6358	8.536	31.7438	3.0579	normal	3	3	-0.989795	H3K9me2	31.7438
7.0545	21.277	67.355	98.525	normal	1	3	0.530083	LaminB	21.277		2.9286	6.048	29.9304	30.1791	normal	3	3	-0.913673	H3K9me2	29.9304
7.1321	21.537	62.35	95.515	normal	1	3	0.554763	LaminB	21.537		3.2215	6	35	33.5	normal	3	3	-0.837524	H3K9me2	35
7.2096	20.419	56.301	93.848	normal	1	3	0.579411	LaminB	20.419		3.5144	10.681	39.8685	5.7417	normal	3	3	-0.761376	H3K9me2	39.8685
7.2871	17.308	51.918	104.261	normal	1	3	0.60406	LaminB	17.308		3.8072	13.231	26.9904	2.5358	normal	3	3	-0.685253	H3K9me2	26.9904
7.3646	16	50.612	109.986	normal	1	3	0.628708	LaminB	16		4.1001	14.364	29.1322	3.688	normal	3	3	-0.609105	H3K9me2	29.1322
7.4422	16.437	51.37	111.876	normal	1	3	0.653389	LaminB	16.437		4.3929	17.888	32.4504	0.7231	normal	3	3	-0.532982	H3K9me2	32.4504
7.5197	18.388	59.863	111.758	normal	1	3	0.678037	LaminB	18.388		4.6858	8.498	31.8037	5.3657	normal	3	3	-0.456834	H3K9me2	31.8037
7.5972	22.13	67.522	113.25	normal	1	3	0.702686	LaminB	22.13		4.9787	31.021	19.781	0.1157	normal	3	3	-0.380686	H3K9me2	19.781
7.6747	23.098	71.367	119.067	normal	1	3	0.727334	LaminB	23.098		5.2715	25.448	29.0875	0	normal	3	3	-0.304563	H3K9me2	29.0875
7.7522	23.826	72.967	108.514	normal	1	3	0.751983	LaminB	23.826		5.5644	23.658	25.3898	2.6226	normal	3	3	-0.228415	H3K9me2	25.3898
7.8298	25.094	73.913	102.251	normal	1	3	0.776663	LaminB	25.094		5.8573	17.136	39.0971	0.1012	normal	3	3	-0.152266	H3K9me2	39.0971
7.9073	30.587	72.341	105.698	normal	1	3	0.801312	LaminB	30.587		6.1501	11.371	38.1749	22.6157	normal	3	3	-0.0761438	H3K9me2	38.1749
7.9848	33.575	67.862	107.869	normal	1	3	0.82596	LaminB	33.575		6.443	16.583	29.9167	5	normal	3	3	4.62188e-06	H3K9me2	29.9167
8.0623	31.892	59.233	105.155	normal	1	3	0.850609	LaminB	31.892		6.7358	26.657	29.186	0	normal	3	3	0.0761271	H3K9me2	29.186
8.1399	31.487	54.308	107.443	normal	1	3	0.875289	LaminB	31.487		7.0287	24.782	22.6625	0	normal	3	3	0.152275	H3K9me2	22.6625
8.2174	37.532	53.084	107.986	normal	1	3	0.899938	LaminB	37.532		7.3216	11.926	13.3774	0.8196	normal	3	3	0.228424	H3K9me2	13.3774
8.2949	49.122	54.761	100.18	normal	1	3	0.924586	LaminB	49.122		7.6144	18.68	18.6405	2.2376	normal	3	3	0.304546	H3K9me2	18.6405
8.3724	54.883	60.47	96.653	normal	1	3	0.949235	LaminB	54.883		7.9073	6.712	44.5592	6.9132	normal	3	3	0.380695	H3K9me2	44.5592
8.45	55.823	65.716	98.067	normal	1	3	0.973915	LaminB	55.823		8.2002	18.788	27.385	0.489	normal	3	3	0.456843	H3K9me2	27.385
8.5275	55.562	65.448	111.947	normal	1	3	0.998564	LaminB	55.562		8.493	36.517	29.2645	0	normal	3	3	0.532966	H3K9me2	29.2645
8.605	58.257	65.988	125.269	normal	1	3	1.02321	LaminB	58.257		8.7859	19.871	24.469	3.5241	normal	3	3	0.609114	H3K9me2	24.469
8.6825	63.826	69.77	131.037	normal	1	3	1.04786	LaminB	63.826		9.0787	20.388	21.0992	0.4725	normal	3	3	0.685237	H3K9me2	21.0992
8.76	64.666	73.345	120.741	normal	1	3	1.07251	LaminB	64.666		9.3716	17.7	19.0909	0	normal	3	3	0.761385	H3K9me2	19.0909
8.8376	63.014	75.996	106.187	normal	1	3	1.09719	LaminB	63.014		9.6645	13.667	31.5	0	normal	3	3	0.837533	H3K9me2	31.5
8.9151	62.92	76.822	90.202	normal	1	3	1.12184	LaminB	62.92		9.9573	15.991	42.9683	3.8616	normal	3	3	0.913656	H3K9me2	42.9683
8.9926	64.209	72.584	92.287	normal	1	3	1.14649	LaminB	64.209		10.2502	14.393	41.6942	17.7231	normal	3	3	0.989804	H3K9me2	41.6942
9.0701	63.504	66.201	99.121	normal	1	3	1.17113	LaminB	63.504		10.5431	23.254	54.4098	5.5847	normal	3	3	1.06595	H3K9me2	54.4098
9.1477	60.491	67.279	102.005	normal	1	3	1.19582	LaminB	60.491		10.8359	78.848	81.1873	11.3967	normal	3	3	1.14208	H3K9me2	81.1873
9.2252	57.977	73.813	98.581	normal	1	3	1.22046	LaminB	57.977		11.1288	124.343	60.5434	5.7707	normal	3	3	1.21822	H3K9me2	60.5434
9.3027	62.457	81.406	83.532	normal	1	3	1.24511	LaminB	62.457		11.4216	119.069	64.9683	4.5606	normal	3	3	1.29435	H3K9me2	64.9683
9.3802	78.282	83.588	85.068	normal	1	3	1.26976	LaminB	78.282		11.7145	90.076	31.1219	6.0069	normal	3	3	1.37049	H3K9me2	31.1219
9.4577	100.728	81.374	85.773	normal	1	3	1.29441	LaminB	100.728		12.0074	19.372	8.3636	1.3017	normal	3	3	1.44664	H3K9me2	8.3636
9.5353	122.243	79.184	86.73	normal	1	3	1.31909	LaminB	122.243		12.3002	0.723	3.0303	0	normal	3	3	1.52277	H3K9me2	3.0303
9.6128	132.636	71.466	88.671	normal	1	3	1.34374	LaminB	132.636		12.5931	0	0.1433	0	normal	3	3	1.59891	H3K9me2	0.1433
9.6903	130.654	58.98	89.315	normal	1	3	1.36839	LaminB	130.654		12.886	0	2	0	normal	3	3	1.67506	H3K9me2	2
9.7678	115.892	43.218	82.525	normal	1	3	1.39304	LaminB	115.892		0	0.5	6	0	normal	4	1	-1.68531	LaminB	0.5
9.8454	97.193	30.757	66.727	normal	1	3	1.41772	LaminB	97.193		0.2929	6.0988	4	0	normal	4	1	-1.62288	LaminB	6.0988
9.9229	77.496	21.698	55.129	normal	1	3	1.44236	LaminB	77.496		0.5857	36.9347	4	1.2883	normal	4	1	-1.56048	LaminB	36.9347
10.0004	61.039	14.256	52.475	normal	1	3	1.46701	LaminB	61.039		0.8786	83.6193	4	25.144	normal	4	1	-1.49805	LaminB	83.6193
10.0779	54.959	9.418	51.589	normal	1	3	1.49166	LaminB	54.959		1.1715	58.0517	11.0291	28.1127	normal	4	1	-1.43562	LaminB	58.0517
10.1554	55.855	6.561	48.961	normal	1	3	1.51631	LaminB	55.855		1.4643	49.1743	19.8837	33.6861	normal	4	1	-1.37322	LaminB	49.1743
10.233	55.894	7.869	45.405	normal	1	3	1.54099	LaminB	55.894		1.7572	33.8244	22.894	24.4551	normal	4	1	-1.31079	LaminB	33.8244
10.3105	50.302	10.345	39.388	normal	1	3	1.56564	LaminB	50.302		2.05	41.9428	28.4611	23.3341	normal	4	1	-1.24838	LaminB	41.9428
10.388	39.898	10.02	33.995	normal	1	3	1.59029	LaminB	39.898		2.3429	47.0934	41.6362	18.6132	normal	4	1	-1.18596	LaminB	47.0934
10.4655	30.57	10.136	33.993	normal	1	3	1.61494	LaminB	30.57		2.6358	31.6975	28.8333	1.7654	normal	4	1	-1.12353	LaminB	31.6975
10.5431	22.014	10	38.216	normal	1	3	1.63962	LaminB	22.014		2.9286	41.2531	26.2529	0	normal	4	1	-1.06113	LaminB	41.2531
10.6206	11.35	10	50.599	normal	1	3	1.66426	LaminB	11.35		3.2215	34.2591	39.5444	16.1881	normal	4	1	-0.998699	LaminB	34.2591
10.6981	3.08	8.665	54.964	normal	1	3	1.68891	LaminB	3.08		3.5144	28.0984	48.3999	0.6241	normal	4	1	-0.936272	LaminB	28.0984
10.7756	0	8	50	normal	1	3	1.71356	LaminB	0		3.8072	18.3807	38.2805	31.3648	normal	4	1	-0.873867	LaminB	18.3807
0	22	12	35	normal	1	3	-1.71357	H3K9me2	12		4.1001	13.6561	25.5316	53.708	normal	4	1	-0.81144	LaminB	13.6561
0.0775	42.881	18.193	41.131	normal	1	3	-1.68892	H3K9me2	18.193		4.3929	11.3923	22.716	24.3038	normal	4	1	-0.749035	LaminB	11.3923
0.155	68.412	27.958	51.102	normal	1	3	-1.66427	H3K9me2	27.958		4.6858	4.9941	21.2343	33.9563	normal	4	1	-0.686608	LaminB	4.9941
0.2326	94.101	36.993	58.95	normal	1	3	-1.63959	H3K9me2	36.993		4.9787	3.1664	26.6123	6.4069	normal	4	1	-0.624181	LaminB	3.1664
0.3101	113.372	48.273	69.637	normal	1	3	-1.61494	H3K9me2	48.273		5.2715	18.392	30.6914	0.7562	normal	4	1	-0.561776	LaminB	18.392
0.3876	123.506	63.07	76.635	normal	1	3	-1.59029	H3K9me2	63.07		5.5644	37.5298	25.7964	6.0659	normal	4	1	-0.499349	LaminB	37.5298
0.4651	120.359	77.683	78.552	normal	1	3	-1.56565	H3K9me2	77.683		5.8573	25.9934	16.0802	7.5058	normal	4	1	-0.436922	LaminB	25.9934
0.5427	107.65	94.726	74.58	normal	1	3	-1.54097	H3K9me2	94.726		6.1501	8.6468	5.9938	4.249	normal	4	1	-0.374517	LaminB	8.6468
0.6202	86.876	113.968	67.23	normal	1	3	-1.51632	H3K9me2	113.968		6.443	4.2631	13.2889	2.8607	normal	4	1	-0.31209	LaminB	4.2631
0.6977	69.555	124.943	80.21	normal	1	3	-1.49167	H3K9me2	124.943		6.7358	5.1541	18.5062	0	normal	4	1	-0.249685	LaminB	5.1541
0.7752	56.702	132.673	84.58	normal	1	3	-1.46702	H3K9me2	132.673		7.0287	4.7778	24.8882	0	normal	4	1	-0.187258	LaminB	4.7778
0.8527	52.834	129.31	78.77	normal	1	3	-1.44237	H3K9me2	129.31		7.3216	0	11.1201	0	normal	4	1	-0.124831	LaminB	0
0.9303	52.419	114.757	76.477	normal	1	3	-1.41769	H3K9me2	114.757		7.6144	0	23.0105	0	normal	4	1	-0.0624256	LaminB	0
1.0078	53.833	98.915	83.913	normal	1	3	-1.39304	H3K9me2	98.915		7.9073	2	36	12.3333	normal	4	1	1.16255e-06	LaminB	2
1.0853	55.459	85.06	85.985	normal	1	3	-1.36839	H3K9me2	85.06		8.2002	0	42.7638	14.4534	normal	4	1	0.0624279	LaminB	0
1.1628	53.513	72.16	84.029	normal	1	3	-1.34375	H3K9me2	72.16		8.493	3.7285	29.8188	9.3357	normal	4	1	0.124833	LaminB	3.7285
1.2404	49.714	56.911	83.882	normal	1	3	-1.31907	H3K9me2	56.911		8.7859	21.869	32.0199	26.5484	normal	4	1	0.18726	LaminB	21.869
1.3179	42.808	51.549	86.572	normal	1	3	-1.29442	H3K9me2	51.549		9.0787	16.6142	26.7932	7.4234	normal	4	1	0.249666	LaminB	16.6142
1.3954	37.536	53.496	83.209	normal	1	3	-1.26977	H3K9me2	53.496		9.3716	10.6235	16.8734	10.2355	normal	4	1	0.312092	LaminB	10.6235
1.4729	33.439	60.691	71.942	normal	1	3	-1.24512	H3K9me2	60.691		9.6645	3.0377	18.3759	14.0624	normal	4	1	0.374519	LaminB	3.0377
1.5504	30.597	63.223	70.659	normal	1	3	-1.22047	H3K9me2	63.223		9.9573	0	28.4739	0	normal	4	1	0.436925	LaminB	0
1.628	25.924	63.899	71.789	normal	1	3	-1.19579	H3K9me2	63.899		10.2502	1.4784	36.6543	1.642	normal	4	1	0.499351	LaminB	1.4784
1.7055	21.575	58.568	77.273	normal	1	3	-1.17114	H3K9me2	58.568		10.5431	11	31.7438	9.2963	normal	4	1	0.561778	LaminB	11
1.783	19.856	55.576	75.511	normal	1	3	-1.14649	H3K9me2	55.576		10.8359	21.2568	30.1802	48.5947	normal	4	1	0.624184	LaminB	21.2568
1.8605	20.478	49.738	71.464	normal	1	3	-1.12185	H3K9me2	49.738		11.1288	11.0617	22.9198	62.4023	normal	4	1	0.68661	LaminB	11.0617
1.9381	23.069	45.833	69.024	normal	1	3	-1.09717	H3K9me2	45.833		11.4216	20.989	26.0309	57.1207	normal	4	1	0.749016	LaminB	20.989
2.0156	24	42.759	66.317	normal	1	3	-1.07252	H3K9me2	42.759		11.7145	24.6305	26.1435	38.6121	normal	4	1	0.811443	LaminB	24.6305
2.0931	23.655	41.375	62.993	normal	1	3	-1.04787	H3K9me2	41.375		12.0074	24.4468	22.5424	14.4197	normal	4	1	0.873869	LaminB	24.4468
2.1706	18.89	38.973	67.811	normal	1	3	-1.02322	H3K9me2	38.973		12.3002	26.1091	28.9228	22.8179	normal	4	1	0.936275	LaminB	26.1091
2.2482	14.791	34.331	62.047	normal	1	3	-0.998539	H3K9me2	34.331		12.5931	28.6863	21.0001	40.9872	normal	4	1	0.998702	LaminB	28.6863
2.3257	8.968	29.608	58.744	normal	1	3	-0.973891	H3K9me2	29.608		12.886	9.8787	41.8354	28.8778	normal	4	1	1.06113	LaminB	9.8787
2.4032	2.937	26.197	56.732	normal	1	3	-0.949242	H3K9me2	26.197		13.1788	11.7346	29.1296	6.4815	normal	4	1	1.12353	LaminB	11.7346
2.4807	0.026	25.181	57.427	normal	1	3	-0.924594	H3K9me2	25.181		13.4717	17.0421	19.908	7.8853	normal	4	1	1.18596	LaminB	17.0421
2.5582	0.08	30.652	60.625	normal	1	3	-0.899945	H3K9me2	30.652		13.7645	23.019	33.3872	0	normal	4	1	1.24837	LaminB	23.019
2.6358	0.095	37.758	65.906	normal	1	3	-0.875265	H3K9me2	37.758		14.0574	38.5936	21.1008	0.5916	normal	4	1	1.31079	LaminB	38.5936
2.7133	0.404	39.85	72.106	normal	1	3	-0.850616	H3K9me2	39.85		14.3503	22.5257	14.1728	0	normal	4	1	1.37322	LaminB	22.5257
2.7908	2.648	31.511	73.986	normal	1	3	-0.825968	H3K9me2	31.511		14.6431	3.7524	7.0363	0	normal	4	1	1.43562	LaminB	3.7524
2.8683	5.268	24.179	74.928	normal	1	3	-0.801319	H3K9me2	24.179		14.936	0	6.9026	0	normal	4	1	1.49805	LaminB	0
2.9459	5.9	27.461	71.007	normal	1	3	-0.776639	H3K9me2	27.461		15.2289	0	0.2315	0	normal	4	1	1.56048	LaminB	0
3.0234	5.803	34.07	78.723	normal	1	3	-0.751991	H3K9me2	34.07		15.5217	0	2.1335	0	normal	4	1	1.62288	LaminB	0
3.1009	3.068	38.528	92.945	normal	1	3	-0.727342	H3K9me2	38.528		15.8146	0	1.6667	0	normal	4	1	1.68531	LaminB	0
3.1784	2.8	44.691	105.706	normal	1	3	-0.702694	H3K9me2	44.691		0	0.5	6	0	normal	4	1	-1.68531	H3K9me2	6
3.2559	2.568	53.986	116.795	normal	1	3	-0.678045	H3K9me2	53.986		0.2929	6.0988	4	0	normal	4	1	-1.62288	H3K9me2	4
3.3335	2.22	62.071	132.052	normal	1	3	-0.653365	H3K9me2	62.071		0.5857	36.9347	4	1.2883	normal	4	1	-1.56048	H3K9me2	4
3.411	5.089	62.617	138.313	normal	1	3	-0.628716	H3K9me2	62.617		0.8786	83.6193	4	25.144	normal	4	1	-1.49805	H3K9me2	4
3.4885	11.568	61.755	142.666	normal	1	3	-0.604068	H3K9me2	61.755		1.1715	58.0517	11.0291	28.1127	normal	4	1	-1.43562	H3K9me2	11.0291
3.566	16.949	61.538	153.234	normal	1	3	-0.579419	H3K9me2	61.538		1.4643	49.1743	19.8837	33.6861	normal	4	1	-1.37322	H3K9me2	19.8837
3.6436	20.568	60.331	149.458	normal	1	3	-0.554739	H3K9me2	60.331		1.7572	33.8244	22.894	24.4551	normal	4	1	-1.31079	H3K9me2	22.894
3.7211	21.778	59.009	134.388	normal	1	3	-0.53009	H3K9me2	59.009		2.05	41.9428	28.4611	23.3341	normal	4	1	-1.24838	H3K9me2	28.4611
3.7986	25.345	56.446	127.117	normal	1	3	-0.505442	H3K9me2	56.446		2.3429	47.0934	41.6362	18.6132	normal	4	1	-1.18596	H3K9me2	41.6362
3.8761	27.739	56.031	129.426	normal	1	3	-0.480793	H3K9me2	56.031		2.6358	31.6975	28.8333	1.7654	normal	4	1	-1.12353	H3K9me2	28.8333
3.9536	30.448	57.077	127.817	normal	1	3	-0.456145	H3K9me2	57.077		2.9286	41.2531	26.2529	0	normal	4	1	-1.06113	H3K9me2	26.2529
4.0312	31	55.663	115.348	normal	1	3	-0.431464	H3K9me2	55.663		3.2215	34.2591	39.5444	16.1881	normal	4	1	-0.998699	H3K9me2	39.5444
4.1087	30.655	55.053	108.647	normal	1	3	-0.406816	H3K9me2	55.053		3.5144	28.0984	48.3999	0.6241	normal	4	1	-0.936272	H3K9me2	48.3999
4.1862	30.645	55.185	103.619	normal	1	3	-0.382167	H3K9me2	55.185		3.8072	18.3807	38.2805	31.3648	normal	4	1	-0.873867	H3K9me2	38.2805
4.2637	32.669	55.988	95.275	normal	1	3	-0.357519	H3K9me2	55.988		4.1001	13.6561	25.5316	53.708	normal	4	1	-0.81144	H3K9me2	25.5316
4.3413	34.563	54.63	83.909	normal	1	3	-0.332838	H3K9me2	54.63		4.3929	11.3923	22.716	24.3038	normal	4	1	-0.749035	H3K9me2	22.716
4.4188	38.06	54.183	89.621	normal	1	3	-0.30819	H3K9me2	54.183		4.6858	4.9941	21.2343	33.9563	normal	4	1	-0.686608	H3K9me2	21.2343
4.4963	40.705	57.633	96.457	normal	1	3	-0.283541	H3K9me2	57.633		4.9787	3.1664	26.6123	6.4069	normal	4	1	-0.624181	H3K9me2	26.6123
4.5738	40.269	62.067	102.394	normal	1	3	-0.258893	H3K9me2	62.067		5.2715	18.392	30.6914	0.7562	normal	4	1	-0.561776	H3K9me2	30.6914
4.6513	35.783	55.963	104.3	normal	1	3	-0.234244	H3K9me2	55.963		5.5644	37.5298	25.7964	6.0659	normal	4	1	-0.499349	H3K9me2	25.7964
4.7289	28.461	48.409	106.977	normal	1	3	-0.209564	H3K9me2	48.409		5.8573	25.9934	16.0802	7.5058	normal	4	1	-0.436922	H3K9me2	16.0802
4.8064	26.467	42.801	107.333	normal	1	3	-0.184915	H3K9me2	42.801		6.1501	8.6468	5.9938	4.249	normal	4	1	-0.374517	H3K9me2	5.9938
4.8839	28.669	41.315	114.449	normal	1	3	-0.160267	H3K9me2	41.315		6.443	4.2631	13.2889	2.8607	normal	4	1	-0.31209	H3K9me2	13.2889
4.9614	30.885	40.953	128.248	normal	1	3	-0.135618	H3K9me2	40.953		6.7358	5.1541	18.5062	0	normal	4	1	-0.249685	H3K9me2	18.5062
5.039	29.633	39.195	141.965	normal	1	3	-0.110938	H3K9me2	39.195		7.0287	4.7778	24.8882	0	normal	4	1	-0.187258	H3K9me2	24.8882
5.1165	26.788	36.734	149.071	normal	1	3	-0.0862896	H3K9me2	36.734		7.3216	0	11.1201	0	normal	4	1	-0.124831	H3K9me2	11.1201
5.194	24.194	35.86	159.571	normal	1	3	-0.0616411	H3K9me2	35.86		7.6144	0	23.0105	0	normal	4	1	-0.0624256	H3K9me2	23.0105
5.2715	22.878	42.734	168.829	normal	1	3	-0.0369925	H3K9me2	42.734		7.9073	2	36	12.3333	normal	4	1	1.16255e-06	H3K9me2	36
5.3491	22.334	47.275	167.482	normal	1	3	-0.0123122	H3K9me2	47.275		8.2002	0	42.7638	14.4534	normal	4	1	0.0624279	H3K9me2	42.7638
5.4266	22.175	45.707	157.245	normal	1	3	0.0123363	H3K9me2	45.707		8.493	3.7285	29.8188	9.3357	normal	4	1	0.124833	H3K9me2	29.8188
5.5041	21.621	46.759	149.766	normal	1	3	0.0369848	H3K9me2	46.759		8.7859	21.869	32.0199	26.5484	normal	4	1	0.18726	H3K9me2	32.0199
5.5816	22.886	46.199	145.149	normal	1	3	0.0616334	H3K9me2	46.199		9.0787	16.6142	26.7932	7.4234	normal	4	1	0.249666	H3K9me2	26.7932
5.6591	25.561	48.377	137.87	normal	1	3	0.0862819	H3K9me2	48.377		9.3716	10.6235	16.8734	10.2355	normal	4	1	0.312092	H3K9me2	16.8734
5.7367	28.908	58.29	129.128	normal	1	3	0.110962	H3K9me2	58.29		9.6645	3.0377	18.3759	14.0624	normal	4	1	0.374519	H3K9me2	18.3759
5.8142	28.421	69.36	115.845	normal	1	3	0.135611	H3K9me2	69.36		9.9573	0	28.4739	0	normal	4	1	0.436925	H3K9me2	28.4739
5.8917	25.987	64.783	110.59	normal	1	3	0.160259	H3K9me2	64.783		10.2502	1.4784	36.6543	1.642	normal	4	1	0.499351	H3K9me2	36.6543
5.9692	24.533	58.777	107.578	normal	1	3	0.184908	H3K9me2	58.777		10.5431	11	31.7438	9.2963	normal	4	1	0.561778	H3K9me2	31.7438
6.0468	23.171	61.281	95.915	normal	1	3	0.209588	H3K9me2	61.281		10.8359	21.2568	30.1802	48.5947	normal	4	1	0.624184	H3K9me2	30.1802
6.1243	23.944	60.261	89.149	normal	1	3	0.234237	H3K9me2	60.261		11.1288	11.0617	22.9198	62.4023	normal	4	1	0.68661	H3K9me2	22.9198
6.2018	22.695	59.794	95.017	normal	1	3	0.258885	H3K9me2	59.794		11.4216	20.989	26.0309	57.1207	normal	4	1	0.749016	H3K9me2	26.0309
6.2793	24.178	62.381	95.22	normal	1	3	0.283534	H3K9me2	62.381		11.7145	24.6305	26.1435	38.6121	normal	4	1	0.811443	H3K9me2	26.1435
6.3568	26.836	59.173	91.889	normal	1	3	0.308182	H3K9me2	59.173		12.0074	24.4468	22.5424	14.4197	normal	4	1	0.873869	H3K9me2	22.5424
6.4344	30.908	53.394	93.099	normal	1	3	0.332863	H3K9me2	53.394		12.3002	26.1091	28.9228	22.8179	normal	4	1	0.936275	H3K9me2	28.9228
6.5119	34.453	54.592	103.491	normal	1	3	0.357511	H3K9me2	54.592		12.5931	28.6863	21.0001	40.9872	normal	4	1	0.998702	H3K9me2	21.0001
6.5894	36.736	57.228	104.619	normal	1	3	0.38216	H3K9me2	57.228		12.886	9.8787	41.8354	28.8778	normal	4	1	1.06113	H3K9me2	41.8354
6.6669	33.59	60.684	96.162	normal	1	3	0.406808	H3K9me2	60.684		13.1788	11.7346	29.1296	6.4815	normal	4	1	1.12353	H3K9me2	29.1296
6.7445	27.036	63.259	86.992	normal	1	3	0.431488	H3K9me2	63.259		13.4717	17.0421	19.908	7.8853	normal	4	1	1.18596	H3K9me2	19.908
6.822	20.743	63.795	80.176	normal	1	3	0.456137	H3K9me2	63.795		13.7645	23.019	33.3872	0	normal	4	1	1.24837	H3K9me2	33.3872
6.8995	18.185	60.956	90.783	normal	1	3	0.480785	H3K9me2	60.956		14.0574	38.5936	21.1008	0.5916	normal	4	1	1.31079	H3K9me2	21.1008
6.977	18.993	62.182	96.787	normal	1	3	0.505434	H3K9me2	62.182		14.3503	22.5257	14.1728	0	normal	4	1	1.37322	H3K9me2	14.1728
7.0545	21.277	67.355	98.525	normal	1	3	0.530083	H3K9me2	67.355		14.6431	3.7524	7.0363	0	normal	4	1	1.43562	H3K9me2	7.0363
7.1321	21.537	62.35	95.515	normal	1	3	0.554763	H3K9me2	62.35		14.936	0	6.9026	0	normal	4	1	1.49805	H3K9me2	6.9026
7.2096	20.419	56.301	93.848	normal	1	3	0.579411	H3K9me2	56.301		15.2289	0	0.2315	0	normal	4	1	1.56048	H3K9me2	0.2315
7.2871	17.308	51.918	104.261	normal	1	3	0.60406	H3K9me2	51.918		15.5217	0	2.1335	0	normal	4	1	1.62288	H3K9me2	2.1335
7.3646	16	50.612	109.986	normal	1	3	0.628708	H3K9me2	50.612		15.8146	0	1.6667	0	normal	4	1	1.68531	H3K9me2	1.6667
7.4422	16.437	51.37	111.876	normal	1	3	0.653389	H3K9me2	51.37		0	0	0.6667	0	normal	4	2	-1.68613	LaminB	0
7.5197	18.388	59.863	111.758	normal	1	3	0.678037	H3K9me2	59.863		0.2929	0	6.5147	0	normal	4	2	-1.62481	LaminB	0
7.5972	22.13	67.522	113.25	normal	1	3	0.702686	H3K9me2	67.522		0.5857	3.2888	4.1319	3.8369	normal	4	2	-1.56351	LaminB	3.2888
7.6747	23.098	71.367	119.067	normal	1	3	0.727334	H3K9me2	71.367		0.8786	17.5141	4	1.7947	normal	4	2	-1.50219	LaminB	17.5141
7.7522	23.826	72.967	108.514	normal	1	3	0.751983	H3K9me2	72.967		1.1715	41.6774	8.7896	0.0642	normal	4	2	-1.44087	LaminB	41.6774
7.8298	25.094	73.913	102.251	normal	1	3	0.776663	H3K9me2	73.913		1.4643	49.2831	28.4862	4.9607	normal	4	2	-1.37957	LaminB	49.2831
7.9073	30.587	72.341	105.698	normal	1	3	0.801312	H3K9me2	72.341		1.7572	48.8168	30.8803	0.932	normal	4	2	-1.31825	LaminB	48.8168
7.9848	33.575	67.862	107.869	normal	1	3	0.82596	H3K9me2	67.862		2.05	25.4953	27.4658	4.4407	normal	4	2	-1.25694	LaminB	25.4953
8.0623	31.892	59.233	105.155	normal	1	3	0.850609	H3K9me2	59.233		2.3429	10.2891	28.7064	22.0355	normal	4	2	-1.19562	LaminB	10.2891
8.1399	31.487	54.308	107.443	normal	1	3	0.875289	H3K9me2	54.308		2.6358	7.3601	27.158	1.4074	normal	4	2	-1.1343	LaminB	7.3601
8.2174	37.532	53.084	107.986	normal	1	3	0.899938	H3K9me2	53.084		2.9286	2.4174	19.1116	0	normal	4	2	-1.073	LaminB	2.4174
8.2949	49.122	54.761	100.18	normal	1	3	0.924586	H3K9me2	54.761		3.2215	0	27.0567	0.77	normal	4	2	-1.01168	LaminB	0
8.3724	54.883	60.47	96.653	normal	1	3	0.949235	H3K9me2	60.47		3.5144	0	30.0152	5.1918	normal	4	2	-0.950357	LaminB	0
8.45	55.823	65.716	98.067	normal	1	3	0.973915	H3K9me2	65.716		3.8072	0	28.1907	1.0581	normal	4	2	-0.889056	LaminB	0
8.5275	55.562	65.448	111.947	normal	1	3	0.998564	H3K9me2	65.448		4.1001	0	24.4889	0	normal	4	2	-0.827734	LaminB	0
8.605	58.257	65.988	125.269	normal	1	3	1.02321	H3K9me2	65.988		4.3929	0	14.0448	2.6818	normal	4	2	-0.766433	LaminB	0
8.6825	63.826	69.77	131.037	normal	1	3	1.04786	H3K9me2	69.77		4.6858	0	21.6998	11.5345	normal	4	2	-0.705112	LaminB	0
8.76	64.666	73.345	120.741	normal	1	3	1.07251	H3K9me2	73.345		4.9787	0	26.1423	6.4402	normal	4	2	-0.64379	LaminB	0
8.8376	63.014	75.996	106.187	normal	1	3	1.09719	H3K9me2	75.996		5.2715	0	16.5979	0.4351	normal	4	2	-0.582489	LaminB	0
8.9151	62.92	76.822	90.202	normal	1	3	1.12184	H3K9me2	76.822		5.5644	0	28.6187	0.3087	normal	4	2	-0.521167	LaminB	0
8.9926	64.209	72.584	92.287	normal	1	3	1.14649	H3K9me2	72.584		5.8573	0	18.626	0	normal	4	2	-0.459846	LaminB	0
9.0701	63.504	66.201	99.121	normal	1	3	1.17113	H3K9me2	66.201		6.1501	0	20.6925	1.0839	normal	4	2	-0.398545	LaminB	0
9.1477	60.491	67.279	102.005	normal	1	3	1.19582	H3K9me2	67.279		6.443	0	20.09	12.15	normal	4	2	-0.337223	LaminB	0
9.2252	57.977	73.813	98.581	normal	1	3	1.22046	H3K9me2	73.813		6.7358	0	25.812	6.3868	normal	4	2	-0.275922	LaminB	0
9.3027	62.457	81.406	83.532	normal	1	3	1.24511	H3K9me2	81.406		7.0287	0	21.4374	6.4035	normal	4	2	-0.2146	LaminB	0
9.3802	78.282	83.588	85.068	normal	1	3	1.26976	H3K9me2	83.588		7.3216	0	12.8678	5.4091	normal	4	2	-0.153279	LaminB	0
9.4577	100.728	81.374	85.773	normal	1	3	1.29441	H3K9me2	81.374		7.6144	0	12.8966	0.4455	normal	4	2	-0.0919778	LaminB	0
9.5353	122.243	79.184	86.73	normal	1	3	1.31909	H3K9me2	79.184		7.9073	0	15.3817	0	normal	4	2	-0.030656	LaminB	0
9.6128	132.636	71.466	88.671	normal	1	3	1.34374	H3K9me2	71.466		8.2002	0	13.3312	0	normal	4	2	0.0306657	LaminB	0
9.6903	130.654	58.98	89.315	normal	1	3	1.36839	H3K9me2	58.98		8.493	0	9.6105	1.9988	normal	4	2	0.0919666	LaminB	0
9.7678	115.892	43.218	82.525	normal	1	3	1.39304	H3K9me2	43.218		8.7859	0	24.7073	8.781	normal	4	2	0.153288	LaminB	0
9.8454	97.193	30.757	66.727	normal	1	3	1.41772	H3K9me2	30.757		9.0787	0	22.5473	2.431	normal	4	2	0.214589	LaminB	0
9.9229	77.496	21.698	55.129	normal	1	3	1.44236	H3K9me2	21.698		9.3716	0	33.6614	11.5112	normal	4	2	0.275911	LaminB	0
10.0004	61.039	14.256	52.475	normal	1	3	1.46701	H3K9me2	14.256		9.6645	0	27.8567	0.35	normal	4	2	0.337233	LaminB	0
10.0779	54.959	9.418	51.589	normal	1	3	1.49166	H3K9me2	9.418		9.9573	0	25.1159	0	normal	4	2	0.398533	LaminB	0
10.1554	55.855	6.561	48.961	normal	1	3	1.51631	H3K9me2	6.561		10.2502	0	20.23	0	normal	4	2	0.459855	LaminB	0
10.233	55.894	7.869	45.405	normal	1	3	1.54099	H3K9me2	7.869		10.5431	0	34.1811	0	normal	4	2	0.521177	LaminB	0
10.3105	50.302	10.345	39.388	normal	1	3	1.56564	H3K9me2	10.345		10.8359	0	15.7796	3.2333	normal	4	2	0.582478	LaminB	0
10.388	39.898	10.02	33.995	normal	1	3	1.59029	H3K9me2	10.02		11.1288	0	12.6101	4.8406	normal	4	2	0.6438	LaminB	0
10.4655	30.57	10.136	33.993	normal	1	3	1.61494	H3K9me2	10.136		11.4216	0	15.8555	11.9517	normal	4	2	0.7051	LaminB	0
10.5431	22.014	10	38.216	normal	1	3	1.63962	H3K9me2	10		11.7145	0	16.1632	0.4649	normal	4	2	0.766422	LaminB	0
10.6206	11.35	10	50.599	normal	1	3	1.66426	H3K9me2	10		12.0074	1.6765	11.4182	2.0531	normal	4	2	0.827744	LaminB	1.6765
10.6981	3.08	8.665	54.964	normal	1	3	1.68891	H3K9me2	8.665		12.3002	3.4342	9.556	1.9727	normal	4	2	0.889045	LaminB	3.4342
10.7756	0	8	50	normal	1	3	1.71356	H3K9me2	8		12.5931	0.0045	23.5006	6.9364	normal	4	2	0.950366	LaminB	0.0045
0	21	20	15	normal	2	1	-1.72016	LaminB	21		12.886	6.9467	35.63	7.7467	normal	4	2	1.01169	LaminB	6.9467
0.0775	23.76	21.1246	15.359	normal	2	1	-1.70431	LaminB	23.76		13.1788	4.2762	26.3478	0	normal	4	2	1.07299	LaminB	4.2762
0.155	29.397	20.4885	21.589	normal	2	1	-1.68847	LaminB	29.397		13.4717	0.3367	30.3291	1.6835	normal	4	2	1.13431	LaminB	0.3367
0.2326	32.884	19.8664	29.1624	normal	2	1	-1.6726	LaminB	32.884		13.7645	0.8071	22.9861	4.0355	normal	4	2	1.19561	LaminB	0.8071
0.3101	34.712	17.7339	32.5678	normal	2	1	-1.65675	LaminB	34.712		14.0574	1.5896	26.1441	0	normal	4	2	1.25693	LaminB	1.5896
0.3876	36.263	15.7373	34.123	normal	2	1	-1.6409	LaminB	36.263		14.3503	3.5807	36.7859	0	normal	4	2	1.31826	LaminB	3.5807
0.4651	40.667	16.1152	38.1091	normal	2	1	-1.62505	LaminB	40.667		14.6431	0.0207	34.2762	0	normal	4	2	1.37956	LaminB	0.0207
0.5427	49.806	17.3434	43.7627	normal	2	1	-1.60918	LaminB	49.806		14.936	1.2904	36.5592	0	normal	4	2	1.44088	LaminB	1.2904
0.6202	62.323	17	46.7931	normal	2	1	-1.59333	LaminB	62.323		15.2289	14.495	33.4559	12.9151	normal	4	2	1.5022	LaminB	14.495
0.6977	79.255	17.8077	50.02	normal	2	1	-1.57748	LaminB	79.255		15.5217	61.8077	33.6848	18.7921	normal	4	2	1.5635	LaminB	61.8077
0.7752	97.16	20.8876	58.4324	normal	2	1	-1.56163	LaminB	97.16		15.8146	26.1212	11.3466	0.9897	normal	4	2	1.62482	LaminB	26.1212
0.8527	112.784	24.5668	70.6235	normal	2	1	-1.54578	LaminB	112.784		16.1075	6.5	5	0	normal	4	2	1.68614	LaminB	6.5
0.9303	120.369	27.3536	85.3238	normal	2	1	-1.52991	LaminB	120.369		0	0	0.6667	0	normal	4	2	-1.68613	H3K9me2	0.6667
1.0078	112.609	30.9457	100.214	normal	2	1	-1.51406	LaminB	112.609		0.2929	0	6.5147	0	normal	4	2	-1.62481	H3K9me2	6.5147
1.0853	98.852	33.9032	107.465	normal	2	1	-1.49821	LaminB	98.852		0.5857	3.2888	4.1319	3.8369	normal	4	2	-1.56351	H3K9me2	4.1319
1.1628	86.041	33.4067	104.451	normal	2	1	-1.48236	LaminB	86.041		0.8786	17.5141	4	1.7947	normal	4	2	-1.50219	H3K9me2	4
1.2404	73.542	31.4978	91.3401	normal	2	1	-1.46649	LaminB	73.542		1.1715	41.6774	8.7896	0.0642	normal	4	2	-1.44087	H3K9me2	8.7896
1.3179	64.908	30.1399	82.4212	normal	2	1	-1.45064	LaminB	64.908		1.4643	49.2831	28.4862	4.9607	normal	4	2	-1.37957	H3K9me2	28.4862
1.3954	58.087	30.337	85.1659	normal	2	1	-1.43479	LaminB	58.087		1.7572	48.8168	30.8803	0.932	normal	4	2	-1.31825	H3K9me2	30.8803
1.4729	54.323	33.6959	94.4709	normal	2	1	-1.41894	LaminB	54.323		2.05	25.4953	27.4658	4.4407	normal	4	2	-1.25694	H3K9me2	27.4658
1.5504	50.893	35.4444	100.039	normal	2	1	-1.40309	LaminB	50.893		2.3429	10.2891	28.7064	22.0355	normal	4	2	-1.19562	H3K9me2	28.7064
1.628	46.716	30.8616	101.094	normal	2	1	-1.38722	LaminB	46.716		2.6358	7.3601	27.158	1.4074	normal	4	2	-1.1343	H3K9me2	27.158
1.7055	43.908	24.4931	104.945	normal	2	1	-1.37137	LaminB	43.908		2.9286	2.4174	19.1116	0	normal	4	2	-1.073	H3K9me2	19.1116
1.783	41.253	22.962	103.86	normal	2	1	-1.35552	LaminB	41.253		3.2215	0	27.0567	0.77	normal	4	2	-1.01168	H3K9me2	27.0567
1.8605	34.696	22.2375	95.1282	normal	2	1	-1.33968	LaminB	34.696		3.5144	0	30.0152	5.1918	normal	4	2	-0.950357	H3K9me2	30.0152
1.9381	26.06	22.5788	90.8553	normal	2	1	-1.32381	LaminB	26.06		3.8072	0	28.1907	1.0581	normal	4	2	-0.889056	H3K9me2	28.1907
2.0156	20.614	24.2435	93.9383	normal	2	1	-1.30796	LaminB	20.614		4.1001	0	24.4889	0	normal	4	2	-0.827734	H3K9me2	24.4889
2.0931	15.993	24.3881	99.2396	normal	2	1	-1.29211	LaminB	15.993		4.3929	0	14.0448	2.6818	normal	4	2	-0.766433	H3K9me2	14.0448
2.1706	13.827	23.9521	102.323	normal	2	1	-1.27626	LaminB	13.827		4.6858	0	21.6998	11.5345	normal	4	2	-0.705112	H3K9me2	21.6998
2.2482	12.166	22.205	99.1946	normal	2	1	-1.26039	LaminB	12.166		4.9787	0	26.1423	6.4402	normal	4	2	-0.64379	H3K9me2	26.1423
2.3257	9.609	17.846	85.0771	normal	2	1	-1.24454	LaminB	9.609		5.2715	0	16.5979	0.4351	normal	4	2	-0.582489	H3K9me2	16.5979
2.4032	8.163	15.1633	78.3061	normal	2	1	-1.22869	LaminB	8.163		5.5644	0	28.6187	0.3087	normal	4	2	-0.521167	H3K9me2	28.6187
2.4807	7.882	13.955	83.7788	normal	2	1	-1.21284	LaminB	7.882		5.8573	0	18.626	0	normal	4	2	-0.459846	H3K9me2	18.626
2.5582	7.661	14.3473	95.5405	normal	2	1	-1.19699	LaminB	7.661		6.1501	0	20.6925	1.0839	normal	4	2	-0.398545	H3K9me2	20.6925
2.6358	7.594	14.8458	98.7193	normal	2	1	-1.18112	LaminB	7.594		6.443	0	20.09	12.15	normal	4	2	-0.337223	H3K9me2	20.09
2.7133	6.419	15	95.1727	normal	2	1	-1.16527	LaminB	6.419		6.7358	0	25.812	6.3868	normal	4	2	-0.275922	H3K9me2	25.812
2.7908	2.881	15.9652	97.3343	normal	2	1	-1.14942	LaminB	2.881		7.0287	0	21.4374	6.4035	normal	4	2	-0.2146	H3K9me2	21.4374
2.8683	0.045	17.8375	101.258	normal	2	1	-1.13357	LaminB	0.045		7.3216	0	12.8678	5.4091	normal	4	2	-0.153279	H3K9me2	12.8678
2.9459	0	18.5409	90.7705	normal	2	1	-1.1177	LaminB	0		7.6144	0	12.8966	0.4455	normal	4	2	-0.0919778	H3K9me2	12.8966
3.0234	0.092	16.6858	79.6057	normal	2	1	-1.10185	LaminB	0.092		7.9073	0	15.3817	0	normal	4	2	-0.030656	H3K9me2	15.3817
3.1009	2.386	15.2304	77.7985	normal	2	1	-1.086	LaminB	2.386		8.2002	0	13.3312	0	normal	4	2	0.0306657	H3K9me2	13.3312
3.1784	11.795	15.9862	82.3942	normal	2	1	-1.07015	LaminB	11.795		8.493	0	9.6105	1.9988	normal	4	2	0.0919666	H3K9me2	9.6105
3.2559	15.201	14.9355	83.2029	normal	2	1	-1.0543	LaminB	15.201		8.7859	0	24.7073	8.781	normal	4	2	0.153288	H3K9me2	24.7073
3.3335	12.269	11.5586	84.3715	normal	2	1	-1.03843	LaminB	12.269		9.0787	0	22.5473	2.431	normal	4	2	0.214589	H3K9me2	22.5473
3.411	7.724	10.4404	88.3378	normal	2	1	-1.02258	LaminB	7.724		9.3716	0	33.6614	11.5112	normal	4	2	0.275911	H3K9me2	33.6614
3.4885	3.936	12.0461	86.0281	normal	2	1	-1.00673	LaminB	3.936		9.6645	0	27.8567	0.35	normal	4	2	0.337233	H3K9me2	27.8567
3.566	1.101	13.4653	89.0599	normal	2	1	-0.990885	LaminB	1.101		9.9573	0	25.1159	0	normal	4	2	0.398533	H3K9me2	25.1159
3.6436	0.24	13.7078	89.9004	normal	2	1	-0.975015	LaminB	0.24		10.2502	0	20.23	0	normal	4	2	0.459855	H3K9me2	20.23
3.7211	0	13.1491	90.315	normal	2	1	-0.959166	LaminB	0		10.5431	0	34.1811	0	normal	4	2	0.521177	H3K9me2	34.1811
3.7986	0	13.3746	97.8793	normal	2	1	-0.943316	LaminB	0		10.8359	0	15.7796	3.2333	normal	4	2	0.582478	H3K9me2	15.7796
3.8761	0	13.8387	102.672	normal	2	1	-0.927467	LaminB	0		11.1288	0	12.6101	4.8406	normal	4	2	0.6438	H3K9me2	12.6101
3.9536	0	15.4135	96.3963	normal	2	1	-0.911617	LaminB	0		11.4216	0	15.8555	11.9517	normal	4	2	0.7051	H3K9me2	15.8555
4.0312	0	14.7844	85.8035	normal	2	1	-0.895748	LaminB	0		11.7145	0	16.1632	0.4649	normal	4	2	0.766422	H3K9me2	16.1632
4.1087	0	12.8776	82.7153	normal	2	1	-0.879898	LaminB	0		12.0074	1.6765	11.4182	2.0531	normal	4	2	0.827744	H3K9me2	11.4182
4.1862	0	11.167	80.985	normal	2	1	-0.864049	LaminB	0		12.3002	3.4342	9.556	1.9727	normal	4	2	0.889045	H3K9me2	9.556
4.2637	0	10.024	79.5198	normal	2	1	-0.848199	LaminB	0		12.5931	0.0045	23.5006	6.9364	normal	4	2	0.950366	H3K9me2	23.5006
4.3413	0	11.924	83.4672	normal	2	1	-0.832329	LaminB	0		12.886	6.9467	35.63	7.7467	normal	4	2	1.01169	H3K9me2	35.63
4.4188	0	13.3989	88.4936	normal	2	1	-0.81648	LaminB	0		13.1788	4.2762	26.3478	0	normal	4	2	1.07299	H3K9me2	26.3478
4.4963	0	13.4842	89.2867	normal	2	1	-0.80063	LaminB	0		13.4717	0.3367	30.3291	1.6835	normal	4	2	1.13431	H3K9me2	30.3291
4.5738	0	12.7485	85.3709	normal	2	1	-0.784781	LaminB	0		13.7645	0.8071	22.9861	4.0355	normal	4	2	1.19561	H3K9me2	22.9861
4.6513	0	11.5314	78.7687	normal	2	1	-0.768931	LaminB	0		14.0574	1.5896	26.1441	0	normal	4	2	1.25693	H3K9me2	26.1441
4.7289	0	12.0507	77.593	normal	2	1	-0.753062	LaminB	0		14.3503	3.5807	36.7859	0	normal	4	2	1.31826	H3K9me2	36.7859
4.8064	0	12.2449	89.4082	normal	2	1	-0.737212	LaminB	0		14.6431	0.0207	34.2762	0	normal	4	2	1.37956	H3K9me2	34.2762
4.8839	0	12.0687	100.634	normal	2	1	-0.721363	LaminB	0		14.936	1.2904	36.5592	0	normal	4	2	1.44088	H3K9me2	36.5592
4.9614	0	11.6313	106.302	normal	2	1	-0.705513	LaminB	0		15.2289	14.495	33.4559	12.9151	normal	4	2	1.5022	H3K9me2	33.4559
5.039	0	10.4608	107.89	normal	2	1	-0.689643	LaminB	0		15.5217	61.8077	33.6848	18.7921	normal	4	2	1.5635	H3K9me2	33.6848
5.1165	0	7.8525	103.41	normal	2	1	-0.673794	LaminB	0		15.8146	26.1212	11.3466	0.9897	normal	4	2	1.62482	H3K9me2	11.3466
5.194	0	6	92.0049	normal	2	1	-0.657944	LaminB	0		16.1075	6.5	5	0	normal	4	2	1.68614	H3K9me2	5
5.2715	0	6	91.37	normal	2	1	-0.642095	LaminB	0		0	0	2.7778	0	normal	4	3	-1.68168	LaminB	0
5.3491	0	6.1475	98.5668	normal	2	1	-0.626225	LaminB	0		0.2929	0	0.4933	0	normal	4	3	-1.61441	LaminB	0
5.4266	0	7.0656	94.1946	normal	2	1	-0.610376	LaminB	0		0.5857	17.839	5.4889	0	normal	4	3	-1.54716	LaminB	17.839
5.5041	0	6.341	87.099	normal	2	1	-0.594526	LaminB	0		0.8786	67.049	8.8356	16.75	normal	4	3	-1.47988	LaminB	67.049
5.5816	0	7.7972	87.3825	normal	2	1	-0.578677	LaminB	0		1.1715	146.777	27.8633	47.383	normal	4	3	-1.4126	LaminB	146.777
5.6591	0	7.9355	84.9124	normal	2	1	-0.562827	LaminB	0		1.4643	99.067	68.7444	19.972	normal	4	3	-1.34535	LaminB	99.067
5.7367	0	7.9664	74.8834	normal	2	1	-0.546957	LaminB	0		1.7572	28.274	24.9444	1.686	normal	4	3	-1.27807	LaminB	28.274
5.8142	0	9.0435	66.7393	normal	2	1	-0.531108	LaminB	0		2.05	15.52	21.4467	0	normal	4	3	-1.21082	LaminB	15.52
5.8917	0	9.6606	66.7045	normal	2	1	-0.515258	LaminB	0		2.3429	23.082	17.0811	0	normal	4	3	-1.14355	LaminB	23.082
5.9692	0	10.7763	69.3621	normal	2	1	-0.499409	LaminB	0		2.6358	25.978	12.7444	0.047	normal	4	3	-1.07627	LaminB	25.978
6.0468	0.51	11.5023	70.8559	normal	2	1	-0.483539	LaminB	0.51		2.9286	10.417	24.8833	0.117	normal	4	3	-1.00902	LaminB	10.417
6.1243	1.594	9.6498	73.4561	normal	2	1	-0.46769	LaminB	1.594		3.2215	12.252	21.0522	33.794	normal	4	3	-0.941741	LaminB	12.252
6.2018	2.36	8.945	74.1448	normal	2	1	-0.45184	LaminB	2.36		3.5144	22.161	12.5844	14.146	normal	4	3	-0.874465	LaminB	22.161
6.2793	0.381	11.0968	72.8477	normal	2	1	-0.435991	LaminB	0.381		3.8072	20.74	15.1567	21.923	normal	4	3	-0.807212	LaminB	20.74
6.3568	0.000637	14.8387	74.8268	normal	2	1	-0.420141	LaminB	0.0006371		4.1001	11.738	16.3233	20.056	normal	4	3	-0.739936	LaminB	11.738
6.4344	0	18.6679	74.2983	normal	2	1	-0.404271	LaminB	0		4.3929	9.811	13.1111	2.672	normal	4	3	-0.672683	LaminB	9.811
6.5119	0	18.9147	76.1322	normal	2	1	-0.388422	LaminB	0		4.6858	8.92	12.2133	0	normal	4	3	-0.605407	LaminB	8.92
6.5894	0.733	16.1011	78.3302	normal	2	1	-0.372572	LaminB	0.733		4.9787	1.632	23.4944	23.356	normal	4	3	-0.538131	LaminB	1.632
6.6669	4.295	11.7051	74.9001	normal	2	1	-0.356723	LaminB	4.295		5.2715	5	21.1678	14.462	normal	4	3	-0.470878	LaminB	5
6.7445	7.025	9.8544	74.1392	normal	2	1	-0.340853	LaminB	7.025		5.5644	6	16.8667	27.217	normal	4	3	-0.403602	LaminB	6
6.822	5.462	11.4003	79.3189	normal	2	1	-0.325004	LaminB	5.462		5.8573	1.039	30.6667	54.9	normal	4	3	-0.336326	LaminB	1.039
6.8995	2.083	13.6683	82.2627	normal	2	1	-0.309154	LaminB	2.083		6.1501	4.367	23.8133	72.842	normal	4	3	-0.269073	LaminB	4.367
6.977	0.003	15.7147	84.1718	normal	2	1	-0.293305	LaminB	0.003		6.443	0.78	33.91	76.427	normal	4	3	-0.201798	LaminB	0.78
7.0545	0.565	15.3392	89.0031	normal	2	1	-0.277455	LaminB	0.565		6.7358	1.567	56.58	98.463	normal	4	3	-0.134545	LaminB	1.567
7.1321	1.433	13.1751	89.0968	normal	2	1	-0.261585	LaminB	1.433		7.0287	18.612	42.6344	88.468	normal	4	3	-0.0672687	LaminB	18.612
7.2096	3.837	12.4286	89.7143	normal	2	1	-0.245736	LaminB	3.837		7.3216	30.417	19.5833	98.25	normal	4	3	7.20593e-06	LaminB	30.417
7.2871	7.318	15.2102	91.4831	normal	2	1	-0.229887	LaminB	7.318		7.6144	28.349	22.4278	195.464	normal	4	3	0.0672601	LaminB	28.349
7.3646	11.779	18.7797	92.9146	normal	2	1	-0.214037	LaminB	11.779		7.9073	15.044	27.2156	136.499	normal	4	3	0.134536	LaminB	15.044
7.4422	15.73	17.6664	100.295	normal	2	1	-0.198167	LaminB	15.73		8.2002	2.167	24.06	34.533	normal	4	3	0.201812	LaminB	2.167
7.5197	13.781	18.8636	106.936	normal	2	1	-0.182318	LaminB	13.781		8.493	4.367	24.81	58.287	normal	4	3	0.269065	LaminB	4.367
7.5972	7.186	20.0146	107.803	normal	2	1	-0.166468	LaminB	7.186		8.7859	0.967	17.6111	37.539	normal	4	3	0.336341	LaminB	0.967
7.6747	1.596	18.4732	101.879	normal	2	1	-0.150619	LaminB	1.596		9.0787	4.7	35.8733	31.72	normal	4	3	0.403594	LaminB	4.7
7.7522	0.706	17.5883	95.5347	normal	2	1	-0.134769	LaminB	0.706		9.3716	15.019	25.98	36.6	normal	4	3	0.47087	LaminB	15.019
7.8298	5.203	17.1483	90.9761	normal	2	1	-0.118899	LaminB	5.203		9.6645	12.027	26.1133	47.894	normal	4	3	0.538146	LaminB	12.027
7.9073	11.442	16.4788	82.553	normal	2	1	-0.10305	LaminB	11.442		9.9573	6.77	15.4567	42.67	normal	4	3	0.605399	LaminB	6.77
7.9848	14.748	15.9042	73.0951	normal	2	1	-0.0872006	LaminB	14.748		10.2502	25.5	20.3167	31.361	normal	4	3	0.672674	LaminB	25.5
8.0623	15.801	17.2633	74.32	normal	2	1	-0.0713511	LaminB	15.801		10.5431	22.823	32.0633	12.464	normal	4	3	0.73995	LaminB	22.823
8.1399	14.296	19.2581	82.8543	normal	2	1	-0.0554812	LaminB	14.296		10.8359	20.64	31.1467	1.55	normal	4	3	0.807203	LaminB	20.64
8.2174	11.668	19.66	87.7419	normal	2	1	-0.0396318	LaminB	11.668		11.1288	33.262	15.8456	4.161	normal	4	3	0.874479	LaminB	33.262
8.2949	9.401	18.2295	87.058	normal	2	1	-0.0237823	LaminB	9.401		11.4216	43.213	25.4033	0.941	normal	4	3	0.941732	LaminB	43.213
8.3724	7.12	19.0508	90.9819	normal	2	1	-0.00793289	LaminB	7.12		11.7145	41.717	34.6	11.5	normal	4	3	1.00901	LaminB	41.717
8.45	5.055	19.7812	96.0185	normal	2	1	0.00793701	LaminB	5.055		12.0074	77.618	30.3422	13.992	normal	4	3	1.07628	LaminB	77.618
8.5275	4.945	20.7079	98.3661	normal	2	1	0.0237865	LaminB	4.945		12.3002	92.728	33.5722	42.268	normal	4	3	1.14354	LaminB	92.728
8.605	1.645	20.0204	95.1268	normal	2	1	0.0396359	LaminB	1.645		12.5931	80.113	16.4967	33.4	normal	4	3	1.21081	LaminB	80.113
8.6825	0.761	20.1426	94.718	normal	2	1	0.0554854	LaminB	0.761		12.886	49.32	9.9422	23.167	normal	4	3	1.27809	LaminB	49.32
8.76	0.768	21.1014	95.698	normal	2	1	0.0713348	LaminB	0.768		13.1788	13.789	7.0222	3.167	normal	4	3	1.34534	LaminB	13.789
8.8376	4.317	22.3917	93.6866	normal	2	1	0.0872047	LaminB	4.317		13.4717	1.537	4.36	0	normal	4	3	1.41262	LaminB	1.537
8.9151	9.999	24.1347	94.0661	normal	2	1	0.103054	LaminB	9.999		13.7645	0	0.6667	0	normal	4	3	1.47987	LaminB	0
8.9926	13.191	23.106	94.0553	normal	2	1	0.118904	LaminB	13.191		14.0574	0	2.1556	0	normal	4	3	1.54715	LaminB	0
9.0701	13.475	22.0315	93.4178	normal	2	1	0.134753	LaminB	13.475		14.3503	0	0.4933	0	normal	4	3	1.61442	LaminB	0
9.1477	13.767	22.4702	92.6082	normal	2	1	0.150623	LaminB	13.767		14.6431	0	0.5556	0	normal	4	3	1.68168	LaminB	0
9.2252	16.487	24.2653	93.3184	normal	2	1	0.166472	LaminB	16.487		0	0	2.7778	0	normal	4	3	-1.68168	H3K9me2	2.7778
9.3027	18.838	23.8636	95.5595	normal	2	1	0.182322	LaminB	18.838		0.2929	0	0.4933	0	normal	4	3	-1.61441	H3K9me2	0.4933
9.3802	19.091	22.5097	92.088	normal	2	1	0.198171	LaminB	19.091		0.5857	17.839	5.4889	0	normal	4	3	-1.54716	H3K9me2	5.4889
9.4577	14.378	21.9908	87.0659	normal	2	1	0.214021	LaminB	14.378		0.8786	67.049	8.8356	16.75	normal	4	3	-1.47988	H3K9me2	8.8356
9.5353	10.332	20.1382	80.3707	normal	2	1	0.229891	LaminB	10.332		1.1715	146.777	27.8633	47.383	normal	4	3	-1.4126	H3K9me2	27.8633
9.6128	8.245	20.2449	76.1429	normal	2	1	0.24574	LaminB	8.245		1.4643	99.067	68.7444	19.972	normal	4	3	-1.34535	H3K9me2	68.7444
9.6903	7.742	19.6632	72.2934	normal	2	1	0.26159	LaminB	7.742		1.7572	28.274	24.9444	1.686	normal	4	3	-1.27807	H3K9me2	24.9444
9.7678	9.677	18.563	76.7388	normal	2	1	0.277439	LaminB	9.677		2.05	15.52	21.4467	0	normal	4	3	-1.21082	H3K9me2	21.4467
9.8454	10.667	16.4612	87.9225	normal	2	1	0.293309	LaminB	10.667		2.3429	23.082	17.0811	0	normal	4	3	-1.14355	H3K9me2	17.0811
9.9229	11.088	15	93.01	normal	2	1	0.309158	LaminB	11.088		2.6358	25.978	12.7444	0.047	normal	4	3	-1.07627	H3K9me2	12.7444
10.0004	11.502	17.071	88.9647	normal	2	1	0.325008	LaminB	11.502		2.9286	10.417	24.8833	0.117	normal	4	3	-1.00902	H3K9me2	24.8833
10.0779	11.419	21.5558	80.6553	normal	2	1	0.340857	LaminB	11.419		3.2215	12.252	21.0522	33.794	normal	4	3	-0.941741	H3K9me2	21.0522
10.1554	9.983	22.3134	76.9739	normal	2	1	0.356707	LaminB	9.983		3.5144	22.161	12.5844	14.146	normal	4	3	-0.874465	H3K9me2	12.5844
10.233	8.42	19.4378	73.2571	normal	2	1	0.372577	LaminB	8.42		3.8072	20.74	15.1567	21.923	normal	4	3	-0.807212	H3K9me2	15.1567
10.3105	4.695	17.8741	67.4256	normal	2	1	0.388426	LaminB	4.695		4.1001	11.738	16.3233	20.056	normal	4	3	-0.739936	H3K9me2	16.3233
10.388	1.565	20.1797	66.9358	normal	2	1	0.404276	LaminB	1.565		4.3929	9.811	13.1111	2.672	normal	4	3	-0.672683	H3K9me2	13.1111
10.4655	0	22.1791	72.1205	normal	2	1	0.420125	LaminB	0		4.6858	8.92	12.2133	0	normal	4	3	-0.605407	H3K9me2	12.2133
10.5431	0	25.7113	74.109	normal	2	1	0.435995	LaminB	0		4.9787	1.632	23.4944	23.356	normal	4	3	-0.538131	H3K9me2	23.4944
10.6206	0	24.949	75.4848	normal	2	1	0.451844	LaminB	0		5.2715	5	21.1678	14.462	normal	4	3	-0.470878	H3K9me2	21.1678
10.6981	0	24.9742	76.5098	normal	2	1	0.467694	LaminB	0		5.5644	6	16.8667	27.217	normal	4	3	-0.403602	H3K9me2	16.8667
10.7756	0	25.7892	69.9782	normal	2	1	0.483543	LaminB	0		5.8573	1.039	30.6667	54.9	normal	4	3	-0.336326	H3K9me2	30.6667
10.8531	0	25.7138	66.1863	normal	2	1	0.499393	LaminB	0		6.1501	4.367	23.8133	72.842	normal	4	3	-0.269073	H3K9me2	23.8133
10.9307	0	22.5684	68.53	normal	2	1	0.515263	LaminB	0		6.443	0.78	33.91	76.427	normal	4	3	-0.201798	H3K9me2	33.91
11.0082	0	18.9631	69.4863	normal	2	1	0.531112	LaminB	0		6.7358	1.567	56.58	98.463	normal	4	3	-0.134545	H3K9me2	56.58
11.0857	0	18.3518	64.0583	normal	2	1	0.546961	LaminB	0		7.0287	18.612	42.6344	88.468	normal	4	3	-0.0672687	H3K9me2	42.6344
11.1632	0	21.4977	60.9433	normal	2	1	0.562811	LaminB	0		7.3216	30.417	19.5833	98.25	normal	4	3	7.20593e-06	H3K9me2	19.5833
11.2408	0	25.0696	65.2406	normal	2	1	0.578681	LaminB	0		7.6144	28.349	22.4278	195.464	normal	4	3	0.0672601	H3K9me2	22.4278
11.3183	0	28.112	70.3424	normal	2	1	0.59453	LaminB	0		7.9073	15.044	27.2156	136.499	normal	4	3	0.134536	H3K9me2	27.2156
11.3958	0.088	30.2341	68.8616	normal	2	1	0.61038	LaminB	0.088		8.2002	2.167	24.06	34.533	normal	4	3	0.201812	H3K9me2	24.06
11.4733	1.095	28.5152	65.1419	normal	2	1	0.626229	LaminB	1.095		8.493	4.367	24.81	58.287	normal	4	3	0.269065	H3K9me2	24.81
11.5509	3.041	25.5999	68.6476	normal	2	1	0.642099	LaminB	3.041		8.7859	0.967	17.6111	37.539	normal	4	3	0.336341	H3K9me2	17.6111
11.6284	5.82	25.0817	77.9041	normal	2	1	0.657949	LaminB	5.82		9.0787	4.7	35.8733	31.72	normal	4	3	0.403594	H3K9me2	35.8733
11.7059	7.837	25.1198	84.8487	normal	2	1	0.673798	LaminB	7.837		9.3716	15.019	25.98	36.6	normal	4	3	0.47087	H3K9me2	25.98
11.7834	9.57	30.2843	83.6452	normal	2	1	0.689647	LaminB	9.57		9.6645	12.027	26.1133	47.894	normal	4	3	0.538146	H3K9me2	26.1133
11.8609	10.355	34.5587	79.2013	normal	2	1	0.705497	LaminB	10.355		9.9573	6.77	15.4567	42.67	normal	4	3	0.605399	H3K9me2	15.4567
11.9385	6.52	34.435	76.871	normal	2	1	0.721367	LaminB	6.52		10.2502	25.5	20.3167	31.361	normal	4	3	0.672674	H3K9me2	20.3167
12.016	1.592	32.8571	73.2041	normal	2	1	0.737216	LaminB	1.592		10.5431	22.823	32.0633	12.464	normal	4	3	0.73995	H3K9me2	32.0633
12.0935	0.025	31.5023	67.8907	normal	2	1	0.753066	LaminB	0.025		10.8359	20.64	31.1467	1.55	normal	4	3	0.807203	H3K9me2	31.1467
12.171	0	28.5111	65.8217	normal	2	1	0.768915	LaminB	0		11.1288	33.262	15.8456	4.161	normal	4	3	0.874479	H3K9me2	15.8456
12.2486	0	25.3383	69.6087	normal	2	1	0.784785	LaminB	0		11.4216	43.213	25.4033	0.941	normal	4	3	0.941732	H3K9me2	25.4033
12.3261	0	26.6131	75.5989	normal	2	1	0.800634	LaminB	0		11.7145	41.717	34.6	11.5	normal	4	3	1.00901	H3K9me2	34.6
12.4036	0	31.4977	78.7327	normal	2	1	0.816484	LaminB	0		12.0074	77.618	30.3422	13.992	normal	4	3	1.07628	H3K9me2	30.3422
12.4811	0	37.1842	83.7555	normal	2	1	0.832333	LaminB	0		12.3002	92.728	33.5722	42.268	normal	4	3	1.14354	H3K9me2	33.5722
12.5586	0	41.5272	90.9871	normal	2	1	0.848183	LaminB	0		12.5931	80.113	16.4967	33.4	normal	4	3	1.21081	H3K9me2	16.4967
12.6362	0	39.2368	85.9084	normal	2	1	0.864053	LaminB	0		12.886	49.32	9.9422	23.167	normal	4	3	1.27809	H3K9me2	9.9422
12.7137	0	34.4557	79.4367	normal	2	1	0.879902	LaminB	0		13.1788	13.789	7.0222	3.167	normal	4	3	1.34534	H3K9me2	7.0222
12.7912	0	33.2414	86.5915	normal	2	1	0.895752	LaminB	0		13.4717	1.537	4.36	0	normal	4	3	1.41262	H3K9me2	4.36
12.8687	0	37.2462	97.2856	normal	2	1	0.911601	LaminB	0		13.7645	0	0.6667	0	normal	4	3	1.47987	H3K9me2	0.6667
12.9463	0	41.8857	96.4754	normal	2	1	0.927471	LaminB	0		14.0574	0	2.1556	0	normal	4	3	1.54715	H3K9me2	2.1556
13.0238	0	41.0125	87.8325	normal	2	1	0.94332	LaminB	0		14.3503	0	0.4933	0	normal	4	3	1.61442	H3K9me2	0.4933
13.1013	0	37.0347	84.585	normal	2	1	0.95917	LaminB	0		14.6431	0	0.5556	0	normal	4	3	1.68168	H3K9me2	0.5556
13.1788	0.463	34.7355	89.5281	normal	2	1	0.975019	LaminB	0.463		0	6	7	6.25	normal	5	1	-1.65692	LaminB	6
13.2563	1.369	35.0509	93.0509	normal	2	1	0.990869	LaminB	1.369		0.29286	6.53	4	2.591	normal	5	1	-1.5565	LaminB	6.53
13.3339	0.679	34.0121	90.0941	normal	2	1	1.00674	LaminB	0.679		0.58573	19.452	9.312	54.629	normal	5	1	-1.45608	LaminB	19.452
13.4114	0	32.5207	81.3386	normal	2	1	1.02259	LaminB	0		0.87859	82.618	33.561	161.66	normal	5	1	-1.35566	LaminB	82.618
13.4889	0	29.7963	73.8913	normal	2	1	1.03844	LaminB	0		1.17145	94.089	47.607	79.812	normal	5	1	-1.25524	LaminB	94.089
13.5664	0.037	31.2653	70.2601	normal	2	1	1.05429	LaminB	0.037		1.46431	69.238	50	44.926	normal	5	1	-1.15482	LaminB	69.238
13.644	1.602	33.0556	74.8427	normal	2	1	1.07016	LaminB	1.602		1.75718	35.651	54.589	50.025	normal	5	1	-1.0544	LaminB	35.651
13.7215	8.534	35.8089	88.4836	normal	2	1	1.08601	LaminB	8.534		2.05004	20.8	65.379	84.848	normal	5	1	-0.953983	LaminB	20.8
13.799	14.158	35.9346	94.8903	normal	2	1	1.10186	LaminB	14.158		2.3429	23.363	65.983	122.968	normal	5	1	-0.853565	LaminB	23.363
13.8765	15.858	35.4236	85.6363	normal	2	1	1.11771	LaminB	15.858		2.63576	15.246	66.332	101.426	normal	5	1	-0.753146	LaminB	15.246
13.954	13.104	36	76.1344	normal	2	1	1.13355	LaminB	13.104		2.92863	12.524	48.107	84.687	normal	5	1	-0.652724	LaminB	12.524
14.0316	10.175	36	73.3108	normal	2	1	1.14942	LaminB	10.175		3.22149	13.167	31.472	64.722	normal	5	1	-0.552306	LaminB	13.167
14.1091	7.488	34.8387	70.8387	normal	2	1	1.16527	LaminB	7.488		3.51435	16.731	43.426	108.233	normal	5	1	-0.451888	LaminB	16.731
14.1866	4.629	34.2049	73.522	normal	2	1	1.18112	LaminB	4.629		3.80722	19.107	82.124	105.569	normal	5	1	-0.351466	LaminB	19.107
14.2641	4.018	35.8773	79.3495	normal	2	1	1.19697	LaminB	4.018		4.10008	22.076	75.747	116.989	normal	5	1	-0.251048	LaminB	22.076
14.3417	4.572	37.3548	77.9971	normal	2	1	1.21284	LaminB	4.572		4.39294	16.03	75.571	118.367	normal	5	1	-0.150629	LaminB	16.03
14.4192	5.143	38.4082	76.3061	normal	2	1	1.22869	LaminB	5.143		4.6858	22.947	65.742	83.615	normal	5	1	-0.0502109	LaminB	22.947
14.4967	4.258	38.6217	80.2515	normal	2	1	1.24454	LaminB	4.258		4.97867	18.644	52.162	43.852	normal	5	1	0.0502109	LaminB	18.644
14.5742	0.826	37.857	87.0886	normal	2	1	1.26039	LaminB	0.826		5.27153	12.367	56.059	13.573	normal	5	1	0.150629	LaminB	12.367
14.6518	0	38.0812	80.8606	normal	2	1	1.27626	LaminB	0		5.56439	22.3	69.344	68.139	normal	5	1	0.251048	LaminB	22.3
14.7293	0	40.3697	69.8931	normal	2	1	1.29211	LaminB	0		5.85725	25.154	77.296	141.552	normal	5	1	0.351466	LaminB	25.154
14.8068	3.598	39.0053	66.7697	normal	2	1	1.30796	LaminB	3.598		6.15012	12.115	55.998	120.439	normal	5	1	0.451888	LaminB	12.115
14.8843	10.269	34.518	79.6866	normal	2	1	1.32381	LaminB	10.269		6.44298	9.139	81.417	65	normal	5	1	0.552306	LaminB	9.139
14.9618	15.046	32.0637	95.7566	normal	2	1	1.33966	LaminB	15.046		6.73584	11.629	70.17	22.829	normal	5	1	0.652724	LaminB	11.629
15.0394	18.029	34.6267	97.9885	normal	2	1	1.35553	LaminB	18.029		7.02871	14.981	41.317	14.638	normal	5	1	0.753146	LaminB	14.981
15.1169	19.006	37.1364	91.7469	normal	2	1	1.37138	LaminB	19.006		7.32157	28.82	32.357	21.258	normal	5	1	0.853565	LaminB	28.82
15.1944	21.068	39.8616	87.3611	normal	2	1	1.38723	LaminB	21.068		7.61443	20.203	61.498	17.178	normal	5	1	0.953983	LaminB	20.203
15.2719	27.684	43.7375	87.4963	normal	2	1	1.40308	LaminB	27.684		7.90729	24.6	103.953	47.893	normal	5	1	1.0544	LaminB	24.6
15.3495	38.679	44.403	89.592	normal	2	1	1.41895	LaminB	38.679		8.20016	84.207	129.087	37.461	normal	5	1	1.15482	LaminB	84.207
15.427	53.557	41.4845	90.4673	normal	2	1	1.4348	LaminB	53.557		8.49302	140.636	87.568	2.775	normal	5	1	1.25524	LaminB	140.636
15.5045	69.726	38.765	92.6592	normal	2	1	1.45065	LaminB	69.726		8.78588	54.034	25.051	0	normal	5	1	1.35566	LaminB	54.034
15.582	85.658	35.7705	95.0129	normal	2	1	1.4665	LaminB	85.658		9.07874	5.271	8.282	0	normal	5	1	1.45608	LaminB	5.271
15.6595	101.227	34.0703	88.2408	normal	2	1	1.48234	LaminB	101.227		9.37161	5.545	0.225	0	normal	5	1	1.5565	LaminB	5.545
15.7371	113.852	35.4381	78.6909	normal	2	1	1.49821	LaminB	113.852		9.66447	2.5	0.667	0	normal	5	1	1.65692	LaminB	2.5
15.8146	120.507	35.398	68.8081	normal	2	1	1.51406	LaminB	120.507		0	6	7	6.25	normal	5	1	-1.65692	H3K9me2	7
15.8921	117.185	30.9724	53.8262	normal	2	1	1.52991	LaminB	117.185		0.29286	6.53	4	2.591	normal	5	1	-1.5565	H3K9me2	4
15.9696	110.371	26.4747	46.6443	normal	2	1	1.54576	LaminB	110.371		0.58573	19.452	9.312	54.629	normal	5	1	-1.45608	H3K9me2	9.312
16.0472	101.604	23.1567	45.4101	normal	2	1	1.56163	LaminB	101.604		0.87859	82.618	33.561	161.66	normal	5	1	-1.35566	H3K9me2	33.561
16.1247	90.507	18.3502	41.4882	normal	2	1	1.57748	LaminB	90.507		1.17145	94.089	47.607	79.812	normal	5	1	-1.25524	H3K9me2	47.607
16.2022	77.834	12.1659	35.4608	normal	2	1	1.59333	LaminB	77.834		1.46431	69.238	50	44.926	normal	5	1	-1.15482	H3K9me2	50
16.2797	60.484	8.6015	32.001	normal	2	1	1.60918	LaminB	60.484		1.75718	35.651	54.589	50.025	normal	5	1	-1.0544	H3K9me2	54.589
16.3572	44.135	6.5346	32.7894	normal	2	1	1.62503	LaminB	44.135		2.05004	20.8	65.379	84.848	normal	5	1	-0.953983	H3K9me2	65.379
16.4348	29.928	7.4747	31.8069	normal	2	1	1.6409	LaminB	29.928		2.3429	23.363	65.983	122.968	normal	5	1	-0.853565	H3K9me2	65.983
16.5123	20.23	10.8848	31.1637	normal	2	1	1.65675	LaminB	20.23		2.63576	15.246	66.332	101.426	normal	5	1	-0.753146	H3K9me2	66.332
16.5898	15.056	13.4424	31.5214	normal	2	1	1.6726	LaminB	15.056		2.92863	12.524	48.107	84.687	normal	5	1	-0.652724	H3K9me2	48.107
16.6673	14.859	14.0691	28.4164	normal	2	1	1.68845	LaminB	14.859		3.22149	13.167	31.472	64.722	normal	5	1	-0.552306	H3K9me2	31.472
16.7449	18.12	10.3592	28.2851	normal	2	1	1.70432	LaminB	18.12		3.51435	16.731	43.426	108.233	normal	5	1	-0.451888	H3K9me2	43.426
16.8224	21	5	33	normal	2	1	1.72017	LaminB	21		3.80722	19.107	82.124	105.569	normal	5	1	-0.351466	H3K9me2	82.124
0	21	20	15	normal	2	1	-1.72016	H3K9me2	20		4.10008	22.076	75.747	116.989	normal	5	1	-0.251048	H3K9me2	75.747
0.0775	23.76	21.1246	15.359	normal	2	1	-1.70431	H3K9me2	21.1246		4.39294	16.03	75.571	118.367	normal	5	1	-0.150629	H3K9me2	75.571
0.155	29.397	20.4885	21.589	normal	2	1	-1.68847	H3K9me2	20.4885		4.6858	22.947	65.742	83.615	normal	5	1	-0.0502109	H3K9me2	65.742
0.2326	32.884	19.8664	29.1624	normal	2	1	-1.6726	H3K9me2	19.8664		4.97867	18.644	52.162	43.852	normal	5	1	0.0502109	H3K9me2	52.162
0.3101	34.712	17.7339	32.5678	normal	2	1	-1.65675	H3K9me2	17.7339		5.27153	12.367	56.059	13.573	normal	5	1	0.150629	H3K9me2	56.059
0.3876	36.263	15.7373	34.123	normal	2	1	-1.6409	H3K9me2	15.7373		5.56439	22.3	69.344	68.139	normal	5	1	0.251048	H3K9me2	69.344
0.4651	40.667	16.1152	38.1091	normal	2	1	-1.62505	H3K9me2	16.1152		5.85725	25.154	77.296	141.552	normal	5	1	0.351466	H3K9me2	77.296
0.5427	49.806	17.3434	43.7627	normal	2	1	-1.60918	H3K9me2	17.3434		6.15012	12.115	55.998	120.439	normal	5	1	0.451888	H3K9me2	55.998
0.6202	62.323	17	46.7931	normal	2	1	-1.59333	H3K9me2	17		6.44298	9.139	81.417	65	normal	5	1	0.552306	H3K9me2	81.417
0.6977	79.255	17.8077	50.02	normal	2	1	-1.57748	H3K9me2	17.8077		6.73584	11.629	70.17	22.829	normal	5	1	0.652724	H3K9me2	70.17
0.7752	97.16	20.8876	58.4324	normal	2	1	-1.56163	H3K9me2	20.8876		7.02871	14.981	41.317	14.638	normal	5	1	0.753146	H3K9me2	41.317
0.8527	112.784	24.5668	70.6235	normal	2	1	-1.54578	H3K9me2	24.5668		7.32157	28.82	32.357	21.258	normal	5	1	0.853565	H3K9me2	32.357
0.9303	120.369	27.3536	85.3238	normal	2	1	-1.52991	H3K9me2	27.3536		7.61443	20.203	61.498	17.178	normal	5	1	0.953983	H3K9me2	61.498
1.0078	112.609	30.9457	100.214	normal	2	1	-1.51406	H3K9me2	30.9457		7.90729	24.6	103.953	47.893	normal	5	1	1.0544	H3K9me2	103.953
1.0853	98.852	33.9032	107.465	normal	2	1	-1.49821	H3K9me2	33.9032		8.20016	84.207	129.087	37.461	normal	5	1	1.15482	H3K9me2	129.087
1.1628	86.041	33.4067	104.451	normal	2	1	-1.48236	H3K9me2	33.4067		8.49302	140.636	87.568	2.775	normal	5	1	1.25524	H3K9me2	87.568
1.2404	73.542	31.4978	91.3401	normal	2	1	-1.46649	H3K9me2	31.4978		8.78588	54.034	25.051	0	normal	5	1	1.35566	H3K9me2	25.051
1.3179	64.908	30.1399	82.4212	normal	2	1	-1.45064	H3K9me2	30.1399		9.07874	5.271	8.282	0	normal	5	1	1.45608	H3K9me2	8.282
1.3954	58.087	30.337	85.1659	normal	2	1	-1.43479	H3K9me2	30.337		9.37161	5.545	0.225	0	normal	5	1	1.5565	H3K9me2	0.225
1.4729	54.323	33.6959	94.4709	normal	2	1	-1.41894	H3K9me2	33.6959		9.66447	2.5	0.667	0	normal	5	1	1.65692	H3K9me2	0.667
1.5504	50.893	35.4444	100.039	normal	2	1	-1.40309	H3K9me2	35.4444		0	0	2	0	normal	5	2	-1.67244	LaminB	0
1.628	46.716	30.8616	101.094	normal	2	1	-1.38722	H3K9me2	30.8616		0.2929	0	3.7103	0	normal	5	2	-1.59279	LaminB	0
1.7055	43.908	24.4931	104.945	normal	2	1	-1.37137	H3K9me2	24.4931		0.5857	1.412	6.2648	0	normal	5	2	-1.51316	LaminB	1.412
1.783	41.253	22.962	103.86	normal	2	1	-1.35552	H3K9me2	22.962		0.8786	12.33	6.6395	0	normal	5	2	-1.43351	LaminB	12.33
1.8605	34.696	22.2375	95.1282	normal	2	1	-1.33968	H3K9me2	22.2375		1.1715	19.089	7.5704	2.016	normal	5	2	-1.35386	LaminB	19.089
1.9381	26.06	22.5788	90.8553	normal	2	1	-1.32381	H3K9me2	22.5788		1.4643	89.284	5.1756	79.553	normal	5	2	-1.27424	LaminB	89.284
2.0156	20.614	24.2435	93.9383	normal	2	1	-1.30796	H3K9me2	24.2435		1.7572	136.659	24.7965	124.23	normal	5	2	-1.19459	LaminB	136.659
2.0931	15.993	24.3881	99.2396	normal	2	1	-1.29211	H3K9me2	24.3881		2.05	51.747	36.0741	193.926	normal	5	2	-1.11497	LaminB	51.747
2.1706	13.827	23.9521	102.323	normal	2	1	-1.27626	H3K9me2	23.9521		2.3429	14.762	38.0819	144.461	normal	5	2	-1.03532	LaminB	14.762
2.2482	12.166	22.205	99.1946	normal	2	1	-1.26039	H3K9me2	22.205		2.6358	14.776	27.4626	92.041	normal	5	2	-0.955669	LaminB	14.776
2.3257	9.609	17.846	85.0771	normal	2	1	-1.24454	H3K9me2	17.846		2.9286	7.164	13.498	72.429	normal	5	2	-0.876046	LaminB	7.164
2.4032	8.163	15.1633	78.3061	normal	2	1	-1.22869	H3K9me2	15.1633		3.2215	5.317	7.5621	55.964	normal	5	2	-0.796396	LaminB	5.317
2.4807	7.882	13.955	83.7788	normal	2	1	-1.21284	H3K9me2	13.955		3.5144	2.787	6.9456	30.895	normal	5	2	-0.716746	LaminB	2.787
2.5582	7.661	14.3473	95.5405	normal	2	1	-1.19699	H3K9me2	14.3473		3.8072	3.52	6.2882	34.736	normal	5	2	-0.637124	LaminB	3.52
2.6358	7.594	14.8458	98.7193	normal	2	1	-1.18112	H3K9me2	14.8458		4.1001	10.148	6.6173	32.571	normal	5	2	-0.557474	LaminB	10.148
2.7133	6.419	15	95.1727	normal	2	1	-1.16527	H3K9me2	15		4.3929	12.865	8.2268	79.773	normal	5	2	-0.477851	LaminB	12.865
2.7908	2.881	15.9652	97.3343	normal	2	1	-1.14942	H3K9me2	15.9652		4.6858	25.144	14.6276	161.19	normal	5	2	-0.398201	LaminB	25.144
2.8683	0.045	17.8375	101.258	normal	2	1	-1.13357	H3K9me2	17.8375		4.9787	47.654	16.7755	205.287	normal	5	2	-0.318551	LaminB	47.654
2.9459	0	18.5409	90.7705	normal	2	1	-1.1177	H3K9me2	18.5409		5.2715	54.114	14.8571	223.332	normal	5	2	-0.238928	LaminB	54.114
3.0234	0.092	16.6858	79.6057	normal	2	1	-1.10185	H3K9me2	16.6858		5.5644	44.407	24.9839	193.842	normal	5	2	-0.159278	LaminB	44.407
3.1009	2.386	15.2304	77.7985	normal	2	1	-1.086	H3K9me2	15.2304		5.8573	32.128	30.1293	146.433	normal	5	2	-0.0796279	LaminB	32.128
3.1784	11.795	15.9862	82.3942	normal	2	1	-1.07015	H3K9me2	15.9862		6.1501	22.333	23.1667	116	normal	5	2	-5.05927e-06	LaminB	22.333
3.2559	15.201	14.9355	83.2029	normal	2	1	-1.0543	H3K9me2	14.9355		6.443	11.163	17.4483	78.821	normal	5	2	0.079645	LaminB	11.163
3.3335	12.269	11.5586	84.3715	normal	2	1	-1.03843	H3K9me2	11.5586		6.7358	3.963	12.5402	26.31	normal	5	2	0.159268	LaminB	3.963
3.411	7.724	10.4404	88.3378	normal	2	1	-1.02258	H3K9me2	10.4404		7.0287	0.17	17.7409	48.731	normal	5	2	0.238918	LaminB	0.17
3.4885	3.936	12.0461	86.0281	normal	2	1	-1.00673	H3K9me2	12.0461		7.3216	0	17.5926	67.618	normal	5	2	0.318568	LaminB	0
3.566	1.101	13.4653	89.0599	normal	2	1	-0.990885	H3K9me2	13.4653		7.6144	2.524	11.7128	36.159	normal	5	2	0.398191	LaminB	2.524
3.6436	0.24	13.7078	89.9004	normal	2	1	-0.975015	H3K9me2	13.7078		7.9073	5.306	11.1837	24.092	normal	5	2	0.477841	LaminB	5.306
3.7211	0	13.1491	90.315	normal	2	1	-0.959166	H3K9me2	13.1491		8.2002	3.148	8.9506	38.809	normal	5	2	0.557491	LaminB	3.148
3.7986	0	13.3746	97.8793	normal	2	1	-0.943316	H3K9me2	13.3746		8.493	1.851	10.9841	134.301	normal	5	2	0.637113	LaminB	1.851
3.8761	0	13.8387	102.672	normal	2	1	-0.927467	H3K9me2	13.8387		8.7859	0	16	221.954	normal	5	2	0.716763	LaminB	0
3.9536	0	15.4135	96.3963	normal	2	1	-0.911617	H3K9me2	15.4135		9.0787	5.146	16.9534	209.654	normal	5	2	0.796386	LaminB	5.146
4.0312	0	14.7844	85.8035	normal	2	1	-0.895748	H3K9me2	14.7844		9.3716	14.468	19.4646	181.018	normal	5	2	0.876036	LaminB	14.468
4.1087	0	12.8776	82.7153	normal	2	1	-0.879898	H3K9me2	12.8776		9.6645	9.802	33.1621	108.58	normal	5	2	0.955686	LaminB	9.802
4.1862	0	11.167	80.985	normal	2	1	-0.864049	H3K9me2	11.167		9.9573	8.039	52.9761	94.559	normal	5	2	1.03531	LaminB	8.039
4.2637	0	10.024	79.5198	normal	2	1	-0.848199	H3K9me2	10.024		10.2502	16.728	20.2037	60.426	normal	5	2	1.11496	LaminB	16.728
4.3413	0	11.924	83.4672	normal	2	1	-0.832329	H3K9me2	11.924		10.5431	26.434	29.4983	84.844	normal	5	2	1.19461	LaminB	26.434
4.4188	0	13.3989	88.4936	normal	2	1	-0.81648	H3K9me2	13.3989		10.8359	57.244	49.2648	99.877	normal	5	2	1.27423	LaminB	57.244
4.4963	0	13.4842	89.2867	normal	2	1	-0.80063	H3K9me2	13.4842		11.1288	137.17	50.9749	105.667	normal	5	2	1.35388	LaminB	137.17
4.5738	0	12.7485	85.3709	normal	2	1	-0.784781	H3K9me2	12.7485		11.4216	101.241	17.0952	34.235	normal	5	2	1.4335	LaminB	101.241
4.6513	0	11.5314	78.7687	normal	2	1	-0.768931	H3K9me2	11.5314		11.7145	17.767	5.5127	0	normal	5	2	1.51315	LaminB	17.767
4.7289	0	12.0507	77.593	normal	2	1	-0.753062	H3K9me2	12.0507		12.0074	1.324	0.8823	0	normal	5	2	1.5928	LaminB	1.324
4.8064	0	12.2449	89.4082	normal	2	1	-0.737212	H3K9me2	12.2449		12.3002	0	1.1111	0	normal	5	2	1.67243	LaminB	0
4.8839	0	12.0687	100.634	normal	2	1	-0.721363	H3K9me2	12.0687		0	0	2	0	normal	5	2	-1.67244	H3K9me2	2
4.9614	0	11.6313	106.302	normal	2	1	-0.705513	H3K9me2	11.6313		0.2929	0	3.7103	0	normal	5	2	-1.59279	H3K9me2	3.7103
5.039	0	10.4608	107.89	normal	2	1	-0.689643	H3K9me2	10.4608		0.5857	1.412	6.2648	0	normal	5	2	-1.51316	H3K9me2	6.2648
5.1165	0	7.8525	103.41	normal	2	1	-0.673794	H3K9me2	7.8525		0.8786	12.33	6.6395	0	normal	5	2	-1.43351	H3K9me2	6.6395
5.194	0	6	92.0049	normal	2	1	-0.657944	H3K9me2	6		1.1715	19.089	7.5704	2.016	normal	5	2	-1.35386	H3K9me2	7.5704
5.2715	0	6	91.37	normal	2	1	-0.642095	H3K9me2	6		1.4643	89.284	5.1756	79.553	normal	5	2	-1.27424	H3K9me2	5.1756
5.3491	0	6.1475	98.5668	normal	2	1	-0.626225	H3K9me2	6.1475		1.7572	136.659	24.7965	124.23	normal	5	2	-1.19459	H3K9me2	24.7965
5.4266	0	7.0656	94.1946	normal	2	1	-0.610376	H3K9me2	7.0656		2.05	51.747	36.0741	193.926	normal	5	2	-1.11497	H3K9me2	36.0741
5.5041	0	6.341	87.099	normal	2	1	-0.594526	H3K9me2	6.341		2.3429	14.762	38.0819	144.461	normal	5	2	-1.03532	H3K9me2	38.0819
5.5816	0	7.7972	87.3825	normal	2	1	-0.578677	H3K9me2	7.7972		2.6358	14.776	27.4626	92.041	normal	5	2	-0.955669	H3K9me2	27.4626
5.6591	0	7.9355	84.9124	normal	2	1	-0.562827	H3K9me2	7.9355		2.9286	7.164	13.498	72.429	normal	5	2	-0.876046	H3K9me2	13.498
5.7367	0	7.9664	74.8834	normal	2	1	-0.546957	H3K9me2	7.9664		3.2215	5.317	7.5621	55.964	normal	5	2	-0.796396	H3K9me2	7.5621
5.8142	0	9.0435	66.7393	normal	2	1	-0.531108	H3K9me2	9.0435		3.5144	2.787	6.9456	30.895	normal	5	2	-0.716746	H3K9me2	6.9456
5.8917	0	9.6606	66.7045	normal	2	1	-0.515258	H3K9me2	9.6606		3.8072	3.52	6.2882	34.736	normal	5	2	-0.637124	H3K9me2	6.2882
5.9692	0	10.7763	69.3621	normal	2	1	-0.499409	H3K9me2	10.7763		4.1001	10.148	6.6173	32.571	normal	5	2	-0.557474	H3K9me2	6.6173
6.0468	0.51	11.5023	70.8559	normal	2	1	-0.483539	H3K9me2	11.5023		4.3929	12.865	8.2268	79.773	normal	5	2	-0.477851	H3K9me2	8.2268
6.1243	1.594	9.6498	73.4561	normal	2	1	-0.46769	H3K9me2	9.6498		4.6858	25.144	14.6276	161.19	normal	5	2	-0.398201	H3K9me2	14.6276
6.2018	2.36	8.945	74.1448	normal	2	1	-0.45184	H3K9me2	8.945		4.9787	47.654	16.7755	205.287	normal	5	2	-0.318551	H3K9me2	16.7755
6.2793	0.381	11.0968	72.8477	normal	2	1	-0.435991	H3K9me2	11.0968		5.2715	54.114	14.8571	223.332	normal	5	2	-0.238928	H3K9me2	14.8571
6.3568	0.000637	14.8387	74.8268	normal	2	1	-0.420141	H3K9me2	14.8387		5.5644	44.407	24.9839	193.842	normal	5	2	-0.159278	H3K9me2	24.9839
6.4344	0	18.6679	74.2983	normal	2	1	-0.404271	H3K9me2	18.6679		5.8573	32.128	30.1293	146.433	normal	5	2	-0.0796279	H3K9me2	30.1293
6.5119	0	18.9147	76.1322	normal	2	1	-0.388422	H3K9me2	18.9147		6.1501	22.333	23.1667	116	normal	5	2	-5.05927e-06	H3K9me2	23.1667
6.5894	0.733	16.1011	78.3302	normal	2	1	-0.372572	H3K9me2	16.1011		6.443	11.163	17.4483	78.821	normal	5	2	0.079645	H3K9me2	17.4483
6.6669	4.295	11.7051	74.9001	normal	2	1	-0.356723	H3K9me2	11.7051		6.7358	3.963	12.5402	26.31	normal	5	2	0.159268	H3K9me2	12.5402
6.7445	7.025	9.8544	74.1392	normal	2	1	-0.340853	H3K9me2	9.8544		7.0287	0.17	17.7409	48.731	normal	5	2	0.238918	H3K9me2	17.7409
6.822	5.462	11.4003	79.3189	normal	2	1	-0.325004	H3K9me2	11.4003		7.3216	0	17.5926	67.618	normal	5	2	0.318568	H3K9me2	17.5926
6.8995	2.083	13.6683	82.2627	normal	2	1	-0.309154	H3K9me2	13.6683		7.6144	2.524	11.7128	36.159	normal	5	2	0.398191	H3K9me2	11.7128
6.977	0.003	15.7147	84.1718	normal	2	1	-0.293305	H3K9me2	15.7147		7.9073	5.306	11.1837	24.092	normal	5	2	0.477841	H3K9me2	11.1837
7.0545	0.565	15.3392	89.0031	normal	2	1	-0.277455	H3K9me2	15.3392		8.2002	3.148	8.9506	38.809	normal	5	2	0.557491	H3K9me2	8.9506
7.1321	1.433	13.1751	89.0968	normal	2	1	-0.261585	H3K9me2	13.1751		8.493	1.851	10.9841	134.301	normal	5	2	0.637113	H3K9me2	10.9841
7.2096	3.837	12.4286	89.7143	normal	2	1	-0.245736	H3K9me2	12.4286		8.7859	0	16	221.954	normal	5	2	0.716763	H3K9me2	16
7.2871	7.318	15.2102	91.4831	normal	2	1	-0.229887	H3K9me2	15.2102		9.0787	5.146	16.9534	209.654	normal	5	2	0.796386	H3K9me2	16.9534
7.3646	11.779	18.7797	92.9146	normal	2	1	-0.214037	H3K9me2	18.7797		9.3716	14.468	19.4646	181.018	normal	5	2	0.876036	H3K9me2	19.4646
7.4422	15.73	17.6664	100.295	normal	2	1	-0.198167	H3K9me2	17.6664		9.6645	9.802	33.1621	108.58	normal	5	2	0.955686	H3K9me2	33.1621
7.5197	13.781	18.8636	106.936	normal	2	1	-0.182318	H3K9me2	18.8636		9.9573	8.039	52.9761	94.559	normal	5	2	1.03531	H3K9me2	52.9761
7.5972	7.186	20.0146	107.803	normal	2	1	-0.166468	H3K9me2	20.0146		10.2502	16.728	20.2037	60.426	normal	5	2	1.11496	H3K9me2	20.2037
7.6747	1.596	18.4732	101.879	normal	2	1	-0.150619	H3K9me2	18.4732		10.5431	26.434	29.4983	84.844	normal	5	2	1.19461	H3K9me2	29.4983
7.7522	0.706	17.5883	95.5347	normal	2	1	-0.134769	H3K9me2	17.5883		10.8359	57.244	49.2648	99.877	normal	5	2	1.27423	H3K9me2	49.2648
7.8298	5.203	17.1483	90.9761	normal	2	1	-0.118899	H3K9me2	17.1483		11.1288	137.17	50.9749	105.667	normal	5	2	1.35388	H3K9me2	50.9749
7.9073	11.442	16.4788	82.553	normal	2	1	-0.10305	H3K9me2	16.4788		11.4216	101.241	17.0952	34.235	normal	5	2	1.4335	H3K9me2	17.0952
7.9848	14.748	15.9042	73.0951	normal	2	1	-0.0872006	H3K9me2	15.9042		11.7145	17.767	5.5127	0	normal	5	2	1.51315	H3K9me2	5.5127
8.0623	15.801	17.2633	74.32	normal	2	1	-0.0713511	H3K9me2	17.2633		12.0074	1.324	0.8823	0	normal	5	2	1.5928	H3K9me2	0.8823
8.1399	14.296	19.2581	82.8543	normal	2	1	-0.0554812	H3K9me2	19.2581		12.3002	0	1.1111	0	normal	5	2	1.67243	H3K9me2	1.1111
8.2174	11.668	19.66	87.7419	normal	2	1	-0.0396318	H3K9me2	19.66		0	0	2.3333	0	normal	5	3	-1.65231	LaminB	0
8.2949	9.401	18.2295	87.058	normal	2	1	-0.0237823	H3K9me2	18.2295		0.29286	0	4	2.754	normal	5	3	-1.54571	LaminB	0
8.3724	7.12	19.0508	90.9819	normal	2	1	-0.00793289	H3K9me2	19.0508		0.58573	2.821	5.7838	19.687	normal	5	3	-1.4391	LaminB	2.821
8.45	5.055	19.7812	96.0185	normal	2	1	0.00793701	H3K9me2	19.7812		0.87859	24.814	15.8373	7.881	normal	5	3	-1.3325	LaminB	24.814
8.5275	4.945	20.7079	98.3661	normal	2	1	0.0237865	H3K9me2	20.7079		1.17145	123.143	19.4703	87.218	normal	5	3	-1.2259	LaminB	123.143
8.605	1.645	20.0204	95.1268	normal	2	1	0.0396359	H3K9me2	20.0204		1.46431	109.253	32.8685	164.762	normal	5	3	-1.11931	LaminB	109.253
8.6825	0.761	20.1426	94.718	normal	2	1	0.0554854	H3K9me2	20.1426		1.75718	61.297	31.2751	214.393	normal	5	3	-1.0127	LaminB	61.297
8.76	0.768	21.1014	95.698	normal	2	1	0.0713348	H3K9me2	21.1014		2.05004	27.574	18.3245	163.493	normal	5	3	-0.906103	LaminB	27.574
8.8376	4.317	22.3917	93.6866	normal	2	1	0.0872047	H3K9me2	22.3917		2.3429	17.263	21.7629	124.874	normal	5	3	-0.799503	LaminB	17.263
8.9151	9.999	24.1347	94.0661	normal	2	1	0.103054	H3K9me2	24.1347		2.63576	17.457	15.2207	82.467	normal	5	3	-0.692904	LaminB	17.457
8.9926	13.191	23.106	94.0553	normal	2	1	0.118904	H3K9me2	23.106		2.92863	5.252	13.1614	132.694	normal	5	3	-0.586301	LaminB	5.252
9.0701	13.475	22.0315	93.4178	normal	2	1	0.134753	H3K9me2	22.0315		3.22149	9.365	19.1629	178.521	normal	5	3	-0.479702	LaminB	9.365
9.1477	13.767	22.4702	92.6082	normal	2	1	0.150623	H3K9me2	22.4702		3.51435	10.552	20.5531	174.246	normal	5	3	-0.373102	LaminB	10.552
9.2252	16.487	24.2653	93.3184	normal	2	1	0.166472	H3K9me2	24.2653		3.80722	0.586	14.3489	152.17	normal	5	3	-0.266499	LaminB	0.586
9.3027	18.838	23.8636	95.5595	normal	2	1	0.182322	H3K9me2	23.8636		4.10008	0.268	20	186.766	normal	5	3	-0.1599	LaminB	0.268
9.3802	19.091	22.5097	92.088	normal	2	1	0.198171	H3K9me2	22.5097		4.39294	0.769	19.7825	223.405	normal	5	3	-0.0533005	LaminB	0.769
9.4577	14.378	21.9908	87.0659	normal	2	1	0.214021	H3K9me2	21.9908		4.6858	3.755	16.3967	221.129	normal	5	3	0.0532989	LaminB	3.755
9.5353	10.332	20.1382	80.3707	normal	2	1	0.229891	H3K9me2	20.1382		4.97867	6.71	21.0652	163.611	normal	5	3	0.159902	LaminB	6.71
9.6128	8.245	20.2449	76.1429	normal	2	1	0.24574	H3K9me2	20.2449		5.27153	10.79	20.8954	106.706	normal	5	3	0.266501	LaminB	10.79
9.6903	7.742	19.6632	72.2934	normal	2	1	0.26159	H3K9me2	19.6632		5.56439	13.513	28.8249	134.807	normal	5	3	0.373101	LaminB	13.513
9.7678	9.677	18.563	76.7388	normal	2	1	0.277439	H3K9me2	18.563		5.85725	7.463	26.2245	179.07	normal	5	3	0.4797	LaminB	7.463
9.8454	10.667	16.4612	87.9225	normal	2	1	0.293309	H3K9me2	16.4612		6.15012	6.789	23.2308	141.312	normal	5	3	0.586303	LaminB	6.789
9.9229	11.088	15	93.01	normal	2	1	0.309158	H3K9me2	15		6.44298	6.511	17.5775	220.96	normal	5	3	0.692902	LaminB	6.511
10.0004	11.502	17.071	88.9647	normal	2	1	0.325008	H3K9me2	17.071		6.73584	13.497	20.8871	190.813	normal	5	3	0.799502	LaminB	13.497
10.0779	11.419	21.5558	80.6553	normal	2	1	0.340857	H3K9me2	21.5558		7.02871	25.918	23.1452	151.274	normal	5	3	0.906105	LaminB	25.918
10.1554	9.983	22.3134	76.9739	normal	2	1	0.356707	H3K9me2	22.3134		7.32157	63.743	34.0444	130.723	normal	5	3	1.0127	LaminB	63.743
10.233	8.42	19.4378	73.2571	normal	2	1	0.372577	H3K9me2	19.4378		7.61443	107.137	23.1189	62.897	normal	5	3	1.1193	LaminB	107.137
10.3105	4.695	17.8741	67.4256	normal	2	1	0.388426	H3K9me2	17.8741		7.90729	108.787	7.933	11.559	normal	5	3	1.2259	LaminB	108.787
10.388	1.565	20.1797	66.9358	normal	2	1	0.404276	H3K9me2	20.1797		8.20016	40.778	4.5139	0	normal	5	3	1.33251	LaminB	40.778
10.4655	0	22.1791	72.1205	normal	2	1	0.420125	H3K9me2	22.1791		8.49302	12.96	3.9366	0	normal	5	3	1.43911	LaminB	12.96
10.5431	0	25.7113	74.109	normal	2	1	0.435995	H3K9me2	25.7113		8.78588	6.147	0.7537	0	normal	5	3	1.5457	LaminB	6.147
10.6206	0	24.949	75.4848	normal	2	1	0.451844	H3K9me2	24.949		9.07874	0	0.5556	0	normal	5	3	1.6523	LaminB	0
10.6981	0	24.9742	76.5098	normal	2	1	0.467694	H3K9me2	24.9742		0	0	2.3333	0	normal	5	3	-1.65231	H3K9me2	2.3333
10.7756	0	25.7892	69.9782	normal	2	1	0.483543	H3K9me2	25.7892		0.29286	0	4	2.754	normal	5	3	-1.54571	H3K9me2	4
10.8531	0	25.7138	66.1863	normal	2	1	0.499393	H3K9me2	25.7138		0.58573	2.821	5.7838	19.687	normal	5	3	-1.4391	H3K9me2	5.7838
10.9307	0	22.5684	68.53	normal	2	1	0.515263	H3K9me2	22.5684		0.87859	24.814	15.8373	7.881	normal	5	3	-1.3325	H3K9me2	15.8373
11.0082	0	18.9631	69.4863	normal	2	1	0.531112	H3K9me2	18.9631		1.17145	123.143	19.4703	87.218	normal	5	3	-1.2259	H3K9me2	19.4703
11.0857	0	18.3518	64.0583	normal	2	1	0.546961	H3K9me2	18.3518		1.46431	109.253	32.8685	164.762	normal	5	3	-1.11931	H3K9me2	32.8685
11.1632	0	21.4977	60.9433	normal	2	1	0.562811	H3K9me2	21.4977		1.75718	61.297	31.2751	214.393	normal	5	3	-1.0127	H3K9me2	31.2751
11.2408	0	25.0696	65.2406	normal	2	1	0.578681	H3K9me2	25.0696		2.05004	27.574	18.3245	163.493	normal	5	3	-0.906103	H3K9me2	18.3245
11.3183	0	28.112	70.3424	normal	2	1	0.59453	H3K9me2	28.112		2.3429	17.263	21.7629	124.874	normal	5	3	-0.799503	H3K9me2	21.7629
11.3958	0.088	30.2341	68.8616	normal	2	1	0.61038	H3K9me2	30.2341		2.63576	17.457	15.2207	82.467	normal	5	3	-0.692904	H3K9me2	15.2207
11.4733	1.095	28.5152	65.1419	normal	2	1	0.626229	H3K9me2	28.5152		2.92863	5.252	13.1614	132.694	normal	5	3	-0.586301	H3K9me2	13.1614
11.5509	3.041	25.5999	68.6476	normal	2	1	0.642099	H3K9me2	25.5999		3.22149	9.365	19.1629	178.521	normal	5	3	-0.479702	H3K9me2	19.1629
11.6284	5.82	25.0817	77.9041	normal	2	1	0.657949	H3K9me2	25.0817		3.51435	10.552	20.5531	174.246	normal	5	3	-0.373102	H3K9me2	20.5531
11.7059	7.837	25.1198	84.8487	normal	2	1	0.673798	H3K9me2	25.1198		3.80722	0.586	14.3489	152.17	normal	5	3	-0.266499	H3K9me2	14.3489
11.7834	9.57	30.2843	83.6452	normal	2	1	0.689647	H3K9me2	30.2843		4.10008	0.268	20	186.766	normal	5	3	-0.1599	H3K9me2	20
11.8609	10.355	34.5587	79.2013	normal	2	1	0.705497	H3K9me2	34.5587		4.39294	0.769	19.7825	223.405	normal	5	3	-0.0533005	H3K9me2	19.7825
11.9385	6.52	34.435	76.871	normal	2	1	0.721367	H3K9me2	34.435		4.6858	3.755	16.3967	221.129	normal	5	3	0.0532989	H3K9me2	16.3967
12.016	1.592	32.8571	73.2041	normal	2	1	0.737216	H3K9me2	32.8571		4.97867	6.71	21.0652	163.611	normal	5	3	0.159902	H3K9me2	21.0652
12.0935	0.025	31.5023	67.8907	normal	2	1	0.753066	H3K9me2	31.5023		5.27153	10.79	20.8954	106.706	normal	5	3	0.266501	H3K9me2	20.8954
12.171	0	28.5111	65.8217	normal	2	1	0.768915	H3K9me2	28.5111		5.56439	13.513	28.8249	134.807	normal	5	3	0.373101	H3K9me2	28.8249
12.2486	0	25.3383	69.6087	normal	2	1	0.784785	H3K9me2	25.3383		5.85725	7.463	26.2245	179.07	normal	5	3	0.4797	H3K9me2	26.2245
12.3261	0	26.6131	75.5989	normal	2	1	0.800634	H3K9me2	26.6131		6.15012	6.789	23.2308	141.312	normal	5	3	0.586303	H3K9me2	23.2308
12.4036	0	31.4977	78.7327	normal	2	1	0.816484	H3K9me2	31.4977		6.44298	6.511	17.5775	220.96	normal	5	3	0.692902	H3K9me2	17.5775
12.4811	0	37.1842	83.7555	normal	2	1	0.832333	H3K9me2	37.1842		6.73584	13.497	20.8871	190.813	normal	5	3	0.799502	H3K9me2	20.8871
12.5586	0	41.5272	90.9871	normal	2	1	0.848183	H3K9me2	41.5272		7.02871	25.918	23.1452	151.274	normal	5	3	0.906105	H3K9me2	23.1452
12.6362	0	39.2368	85.9084	normal	2	1	0.864053	H3K9me2	39.2368		7.32157	63.743	34.0444	130.723	normal	5	3	1.0127	H3K9me2	34.0444
12.7137	0	34.4557	79.4367	normal	2	1	0.879902	H3K9me2	34.4557		7.61443	107.137	23.1189	62.897	normal	5	3	1.1193	H3K9me2	23.1189
12.7912	0	33.2414	86.5915	normal	2	1	0.895752	H3K9me2	33.2414		7.90729	108.787	7.933	11.559	normal	5	3	1.2259	H3K9me2	7.933
12.8687	0	37.2462	97.2856	normal	2	1	0.911601	H3K9me2	37.2462		8.20016	40.778	4.5139	0	normal	5	3	1.33251	H3K9me2	4.5139
12.9463	0	41.8857	96.4754	normal	2	1	0.927471	H3K9me2	41.8857		8.49302	12.96	3.9366	0	normal	5	3	1.43911	H3K9me2	3.9366
13.0238	0	41.0125	87.8325	normal	2	1	0.94332	H3K9me2	41.0125		8.78588	6.147	0.7537	0	normal	5	3	1.5457	H3K9me2	0.7537
13.1013	0	37.0347	84.585	normal	2	1	0.95917	H3K9me2	37.0347		9.07874	0	0.5556	0	normal	5	3	1.6523	H3K9me2	0.5556
13.1788	0.463	34.7355	89.5281	normal	2	1	0.975019	H3K9me2	34.7355		0	20.75	28	1.75	pause	1	1	-1.67104	LaminB	20.75
13.2563	1.369	35.0509	93.0509	normal	2	1	0.990869	H3K9me2	35.0509		0.2929	36.151	32.87	5.579	pause	1	1	-1.58951	LaminB	36.151
13.3339	0.679	34.0121	90.0941	normal	2	1	1.00674	H3K9me2	34.0121		0.5857	78.384	91.964	44.654	pause	1	1	-1.50802	LaminB	78.384
13.4114	0	32.5207	81.3386	normal	2	1	1.02259	H3K9me2	32.5207		0.8786	96.992	158.282	107.36	pause	1	1	-1.42649	LaminB	96.992
13.4889	0	29.7963	73.8913	normal	2	1	1.03844	H3K9me2	29.7963		1.1715	75.927	157.96	134.366	pause	1	1	-1.34497	LaminB	75.927
13.5664	0.037	31.2653	70.2601	normal	2	1	1.05429	H3K9me2	31.2653		1.4643	51.477	131.005	124.146	pause	1	1	-1.26347	LaminB	51.477
13.644	1.602	33.0556	74.8427	normal	2	1	1.07016	H3K9me2	33.0556		1.7572	47.703	115.047	122.983	pause	1	1	-1.18195	LaminB	47.703
13.7215	8.534	35.8089	88.4836	normal	2	1	1.08601	H3K9me2	35.8089		2.05	41.994	102.388	99.375	pause	1	1	-1.10045	LaminB	41.994
13.799	14.158	35.9346	94.8903	normal	2	1	1.10186	H3K9me2	35.9346		2.3429	44.02	96.754	101.263	pause	1	1	-1.01893	LaminB	44.02
13.8765	15.858	35.4236	85.6363	normal	2	1	1.11771	H3K9me2	35.4236		2.6358	41.654	113.947	92.285	pause	1	1	-0.937402	LaminB	41.654
13.954	13.104	36	76.1344	normal	2	1	1.13355	H3K9me2	36		2.9286	30.587	114.257	46.273	pause	1	1	-0.855905	LaminB	30.587
14.0316	10.175	36	73.3108	normal	2	1	1.14942	H3K9me2	36		3.2215	35.055	83.724	32.511	pause	1	1	-0.774381	LaminB	35.055
14.1091	7.488	34.8387	70.8387	normal	2	1	1.16527	H3K9me2	34.8387		3.5144	21.244	74.376	24.44	pause	1	1	-0.692856	LaminB	21.244
14.1866	4.629	34.2049	73.522	normal	2	1	1.18112	H3K9me2	34.2049		3.8072	10.24	68.381	16.138	pause	1	1	-0.61136	LaminB	10.24
14.2641	4.018	35.8773	79.3495	normal	2	1	1.19697	H3K9me2	35.8773		4.1001	4.163	78.95	24.136	pause	1	1	-0.529835	LaminB	4.163
14.3417	4.572	37.3548	77.9971	normal	2	1	1.21284	H3K9me2	37.3548		4.3929	4.368	79.42	37.767	pause	1	1	-0.448339	LaminB	4.368
14.4192	5.143	38.4082	76.3061	normal	2	1	1.22869	H3K9me2	38.4082		4.6858	6.772	78.374	60.417	pause	1	1	-0.366815	LaminB	6.772
14.4967	4.258	38.6217	80.2515	normal	2	1	1.24454	H3K9me2	38.6217		4.9787	3.121	97.333	95.458	pause	1	1	-0.28529	LaminB	3.121
14.5742	0.826	37.857	87.0886	normal	2	1	1.26039	H3K9me2	37.857		5.2715	5.78	104.613	71.865	pause	1	1	-0.203794	LaminB	5.78
14.6518	0	38.0812	80.8606	normal	2	1	1.27626	H3K9me2	38.0812		5.5644	11.403	84.438	87.49	pause	1	1	-0.122269	LaminB	11.403
14.7293	0	40.3697	69.8931	normal	2	1	1.29211	H3K9me2	40.3697		5.8573	6.525	93.345	122.271	pause	1	1	-0.0407449	LaminB	6.525
14.8068	3.598	39.0053	66.7697	normal	2	1	1.30796	H3K9me2	39.0053		6.1501	5.634	153.205	184.151	pause	1	1	0.0407516	LaminB	5.634
14.8843	10.269	34.518	79.6866	normal	2	1	1.32381	H3K9me2	34.518		6.443	7.503	188.318	161.367	pause	1	1	0.122276	LaminB	7.503
14.9618	15.046	32.0637	95.7566	normal	2	1	1.33966	H3K9me2	32.0637		6.7358	13.573	174.309	122.375	pause	1	1	0.203772	LaminB	13.573
15.0394	18.029	34.6267	97.9885	normal	2	1	1.35553	H3K9me2	34.6267		7.0287	13.557	153.849	97.504	pause	1	1	0.285297	LaminB	13.557
15.1169	19.006	37.1364	91.7469	normal	2	1	1.37138	H3K9me2	37.1364		7.3216	9.841	115.862	95.847	pause	1	1	0.366821	LaminB	9.841
15.1944	21.068	39.8616	87.3611	normal	2	1	1.38723	H3K9me2	39.8616		7.6144	9.34	130.863	73.866	pause	1	1	0.448318	LaminB	9.34
15.2719	27.684	43.7375	87.4963	normal	2	1	1.40308	H3K9me2	43.7375		7.9073	10.447	116.964	51.36	pause	1	1	0.529842	LaminB	10.447
15.3495	38.679	44.403	89.592	normal	2	1	1.41895	H3K9me2	44.403		8.2002	24.293	83.387	24.499	pause	1	1	0.611366	LaminB	24.293
15.427	53.557	41.4845	90.4673	normal	2	1	1.4348	H3K9me2	41.4845		8.493	25.708	85.998	40.538	pause	1	1	0.692863	LaminB	25.708
15.5045	69.726	38.765	92.6592	normal	2	1	1.45065	H3K9me2	38.765		8.7859	22.113	71.772	24.333	pause	1	1	0.774387	LaminB	22.113
15.582	85.658	35.7705	95.0129	normal	2	1	1.4665	H3K9me2	35.7705		9.0787	12.31	94.391	28.45	pause	1	1	0.855884	LaminB	12.31
15.6595	101.227	34.0703	88.2408	normal	2	1	1.48234	H3K9me2	34.0703		9.3716	20.066	121.475	22.199	pause	1	1	0.937408	LaminB	20.066
15.7371	113.852	35.4381	78.6909	normal	2	1	1.49821	H3K9me2	35.4381		9.6645	25.519	86.326	44.587	pause	1	1	1.01893	LaminB	25.519
15.8146	120.507	35.398	68.8081	normal	2	1	1.51406	H3K9me2	35.398		9.9573	31.877	108.894	22.108	pause	1	1	1.10043	LaminB	31.877
15.8921	117.185	30.9724	53.8262	normal	2	1	1.52991	H3K9me2	30.9724		10.2502	37.443	128.899	12.191	pause	1	1	1.18195	LaminB	37.443
15.9696	110.371	26.4747	46.6443	normal	2	1	1.54576	H3K9me2	26.4747		10.5431	52.641	122.028	49.78	pause	1	1	1.26348	LaminB	52.641
16.0472	101.604	23.1567	45.4101	normal	2	1	1.56163	H3K9me2	23.1567		10.8359	101.391	126.924	90.75	pause	1	1	1.34497	LaminB	101.391
16.1247	90.507	18.3502	41.4882	normal	2	1	1.57748	H3K9me2	18.3502		11.1288	102.993	125.305	61.578	pause	1	1	1.4265	LaminB	102.993
16.2022	77.834	12.1659	35.4608	normal	2	1	1.59333	H3K9me2	12.1659		11.4216	40.197	20.939	0	pause	1	1	1.508	LaminB	40.197
16.2797	60.484	8.6015	32.001	normal	2	1	1.60918	H3K9me2	8.6015		11.7145	7.531	16.064	0	pause	1	1	1.58952	LaminB	7.531
16.3572	44.135	6.5346	32.7894	normal	2	1	1.62503	H3K9me2	6.5346		12.0074	2.5	9.667	0	pause	1	1	1.67104	LaminB	2.5
16.4348	29.928	7.4747	31.8069	normal	2	1	1.6409	H3K9me2	7.4747		0	20.75	28	1.75	pause	1	1	-1.67104	H3K9me2	28
16.5123	20.23	10.8848	31.1637	normal	2	1	1.65675	H3K9me2	10.8848		0.2929	36.151	32.87	5.579	pause	1	1	-1.58951	H3K9me2	32.87
16.5898	15.056	13.4424	31.5214	normal	2	1	1.6726	H3K9me2	13.4424		0.5857	78.384	91.964	44.654	pause	1	1	-1.50802	H3K9me2	91.964
16.6673	14.859	14.0691	28.4164	normal	2	1	1.68845	H3K9me2	14.0691		0.8786	96.992	158.282	107.36	pause	1	1	-1.42649	H3K9me2	158.282
16.7449	18.12	10.3592	28.2851	normal	2	1	1.70432	H3K9me2	10.3592		1.1715	75.927	157.96	134.366	pause	1	1	-1.34497	H3K9me2	157.96
16.8224	21	5	33	normal	2	1	1.72017	H3K9me2	5		1.4643	51.477	131.005	124.146	pause	1	1	-1.26347	H3K9me2	131.005
0	0	1	13	normal	2	2	-1.7142	LaminB	0		1.7572	47.703	115.047	122.983	pause	1	1	-1.18195	H3K9me2	115.047
0.0775	0	1	13.651	normal	2	2	-1.6904	LaminB	0		2.05	41.994	102.388	99.375	pause	1	1	-1.10045	H3K9me2	102.388
0.155	0	1	15.069	normal	2	2	-1.6666	LaminB	0		2.3429	44.02	96.754	101.263	pause	1	1	-1.01893	H3K9me2	96.754
0.2326	0	2.625	21.169	normal	2	2	-1.64277	LaminB	0		2.6358	41.654	113.947	92.285	pause	1	1	-0.937402	H3K9me2	113.947
0.3101	0	4.5	26.694	normal	2	2	-1.61897	LaminB	0		2.9286	30.587	114.257	46.273	pause	1	1	-0.855905	H3K9me2	114.257
0.3876	0	5	26.988	normal	2	2	-1.59517	LaminB	0		3.2215	35.055	83.724	32.511	pause	1	1	-0.774381	H3K9me2	83.724
0.4651	0	2.4375	23.438	normal	2	2	-1.57136	LaminB	0		3.5144	21.244	74.376	24.44	pause	1	1	-0.692856	H3K9me2	74.376
0.5427	0	1.4844	21.273	normal	2	2	-1.54753	LaminB	0		3.8072	10.24	68.381	16.138	pause	1	1	-0.61136	H3K9me2	68.381
0.6202	0	3.5556	18.333	normal	2	2	-1.52373	LaminB	0		4.1001	4.163	78.95	24.136	pause	1	1	-0.529835	H3K9me2	78.95
0.6977	0.328	5.8672	15.734	normal	2	2	-1.49993	LaminB	0.328		4.3929	4.368	79.42	37.767	pause	1	1	-0.448339	H3K9me2	79.42
0.7752	6.583	7.8889	14.764	normal	2	2	-1.47613	LaminB	6.583		4.6858	6.772	78.374	60.417	pause	1	1	-0.366815	H3K9me2	78.374
0.8527	16.792	10.2717	19.339	normal	2	2	-1.45233	LaminB	16.792		4.9787	3.121	97.333	95.458	pause	1	1	-0.28529	H3K9me2	97.333
0.9303	25.375	14.1667	30.042	normal	2	2	-1.42849	LaminB	25.375		5.2715	5.78	104.613	71.865	pause	1	1	-0.203794	H3K9me2	104.613
1.0078	38.214	16.9618	45.516	normal	2	2	-1.40469	LaminB	38.214		5.5644	11.403	84.438	87.49	pause	1	1	-0.122269	H3K9me2	84.438
1.0853	62.354	19.8507	62.635	normal	2	2	-1.38089	LaminB	62.354		5.8573	6.525	93.345	122.271	pause	1	1	-0.0407449	H3K9me2	93.345
1.1628	90.326	23.5573	65.172	normal	2	2	-1.35709	LaminB	90.326		6.1501	5.634	153.205	184.151	pause	1	1	0.0407516	H3K9me2	153.205
1.2404	108.889	26.7778	59	normal	2	2	-1.33326	LaminB	108.889		6.443	7.503	188.318	161.367	pause	1	1	0.122276	H3K9me2	188.318
1.3179	111.319	35.0764	56.943	normal	2	2	-1.30946	LaminB	111.319		6.7358	13.573	174.309	122.375	pause	1	1	0.203772	H3K9me2	174.309
1.3954	98.875	45.4062	61.5	normal	2	2	-1.28565	LaminB	98.875		7.0287	13.557	153.849	97.504	pause	1	1	0.285297	H3K9me2	153.849
1.4729	77.114	49.9592	69.824	normal	2	2	-1.26185	LaminB	77.114		7.3216	9.841	115.862	95.847	pause	1	1	0.366821	H3K9me2	115.862
1.5504	51.514	51.0694	65.694	normal	2	2	-1.23805	LaminB	51.514		7.6144	9.34	130.863	73.866	pause	1	1	0.448318	H3K9me2	130.863
1.628	31.867	50.9167	65.932	normal	2	2	-1.21422	LaminB	31.867		7.9073	10.447	116.964	51.36	pause	1	1	0.529842	H3K9me2	116.964
1.7055	20.326	49.4583	62.66	normal	2	2	-1.19042	LaminB	20.326		8.2002	24.293	83.387	24.499	pause	1	1	0.611366	H3K9me2	83.387
1.783	16.077	44.4297	54.827	normal	2	2	-1.16662	LaminB	16.077		8.493	25.708	85.998	40.538	pause	1	1	0.692863	H3K9me2	85.998
1.8605	18.167	36.8333	53.167	normal	2	2	-1.14281	LaminB	18.167		8.7859	22.113	71.772	24.333	pause	1	1	0.774387	H3K9me2	71.772
1.9381	22.312	27.8811	62.894	normal	2	2	-1.11898	LaminB	22.312		9.0787	12.31	94.391	28.45	pause	1	1	0.855884	H3K9me2	94.391
2.0156	25.038	22.066	69.986	normal	2	2	-1.09518	LaminB	25.038		9.3716	20.066	121.475	22.199	pause	1	1	0.937408	H3K9me2	121.475
2.0931	24.07	24.1797	69.344	normal	2	2	-1.07138	LaminB	24.07		9.6645	25.519	86.326	44.587	pause	1	1	1.01893	H3K9me2	86.326
2.1706	18.528	28.8472	66.625	normal	2	2	-1.04758	LaminB	18.528		9.9573	31.877	108.894	22.108	pause	1	1	1.10043	H3K9me2	108.894
2.2482	13.024	32.7977	64.477	normal	2	2	-1.02375	LaminB	13.024		10.2502	37.443	128.899	12.191	pause	1	1	1.18195	H3K9me2	128.899
2.3257	10.25	33.3438	63.812	normal	2	2	-0.999945	LaminB	10.25		10.5431	52.641	122.028	49.78	pause	1	1	1.26348	H3K9me2	122.028
2.4032	12.03	27.7899	58.677	normal	2	2	-0.976143	LaminB	12.03		10.8359	101.391	126.924	90.75	pause	1	1	1.34497	H3K9me2	126.924
2.4807	11.778	25	68.222	normal	2	2	-0.952342	LaminB	11.778		11.1288	102.993	125.305	61.578	pause	1	1	1.4265	H3K9me2	125.305
2.5582	9.208	31.1328	74.62	normal	2	2	-0.92854	LaminB	9.208		11.4216	40.197	20.939	0	pause	1	1	1.508	H3K9me2	20.939
2.6358	6.639	33.6493	74.149	normal	2	2	-0.904708	LaminB	6.639		11.7145	7.531	16.064	0	pause	1	1	1.58952	H3K9me2	16.064
2.7133	7.291	35.816	75.917	normal	2	2	-0.880906	LaminB	7.291		12.0074	2.5	9.667	0	pause	1	1	1.67104	H3K9me2	9.667
2.7908	7	34	81	normal	2	2	-0.857105	LaminB	7		0	25.9167	13.0833	5.417	pause	1	2	-1.67377	LaminB	25.9167
2.8683	6.095	30.2569	80.899	normal	2	2	-0.833303	LaminB	6.095		0.2929	41.17	25.9852	12.638	pause	1	2	-1.59592	LaminB	41.17
2.9459	4.733	23.2535	92.337	normal	2	2	-0.809471	LaminB	4.733		0.5857	88.8727	35.4028	77.016	pause	1	2	-1.51808	LaminB	88.8727
3.0234	5.708	15.5208	101.24	normal	2	2	-0.78567	LaminB	5.708		0.8786	100.644	46.7205	165.202	pause	1	2	-1.44022	LaminB	100.644
3.1009	6.556	12.1111	95.167	normal	2	2	-0.761868	LaminB	6.556		1.1715	66.7614	56.5077	224.122	pause	1	2	-1.36236	LaminB	66.7614
3.1784	5.529	14.5269	84.524	normal	2	2	-0.738067	LaminB	5.529		1.4643	69.1785	53.3548	205.352	pause	1	2	-1.28453	LaminB	69.1785
3.2559	2.969	21.0104	78.042	normal	2	2	-0.714265	LaminB	2.969		1.7572	36.9171	39.636	118.268	pause	1	2	-1.20667	LaminB	36.9171
3.3335	0	26.2318	78.25	normal	2	2	-0.690433	LaminB	0		2.05	4.0975	32.1485	104.046	pause	1	2	-1.12884	LaminB	4.0975
3.411	0	22.7361	78.125	normal	2	2	-0.666632	LaminB	0		2.3429	1.9997	21.3455	144.824	pause	1	2	-1.05098	LaminB	1.9997
3.4885	0	18.1953	71.234	normal	2	2	-0.64283	LaminB	0		2.6358	0	28.5987	139.936	pause	1	2	-0.973116	LaminB	0
3.566	0.132	18.8333	67.927	normal	2	2	-0.619029	LaminB	0.132		2.9286	0	39.9818	172.341	pause	1	2	-0.895282	LaminB	0
3.6436	1.562	15.4922	64.878	normal	2	2	-0.595196	LaminB	1.562		3.2215	2.1701	23.958	196.459	pause	1	2	-0.817422	LaminB	2.1701
3.7211	10	11	58.333	normal	2	2	-0.571395	LaminB	10		3.5144	2.4686	18.4124	166.909	pause	1	2	-0.739563	LaminB	2.4686
3.7986	9.972	11.8767	57.131	normal	2	2	-0.547593	LaminB	9.972		3.8072	0	24.788	157.373	pause	1	2	-0.661729	LaminB	0
3.8761	5.462	13.9931	65.507	normal	2	2	-0.523792	LaminB	5.462		4.1001	0	22.7189	155.438	pause	1	2	-0.583869	LaminB	0
3.9536	3.164	13.1094	78.927	normal	2	2	-0.49999	LaminB	3.164		4.3929	4.9884	27.1705	152.976	pause	1	2	-0.506036	LaminB	4.9884
4.0312	1.472	13.1111	96.736	normal	2	2	-0.476158	LaminB	1.472		4.6858	17.9313	31.9161	144.961	pause	1	2	-0.428176	LaminB	17.9313
4.1087	0.312	17.3767	95.885	normal	2	2	-0.452357	LaminB	0.312		4.9787	22.9087	34.87	149.06	pause	1	2	-0.350316	LaminB	22.9087
4.1862	0	19.4688	82.969	normal	2	2	-0.428555	LaminB	0		5.2715	15.1771	29.7469	195.686	pause	1	2	-0.272483	LaminB	15.1771
4.2637	0	19.5226	75.336	normal	2	2	-0.404754	LaminB	0		5.5644	9.3881	32.775	228.092	pause	1	2	-0.194623	LaminB	9.3881
4.3413	0	21.3333	81.167	normal	2	2	-0.380922	LaminB	0		5.8573	10.0048	39.356	248.819	pause	1	2	-0.116763	LaminB	10.0048
4.4188	0	24.0286	86.997	normal	2	2	-0.35712	LaminB	0		6.1501	7.7964	32.5157	251.041	pause	1	2	-0.0389299	LaminB	7.7964
4.4963	0	24.3646	87.458	normal	2	2	-0.333319	LaminB	0		6.443	5.8238	39.1439	254.559	pause	1	2	0.0389299	LaminB	5.8238
4.5738	0	23.5095	89.533	normal	2	2	-0.309517	LaminB	0		6.7358	7.1635	32.1722	247.805	pause	1	2	0.116763	LaminB	7.1635
4.6513	0	23.5	91.417	normal	2	2	-0.285716	LaminB	0		7.0287	13.8396	35.7694	239.099	pause	1	2	0.194623	LaminB	13.8396
4.7289	0	21.625	87.28	normal	2	2	-0.261883	LaminB	0		7.3216	13.4543	33.7692	255	pause	1	2	0.272483	LaminB	13.4543
4.8064	0	19.875	89.076	normal	2	2	-0.238082	LaminB	0		7.6144	7.6762	27.6908	242.548	pause	1	2	0.350316	LaminB	7.6762
4.8839	0.055	18.8594	90.719	normal	2	2	-0.21428	LaminB	0.055		7.9073	14.5747	29.7386	199.732	pause	1	2	0.428176	LaminB	14.5747
4.9614	1.444	17.4444	98.111	normal	2	2	-0.190479	LaminB	1.444		8.2002	13.8403	35.1892	174.562	pause	1	2	0.506036	LaminB	13.8403
5.039	0.134	18.1389	99.365	normal	2	2	-0.166647	LaminB	0.134		8.493	6	28.1345	131.34	pause	1	2	0.583869	LaminB	6
5.1165	0.875	17.0833	93.792	normal	2	2	-0.142845	LaminB	0.875		8.7859	5.2226	31.722	131.145	pause	1	2	0.661729	LaminB	5.2226
5.194	4.518	12.9375	103.473	normal	2	2	-0.119044	LaminB	4.518		9.0787	4.6399	42.8974	83.609	pause	1	2	0.739563	LaminB	4.6399
5.2715	1.917	10.5	110.639	normal	2	2	-0.0952422	LaminB	1.917		9.3716	8.6629	48.5675	68.24	pause	1	2	0.817422	LaminB	8.6629
5.3491	0.039	12.0339	103.943	normal	2	2	-0.07141	LaminB	0.039		9.6645	17.4663	66.0648	136.275	pause	1	2	0.895282	LaminB	17.4663
5.4266	0	15.7292	91.066	normal	2	2	-0.0476085	LaminB	0		9.9573	17.0002	39.8256	154.129	pause	1	2	0.973116	LaminB	17.0002
5.5041	0	16.2656	81.447	normal	2	2	-0.023807	LaminB	0		10.2502	28.5361	61.686	124.089	pause	1	2	1.05098	LaminB	28.5361
5.5816	0.5	14	71.5	normal	2	2	-5.50691e-06	LaminB	0.5		10.5431	52.9198	70.0741	125.862	pause	1	2	1.12884	LaminB	52.9198
5.6591	1.105	14.7795	68.188	normal	2	2	0.023796	LaminB	1.105		10.8359	75.1367	67.0658	132.948	pause	1	2	1.20667	LaminB	75.1367
5.7367	0.434	16.7569	71.094	normal	2	2	0.0476282	LaminB	0.434		11.1288	58.3486	48.0261	60.427	pause	1	2	1.28453	LaminB	58.3486
5.8142	0	19.2995	72.906	normal	2	2	0.0714297	LaminB	0		11.4216	71.7321	32.8574	5.857	pause	1	2	1.36236	LaminB	71.7321
5.8917	0.097	19.6111	75.014	normal	2	2	0.0952312	LaminB	0.097		11.7145	36.713	12.533	12.151	pause	1	2	1.44022	LaminB	36.713
5.9692	0.598	18.8394	74.364	normal	2	2	0.119033	LaminB	0.598		12.0074	5.5631	13.6778	0	pause	1	2	1.51808	LaminB	5.5631
6.0468	0.104	17.0208	73.021	normal	2	2	0.142865	LaminB	0.104		12.3002	0	11.388	0.903	pause	1	2	1.59592	LaminB	0
6.1243	1.273	18.2448	80.99	normal	2	2	0.166666	LaminB	1.273		12.5931	0	4	2.083	pause	1	2	1.67377	LaminB	0
6.2018	1	24	90	normal	2	2	0.190468	LaminB	1		0	25.9167	13.0833	5.417	pause	1	2	-1.67377	H3K9me2	13.0833
6.2793	1.016	23.5156	86.094	normal	2	2	0.214269	LaminB	1.016		0.2929	41.17	25.9852	12.638	pause	1	2	-1.59592	H3K9me2	25.9852
6.3568	0.587	18.5625	82.104	normal	2	2	0.238071	LaminB	0.587		0.5857	88.8727	35.4028	77.016	pause	1	2	-1.51808	H3K9me2	35.4028
6.4344	0.846	16.7743	86.829	normal	2	2	0.261903	LaminB	0.846		0.8786	100.644	46.7205	165.202	pause	1	2	-1.44022	H3K9me2	46.7205
6.5119	4.833	19.75	91.042	normal	2	2	0.285705	LaminB	4.833		1.1715	66.7614	56.5077	224.122	pause	1	2	-1.36236	H3K9me2	56.5077
6.5894	3.938	20.3464	100.313	normal	2	2	0.309506	LaminB	3.938		1.4643	69.1785	53.3548	205.352	pause	1	2	-1.28453	H3K9me2	53.3548
6.6669	1.125	19.3438	104.059	normal	2	2	0.333308	LaminB	1.125		1.7572	36.9171	39.636	118.268	pause	1	2	-1.20667	H3K9me2	39.636
6.7445	0.208	20.6042	96.995	normal	2	2	0.35714	LaminB	0.208		2.05	4.0975	32.1485	104.046	pause	1	2	-1.12884	H3K9me2	32.1485
6.822	0.778	23.2222	92.444	normal	2	2	0.380941	LaminB	0.778		2.3429	1.9997	21.3455	144.824	pause	1	2	-1.05098	H3K9me2	21.3455
6.8995	3.06	24.3134	92.899	normal	2	2	0.404743	LaminB	3.06		2.6358	0	28.5987	139.936	pause	1	2	-0.973116	H3K9me2	28.5987
6.977	7.25	22.6875	92	normal	2	2	0.428544	LaminB	7.25		2.9286	0	39.9818	172.341	pause	1	2	-0.895282	H3K9me2	39.9818
7.0545	7.819	21.1944	90.433	normal	2	2	0.452346	LaminB	7.819		3.2215	2.1701	23.958	196.459	pause	1	2	-0.817422	H3K9me2	23.958
7.1321	4.375	21.4028	98.153	normal	2	2	0.476178	LaminB	4.375		3.5144	2.4686	18.4124	166.909	pause	1	2	-0.739563	H3K9me2	18.4124
7.2096	0.711	20.474	114.924	normal	2	2	0.499979	LaminB	0.711		3.8072	0	24.788	157.373	pause	1	2	-0.661729	H3K9me2	24.788
7.2871	0	20.0903	114.181	normal	2	2	0.523781	LaminB	0		4.1001	0	22.7189	155.438	pause	1	2	-0.583869	H3K9me2	22.7189
7.3646	0	19.9644	87.622	normal	2	2	0.547582	LaminB	0		4.3929	4.9884	27.1705	152.976	pause	1	2	-0.506036	H3K9me2	27.1705
7.4422	2	19.3333	77.667	normal	2	2	0.571415	LaminB	2		4.6858	17.9313	31.9161	144.961	pause	1	2	-0.428176	H3K9me2	31.9161
7.5197	8.432	20.3576	91.694	normal	2	2	0.595216	LaminB	8.432		4.9787	22.9087	34.87	149.06	pause	1	2	-0.350316	H3K9me2	34.87
7.5972	13.458	22.0104	96.698	normal	2	2	0.619018	LaminB	13.458		5.2715	15.1771	29.7469	195.686	pause	1	2	-0.272483	H3K9me2	29.7469
7.6747	13.25	20.0703	88.711	normal	2	2	0.642819	LaminB	13.25		5.5644	9.3881	32.775	228.092	pause	1	2	-0.194623	H3K9me2	32.775
7.7522	11.056	16.9028	82.417	normal	2	2	0.666621	LaminB	11.056		5.8573	10.0048	39.356	248.819	pause	1	2	-0.116763	H3K9me2	39.356
7.8298	9.861	13.7205	78.9	normal	2	2	0.690453	LaminB	9.861		6.1501	7.7964	32.5157	251.041	pause	1	2	-0.0389299	H3K9me2	32.5157
7.9073	10.417	17.8438	83.635	normal	2	2	0.714254	LaminB	10.417		6.443	5.8238	39.1439	254.559	pause	1	2	0.0389299	H3K9me2	39.1439
7.9848	13.582	25.0964	85.738	normal	2	2	0.738056	LaminB	13.582		6.7358	7.1635	32.1722	247.805	pause	1	2	0.116763	H3K9me2	32.1722
8.0623	18.556	29.3333	80.944	normal	2	2	0.761857	LaminB	18.556		7.0287	13.8396	35.7694	239.099	pause	1	2	0.194623	H3K9me2	35.7694
8.1399	22.698	28.8984	77.362	normal	2	2	0.785689	LaminB	22.698		7.3216	13.4543	33.7692	255	pause	1	2	0.272483	H3K9me2	33.7692
8.2174	26.997	25.9479	74.622	normal	2	2	0.809491	LaminB	26.997		7.6144	7.6762	27.6908	242.548	pause	1	2	0.350316	H3K9me2	27.6908
8.2949	29.835	25.4766	64.339	normal	2	2	0.833292	LaminB	29.835		7.9073	14.5747	29.7386	199.732	pause	1	2	0.428176	H3K9me2	29.7386
8.3724	30.75	27.625	58.125	normal	2	2	0.857094	LaminB	30.75		8.2002	13.8403	35.1892	174.562	pause	1	2	0.506036	H3K9me2	35.1892
8.45	31.012	27.2014	63.236	normal	2	2	0.880926	LaminB	31.012		8.493	6	28.1345	131.34	pause	1	2	0.583869	H3K9me2	28.1345
8.5275	33	23.2222	64.806	normal	2	2	0.904728	LaminB	33		8.7859	5.2226	31.722	131.145	pause	1	2	0.661729	H3K9me2	31.722
8.605	32.693	22.0885	67.734	normal	2	2	0.928529	LaminB	32.693		9.0787	4.6399	42.8974	83.609	pause	1	2	0.739563	H3K9me2	42.8974
8.6825	28.778	25.2222	66.667	normal	2	2	0.952331	LaminB	28.778		9.3716	8.6629	48.5675	68.24	pause	1	2	0.817422	H3K9me2	48.5675
8.76	16.783	26.4175	70.194	normal	2	2	0.976132	LaminB	16.783		9.6645	17.4663	66.0648	136.275	pause	1	2	0.895282	H3K9me2	66.0648
8.8376	11.042	26.5625	69.521	normal	2	2	0.999964	LaminB	11.042		9.9573	17.0002	39.8256	154.129	pause	1	2	0.973116	H3K9me2	39.8256
8.9151	18.753	30.2092	62.534	normal	2	2	1.02377	LaminB	18.753		10.2502	28.5361	61.686	124.089	pause	1	2	1.05098	H3K9me2	61.686
8.9926	34.278	29.2639	62.972	normal	2	2	1.04757	LaminB	34.278		10.5431	52.9198	70.0741	125.862	pause	1	2	1.12884	H3K9me2	70.0741
9.0701	48.555	25.7891	73.727	normal	2	2	1.07137	LaminB	48.555		10.8359	75.1367	67.0658	132.948	pause	1	2	1.20667	H3K9me2	67.0658
9.1477	57.031	21.5312	87.021	normal	2	2	1.0952	LaminB	57.031		11.1288	58.3486	48.0261	60.427	pause	1	2	1.28453	H3K9me2	48.0261
9.2252	52.043	18.2526	96.977	normal	2	2	1.119	LaminB	52.043		11.4216	71.7321	32.8574	5.857	pause	1	2	1.36236	H3K9me2	32.8574
9.3027	41.167	19.3333	97.667	normal	2	2	1.1428	LaminB	41.167		11.7145	36.713	12.533	12.151	pause	1	2	1.44022	H3K9me2	12.533
9.3802	33.179	25.1597	81.301	normal	2	2	1.16661	LaminB	33.179		12.0074	5.5631	13.6778	0	pause	1	2	1.51808	H3K9me2	13.6778
9.4577	30.576	33.1319	66.628	normal	2	2	1.19041	LaminB	30.576		12.3002	0	11.388	0.903	pause	1	2	1.59592	H3K9me2	11.388
9.5353	32.833	36.2526	71.229	normal	2	2	1.21424	LaminB	32.833		12.5931	0	4	2.083	pause	1	2	1.67377	H3K9me2	4
9.6128	37.5	32.1944	78.083	normal	2	2	1.23804	LaminB	37.5		0	0	3.667	0	pause	1	3	-1.67244	LaminB	0
9.6903	49.125	26.8681	76.25	normal	2	2	1.26184	LaminB	49.125		0.2929	0	10.54	30.025	pause	1	3	-1.59279	LaminB	0
9.7678	70.125	22.9688	70.594	normal	2	2	1.28564	LaminB	70.125		0.5857	36.561	19.882	12.566	pause	1	3	-1.51316	LaminB	36.561
9.8454	93.232	19.7214	69.815	normal	2	2	1.30948	LaminB	93.232		0.8786	78.852	118.282	57.702	pause	1	3	-1.43351	LaminB	78.852
9.9229	110.667	17	76	normal	2	2	1.33328	LaminB	110.667		1.1715	92.103	216.828	79.891	pause	1	3	-1.35386	LaminB	92.103
10.0004	107.555	15.125	73.891	normal	2	2	1.35708	LaminB	107.555		1.4643	76.238	209.958	127.07	pause	1	3	-1.27424	LaminB	76.238
10.0779	74.024	13.1285	58.104	normal	2	2	1.38088	LaminB	74.024		1.7572	79.358	172.489	129.818	pause	1	3	-1.19459	LaminB	79.358
10.1554	29.44	9.6814	39.14	normal	2	2	1.40468	LaminB	29.44		2.05	71.488	184.438	154.735	pause	1	3	-1.11497	LaminB	71.488
10.233	4.75	8.0833	31.708	normal	2	2	1.42851	LaminB	4.75		2.3429	48.627	159.564	117.479	pause	1	3	-1.03532	LaminB	48.627
10.3105	0	7.7517	29.391	normal	2	2	1.45232	LaminB	0		2.6358	23.966	109.316	65.002	pause	1	3	-0.955669	LaminB	23.966
10.388	0	6.0243	26.049	normal	2	2	1.47612	LaminB	0		2.9286	11.453	93.601	36.8	pause	1	3	-0.876046	LaminB	11.453
10.4655	0	5.125	24.109	normal	2	2	1.49992	LaminB	0		3.2215	12.494	94.692	65.188	pause	1	3	-0.796396	LaminB	12.494
10.5431	0	4.5556	21.278	normal	2	2	1.52375	LaminB	0		3.5144	8.548	78.825	105.844	pause	1	3	-0.716746	LaminB	8.548
10.6206	0	3.8611	21.686	normal	2	2	1.54755	LaminB	0		3.8072	6.198	93.058	110.27	pause	1	3	-0.637124	LaminB	6.198
10.6981	0	2.4167	29.802	normal	2	2	1.57135	LaminB	0		4.1001	3.667	88.315	95.525	pause	1	3	-0.557474	LaminB	3.667
10.7756	0	1.625	36.641	normal	2	2	1.59516	LaminB	0		4.3929	7.035	95.798	89.455	pause	1	3	-0.477851	LaminB	7.035
10.8531	0	3.5972	32.472	normal	2	2	1.61896	LaminB	0		4.6858	16.697	104.354	80.853	pause	1	3	-0.398201	LaminB	16.697
10.9307	0	5.2214	28.276	normal	2	2	1.64279	LaminB	0		4.9787	18.986	98.577	68.404	pause	1	3	-0.318551	LaminB	18.986
11.0082	0	6.3264	29.767	normal	2	2	1.66659	LaminB	0		5.2715	12.56	143.466	75.235	pause	1	3	-0.238928	LaminB	12.56
11.0857	0	9.4714	30.365	normal	2	2	1.69039	LaminB	0		5.5644	14.478	142.523	86.159	pause	1	3	-0.159278	LaminB	14.478
11.1632	0	13	28	normal	2	2	1.71419	LaminB	0		5.8573	21.125	118.735	73.981	pause	1	3	-0.0796279	LaminB	21.125
0	0	1	13	normal	2	2	-1.7142	H3K9me2	1		6.1501	22.5	136.75	63.333	pause	1	3	-5.05927e-06	LaminB	22.5
0.0775	0	1	13.651	normal	2	2	-1.6904	H3K9me2	1		6.443	20.321	135.245	63.442	pause	1	3	0.079645	LaminB	20.321
0.155	0	1	15.069	normal	2	2	-1.6666	H3K9me2	1		6.7358	23.274	95.067	47.711	pause	1	3	0.159268	LaminB	23.274
0.2326	0	2.625	21.169	normal	2	2	-1.64277	H3K9me2	2.625		7.0287	18.687	77.122	24.166	pause	1	3	0.238918	LaminB	18.687
0.3101	0	4.5	26.694	normal	2	2	-1.61897	H3K9me2	4.5		7.3216	11.084	68.485	26.215	pause	1	3	0.318568	LaminB	11.084
0.3876	0	5	26.988	normal	2	2	-1.59517	H3K9me2	5		7.6144	12.516	84.828	43.698	pause	1	3	0.398191	LaminB	12.516
0.4651	0	2.4375	23.438	normal	2	2	-1.57136	H3K9me2	2.4375		7.9073	8.457	126.094	70.352	pause	1	3	0.477841	LaminB	8.457
0.5427	0	1.4844	21.273	normal	2	2	-1.54753	H3K9me2	1.4844		8.2002	7.423	106.528	54.13	pause	1	3	0.557491	LaminB	7.423
0.6202	0	3.5556	18.333	normal	2	2	-1.52373	H3K9me2	3.5556		8.493	9.182	95.535	65.136	pause	1	3	0.637113	LaminB	9.182
0.6977	0.328	5.8672	15.734	normal	2	2	-1.49993	H3K9me2	5.8672		8.7859	15.153	100.287	89.884	pause	1	3	0.716763	LaminB	15.153
0.7752	6.583	7.8889	14.764	normal	2	2	-1.47613	H3K9me2	7.8889		9.0787	17.002	113.243	66.773	pause	1	3	0.796386	LaminB	17.002
0.8527	16.792	10.2717	19.339	normal	2	2	-1.45233	H3K9me2	10.2717		9.3716	16.306	122.235	112.993	pause	1	3	0.876036	LaminB	16.306
0.9303	25.375	14.1667	30.042	normal	2	2	-1.42849	H3K9me2	14.1667		9.6645	30.599	98.174	139.827	pause	1	3	0.955686	LaminB	30.599
1.0078	38.214	16.9618	45.516	normal	2	2	-1.40469	H3K9me2	16.9618		9.9573	46.42	96.984	118.699	pause	1	3	1.03531	LaminB	46.42
1.0853	62.354	19.8507	62.635	normal	2	2	-1.38089	H3K9me2	19.8507		10.2502	34.346	111.864	69.469	pause	1	3	1.11496	LaminB	34.346
1.1628	90.326	23.5573	65.172	normal	2	2	-1.35709	H3K9me2	23.5573		10.5431	26.112	132.012	53.515	pause	1	3	1.19461	LaminB	26.112
1.2404	108.889	26.7778	59	normal	2	2	-1.33326	H3K9me2	26.7778		10.8359	31.29	123.237	102.393	pause	1	3	1.27423	LaminB	31.29
1.3179	111.319	35.0764	56.943	normal	2	2	-1.30946	H3K9me2	35.0764		11.1288	76.324	166.339	111.344	pause	1	3	1.35388	LaminB	76.324
1.3954	98.875	45.4062	61.5	normal	2	2	-1.28565	H3K9me2	45.4062		11.4216	125.211	112.442	65.138	pause	1	3	1.4335	LaminB	125.211
1.4729	77.114	49.9592	69.824	normal	2	2	-1.26185	H3K9me2	49.9592		11.7145	61.84	47.005	8.569	pause	1	3	1.51315	LaminB	61.84
1.5504	51.514	51.0694	65.694	normal	2	2	-1.23805	H3K9me2	51.0694		12.0074	1.038	13.579	0	pause	1	3	1.5928	LaminB	1.038
1.628	31.867	50.9167	65.932	normal	2	2	-1.21422	H3K9me2	50.9167		12.3002	0	3.889	0	pause	1	3	1.67243	LaminB	0
1.7055	20.326	49.4583	62.66	normal	2	2	-1.19042	H3K9me2	49.4583		0	0	3.667	0	pause	1	3	-1.67244	H3K9me2	3.667
1.783	16.077	44.4297	54.827	normal	2	2	-1.16662	H3K9me2	44.4297		0.2929	0	10.54	30.025	pause	1	3	-1.59279	H3K9me2	10.54
1.8605	18.167	36.8333	53.167	normal	2	2	-1.14281	H3K9me2	36.8333		0.5857	36.561	19.882	12.566	pause	1	3	-1.51316	H3K9me2	19.882
1.9381	22.312	27.8811	62.894	normal	2	2	-1.11898	H3K9me2	27.8811		0.8786	78.852	118.282	57.702	pause	1	3	-1.43351	H3K9me2	118.282
2.0156	25.038	22.066	69.986	normal	2	2	-1.09518	H3K9me2	22.066		1.1715	92.103	216.828	79.891	pause	1	3	-1.35386	H3K9me2	216.828
2.0931	24.07	24.1797	69.344	normal	2	2	-1.07138	H3K9me2	24.1797		1.4643	76.238	209.958	127.07	pause	1	3	-1.27424	H3K9me2	209.958
2.1706	18.528	28.8472	66.625	normal	2	2	-1.04758	H3K9me2	28.8472		1.7572	79.358	172.489	129.818	pause	1	3	-1.19459	H3K9me2	172.489
2.2482	13.024	32.7977	64.477	normal	2	2	-1.02375	H3K9me2	32.7977		2.05	71.488	184.438	154.735	pause	1	3	-1.11497	H3K9me2	184.438
2.3257	10.25	33.3438	63.812	normal	2	2	-0.999945	H3K9me2	33.3438		2.3429	48.627	159.564	117.479	pause	1	3	-1.03532	H3K9me2	159.564
2.4032	12.03	27.7899	58.677	normal	2	2	-0.976143	H3K9me2	27.7899		2.6358	23.966	109.316	65.002	pause	1	3	-0.955669	H3K9me2	109.316
2.4807	11.778	25	68.222	normal	2	2	-0.952342	H3K9me2	25		2.9286	11.453	93.601	36.8	pause	1	3	-0.876046	H3K9me2	93.601
2.5582	9.208	31.1328	74.62	normal	2	2	-0.92854	H3K9me2	31.1328		3.2215	12.494	94.692	65.188	pause	1	3	-0.796396	H3K9me2	94.692
2.6358	6.639	33.6493	74.149	normal	2	2	-0.904708	H3K9me2	33.6493		3.5144	8.548	78.825	105.844	pause	1	3	-0.716746	H3K9me2	78.825
2.7133	7.291	35.816	75.917	normal	2	2	-0.880906	H3K9me2	35.816		3.8072	6.198	93.058	110.27	pause	1	3	-0.637124	H3K9me2	93.058
2.7908	7	34	81	normal	2	2	-0.857105	H3K9me2	34		4.1001	3.667	88.315	95.525	pause	1	3	-0.557474	H3K9me2	88.315
2.8683	6.095	30.2569	80.899	normal	2	2	-0.833303	H3K9me2	30.2569		4.3929	7.035	95.798	89.455	pause	1	3	-0.477851	H3K9me2	95.798
2.9459	4.733	23.2535	92.337	normal	2	2	-0.809471	H3K9me2	23.2535		4.6858	16.697	104.354	80.853	pause	1	3	-0.398201	H3K9me2	104.354
3.0234	5.708	15.5208	101.24	normal	2	2	-0.78567	H3K9me2	15.5208		4.9787	18.986	98.577	68.404	pause	1	3	-0.318551	H3K9me2	98.577
3.1009	6.556	12.1111	95.167	normal	2	2	-0.761868	H3K9me2	12.1111		5.2715	12.56	143.466	75.235	pause	1	3	-0.238928	H3K9me2	143.466
3.1784	5.529	14.5269	84.524	normal	2	2	-0.738067	H3K9me2	14.5269		5.5644	14.478	142.523	86.159	pause	1	3	-0.159278	H3K9me2	142.523
3.2559	2.969	21.0104	78.042	normal	2	2	-0.714265	H3K9me2	21.0104		5.8573	21.125	118.735	73.981	pause	1	3	-0.0796279	H3K9me2	118.735
3.3335	0	26.2318	78.25	normal	2	2	-0.690433	H3K9me2	26.2318		6.1501	22.5	136.75	63.333	pause	1	3	-5.05927e-06	H3K9me2	136.75
3.411	0	22.7361	78.125	normal	2	2	-0.666632	H3K9me2	22.7361		6.443	20.321	135.245	63.442	pause	1	3	0.079645	H3K9me2	135.245
3.4885	0	18.1953	71.234	normal	2	2	-0.64283	H3K9me2	18.1953		6.7358	23.274	95.067	47.711	pause	1	3	0.159268	H3K9me2	95.067
3.566	0.132	18.8333	67.927	normal	2	2	-0.619029	H3K9me2	18.8333		7.0287	18.687	77.122	24.166	pause	1	3	0.238918	H3K9me2	77.122
3.6436	1.562	15.4922	64.878	normal	2	2	-0.595196	H3K9me2	15.4922		7.3216	11.084	68.485	26.215	pause	1	3	0.318568	H3K9me2	68.485
3.7211	10	11	58.333	normal	2	2	-0.571395	H3K9me2	11		7.6144	12.516	84.828	43.698	pause	1	3	0.398191	H3K9me2	84.828
3.7986	9.972	11.8767	57.131	normal	2	2	-0.547593	H3K9me2	11.8767		7.9073	8.457	126.094	70.352	pause	1	3	0.477841	H3K9me2	126.094
3.8761	5.462	13.9931	65.507	normal	2	2	-0.523792	H3K9me2	13.9931		8.2002	7.423	106.528	54.13	pause	1	3	0.557491	H3K9me2	106.528
3.9536	3.164	13.1094	78.927	normal	2	2	-0.49999	H3K9me2	13.1094		8.493	9.182	95.535	65.136	pause	1	3	0.637113	H3K9me2	95.535
4.0312	1.472	13.1111	96.736	normal	2	2	-0.476158	H3K9me2	13.1111		8.7859	15.153	100.287	89.884	pause	1	3	0.716763	H3K9me2	100.287
4.1087	0.312	17.3767	95.885	normal	2	2	-0.452357	H3K9me2	17.3767		9.0787	17.002	113.243	66.773	pause	1	3	0.796386	H3K9me2	113.243
4.1862	0	19.4688	82.969	normal	2	2	-0.428555	H3K9me2	19.4688		9.3716	16.306	122.235	112.993	pause	1	3	0.876036	H3K9me2	122.235
4.2637	0	19.5226	75.336	normal	2	2	-0.404754	H3K9me2	19.5226		9.6645	30.599	98.174	139.827	pause	1	3	0.955686	H3K9me2	98.174
4.3413	0	21.3333	81.167	normal	2	2	-0.380922	H3K9me2	21.3333		9.9573	46.42	96.984	118.699	pause	1	3	1.03531	H3K9me2	96.984
4.4188	0	24.0286	86.997	normal	2	2	-0.35712	H3K9me2	24.0286		10.2502	34.346	111.864	69.469	pause	1	3	1.11496	H3K9me2	111.864
4.4963	0	24.3646	87.458	normal	2	2	-0.333319	H3K9me2	24.3646		10.5431	26.112	132.012	53.515	pause	1	3	1.19461	H3K9me2	132.012
4.5738	0	23.5095	89.533	normal	2	2	-0.309517	H3K9me2	23.5095		10.8359	31.29	123.237	102.393	pause	1	3	1.27423	H3K9me2	123.237
4.6513	0	23.5	91.417	normal	2	2	-0.285716	H3K9me2	23.5		11.1288	76.324	166.339	111.344	pause	1	3	1.35388	H3K9me2	166.339
4.7289	0	21.625	87.28	normal	2	2	-0.261883	H3K9me2	21.625		11.4216	125.211	112.442	65.138	pause	1	3	1.4335	H3K9me2	112.442
4.8064	0	19.875	89.076	normal	2	2	-0.238082	H3K9me2	19.875		11.7145	61.84	47.005	8.569	pause	1	3	1.51315	H3K9me2	47.005
4.8839	0.055	18.8594	90.719	normal	2	2	-0.21428	H3K9me2	18.8594		12.0074	1.038	13.579	0	pause	1	3	1.5928	H3K9me2	13.579
4.9614	1.444	17.4444	98.111	normal	2	2	-0.190479	H3K9me2	17.4444		12.3002	0	3.889	0	pause	1	3	1.67243	H3K9me2	3.889
5.039	0.134	18.1389	99.365	normal	2	2	-0.166647	H3K9me2	18.1389		0	22.2222	2.8889	10.417	pause	2	1	-1.66103	LaminB	22.2222
5.1165	0.875	17.0833	93.792	normal	2	2	-0.142845	H3K9me2	17.0833		0.29286	34.381	7.219	79.971	pause	2	1	-1.56611	LaminB	34.381
5.194	4.518	12.9375	103.473	normal	2	2	-0.119044	H3K9me2	12.9375		0.58573	67.0217	8	204.866	pause	2	1	-1.47119	LaminB	67.0217
5.2715	1.917	10.5	110.639	normal	2	2	-0.0952422	H3K9me2	10.5		0.87859	79.2178	16.0636	247.158	pause	2	1	-1.37628	LaminB	79.2178
5.3491	0.039	12.0339	103.943	normal	2	2	-0.07141	H3K9me2	12.0339		1.17145	60.9777	16.2828	255	pause	2	1	-1.28136	LaminB	60.9777
5.4266	0	15.7292	91.066	normal	2	2	-0.0476085	H3K9me2	15.7292		1.46431	33.4802	38.1043	178.933	pause	2	1	-1.18645	LaminB	33.4802
5.5041	0	16.2656	81.447	normal	2	2	-0.023807	H3K9me2	16.2656		1.75718	19.5701	40.5644	150.884	pause	2	1	-1.09153	LaminB	19.5701
5.5816	0.5	14	71.5	normal	2	2	-5.50691e-06	H3K9me2	14		2.05004	14.0944	36.6833	101.278	pause	2	1	-0.996616	LaminB	14.0944
5.6591	1.105	14.7795	68.188	normal	2	2	0.023796	H3K9me2	14.7795		2.3429	9.5529	29.7999	53.578	pause	2	1	-0.901701	LaminB	9.5529
5.7367	0.434	16.7569	71.094	normal	2	2	0.0476282	H3K9me2	16.7569		2.63576	8.2023	25.5291	46.58	pause	2	1	-0.806786	LaminB	8.2023
5.8142	0	19.2995	72.906	normal	2	2	0.0714297	H3K9me2	19.2995		2.92863	5.106	25.6156	47.622	pause	2	1	-0.711868	LaminB	5.106
5.8917	0.097	19.6111	75.014	normal	2	2	0.0952312	H3K9me2	19.6111		3.22149	6	39.4875	88.057	pause	2	1	-0.616953	LaminB	6
5.9692	0.598	18.8394	74.364	normal	2	2	0.119033	H3K9me2	18.8394		3.51435	6	33.9452	135.148	pause	2	1	-0.522038	LaminB	6
6.0468	0.104	17.0208	73.021	normal	2	2	0.142865	H3K9me2	17.0208		3.80722	4.4823	32.3264	102.965	pause	2	1	-0.42712	LaminB	4.4823
6.1243	1.273	18.2448	80.99	normal	2	2	0.166666	H3K9me2	18.2448		4.10008	2.7333	35.2944	76.972	pause	2	1	-0.332205	LaminB	2.7333
6.2018	1	24	90	normal	2	2	0.190468	H3K9me2	24		4.39294	8.496	32.7715	63.618	pause	2	1	-0.23729	LaminB	8.496
6.2793	1.016	23.5156	86.094	normal	2	2	0.214269	H3K9me2	23.5156		4.6858	12.1461	40.4647	53.031	pause	2	1	-0.142375	LaminB	12.1461
6.3568	0.587	18.5625	82.104	normal	2	2	0.238071	H3K9me2	18.5625		4.97867	14.6681	52.4154	28.51	pause	2	1	-0.0474567	LaminB	14.6681
6.4344	0.846	16.7743	86.829	normal	2	2	0.261903	H3K9me2	16.7743		5.27153	4.3952	54.4868	53.116	pause	2	1	0.0474582	LaminB	4.3952
6.5119	4.833	19.75	91.042	normal	2	2	0.285705	H3K9me2	19.75		5.56439	6.192	41.2467	94.183	pause	2	1	0.142373	LaminB	6.192
6.5894	3.938	20.3464	100.313	normal	2	2	0.309506	H3K9me2	20.3464		5.85725	11.8464	67.2097	46.986	pause	2	1	0.237288	LaminB	11.8464
6.6669	1.125	19.3438	104.059	normal	2	2	0.333308	H3K9me2	19.3438		6.15012	5.9667	46.5611	28.272	pause	2	1	0.332206	LaminB	5.9667
6.7445	0.208	20.6042	96.995	normal	2	2	0.35714	H3K9me2	20.6042		6.44298	9.8874	39.6874	70.809	pause	2	1	0.427121	LaminB	9.8874
6.822	0.778	23.2222	92.444	normal	2	2	0.380941	H3K9me2	23.2222		6.73584	12.4616	33.1356	32.074	pause	2	1	0.522036	LaminB	12.4616
6.8995	3.06	24.3134	92.899	normal	2	2	0.404743	H3K9me2	24.3134		7.02871	8.4408	29.9822	9.549	pause	2	1	0.616954	LaminB	8.4408
6.977	7.25	22.6875	92	normal	2	2	0.428544	H3K9me2	22.6875		7.32157	7.8033	46.3713	39.223	pause	2	1	0.711869	LaminB	7.8033
7.0545	7.819	21.1944	90.433	normal	2	2	0.452346	H3K9me2	21.1944		7.61443	17.0279	43.9866	4.575	pause	2	1	0.806784	LaminB	17.0279
7.1321	4.375	21.4028	98.153	normal	2	2	0.476178	H3K9me2	21.4028		7.90729	13.5675	39.7473	7.111	pause	2	1	0.901699	LaminB	13.5675
7.2096	0.711	20.474	114.924	normal	2	2	0.499979	H3K9me2	20.474		8.20016	20.7556	37.3389	18.428	pause	2	1	0.996617	LaminB	20.7556
7.2871	0	20.0903	114.181	normal	2	2	0.523781	H3K9me2	20.0903		8.49302	39.1857	52.5168	13.336	pause	2	1	1.09153	LaminB	39.1857
7.3646	0	19.9644	87.622	normal	2	2	0.547582	H3K9me2	19.9644		8.78588	77.0714	60.8243	42.259	pause	2	1	1.18645	LaminB	77.0714
7.4422	2	19.3333	77.667	normal	2	2	0.571415	H3K9me2	19.3333		9.07874	76.1273	65.7381	55.953	pause	2	1	1.28136	LaminB	76.1273
7.5197	8.432	20.3576	91.694	normal	2	2	0.595216	H3K9me2	20.3576		9.37161	29.8802	16.9185	5.956	pause	2	1	1.37628	LaminB	29.8802
7.5972	13.458	22.0104	96.698	normal	2	2	0.619018	H3K9me2	22.0104		9.66447	7.1641	2.1324	0	pause	2	1	1.47119	LaminB	7.1641
7.6747	13.25	20.0703	88.711	normal	2	2	0.642819	H3K9me2	20.0703		9.95733	5.5463	10.9737	0	pause	2	1	1.56611	LaminB	5.5463
7.7522	11.056	16.9028	82.417	normal	2	2	0.666621	H3K9me2	16.9028		10.2502	1.8333	6.3333	0	pause	2	1	1.66103	LaminB	1.8333
7.8298	9.861	13.7205	78.9	normal	2	2	0.690453	H3K9me2	13.7205		0	22.2222	2.8889	10.417	pause	2	1	-1.66103	H3K9me2	2.8889
7.9073	10.417	17.8438	83.635	normal	2	2	0.714254	H3K9me2	17.8438		0.29286	34.381	7.219	79.971	pause	2	1	-1.56611	H3K9me2	7.219
7.9848	13.582	25.0964	85.738	normal	2	2	0.738056	H3K9me2	25.0964		0.58573	67.0217	8	204.866	pause	2	1	-1.47119	H3K9me2	8
8.0623	18.556	29.3333	80.944	normal	2	2	0.761857	H3K9me2	29.3333		0.87859	79.2178	16.0636	247.158	pause	2	1	-1.37628	H3K9me2	16.0636
8.1399	22.698	28.8984	77.362	normal	2	2	0.785689	H3K9me2	28.8984		1.17145	60.9777	16.2828	255	pause	2	1	-1.28136	H3K9me2	16.2828
8.2174	26.997	25.9479	74.622	normal	2	2	0.809491	H3K9me2	25.9479		1.46431	33.4802	38.1043	178.933	pause	2	1	-1.18645	H3K9me2	38.1043
8.2949	29.835	25.4766	64.339	normal	2	2	0.833292	H3K9me2	25.4766		1.75718	19.5701	40.5644	150.884	pause	2	1	-1.09153	H3K9me2	40.5644
8.3724	30.75	27.625	58.125	normal	2	2	0.857094	H3K9me2	27.625		2.05004	14.0944	36.6833	101.278	pause	2	1	-0.996616	H3K9me2	36.6833
8.45	31.012	27.2014	63.236	normal	2	2	0.880926	H3K9me2	27.2014		2.3429	9.5529	29.7999	53.578	pause	2	1	-0.901701	H3K9me2	29.7999
8.5275	33	23.2222	64.806	normal	2	2	0.904728	H3K9me2	23.2222		2.63576	8.2023	25.5291	46.58	pause	2	1	-0.806786	H3K9me2	25.5291
8.605	32.693	22.0885	67.734	normal	2	2	0.928529	H3K9me2	22.0885		2.92863	5.106	25.6156	47.622	pause	2	1	-0.711868	H3K9me2	25.6156
8.6825	28.778	25.2222	66.667	normal	2	2	0.952331	H3K9me2	25.2222		3.22149	6	39.4875	88.057	pause	2	1	-0.616953	H3K9me2	39.4875
8.76	16.783	26.4175	70.194	normal	2	2	0.976132	H3K9me2	26.4175		3.51435	6	33.9452	135.148	pause	2	1	-0.522038	H3K9me2	33.9452
8.8376	11.042	26.5625	69.521	normal	2	2	0.999964	H3K9me2	26.5625		3.80722	4.4823	32.3264	102.965	pause	2	1	-0.42712	H3K9me2	32.3264
8.9151	18.753	30.2092	62.534	normal	2	2	1.02377	H3K9me2	30.2092		4.10008	2.7333	35.2944	76.972	pause	2	1	-0.332205	H3K9me2	35.2944
8.9926	34.278	29.2639	62.972	normal	2	2	1.04757	H3K9me2	29.2639		4.39294	8.496	32.7715	63.618	pause	2	1	-0.23729	H3K9me2	32.7715
9.0701	48.555	25.7891	73.727	normal	2	2	1.07137	H3K9me2	25.7891		4.6858	12.1461	40.4647	53.031	pause	2	1	-0.142375	H3K9me2	40.4647
9.1477	57.031	21.5312	87.021	normal	2	2	1.0952	H3K9me2	21.5312		4.97867	14.6681	52.4154	28.51	pause	2	1	-0.0474567	H3K9me2	52.4154
9.2252	52.043	18.2526	96.977	normal	2	2	1.119	H3K9me2	18.2526		5.27153	4.3952	54.4868	53.116	pause	2	1	0.0474582	H3K9me2	54.4868
9.3027	41.167	19.3333	97.667	normal	2	2	1.1428	H3K9me2	19.3333		5.56439	6.192	41.2467	94.183	pause	2	1	0.142373	H3K9me2	41.2467
9.3802	33.179	25.1597	81.301	normal	2	2	1.16661	H3K9me2	25.1597		5.85725	11.8464	67.2097	46.986	pause	2	1	0.237288	H3K9me2	67.2097
9.4577	30.576	33.1319	66.628	normal	2	2	1.19041	H3K9me2	33.1319		6.15012	5.9667	46.5611	28.272	pause	2	1	0.332206	H3K9me2	46.5611
9.5353	32.833	36.2526	71.229	normal	2	2	1.21424	H3K9me2	36.2526		6.44298	9.8874	39.6874	70.809	pause	2	1	0.427121	H3K9me2	39.6874
9.6128	37.5	32.1944	78.083	normal	2	2	1.23804	H3K9me2	32.1944		6.73584	12.4616	33.1356	32.074	pause	2	1	0.522036	H3K9me2	33.1356
9.6903	49.125	26.8681	76.25	normal	2	2	1.26184	H3K9me2	26.8681		7.02871	8.4408	29.9822	9.549	pause	2	1	0.616954	H3K9me2	29.9822
9.7678	70.125	22.9688	70.594	normal	2	2	1.28564	H3K9me2	22.9688		7.32157	7.8033	46.3713	39.223	pause	2	1	0.711869	H3K9me2	46.3713
9.8454	93.232	19.7214	69.815	normal	2	2	1.30948	H3K9me2	19.7214		7.61443	17.0279	43.9866	4.575	pause	2	1	0.806784	H3K9me2	43.9866
9.9229	110.667	17	76	normal	2	2	1.33328	H3K9me2	17		7.90729	13.5675	39.7473	7.111	pause	2	1	0.901699	H3K9me2	39.7473
10.0004	107.555	15.125	73.891	normal	2	2	1.35708	H3K9me2	15.125		8.20016	20.7556	37.3389	18.428	pause	2	1	0.996617	H3K9me2	37.3389
10.0779	74.024	13.1285	58.104	normal	2	2	1.38088	H3K9me2	13.1285		8.49302	39.1857	52.5168	13.336	pause	2	1	1.09153	H3K9me2	52.5168
10.1554	29.44	9.6814	39.14	normal	2	2	1.40468	H3K9me2	9.6814		8.78588	77.0714	60.8243	42.259	pause	2	1	1.18645	H3K9me2	60.8243
10.233	4.75	8.0833	31.708	normal	2	2	1.42851	H3K9me2	8.0833		9.07874	76.1273	65.7381	55.953	pause	2	1	1.28136	H3K9me2	65.7381
10.3105	0	7.7517	29.391	normal	2	2	1.45232	H3K9me2	7.7517		9.37161	29.8802	16.9185	5.956	pause	2	1	1.37628	H3K9me2	16.9185
10.388	0	6.0243	26.049	normal	2	2	1.47612	H3K9me2	6.0243		9.66447	7.1641	2.1324	0	pause	2	1	1.47119	H3K9me2	2.1324
10.4655	0	5.125	24.109	normal	2	2	1.49992	H3K9me2	5.125		9.95733	5.5463	10.9737	0	pause	2	1	1.56611	H3K9me2	10.9737
10.5431	0	4.5556	21.278	normal	2	2	1.52375	H3K9me2	4.5556		10.2502	1.8333	6.3333	0	pause	2	1	1.66103	H3K9me2	6.3333
10.6206	0	3.8611	21.686	normal	2	2	1.54755	H3K9me2	3.8611		0	0	4.556	0	pause	2	2	-1.68168	LaminB	0
10.6981	0	2.4167	29.802	normal	2	2	1.57135	H3K9me2	2.4167		0.2929	3.867	3.636	0	pause	2	2	-1.61441	LaminB	3.867
10.7756	0	1.625	36.641	normal	2	2	1.59516	H3K9me2	1.625		0.5857	12.273	6.28	5.35	pause	2	2	-1.54716	LaminB	12.273
10.8531	0	3.5972	32.472	normal	2	2	1.61896	H3K9me2	3.5972		0.8786	64.278	10.178	29.596	pause	2	2	-1.47988	LaminB	64.278
10.9307	0	5.2214	28.276	normal	2	2	1.64279	H3K9me2	5.2214		1.1715	85.46	25.398	60.533	pause	2	2	-1.4126	LaminB	85.46
11.0082	0	6.3264	29.767	normal	2	2	1.66659	H3K9me2	6.3264		1.4643	55.367	101.133	44	pause	2	2	-1.34535	LaminB	55.367
11.0857	0	9.4714	30.365	normal	2	2	1.69039	H3K9me2	9.4714		1.7572	32.179	175.109	22.817	pause	2	2	-1.27807	LaminB	32.179
11.1632	0	13	28	normal	2	2	1.71419	H3K9me2	13		2.05	22.002	116.629	25.384	pause	2	2	-1.21082	LaminB	22.002
0	0	10	26	normal	2	3	-1.71734	LaminB	0		2.3429	11.797	93.66	40.55	pause	2	2	-1.14355	LaminB	11.797
0.0775	0	7.36	30.6971	normal	2	3	-1.69772	LaminB	0		2.6358	14.48	63.389	35.533	pause	2	2	-1.07627	LaminB	14.48
0.155	0	7.4096	35.1048	normal	2	3	-1.6781	LaminB	0		2.9286	7.156	52.322	35.728	pause	2	2	-1.00902	LaminB	7.156
0.2326	0	7.8715	36.2101	normal	2	3	-1.65845	LaminB	0		3.2215	0.52	67.167	21.493	pause	2	2	-0.941741	LaminB	0.52
0.3101	0.6343	8.8191	37.3468	normal	2	3	-1.63883	LaminB	0.6343		3.5144	2.114	111.126	2.116	pause	2	2	-0.874465	LaminB	2.114
0.3876	4.862	10.0098	42.8	normal	2	3	-1.61921	LaminB	4.862		3.8072	10.256	83.578	23.116	pause	2	2	-0.807212	LaminB	10.256
0.4651	11.589	11.6285	45.5769	normal	2	3	-1.59959	LaminB	11.589		4.1001	0.043	89.457	26.1	pause	2	2	-0.739936	LaminB	0.043
0.5427	21.024	12.88	42.3536	normal	2	3	-1.57994	LaminB	21.024		4.3929	0	133.233	9.111	pause	2	2	-0.672683	LaminB	0
0.6202	33.2885	15.1292	38.0365	normal	2	3	-1.56032	LaminB	33.2885		4.6858	0	93.874	57.506	pause	2	2	-0.605407	LaminB	0
0.6977	46.1486	17.6677	36.3967	normal	2	3	-1.5407	LaminB	46.1486		4.9787	0	73.333	32.393	pause	2	2	-0.538131	LaminB	0
0.7752	56.3722	16.8286	32.6376	normal	2	3	-1.52108	LaminB	56.3722		5.2715	4.52	41.022	14.5	pause	2	2	-0.470878	LaminB	4.52
0.8527	61.5453	15.0114	30.3774	normal	2	3	-1.50146	LaminB	61.5453		5.5644	11.067	53.307	18.533	pause	2	2	-0.403602	LaminB	11.067
0.9303	64.6739	16.8057	36.5535	normal	2	3	-1.48181	LaminB	64.6739		5.8573	17.733	48.817	68.533	pause	2	2	-0.336326	LaminB	17.733
1.0078	60.0485	20.1314	48.2457	normal	2	3	-1.46219	LaminB	60.0485		6.1501	21.982	38.86	114.911	pause	2	2	-0.269073	LaminB	21.982
1.0853	58.48	24.9472	60.5056	normal	2	3	-1.44257	LaminB	58.48		6.443	8.76	34.921	90.621	pause	2	2	-0.201798	LaminB	8.76
1.1628	59.0727	29.2988	62.9273	normal	2	3	-1.42295	LaminB	59.0727		6.7358	1.36	36.48	54.187	pause	2	2	-0.134545	LaminB	1.36
1.2404	62.5281	30.6845	58.1735	normal	2	3	-1.4033	LaminB	62.5281		7.0287	3.033	55.611	43.639	pause	2	2	-0.0672687	LaminB	3.033
1.3179	64.9663	31.0032	53.6883	normal	2	3	-1.38368	LaminB	64.9663		7.3216	1	59.611	53.167	pause	2	2	7.20593e-06	LaminB	1
1.3954	62.3864	27.8264	56.4778	normal	2	3	-1.36406	LaminB	62.3864		7.6144	3.82	44.953	67.393	pause	2	2	0.0672601	LaminB	3.82
1.4729	57.0215	24.7371	66.114	normal	2	3	-1.34444	LaminB	57.0215		7.9073	5.787	46.944	38.878	pause	2	2	0.134536	LaminB	5.787
1.5504	53.3388	23.9249	76.2147	normal	2	3	-1.32482	LaminB	53.3388		8.2002	8.013	49.189	11.038	pause	2	2	0.201812	LaminB	8.013
1.628	53.8912	22.9376	75.9376	normal	2	3	-1.30517	LaminB	53.8912		8.493	9.22	35.233	26.373	pause	2	2	0.269065	LaminB	9.22
1.7055	56.9176	19.056	71.644	normal	2	3	-1.28555	LaminB	56.9176		8.7859	10.939	43.639	30.65	pause	2	2	0.336341	LaminB	10.939
1.783	62.2076	17.2057	72.5009	normal	2	3	-1.26593	LaminB	62.2076		9.0787	11.807	57.844	53.847	pause	2	2	0.403594	LaminB	11.807
1.8605	60.8233	18.6114	68.0394	normal	2	3	-1.24631	LaminB	60.8233		9.3716	9.5	48.41	63.153	pause	2	2	0.47087	LaminB	9.5
1.9381	55.1429	20.3673	66.1633	normal	2	3	-1.22666	LaminB	55.1429		9.6645	45.113	75.06	111.771	pause	2	2	0.538146	LaminB	45.113
2.0156	51.36	19.0401	66	normal	2	3	-1.20704	LaminB	51.36		9.9573	47.613	89.487	62.489	pause	2	2	0.605399	LaminB	47.613
2.0931	48.591	16.6675	66.8245	normal	2	3	-1.18742	LaminB	48.591		10.2502	32	65.433	67.133	pause	2	2	0.672674	LaminB	32
2.1706	42.8912	14.92	71.1024	normal	2	3	-1.1678	LaminB	42.8912		10.5431	22.659	66.49	86.839	pause	2	2	0.73995	LaminB	22.659
2.2482	35.3169	12.9018	75.3845	normal	2	3	-1.14815	LaminB	35.3169		10.8359	13.644	74.222	53.211	pause	2	2	0.807203	LaminB	13.644
2.3257	29.9739	12.3429	82.9143	normal	2	3	-1.12853	LaminB	29.9739		11.1288	5.583	78.583	21.05	pause	2	2	0.874479	LaminB	5.583
2.4032	25.5157	12.6728	97.2743	normal	2	3	-1.10891	LaminB	25.5157		11.4216	0	65.289	5.311	pause	2	2	0.941732	LaminB	0
2.4807	22.0097	13.2695	111.484	normal	2	3	-1.08929	LaminB	22.0097		11.7145	0	69.139	22.839	pause	2	2	1.00901	LaminB	0
2.5582	18.0884	13.7387	115.671	normal	2	3	-1.06967	LaminB	18.0884		12.0074	2.427	76.647	24.8	pause	2	2	1.07628	LaminB	2.427
2.6358	12.6718	13.1829	113.865	normal	2	3	-1.05002	LaminB	12.6718		12.3002	3.054	92.368	33.717	pause	2	2	1.14354	LaminB	3.054
2.7133	5.76	12.52	110.88	normal	2	3	-1.0304	LaminB	5.76		12.5931	6	146.224	36.604	pause	2	2	1.21081	LaminB	6
2.7908	1.2413	12.9072	106.553	normal	2	3	-1.01078	LaminB	1.2413		12.886	10.447	130.727	30.35	pause	2	2	1.27809	LaminB	10.447
2.8683	0	12.691	104.297	normal	2	3	-0.991157	LaminB	0		13.1788	46.333	146.122	63.833	pause	2	2	1.34534	LaminB	46.333
2.9459	0	12.6343	104.269	normal	2	3	-0.971511	LaminB	0		13.4717	109.41	84.364	114.339	pause	2	2	1.41262	LaminB	109.41
3.0234	0	14.6974	104.674	normal	2	3	-0.95189	LaminB	0		13.7645	117.02	43.36	81.547	pause	2	2	1.47987	LaminB	117.02
3.1009	0	16.458	109.002	normal	2	3	-0.932269	LaminB	0		14.0574	58.349	30.497	5.463	pause	2	2	1.54715	LaminB	58.349
3.1784	0	15.5257	112.916	normal	2	3	-0.912648	LaminB	0		14.3503	9.036	12.987	0	pause	2	2	1.61442	LaminB	9.036
3.2559	0	13.9296	110.994	normal	2	3	-0.893027	LaminB	0		14.6431	3	8.333	0	pause	2	2	1.68168	LaminB	3
3.3335	0	12.3086	112.194	normal	2	3	-0.87338	LaminB	0		0	0	4.556	0	pause	2	2	-1.68168	H3K9me2	4.556
3.411	0	11.7943	119.206	normal	2	3	-0.853759	LaminB	0		0.2929	3.867	3.636	0	pause	2	2	-1.61441	H3K9me2	3.636
3.4885	0	9.2	115.718	normal	2	3	-0.834138	LaminB	0		0.5857	12.273	6.28	5.35	pause	2	2	-1.54716	H3K9me2	6.28
3.566	0	8.2666	109.438	normal	2	3	-0.814517	LaminB	0		0.8786	64.278	10.178	29.596	pause	2	2	-1.47988	H3K9me2	10.178
3.6436	0	9.6061	99.8023	normal	2	3	-0.794871	LaminB	0		1.1715	85.46	25.398	60.533	pause	2	2	-1.4126	H3K9me2	25.398
3.7211	0	10.3075	92.0457	normal	2	3	-0.77525	LaminB	0		1.4643	55.367	101.133	44	pause	2	2	-1.34535	H3K9me2	101.133
3.7986	0	9.8336	85.432	normal	2	3	-0.755629	LaminB	0		1.7572	32.179	175.109	22.817	pause	2	2	-1.27807	H3K9me2	175.109
3.8761	0.2449	9.3469	82.551	normal	2	3	-0.736008	LaminB	0.2449		2.05	22.002	116.629	25.384	pause	2	2	-1.21082	H3K9me2	116.629
3.9536	0.6515	11.0056	73.9664	normal	2	3	-0.716387	LaminB	0.6515		2.3429	11.797	93.66	40.55	pause	2	2	-1.14355	H3K9me2	93.66
4.0312	0	13.9823	59.8171	normal	2	3	-0.69674	LaminB	0		2.6358	14.48	63.389	35.533	pause	2	2	-1.07627	H3K9me2	63.389
4.1087	0	15.8843	50.9714	normal	2	3	-0.677119	LaminB	0		2.9286	7.156	52.322	35.728	pause	2	2	-1.00902	H3K9me2	52.322
4.1862	0	15.7702	52.5911	normal	2	3	-0.657498	LaminB	0		3.2215	0.52	67.167	21.493	pause	2	2	-0.941741	H3K9me2	67.167
4.2637	0	16.7927	63.9004	normal	2	3	-0.637877	LaminB	0		3.5144	2.114	111.126	2.116	pause	2	2	-0.874465	H3K9me2	111.126
4.3413	0	17.1504	71.7104	normal	2	3	-0.618231	LaminB	0		3.8072	10.256	83.578	23.116	pause	2	2	-0.807212	H3K9me2	83.578
4.4188	0	15.0292	83.3509	normal	2	3	-0.59861	LaminB	0		4.1001	0.043	89.457	26.1	pause	2	2	-0.739936	H3K9me2	89.457
4.4963	0	11.1002	92.2235	normal	2	3	-0.578989	LaminB	0		4.3929	0	133.233	9.111	pause	2	2	-0.672683	H3K9me2	133.233
4.5738	0	9.2351	87.4629	normal	2	3	-0.559368	LaminB	0		4.6858	0	93.874	57.506	pause	2	2	-0.605407	H3K9me2	93.874
4.6513	0	10.3624	79.0678	normal	2	3	-0.539747	LaminB	0		4.9787	0	73.333	32.393	pause	2	2	-0.538131	H3K9me2	73.333
4.7289	0	12.4229	77.6793	normal	2	3	-0.520101	LaminB	0		5.2715	4.52	41.022	14.5	pause	2	2	-0.470878	H3K9me2	41.022
4.8064	0	13.6629	79.6457	normal	2	3	-0.50048	LaminB	0		5.5644	11.067	53.307	18.533	pause	2	2	-0.403602	H3K9me2	53.307
4.8839	0	14.52	75.7744	normal	2	3	-0.480859	LaminB	0		5.8573	17.733	48.817	68.533	pause	2	2	-0.336326	H3K9me2	48.817
4.9614	0	12.6528	70.2672	normal	2	3	-0.461238	LaminB	0		6.1501	21.982	38.86	114.911	pause	2	2	-0.269073	H3K9me2	38.86
5.039	0	11.3714	68.0294	normal	2	3	-0.441591	LaminB	0		6.443	8.76	34.921	90.621	pause	2	2	-0.201798	H3K9me2	34.921
5.1165	0	10.058	69.6971	normal	2	3	-0.42197	LaminB	0		6.7358	1.36	36.48	54.187	pause	2	2	-0.134545	H3K9me2	36.48
5.194	0	10	75.9714	normal	2	3	-0.402349	LaminB	0		7.0287	3.033	55.611	43.639	pause	2	2	-0.0672687	H3K9me2	55.611
5.2715	0	12.3486	86.2644	normal	2	3	-0.382728	LaminB	0		7.3216	1	59.611	53.167	pause	2	2	7.20593e-06	H3K9me2	59.611
5.3491	0	15.7657	89.6905	normal	2	3	-0.363082	LaminB	0		7.6144	3.82	44.953	67.393	pause	2	2	0.0672601	H3K9me2	44.953
5.4266	0	17.36	87	normal	2	3	-0.343461	LaminB	0		7.9073	5.787	46.944	38.878	pause	2	2	0.134536	H3K9me2	46.944
5.5041	0	15.3522	81.2062	normal	2	3	-0.32384	LaminB	0		8.2002	8.013	49.189	11.038	pause	2	2	0.201812	H3K9me2	49.189
5.5816	0	13.0225	77.3032	normal	2	3	-0.304219	LaminB	0		8.493	9.22	35.233	26.373	pause	2	2	0.269065	H3K9me2	35.233
5.6591	0	11.4738	77.6057	normal	2	3	-0.284598	LaminB	0		8.7859	10.939	43.639	30.65	pause	2	2	0.336341	H3K9me2	43.639
5.7367	0	12.0197	83.7002	normal	2	3	-0.264951	LaminB	0		9.0787	11.807	57.844	53.847	pause	2	2	0.403594	H3K9me2	57.844
5.8142	0	12.5714	81.551	normal	2	3	-0.24533	LaminB	0		9.3716	9.5	48.41	63.153	pause	2	2	0.47087	H3K9me2	48.41
5.8917	0	13.9814	73.9786	normal	2	3	-0.225709	LaminB	0		9.6645	45.113	75.06	111.771	pause	2	2	0.538146	H3K9me2	75.06
5.9692	0	12.8016	70.1184	normal	2	3	-0.206088	LaminB	0		9.9573	47.613	89.487	62.489	pause	2	2	0.605399	H3K9me2	89.487
6.0468	0	8.6451	75.9813	normal	2	3	-0.186442	LaminB	0		10.2502	32	65.433	67.133	pause	2	2	0.672674	H3K9me2	65.433
6.1243	0	8.7816	74.0492	normal	2	3	-0.166821	LaminB	0		10.5431	22.659	66.49	86.839	pause	2	2	0.73995	H3K9me2	66.49
6.2018	0	11.8269	75.098	normal	2	3	-0.1472	LaminB	0		10.8359	13.644	74.222	53.211	pause	2	2	0.807203	H3K9me2	74.222
6.2793	0	14.0386	77.4143	normal	2	3	-0.127579	LaminB	0		11.1288	5.583	78.583	21.05	pause	2	2	0.874479	H3K9me2	78.583
6.3568	0	14.4659	74.198	normal	2	3	-0.107958	LaminB	0		11.4216	0	65.289	5.311	pause	2	2	0.941732	H3K9me2	65.289
6.4344	0	12.9389	69.9314	normal	2	3	-0.0883116	LaminB	0		11.7145	0	69.139	22.839	pause	2	2	1.00901	H3K9me2	69.139
6.5119	0	12.44	72.5184	normal	2	3	-0.0686905	LaminB	0		12.0074	2.427	76.647	24.8	pause	2	2	1.07628	H3K9me2	76.647
6.5894	0	12.0286	78.6702	normal	2	3	-0.0490695	LaminB	0		12.3002	3.054	92.368	33.717	pause	2	2	1.14354	H3K9me2	92.368
6.6669	0	12.4114	68.8783	normal	2	3	-0.0294485	LaminB	0		12.5931	6	146.224	36.604	pause	2	2	1.21081	H3K9me2	146.224
6.7445	0	15.0914	53.2101	normal	2	3	-0.00980217	LaminB	0		12.886	10.447	130.727	30.35	pause	2	2	1.27809	H3K9me2	130.727
6.822	0	17.32	50.4081	normal	2	3	0.00981885	LaminB	0		13.1788	46.333	146.122	63.833	pause	2	2	1.34534	H3K9me2	146.122
6.8995	0	16.5086	55.8536	normal	2	3	0.0294399	LaminB	0		13.4717	109.41	84.364	114.339	pause	2	2	1.41262	H3K9me2	84.364
6.977	0	14.022	59.8171	normal	2	3	0.0490609	LaminB	0		13.7645	117.02	43.36	81.547	pause	2	2	1.47987	H3K9me2	43.36
7.0545	0	14.9232	59.624	normal	2	3	0.0686819	LaminB	0		14.0574	58.349	30.497	5.463	pause	2	2	1.54715	H3K9me2	30.497
7.1321	0	16.352	59.4561	normal	2	3	0.0883282	LaminB	0		14.3503	9.036	12.987	0	pause	2	2	1.61442	H3K9me2	12.987
7.2096	0	17.9101	59.4686	normal	2	3	0.107949	LaminB	0		14.6431	3	8.333	0	pause	2	2	1.68168	H3K9me2	8.333
7.2871	0	18.3743	60.595	normal	2	3	0.12757	LaminB	0		0	30.083	4.6667	0	pause	2	3	-1.68693	LaminB	30.083
7.3646	0	17.8522	60.8539	normal	2	3	0.147191	LaminB	0		0.2929	55.143	18.8571	24.3571	pause	2	3	-1.62668	LaminB	55.143
7.4422	0	14.7873	61.474	normal	2	3	0.166838	LaminB	0		0.5857	68.44	47.631	43.4921	pause	2	3	-1.56644	LaminB	68.44
7.5197	0	13.0274	62.2577	normal	2	3	0.186459	LaminB	0		0.8786	49.365	40.8889	34.8175	pause	2	3	-1.50619	LaminB	49.365
7.5972	0	12.2528	57.1616	normal	2	3	0.20608	LaminB	0		1.1715	37.643	57.5714	38.3214	pause	2	3	-1.44593	LaminB	37.643
7.6747	0	11.5281	41.6614	normal	2	3	0.225701	LaminB	0		1.4643	23.635	63.9286	18.9286	pause	2	3	-1.3857	LaminB	23.635
7.7522	0	10.5918	38.2857	normal	2	3	0.245322	LaminB	0		1.7572	13.04	51.6667	5.9683	pause	2	3	-1.32544	LaminB	13.04
7.8298	0	8.7283	45.8156	normal	2	3	0.264968	LaminB	0		2.05	12.5	45.5	26	pause	2	3	-1.26521	LaminB	12.5
7.9073	0	6.6977	51.2353	normal	2	3	0.284589	LaminB	0		2.3429	7.837	66.9603	34.3056	pause	2	3	-1.20495	LaminB	7.837
7.9848	0	6.5688	47.1254	normal	2	3	0.30421	LaminB	0		2.6358	0.524	75.1667	31.8016	pause	2	3	-1.1447	LaminB	0.524
8.0623	0	6.4229	44.8405	normal	2	3	0.323831	LaminB	0		2.9286	2.357	41.9643	31.8214	pause	2	3	-1.08446	LaminB	2.357
8.1399	0	5.68	46.4	normal	2	3	0.343477	LaminB	0		3.2215	0.238	33.8968	11.3651	pause	2	3	-1.02421	LaminB	0.238
8.2174	0	5.6114	47.6002	normal	2	3	0.363098	LaminB	0		3.5144	6.444	39.0952	20.4206	pause	2	3	-0.963951	LaminB	6.444
8.2949	0	5.995	51.52	normal	2	3	0.38272	LaminB	0		3.8072	5.786	35.5714	7.7857	pause	2	3	-0.903717	LaminB	5.786
8.3724	0	5.708	56.7486	normal	2	3	0.402341	LaminB	0		4.1001	9.389	29.2222	8.25	pause	2	3	-0.843461	LaminB	9.389
8.45	0	5.5024	54.7494	normal	2	3	0.421987	LaminB	0		4.3929	10.008	35.3175	32.5238	pause	2	3	-0.783227	LaminB	10.008
8.5275	0	5.7004	46.0563	normal	2	3	0.441608	LaminB	0		4.6858	6.5	45.5	38.8571	pause	2	3	-0.722972	LaminB	6.5
8.605	0	5.3314	41.9926	normal	2	3	0.461229	LaminB	0		4.9787	7.063	56.2222	74.8016	pause	2	3	-0.662716	LaminB	7.063
8.6825	0	7.2992	43.28	normal	2	3	0.48085	LaminB	0		5.2715	31.516	63.369	63.3333	pause	2	3	-0.602482	LaminB	31.516
8.76	0	8.68	48.6915	normal	2	3	0.500471	LaminB	0		5.5644	20.929	56.2143	29.2143	pause	2	3	-0.542227	LaminB	20.929
8.8376	0	8.0822	53.08	normal	2	3	0.520117	LaminB	0		5.8573	30.607	41.2778	40.2976	pause	2	3	-0.481971	LaminB	30.607
8.9151	0	7.0106	54.9527	normal	2	3	0.539738	LaminB	0		6.1501	9.389	50.3333	56.4444	pause	2	3	-0.421737	LaminB	9.389
8.9926	0	7.6677	53.193	normal	2	3	0.559359	LaminB	0		6.443	3.929	47.0357	15.8571	pause	2	3	-0.361481	LaminB	3.929
9.0701	0	9.0712	47.6758	normal	2	3	0.57898	LaminB	0		6.7358	13.111	49.4921	22.2937	pause	2	3	-0.301247	LaminB	13.111
9.1477	0	11.404	42.7022	normal	2	3	0.598627	LaminB	0		7.0287	12.067	53.6984	11.746	pause	2	3	-0.240992	LaminB	12.067
9.2252	0	12.8448	44.4896	normal	2	3	0.618248	LaminB	0		7.3216	11.643	58.5	21.6429	pause	2	3	-0.180736	LaminB	11.643
9.3027	0	11.2571	46.6498	normal	2	3	0.637869	LaminB	0		7.6144	9.421	43.7857	23.2738	pause	2	3	-0.120502	LaminB	9.421
9.3802	0	10.4343	50.0844	normal	2	3	0.65749	LaminB	0		7.9073	15.302	47.5476	19.1429	pause	2	3	-0.0602466	LaminB	15.302
9.4577	0	11.3029	57.6114	normal	2	3	0.677111	LaminB	0		8.2002	9.75	46.75	33.75	pause	2	3	8.66187e-06	LaminB	9.75
9.5353	0	12.4566	64.8748	normal	2	3	0.696757	LaminB	0		8.493	2.841	50.0873	63.0159	pause	2	3	0.0602433	LaminB	2.841
9.6128	0	14.2856	62.788	normal	2	3	0.716378	LaminB	0		8.7859	1.234	43.8016	82.1825	pause	2	3	0.120499	LaminB	1.234
9.6903	0	14.1429	62.898	normal	2	3	0.735999	LaminB	0		9.0787	5.5	54.4286	42.0714	pause	2	3	0.180733	LaminB	5.5
9.7678	0	12.6864	66.5632	normal	2	3	0.75562	LaminB	0		9.3716	6.913	37.6825	0	pause	2	3	0.240988	LaminB	6.913
9.8454	0	10.6411	66.9696	normal	2	3	0.775266	LaminB	0		9.6645	10.833	34.5556	0	pause	2	3	0.301244	LaminB	10.833
9.9229	0	8.7314	66.5086	normal	2	3	0.794888	LaminB	0		9.9573	9.5	25.5714	10.2143	pause	2	3	0.361478	LaminB	9.5
10.0004	0	8.3124	62.7736	normal	2	3	0.814509	LaminB	0		10.2502	3.833	23.0556	14.4444	pause	2	3	0.421733	LaminB	3.833
10.0779	0	10.4906	49.822	normal	2	3	0.83413	LaminB	0		10.5431	15.218	29.0397	8.9087	pause	2	3	0.481989	LaminB	15.218
10.1554	0	11.717	41.4276	normal	2	3	0.853751	LaminB	0		10.8359	13.714	32.1429	16.8571	pause	2	3	0.542223	LaminB	13.714
10.233	0	8.9126	38.4239	normal	2	3	0.873397	LaminB	0		11.1288	0.595	52.1786	20.5556	pause	2	3	0.602479	LaminB	0.595
10.3105	0	6.5504	41.6944	normal	2	3	0.893018	LaminB	0		11.4216	3.095	46.8968	18.3492	pause	2	3	0.662713	LaminB	3.095
10.388	0	5.2514	49.9886	normal	2	3	0.912639	LaminB	0		11.7145	5.321	56.4643	56.5357	pause	2	3	0.722968	LaminB	5.321
10.4655	0	5	55.2857	normal	2	3	0.93226	LaminB	0		12.0074	9.802	53.8889	69.3889	pause	2	3	0.783224	LaminB	9.802
10.5431	0	5.5657	57	normal	2	3	0.951906	LaminB	0		12.3002	0.361	57.4722	34.3056	pause	2	3	0.843458	LaminB	0.361
10.6206	0	6.9486	54.7146	normal	2	3	0.971527	LaminB	0		12.5931	0	40.3571	6.4286	pause	2	3	0.903713	LaminB	0
10.6981	0	8	50.76	normal	2	3	0.991148	LaminB	0		12.886	0	39.9286	0.8056	pause	2	3	0.963969	LaminB	0
10.7756	0	8.3771	47.7802	normal	2	3	1.01077	LaminB	0		13.1788	0.286	60.2698	0	pause	2	3	1.0242	LaminB	0.286
10.8531	0	8.8	44.36	normal	2	3	1.03039	LaminB	0		13.4717	5.357	39.3214	11.7857	pause	2	3	1.08446	LaminB	5.357
10.9307	0	8.2171	33.9225	normal	2	3	1.05004	LaminB	0		13.7645	3.516	50.2619	32.2381	pause	2	3	1.14469	LaminB	3.516
11.0082	0	10	23.04	normal	2	3	1.06966	LaminB	0		14.0574	13.671	70.5159	20.496	pause	2	3	1.20495	LaminB	13.671
11.0857	0	10	20.16	normal	2	3	1.08928	LaminB	0		14.3503	19.5	58	7.5	pause	2	3	1.2652	LaminB	19.5
11.1632	0.205	11.6686	25.3829	normal	2	3	1.1089	LaminB	0.205		14.6431	15.337	45.6865	5.6151	pause	2	3	1.32544	LaminB	15.337
11.2408	0.6571	12	38.5527	normal	2	3	1.12855	LaminB	0.6571		14.936	40.579	44.0635	0.6111	pause	2	3	1.38569	LaminB	40.579
11.3183	1.4322	12.0686	53.172	normal	2	3	1.14817	LaminB	1.4322		15.2289	89	59.1071	33.2143	pause	2	3	1.44595	LaminB	89
11.3958	4.8976	10.5088	53.24	normal	2	3	1.16779	LaminB	4.8976		15.5217	123.817	32.5556	2.9762	pause	2	3	1.50618	LaminB	123.817
11.4733	9.1246	8.0103	49.0765	normal	2	3	1.18741	LaminB	9.1246		15.8146	39.254	19.2897	0.8056	pause	2	3	1.56644	LaminB	39.254
11.5509	12.4229	6.3773	49.1768	normal	2	3	1.20706	LaminB	12.4229		16.1075	5.429	9.4286	0	pause	2	3	1.62669	LaminB	5.429
11.6284	16.6531	6	53.1633	normal	2	3	1.22668	LaminB	16.6531		16.4003	0	7.3333	0	pause	2	3	1.68693	LaminB	0
11.7059	21.96	6.0327	56.6737	normal	2	3	1.2463	LaminB	21.96		0	30.083	4.6667	0	pause	2	3	-1.68693	H3K9me2	4.6667
11.7834	25.7543	5.4819	60.8552	normal	2	3	1.26592	LaminB	25.7543		0.2929	55.143	18.8571	24.3571	pause	2	3	-1.62668	H3K9me2	18.8571
11.8609	27.0012	5.0108	63.7103	normal	2	3	1.28554	LaminB	27.0012		0.5857	68.44	47.631	43.4921	pause	2	3	-1.56644	H3K9me2	47.631
11.9385	25.2576	6.6688	59.1664	normal	2	3	1.30519	LaminB	25.2576		0.8786	49.365	40.8889	34.8175	pause	2	3	-1.50619	H3K9me2	40.8889
12.016	23.5216	9.2	50.7608	normal	2	3	1.32481	LaminB	23.5216		1.1715	37.643	57.5714	38.3214	pause	2	3	-1.44593	H3K9me2	57.5714
12.0935	25.0118	10.3657	51.5452	normal	2	3	1.34443	LaminB	25.0118		1.4643	23.635	63.9286	18.9286	pause	2	3	-1.3857	H3K9me2	63.9286
12.171	26.9952	11.9745	59.229	normal	2	3	1.36405	LaminB	26.9952		1.7572	13.04	51.6667	5.9683	pause	2	3	-1.32544	H3K9me2	51.6667
12.2486	31.4394	13.6483	60.9657	normal	2	3	1.3837	LaminB	31.4394		2.05	12.5	45.5	26	pause	2	3	-1.26521	H3K9me2	45.5
12.3261	40.2078	15.2905	55.1037	normal	2	3	1.40332	LaminB	40.2078		2.3429	7.837	66.9603	34.3056	pause	2	3	-1.20495	H3K9me2	66.9603
12.4036	51.009	14.2	50.0882	normal	2	3	1.42294	LaminB	51.009		2.6358	0.524	75.1667	31.8016	pause	2	3	-1.1447	H3K9me2	75.1667
12.4811	60.3056	12.5472	46.8544	normal	2	3	1.44256	LaminB	60.3056		2.9286	2.357	41.9643	31.8214	pause	2	3	-1.08446	H3K9me2	41.9643
12.5586	64.6229	11.8685	41.0629	normal	2	3	1.46218	LaminB	64.6229		3.2215	0.238	33.8968	11.3651	pause	2	3	-1.02421	H3K9me2	33.8968
12.6362	61.3032	12.3021	37.4518	normal	2	3	1.48183	LaminB	61.3032		3.5144	6.444	39.0952	20.4206	pause	2	3	-0.963951	H3K9me2	39.0952
12.7137	47.086	13.4027	41.3714	normal	2	3	1.50145	LaminB	47.086		3.8072	5.786	35.5714	7.7857	pause	2	3	-0.903717	H3K9me2	35.5714
12.7912	33.009	11.8098	43.4286	normal	2	3	1.52107	LaminB	33.009		4.1001	9.389	29.2222	8.25	pause	2	3	-0.843461	H3K9me2	29.2222
12.8687	20.5862	8.7086	38.4658	normal	2	3	1.54069	LaminB	20.5862		4.3929	10.008	35.3175	32.5238	pause	2	3	-0.783227	H3K9me2	35.3175
12.9463	11.012	6.5371	34.4549	normal	2	3	1.56034	LaminB	11.012		4.6858	6.5	45.5	38.8571	pause	2	3	-0.722972	H3K9me2	45.5
13.0238	7.6304	6	35.144	normal	2	3	1.57996	LaminB	7.6304		4.9787	7.063	56.2222	74.8016	pause	2	3	-0.662716	H3K9me2	56.2222
13.1013	8.6173	5.7085	41.9082	normal	2	3	1.59958	LaminB	8.6173		5.2715	31.516	63.369	63.3333	pause	2	3	-0.602482	H3K9me2	63.369
13.1788	10.0522	5.031	43.6376	normal	2	3	1.6192	LaminB	10.0522		5.5644	20.929	56.2143	29.2143	pause	2	3	-0.542227	H3K9me2	56.2143
13.2563	6.8609	5.1296	37.1755	normal	2	3	1.63882	LaminB	6.8609		5.8573	30.607	41.2778	40.2976	pause	2	3	-0.481971	H3K9me2	41.2778
13.3339	1.0201	5.7657	33.28	normal	2	3	1.65847	LaminB	1.0201		6.1501	9.389	50.3333	56.4444	pause	2	3	-0.421737	H3K9me2	50.3333
13.4114	0	6	35.68	normal	2	3	1.67809	LaminB	0		6.443	3.929	47.0357	15.8571	pause	2	3	-0.361481	H3K9me2	47.0357
13.4889	0	6	43.6248	normal	2	3	1.69771	LaminB	0		6.7358	13.111	49.4921	22.2937	pause	2	3	-0.301247	H3K9me2	49.4921
13.5664	8.19e-12	6	48	normal	2	3	1.71733	LaminB	8.185e-12		7.0287	12.067	53.6984	11.746	pause	2	3	-0.240992	H3K9me2	53.6984
0	0	10	26	normal	2	3	-1.71734	H3K9me2	10		7.3216	11.643	58.5	21.6429	pause	2	3	-0.180736	H3K9me2	58.5
0.0775	0	7.36	30.6971	normal	2	3	-1.69772	H3K9me2	7.36		7.6144	9.421	43.7857	23.2738	pause	2	3	-0.120502	H3K9me2	43.7857
0.155	0	7.4096	35.1048	normal	2	3	-1.6781	H3K9me2	7.4096		7.9073	15.302	47.5476	19.1429	pause	2	3	-0.0602466	H3K9me2	47.5476
0.2326	0	7.8715	36.2101	normal	2	3	-1.65845	H3K9me2	7.8715		8.2002	9.75	46.75	33.75	pause	2	3	8.66187e-06	H3K9me2	46.75
0.3101	0.6343	8.8191	37.3468	normal	2	3	-1.63883	H3K9me2	8.8191		8.493	2.841	50.0873	63.0159	pause	2	3	0.0602433	H3K9me2	50.0873
0.3876	4.862	10.0098	42.8	normal	2	3	-1.61921	H3K9me2	10.0098		8.7859	1.234	43.8016	82.1825	pause	2	3	0.120499	H3K9me2	43.8016
0.4651	11.589	11.6285	45.5769	normal	2	3	-1.59959	H3K9me2	11.6285		9.0787	5.5	54.4286	42.0714	pause	2	3	0.180733	H3K9me2	54.4286
0.5427	21.024	12.88	42.3536	normal	2	3	-1.57994	H3K9me2	12.88		9.3716	6.913	37.6825	0	pause	2	3	0.240988	H3K9me2	37.6825
0.6202	33.2885	15.1292	38.0365	normal	2	3	-1.56032	H3K9me2	15.1292		9.6645	10.833	34.5556	0	pause	2	3	0.301244	H3K9me2	34.5556
0.6977	46.1486	17.6677	36.3967	normal	2	3	-1.5407	H3K9me2	17.6677		9.9573	9.5	25.5714	10.2143	pause	2	3	0.361478	H3K9me2	25.5714
0.7752	56.3722	16.8286	32.6376	normal	2	3	-1.52108	H3K9me2	16.8286		10.2502	3.833	23.0556	14.4444	pause	2	3	0.421733	H3K9me2	23.0556
0.8527	61.5453	15.0114	30.3774	normal	2	3	-1.50146	H3K9me2	15.0114		10.5431	15.218	29.0397	8.9087	pause	2	3	0.481989	H3K9me2	29.0397
0.9303	64.6739	16.8057	36.5535	normal	2	3	-1.48181	H3K9me2	16.8057		10.8359	13.714	32.1429	16.8571	pause	2	3	0.542223	H3K9me2	32.1429
1.0078	60.0485	20.1314	48.2457	normal	2	3	-1.46219	H3K9me2	20.1314		11.1288	0.595	52.1786	20.5556	pause	2	3	0.602479	H3K9me2	52.1786
1.0853	58.48	24.9472	60.5056	normal	2	3	-1.44257	H3K9me2	24.9472		11.4216	3.095	46.8968	18.3492	pause	2	3	0.662713	H3K9me2	46.8968
1.1628	59.0727	29.2988	62.9273	normal	2	3	-1.42295	H3K9me2	29.2988		11.7145	5.321	56.4643	56.5357	pause	2	3	0.722968	H3K9me2	56.4643
1.2404	62.5281	30.6845	58.1735	normal	2	3	-1.4033	H3K9me2	30.6845		12.0074	9.802	53.8889	69.3889	pause	2	3	0.783224	H3K9me2	53.8889
1.3179	64.9663	31.0032	53.6883	normal	2	3	-1.38368	H3K9me2	31.0032		12.3002	0.361	57.4722	34.3056	pause	2	3	0.843458	H3K9me2	57.4722
1.3954	62.3864	27.8264	56.4778	normal	2	3	-1.36406	H3K9me2	27.8264		12.5931	0	40.3571	6.4286	pause	2	3	0.903713	H3K9me2	40.3571
1.4729	57.0215	24.7371	66.114	normal	2	3	-1.34444	H3K9me2	24.7371		12.886	0	39.9286	0.8056	pause	2	3	0.963969	H3K9me2	39.9286
1.5504	53.3388	23.9249	76.2147	normal	2	3	-1.32482	H3K9me2	23.9249		13.1788	0.286	60.2698	0	pause	2	3	1.0242	H3K9me2	60.2698
1.628	53.8912	22.9376	75.9376	normal	2	3	-1.30517	H3K9me2	22.9376		13.4717	5.357	39.3214	11.7857	pause	2	3	1.08446	H3K9me2	39.3214
1.7055	56.9176	19.056	71.644	normal	2	3	-1.28555	H3K9me2	19.056		13.7645	3.516	50.2619	32.2381	pause	2	3	1.14469	H3K9me2	50.2619
1.783	62.2076	17.2057	72.5009	normal	2	3	-1.26593	H3K9me2	17.2057		14.0574	13.671	70.5159	20.496	pause	2	3	1.20495	H3K9me2	70.5159
1.8605	60.8233	18.6114	68.0394	normal	2	3	-1.24631	H3K9me2	18.6114		14.3503	19.5	58	7.5	pause	2	3	1.2652	H3K9me2	58
1.9381	55.1429	20.3673	66.1633	normal	2	3	-1.22666	H3K9me2	20.3673		14.6431	15.337	45.6865	5.6151	pause	2	3	1.32544	H3K9me2	45.6865
2.0156	51.36	19.0401	66	normal	2	3	-1.20704	H3K9me2	19.0401		14.936	40.579	44.0635	0.6111	pause	2	3	1.38569	H3K9me2	44.0635
2.0931	48.591	16.6675	66.8245	normal	2	3	-1.18742	H3K9me2	16.6675		15.2289	89	59.1071	33.2143	pause	2	3	1.44595	H3K9me2	59.1071
2.1706	42.8912	14.92	71.1024	normal	2	3	-1.1678	H3K9me2	14.92		15.5217	123.817	32.5556	2.9762	pause	2	3	1.50618	H3K9me2	32.5556
2.2482	35.3169	12.9018	75.3845	normal	2	3	-1.14815	H3K9me2	12.9018		15.8146	39.254	19.2897	0.8056	pause	2	3	1.56644	H3K9me2	19.2897
2.3257	29.9739	12.3429	82.9143	normal	2	3	-1.12853	H3K9me2	12.3429		16.1075	5.429	9.4286	0	pause	2	3	1.62669	H3K9me2	9.4286
2.4032	25.5157	12.6728	97.2743	normal	2	3	-1.10891	H3K9me2	12.6728		16.4003	0	7.3333	0	pause	2	3	1.68693	H3K9me2	7.3333
2.4807	22.0097	13.2695	111.484	normal	2	3	-1.08929	H3K9me2	13.2695		0	0	1	0	pause	3	1	-1.68356	LaminB	0
2.5582	18.0884	13.7387	115.671	normal	2	3	-1.06967	H3K9me2	13.7387		0.2929	0	1.392	0	pause	3	1	-1.6188	LaminB	0
2.6358	12.6718	13.1829	113.865	normal	2	3	-1.05002	H3K9me2	13.1829		0.5857	0	2.76	0	pause	3	1	-1.55406	LaminB	0
2.7133	5.76	12.52	110.88	normal	2	3	-1.0304	H3K9me2	12.52		0.8786	4.9423	9.298	5.235	pause	3	1	-1.4893	LaminB	4.9423
2.7908	1.2413	12.9072	106.553	normal	2	3	-1.01078	H3K9me2	12.9072		1.1715	60.7863	33.382	126.692	pause	3	1	-1.42454	LaminB	60.7863
2.8683	0	12.691	104.297	normal	2	3	-0.991157	H3K9me2	12.691		1.4643	69.1577	103.7	154.203	pause	3	1	-1.3598	LaminB	69.1577
2.9459	0	12.6343	104.269	normal	2	3	-0.971511	H3K9me2	12.6343		1.7572	40.4467	117.192	95.459	pause	3	1	-1.29504	LaminB	40.4467
3.0234	0	14.6974	104.674	normal	2	3	-0.95189	H3K9me2	14.6974		2.05	24.5118	104.841	68.156	pause	3	1	-1.23031	LaminB	24.5118
3.1009	0	16.458	109.002	normal	2	3	-0.932269	H3K9me2	16.458		2.3429	23.1639	85.209	68.858	pause	3	1	-1.16554	LaminB	23.1639
3.1784	0	15.5257	112.916	normal	2	3	-0.912648	H3K9me2	15.5257		2.6358	15.0104	70.392	76.777	pause	3	1	-1.10078	LaminB	15.0104
3.2559	0	13.9296	110.994	normal	2	3	-0.893027	H3K9me2	13.9296		2.9286	31.0881	87.863	75.299	pause	3	1	-1.03605	LaminB	31.0881
3.3335	0	12.3086	112.194	normal	2	3	-0.87338	H3K9me2	12.3086		3.2215	16.6865	70.77	38.191	pause	3	1	-0.971285	LaminB	16.6865
3.411	0	11.7943	119.206	normal	2	3	-0.853759	H3K9me2	11.7943		3.5144	12.2293	69.32	36.435	pause	3	1	-0.906524	LaminB	12.2293
3.4885	0	9.2	115.718	normal	2	3	-0.834138	H3K9me2	9.2		3.8072	9.5556	62.917	65.278	pause	3	1	-0.841785	LaminB	9.5556
3.566	0	8.2666	109.438	normal	2	3	-0.814517	H3K9me2	8.2666		4.1001	13.7771	51.374	57.327	pause	3	1	-0.777025	LaminB	13.7771
3.6436	0	9.6061	99.8023	normal	2	3	-0.794871	H3K9me2	9.6061		4.3929	11.8099	61.825	40.377	pause	3	1	-0.712286	LaminB	11.8099
3.7211	0	10.3075	92.0457	normal	2	3	-0.77525	H3K9me2	10.3075		4.6858	28.7714	67.471	52.359	pause	3	1	-0.647525	LaminB	28.7714
3.7986	0	9.8336	85.432	normal	2	3	-0.755629	H3K9me2	9.8336		4.9787	40.7756	89.853	73.12	pause	3	1	-0.582765	LaminB	40.7756
3.8761	0.2449	9.3469	82.551	normal	2	3	-0.736008	H3K9me2	9.3469		5.2715	17.1538	86.465	104.725	pause	3	1	-0.518026	LaminB	17.1538
3.9536	0.6515	11.0056	73.9664	normal	2	3	-0.716387	H3K9me2	11.0056		5.5644	33.1464	78.934	87.374	pause	3	1	-0.453265	LaminB	33.1464
4.0312	0	13.9823	59.8171	normal	2	3	-0.69674	H3K9me2	13.9823		5.8573	43.2733	109.413	63.079	pause	3	1	-0.388505	LaminB	43.2733
4.1087	0	15.8843	50.9714	normal	2	3	-0.677119	H3K9me2	15.8843		6.1501	45.3158	105.923	60.646	pause	3	1	-0.323766	LaminB	45.3158
4.1862	0	15.7702	52.5911	normal	2	3	-0.657498	H3K9me2	15.7702		6.443	29.1923	72.369	64.027	pause	3	1	-0.259006	LaminB	29.1923
4.2637	0	16.7927	63.9004	normal	2	3	-0.637877	H3K9me2	16.7927		6.7358	25.0011	49.972	49.112	pause	3	1	-0.194267	LaminB	25.0011
4.3413	0	17.1504	71.7104	normal	2	3	-0.618231	H3K9me2	17.1504		7.0287	23.5962	61.546	120.851	pause	3	1	-0.129506	LaminB	23.5962
4.4188	0	15.0292	83.3509	normal	2	3	-0.59861	H3K9me2	15.0292		7.3216	12.693	79.614	97.941	pause	3	1	-0.0647457	LaminB	12.693
4.4963	0	11.1002	92.2235	normal	2	3	-0.578989	H3K9me2	11.1002		7.6144	10.3889	77.5	98.389	pause	3	1	-7.09194e-06	LaminB	10.3889
4.5738	0	9.2351	87.4629	normal	2	3	-0.559368	H3K9me2	9.2351		7.9073	9.4149	57.887	89.35	pause	3	1	0.0647536	LaminB	9.4149
4.6513	0	10.3624	79.0678	normal	2	3	-0.539747	H3K9me2	10.3624		8.2002	5.2355	49.395	59.616	pause	3	1	0.129514	LaminB	5.2355
4.7289	0	12.4229	77.6793	normal	2	3	-0.520101	H3K9me2	12.4229		8.493	6.0817	59.601	50.76	pause	3	1	0.194253	LaminB	6.0817
4.8064	0	13.6629	79.6457	normal	2	3	-0.50048	H3K9me2	13.6629		8.7859	7.3373	52.746	65.814	pause	3	1	0.259014	LaminB	7.3373
4.8839	0	14.52	75.7744	normal	2	3	-0.480859	H3K9me2	14.52		9.0787	14.9191	80.096	56.058	pause	3	1	0.323752	LaminB	14.9191
4.9614	0	12.6528	70.2672	normal	2	3	-0.461238	H3K9me2	12.6528		9.3716	11.4532	78.382	62.483	pause	3	1	0.388513	LaminB	11.4532
5.039	0	11.3714	68.0294	normal	2	3	-0.441591	H3K9me2	11.3714		9.6645	12.6391	70.099	69.652	pause	3	1	0.453273	LaminB	12.6391
5.1165	0	10.058	69.6971	normal	2	3	-0.42197	H3K9me2	10.058		9.9573	10.5989	63.363	36.522	pause	3	1	0.518012	LaminB	10.5989
5.194	0	10	75.9714	normal	2	3	-0.402349	H3K9me2	10		10.2502	7.3111	82.858	55.569	pause	3	1	0.582773	LaminB	7.3111
5.2715	0	12.3486	86.2644	normal	2	3	-0.382728	H3K9me2	12.3486		10.5431	7.5636	103.868	70.772	pause	3	1	0.647533	LaminB	7.5636
5.3491	0	15.7657	89.6905	normal	2	3	-0.363082	H3K9me2	15.7657		10.8359	21.7499	76.236	78.904	pause	3	1	0.712272	LaminB	21.7499
5.4266	0	17.36	87	normal	2	3	-0.343461	H3K9me2	17.36		11.1288	14.9928	70.491	151.989	pause	3	1	0.777033	LaminB	14.9928
5.5041	0	15.3522	81.2062	normal	2	3	-0.32384	H3K9me2	15.3522		11.4216	19.125	76.125	101.125	pause	3	1	0.841771	LaminB	19.125
5.5816	0	13.0225	77.3032	normal	2	3	-0.304219	H3K9me2	13.0225		11.7145	18.2658	78.575	71.67	pause	3	1	0.906532	LaminB	18.2658
5.6591	0	11.4738	77.6057	normal	2	3	-0.284598	H3K9me2	11.4738		12.0074	30.8285	76.23	55.624	pause	3	1	0.971292	LaminB	30.8285
5.7367	0	12.0197	83.7002	normal	2	3	-0.264951	H3K9me2	12.0197		12.3002	37.4615	56.133	15.985	pause	3	1	1.03603	LaminB	37.4615
5.8142	0	12.5714	81.551	normal	2	3	-0.24533	H3K9me2	12.5714		12.5931	34.279	54.241	18.696	pause	3	1	1.10079	LaminB	34.279
5.8917	0	13.9814	73.9786	normal	2	3	-0.225709	H3K9me2	13.9814		12.886	26.0107	69.536	32.757	pause	3	1	1.16555	LaminB	26.0107
5.9692	0	12.8016	70.1184	normal	2	3	-0.206088	H3K9me2	12.8016		13.1788	32.4904	113.098	90.311	pause	3	1	1.23029	LaminB	32.4904
6.0468	0	8.6451	75.9813	normal	2	3	-0.186442	H3K9me2	8.6451		13.4717	57.188	113.296	127.147	pause	3	1	1.29505	LaminB	57.188
6.1243	0	8.7816	74.0492	normal	2	3	-0.166821	H3K9me2	8.7816		13.7645	85.8938	91.34	56.011	pause	3	1	1.35979	LaminB	85.8938
6.2018	0	11.8269	75.098	normal	2	3	-0.1472	H3K9me2	11.8269		14.0574	55.8654	67.206	13.735	pause	3	1	1.42455	LaminB	55.8654
6.2793	0	14.0386	77.4143	normal	2	3	-0.127579	H3K9me2	14.0386		14.3503	26.2879	36.35	6.294	pause	3	1	1.48931	LaminB	26.2879
6.3568	0	14.4659	74.198	normal	2	3	-0.107958	H3K9me2	14.4659		14.6431	5.1538	28.102	0	pause	3	1	1.55405	LaminB	5.1538
6.4344	0	12.9389	69.9314	normal	2	3	-0.0883116	H3K9me2	12.9389		14.936	2.0769	13.888	0	pause	3	1	1.61881	LaminB	2.0769
6.5119	0	12.44	72.5184	normal	2	3	-0.0686905	H3K9me2	12.44		15.2289	0	10.111	0	pause	3	1	1.68357	LaminB	0
6.5894	0	12.0286	78.6702	normal	2	3	-0.0490695	H3K9me2	12.0286		0	0	1	0	pause	3	1	-1.68356	H3K9me2	1
6.6669	0	12.4114	68.8783	normal	2	3	-0.0294485	H3K9me2	12.4114		0.2929	0	1.392	0	pause	3	1	-1.6188	H3K9me2	1.392
6.7445	0	15.0914	53.2101	normal	2	3	-0.00980217	H3K9me2	15.0914		0.5857	0	2.76	0	pause	3	1	-1.55406	H3K9me2	2.76
6.822	0	17.32	50.4081	normal	2	3	0.00981885	H3K9me2	17.32		0.8786	4.9423	9.298	5.235	pause	3	1	-1.4893	H3K9me2	9.298
6.8995	0	16.5086	55.8536	normal	2	3	0.0294399	H3K9me2	16.5086		1.1715	60.7863	33.382	126.692	pause	3	1	-1.42454	H3K9me2	33.382
6.977	0	14.022	59.8171	normal	2	3	0.0490609	H3K9me2	14.022		1.4643	69.1577	103.7	154.203	pause	3	1	-1.3598	H3K9me2	103.7
7.0545	0	14.9232	59.624	normal	2	3	0.0686819	H3K9me2	14.9232		1.7572	40.4467	117.192	95.459	pause	3	1	-1.29504	H3K9me2	117.192
7.1321	0	16.352	59.4561	normal	2	3	0.0883282	H3K9me2	16.352		2.05	24.5118	104.841	68.156	pause	3	1	-1.23031	H3K9me2	104.841
7.2096	0	17.9101	59.4686	normal	2	3	0.107949	H3K9me2	17.9101		2.3429	23.1639	85.209	68.858	pause	3	1	-1.16554	H3K9me2	85.209
7.2871	0	18.3743	60.595	normal	2	3	0.12757	H3K9me2	18.3743		2.6358	15.0104	70.392	76.777	pause	3	1	-1.10078	H3K9me2	70.392
7.3646	0	17.8522	60.8539	normal	2	3	0.147191	H3K9me2	17.8522		2.9286	31.0881	87.863	75.299	pause	3	1	-1.03605	H3K9me2	87.863
7.4422	0	14.7873	61.474	normal	2	3	0.166838	H3K9me2	14.7873		3.2215	16.6865	70.77	38.191	pause	3	1	-0.971285	H3K9me2	70.77
7.5197	0	13.0274	62.2577	normal	2	3	0.186459	H3K9me2	13.0274		3.5144	12.2293	69.32	36.435	pause	3	1	-0.906524	H3K9me2	69.32
7.5972	0	12.2528	57.1616	normal	2	3	0.20608	H3K9me2	12.2528		3.8072	9.5556	62.917	65.278	pause	3	1	-0.841785	H3K9me2	62.917
7.6747	0	11.5281	41.6614	normal	2	3	0.225701	H3K9me2	11.5281		4.1001	13.7771	51.374	57.327	pause	3	1	-0.777025	H3K9me2	51.374
7.7522	0	10.5918	38.2857	normal	2	3	0.245322	H3K9me2	10.5918		4.3929	11.8099	61.825	40.377	pause	3	1	-0.712286	H3K9me2	61.825
7.8298	0	8.7283	45.8156	normal	2	3	0.264968	H3K9me2	8.7283		4.6858	28.7714	67.471	52.359	pause	3	1	-0.647525	H3K9me2	67.471
7.9073	0	6.6977	51.2353	normal	2	3	0.284589	H3K9me2	6.6977		4.9787	40.7756	89.853	73.12	pause	3	1	-0.582765	H3K9me2	89.853
7.9848	0	6.5688	47.1254	normal	2	3	0.30421	H3K9me2	6.5688		5.2715	17.1538	86.465	104.725	pause	3	1	-0.518026	H3K9me2	86.465
8.0623	0	6.4229	44.8405	normal	2	3	0.323831	H3K9me2	6.4229		5.5644	33.1464	78.934	87.374	pause	3	1	-0.453265	H3K9me2	78.934
8.1399	0	5.68	46.4	normal	2	3	0.343477	H3K9me2	5.68		5.8573	43.2733	109.413	63.079	pause	3	1	-0.388505	H3K9me2	109.413
8.2174	0	5.6114	47.6002	normal	2	3	0.363098	H3K9me2	5.6114		6.1501	45.3158	105.923	60.646	pause	3	1	-0.323766	H3K9me2	105.923
8.2949	0	5.995	51.52	normal	2	3	0.38272	H3K9me2	5.995		6.443	29.1923	72.369	64.027	pause	3	1	-0.259006	H3K9me2	72.369
8.3724	0	5.708	56.7486	normal	2	3	0.402341	H3K9me2	5.708		6.7358	25.0011	49.972	49.112	pause	3	1	-0.194267	H3K9me2	49.972
8.45	0	5.5024	54.7494	normal	2	3	0.421987	H3K9me2	5.5024		7.0287	23.5962	61.546	120.851	pause	3	1	-0.129506	H3K9me2	61.546
8.5275	0	5.7004	46.0563	normal	2	3	0.441608	H3K9me2	5.7004		7.3216	12.693	79.614	97.941	pause	3	1	-0.0647457	H3K9me2	79.614
8.605	0	5.3314	41.9926	normal	2	3	0.461229	H3K9me2	5.3314		7.6144	10.3889	77.5	98.389	pause	3	1	-7.09194e-06	H3K9me2	77.5
8.6825	0	7.2992	43.28	normal	2	3	0.48085	H3K9me2	7.2992		7.9073	9.4149	57.887	89.35	pause	3	1	0.0647536	H3K9me2	57.887
8.76	0	8.68	48.6915	normal	2	3	0.500471	H3K9me2	8.68		8.2002	5.2355	49.395	59.616	pause	3	1	0.129514	H3K9me2	49.395
8.8376	0	8.0822	53.08	normal	2	3	0.520117	H3K9me2	8.0822		8.493	6.0817	59.601	50.76	pause	3	1	0.194253	H3K9me2	59.601
8.9151	0	7.0106	54.9527	normal	2	3	0.539738	H3K9me2	7.0106		8.7859	7.3373	52.746	65.814	pause	3	1	0.259014	H3K9me2	52.746
[truncated: 8,982 more rows]
