# Supplementary material for: FOXO1-mediated lipid metabolism maintains mammalian embryos in dormancy
Source: Nat Cell Biol. 2024 Jan 4;26(2):181–93. doi: 10.1038/s41556-023-01325-3 (PMC10866708; doi:10.1038/s41556-023-01325-3)
Supplement: Supplementary file 25 — Statistical source data. [file 41556_2023_1325_MOESM25_ESM.xlsx]

## Sheet: EDF4A
Cell_type	Bio_rep	Value	Condition	Measure
TS_cells	Bio1	2.03	normal	glycolysis
TS_cells	Bio1	1.26	normal	glycolysis
TS_cells	Bio1	3.01	normal	glycolysis
TS_cells	Bio1	0.24	paused	glycolysis
TS_cells	Bio1	0.21	paused	glycolysis
TS_cells	Bio1	0.19	paused	glycolysis
TS_cells	Bio2	17.07	normal	glycolysis
TS_cells	Bio2	14.07	normal	glycolysis
TS_cells	Bio2	13.5	normal	glycolysis
TS_cells	Bio2	-0.12	paused	glycolysis
TS_cells	Bio2	0.03	paused	glycolysis
TS_cells	Bio2	-0.03	paused	glycolysis
ES_cells	Bio1	43.71	normal	glycolysis
ES_cells	Bio1	24.46	normal	glycolysis
ES_cells	Bio1	36.89	normal	glycolysis
ES_cells	Bio1	12.46	paused	glycolysis
ES_cells	Bio1	5.89	paused	glycolysis
ES_cells	Bio1	4.38	paused	glycolysis
ES_cells	Bio2	31.34	normal	glycolysis
ES_cells	Bio2	34.07	normal	glycolysis
ES_cells	Bio2	27.13	normal	glycolysis
ES_cells	Bio2	5.53	paused	glycolysis
ES_cells	Bio2	11.28	paused	glycolysis
ES_cells	Bio2	1.69	paused	glycolysis
TS_cells	Bio1	45.16	normal	basal_respiration
TS_cells	Bio1	42.84	normal	basal_respiration
TS_cells	Bio1	41.52	normal	basal_respiration
TS_cells	Bio1	3.55	paused	basal_respiration
TS_cells	Bio1	3.28	paused	basal_respiration
TS_cells	Bio1	3.3	paused	basal_respiration
TS_cells	Bio2	11.07	normal	basal_respiration
TS_cells	Bio2	5.87	normal	basal_respiration
TS_cells	Bio2	8.36	normal	basal_respiration
TS_cells	Bio2	-0.36	paused	basal_respiration
TS_cells	Bio2	0.57	paused	basal_respiration
TS_cells	Bio2	-0.32	paused	basal_respiration
ES_cells	Bio1	67.12	normal	basal_respiration
ES_cells	Bio1	73.25	normal	basal_respiration
ES_cells	Bio1	58.62	normal	basal_respiration
ES_cells	Bio1	29.28	paused	basal_respiration
ES_cells	Bio1	30.66	paused	basal_respiration
ES_cells	Bio1	17.61	paused	basal_respiration
ES_cells	Bio2	36.05	normal	basal_respiration
ES_cells	Bio2	58.13	normal	basal_respiration
ES_cells	Bio2	58.62	normal	basal_respiration
ES_cells	Bio2	30.43	paused	basal_respiration
ES_cells	Bio2	22.21	paused	basal_respiration
ES_cells	Bio2	14.69	paused	basal_respiration
ES_cells	rep2	0.0102245	paused	FAO
ES_cells	rep2	0.0132066	paused	FAO
ES_cells	rep2	0.00927438	paused	FAO
ES_cells	rep2	0.0168669	paused	FAO
ES_cells	rep2	0.0112085	paused	FAO
ES_cells	rep2	0.0103977	paused	FAO
ES_cells	rep2	0.0135159	paused	FAO
ES_cells	rep2	0.0133764	paused	FAO
ES_cells	rep2	0.0107224	paused	FAO
ES_cells	rep2	0.0104887	paused	FAO
ES_cells	rep2	0.0118813	paused	FAO
ES_cells	rep2	0.0112798	paused	FAO
ES_cells	rep2	0.0139558	paused	FAO
ES_cells	rep2	0.0194618	paused	FAO
ES_cells	rep2	0.0119521	paused	FAO
ES_cells	rep2	0.0113101	paused	FAO
ES_cells	rep2	0.0175169	paused	FAO
ES_cells	rep2	0.0119219	paused	FAO
ES_cells	rep2	0.00703773	paused	FAO
ES_cells	rep2	0.0213251	paused	FAO
ES_cells	rep2	0.00821682	paused	FAO
ES_cells	rep2	0.0250551	paused	FAO
ES_cells	rep2	0.0257592	paused	FAO
ES_cells	rep2	0.0156787	paused	FAO
ES_cells	rep2	0.0233014	paused	FAO
ES_cells	rep2	0.0153269	paused	FAO
ES_cells	rep2	0.0154571	paused	FAO
ES_cells	rep2	0.00637433	paused	FAO
ES_cells	rep2	0.0126785	paused	FAO
ES_cells	rep2	0.015933	paused	FAO
ES_cells	rep2	0.0206434	paused	FAO
ES_cells	rep2	0.0120645	paused	FAO
ES_cells	rep2	0.0219289	paused	FAO
ES_cells	rep2	0.0178495	paused	FAO
ES_cells	rep2	0.0230903	paused	FAO
ES_cells	rep2	0.0273816	paused	FAO
ES_cells	rep2	0.0150628	paused	FAO
ES_cells	rep2	0.0172594	paused	FAO
ES_cells	rep2	0.0213915	paused	FAO
ES_cells	rep2	0.0208003	paused	FAO
ES_cells	rep2	0.00998111	paused	FAO
ES_cells	rep2	0.0155724	paused	FAO
ES_cells	rep2	0.0190057	paused	FAO
ES_cells	rep2	0.0216989	paused	FAO
ES_cells	rep2	0.0246469	paused	FAO
ES_cells	rep2	0.0155516	paused	FAO
ES_cells	rep2	0.021471	paused	FAO
ES_cells	rep2	0.0151631	paused	FAO
ES_cells	rep2	0.0156816	paused	FAO
ES_cells	rep2	0.0170039	paused	FAO
ES_cells	rep2	0.00700001	paused	FAO
ES_cells	rep2	0.0312945	paused	FAO
ES_cells	rep2	0.0198574	paused	FAO
ES_cells	rep2	0.0167355	paused	FAO
ES_cells	rep2	0.0257521	paused	FAO
ES_cells	rep2	0.0246427	paused	FAO
ES_cells	rep2	0.0248766	paused	FAO
ES_cells	rep2	0.0241912	paused	FAO
ES_cells	rep2	0.0147504	paused	FAO
ES_cells	rep2	0.0124337	paused	FAO
ES_cells	rep2	0.0143334	paused	FAO
ES_cells	rep2	0.0173308	paused	FAO
ES_cells	rep2	0.0225556	paused	FAO
ES_cells	rep2	0.0206282	paused	FAO
ES_cells	rep2	0.0176262	paused	FAO
ES_cells	rep2	0.0291101	paused	FAO
ES_cells	rep2	0.0268642	paused	FAO
ES_cells	rep2	0.0215854	paused	FAO
ES_cells	rep2	0.0179415	paused	FAO
ES_cells	rep2	0.0374223	paused	FAO
ES_cells	rep2	0.0129304	paused	FAO
ES_cells	rep2	0.0142549	paused	FAO
ES_cells	rep2	0.0101223	paused	FAO
ES_cells	rep2	0.0173444	paused	FAO
ES_cells	rep2	0.00989551	paused	FAO
ES_cells	rep2	0.0180577	paused	FAO
ES_cells	rep2	0.0160165	paused	FAO
ES_cells	rep2	0.0121245	paused	FAO
ES_cells	rep2	0.00987749	paused	FAO
ES_cells	rep2	0.0142888	paused	FAO
ES_cells	rep2	0.0131338	paused	FAO
ES_cells	rep2	0.0125714	paused	FAO
ES_cells	rep2	0.0120037	paused	FAO
ES_cells	rep2	0.0128137	paused	FAO
ES_cells	rep2	0.0131213	paused	FAO
ES_cells	rep2	0.0104227	paused	FAO
ES_cells	rep2	0.0107006	paused	FAO
ES_cells	rep2	0.0184284	paused	FAO
ES_cells	rep2	0.0118101	paused	FAO
ES_cells	rep2	0.0164346	paused	FAO
ES_cells	rep2	0.0135641	paused	FAO
ES_cells	rep2	0.0108332	paused	FAO
ES_cells	rep2	0.0195696	paused	FAO
ES_cells	rep2	0.0147881	paused	FAO
ES_cells	rep2	0.0139828	paused	FAO
ES_cells	rep2	0.0118824	paused	FAO
ES_cells	rep2	0.0112028	paused	FAO
ES_cells	rep2	0.0161151	paused	FAO
ES_cells	rep2	0.0162216	paused	FAO
ES_cells	rep2	0.0108403	paused	FAO
ES_cells	rep2	0.0182351	paused	FAO
ES_cells	rep2	0.0200973	paused	FAO
ES_cells	rep2	0.0198363	paused	FAO
ES_cells	rep2	0.0212214	paused	FAO
ES_cells	rep2	0.0159792	paused	FAO
ES_cells	rep2	0.0322354	paused	FAO
ES_cells	rep2	0.017819	paused	FAO
ES_cells	rep2	0.0224947	paused	FAO
ES_cells	rep2	0.0143121	paused	FAO
ES_cells	rep2	0.0168888	paused	FAO
ES_cells	rep2	0.0115569	paused	FAO
ES_cells	rep2	0.0104588	paused	FAO
ES_cells	rep2	0.0138344	paused	FAO
ES_cells	rep2	0.0100929	paused	FAO
ES_cells	rep2	0.0234307	paused	FAO
ES_cells	rep2	0.00987793	paused	FAO
ES_cells	rep2	0.00847619	paused	FAO
ES_cells	rep2	0.0125009	paused	FAO
ES_cells	rep2	0.0131765	paused	FAO
ES_cells	rep2	0.0125936	paused	FAO
ES_cells	rep2	0.0123733	paused	FAO
ES_cells	rep2	0.0172117	paused	FAO
ES_cells	rep2	0.014903	paused	FAO
ES_cells	rep2	0.00820671	paused	FAO
ES_cells	rep2	0.0106432	paused	FAO
ES_cells	rep2	0.0138318	paused	FAO
ES_cells	rep2	0.00998491	paused	FAO
ES_cells	rep2	0.0143833	paused	FAO
ES_cells	rep2	0.0137216	paused	FAO
ES_cells	rep2	0.0125572	paused	FAO
ES_cells	rep2	0.0166452	paused	FAO
ES_cells	rep2	0.00676898	paused	FAO
ES_cells	rep2	0.00838247	paused	FAO
ES_cells	rep2	0.0109144	paused	FAO
ES_cells	rep2	0.0215334	paused	FAO
ES_cells	rep2	0.0122397	paused	FAO
ES_cells	rep2	0.0137992	paused	FAO
ES_cells	rep2	0.0239913	paused	FAO
ES_cells	rep2	0.0163014	paused	FAO
ES_cells	rep2	0.015408	paused	FAO
ES_cells	rep2	0.0111609	paused	FAO
ES_cells	rep2	0.0109402	paused	FAO
ES_cells	rep2	0.00915247	paused	FAO
ES_cells	rep2	0.0143273	paused	FAO
ES_cells	rep2	0.0205228	paused	FAO
ES_cells	rep2	0.0127875	paused	FAO
ES_cells	rep2	0.0145811	paused	FAO
ES_cells	rep2	0.0125438	paused	FAO
ES_cells	rep2	0.0208872	paused	FAO
ES_cells	rep2	0.016812	paused	FAO
ES_cells	rep2	0.0180497	paused	FAO
ES_cells	rep2	0.0207665	paused	FAO
ES_cells	rep2	0.0209295	paused	FAO
ES_cells	rep2	0.0106795	paused	FAO
ES_cells	rep2	0.0156245	paused	FAO
ES_cells	rep2	0.0117775	paused	FAO
ES_cells	rep2	0.0172152	paused	FAO
ES_cells	rep2	0.00965943	paused	FAO
ES_cells	rep2	0.0243006	paused	FAO
ES_cells	rep2	0.0235932	paused	FAO
ES_cells	rep2	0.0174341	paused	FAO
ES_cells	rep2	0.011762	paused	FAO
ES_cells	rep2	0.0148166	paused	FAO
ES_cells	rep2	0.0401403	paused	FAO
ES_cells	rep2	0.017615	paused	FAO
ES_cells	rep2	0.0147116	paused	FAO
ES_cells	rep2	0.0201465	paused	FAO
ES_cells	rep2	0.0146415	paused	FAO
ES_cells	rep2	0.0275801	paused	FAO
ES_cells	rep2	0.0305073	paused	FAO
ES_cells	rep2	0.0184992	paused	FAO
ES_cells	rep2	0.0257525	paused	FAO
ES_cells	rep2	0.0122496	paused	FAO
ES_cells	rep2	0.0125742	paused	FAO
ES_cells	rep2	0.0133903	paused	FAO
ES_cells	rep2	0.0134205	paused	FAO
ES_cells	rep2	0.0169385	paused	FAO
ES_cells	rep2	0.00740693	paused	FAO
ES_cells	rep2	0.0174863	paused	FAO
ES_cells	rep2	0.0234712	paused	FAO
ES_cells	rep2	0.0106735	paused	FAO
ES_cells	rep2	0.0111283	paused	FAO
ES_cells	rep2	0.0138232	paused	FAO
ES_cells	rep2	0.0137905	paused	FAO
ES_cells	rep2	0.00957589	paused	FAO
ES_cells	rep2	0.0168064	paused	FAO
ES_cells	rep2	0.0106891	paused	FAO
ES_cells	rep2	0.0130633	paused	FAO
ES_cells	rep2	0.0113878	paused	FAO
ES_cells	rep2	0.0166131	paused	FAO
ES_cells	rep2	0.0117533	paused	FAO
ES_cells	rep2	0.0152468	paused	FAO
ES_cells	rep2	0.0118341	paused	FAO
ES_cells	rep2	0.014714	paused	FAO
ES_cells	rep2	0.0121814	paused	FAO
ES_cells	rep2	0.0163216	paused	FAO
ES_cells	rep2	0.0149965	paused	FAO
ES_cells	rep2	0.0159505	paused	FAO
ES_cells	rep2	0.0136518	paused	FAO
ES_cells	rep2	0.0134842	paused	FAO
ES_cells	rep2	0.00976977	paused	FAO
ES_cells	rep2	0.0171895	paused	FAO
ES_cells	rep2	0.0122987	paused	FAO
ES_cells	rep2	0.0142147	paused	FAO
ES_cells	rep2	0.0140017	paused	FAO
ES_cells	rep2	0.0172885	paused	FAO
ES_cells	rep2	0.00857998	paused	FAO
ES_cells	rep2	0.0132648	paused	FAO
ES_cells	rep2	0.0190152	paused	FAO
ES_cells	rep2	0.0213042	paused	FAO
ES_cells	rep2	0.0174319	paused	FAO
ES_cells	rep2	0.0121685	paused	FAO
ES_cells	rep2	0.0192037	paused	FAO
ES_cells	rep2	0.0136275	paused	FAO
ES_cells	rep2	0.0196017	paused	FAO
ES_cells	rep2	0.0220217	paused	FAO
ES_cells	rep2	0.0165807	paused	FAO
ES_cells	rep2	0.0290967	paused	FAO
ES_cells	rep2	0.0115278	paused	FAO
ES_cells	rep2	0.0155929	paused	FAO
ES_cells	rep2	0.0164861	paused	FAO
ES_cells	rep2	0.0181037	paused	FAO
ES_cells	rep2	0.0115165	paused	FAO
ES_cells	rep2	0.0129355	paused	FAO
ES_cells	rep2	0.0133012	paused	FAO
ES_cells	rep2	0.0138429	paused	FAO
ES_cells	rep2	0.0129936	paused	FAO
ES_cells	rep2	0.0194679	paused	FAO
ES_cells	rep2	0.0245792	paused	FAO
ES_cells	rep2	0.0208402	paused	FAO
ES_cells	rep2	0.0179601	paused	FAO
ES_cells	rep2	0.0142049	paused	FAO
ES_cells	rep2	0.0193679	paused	FAO
ES_cells	rep2	0.0217588	paused	FAO
ES_cells	rep2	0.00992988	paused	FAO
ES_cells	rep2	0.0212794	paused	FAO
ES_cells	rep2	0.0145849	paused	FAO
ES_cells	rep2	0.0104045	paused	FAO
ES_cells	rep2	0.018941	paused	FAO
ES_cells	rep2	0.0214938	paused	FAO
ES_cells	rep2	0.0173073	paused	FAO
ES_cells	rep2	0.0197822	paused	FAO
ES_cells	rep2	0.010926	paused	FAO
ES_cells	rep2	0.0161484	paused	FAO
ES_cells	rep2	0.0154742	paused	FAO
ES_cells	rep2	0.0229447	paused	FAO
ES_cells	rep2	0.0183636	paused	FAO
ES_cells	rep2	0.0123814	paused	FAO
ES_cells	rep2	0.0197878	paused	FAO
ES_cells	rep2	0.0203766	paused	FAO
ES_cells	rep2	0.013069	paused	FAO
ES_cells	rep2	0.013874	paused	FAO
ES_cells	rep2	0.0238181	paused	FAO
ES_cells	rep2	0.0180799	paused	FAO
ES_cells	rep2	0.0177962	paused	FAO
ES_cells	rep2	0.0158812	paused	FAO
ES_cells	rep2	0.0159507	paused	FAO
ES_cells	rep2	0.0149467	paused	FAO
ES_cells	rep2	0.0436444	paused	FAO
ES_cells	rep2	0.0258623	paused	FAO
ES_cells	rep2	0.014706	paused	FAO
ES_cells	rep2	0.0214566	paused	FAO
ES_cells	rep2	0.010952	paused	FAO
ES_cells	rep2	0.016551	paused	FAO
ES_cells	rep2	0.0236251	paused	FAO
ES_cells	rep2	0.0229966	paused	FAO
ES_cells	rep2	0.0172778	paused	FAO
ES_cells	rep2	0.0284633	paused	FAO
ES_cells	rep2	0.0185392	paused	FAO
ES_cells	rep2	0.0146296	paused	FAO
ES_cells	rep2	0.0152521	paused	FAO
ES_cells	rep2	0.0248232	paused	FAO
ES_cells	rep2	0.0185717	paused	FAO
ES_cells	rep2	0.017015	paused	FAO
ES_cells	rep2	0.0207377	paused	FAO
ES_cells	rep2	0.0237038	paused	FAO
ES_cells	rep2	0.0191509	paused	FAO
ES_cells	rep2	0.0197167	paused	FAO
ES_cells	rep2	0.0306064	paused	FAO
ES_cells	rep2	0.0192164	paused	FAO
ES_cells	rep2	0.0151296	paused	FAO
ES_cells	rep2	0.0791924	paused	FAO
ES_cells	rep2	0.010328	paused	FAO
ES_cells	rep2	0.011286	paused	FAO
ES_cells	rep2	0.0132883	paused	FAO
ES_cells	rep2	0.0101726	paused	FAO
ES_cells	rep2	0.0140974	paused	FAO
ES_cells	rep2	0.0136972	paused	FAO
ES_cells	rep2	0.0129249	paused	FAO
ES_cells	rep2	0.0119503	paused	FAO
ES_cells	rep2	0.0113939	paused	FAO
ES_cells	rep2	0.010865	paused	FAO
ES_cells	rep2	0.0105276	paused	FAO
ES_cells	rep2	0.0174274	paused	FAO
ES_cells	rep2	0.0103337	paused	FAO
ES_cells	rep2	0.0113044	paused	FAO
ES_cells	rep2	0.0139888	paused	FAO
ES_cells	rep2	0.0129367	paused	FAO
ES_cells	rep2	0.0105014	paused	FAO
ES_cells	rep2	0.0108143	paused	FAO
ES_cells	rep2	0.0278573	paused	FAO
ES_cells	rep2	0.0120739	paused	FAO
ES_cells	rep2	0.0173134	paused	FAO
ES_cells	rep2	0.0101728	paused	FAO
ES_cells	rep2	0.0216053	paused	FAO
ES_cells	rep2	0.0183253	paused	FAO
ES_cells	rep2	0.0158937	paused	FAO
ES_cells	rep2	0.0128565	paused	FAO
ES_cells	rep2	0.0138523	paused	FAO
ES_cells	rep2	0.0126097	paused	FAO
ES_cells	rep2	0.0148137	paused	FAO
ES_cells	rep2	0.00858822	paused	FAO
ES_cells	rep2	0.013661	paused	FAO
ES_cells	rep2	0.0164143	paused	FAO
ES_cells	rep2	0.0131724	paused	FAO
ES_cells	rep2	0.0177594	paused	FAO
ES_cells	rep2	0.00845197	paused	FAO
ES_cells	rep2	0.0145209	paused	FAO
ES_cells	rep2	0.0191342	paused	FAO
ES_cells	rep2	0.0177869	paused	FAO
ES_cells	rep2	0.0117741	paused	FAO
ES_cells	rep2	0.00821018	paused	FAO
ES_cells	rep2	0.0161821	paused	FAO
ES_cells	rep2	0.00951494	paused	FAO
ES_cells	rep2	0.0126038	paused	FAO
ES_cells	rep2	0.0312625	paused	FAO
ES_cells	rep2	0.0192135	paused	FAO
ES_cells	rep2	0.0147455	paused	FAO
ES_cells	rep2	0.0151329	paused	FAO
ES_cells	rep2	0.0134657	paused	FAO
ES_cells	rep2	0.0150768	paused	FAO
ES_cells	rep2	0.0160732	paused	FAO
ES_cells	rep2	0.0175515	paused	FAO
ES_cells	rep2	0.0138275	paused	FAO
ES_cells	rep1	0.020761	paused	FAO
ES_cells	rep1	0.0150328	paused	FAO
ES_cells	rep1	0.0185313	paused	FAO
ES_cells	rep1	0.0135868	paused	FAO
ES_cells	rep1	0.0162683	paused	FAO
ES_cells	rep1	0.0177139	paused	FAO
ES_cells	rep1	0.0176622	paused	FAO
ES_cells	rep1	0.0245801	paused	FAO
ES_cells	rep1	0.0110778	paused	FAO
ES_cells	rep1	0.0123939	paused	FAO
ES_cells	rep1	0.0125882	paused	FAO
ES_cells	rep1	0.00929342	paused	FAO
ES_cells	rep1	0.0275992	paused	FAO
ES_cells	rep1	0.0215134	paused	FAO
ES_cells	rep1	0.0133583	paused	FAO
ES_cells	rep1	0.0164592	paused	FAO
ES_cells	rep1	0.0152	paused	FAO
ES_cells	rep1	0.0178344	paused	FAO
ES_cells	rep1	0.0154457	paused	FAO
ES_cells	rep1	0.0339271	paused	FAO
ES_cells	rep1	0.0216986	paused	FAO
ES_cells	rep1	0.0125022	paused	FAO
ES_cells	rep1	0.0314266	paused	FAO
ES_cells	rep1	0.0161259	paused	FAO
ES_cells	rep1	0.0158438	paused	FAO
ES_cells	rep1	0.022017	paused	FAO
ES_cells	rep1	0.0184254	paused	FAO
ES_cells	rep1	0.018582	paused	FAO
ES_cells	rep1	0.0111468	paused	FAO
ES_cells	rep1	0.0268969	paused	FAO
ES_cells	rep1	0.0211576	paused	FAO
ES_cells	rep1	0.0228282	paused	FAO
ES_cells	rep1	0.0194625	paused	FAO
ES_cells	rep1	0.0239542	paused	FAO
ES_cells	rep1	0.0160459	paused	FAO
ES_cells	rep1	0.0254452	paused	FAO
ES_cells	rep1	0.0237301	paused	FAO
ES_cells	rep1	0.0242422	paused	FAO
ES_cells	rep1	0.0168631	paused	FAO
ES_cells	rep1	0.0237496	paused	FAO
ES_cells	rep1	0.0263997	paused	FAO
ES_cells	rep1	0.0191958	paused	FAO
ES_cells	rep1	0.0164079	paused	FAO
ES_cells	rep1	0.0182227	paused	FAO
ES_cells	rep1	0.0213584	paused	FAO
ES_cells	rep1	0.0212256	paused	FAO
ES_cells	rep1	0.0206671	paused	FAO
ES_cells	rep1	0.0265405	paused	FAO
ES_cells	rep1	0.0235137	paused	FAO
ES_cells	rep1	0.0184111	paused	FAO
ES_cells	rep1	0.022133	paused	FAO
ES_cells	rep1	0.0226204	paused	FAO
ES_cells	rep1	0.0240366	paused	FAO
ES_cells	rep1	0.0305488	paused	FAO
ES_cells	rep1	0.0166464	paused	FAO
ES_cells	rep1	0.0171111	paused	FAO
ES_cells	rep1	0.0165437	paused	FAO
ES_cells	rep1	0.0416251	paused	FAO
ES_cells	rep1	0.0283104	paused	FAO
ES_cells	rep1	0.0168706	paused	FAO
ES_cells	rep1	0.0221976	paused	FAO
ES_cells	rep1	0.0246107	paused	FAO
ES_cells	rep1	0.0220767	paused	FAO
ES_cells	rep1	0.0209543	paused	FAO
ES_cells	rep1	0.0172248	paused	FAO
ES_cells	rep1	0.0252716	paused	FAO
ES_cells	rep1	0.0207545	paused	FAO
ES_cells	rep1	0.0357338	paused	FAO
ES_cells	rep1	0.0270172	paused	FAO
ES_cells	rep1	0.0173123	paused	FAO
ES_cells	rep1	0.016747	paused	FAO
ES_cells	rep1	0.0087105	paused	FAO
ES_cells	rep1	0.0390685	paused	FAO
ES_cells	rep1	0.020429	paused	FAO
ES_cells	rep1	0.0237696	paused	FAO
ES_cells	rep1	0.0504785	paused	FAO
ES_cells	rep1	0.00491472	paused	FAO
ES_cells	rep1	0.0252844	paused	FAO
ES_cells	rep1	0.0143641	paused	FAO
ES_cells	rep1	0.0167193	paused	FAO
ES_cells	rep1	0.0274929	paused	FAO
ES_cells	rep1	0.0279425	paused	FAO
ES_cells	rep1	0.0179311	paused	FAO
ES_cells	rep1	0.0218617	paused	FAO
ES_cells	rep1	0.0137834	paused	FAO
ES_cells	rep1	0.0196733	paused	FAO
ES_cells	rep1	0.0149097	paused	FAO
ES_cells	rep1	0.0184576	paused	FAO
ES_cells	rep1	0.0302965	paused	FAO
ES_cells	rep1	0.0117255	paused	FAO
ES_cells	rep1	0.0245707	paused	FAO
ES_cells	rep1	0.0237775	paused	FAO
ES_cells	rep1	0.0260603	paused	FAO
ES_cells	rep1	0.027035	paused	FAO
ES_cells	rep1	0.0240956	paused	FAO
ES_cells	rep1	0.0220971	paused	FAO
ES_cells	rep1	0.0195338	paused	FAO
ES_cells	rep1	0.0269394	paused	FAO
ES_cells	rep1	0.025054	paused	FAO
ES_cells	rep1	0.0290536	paused	FAO
ES_cells	rep1	0.0339488	paused	FAO
ES_cells	rep1	0.0392124	paused	FAO
ES_cells	rep1	0.0340575	paused	FAO
ES_cells	rep1	0.0105273	paused	FAO
ES_cells	rep1	0.012046	paused	FAO
ES_cells	rep1	0.0121484	paused	FAO
ES_cells	rep1	0.0214206	paused	FAO
ES_cells	rep1	0.0126237	paused	FAO
ES_cells	rep1	0.0145262	paused	FAO
ES_cells	rep1	0.0108159	paused	FAO
ES_cells	rep1	0.0221292	paused	FAO
ES_cells	rep1	0.0108167	paused	FAO
ES_cells	rep1	0.0199212	paused	FAO
ES_cells	rep1	0.0160183	paused	FAO
ES_cells	rep1	0.0158495	paused	FAO
ES_cells	rep1	0.0128777	paused	FAO
ES_cells	rep1	0.0157377	paused	FAO
ES_cells	rep1	0.0211485	paused	FAO
ES_cells	rep1	0.0121373	paused	FAO
ES_cells	rep1	0.0123887	paused	FAO
ES_cells	rep1	0.013812	paused	FAO
ES_cells	rep1	0.0202601	paused	FAO
ES_cells	rep1	0.0177135	paused	FAO
ES_cells	rep1	0.0374544	paused	FAO
ES_cells	rep1	0.0218099	paused	FAO
ES_cells	rep1	0.0209738	paused	FAO
ES_cells	rep1	0.0107014	paused	FAO
ES_cells	rep1	0.0117732	paused	FAO
ES_cells	rep1	0.0153981	paused	FAO
ES_cells	rep1	0.0204047	paused	FAO
ES_cells	rep1	0.0255576	paused	FAO
ES_cells	rep1	0.0264067	paused	FAO
ES_cells	rep1	0.0147751	paused	FAO
ES_cells	rep1	0.0255842	paused	FAO
ES_cells	rep1	0.0109756	paused	FAO
ES_cells	rep1	0.0185614	paused	FAO
ES_cells	rep1	0.0115106	paused	FAO
ES_cells	rep1	0.00988231	paused	FAO
ES_cells	rep1	0.0123476	paused	FAO
ES_cells	rep1	0.0239471	paused	FAO
ES_cells	rep1	0.022173	paused	FAO
ES_cells	rep1	0.0176365	paused	FAO
ES_cells	rep1	0.0232275	paused	FAO
ES_cells	rep1	0.0180069	paused	FAO
ES_cells	rep1	0.0164732	paused	FAO
ES_cells	rep1	0.014288	paused	FAO
ES_cells	rep1	0.0149192	paused	FAO
ES_cells	rep1	0.0275461	paused	FAO
ES_cells	rep1	0.0253985	paused	FAO
ES_cells	rep1	0.025722	paused	FAO
ES_cells	rep1	0.0198142	paused	FAO
ES_cells	rep1	0.0182902	paused	FAO
ES_cells	rep1	0.0174425	paused	FAO
ES_cells	rep1	0.0392342	paused	FAO
ES_cells	rep1	0.0155539	paused	FAO
ES_cells	rep1	0.023076	paused	FAO
ES_cells	rep1	0.0223134	paused	FAO
ES_cells	rep1	0.016369	paused	FAO
ES_cells	rep1	0.0512895	paused	FAO
ES_cells	rep1	0.0237895	paused	FAO
ES_cells	rep1	0.0176246	paused	FAO
ES_cells	rep1	0.02812	paused	FAO
ES_cells	rep1	0.0177139	paused	FAO
ES_cells	rep1	0.0177818	paused	FAO
ES_cells	rep1	0.0145183	paused	FAO
ES_cells	rep1	0.0161975	paused	FAO
ES_cells	rep1	0.023754	paused	FAO
ES_cells	rep1	0.0231546	paused	FAO
ES_cells	rep1	0.0160097	paused	FAO
ES_cells	rep1	0.0188161	paused	FAO
ES_cells	rep1	0.0218681	paused	FAO
ES_cells	rep1	0.0262447	paused	FAO
ES_cells	rep1	0.0136091	paused	FAO
ES_cells	rep1	0.0176804	paused	FAO
ES_cells	rep1	0.026085	paused	FAO
ES_cells	rep1	0.0348253	paused	FAO
ES_cells	rep1	0.0237682	paused	FAO
ES_cells	rep1	0.02797	paused	FAO
ES_cells	rep1	0.0181861	paused	FAO
ES_cells	rep1	0.0175282	paused	FAO
ES_cells	rep1	0.0196059	paused	FAO
ES_cells	rep1	0.023916	paused	FAO
ES_cells	rep1	0.0240468	paused	FAO
ES_cells	rep1	0.0248158	paused	FAO
ES_cells	rep1	0.0238249	paused	FAO
ES_cells	rep1	0.0193828	paused	FAO
ES_cells	rep1	0.0179425	paused	FAO
ES_cells	rep1	0.0225085	paused	FAO
ES_cells	rep1	0.0134802	paused	FAO
ES_cells	rep1	0.0223153	paused	FAO
ES_cells	rep1	0.0219376	paused	FAO
ES_cells	rep1	0.0249156	paused	FAO
ES_cells	rep1	0.00654848	paused	FAO
ES_cells	rep1	0.0253795	paused	FAO
ES_cells	rep1	0.0258189	paused	FAO
ES_cells	rep1	0.0790353	paused	FAO
ES_cells	rep1	0.0188395	paused	FAO
ES_cells	rep1	0.0326623	paused	FAO
ES_cells	rep1	0.0227584	paused	FAO
ES_cells	rep1	0.0185351	paused	FAO
ES_cells	rep1	0.0269583	paused	FAO
ES_cells	rep1	0.0230737	paused	FAO
ES_cells	rep1	0.00986207	paused	FAO
ES_cells	rep1	0.0209612	paused	FAO
ES_cells	rep1	0.0223912	paused	FAO
ES_cells	rep1	0.0100082	paused	FAO
ES_cells	rep1	0.0341857	paused	FAO
ES_cells	rep1	0.0242447	paused	FAO
ES_cells	rep1	0.013813	paused	FAO
ES_cells	rep1	0.0130251	paused	FAO
ES_cells	rep1	0.0104432	paused	FAO
ES_cells	rep1	0.0224166	paused	FAO
ES_cells	rep1	0.012158	paused	FAO
ES_cells	rep1	0.020573	paused	FAO
ES_cells	rep1	0.0239826	paused	FAO
ES_cells	rep1	0.00789646	paused	FAO
ES_cells	rep1	0.140391	paused	FAO
ES_cells	rep1	0.0143507	paused	FAO
ES_cells	rep1	0.0136364	paused	FAO
ES_cells	rep1	0.0126468	paused	FAO
ES_cells	rep1	0.0184291	paused	FAO
ES_cells	rep1	0.0146756	paused	FAO
ES_cells	rep1	0.0137266	paused	FAO
ES_cells	rep1	0.0252834	paused	FAO
ES_cells	rep1	0.0277928	paused	FAO
ES_cells	rep1	0.0135216	paused	FAO
ES_cells	rep1	0.0165584	paused	FAO
ES_cells	rep1	0.0103727	paused	FAO
ES_cells	rep1	0.0152438	paused	FAO
ES_cells	rep1	0.036518	paused	FAO
ES_cells	rep1	0.0154107	paused	FAO
ES_cells	rep1	0.0212597	paused	FAO
ES_cells	rep1	0.0146721	paused	FAO
ES_cells	rep1	0.0141505	paused	FAO
ES_cells	rep1	0.00846029	paused	FAO
ES_cells	rep1	0.0172314	paused	FAO
ES_cells	rep1	0.0121015	paused	FAO
ES_cells	rep1	0.0172408	paused	FAO
ES_cells	rep1	0.0157881	paused	FAO
ES_cells	rep1	0.0220243	paused	FAO
ES_cells	rep1	0.0167375	paused	FAO
ES_cells	rep1	0.0282936	paused	FAO
ES_cells	rep1	0.0213755	paused	FAO
ES_cells	rep1	0.0299846	paused	FAO
ES_cells	rep1	0.0228854	paused	FAO
ES_cells	rep1	0.0143203	paused	FAO
ES_cells	rep1	0.0147421	paused	FAO
ES_cells	rep1	0.0420593	paused	FAO
ES_cells	rep1	0.0205091	paused	FAO
ES_cells	rep1	0.028167	paused	FAO
ES_cells	rep1	0.0231979	paused	FAO
ES_cells	rep1	0.0217817	paused	FAO
ES_cells	rep1	0.0210789	paused	FAO
ES_cells	rep1	0.0188577	paused	FAO
ES_cells	rep1	0.0179137	paused	FAO
ES_cells	rep1	0.0140927	paused	FAO
ES_cells	rep1	0.0261464	paused	FAO
ES_cells	rep1	0.0175506	paused	FAO
ES_cells	rep1	0.0141149	paused	FAO
ES_cells	rep1	0.0221203	paused	FAO
ES_cells	rep1	0.0273413	paused	FAO
ES_cells	rep1	0.0276692	paused	FAO
ES_cells	rep1	0.020867	paused	FAO
ES_cells	rep1	0.0272152	paused	FAO
ES_cells	rep1	0.0218256	paused	FAO
ES_cells	rep1	0.0224284	paused	FAO
ES_cells	rep1	0.0189095	paused	FAO
ES_cells	rep1	0.0226241	paused	FAO
ES_cells	rep1	0.0157246	paused	FAO
ES_cells	rep1	0.0279339	paused	FAO
ES_cells	rep1	0.0226442	paused	FAO
ES_cells	rep1	0.0212206	paused	FAO
ES_cells	rep1	0.0147732	paused	FAO
ES_cells	rep1	0.020066	paused	FAO
ES_cells	rep1	0.017723	paused	FAO
ES_cells	rep1	0.0152638	paused	FAO
ES_cells	rep1	0.0147839	paused	FAO
ES_cells	rep1	0.03264	paused	FAO
ES_cells	rep1	0.0285389	paused	FAO
ES_cells	rep1	0.0229155	paused	FAO
ES_cells	rep1	0.0280014	paused	FAO
ES_cells	rep1	0.0228862	paused	FAO
ES_cells	rep1	0.0173592	paused	FAO
ES_cells	rep1	0.0174256	paused	FAO
ES_cells	rep1	0.018457	paused	FAO
ES_cells	rep1	0.0105427	paused	FAO
ES_cells	rep1	0.0222344	paused	FAO
ES_cells	rep1	0.0164808	paused	FAO
ES_cells	rep1	0.0143066	paused	FAO
ES_cells	rep1	0.0135532	paused	FAO
ES_cells	rep1	0.020824	paused	FAO
ES_cells	rep1	0.0174708	paused	FAO
ES_cells	rep1	0.0125566	paused	FAO
ES_cells	rep1	0.0133395	paused	FAO
ES_cells	rep1	0.0102258	paused	FAO
ES_cells	rep1	0.0164748	paused	FAO
ES_cells	rep1	0.0136497	paused	FAO
ES_cells	rep1	0.016678	paused	FAO
ES_cells	rep1	0.0155332	paused	FAO
ES_cells	rep1	0.0162018	paused	FAO
ES_cells	rep1	0.018509	paused	FAO
ES_cells	rep1	0.0143838	paused	FAO
ES_cells	rep1	0.0296981	paused	FAO
ES_cells	rep1	0.0134063	paused	FAO
ES_cells	rep1	0.0206149	paused	FAO
ES_cells	rep1	0.0114453	paused	FAO
ES_cells	rep1	0.0223237	paused	FAO
ES_cells	rep1	0.0156144	paused	FAO
ES_cells	rep1	0.0137723	paused	FAO
ES_cells	rep1	0.0216373	paused	FAO
ES_cells	rep1	0.0223866	paused	FAO
ES_cells	rep1	0.0136709	paused	FAO
ES_cells	rep1	0.0190677	paused	FAO
ES_cells	rep1	0.0134576	paused	FAO
ES_cells	rep1	0.0151008	paused	FAO
ES_cells	rep1	0.0173847	paused	FAO
ES_cells	rep1	0.0123844	paused	FAO
ES_cells	rep1	0.021643	paused	FAO
ES_cells	rep1	0.0233049	paused	FAO
ES_cells	rep1	0.0129205	paused	FAO
ES_cells	rep1	0.0128501	paused	FAO
ES_cells	rep1	0.0258021	paused	FAO
ES_cells	rep1	0.0170098	paused	FAO
ES_cells	rep1	0.0175466	paused	FAO
ES_cells	rep1	0.0106101	paused	FAO
ES_cells	rep1	0.0150439	paused	FAO
ES_cells	rep1	0.0160638	paused	FAO
ES_cells	rep1	0.0242053	paused	FAO
ES_cells	rep1	0.0166494	paused	FAO
ES_cells	rep1	0.0144301	paused	FAO
ES_cells	rep1	0.0165787	paused	FAO
ES_cells	rep1	0.0206756	paused	FAO
ES_cells	rep1	0.0239809	paused	FAO
ES_cells	rep1	0.02369	paused	FAO
ES_cells	rep1	0.0329106	paused	FAO
ES_cells	rep1	0.0154139	paused	FAO
ES_cells	rep1	0.0131162	paused	FAO
ES_cells	rep1	0.0247846	paused	FAO
ES_cells	rep1	0.0284897	paused	FAO
ES_cells	rep1	0.0195854	paused	FAO
ES_cells	rep1	0.0165905	paused	FAO
ES_cells	rep1	0.0121161	paused	FAO
ES_cells	rep1	0.0241867	paused	FAO
ES_cells	rep1	0.021605	paused	FAO
ES_cells	rep1	0.0104877	paused	FAO
ES_cells	rep1	0.0255709	paused	FAO
ES_cells	rep1	0.0220506	paused	FAO
ES_cells	rep1	0.0159831	paused	FAO
ES_cells	rep1	0.0108305	paused	FAO
ES_cells	rep1	0.0116749	paused	FAO
ES_cells	rep1	0.0187304	paused	FAO
ES_cells	rep1	0.0191818	paused	FAO
ES_cells	rep1	0.0183014	paused	FAO
ES_cells	rep1	0.0195283	paused	FAO
ES_cells	rep1	0.0267224	paused	FAO
ES_cells	rep1	0.0143623	paused	FAO
ES_cells	rep1	0.0174701	paused	FAO
ES_cells	rep1	0.0148192	paused	FAO
ES_cells	rep1	0.0168769	paused	FAO
ES_cells	rep1	0.0191127	paused	FAO
ES_cells	rep1	0.0202052	paused	FAO
ES_cells	rep1	0.022694	paused	FAO
ES_cells	rep1	0.0220304	paused	FAO
ES_cells	rep1	0.0178877	paused	FAO
ES_cells	rep1	0.0165497	paused	FAO
ES_cells	rep1	0.0170727	paused	FAO
ES_cells	rep1	0.0156387	paused	FAO
ES_cells	rep1	0.013918	paused	FAO
ES_cells	rep1	0.0155921	paused	FAO
ES_cells	rep1	0.0171794	paused	FAO
ES_cells	rep1	0.0159569	paused	FAO
ES_cells	rep1	0.0188291	paused	FAO
ES_cells	rep1	0.0181713	paused	FAO
ES_cells	rep1	0.0441592	paused	FAO
ES_cells	rep1	0.0196877	paused	FAO
ES_cells	rep1	0.0178295	paused	FAO
ES_cells	rep1	0.0391019	paused	FAO
ES_cells	rep1	0.0238	paused	FAO
ES_cells	rep1	0.0172763	paused	FAO
ES_cells	rep1	0.0159912	paused	FAO
ES_cells	rep1	0.0254865	paused	FAO
ES_cells	rep1	0.0150515	paused	FAO
ES_cells	rep1	0.0191245	paused	FAO
ES_cells	rep1	0.0372356	paused	FAO
ES_cells	rep2	0.0204915	normal	FAO
ES_cells	rep2	0.0169191	normal	FAO
ES_cells	rep2	0.0228249	normal	FAO
ES_cells	rep2	0.0159519	normal	FAO
ES_cells	rep2	0.0227071	normal	FAO
ES_cells	rep2	0.0212235	normal	FAO
ES_cells	rep2	0.0146116	normal	FAO
ES_cells	rep2	0.017317	normal	FAO
ES_cells	rep2	0.0206786	normal	FAO
ES_cells	rep2	0.0154627	normal	FAO
ES_cells	rep2	0.0190346	normal	FAO
ES_cells	rep2	0.0165268	normal	FAO
ES_cells	rep2	0.0129363	normal	FAO
ES_cells	rep2	0.019145	normal	FAO
ES_cells	rep2	0.0164462	normal	FAO
ES_cells	rep2	0.0225835	normal	FAO
ES_cells	rep2	0.0327296	normal	FAO
ES_cells	rep2	0.0220878	normal	FAO
ES_cells	rep2	0.016043	normal	FAO
ES_cells	rep2	0.0189875	normal	FAO
ES_cells	rep2	0.02391	normal	FAO
ES_cells	rep2	0.0197798	normal	FAO
ES_cells	rep2	0.0210525	normal	FAO
ES_cells	rep2	0.0229608	normal	FAO
ES_cells	rep2	0.0255695	normal	FAO
ES_cells	rep2	0.019143	normal	FAO
ES_cells	rep2	0.0228215	normal	FAO
ES_cells	rep2	0.0302088	normal	FAO
ES_cells	rep2	0.0311762	normal	FAO
ES_cells	rep2	0.0183802	normal	FAO
ES_cells	rep2	0.0294117	normal	FAO
ES_cells	rep2	0.0253782	normal	FAO
ES_cells	rep2	0.0172338	normal	FAO
ES_cells	rep2	0.023665	normal	FAO
ES_cells	rep2	0.0203545	normal	FAO
ES_cells	rep2	0.0253269	normal	FAO
ES_cells	rep2	0.0234336	normal	FAO
ES_cells	rep2	0.0244863	normal	FAO
ES_cells	rep2	0.0166386	normal	FAO
ES_cells	rep2	0.0419576	normal	FAO
ES_cells	rep2	0.0176835	normal	FAO
ES_cells	rep2	0.0316533	normal	FAO
ES_cells	rep2	0.0186105	normal	FAO
ES_cells	rep2	0.0300225	normal	FAO
ES_cells	rep2	0.0318954	normal	FAO
ES_cells	rep2	0.0151121	normal	FAO
ES_cells	rep2	0.0360799	normal	FAO
ES_cells	rep2	0.0184664	normal	FAO
ES_cells	rep2	0.0161836	normal	FAO
ES_cells	rep2	0.0207531	normal	FAO
ES_cells	rep2	0.0327183	normal	FAO
ES_cells	rep2	0.0284461	normal	FAO
ES_cells	rep2	0.0234099	normal	FAO
ES_cells	rep2	0.0254663	normal	FAO
ES_cells	rep2	0.0301927	normal	FAO
ES_cells	rep2	0.0265035	normal	FAO
ES_cells	rep2	0.0145709	normal	FAO
ES_cells	rep2	0.0425079	normal	FAO
ES_cells	rep2	0.0276578	normal	FAO
ES_cells	rep2	0.0382884	normal	FAO
ES_cells	rep2	0.0314804	normal	FAO
ES_cells	rep2	0.0224078	normal	FAO
ES_cells	rep2	0.0295243	normal	FAO
ES_cells	rep2	0.0181046	normal	FAO
ES_cells	rep2	0.0304547	normal	FAO
ES_cells	rep2	0.0236839	normal	FAO
ES_cells	rep2	0.0232296	normal	FAO
ES_cells	rep2	0.0239503	normal	FAO
ES_cells	rep2	0.0206984	normal	FAO
ES_cells	rep2	0.0247088	normal	FAO
ES_cells	rep2	0.0223911	normal	FAO
ES_cells	rep2	0.0256112	normal	FAO
ES_cells	rep2	0.0221169	normal	FAO
ES_cells	rep2	0.0237872	normal	FAO
ES_cells	rep2	0.0281111	normal	FAO
ES_cells	rep2	0.0131921	normal	FAO
ES_cells	rep2	0.0143142	normal	FAO
ES_cells	rep2	0.0108697	normal	FAO
ES_cells	rep2	0.0267547	normal	FAO
ES_cells	rep2	0.015653	normal	FAO
ES_cells	rep2	0.0278773	normal	FAO
ES_cells	rep2	0.0195437	normal	FAO
ES_cells	rep2	0.0255808	normal	FAO
ES_cells	rep2	0.0196244	normal	FAO
ES_cells	rep2	0.0232837	normal	FAO
ES_cells	rep2	0.0194281	normal	FAO
ES_cells	rep2	0.0301421	normal	FAO
ES_cells	rep2	0.0117544	normal	FAO
ES_cells	rep2	0.0178394	normal	FAO
ES_cells	rep2	0.0143335	normal	FAO
ES_cells	rep2	0.0228925	normal	FAO
ES_cells	rep2	0.0153652	normal	FAO
ES_cells	rep2	0.013201	normal	FAO
ES_cells	rep2	0.0280272	normal	FAO
ES_cells	rep2	0.0176324	normal	FAO
ES_cells	rep2	0.0360712	normal	FAO
ES_cells	rep2	0.0394089	normal	FAO
ES_cells	rep2	0.0188148	normal	FAO
ES_cells	rep2	0.0308186	normal	FAO
ES_cells	rep2	0.0262112	normal	FAO
ES_cells	rep2	0.0143126	normal	FAO
ES_cells	rep2	0.0341727	normal	FAO
ES_cells	rep2	0.0204477	normal	FAO
ES_cells	rep2	0.0125501	normal	FAO
ES_cells	rep2	0.0230587	normal	FAO
ES_cells	rep2	0.0255931	normal	FAO
ES_cells	rep2	0.0175456	normal	FAO
ES_cells	rep2	0.0178301	normal	FAO
ES_cells	rep2	0.0163653	normal	FAO
ES_cells	rep2	0.0276232	normal	FAO
ES_cells	rep2	0.0144993	normal	FAO
ES_cells	rep2	0.0270742	normal	FAO
ES_cells	rep2	0.0252471	normal	FAO
ES_cells	rep2	0.012348	normal	FAO
ES_cells	rep2	0.0225504	normal	FAO
ES_cells	rep2	0.0260829	normal	FAO
ES_cells	rep2	0.0265648	normal	FAO
ES_cells	rep2	0.0184914	normal	FAO
ES_cells	rep2	0.0133434	normal	FAO
ES_cells	rep2	0.0158724	normal	FAO
ES_cells	rep2	0.0146518	normal	FAO
ES_cells	rep2	0.0276498	normal	FAO
ES_cells	rep2	0.011916	normal	FAO
ES_cells	rep2	0.0329059	normal	FAO
ES_cells	rep2	0.0190953	normal	FAO
ES_cells	rep2	0.019256	normal	FAO
ES_cells	rep2	0.0230704	normal	FAO
ES_cells	rep2	0.0302031	normal	FAO
ES_cells	rep2	0.0112296	normal	FAO
ES_cells	rep2	0.0170438	normal	FAO
ES_cells	rep2	0.0168389	normal	FAO
ES_cells	rep2	0.0110089	normal	FAO
ES_cells	rep2	0.0180332	normal	FAO
ES_cells	rep2	0.0155376	normal	FAO
ES_cells	rep2	0.0203534	normal	FAO
ES_cells	rep2	0.0156554	normal	FAO
ES_cells	rep2	0.0212395	normal	FAO
ES_cells	rep2	0.0148719	normal	FAO
ES_cells	rep2	0.0132874	normal	FAO
ES_cells	rep2	0.0398326	normal	FAO
ES_cells	rep2	0.0164874	normal	FAO
ES_cells	rep2	0.0168951	normal	FAO
ES_cells	rep2	0.016627	normal	FAO
ES_cells	rep2	0.0151615	normal	FAO
ES_cells	rep2	0.0358746	normal	FAO
ES_cells	rep2	0.015566	normal	FAO
ES_cells	rep2	0.0233299	normal	FAO
ES_cells	rep2	0.0179383	normal	FAO
ES_cells	rep2	0.0176164	normal	FAO
ES_cells	rep2	0.0353702	normal	FAO
ES_cells	rep2	0.047492	normal	FAO
ES_cells	rep2	0.0221386	normal	FAO
ES_cells	rep2	0.0331776	normal	FAO
ES_cells	rep2	0.0203083	normal	FAO
ES_cells	rep2	0.0213771	normal	FAO
ES_cells	rep2	0.0225022	normal	FAO
ES_cells	rep2	0.0153211	normal	FAO
ES_cells	rep2	0.0242321	normal	FAO
ES_cells	rep2	0.0302947	normal	FAO
ES_cells	rep2	0.0265183	normal	FAO
ES_cells	rep2	0.0240036	normal	FAO
ES_cells	rep2	0.0321845	normal	FAO
ES_cells	rep2	0.0274146	normal	FAO
ES_cells	rep2	0.0237425	normal	FAO
ES_cells	rep2	0.0126462	normal	FAO
ES_cells	rep2	0.0150062	normal	FAO
ES_cells	rep2	0.0360806	normal	FAO
ES_cells	rep2	0.0111659	normal	FAO
ES_cells	rep2	0.026905	normal	FAO
ES_cells	rep2	0.0447735	normal	FAO
ES_cells	rep2	0.0267983	normal	FAO
ES_cells	rep2	0.0236493	normal	FAO
ES_cells	rep2	0.0432848	normal	FAO
ES_cells	rep2	0.0288076	normal	FAO
ES_cells	rep2	0.0219959	normal	FAO
ES_cells	rep2	0.0349716	normal	FAO
ES_cells	rep2	0.0306883	normal	FAO
ES_cells	rep2	0.0174806	normal	FAO
ES_cells	rep2	0.0215543	normal	FAO
ES_cells	rep2	0.025133	normal	FAO
ES_cells	rep2	0.0456917	normal	FAO
ES_cells	rep2	0.0298057	normal	FAO
ES_cells	rep2	0.0365504	normal	FAO
ES_cells	rep2	0.0182634	normal	FAO
ES_cells	rep2	0.0240959	normal	FAO
ES_cells	rep2	0.0295474	normal	FAO
ES_cells	rep2	0.0391217	normal	FAO
ES_cells	rep2	0.0325093	normal	FAO
ES_cells	rep2	0.0253928	normal	FAO
ES_cells	rep2	0.0182956	normal	FAO
ES_cells	rep2	0.0190172	normal	FAO
ES_cells	rep2	0.0139045	normal	FAO
ES_cells	rep2	0.0352969	normal	FAO
ES_cells	rep2	0.0216528	normal	FAO
ES_cells	rep2	0.00725176	normal	FAO
ES_cells	rep2	0.0288106	normal	FAO
ES_cells	rep2	0.0343938	normal	FAO
ES_cells	rep2	0.0351741	normal	FAO
ES_cells	rep2	0.0413535	normal	FAO
ES_cells	rep2	0.023473	normal	FAO
ES_cells	rep2	0.0197947	normal	FAO
ES_cells	rep2	0.0414438	normal	FAO
ES_cells	rep2	0.0365133	normal	FAO
ES_cells	rep2	0.0200265	normal	FAO
ES_cells	rep2	0.0198928	normal	FAO
ES_cells	rep2	0.0276973	normal	FAO
ES_cells	rep2	0.0377677	normal	FAO
ES_cells	rep2	0.0220462	normal	FAO
ES_cells	rep2	0.0317291	normal	FAO
ES_cells	rep2	0.0251778	normal	FAO
ES_cells	rep2	0.0415117	normal	FAO
ES_cells	rep2	0.0245656	normal	FAO
ES_cells	rep2	0.0241679	normal	FAO
ES_cells	rep2	0.0321952	normal	FAO
ES_cells	rep2	0.021036	normal	FAO
ES_cells	rep2	0.0357856	normal	FAO
ES_cells	rep2	0.0379837	normal	FAO
ES_cells	rep2	0.0355019	normal	FAO
ES_cells	rep2	0.0412012	normal	FAO
ES_cells	rep2	0.02875	normal	FAO
ES_cells	rep2	0.0477431	normal	FAO
ES_cells	rep2	0.0230575	normal	FAO
ES_cells	rep2	0.02297	normal	FAO
ES_cells	rep2	0.0250979	normal	FAO
ES_cells	rep2	0.0231835	normal	FAO
ES_cells	rep2	0.0246369	normal	FAO
ES_cells	rep2	0.0357804	normal	FAO
ES_cells	rep2	0.0194359	normal	FAO
ES_cells	rep2	0.0304459	normal	FAO
ES_cells	rep2	0.0229198	normal	FAO
ES_cells	rep2	0.0413811	normal	FAO
ES_cells	rep2	0.0262657	normal	FAO
ES_cells	rep2	0.0473812	normal	FAO
ES_cells	rep2	0.027938	normal	FAO
ES_cells	rep2	0.0337041	normal	FAO
ES_cells	rep2	0.0133181	normal	FAO
ES_cells	rep2	0.0350779	normal	FAO
ES_cells	rep2	0.0245988	normal	FAO
ES_cells	rep2	0.01655	normal	FAO
ES_cells	rep2	0.023466	normal	FAO
ES_cells	rep2	0.02126	normal	FAO
ES_cells	rep2	0.0172824	normal	FAO
ES_cells	rep2	0.032807	normal	FAO
ES_cells	rep2	0.0387204	normal	FAO
ES_cells	rep2	0.026258	normal	FAO
ES_cells	rep2	0.037039	normal	FAO
ES_cells	rep2	0.0344233	normal	FAO
ES_cells	rep2	0.0253499	normal	FAO
ES_cells	rep2	0.0391234	normal	FAO
ES_cells	rep2	0.0252907	normal	FAO
ES_cells	rep2	0.0205293	normal	FAO
ES_cells	rep2	0.012892	normal	FAO
ES_cells	rep2	0.0274437	normal	FAO
ES_cells	rep2	0.0136809	normal	FAO
ES_cells	rep2	0.0236309	normal	FAO
ES_cells	rep2	0.0269495	normal	FAO
ES_cells	rep2	0.0212348	normal	FAO
ES_cells	rep2	0.0202874	normal	FAO
ES_cells	rep2	0.0181024	normal	FAO
ES_cells	rep2	0.0254286	normal	FAO
ES_cells	rep2	0.0165897	normal	FAO
ES_cells	rep2	0.0244576	normal	FAO
ES_cells	rep2	0.0145924	normal	FAO
ES_cells	rep2	0.0147345	normal	FAO
ES_cells	rep2	0.0234745	normal	FAO
ES_cells	rep2	0.026476	normal	FAO
ES_cells	rep2	0.03228	normal	FAO
ES_cells	rep2	0.0143113	normal	FAO
ES_cells	rep2	0.0146475	normal	FAO
ES_cells	rep2	0.0141247	normal	FAO
ES_cells	rep2	0.0412285	normal	FAO
ES_cells	rep2	0.017765	normal	FAO
ES_cells	rep2	0.0142709	normal	FAO
ES_cells	rep2	0.0279164	normal	FAO
ES_cells	rep2	0.0270416	normal	FAO
ES_cells	rep2	0.0208729	normal	FAO
ES_cells	rep2	0.0169492	normal	FAO
ES_cells	rep2	0.0377733	normal	FAO
ES_cells	rep2	0.0280123	normal	FAO
ES_cells	rep2	0.0305696	normal	FAO
ES_cells	rep2	0.0241406	normal	FAO
ES_cells	rep2	0.0371409	normal	FAO
ES_cells	rep2	0.0275985	normal	FAO
ES_cells	rep2	0.00842242	normal	FAO
ES_cells	rep2	0.0235213	normal	FAO
ES_cells	rep2	0.0156904	normal	FAO
ES_cells	rep2	0.0313797	normal	FAO
ES_cells	rep2	0.0323166	normal	FAO
ES_cells	rep2	0.0148912	normal	FAO
ES_cells	rep2	0.0252615	normal	FAO
ES_cells	rep2	0.0212863	normal	FAO
ES_cells	rep2	0.035945	normal	FAO
ES_cells	rep2	0.0217293	normal	FAO
ES_cells	rep2	0.0286234	normal	FAO
ES_cells	rep2	0.0386559	normal	FAO
ES_cells	rep2	0.0277784	normal	FAO
ES_cells	rep2	0.0232668	normal	FAO
ES_cells	rep2	0.0256709	normal	FAO
ES_cells	rep2	0.0436811	normal	FAO
ES_cells	rep2	0.0286426	normal	FAO
ES_cells	rep2	0.0295258	normal	FAO
ES_cells	rep2	0.0208996	normal	FAO
ES_cells	rep2	0.0217929	normal	FAO
ES_cells	rep2	0.0116873	normal	FAO
ES_cells	rep2	0.0435175	normal	FAO
ES_cells	rep2	0.0400747	normal	FAO
ES_cells	rep2	0.0208353	normal	FAO
ES_cells	rep2	0.0301167	normal	FAO
ES_cells	rep2	0.0221935	normal	FAO
ES_cells	rep2	0.0358363	normal	FAO
ES_cells	rep2	0.0308861	normal	FAO
ES_cells	rep2	0.0353861	normal	FAO
ES_cells	rep2	0.0564772	normal	FAO
ES_cells	rep2	0.0303224	normal	FAO
ES_cells	rep2	0.0280823	normal	FAO
ES_cells	rep2	0.028996	normal	FAO
ES_cells	rep2	0.0450672	normal	FAO
ES_cells	rep2	0.0228491	normal	FAO
ES_cells	rep2	0.0236798	normal	FAO
ES_cells	rep2	0.022103	normal	FAO
ES_cells	rep2	0.0219166	normal	FAO
ES_cells	rep2	0.035368	normal	FAO
ES_cells	rep2	0.0290299	normal	FAO
ES_cells	rep2	0.0212116	normal	FAO
ES_cells	rep2	0.0288511	normal	FAO
ES_cells	rep2	0.0212948	normal	FAO
ES_cells	rep2	0.0184569	normal	FAO
ES_cells	rep2	0.0331359	normal	FAO
ES_cells	rep2	0.0249293	normal	FAO
ES_cells	rep2	0.0195705	normal	FAO
ES_cells	rep2	0.0220725	normal	FAO
ES_cells	rep2	0.0426767	normal	FAO
ES_cells	rep2	0.0384884	normal	FAO
ES_cells	rep2	0.041884	normal	FAO
ES_cells	rep2	0.0274508	normal	FAO
ES_cells	rep2	0.0383741	normal	FAO
ES_cells	rep2	0.0161249	normal	FAO
ES_cells	rep2	0.0219424	normal	FAO
ES_cells	rep2	0.0201482	normal	FAO
ES_cells	rep2	0.0240577	normal	FAO
ES_cells	rep2	0.0315376	normal	FAO
ES_cells	rep2	0.0224566	normal	FAO
ES_cells	rep2	0.0299062	normal	FAO
ES_cells	rep2	0.027873	normal	FAO
ES_cells	rep2	0.0367339	normal	FAO
ES_cells	rep2	0.0513275	normal	FAO
ES_cells	rep2	0.0435026	normal	FAO
ES_cells	rep2	0.0213292	normal	FAO
ES_cells	rep2	0.035896	normal	FAO
ES_cells	rep2	0.0507243	normal	FAO
ES_cells	rep2	0.02378	normal	FAO
ES_cells	rep2	0.0242234	normal	FAO
ES_cells	rep2	0.0242444	normal	FAO
ES_cells	rep2	0.0409266	normal	FAO
ES_cells	rep2	0.0435252	normal	FAO
ES_cells	rep2	0.0529863	normal	FAO
ES_cells	rep2	0.0282292	normal	FAO
ES_cells	rep2	0.0488051	normal	FAO
ES_cells	rep2	0.0102912	normal	FAO
ES_cells	rep2	0.0204689	normal	FAO
ES_cells	rep2	0.0165433	normal	FAO
ES_cells	rep2	0.0195125	normal	FAO
ES_cells	rep2	0.0128148	normal	FAO
ES_cells	rep2	0.0142199	normal	FAO
ES_cells	rep2	0.013497	normal	FAO
ES_cells	rep2	0.0222962	normal	FAO
ES_cells	rep2	0.0209167	normal	FAO
ES_cells	rep2	0.0188063	normal	FAO
ES_cells	rep2	0.0177237	normal	FAO
ES_cells	rep2	0.0171889	normal	FAO
ES_cells	rep2	0.00987219	normal	FAO
ES_cells	rep2	0.0162116	normal	FAO
ES_cells	rep2	0.0154809	normal	FAO
ES_cells	rep2	0.01941	normal	FAO
ES_cells	rep2	0.0107824	normal	FAO
ES_cells	rep2	0.0268814	normal	FAO
ES_cells	rep2	0.0196645	normal	FAO
ES_cells	rep2	0.0163001	normal	FAO
ES_cells	rep2	0.016349	normal	FAO
ES_cells	rep2	0.0259859	normal	FAO
ES_cells	rep2	0.0191883	normal	FAO
ES_cells	rep2	0.0124757	normal	FAO
ES_cells	rep2	0.00887773	normal	FAO
ES_cells	rep2	0.0295867	normal	FAO
ES_cells	rep2	0.0159302	normal	FAO
ES_cells	rep2	0.0241841	normal	FAO
ES_cells	rep2	0.018652	normal	FAO
ES_cells	rep2	0.021685	normal	FAO
ES_cells	rep2	0.0207735	normal	FAO
ES_cells	rep2	0.0211363	normal	FAO
ES_cells	rep2	0.0225221	normal	FAO
ES_cells	rep2	0.0256791	normal	FAO
ES_cells	rep2	0.0291404	normal	FAO
ES_cells	rep2	0.0140411	normal	FAO
ES_cells	rep2	0.0250539	normal	FAO
ES_cells	rep2	0.0314458	normal	FAO
ES_cells	rep2	0.0143082	normal	FAO
ES_cells	rep2	0.0203722	normal	FAO
ES_cells	rep2	0.0198981	normal	FAO
ES_cells	rep2	0.0201016	normal	FAO
ES_cells	rep2	0.0291399	normal	FAO
ES_cells	rep2	0.0247328	normal	FAO
ES_cells	rep2	0.0103419	normal	FAO
ES_cells	rep2	0.0132325	normal	FAO
ES_cells	rep2	0.0242417	normal	FAO
ES_cells	rep2	0.0274895	normal	FAO
ES_cells	rep2	0.0131891	normal	FAO
ES_cells	rep2	0.0279472	normal	FAO
ES_cells	rep2	0.0299865	normal	FAO
ES_cells	rep2	0.0141791	normal	FAO
ES_cells	rep2	0.0214548	normal	FAO
ES_cells	rep2	0.0217909	normal	FAO
ES_cells	rep2	0.0317005	normal	FAO
ES_cells	rep2	0.024918	normal	FAO
ES_cells	rep2	0.0350886	normal	FAO
ES_cells	rep2	0.02139	normal	FAO
ES_cells	rep2	0.0335213	normal	FAO
ES_cells	rep2	0.0377472	normal	FAO
ES_cells	rep2	0.0387304	normal	FAO
ES_cells	rep2	0.0233982	normal	FAO
ES_cells	rep2	0.0412939	normal	FAO
ES_cells	rep2	0.0210528	normal	FAO
ES_cells	rep2	0.0413263	normal	FAO
ES_cells	rep2	0.0236419	normal	FAO
ES_cells	rep2	0.0148407	normal	FAO
ES_cells	rep2	0.0274518	normal	FAO
ES_cells	rep2	0.0417065	normal	FAO
ES_cells	rep2	0.016577	normal	FAO
ES_cells	rep2	0.0267621	normal	FAO
ES_cells	rep2	0.0384039	normal	FAO
ES_cells	rep2	0.0166007	normal	FAO
ES_cells	rep2	0.0285253	normal	FAO
ES_cells	rep2	0.0282706	normal	FAO
ES_cells	rep2	0.0242355	normal	FAO
ES_cells	rep2	0.0304304	normal	FAO
ES_cells	rep2	0.025374	normal	FAO
ES_cells	rep2	0.0192097	normal	FAO
ES_cells	rep2	0.0286996	normal	FAO
ES_cells	rep2	0.0326435	normal	FAO
ES_cells	rep2	0.0233914	normal	FAO
ES_cells	rep2	0.0337488	normal	FAO
ES_cells	rep2	0.0455979	normal	FAO
ES_cells	rep2	0.0185625	normal	FAO
ES_cells	rep2	0.0158128	normal	FAO
ES_cells	rep2	0.0280699	normal	FAO
ES_cells	rep2	0.020564	normal	FAO
ES_cells	rep2	0.0280425	normal	FAO
ES_cells	rep2	0.0257516	normal	FAO
ES_cells	rep2	0.0232867	normal	FAO
ES_cells	rep2	0.0395583	normal	FAO
ES_cells	rep2	0.0303287	normal	FAO
ES_cells	rep2	0.0199222	normal	FAO
ES_cells	rep2	0.0348253	normal	FAO
ES_cells	rep2	0.0258036	normal	FAO
ES_cells	rep2	0.0147064	normal	FAO
ES_cells	rep2	0.0245223	normal	FAO
ES_cells	rep2	0.0295021	normal	FAO
ES_cells	rep2	0.0369491	normal	FAO
ES_cells	rep2	0.0338792	normal	FAO
ES_cells	rep2	0.019316	normal	FAO
ES_cells	rep2	0.0339564	normal	FAO
ES_cells	rep2	0.0483729	normal	FAO
ES_cells	rep2	0.0353854	normal	FAO
ES_cells	rep2	0.0378841	normal	FAO
ES_cells	rep2	0.041507	normal	FAO
ES_cells	rep2	0.025166	normal	FAO
ES_cells	rep2	0.0262023	normal	FAO
ES_cells	rep2	0.0270572	normal	FAO
ES_cells	rep2	0.0281461	normal	FAO
ES_cells	rep2	0.0245325	normal	FAO
ES_cells	rep2	0.0324199	normal	FAO
ES_cells	rep1	0.0297929	normal	FAO
ES_cells	rep1	0.0288579	normal	FAO
ES_cells	rep1	0.0207986	normal	FAO
ES_cells	rep1	0.0132186	normal	FAO
ES_cells	rep1	0.027271	normal	FAO
ES_cells	rep1	0.0166088	normal	FAO
ES_cells	rep1	0.0173423	normal	FAO
ES_cells	rep1	0.0192986	normal	FAO
ES_cells	rep1	0.021232	normal	FAO
ES_cells	rep1	0.0195358	normal	FAO
ES_cells	rep1	0.0116403	normal	FAO
ES_cells	rep1	0.013158	normal	FAO
ES_cells	rep1	0.0120417	normal	FAO
ES_cells	rep1	0.0180511	normal	FAO
ES_cells	rep1	0.0134693	normal	FAO
ES_cells	rep1	0.0174308	normal	FAO
ES_cells	rep1	0.0178139	normal	FAO
ES_cells	rep1	0.0134742	normal	FAO
ES_cells	rep1	0.0345214	normal	FAO
ES_cells	rep1	0.0260857	normal	FAO
ES_cells	rep1	0.012787	normal	FAO
ES_cells	rep1	0.0213363	normal	FAO
ES_cells	rep1	0.0327672	normal	FAO
ES_cells	rep1	0.0132114	normal	FAO
ES_cells	rep1	0.0230016	normal	FAO
ES_cells	rep1	0.0213429	normal	FAO
ES_cells	rep1	0.0208718	normal	FAO
ES_cells	rep1	0.0197433	normal	FAO
ES_cells	rep1	0.0188589	normal	FAO
ES_cells	rep1	0.0280323	normal	FAO
ES_cells	rep1	0.0353958	normal	FAO
ES_cells	rep1	0.0231444	normal	FAO
ES_cells	rep1	0.0251252	normal	FAO
ES_cells	rep1	0.0295492	normal	FAO
ES_cells	rep1	0.0330213	normal	FAO
ES_cells	rep1	0.0261698	normal	FAO
ES_cells	rep1	0.0120464	normal	FAO
ES_cells	rep1	0.0241531	normal	FAO
ES_cells	rep1	0.0171058	normal	FAO
ES_cells	rep1	0.0247371	normal	FAO
ES_cells	rep1	0.021364	normal	FAO
ES_cells	rep1	0.0419818	normal	FAO
ES_cells	rep1	0.0191044	normal	FAO
ES_cells	rep1	0.027511	normal	FAO
ES_cells	rep1	0.0208471	normal	FAO
ES_cells	rep1	0.0595843	normal	FAO
ES_cells	rep1	0.029907	normal	FAO
ES_cells	rep1	0.0180942	normal	FAO
ES_cells	rep1	0.0361999	normal	FAO
ES_cells	rep1	0.0196825	normal	FAO
ES_cells	rep1	0.0333696	normal	FAO
ES_cells	rep1	0.0147612	normal	FAO
ES_cells	rep1	0.0237968	normal	FAO
ES_cells	rep1	0.0255197	normal	FAO
ES_cells	rep1	0.0190124	normal	FAO
ES_cells	rep1	0.0153498	normal	FAO
ES_cells	rep1	0.0411163	normal	FAO
ES_cells	rep1	0.0311602	normal	FAO
ES_cells	rep1	0.0306792	normal	FAO
ES_cells	rep1	0.0311626	normal	FAO
ES_cells	rep1	0.0243438	normal	FAO
ES_cells	rep1	0.0171623	normal	FAO
ES_cells	rep1	0.0148963	normal	FAO
ES_cells	rep1	0.0250947	normal	FAO
ES_cells	rep1	0.0241654	normal	FAO
ES_cells	rep1	0.0161267	normal	FAO
ES_cells	rep1	0.0293307	normal	FAO
ES_cells	rep1	0.0298853	normal	FAO
ES_cells	rep1	0.0179989	normal	FAO
ES_cells	rep1	0.028588	normal	FAO
ES_cells	rep1	0.0309043	normal	FAO
ES_cells	rep1	0.0188519	normal	FAO
ES_cells	rep1	0.030824	normal	FAO
ES_cells	rep1	0.0306614	normal	FAO
ES_cells	rep1	0.0217959	normal	FAO
ES_cells	rep1	0.0214334	normal	FAO
ES_cells	rep1	0.0246997	normal	FAO
ES_cells	rep1	0.019688	normal	FAO
ES_cells	rep1	0.0263073	normal	FAO
ES_cells	rep1	0.0351985	normal	FAO
ES_cells	rep1	0.0392139	normal	FAO
ES_cells	rep1	0.0121463	normal	FAO
ES_cells	rep1	0.0295474	normal	FAO
ES_cells	rep1	0.0301366	normal	FAO
ES_cells	rep1	0.0295764	normal	FAO
ES_cells	rep1	0.0184014	normal	FAO
ES_cells	rep1	0.0339547	normal	FAO
ES_cells	rep1	0.0168467	normal	FAO
ES_cells	rep1	0.0268766	normal	FAO
ES_cells	rep1	0.036196	normal	FAO
ES_cells	rep1	0.0233574	normal	FAO
ES_cells	rep1	0.0211273	normal	FAO
ES_cells	rep1	0.0310016	normal	FAO
ES_cells	rep1	0.0161881	normal	FAO
ES_cells	rep1	0.0277871	normal	FAO
ES_cells	rep1	0.033781	normal	FAO
ES_cells	rep1	0.0253584	normal	FAO
ES_cells	rep1	0.0253429	normal	FAO
ES_cells	rep1	0.0207865	normal	FAO
ES_cells	rep1	0.0247005	normal	FAO
ES_cells	rep1	0.0291072	normal	FAO
ES_cells	rep1	0.0322345	normal	FAO
ES_cells	rep1	0.0225232	normal	FAO
ES_cells	rep1	0.0403255	normal	FAO
ES_cells	rep1	0.0199771	normal	FAO
ES_cells	rep1	0.0249033	normal	FAO
ES_cells	rep1	0.0304504	normal	FAO
ES_cells	rep1	0.0328325	normal	FAO
ES_cells	rep1	0.0262662	normal	FAO
ES_cells	rep1	0.0303109	normal	FAO
ES_cells	rep1	0.0320736	normal	FAO
ES_cells	rep1	0.0385975	normal	FAO
ES_cells	rep1	0.0309221	normal	FAO
ES_cells	rep1	0.0295424	normal	FAO
ES_cells	rep1	0.0274587	normal	FAO
ES_cells	rep1	0.0236265	normal	FAO
ES_cells	rep1	0.0265138	normal	FAO
ES_cells	rep1	0.0457044	normal	FAO
ES_cells	rep1	0.0394118	normal	FAO
ES_cells	rep1	0.0307219	normal	FAO
ES_cells	rep1	0.0276486	normal	FAO
ES_cells	rep1	0.0282216	normal	FAO
ES_cells	rep1	0.0386474	normal	FAO
ES_cells	rep1	0.0383729	normal	FAO
ES_cells	rep1	0.0228662	normal	FAO
ES_cells	rep1	0.0464861	normal	FAO
ES_cells	rep1	0.0195185	normal	FAO
ES_cells	rep1	0.0417974	normal	FAO
ES_cells	rep1	0.0207954	normal	FAO
ES_cells	rep1	0.0228182	normal	FAO
ES_cells	rep1	0.0379177	normal	FAO
ES_cells	rep1	0.0232668	normal	FAO
ES_cells	rep1	0.0253581	normal	FAO
ES_cells	rep1	0.0321879	normal	FAO
ES_cells	rep1	0.0361395	normal	FAO
ES_cells	rep1	0.0318394	normal	FAO
ES_cells	rep1	0.0362435	normal	FAO
ES_cells	rep1	0.041139	normal	FAO
ES_cells	rep1	0.0261702	normal	FAO
ES_cells	rep1	0.0285971	normal	FAO
ES_cells	rep1	0.0243342	normal	FAO
ES_cells	rep1	0.0335605	normal	FAO
ES_cells	rep1	0.0368411	normal	FAO
ES_cells	rep1	0.02523	normal	FAO
ES_cells	rep1	0.0264859	normal	FAO
ES_cells	rep1	0.0171023	normal	FAO
ES_cells	rep1	0.0140473	normal	FAO
ES_cells	rep1	0.0202087	normal	FAO
ES_cells	rep1	0.0132371	normal	FAO
ES_cells	rep1	0.0183716	normal	FAO
ES_cells	rep1	0.0230825	normal	FAO
ES_cells	rep1	0.0315603	normal	FAO
ES_cells	rep1	0.0353557	normal	FAO
ES_cells	rep1	0.0341773	normal	FAO
ES_cells	rep1	0.0255451	normal	FAO
ES_cells	rep1	0.0172396	normal	FAO
ES_cells	rep1	0.0202253	normal	FAO
ES_cells	rep1	0.0299332	normal	FAO
ES_cells	rep1	0.0237554	normal	FAO
ES_cells	rep1	0.0153748	normal	FAO
ES_cells	rep1	0.0231925	normal	FAO
ES_cells	rep1	0.0201062	normal	FAO
ES_cells	rep1	0.0204448	normal	FAO
ES_cells	rep1	0.0183756	normal	FAO
ES_cells	rep1	0.0286308	normal	FAO
ES_cells	rep1	0.0181305	normal	FAO
ES_cells	rep1	0.0256025	normal	FAO
ES_cells	rep1	0.0259335	normal	FAO
ES_cells	rep1	0.0260711	normal	FAO
ES_cells	rep1	0.021863	normal	FAO
ES_cells	rep1	0.0192075	normal	FAO
ES_cells	rep1	0.0309758	normal	FAO
ES_cells	rep1	0.0365161	normal	FAO
ES_cells	rep1	0.0225896	normal	FAO
ES_cells	rep1	0.0207714	normal	FAO
ES_cells	rep1	0.0310029	normal	FAO
ES_cells	rep1	0.0263523	normal	FAO
ES_cells	rep1	0.0240684	normal	FAO
ES_cells	rep1	0.0364236	normal	FAO
ES_cells	rep1	0.0186851	normal	FAO
ES_cells	rep1	0.02493	normal	FAO
ES_cells	rep1	0.037785	normal	FAO
ES_cells	rep1	0.0183176	normal	FAO
ES_cells	rep1	0.0458825	normal	FAO
ES_cells	rep1	0.0269953	normal	FAO
ES_cells	rep1	0.0288663	normal	FAO
ES_cells	rep1	0.0248341	normal	FAO
ES_cells	rep1	0.023552	normal	FAO
ES_cells	rep1	0.0309676	normal	FAO
ES_cells	rep1	0.0293792	normal	FAO
ES_cells	rep1	0.0251674	normal	FAO
ES_cells	rep1	0.0288308	normal	FAO
ES_cells	rep1	0.0162002	normal	FAO
ES_cells	rep1	0.0227604	normal	FAO
ES_cells	rep1	0.0221222	normal	FAO
ES_cells	rep1	0.0260852	normal	FAO
ES_cells	rep1	0.0221845	normal	FAO
ES_cells	rep1	0.0282634	normal	FAO
ES_cells	rep1	0.0275111	normal	FAO
ES_cells	rep1	0.0319145	normal	FAO
ES_cells	rep1	0.0238478	normal	FAO
ES_cells	rep1	0.0214019	normal	FAO
ES_cells	rep1	0.0218062	normal	FAO
ES_cells	rep1	0.0293777	normal	FAO
ES_cells	rep1	0.0225907	normal	FAO
ES_cells	rep1	0.0414347	normal	FAO
ES_cells	rep1	0.0312807	normal	FAO
ES_cells	rep1	0.0200851	normal	FAO
ES_cells	rep1	0.0413345	normal	FAO
ES_cells	rep1	0.0162954	normal	FAO
ES_cells	rep1	0.019536	normal	FAO
ES_cells	rep1	0.0411154	normal	FAO
ES_cells	rep1	0.0166591	normal	FAO
ES_cells	rep1	0.0141024	normal	FAO
ES_cells	rep1	0.0283284	normal	FAO
ES_cells	rep1	0.0313272	normal	FAO
ES_cells	rep1	0.0172691	normal	FAO
ES_cells	rep1	0.0298591	normal	FAO
ES_cells	rep1	0.0255135	normal	FAO
ES_cells	rep1	0.0364107	normal	FAO
ES_cells	rep1	0.0256963	normal	FAO
ES_cells	rep1	0.0412967	normal	FAO
ES_cells	rep1	0.0446215	normal	FAO
ES_cells	rep1	0.0359608	normal	FAO
ES_cells	rep1	0.0197938	normal	FAO
ES_cells	rep1	0.0343476	normal	FAO
ES_cells	rep1	0.0220901	normal	FAO
ES_cells	rep1	0.0218304	normal	FAO
ES_cells	rep1	0.0473357	normal	FAO
ES_cells	rep1	0.0332027	normal	FAO
ES_cells	rep1	0.0339316	normal	FAO
ES_cells	rep1	0.0215615	normal	FAO
ES_cells	rep1	0.031218	normal	FAO
ES_cells	rep1	0.0257207	normal	FAO
ES_cells	rep1	0.0336604	normal	FAO
ES_cells	rep1	0.0257675	normal	FAO
ES_cells	rep1	0.0296244	normal	FAO
ES_cells	rep1	0.0302342	normal	FAO
ES_cells	rep1	0.0490543	normal	FAO
ES_cells	rep1	0.0189922	normal	FAO
ES_cells	rep1	0.0282341	normal	FAO
ES_cells	rep1	0.0312692	normal	FAO
ES_cells	rep1	0.0429365	normal	FAO
ES_cells	rep1	0.0235822	normal	FAO
ES_cells	rep1	0.0201511	normal	FAO
ES_cells	rep1	0.0217833	normal	FAO
ES_cells	rep1	0.0348109	normal	FAO
ES_cells	rep1	0.0350348	normal	FAO
ES_cells	rep1	0.0393669	normal	FAO
ES_cells	rep1	0.0260283	normal	FAO
ES_cells	rep1	0.032539	normal	FAO
ES_cells	rep1	0.037722	normal	FAO
ES_cells	rep1	0.0279089	normal	FAO
ES_cells	rep1	0.02771	normal	FAO
ES_cells	rep1	0.0330129	normal	FAO
ES_cells	rep1	0.0308667	normal	FAO
ES_cells	rep1	0.0428906	normal	FAO
ES_cells	rep1	0.0228326	normal	FAO
ES_cells	rep1	0.0265093	normal	FAO
ES_cells	rep1	0.0278465	normal	FAO
ES_cells	rep1	0.0266834	normal	FAO
ES_cells	rep1	0.0274467	normal	FAO
ES_cells	rep1	0.0274288	normal	FAO
ES_cells	rep1	0.0167094	normal	FAO
ES_cells	rep1	0.0264035	normal	FAO
ES_cells	rep1	0.0224862	normal	FAO
ES_cells	rep1	0.0319851	normal	FAO
ES_cells	rep1	0.0317963	normal	FAO
ES_cells	rep1	0.0293512	normal	FAO
ES_cells	rep1	0.0191309	normal	FAO
ES_cells	rep1	0.0141371	normal	FAO
ES_cells	rep1	0.0281064	normal	FAO
ES_cells	rep1	0.0284842	normal	FAO
ES_cells	rep1	0.0231873	normal	FAO
ES_cells	rep1	0.0199918	normal	FAO
ES_cells	rep1	0.0356033	normal	FAO
ES_cells	rep1	0.0193792	normal	FAO
ES_cells	rep1	0.0395686	normal	FAO
ES_cells	rep1	0.0333495	normal	FAO
ES_cells	rep1	0.0295372	normal	FAO
ES_cells	rep1	0.0237544	normal	FAO
ES_cells	rep1	0.024579	normal	FAO
ES_cells	rep1	0.0190328	normal	FAO
ES_cells	rep1	0.0431225	normal	FAO
ES_cells	rep1	0.0336328	normal	FAO
ES_cells	rep1	0.0257029	normal	FAO
ES_cells	rep1	0.0277018	normal	FAO
ES_cells	rep1	0.0340989	normal	FAO
ES_cells	rep1	0.0305575	normal	FAO
ES_cells	rep1	0.0318376	normal	FAO
ES_cells	rep1	0.0328582	normal	FAO
ES_cells	rep1	0.0402627	normal	FAO
ES_cells	rep1	0.0382691	normal	FAO
ES_cells	rep1	0.0278821	normal	FAO
ES_cells	rep1	0.0280667	normal	FAO
ES_cells	rep1	0.034216	normal	FAO
ES_cells	rep1	0.0245118	normal	FAO
ES_cells	rep1	0.0130052	normal	FAO
ES_cells	rep1	0.0224013	normal	FAO
ES_cells	rep1	0.02782	normal	FAO
ES_cells	rep1	0.0235893	normal	FAO
ES_cells	rep1	0.0236493	normal	FAO
ES_cells	rep1	0.0500365	normal	FAO
ES_cells	rep1	0.0281765	normal	FAO
ES_cells	rep1	0.0255792	normal	FAO
ES_cells	rep1	0.022506	normal	FAO
ES_cells	rep1	0.0425306	normal	FAO
ES_cells	rep1	0.0179828	normal	FAO
ES_cells	rep1	0.0174734	normal	FAO
ES_cells	rep1	0.0246517	normal	FAO
ES_cells	rep1	0.0867318	normal	FAO
ES_cells	rep1	0.0237719	normal	FAO
ES_cells	rep1	0.0422132	normal	FAO
ES_cells	rep1	0.0385279	normal	FAO
ES_cells	rep1	0.0171083	normal	FAO
ES_cells	rep1	0.0245967	normal	FAO
ES_cells	rep1	0.0398027	normal	FAO
ES_cells	rep1	0.0171788	normal	FAO
ES_cells	rep1	0.0271013	normal	FAO
ES_cells	rep1	0.0293606	normal	FAO
ES_cells	rep1	0.0257593	normal	FAO
ES_cells	rep1	0.0388448	normal	FAO
ES_cells	rep1	0.0335895	normal	FAO
ES_cells	rep1	0.0205151	normal	FAO
ES_cells	rep1	0.0267477	normal	FAO
ES_cells	rep1	0.016448	normal	FAO
ES_cells	rep1	0.0238457	normal	FAO
ES_cells	rep1	0.031457	normal	FAO
ES_cells	rep1	0.0378271	normal	FAO
ES_cells	rep1	0.0426901	normal	FAO
ES_cells	rep1	0.0251734	normal	FAO
ES_cells	rep1	0.0292796	normal	FAO
ES_cells	rep1	0.0399628	normal	FAO
ES_cells	rep1	0.0215972	normal	FAO
ES_cells	rep1	0.02559	normal	FAO
ES_cells	rep1	0.0190613	normal	FAO
ES_cells	rep1	0.0341349	normal	FAO
ES_cells	rep1	0.020696	normal	FAO
ES_cells	rep1	0.0140611	normal	FAO
ES_cells	rep1	0.0465313	normal	FAO
ES_cells	rep1	0.0424424	normal	FAO
ES_cells	rep1	0.0328735	normal	FAO
ES_cells	rep1	0.0449732	normal	FAO
ES_cells	rep1	0.0242698	normal	FAO
ES_cells	rep1	0.0181478	normal	FAO
ES_cells	rep1	0.0157006	normal	FAO
ES_cells	rep1	0.0240701	normal	FAO
ES_cells	rep1	0.0351948	normal	FAO
ES_cells	rep1	0.0579905	normal	FAO
ES_cells	rep1	0.0585884	normal	FAO
ES_cells	rep1	0.0393877	normal	FAO
ES_cells	rep1	0.0222501	normal	FAO
ES_cells	rep1	0.034098	normal	FAO
ES_cells	rep1	0.0503776	normal	FAO
ES_cells	rep1	0.0408979	normal	FAO
ES_cells	rep1	0.0343328	normal	FAO
ES_cells	rep1	0.0250226	normal	FAO
ES_cells	rep1	0.0419594	normal	FAO
ES_cells	rep1	0.0463582	normal	FAO
ES_cells	rep1	0.044413	normal	FAO
ES_cells	rep1	0.0180267	normal	FAO
ES_cells	rep1	0.0374563	normal	FAO
ES_cells	rep1	0.0176226	normal	FAO
ES_cells	rep1	0.0272105	normal	FAO
ES_cells	rep1	0.0198288	normal	FAO
ES_cells	rep1	0.0347323	normal	FAO
ES_cells	rep1	0.0218966	normal	FAO
ES_cells	rep1	0.0313554	normal	FAO
ES_cells	rep1	0.036451	normal	FAO
ES_cells	rep1	0.0494003	normal	FAO
ES_cells	rep1	0.023854	normal	FAO
ES_cells	rep1	0.0197387	normal	FAO
ES_cells	rep1	0.0263606	normal	FAO
ES_cells	rep1	0.0420842	normal	FAO
ES_cells	rep1	0.0201395	normal	FAO
ES_cells	rep1	0.0475248	normal	FAO
ES_cells	rep1	0.0306891	normal	FAO
ES_cells	rep1	0.0334703	normal	FAO
ES_cells	rep1	0.0277867	normal	FAO
ES_cells	rep1	0.018801	normal	FAO
ES_cells	rep1	0.0293333	normal	FAO
ES_cells	rep1	0.0130478	normal	FAO
ES_cells	rep1	0.040179	normal	FAO
ES_cells	rep1	0.0258288	normal	FAO
ES_cells	rep1	0.0483779	normal	FAO
ES_cells	rep1	0.0388241	normal	FAO
ES_cells	rep1	0.026222	normal	FAO
ES_cells	rep1	0.0416342	normal	FAO
ES_cells	rep1	0.0202905	normal	FAO
ES_cells	rep1	0.0335027	normal	FAO
ES_cells	rep1	0.0485091	normal	FAO
ES_cells	rep1	0.039532	normal	FAO
ES_cells	rep1	0.0409725	normal	FAO
ES_cells	rep1	0.0498987	normal	FAO
ES_cells	rep1	0.0233698	normal	FAO
ES_cells	rep1	0.0283986	normal	FAO
ES_cells	rep1	0.0315173	normal	FAO
ES_cells	rep1	0.0500503	normal	FAO
ES_cells	rep1	0.0497731	normal	FAO
ES_cells	rep1	0.019652	normal	FAO
ES_cells	rep1	0.0486732	normal	FAO
ES_cells	rep1	0.029558	normal	FAO
ES_cells	rep1	0.0379865	normal	FAO
ES_cells	rep1	0.0268788	normal	FAO
ES_cells	rep1	0.0403726	normal	FAO
ES_cells	rep1	0.0214694	normal	FAO
ES_cells	rep1	0.0232481	normal	FAO
ES_cells	rep1	0.0369344	normal	FAO
ES_cells	rep1	0.0326274	normal	FAO
ES_cells	rep1	0.0228868	normal	FAO
ES_cells	rep1	0.0283426	normal	FAO
ES_cells	rep1	0.0470199	normal	FAO
ES_cells	rep1	0.0355416	normal	FAO
ES_cells	rep1	0.0526505	normal	FAO
ES_cells	rep1	0.0263736	normal	FAO
ES_cells	rep1	0.0490264	normal	FAO
ES_cells	rep1	0.0294437	normal	FAO
ES_cells	rep1	0.0346417	normal	FAO
ES_cells	rep1	0.0244733	normal	FAO
ES_cells	rep1	0.0403816	normal	FAO
ES_cells	rep1	0.0278936	normal	FAO
ES_cells	rep1	0.0309608	normal	FAO
ES_cells	rep1	0.0115435	normal	FAO
ES_cells	rep1	0.0341026	normal	FAO
ES_cells	rep1	0.0296559	normal	FAO
ES_cells	rep1	0.026738	normal	FAO
ES_cells	rep1	0.0424422	normal	FAO
ES_cells	rep1	0.029463	normal	FAO
ES_cells	rep1	0.0146622	normal	FAO
ES_cells	rep1	0.035637	normal	FAO
ES_cells	rep1	0.0264908	normal	FAO
ES_cells	rep1	0.0356457	normal	FAO
ES_cells	rep1	0.0225091	normal	FAO
ES_cells	rep1	0.0363955	normal	FAO
ES_cells	rep1	0.0442352	normal	FAO
ES_cells	rep1	0.0393423	normal	FAO
ES_cells	rep1	0.0322601	normal	FAO
ES_cells	rep1	0.0227886	normal	FAO
ES_cells	rep1	0.0150848	normal	FAO
ES_cells	rep1	0.0334507	normal	FAO
ES_cells	rep1	0.021912	normal	FAO
ES_cells	rep1	0.0351762	normal	FAO
ES_cells	rep1	0.0369499	normal	FAO
ES_cells	rep1	0.0186002	normal	FAO
ES_cells	rep1	0.0102208	normal	FAO
ES_cells	rep1	0.0268122	normal	FAO
ES_cells	rep1	0.0426325	normal	FAO
ES_cells	rep1	0.0484955	normal	FAO
ES_cells	rep1	0.0228215	normal	FAO
ES_cells	rep1	0.0227871	normal	FAO
ES_cells	rep1	0.0361552	normal	FAO
ES_cells	rep1	0.0254428	normal	FAO
ES_cells	rep1	0.0274392	normal	FAO
ES_cells	rep1	0.0323066	normal	FAO
ES_cells	rep1	0.0354213	normal	FAO
ES_cells	rep1	0.0252753	normal	FAO
ES_cells	rep1	0.0283438	normal	FAO
ES_cells	rep1	0.0178924	normal	FAO
ES_cells	rep1	0.0401073	normal	FAO
ES_cells	rep1	0.0162531	normal	FAO
ES_cells	rep1	0.0286983	normal	FAO
ES_cells	rep1	0.0525404	normal	FAO
ES_cells	rep1	0.0388907	normal	FAO
ES_cells	rep1	0.0315177	normal	FAO
ES_cells	rep1	0.0124482	normal	FAO
ES_cells	rep1	0.0298789	normal	FAO
ES_cells	rep1	0.0238102	normal	FAO
ES_cells	rep1	0.0351293	normal	FAO
ES_cells	rep1	0.0145107	normal	FAO
ES_cells	rep1	0.0134323	normal	FAO
ES_cells	rep1	0.0351326	normal	FAO
ES_cells	rep1	0.0373174	normal	FAO
ES_cells	rep1	0.0286702	normal	FAO
ES_cells	rep1	0.0357872	normal	FAO
ES_cells	rep1	0.0329667	normal	FAO
ES_cells	rep1	0.0289044	normal	FAO
ES_cells	rep1	0.0312982	normal	FAO
ES_cells	rep1	0.0217152	normal	FAO
ES_cells	rep1	0.0238876	normal	FAO
ES_cells	rep1	0.0257654	normal	FAO
ES_cells	rep1	0.0278205	normal	FAO
ES_cells	rep1	0.0143794	normal	FAO
ES_cells	rep1	0.025486	normal	FAO
ES_cells	rep1	0.0144456	normal	FAO
ES_cells	rep1	0.0356582	normal	FAO
ES_cells	rep1	0.0437593	normal	FAO
ES_cells	rep1	0.0302476	normal	FAO
ES_cells	rep1	0.0328429	normal	FAO
ES_cells	rep1	0.0351996	normal	FAO
ES_cells	rep1	0.0369702	normal	FAO
ES_cells	rep1	0.0347157	normal	FAO
ES_cells	rep1	0.0230683	normal	FAO
ES_cells	rep1	0.0184251	normal	FAO
ES_cells	rep1	0.0442511	normal	FAO
ES_cells	rep1	0.0325251	normal	FAO
ES_cells	rep1	0.0295249	normal	FAO
ES_cells	rep1	0.0317972	normal	FAO
ES_cells	rep1	0.0244263	normal	FAO
ES_cells	rep1	0.0257956	normal	FAO
ES_cells	rep1	0.0313467	normal	FAO
ES_cells	rep1	0.0163775	normal	FAO
ES_cells	rep1	0.0361161	normal	FAO
ES_cells	rep1	0.0227311	normal	FAO
ES_cells	rep1	0.0243355	normal	FAO
ES_cells	rep1	0.0281262	normal	FAO
ES_cells	rep1	0.016521	normal	FAO
ES_cells	rep1	0.0172767	normal	FAO
ES_cells	rep1	0.0437159	normal	FAO
ES_cells	rep1	0.0132777	normal	FAO
ES_cells	rep1	0.01602	normal	FAO
ES_cells	rep1	0.0388291	normal	FAO
ES_cells	rep1	0.0435326	normal	FAO
ES_cells	rep1	0.0280693	normal	FAO
ES_cells	rep1	0.0266199	normal	FAO
ES_cells	rep1	0.0281092	normal	FAO
ES_cells	rep1	0.0385534	normal	FAO
ES_cells	rep1	0.0248937	normal	FAO
ES_cells	rep1	0.0401389	normal	FAO
ES_cells	rep1	0.0404271	normal	FAO
ES_cells	rep1	0.0218235	normal	FAO
ES_cells	rep1	0.0399812	normal	FAO
ES_cells	rep1	0.0336012	normal	FAO
ES_cells	rep1	0.0403069	normal	FAO
ES_cells	rep1	0.0414973	normal	FAO
ES_cells	rep1	0.0511469	normal	FAO
ES_cells	rep1	0.0233186	normal	FAO
ES_cells	rep1	0.0264627	normal	FAO
ES_cells	rep1	0.0176443	normal	FAO
ES_cells	rep1	0.0269952	normal	FAO
ES_cells	rep1	0.040494	normal	FAO
ES_cells	rep1	0.0270306	normal	FAO
ES_cells	rep1	0.0246977	normal	FAO
ES_cells	rep1	0.0434506	normal	FAO
ES_cells	rep1	0.0359264	normal	FAO
ES_cells	rep1	0.0464223	normal	FAO
ES_cells	rep1	0.0395205	normal	FAO
ES_cells	rep1	0.0373752	normal	FAO
ES_cells	rep1	0.0385425	normal	FAO
ES_cells	rep1	0.0313109	normal	FAO
ES_cells	rep1	0.0335347	normal	FAO
ES_cells	rep1	0.0318462	normal	FAO
ES_cells	rep1	0.0306282	normal	FAO
ES_cells	rep1	0.0370201	normal	FAO
ES_cells	rep1	0.0320444	normal	FAO
ES_cells	rep1	0.0244893	normal	FAO
ES_cells	rep1	0.027138	normal	FAO
ES_cells	rep1	0.0300398	normal	FAO
ES_cells	rep1	0.0338255	normal	FAO
ES_cells	rep1	0.0399401	normal	FAO
ES_cells	rep1	0.0314794	normal	FAO
ES_cells	rep1	0.0340098	normal	FAO
ES_cells	rep1	0.0430265	normal	FAO
ES_cells	rep1	0.0245826	normal	FAO
ES_cells	rep1	0.0186504	normal	FAO
ES_cells	rep1	0.03715	normal	FAO
ES_cells	rep1	0.0639024	normal	FAO
ES_cells	rep1	0.0318532	normal	FAO
ES_cells	rep1	0.0365347	normal	FAO
ES_cells	rep1	0.0279881	normal	FAO
ES_cells	rep1	0.0383481	normal	FAO
ES_cells	rep1	0.0492199	normal	FAO
ES_cells	rep1	0.049301	normal	FAO
ES_cells	rep1	0.0190021	normal	FAO
ES_cells	rep1	0.0468476	normal	FAO
ES_cells	rep1	0.048364	normal	FAO
ES_cells	rep1	0.0297656	normal	FAO
ES_cells	rep1	0.038811	normal	FAO
ES_cells	rep1	0.0377925	normal	FAO
ES_cells	rep1	0.0382124	normal	FAO
ES_cells	rep1	0.0340304	normal	FAO
ES_cells	rep1	0.0437971	normal	FAO
ES_cells	rep1	0.034473	normal	FAO
ES_cells	rep1	0.0241469	normal	FAO
ES_cells	rep1	0.026682	normal	FAO
ES_cells	rep1	0.0299369	normal	FAO
ES_cells	rep1	0.0288082	normal	FAO
ES_cells	rep1	0.0230776	normal	FAO
ES_cells	rep1	0.0170518	normal	FAO
ES_cells	rep1	0.0255635	normal	FAO
ES_cells	rep1	0.0672274	normal	FAO
ES_cells	rep1	0.0374478	normal	FAO
ES_cells	rep1	0.0211871	normal	FAO
ES_cells	rep1	0.0362648	normal	FAO
ES_cells	rep1	0.0510582	normal	FAO
ES_cells	rep1	0.0398748	normal	FAO
ES_cells	rep1	0.0399363	normal	FAO
ES_cells	rep1	0.0248212	normal	FAO
ES_cells	rep1	0.037052	normal	FAO
ES_cells	rep1	0.0368386	normal	FAO
ES_cells	rep1	0.0431236	normal	FAO
ES_cells	rep1	0.0510678	normal	FAO
ES_cells	rep1	0.0410834	normal	FAO
ES_cells	rep1	0.0325168	normal	FAO
ES_cells	rep1	0.0196585	normal	FAO
ES_cells	rep1	0.0505906	normal	FAO
ES_cells	rep1	0.0183262	normal	FAO
ES_cells	rep1	0.0263557	normal	FAO
ES_cells	rep1	0.0363805	normal	FAO
ES_cells	rep1	0.0919646	normal	FAO
ES_cells	rep1	0.0348018	normal	FAO
ES_cells	rep1	0.0326345	normal	FAO
ES_cells	rep1	0.0444977	normal	FAO
ES_cells	rep1	0.0629594	normal	FAO
ES_cells	rep1	0.0399306	normal	FAO
ES_cells	rep1	0.0466086	normal	FAO
ES_cells	rep1	0.0366205	normal	FAO
ES_cells	rep1	0.0312245	normal	FAO
ES_cells	rep1	0.0397817	normal	FAO
ES_cells	rep1	0.0476304	normal	FAO
ES_cells	rep1	0.0262027	normal	FAO
ES_cells	rep1	0.0283275	normal	FAO
ES_cells	rep1	0.0198307	normal	FAO
ES_cells	rep1	0.0269044	normal	FAO
ES_cells	rep1	0.0200951	normal	FAO
ES_cells	rep1	0.0184353	normal	FAO
ES_cells	rep1	0.0178021	normal	FAO
ES_cells	rep1	0.0125716	normal	FAO
ES_cells	rep1	0.0214123	normal	FAO
ES_cells	rep1	0.0146445	normal	FAO
ES_cells	rep1	0.0103447	normal	FAO
ES_cells	rep1	0.0237309	normal	FAO
ES_cells	rep1	0.0187647	normal	FAO
ES_cells	rep1	0.0382278	normal	FAO
ES_cells	rep1	0.0160274	normal	FAO
ES_cells	rep1	0.0385948	normal	FAO
ES_cells	rep1	0.033948	normal	FAO
ES_cells	rep1	0.0243056	normal	FAO
ES_cells	rep1	0.0322028	normal	FAO
ES_cells	rep1	0.0221539	normal	FAO
ES_cells	rep1	0.0155373	normal	FAO
ES_cells	rep1	0.0232862	normal	FAO
ES_cells	rep1	0.0278969	normal	FAO
ES_cells	rep1	0.021306	normal	FAO
ES_cells	rep1	0.0240121	normal	FAO
ES_cells	rep1	0.0171658	normal	FAO
ES_cells	rep1	0.0415331	normal	FAO
ES_cells	rep1	0.0157442	normal	FAO
ES_cells	rep1	0.0233102	normal	FAO
ES_cells	rep1	0.0656959	normal	FAO
ES_cells	rep1	0.0147162	normal	FAO
ES_cells	rep1	0.030333	normal	FAO
ES_cells	rep1	0.0175445	normal	FAO
ES_cells	rep1	0.0148071	normal	FAO
ES_cells	rep1	0.0279166	normal	FAO
ES_cells	rep1	0.0144822	normal	FAO
ES_cells	rep1	0.0132532	normal	FAO
ES_cells	rep1	0.0131801	normal	FAO
ES_cells	rep1	0.0244202	normal	FAO
ES_cells	rep1	0.0222446	normal	FAO
ES_cells	rep1	0.0229563	normal	FAO
ES_cells	rep1	0.0419947	normal	FAO
ES_cells	rep1	0.0299794	normal	FAO
ES_cells	rep1	0.033173	normal	FAO
ES_cells	rep1	0.0292339	normal	FAO
ES_cells	rep1	0.0291442	normal	FAO
ES_cells	rep1	0.0352674	normal	FAO
ES_cells	rep1	0.040443	normal	FAO
ES_cells	rep1	0.034508	normal	FAO
ES_cells	rep1	0.0394652	normal	FAO
ES_cells	rep1	0.0250492	normal	FAO
ES_cells	rep1	0.0289193	normal	FAO
ES_cells	rep1	0.0789047	normal	FAO
ES_cells	rep1	0.0251258	normal	FAO
ES_cells	rep1	0.0399431	normal	FAO
ES_cells	rep1	0.0200393	normal	FAO
ES_cells	rep1	0.0325993	normal	FAO
ES_cells	rep1	0.0536749	normal	FAO
ES_cells	rep1	0.0505395	normal	FAO
ES_cells	rep1	0.0225004	normal	FAO
ES_cells	rep1	0.0332058	normal	FAO
ES_cells	rep1	0.0594403	normal	FAO
ES_cells	rep1	0.0343435	normal	FAO
ES_cells	rep1	0.0181999	normal	FAO
ES_cells	rep1	0.026008	normal	FAO
ES_cells	rep1	0.0328251	normal	FAO
ES_cells	rep1	0.0302064	normal	FAO
ES_cells	rep1	0.0202896	normal	FAO
ES_cells	rep1	0.0190218	normal	FAO
ES_cells	rep1	0.0252531	normal	FAO
ES_cells	rep1	0.0365956	normal	FAO
ES_cells	rep1	0.0306268	normal	FAO
ES_cells	rep1	0.0300521	normal	FAO
ES_cells	rep1	0.0226188	normal	FAO
ES_cells	rep1	0.0334783	normal	FAO
ES_cells	rep1	0.0342735	normal	FAO
ES_cells	rep1	0.017541	normal	FAO
ES_cells	rep1	0.0342267	normal	FAO
ES_cells	rep1	0.0283601	normal	FAO
ES_cells	rep1	0.0296753	normal	FAO
ES_cells	rep1	0.0378434	normal	FAO
ES_cells	rep1	0.0417325	normal	FAO
ES_cells	rep1	0.0273392	normal	FAO
ES_cells	rep1	0.0418728	normal	FAO
ES_cells	rep1	0.0298342	normal	FAO
ES_cells	rep1	0.034561	normal	FAO
ES_cells	rep1	0.0376449	normal	FAO
ES_cells	rep1	0.0176738	normal	FAO
ES_cells	rep1	0.0234262	normal	FAO
ES_cells	rep1	0.0229989	normal	FAO
ES_cells	rep1	0.0670334	normal	FAO
ES_cells	rep1	0.040226	normal	FAO
ES_cells	rep1	0.023364	normal	FAO
ES_cells	rep1	0.0174671	normal	FAO
ES_cells	rep1	0.0223721	normal	FAO
ES_cells	rep1	0.0282583	normal	FAO
ES_cells	rep1	0.025543	normal	FAO
ES_cells	rep1	0.0127148	normal	FAO
ES_cells	rep1	0.0128732	normal	FAO
ES_cells	rep1	0.0217902	normal	FAO
ES_cells	rep1	0.0400462	normal	FAO
ES_cells	rep1	0.0137474	normal	FAO
ES_cells	rep1	0.0210423	normal	FAO
ES_cells	rep1	0.0339399	normal	FAO
ES_cells	rep1	0.025565	normal	FAO
ES_cells	rep1	0.0307078	normal	FAO
ES_cells	rep1	0.0418628	normal	FAO
ES_cells	rep1	0.0324566	normal	FAO
ES_cells	rep1	0.0347458	normal	FAO
ES_cells	rep1	0.0347895	normal	FAO
ES_cells	rep1	0.0220404	normal	FAO
ES_cells	rep1	0.0399004	normal	FAO
ES_cells	rep1	0.0519414	normal	FAO
ES_cells	rep1	0.0543725	normal	FAO
ES_cells	rep1	0.0296244	normal	FAO
ES_cells	rep1	0.0254211	normal	FAO
ES_cells	rep1	0.0206781	normal	FAO
ES_cells	rep1	0.0194144	normal	FAO
ES_cells	rep1	0.0340291	normal	FAO
ES_cells	rep1	0.0561511	normal	FAO
ES_cells	rep1	0.0172444	normal	FAO
ES_cells	rep1	0.027897	normal	FAO
ES_cells	rep1	0.0320312	normal	FAO
ES_cells	rep1	0.0213468	normal	FAO
ES_cells	rep1	0.0362973	normal	FAO
ES_cells	rep1	0.0275697	normal	FAO
ES_cells	rep1	0.02092	normal	FAO
ES_cells	rep1	0.0342511	normal	FAO
ES_cells	rep1	0.0392714	normal	FAO
ES_cells	rep1	0.0237067	normal	FAO
ES_cells	rep1	0.0520777	normal	FAO
ES_cells	rep1	0.0306603	normal	FAO
ES_cells	rep1	0.0401217	normal	FAO
ES_cells	rep1	0.03008	normal	FAO
ES_cells	rep1	0.0315463	normal	FAO
ES_cells	rep1	0.0273653	normal	FAO
ES_cells	rep1	0.0357582	normal	FAO
ES_cells	rep1	0.0368554	normal	FAO
ES_cells	rep1	0.0279039	normal	FAO
ES_cells	rep1	0.0415315	normal	FAO
ES_cells	rep1	0.029537	normal	FAO
ES_cells	rep1	0.0323111	normal	FAO
ES_cells	rep1	0.0239849	normal	FAO
ES_cells	rep1	0.0379133	normal	FAO
ES_cells	rep1	0.0313271	normal	FAO
ES_cells	rep1	0.0605319	normal	FAO
ES_cells	rep1	0.0260006	normal	FAO
ES_cells	rep1	0.0475841	normal	FAO
ES_cells	rep1	0.0311179	normal	FAO
ES_cells	rep1	0.0430383	normal	FAO
ES_cells	rep1	0.0326473	normal	FAO
ES_cells	rep1	0.0235078	normal	FAO
ES_cells	rep1	0.0427068	normal	FAO
[truncated: 2,830 more rows]

## Sheet: EDF4B
Condition	Replicate	Measure	Percentage
Normal	biorep1	Glucose_dependency	21
Paused	biorep1	Glucose_dependency	28
Normal	biorep2	Glucose_dependency	8
Paused	biorep2	Glucose_dependency	0
Normal	biorep1	Fatty_acid_dependency	0
Paused	biorep1	Fatty_acid_dependency	38
Normal	biorep2	Fatty_acid_dependency	13
Paused	biorep2	Fatty_acid_dependency	56

## Sheet: EDF4C
Vitamin C and a-KG				Short chain fatty acids				Short chain carnitines
day	status	condition		day	status	condition		day	status	condition
2	1	mTORi		2	1	mTORi + butyric acid		1	1	mTORi
3	1	mTORi		2	1	mTORi + butyric acid		3	1	mTORi
3	1	mTORi		2	1	mTORi + butyric acid		5	1	mTORi
6	1	mTORi		3	1	mTORi + butyric acid		6	1	mTORi
7	1	mTORi		3	1	mTORi + butyric acid		7	1	mTORi
7	1	mTORi		3	1	mTORi + butyric acid		8	1	mTORi
7	1	mTORi		3	1	mTORi + butyric acid		9	1	mTORi
7	1	mTORi		3	1	mTORi + butyric acid		10	1	mTORi
8	1	mTORi		4	1	mTORi + butyric acid		12	1	mTORi
8	1	mTORi		4	1	mTORi + butyric acid		12	1	mTORi
8	1	mTORi		4	1	mTORi + butyric acid		15	1	mTORi
8	1	mTORi		4	1	mTORi + butyric acid		16	1	mTORi
10	1	mTORi		4	1	mTORi + butyric acid		2	1	mTORi + propionyl-L-carnitine
10	1	mTORi		5	1	mTORi + butyric acid		3	1	mTORi + propionyl-L-carnitine
10	1	mTORi		5	1	mTORi + butyric acid		3	1	mTORi + propionyl-L-carnitine
11	1	mTORi		5	1	mTORi + butyric acid		5	1	mTORi + propionyl-L-carnitine
11	1	mTORi		6	1	mTORi + butyric acid		5	1	mTORi + propionyl-L-carnitine
12	1	mTORi		6	1	mTORi + butyric acid		5	1	mTORi + propionyl-L-carnitine
13	1	mTORi		7	1	mTORi + butyric acid		8	1	mTORi + propionyl-L-carnitine
13	1	mTORi		11	1	mTORi + butyric acid		8	1	mTORi + propionyl-L-carnitine
5	1	mTORi + vitamin C		3	1	mTORi + propionic acid		8	1	mTORi + propionyl-L-carnitine
5	1	mTORi + vitamin C		3	1	mTORi + propionic acid		8	1	mTORi + propionyl-L-carnitine
6	1	mTORi + vitamin C		3	1	mTORi + propionic acid		10	1	mTORi + propionyl-L-carnitine
6	1	mTORi + vitamin C		3	1	mTORi + propionic acid		10	1	mTORi + propionyl-L-carnitine
6	1	mTORi + vitamin C		4	1	mTORi + propionic acid		11	1	mTORi + propionyl-L-carnitine
6	1	mTORi + vitamin C		5	1	mTORi + propionic acid		11	1	mTORi + propionyl-L-carnitine
7	1	mTORi + vitamin C		5	1	mTORi + propionic acid		12	1	mTORi + propionyl-L-carnitine
7	1	mTORi + vitamin C		5	1	mTORi + propionic acid		12	1	mTORi + propionyl-L-carnitine
8	1	mTORi + vitamin C		6	1	mTORi + propionic acid		13	1	mTORi + propionyl-L-carnitine
8	1	mTORi + vitamin C		6	1	mTORi + propionic acid		15	1	mTORi + propionyl-L-carnitine
9	1	mTORi + vitamin C		6	1	mTORi + propionic acid		15	1	mTORi + propionyl-L-carnitine
9	1	mTORi + vitamin C		7	1	mTORi + propionic acid		22	1	mTORi + propionyl-L-carnitine
11	1	mTORi + vitamin C		7	1	mTORi + propionic acid		1	1	mTORi + buteryl-L-carnitine
11	1	mTORi + vitamin C		9	1	mTORi + propionic acid		1	1	mTORi + buteryl-L-carnitine
11	1	mTORi + vitamin C		10	1	mTORi + propionic acid		3	1	mTORi + buteryl-L-carnitine
11	1	mTORi + vitamin C		10	1	mTORi + propionic acid		3	1	mTORi + buteryl-L-carnitine
12	1	mTORi + vitamin C		10	1	mTORi + propionic acid		3	1	mTORi + buteryl-L-carnitine
13	1	mTORi + vitamin C		10	1	mTORi + propionic acid		4	1	mTORi + buteryl-L-carnitine
13	1	mTORi + vitamin C		11	1	mTORi + propionic acid		4	1	mTORi + buteryl-L-carnitine
14	1	mTORi + vitamin C		12	1	mTORi + propionic acid		5	1	mTORi + buteryl-L-carnitine
4	1	mTORi + a-KG		2	1	mTORi + hexanoic acid		7	1	mTORi + buteryl-L-carnitine
5	1	mTORi + a-KG		4	1	mTORi + hexanoic acid		7	1	mTORi + buteryl-L-carnitine
5	1	mTORi + a-KG		5	1	mTORi + hexanoic acid		8	1	mTORi + buteryl-L-carnitine
5	1	mTORi + a-KG		5	1	mTORi + hexanoic acid		8	1	mTORi + buteryl-L-carnitine
7	1	mTORi + a-KG		6	1	mTORi + hexanoic acid		8	1	mTORi + buteryl-L-carnitine
7	1	mTORi + a-KG		6	1	mTORi + hexanoic acid		9	1	mTORi + buteryl-L-carnitine
8	1	mTORi + a-KG		6	1	mTORi + hexanoic acid		9	1	mTORi + buteryl-L-carnitine
9	1	mTORi + a-KG		6	1	mTORi + hexanoic acid		10	1	mTORi + buteryl-L-carnitine
10	1	mTORi + a-KG		6	1	mTORi + hexanoic acid		11	1	mTORi + buteryl-L-carnitine
10	1	mTORi + a-KG		6	1	mTORi + hexanoic acid		11	1	mTORi + buteryl-L-carnitine
11	1	mTORi + a-KG		6	1	mTORi + hexanoic acid		13	1	mTORi + buteryl-L-carnitine
11	1	mTORi + a-KG		7	1	mTORi + hexanoic acid		14	1	mTORi + buteryl-L-carnitine
11	1	mTORi + a-KG		7	1	mTORi + hexanoic acid		4	1	mTORi + valeryl-L-carnitine
12	1	mTORi + a-KG		7	1	mTORi + hexanoic acid		4	1	mTORi + valeryl-L-carnitine
12	1	mTORi + a-KG		7	1	mTORi + hexanoic acid		6	1	mTORi + valeryl-L-carnitine
12	1	mTORi + a-KG		7	1	mTORi + hexanoic acid		6	1	mTORi + valeryl-L-carnitine
13	1	mTORi + a-KG		8	1	mTORi + hexanoic acid		6	1	mTORi + valeryl-L-carnitine
13	1	mTORi + a-KG		8	1	mTORi + hexanoic acid		7	1	mTORi + valeryl-L-carnitine
14	1	mTORi + a-KG		10	1	mTORi + hexanoic acid		8	1	mTORi + valeryl-L-carnitine
16	1	mTORi + a-KG		11	1	mTORi + hexanoic acid		8	1	mTORi + valeryl-L-carnitine
2	1	control		3	1	mTORi + valeric acid		8	1	mTORi + valeryl-L-carnitine
2	1	control		4	1	mTORi + valeric acid		9	1	mTORi + valeryl-L-carnitine
2	1	control		4	1	mTORi + valeric acid		9	1	mTORi + valeryl-L-carnitine
2	1	control		5	1	mTORi + valeric acid		10	1	mTORi + valeryl-L-carnitine
2	1	control		5	1	mTORi + valeric acid		10	1	mTORi + valeryl-L-carnitine
2	1	control		5	1	mTORi + valeric acid		11	1	mTORi + valeryl-L-carnitine
2	1	control		5	1	mTORi + valeric acid		11	1	mTORi + valeryl-L-carnitine
2	1	control		6	1	mTORi + valeric acid		11	1	mTORi + valeryl-L-carnitine
2	1	control		7	1	mTORi + valeric acid		12	1	mTORi + valeryl-L-carnitine
2	1	control		7	1	mTORi + valeric acid		12	1	mTORi + valeryl-L-carnitine
3	1	control		7	1	mTORi + valeric acid		17	1	mTORi + valeryl-L-carnitine
3	1	control		7	1	mTORi + valeric acid		17	1	mTORi + valeryl-L-carnitine
3	1	control		7	1	mTORi + valeric acid		6	1	mTORi + adipoyl-L-carnitine
3	1	control		7	1	mTORi + valeric acid		7	1	mTORi + adipoyl-L-carnitine
4	1	control		8	1	mTORi + valeric acid		8	1	mTORi + adipoyl-L-carnitine
4	1	control		8	1	mTORi + valeric acid		9	1	mTORi + adipoyl-L-carnitine
6	1	control		8	1	mTORi + valeric acid		9	1	mTORi + adipoyl-L-carnitine
				8	1	mTORi + valeric acid		12	1	mTORi + adipoyl-L-carnitine
				8	1	mTORi + valeric acid		12	1	mTORi + adipoyl-L-carnitine
				10	1	mTORi + valeric acid		12	1	mTORi + adipoyl-L-carnitine
				10	1	mTORi + valeric acid		10	1	mTORi + adipoyl-L-carnitine
				10	1	mTORi + valeric acid		10	1	mTORi + adipoyl-L-carnitine
				10	1	mTORi + valeric acid		14	1	mTORi + adipoyl-L-carnitine
				11	1	mTORi + valeric acid		14	1	mTORi + adipoyl-L-carnitine
				11	1	mTORi + valeric acid		16	1	mTORi + adipoyl-L-carnitine
				12	1	mTORi + valeric acid		16	1	mTORi + adipoyl-L-carnitine
				12	1	mTORi + valeric acid		17	1	mTORi + adipoyl-L-carnitine
				2	1	mTORi		18	1	mTORi + adipoyl-L-carnitine
				7	1	mTORi		19	1	mTORi + adipoyl-L-carnitine
				9	1	mTORi		20	1	mTORi + adipoyl-L-carnitine
				10	1	mTORi		24	1	mTORi + adipoyl-L-carnitine
				10	1	mTORi		24	1	mTORi + adipoyl-L-carnitine
				11	1	mTORi		2	1	control
				11	1	mTORi		2	1	control
				12	1	mTORi		2	1	control
				13	1	mTORi		2	1	control
				13	1	mTORi		2	1	control
				2	1	control		2	1	control
				2	1	control		2	1	control
				2	1	control		2	1	control
				2	1	control		2	1	control
				2	1	control		2	1	control
				2	1	control		3	1	control
				2	1	control		3	1	control
				2	1	control		3	1	control
				2	1	control		3	1	control
				2	1	control		4	1	control
				3	1	control		4	1	control
				3	1	control		6	1	control
				3	1	control
				3	1	control
				4	1	control
				4	1	control
				6	1	control

## Sheet: EDF4D
ICM							TE
Condition	embryo	Area_cells	pmTOR_cells	Area_corr_pmTOR	Oct4_status		Condition	embryo	Area_cells	pmTOR_cells	Area_corr_pmTOR	Oct4_status
E4.5	embryo1	1795	441.4	0.245905	Oct4_positive		E4.5	embryo1	1959	19.502	0.00995506	Oct4_negative
E4.5	embryo1	1972	478.965	0.242883	Oct4_positive		E4.5	embryo1	3767	54.0078	0.0143371	Oct4_negative
E4.5	embryo1	3447	477.4	0.138497	Oct4_positive		E4.5	embryo1	4155	42.2039	0.0101574	Oct4_negative
E4.5	embryo1	1893	598.063	0.315934	Oct4_positive		E4.5	embryo1	2432	19.4157	0.00798342	Oct4_negative
E4.5	embryo1	1087	226.282	0.208171	Oct4_positive		E4.5	embryo1	3828	86.1647	0.0225091	Oct4_negative
E4.5	embryo1	1306	228.216	0.174744	Oct4_positive		E4.5	embryo1	2369	21.7804	0.00919392	Oct4_negative
E4.5	embryo1	948	186.208	0.196422	Oct4_positive		E4.5	embryo1	3738	109.569	0.0293121	Oct4_negative
E4.5	embryo1	1662	466.573	0.28073	Oct4_positive		E4.5	embryo1	3442	42.1804	0.0122546	Oct4_negative
E4.5	embryo1	2378	665.98	0.280059	Oct4_positive		E4.5	embryo1	3142	29.1216	0.00926848	Oct4_negative
E4.5	embryo1	6401	2211.76	0.345534	Oct4_positive		E4.5	embryo1	1574	136.549	0.0867529	Oct4_negative
E4.5	embryo1	5532	1902.23	0.343859	Oct4_positive		E4.5	embryo1	1698	109.18	0.0642994	Oct4_negative
E4.5	embryo1	1383	310.067	0.224199	Oct4_positive		E4.5	embryo1	2348	581.596	0.247699	Oct4_negative
E4.5	embryo1	6088	1803.82	0.29629	Oct4_positive		E4.5	embryo1	2716	433.718	0.15969	Oct4_negative
E4.5	embryo1	2325	507.592	0.218319	Oct4_positive		E4.5	embryo1	3018	587.235	0.194578	Oct4_negative
E4.5	embryo1	3050	986.357	0.323396	Oct4_positive		E4.5	embryo1	4898	789.902	0.16127	Oct4_negative
E4.5	embryo1	1726	216.137	0.125224	Oct4_positive		E4.5	embryo1	2000	58.6392	0.0293196	Oct4_negative
E4.5	embryo1	2149	259.459	0.120735	Oct4_positive		E4.5	embryo1	3641	824.624	0.226483	Oct4_negative
E4.5	embryo1	1647	307.635	0.186785	Oct4_positive		E4.5	embryo1	4011	159.925	0.0398717	Oct4_negative
E4.5	embryo1	1253	211.282	0.168621	Oct4_positive		E4.5	embryo1	1611	42.3882	0.0263118	Oct4_negative
E4.5	embryo1	2800	517.761	0.184915	Oct4_positive		E4.5	embryo1	2604	231.263	0.0888106	Oct4_negative
E4.5	embryo1	1404	123.149	0.087713	Oct4_positive		E4.5	embryo1	3600	353.741	0.0982614	Oct4_negative
E4.5	embryo1	999	82.2745	0.0823569	Oct4_positive		E4.5	embryo1	2375	432.129	0.181949	Oct4_negative
E4.5	embryo2	2045	736.306	0.360052	Oct4_positive		E4.5	embryo1	3075	173.773	0.0565114	Oct4_negative
E4.5	embryo2	1441	435.126	0.301961	Oct4_positive		E4.5	embryo1	2763	241.918	0.0875562	Oct4_negative
E4.5	embryo2	1748	281.78	0.161202	Oct4_positive		E4.5	embryo1	2104	39.9216	0.0189741	Oct4_negative
E4.5	embryo2	2195	574.761	0.26185	Oct4_positive		E4.5	embryo1	3158	508.694	0.161081	Oct4_negative
E4.5	embryo2	4198	1894.04	0.451176	Oct4_positive		E4.5	embryo1	3247	510.49	0.157219	Oct4_negative
E4.5	embryo2	4518	1379.66	0.305369	Oct4_positive		E4.5	embryo1	2983	96.749	0.0324335	Oct4_negative
E4.5	embryo2	1436	520.537	0.362491	Oct4_positive		E4.5	embryo1	1590	34.8784	0.0219361	Oct4_negative
E4.5	embryo2	690	263.278	0.381563	Oct4_positive		E4.5	embryo1	3548	384.91	0.108486	Oct4_negative
E4.5	embryo2	2013	539.816	0.268165	Oct4_positive		E4.5	embryo1	3374	367.094	0.108801	Oct4_negative
E4.5	embryo2	5238	2030.36	0.387621	Oct4_positive		E4.5	embryo1	1893	66.7882	0.0352817	Oct4_negative
E4.5	embryo2	1280	902.326	0.704942	Oct4_positive		E4.5	embryo1	1970	213.447	0.108349	Oct4_negative
E4.5	embryo2	4409	2279.1	0.51692	Oct4_positive		E4.5	embryo1	2641	297.545	0.112664	Oct4_negative
E4.5	embryo2	2111	603.816	0.286033	Oct4_positive		E4.5	embryo1	2467	415.851	0.168565	Oct4_negative
E4.5	embryo2	2076	736.063	0.354558	Oct4_positive		E4.5	embryo1	2524	429.906	0.170327	Oct4_negative
E4.5	embryo2	1633	694.239	0.425131	Oct4_positive		E4.5	embryo1	2033	311.627	0.153285	Oct4_negative
E4.5	embryo2	2421	821.631	0.339377	Oct4_positive		E4.5	embryo1	1774	174.224	0.0982094	Oct4_negative
E4.5	embryo2	5952	1445.5	0.24286	Oct4_positive		E4.5	embryo1	2127	185.008	0.0869807	Oct4_negative
E4.5	embryo2	1842	784.357	0.425818	Oct4_positive		E4.5	embryo1	4236	863.726	0.203901	Oct4_negative
E4.5	embryo3	4405	582.906	0.132328	Oct4_positive		E4.5	embryo1	1812	445.345	0.245775	Oct4_negative
E4.5	embryo3	3913	449.682	0.11492	Oct4_positive		E4.5	embryo1	2780	340.141	0.122353	Oct4_negative
E4.5	embryo3	2659	497.922	0.187259	Oct4_positive		E4.5	embryo1	2092	287.737	0.137542	Oct4_negative
E4.5	embryo3	1869	488.176	0.261197	Oct4_positive		E4.5	embryo1	3809	501.184	0.131579	Oct4_negative
E4.5	embryo3	5333	1059.66	0.198699	Oct4_positive		E4.5	embryo1	3042	243.094	0.0799126	Oct4_negative
E4.5	embryo3	2065	364.663	0.176592	Oct4_positive		E4.5	embryo1	2190	304.953	0.139248	Oct4_negative
E4.5	embryo3	1761	241.349	0.137052	Oct4_positive		E4.5	embryo1	2897	303.478	0.104756	Oct4_negative
E4.5	embryo4	2610	560.827	0.214876	Oct4_positive		E4.5	embryo1	2111	70.9412	0.0336055	Oct4_negative
E4.5	embryo4	2964	1264.77	0.426711	Oct4_positive		E4.5	embryo1	5744	572.204	0.0996177	Oct4_negative
E4.5	embryo4	1416	263.373	0.185998	Oct4_positive		E4.5	embryo1	1435	92.5412	0.0644886	Oct4_negative
E4.5	embryo4	2207	822.6	0.372723	Oct4_positive		E4.5	embryo1	3575	328.588	0.0919128	Oct4_negative
E4.5	embryo4	1312	167.839	0.127926	Oct4_positive		E4.5	embryo1	2497	331.925	0.13293	Oct4_negative
E4.5	embryo4	5295	1081.77	0.2043	Oct4_positive		E4.5	embryo1	2167	106.592	0.0491888	Oct4_negative
E4.5	embryo4	2893	516.416	0.178505	Oct4_positive		E4.5	embryo1	2312	132.725	0.0574072	Oct4_negative
E4.5	embryo4	3890	978.306	0.251493	Oct4_positive		E4.5	embryo1	2057	84.6902	0.0411717	Oct4_negative
E4.5	embryo4	1572	235.118	0.149566	Oct4_positive		E4.5	embryo1	2932	247.969	0.0845732	Oct4_negative
E4.5	embryo4	1862	187.549	0.100725	Oct4_positive		E4.5	embryo1	1778	87.1922	0.0490395	Oct4_negative
E4.5	embryo5	2807	665.973	0.237254	Oct4_positive		E4.5	embryo1	1232	97.4353	0.0790871	Oct4_negative
E4.5	embryo5	3383	1304.67	0.385655	Oct4_positive		E4.5	embryo1	2317	592.416	0.255682	Oct4_negative
E4.5	embryo5	3042	1397.45	0.459386	Oct4_positive		E4.5	embryo1	1666	191.957	0.11522	Oct4_negative
E4.5	embryo5	2640	577.153	0.218619	Oct4_positive		E4.5	embryo1	2743	631.604	0.23026	Oct4_negative
E4.5	embryo5	2916	1297.06	0.444809	Oct4_positive		E4.5	embryo1	2483	533.859	0.215006	Oct4_negative
E4.5	embryo5	1627	746.8	0.459004	Oct4_positive		E4.5	embryo1	3372	636.533	0.18877	Oct4_negative
E4.5	embryo5	622	164.361	0.264246	Oct4_positive		E4.5	embryo1	1675	395.827	0.236315	Oct4_negative
E4.5	embryo5	1710	224.051	0.131024	Oct4_positive		E4.5	embryo1	3658	601.2	0.164352	Oct4_negative
E4.5	embryo5	2519	391.953	0.155599	Oct4_positive		E4.5	embryo1	2021	372.533	0.184331	Oct4_negative
E4.5	embryo5	1594	222.294	0.139457	Oct4_positive		E4.5	embryo1	1940	296.212	0.152686	Oct4_negative
E4.5	embryo5	973	101.875	0.104701	Oct4_positive		E4.5	embryo1	3504	380.169	0.108496	Oct4_negative
E4.5	embryo5	2289	444.024	0.193981	Oct4_positive		E4.5	embryo1	1549	57.6157	0.0371954	Oct4_negative
E4.5	embryo5	3454	1357.92	0.393144	Oct4_positive		E4.5	embryo1	2471	320.592	0.129742	Oct4_negative
E4.5	embryo5	2277	608.667	0.267311	Oct4_positive		E4.5	embryo1	2723	396.333	0.14555	Oct4_negative
E4.5	embryo5	4479	1866.57	0.416739	Oct4_positive		E4.5	embryo1	2387	218.463	0.0915219	Oct4_negative
E4.5	embryo5	2782	336.071	0.120802	Oct4_positive		E4.5	embryo1	1203	29.298	0.0243541	Oct4_negative
E4.5	embryo5	1761	878.329	0.498767	Oct4_positive		E4.5	embryo1	2551	345.678	0.135507	Oct4_negative
E4.5	embryo5	4835	1900.07	0.392982	Oct4_positive		E4.5	embryo1	1391	101.765	0.0731594	Oct4_negative
E4.5	embryo5	1807	683.031	0.377992	Oct4_positive		E4.5	embryo1	3364	281.235	0.0836015	Oct4_negative
E4.5	embryo5	992	307.129	0.309606	Oct4_positive		E4.5	embryo1	1691	99.2863	0.0587145	Oct4_negative
E4.5	embryo5	2194	358.392	0.163351	Oct4_positive		E4.5	embryo1	1957	292.306	0.149364	Oct4_negative
E4.5	embryo5	1853	235.588	0.127139	Oct4_positive		E4.5	embryo1	2691	319.529	0.11874	Oct4_negative
E4.5	embryo5	2426	842.314	0.347203	Oct4_positive		E4.5	embryo1	2719	341.647	0.125652	Oct4_negative
E4.5	embryo5	3215	1140.49	0.35474	Oct4_positive		E4.5	embryo1	2327	200.102	0.0859914	Oct4_negative
E4.5	embryo5	1833	645.596	0.352207	Oct4_positive		E4.5	embryo1	3307	277.078	0.0837854	Oct4_negative
E4.5	embryo5	1363	410.333	0.301052	Oct4_positive		E4.5	embryo1	1969	128.565	0.0652944	Oct4_negative
E4.5	embryo5	2283	345.196	0.151203	Oct4_positive		E4.5	embryo1	3923	713.827	0.18196	Oct4_negative
E4.5	embryo5	1101	395.565	0.359278	Oct4_positive		E4.5	embryo1	1727	186.2	0.107817	Oct4_negative
E4.5	embryo5	2670	678.416	0.254088	Oct4_positive		E4.5	embryo1	2432	608.2	0.250082	Oct4_negative
E4.5	embryo5	1642	331.604	0.201951	Oct4_positive		E4.5	embryo1	1120	241.341	0.215483	Oct4_negative
E4.5	embryo5	4417	765.529	0.173314	Oct4_positive		E4.5	embryo1	3283	394.29	0.120101	Oct4_negative
E4.5	embryo5	2850	464.584	0.163012	Oct4_positive		E4.5	embryo1	1704	71.7765	0.0421223	Oct4_negative
D5mTORi	embryo1	1917	131.431	0.068561	Oct4_positive		E4.5	embryo1	2438	408.075	0.167381	Oct4_negative
D5mTORi	embryo1	3551	322.949	0.0909459	Oct4_positive		E4.5	embryo1	2821	345.984	0.122646	Oct4_negative
D5mTORi	embryo1	4077	310.749	0.07622	Oct4_positive		E4.5	embryo1	2466	409.424	0.166027	Oct4_negative
D5mTORi	embryo1	2281	309.2	0.135555	Oct4_positive		E4.5	embryo1	1819	198.239	0.108983	Oct4_negative
D5mTORi	embryo1	2567	436.302	0.169966	Oct4_positive		E4.5	embryo1	2615	421.106	0.161035	Oct4_negative
D5mTORi	embryo1	2079	280.408	0.134876	Oct4_positive		E4.5	embryo1	2331	468.992	0.201198	Oct4_negative
D5mTORi	embryo1	2172	255.776	0.117761	Oct4_positive		E4.5	embryo1	3606	521.643	0.14466	Oct4_negative
D5mTORi	embryo1	3265	334.431	0.102429	Oct4_positive		E4.5	embryo1	2532	255.149	0.10077	Oct4_negative
D5mTORi	embryo1	2080	175.098	0.0841818	Oct4_positive		E4.5	embryo1	2961	413.098	0.139513	Oct4_negative
D5mTORi	embryo1	2416	253.925	0.105102	Oct4_positive		E4.5	embryo1	3167	267.753	0.0845447	Oct4_negative
D5mTORi	embryo1	2049	345.071	0.168409	Oct4_positive		E4.5	embryo1	1834	189.055	0.103083	Oct4_negative
D5mTORi	embryo1	1700	223.082	0.131225	Oct4_positive		E4.5	embryo1	2051	150.235	0.0732498	Oct4_negative
D5mTORi	embryo1	3195	487.514	0.152586	Oct4_positive		E4.5	embryo1	1943	150.627	0.0775231	Oct4_negative
D5mTORi	embryo1	2309	331.125	0.143406	Oct4_positive		E4.5	embryo1	3874	379.541	0.0979714	Oct4_negative
D5mTORi	embryo1	1426	255.937	0.179479	Oct4_positive		E4.5	embryo1	2954	278.047	0.0941256	Oct4_negative
D5mTORi	embryo1	3390	538.953	0.158983	Oct4_positive		E4.5	embryo1	2289	173.851	0.0759506	Oct4_negative
D5mTORi	embryo1	1872	173.867	0.0928775	Oct4_positive		E4.5	embryo1	3207	552.106	0.172157	Oct4_negative
D5mTORi	embryo1	2492	190.133	0.0762975	Oct4_positive		E4.5	embryo1	1420	184.412	0.129867	Oct4_negative
D5mTORi	embryo1	2115	169.702	0.0802373	Oct4_positive		E4.5	embryo1	2706	446.114	0.164861	Oct4_negative
D5mTORi	embryo2	1947	121.71	0.0625115	Oct4_positive		E4.5	embryo1	2457	380.996	0.155066	Oct4_negative
D5mTORi	embryo2	1483	168.937	0.113916	Oct4_positive		E4.5	embryo1	2062	209.722	0.101708	Oct4_negative
D5mTORi	embryo2	1496	181.929	0.121611	Oct4_positive		E4.5	embryo1	1084	93.0863	0.0858729	Oct4_negative
D5mTORi	embryo2	1059	158.78	0.149934	Oct4_positive		E4.5	embryo1	1655	336.231	0.203161	Oct4_negative
D5mTORi	embryo2	2620	384.6	0.146794	Oct4_positive		E4.5	embryo1	3313	405.847	0.122501	Oct4_negative
D5mTORi	embryo2	3224	379.706	0.117775	Oct4_positive		E4.5	embryo1	3510	559.78	0.159482	Oct4_negative
D5mTORi	embryo2	3244	351.788	0.108443	Oct4_positive		E4.5	embryo1	2246	277.812	0.123692	Oct4_negative
D5mTORi	embryo2	3559	381.451	0.107179	Oct4_positive		E4.5	embryo1	2012	319.875	0.158983	Oct4_negative
D5mTORi	embryo2	1786	225.702	0.126373	Oct4_positive		E4.5	embryo1	2413	291.459	0.120787	Oct4_negative
D5mTORi	embryo2	2672	239.655	0.0896912	Oct4_positive		E4.5	embryo1	2355	369.325	0.156826	Oct4_negative
D5mTORi	embryo2	1240	146.918	0.118482	Oct4_positive		E4.5	embryo1	2683	242.392	0.0903437	Oct4_negative
D5mTORi	embryo2	3626	383.671	0.105811	Oct4_positive		E4.5	embryo1	1853	173.18	0.0934595	Oct4_negative
D5mTORi	embryo2	3274	345.788	0.105616	Oct4_positive		E4.5	embryo1	3054	224.973	0.0736649	Oct4_negative
D5mTORi	embryo2	6081	671.773	0.110471	Oct4_positive		E4.5	embryo1	1997	192.745	0.0965173	Oct4_negative
D5mTORi	embryo2	1867	124.976	0.0669397	Oct4_positive		E4.5	embryo1	2412	176.518	0.0731831	Oct4_negative
D5mTORi	embryo2	1885	130.643	0.0693067	Oct4_positive		E4.5	embryo1	3136	206.557	0.0658663	Oct4_negative
D5mTORi	embryo3	1172	139.125	0.118708	Oct4_positive		E4.5	embryo1	3186	190.498	0.0597922	Oct4_negative
D5mTORi	embryo3	1759	270.114	0.153561	Oct4_positive		E4.5	embryo1	1935	155.584	0.0804053	Oct4_negative
D5mTORi	embryo3	3006	367.898	0.122388	Oct4_positive		E4.5	embryo1	2121	111.361	0.0525039	Oct4_negative
D5mTORi	embryo3	976	233.98	0.239734	Oct4_positive		E4.5	embryo1	1957	152.149	0.0777461	Oct4_negative
D5mTORi	embryo3	2092	402.024	0.192172	Oct4_positive		E4.5	embryo1	2906	414.612	0.142674	Oct4_negative
D5mTORi	embryo3	1837	386.424	0.210356	Oct4_positive		E4.5	embryo1	1340	211.616	0.157922	Oct4_negative
D5mTORi	embryo3	1200	131.22	0.10935	Oct4_positive		E4.5	embryo1	2212	271.239	0.122622	Oct4_negative
D5mTORi	embryo3	961	125.075	0.13015	Oct4_positive		E4.5	embryo1	1581	138.647	0.0876958	Oct4_negative
D5mTORi	embryo3	2758	521.514	0.189091	Oct4_positive		E4.5	embryo1	1869	165.329	0.0884588	Oct4_negative
D5mTORi	embryo3	6443	749.384	0.11631	Oct4_positive		E4.5	embryo1	2889	278.204	0.0962977	Oct4_negative
D5mTORi	embryo3	5702	547.412	0.0960035	Oct4_positive		E4.5	embryo1	3235	328.396	0.101513	Oct4_negative
D5mTORi	embryo3	2334	237.847	0.101905	Oct4_positive		E4.5	embryo1	1327	243.29	0.183339	Oct4_negative
D5mTORi	embryo3	3240	424.831	0.131121	Oct4_positive		E4.5	embryo1	1235	215.624	0.174594	Oct4_negative
D5mTORi	embryo3	4371	546.859	0.125111	Oct4_positive		E4.5	embryo1	1741	241.196	0.138539	Oct4_negative
D5mTORi	embryo3	3013	485.11	0.161006	Oct4_positive		E4.5	embryo1	2522	219.094	0.0868732	Oct4_negative
D5mTORi	embryo3	1316	138.176	0.104997	Oct4_positive		E4.5	embryo1	2819	390.141	0.138397	Oct4_negative
D5mTORi	embryo4	2388	292.384	0.122439	Oct4_positive		E4.5	embryo1	3734	247.243	0.066214	Oct4_negative
D5mTORi	embryo4	2966	582.282	0.196319	Oct4_positive		E4.5	embryo1	747	81.1647	0.108654	Oct4_negative
D5mTORi	embryo4	4920	1162.16	0.236212	Oct4_positive		E4.5	embryo1	1195	142.961	0.119632	Oct4_negative
D5mTORi	embryo4	1580	243.753	0.154274	Oct4_positive		E4.5	embryo1	2535	258.682	0.102044	Oct4_negative
D5mTORi	embryo4	2534	474.09	0.187092	Oct4_positive		E4.5	embryo1	2386	229.6	0.096228	Oct4_negative
D5mTORi	embryo4	5026	824.871	0.164121	Oct4_positive		E4.5	embryo1	2617	244.796	0.0935407	Oct4_negative
D5mTORi	embryo4	1310	309.886	0.236554	Oct4_positive		E4.5	embryo1	2975	145.616	0.0489465	Oct4_negative
D5mTORi	embryo4	1558	417.314	0.267852	Oct4_positive		E4.5	embryo1	1704	138.565	0.0813173	Oct4_negative
D5mTORi	embryo4	2252	594.153	0.263833	Oct4_positive		E4.5	embryo1	2505	201.745	0.080537	Oct4_negative
D5mTORi	embryo4	3498	592.086	0.169264	Oct4_positive		E4.5	embryo1	1932	77.0275	0.0398693	Oct4_negative
D5mTORi	embryo4	2290	656.726	0.28678	Oct4_positive		E4.5	embryo1	2948	174.769	0.0592838	Oct4_negative
D5mTORi	embryo4	2927	399.867	0.136613	Oct4_positive		E4.5	embryo1	3136	205.773	0.0656162	Oct4_negative
D5mTORi	embryo4	1780	171.996	0.096627	Oct4_positive		E4.5	embryo1	2226	199.318	0.0895407	Oct4_negative
D5mTORi	embryo4	1859	266.867	0.143554	Oct4_positive		E4.5	embryo1	2855	315.122	0.110375	Oct4_negative
D5mTORi	embryo5	1598	28.7137	0.0179685	Oct4_positive		E4.5	embryo1	2061	178.953	0.0868282	Oct4_negative
D5mTORi	embryo5	3216	160.039	0.0497634	Oct4_positive		E4.5	embryo1	2360	195.522	0.0828481	Oct4_negative
D5mTORi	embryo5	4568	280.851	0.0614823	Oct4_positive		E4.5	embryo1	1461	58.9176	0.0403269	Oct4_negative
D5mTORi	embryo5	3134	183.608	0.0585858	Oct4_positive		E4.5	embryo1	2385	146.588	0.0614626	Oct4_negative
D5mTORi	embryo5	1691	137.333	0.0812143	Oct4_positive		E4.5	embryo1	1594	194.184	0.121822	Oct4_negative
D5mTORi	embryo5	1092	109.118	0.0999246	Oct4_positive		E4.5	embryo1	2820	309.584	0.109782	Oct4_negative
D5mTORi	embryo5	1972	176.741	0.0896253	Oct4_positive		E4.5	embryo1	2676	240.098	0.0897227	Oct4_negative
D5mTORi	embryo5	2960	218.435	0.0737957	Oct4_positive		E4.5	embryo1	1398	106.545	0.0762125	Oct4_negative
D5mTORi	embryo5	1548	119.624	0.0772762	Oct4_positive		E4.5	embryo1	1793	177.604	0.0990541	Oct4_negative
D5mTORi	embryo5	1834	163.851	0.0893408	Oct4_positive		E4.5	embryo1	3131	151.859	0.0485017	Oct4_negative
D5mTORi+c	embryo1	1891	28.5373	0.0150911	Oct4_positive		E4.5	embryo1	1386	132.933	0.0959115	Oct4_negative
D5mTORi+c	embryo1	1732	135.776	0.0783929	Oct4_positive		E4.5	embryo1	2235	268.698	0.120223	Oct4_negative
D5mTORi+c	embryo1	2630	269.153	0.10234	Oct4_positive		E4.5	embryo1	2580	197.545	0.0765679	Oct4_negative
D5mTORi+c	embryo1	2344	228.514	0.0974888	Oct4_positive		E4.5	embryo1	3151	78.3059	0.0248511	Oct4_negative
D5mTORi+c	embryo1	3039	292.059	0.0961036	Oct4_positive		E4.5	embryo1	2633	233.545	0.0886992	Oct4_negative
D5mTORi+c	embryo1	1910	184.588	0.0966431	Oct4_positive		E4.5	embryo1	1406	81.9961	0.0583187	Oct4_negative
D5mTORi+c	embryo1	2490	134.725	0.0541066	Oct4_positive		E4.5	embryo1	2202	117.035	0.0531495	Oct4_negative
D5mTORi+c	embryo1	1715	119.647	0.069765	Oct4_positive		E4.5	embryo1	2612	149.208	0.057124	Oct4_negative
D5mTORi+c	embryo1	4349	322.071	0.0740562	Oct4_positive		E4.5	embryo1	3569	114.482	0.0320769	Oct4_negative
D5mTORi+c	embryo1	2676	183.271	0.0684868	Oct4_positive		E4.5	embryo1	1977	26.1176	0.0132107	Oct4_negative
D5mTORi+c	embryo1	2147	137.38	0.0639871	Oct4_positive		E4.5	embryo1	2296	97.6314	0.0425224	Oct4_negative
D5mTORi+c	embryo1	2990	262.682	0.0878536	Oct4_positive		E4.5	embryo1	2441	75.7961	0.0310512	Oct4_negative
D5mTORi+c	embryo1	2732	272.208	0.0996368	Oct4_positive		E4.5	embryo1	2236	20.1333	0.00900417	Oct4_negative
D5mTORi+c	embryo1	1849	112.024	0.060586	Oct4_positive		E4.5	embryo1	1598	26.9765	0.0168814	Oct4_negative
D5mTORi+c	embryo2	1495	84.2706	0.0563683	Oct4_positive		E4.5	embryo1	1906	47.749	0.025052	Oct4_negative
D5mTORi+c	embryo2	2428	228.102	0.0939464	Oct4_positive		E4.5	embryo1	4098	62.6588	0.0152901	Oct4_negative
D5mTORi+c	embryo2	3258	482.173	0.147996	Oct4_positive		E4.5	embryo1	1751	28.7333	0.0164097	Oct4_negative
D5mTORi+c	embryo2	1887	189.816	0.100591	Oct4_positive		E4.5	embryo1	3725	86.9176	0.0233336	Oct4_negative
D5mTORi+c	embryo2	1536	227.565	0.148154	Oct4_positive		E4.5	embryo1	3420	106.612	0.031173	Oct4_negative
D5mTORi+c	embryo2	2585	481.592	0.186303	Oct4_positive		E4.5	embryo1	2522	78.5843	0.0311595	Oct4_negative
D5mTORi+c	embryo2	3567	837.69	0.234844	Oct4_positive		E4.5	embryo1	1973	61.7882	0.0313169	Oct4_negative
D5mTORi+c	embryo2	4097	1030.46	0.251516	Oct4_positive		E4.5	embryo1	2427	152.118	0.0626772	Oct4_negative
D5mTORi+c	embryo2	1439	502.976	0.349532	Oct4_positive		E4.5	embryo1	2547	33.6314	0.0132043	Oct4_negative
D5mTORi+c	embryo2	1301	364.671	0.2803	Oct4_positive		E4.5	embryo1	3238	83.9176	0.0259165	Oct4_negative
D5mTORi+c	embryo2	4315	477.576	0.110678	Oct4_positive		E4.5	embryo1	2697	34.8235	0.012912	Oct4_negative
D5mTORi+c	embryo2	4350	565.208	0.129933	Oct4_positive		E4.5	embryo1	2206	44.1373	0.0200078	Oct4_negative
D5mTORi+c	embryo2	1654	312.506	0.188939	Oct4_positive		E4.5	embryo1	2670	43.2039	0.0161812	Oct4_negative
D5mTORi+c	embryo2	1691	207.922	0.122958	Oct4_positive		E4.5	embryo1	1681	13.0471	0.00776149	Oct4_negative
D5mTORi+c	embryo2	1809	337.227	0.186417	Oct4_positive		E4.5	embryo1	1265	15.6275	0.0123537	Oct4_negative
D5mTORi+c	embryo2	1055	315.255	0.29882	Oct4_positive		E4.5	embryo1	1294	9.8902	0.00764312	Oct4_negative
D5mTORi+c	embryo2	1266	370.365	0.292547	Oct4_positive		E4.5	embryo1	4479	55.7451	0.0124459	Oct4_negative
D5mTORi+c	embryo2	1995	338.976	0.169913	Oct4_positive		E4.5	embryo2	1073	111.71	0.10411	Oct4_negative
D5mTORi+c	embryo2	2870	656.537	0.228759	Oct4_positive		E4.5	embryo2	3510	509.22	0.145077	Oct4_negative
D5mTORi+c	embryo2	1853	499.576	0.269604	Oct4_positive		E4.5	embryo2	4484	683.38	0.152404	Oct4_negative
D5mTORi+c	embryo2	1873	375.078	0.200255	Oct4_positive		E4.5	embryo2	2030	30.9804	0.0152613	Oct4_negative
D5mTORi+c	embryo2	1648	155.859	0.0945745	Oct4_positive		E4.5	embryo2	4180	637.235	0.152449	Oct4_negative
D5mTORi+c	embryo2	2025	178.365	0.0880813	Oct4_positive		E4.5	embryo2	1559	54.2471	0.0347961	Oct4_negative
D5mTORi+c	embryo2	2579	252.004	0.0977138	Oct4_positive		E4.5	embryo2	3792	888.149	0.234217	Oct4_negative
D5mTORi+c	embryo2	1413	118.953	0.0841847	Oct4_positive		E4.5	embryo2	3970	513.8	0.129421	Oct4_negative
D5mTORi+c	embryo2	1908	362.761	0.190126	Oct4_positive		E4.5	embryo2	2235	597.047	0.267135	Oct4_negative
D5mTORi+c	embryo2	2535	424.757	0.167557	Oct4_positive		E4.5	embryo2	2155	284.922	0.132214	Oct4_negative
D5mTORi+c	embryo3	1605	115.725	0.0721031	Oct4_positive		E4.5	embryo2	1543	312.318	0.202409	Oct4_negative
D5mTORi+c	embryo3	1691	185.561	0.109734	Oct4_positive		E4.5	embryo2	1435	308.965	0.215306	Oct4_negative
D5mTORi+c	embryo3	2976	289.498	0.0972776	Oct4_positive		E4.5	embryo2	1995	310.459	0.155618	Oct4_negative
D5mTORi+c	embryo3	1329	138.871	0.104493	Oct4_positive		E4.5	embryo2	2630	530.051	0.20154	Oct4_negative
D5mTORi+c	embryo3	807	94.3961	0.116972	Oct4_positive		E4.5	embryo2	1566	124.761	0.0796684	Oct4_negative
D5mTORi+c	embryo3	2568	250.227	0.0974406	Oct4_positive		E4.5	embryo2	2608	416.086	0.159542	Oct4_negative
D5mTORi+c	embryo3	1800	211.298	0.117388	Oct4_positive		E4.5	embryo2	2605	715.482	0.274657	Oct4_negative
D5mTORi+c	embryo3	2341	157.906	0.0674523	Oct4_positive		E4.5	embryo2	1415	181.333	0.128151	Oct4_negative
D5mTORi+c	embryo3	2608	139.894	0.0536404	Oct4_positive		E4.5	embryo2	2081	194.631	0.0935278	Oct4_negative
D5mTORi+c	embryo3	2114	250.192	0.11835	Oct4_positive		E4.5	embryo2	3617	736.392	0.203592	Oct4_negative
D5mTORi+c	embryo3	4134	376.384	0.091046	Oct4_positive		E4.5	embryo2	2186	454.086	0.207725	Oct4_negative
D5mTORi+c	embryo3	1904	269.439	0.141512	Oct4_positive		E4.5	embryo2	4337	923.494	0.212934	Oct4_negative
D5mTORi+c	embryo3	1594	212.741	0.133464	Oct4_positive		E4.5	embryo2	1261	131.075	0.103945	Oct4_negative
D5mTORi+c	embryo3	1458	161.259	0.110603	Oct4_positive		E4.5	embryo2	2513	696.275	0.277069	Oct4_negative
D5mTORi+c	embryo3	1612	160.937	0.099837	Oct4_positive		E4.5	embryo2	1275	146.373	0.114802	Oct4_negative
D5mTORi+c	embryo3	1886	107.341	0.0569147	Oct4_positive		E4.5	embryo2	3441	985.322	0.286347	Oct4_negative
D5mTORi+c	embryo3	4644	362.188	0.0779906	Oct4_positive		E4.5	embryo2	2868	861.678	0.300446	Oct4_negative
D5mTORi+c	embryo3	1529	99.1804	0.0648662	Oct4_positive		E4.5	embryo2	1813	895.094	0.493709	Oct4_negative
D5mTORi+c	embryo3	2805	178.212	0.0635336	Oct4_positive		E4.5	embryo2	2563	538.918	0.210268	Oct4_negative
D5mTORi+c	embryo3	2679	241.82	0.0902649	Oct4_positive		E4.5	embryo2	2262	833.31	0.368395	Oct4_negative
D5mTORi+c	embryo4	1515	64.4588	0.0425471	Oct4_positive		E4.5	embryo2	2106	897.459	0.426144	Oct4_negative
D5mTORi+c	embryo4	3130	118.78	0.037949	Oct4_positive		E4.5	embryo2	2370	1208.15	0.509766	Oct4_negative
D5mTORi+c	embryo4	2616	236.667	0.0904689	Oct4_positive		E4.5	embryo2	2161	1058.64	0.489882	Oct4_negative
D5mTORi+c	embryo4	2036	180.243	0.0885281	Oct4_positive		E4.5	embryo2	2970	930.808	0.313403	Oct4_negative
D5mTORi+c	embryo4	1646	196.569	0.119422	Oct4_positive		E4.5	embryo2	4589	2605.69	0.567812	Oct4_negative
D5mTORi+c	embryo4	2150	184.282	0.0857127	Oct4_positive		E4.5	embryo2	2821	1594.73	0.565306	Oct4_negative
D5mTORi+c	embryo4	1839	134.894	0.0733519	Oct4_positive		E4.5	embryo2	2712	914.537	0.337219	Oct4_negative
D5mTORi+c	embryo4	1811	150.416	0.0830567	Oct4_positive		E4.5	embryo2	1542	1056.21	0.684962	Oct4_negative
D5mTORi+c	embryo4	1874	156.804	0.0836734	Oct4_positive		E4.5	embryo2	2048	331.506	0.161868	Oct4_negative
D5mTORi+c	embryo4	1795	143.239	0.079799	Oct4_positive		E4.5	embryo2	2188	326.306	0.149134	Oct4_negative
D5mTORi+c	embryo4	1725	167.29	0.0969798	Oct4_positive		E4.5	embryo2	2466	412.157	0.167136	Oct4_negative
D5mTORi+c	embryo4	1881	301.31	0.160186	Oct4_positive		E4.5	embryo2	1519	373.157	0.24566	Oct4_negative
D5mTORi+c	embryo4	1315	160.141	0.12178	Oct4_positive		E4.5	embryo2	3441	681.145	0.19795	Oct4_negative
D5mTORi+c	embryo4	780	117.486	0.150623	Oct4_positive		E4.5	embryo2	2099	472.686	0.225196	Oct4_negative
D5mTORi+c	embryo4	1790	182.42	0.10191	Oct4_positive		E4.5	embryo2	2173	675.816	0.311006	Oct4_negative
D5mTORi+c	embryo4	2060	234.063	0.113623	Oct4_positive		E4.5	embryo2	2730	782.243	0.286536	Oct4_negative
D5mTORi+c	embryo4	894	115.529	0.129228	Oct4_positive		E4.5	embryo2	2744	529.133	0.192833	Oct4_negative
D5mTORi+c	embryo4	3350	313.792	0.0936693	Oct4_positive		E4.5	embryo2	2811	1165.5	0.414622	Oct4_negative
D5mTORi+c	embryo4	3514	228.227	0.0649481	Oct4_positive		E4.5	embryo2	2188	896.067	0.409537	Oct4_negative
D5mTORi+c	embryo4	2780	168.094	0.0604655	Oct4_positive		E4.5	embryo2	4606	1793.7	0.389426	Oct4_negative
D5mTORi+c	embryo5	3728	243.592	0.0653412	Oct4_positive		E4.5	embryo2	2106	977.459	0.464131	Oct4_negative
D5mTORi+c	embryo5	2438	249.141	0.102191	Oct4_positive		E4.5	embryo2	2142	1008.25	0.470707	Oct4_negative
D5mTORi+c	embryo5	1820	394.627	0.216828	Oct4_positive		E4.5	embryo2	2336	1160.87	0.49695	Oct4_negative
D5mTORi+c	embryo5	784	192.729	0.245828	Oct4_positive		E4.5	embryo2	2101	990.494	0.471439	Oct4_negative
D5mTORi+c	embryo5	2256	445.224	0.197351	Oct4_positive		E4.5	embryo2	2765	1381.29	0.499561	Oct4_negative
D5mTORi+c	embryo5	2415	137.714	0.0570243	Oct4_positive		E4.5	embryo2	2184	1295.01	0.592954	Oct4_negative
D5mTORi+c	embryo5	1212	124.471	0.102699	Oct4_positive		E4.5	embryo2	2921	1564.36	0.535555	Oct4_negative
D5mTORi+c	embryo5	714	94.3882	0.132196	Oct4_positive		E4.5	embryo2	2879	1555.77	0.540386	Oct4_negative
D5mTORi+c	embryo5	1558	184.616	0.118495	Oct4_positive		E4.5	embryo2	2475	834.333	0.337104	Oct4_negative
D5mTORi+c	embryo5	2071	329.078	0.158898	Oct4_positive		E4.5	embryo2	2415	588.839	0.243826	Oct4_negative
D5mTORi+c	embryo5	1530	385.514	0.25197	Oct4_positive		E4.5	embryo2	2508	472.937	0.188571	Oct4_negative
D5mTORi+c	embryo5	2564	471.208	0.183778	Oct4_positive		E4.5	embryo2	1737	199.365	0.114775	Oct4_negative
D5mTORi+c	embryo5	1002	71.3843	0.0712418	Oct4_positive		E4.5	embryo2	2464	550.259	0.223319	Oct4_negative
D5mTORi+c	embryo5	1600	323.945	0.202466	Oct4_positive		E4.5	embryo2	3410	730.357	0.214181	Oct4_negative
D5mTORi+c	embryo5	1970	191.02	0.0969643	Oct4_positive		E4.5	embryo2	2479	295.969	0.11939	Oct4_negative
D5mTORi+c	embryo5	1998	87.3137	0.0437006	Oct4_positive		E4.5	embryo2	2349	526.545	0.224157	Oct4_negative
D5mTORi+Cpt1i	embryo1	2991	71.4039	0.0238729	Oct4_positive		E4.5	embryo2	2156	771.247	0.357721	Oct4_negative
D5mTORi+Cpt1i	embryo1	2841	61.4588	0.0216328	Oct4_positive		E4.5	embryo2	2379	423.882	0.178177	Oct4_negative
D5mTORi+Cpt1i	embryo1	1357	75.4157	0.0555753	Oct4_positive		E4.5	embryo2	2222	881.396	0.396668	Oct4_negative
D5mTORi+Cpt1i	embryo1	4721	252.553	0.0534956	Oct4_positive		E4.5	embryo2	2127	724.341	0.340546	Oct4_negative
D5mTORi+Cpt1i	embryo1	2749	187.62	0.0682501	Oct4_positive		E4.5	embryo2	4933	1355.44	0.274769	Oct4_negative
D5mTORi+Cpt1i	embryo1	1564	86.5922	0.0553658	Oct4_positive		E4.5	embryo2	2327	755.106	0.324498	Oct4_negative
D5mTORi+Cpt1i	embryo1	1511	90.8863	0.0601498	Oct4_positive		E4.5	embryo2	2250	925.961	0.411538	Oct4_negative
D5mTORi+Cpt1i	embryo2	1122	184.976	0.164863	Oct4_positive		E4.5	embryo2	964	375.608	0.389635	Oct4_negative
D5mTORi+Cpt1i	embryo2	1832	151.388	0.0826355	Oct4_positive		E4.5	embryo2	2277	911.22	0.400184	Oct4_negative
D5mTORi+Cpt1i	embryo2	3292	250.565	0.0761132	Oct4_positive		E4.5	embryo2	2490	1172.52	0.470891	Oct4_negative
D5mTORi+Cpt1i	embryo2	4702	378.129	0.0804188	Oct4_positive		E4.5	embryo2	2411	1275.03	0.528838	Oct4_negative
D5mTORi+Cpt1i	embryo2	3480	241.31	0.0693419	Oct4_positive		E4.5	embryo2	2488	1652.4	0.664149	Oct4_negative
D5mTORi+Cpt1i	embryo2	1911	172.325	0.0901756	Oct4_positive		E4.5	embryo2	3035	1688.62	0.556381	Oct4_negative
D5mTORi+Cpt1i	embryo2	1625	140.169	0.0862576	Oct4_positive		E4.5	embryo2	2783	1350.49	0.485263	Oct4_negative
D5mTORi+Cpt1i	embryo2	1545	151.757	0.0982245	Oct4_positive		E4.5	embryo2	2690	321.043	0.119347	Oct4_negative
D5mTORi+Cpt1i	embryo2	1893	171.251	0.0904654	Oct4_positive		E4.5	embryo2	2661	467.224	0.175582	Oct4_negative
D5mTORi+Cpt1i	embryo2	1571	163.867	0.104307	Oct4_positive		E4.5	embryo2	2933	657.882	0.224304	Oct4_negative
D5mTORi+Cpt1i	embryo2	1877	150.51	0.0801864	Oct4_positive		E4.5	embryo2	2483	301.071	0.121253	Oct4_negative
D5mTORi+Cpt1i	embryo2	1926	129.914	0.0674526	Oct4_positive		E4.5	embryo2	2749	389.322	0.141623	Oct4_negative
D5mTORi+Cpt1i	embryo2	2037	205.58	0.100923	Oct4_positive		E4.5	embryo2	2765	601.075	0.217387	Oct4_negative
D5mTORi+Cpt1i	embryo3	1627	85.0627	0.052282	Oct4_positive		E4.5	embryo2	2286	409.129	0.178972	Oct4_negative
D5mTORi+Cpt1i	embryo3	1070	51.6392	0.0482609	Oct4_positive		E4.5	embryo2	2805	539.251	0.192246	Oct4_negative
D5mTORi+Cpt1i	embryo3	5194	474.949	0.0914419	Oct4_positive		E4.5	embryo2	2789	693.973	0.248825	Oct4_negative
D5mTORi+Cpt1i	embryo3	4661	438.09	0.0939906	Oct4_positive		E4.5	embryo2	3055	739.969	0.242216	Oct4_negative
D5mTORi+Cpt1i	embryo3	2563	177.337	0.0691913	Oct4_positive		E4.5	embryo2	1424	407.443	0.286126	Oct4_negative
D5mTORi+Cpt1i	embryo3	5653	367.129	0.0649442	Oct4_positive		E4.5	embryo2	2189	679.553	0.31044	Oct4_negative
D5mTORi+Cpt1i	embryo5	1707	34.1255	0.0199915	Oct4_positive		E4.5	embryo2	4454	1214.19	0.272607	Oct4_negative
D5mTORi+Cpt1i	embryo5	2056	115.784	0.0563153	Oct4_positive		E4.5	embryo2	2006	673.18	0.335583	Oct4_negative
D5mTORi+Cpt1i	embryo5	2080	47.3255	0.0227526	Oct4_positive		E4.5	embryo2	2222	498.322	0.224267	Oct4_negative
D5mTORi+Cpt1i	embryo5	2613	294.196	0.112589	Oct4_positive		E4.5	embryo2	1948	938.529	0.481791	Oct4_negative
D5mTORi+Cpt1i	embryo5	941	185.576	0.197212	Oct4_positive		E4.5	embryo2	4410	2046.54	0.464067	Oct4_negative
D5mTORi+Cpt1i	embryo5	914	151.431	0.16568	Oct4_positive		E4.5	embryo2	3225	370.122	0.114766	Oct4_negative
D5mTORi+Cpt1i	embryo5	4872	524.455	0.107647	Oct4_positive		E4.5	embryo2	2468	345.2	0.13987	Oct4_negative
D5mTORi+Cpt1i	embryo5	1421	226.165	0.159159	Oct4_positive		E4.5	embryo2	2968	335.337	0.112984	Oct4_negative
D5mTORi+Cpt1i	embryo5	3043	249.373	0.0819496	Oct4_positive		E4.5	embryo2	1874	94.3843	0.0503652	Oct4_negative
D5mTORi+Cpt1i	embryo5	1932	140.275	0.0726059	Oct4_positive		E4.5	embryo2	2771	340.337	0.122821	Oct4_negative
D5mTORi+Cpt1i	embryo5	2988	351.588	0.117667	Oct4_positive		E4.5	embryo2	1674	129.063	0.0770984	Oct4_negative
D5mTORi+Cpt1i	embryo5	2180	210.612	0.0966109	Oct4_positive		E4.5	embryo2	2218	366.659	0.165311	Oct4_negative
							E4.5	embryo2	1878	447.506	0.238289	Oct4_negative
							E4.5	embryo2	2290	480.663	0.209896	Oct4_negative
							E4.5	embryo2	1740	116.051	0.066696	Oct4_negative
							E4.5	embryo2	1767	351.843	0.199119	Oct4_negative
							E4.5	embryo2	2300	299.427	0.130186	Oct4_negative
							E4.5	embryo2	2778	492.157	0.177162	Oct4_negative
							E4.5	embryo2	2222	399.545	0.179813	Oct4_negative
							E4.5	embryo2	1871	224.412	0.119942	Oct4_negative
							E4.5	embryo2	2918	893.373	0.306159	Oct4_negative
							E4.5	embryo2	2944	621.427	0.211083	Oct4_negative
							E4.5	embryo2	1963	330.455	0.168342	Oct4_negative
							E4.5	embryo2	2166	410.761	0.18964	Oct4_negative
							E4.5	embryo2	1376	355.455	0.258325	Oct4_negative
							E4.5	embryo2	1921	846.251	0.440526	Oct4_negative
							E4.5	embryo2	4927	1530.77	0.31069	Oct4_negative
							E4.5	embryo2	3739	1140.39	0.304998	Oct4_negative
							E4.5	embryo2	2613	342.337	0.131013	Oct4_negative
							E4.5	embryo2	3165	581.643	0.183774	Oct4_negative
							E4.5	embryo2	4326	454.333	0.105024	Oct4_negative
							E4.5	embryo2	2078	307.933	0.148187	Oct4_negative
							E4.5	embryo2	2335	348.529	0.149263	Oct4_negative
							E4.5	embryo2	1636	157.431	0.0962294	Oct4_negative
							E4.5	embryo2	1540	128.031	0.0831373	Oct4_negative
							E4.5	embryo2	1770	39.2549	0.0221779	Oct4_negative
							E4.5	embryo2	2561	383.98	0.149934	Oct4_negative
							E4.5	embryo2	2768	288.702	0.1043	Oct4_negative
							E4.5	embryo2	1833	107.024	0.0583871	Oct4_negative
							E4.5	embryo2	3317	386.431	0.1165	Oct4_negative
							E4.5	embryo2	2737	664.176	0.242666	Oct4_negative
							E4.5	embryo2	2660	218.349	0.0820861	Oct4_negative
							E4.5	embryo2	2108	187.816	0.0890966	Oct4_negative
							E4.5	embryo2	2029	396.588	0.19546	Oct4_negative
							E4.5	embryo2	4340	1029.18	0.237137	Oct4_negative
							E4.5	embryo2	2060	408.6	0.19835	Oct4_negative
							E4.5	embryo2	2559	485.62	0.189769	Oct4_negative
							E4.5	embryo2	1953	581.341	0.297666	Oct4_negative
							E4.5	embryo2	2585	337.663	0.130624	Oct4_negative
							E4.5	embryo2	2738	360.957	0.131832	Oct4_negative
							E4.5	embryo2	2938	823.565	0.280315	Oct4_negative
							E4.5	embryo2	2192	588.867	0.268644	Oct4_negative
							E4.5	embryo2	2364	400.329	0.169344	Oct4_negative
							E4.5	embryo2	2605	506.467	0.194421	Oct4_negative
							E4.5	embryo2	3147	552.118	0.175443	Oct4_negative
							E4.5	embryo2	1017	101.729	0.100029	Oct4_negative
							E4.5	embryo2	1964	183.325	0.0933429	Oct4_negative
							E4.5	embryo2	1394	7.70588	0.00552789	Oct4_negative
							E4.5	embryo2	1668	17.5608	0.010528	Oct4_negative
							E4.5	embryo2	2261	55.3843	0.0244955	Oct4_negative
							E4.5	embryo2	1094	23.4431	0.0214288	Oct4_negative
							E4.5	embryo2	3309	55.5412	0.0167849	Oct4_negative
							E4.5	embryo2	2563	157.612	0.061495	Oct4_negative
							E4.5	embryo2	1671	16.502	0.0098755	Oct4_negative
							E4.5	embryo2	3803	246.157	0.064727	Oct4_negative
							E4.5	embryo2	2820	31.3608	0.0111208	Oct4_negative
							E4.5	embryo2	3977	265.184	0.0666795	Oct4_negative
							E4.5	embryo2	2713	45.9373	0.0169323	Oct4_negative
							E4.5	embryo2	2295	39.749	0.0173198	Oct4_negative
							E4.5	embryo2	3157	249.149	0.0789196	Oct4_negative
							E4.5	embryo2	3350	201.173	0.0600515	Oct4_negative
							E4.5	embryo2	1360	17.0235	0.0125173	Oct4_negative
							E4.5	embryo2	2570	84.0392	0.0327001	Oct4_negative
							E4.5	embryo2	2697	74.0039	0.0274393	Oct4_negative
							E4.5	embryo2	1935	40.4667	0.020913	Oct4_negative
							E4.5	embryo3	3082	19.7804	0.00641804	Oct4_negative
							E4.5	embryo3	2553	31.4471	0.0123177	Oct4_negative
							E4.5	embryo3	3268	42.2706	0.0129347	Oct4_negative
							E4.5	embryo3	3663	42.5608	0.0116191	Oct4_negative
							E4.5	embryo3	2381	9.43529	0.00396274	Oct4_negative
							E4.5	embryo3	3727	37.3686	0.0100265	Oct4_negative
							E4.5	embryo3	3462	42.6824	0.0123288	Oct4_negative
							E4.5	embryo3	3101	24.9804	0.00805559	Oct4_negative
							E4.5	embryo3	3177	20.2549	0.00637548	Oct4_negative
							E4.5	embryo3	2458	173.58	0.0706186	Oct4_negative
							E4.5	embryo3	3398	310.937	0.091506	Oct4_negative
							E4.5	embryo3	2981	518.282	0.173862	Oct4_negative
							E4.5	embryo3	1907	66.1216	0.0346731	Oct4_negative
							E4.5	embryo3	2200	335.004	0.152275	Oct4_negative
							E4.5	embryo3	949	125.953	0.132722	Oct4_negative
							E4.5	embryo3	1886	235.608	0.124925	Oct4_negative
							E4.5	embryo3	2468	347.431	0.140774	Oct4_negative
							E4.5	embryo3	1965	225.145	0.114578	Oct4_negative
							E4.5	embryo3	2612	161.894	0.0619809	Oct4_negative
							E4.5	embryo3	1463	145.937	0.0997521	Oct4_negative
							E4.5	embryo3	2935	281.404	0.0958787	Oct4_negative
							E4.5	embryo3	2028	170.678	0.084161	Oct4_negative
							E4.5	embryo3	4998	620	0.12405	Oct4_negative
							E4.5	embryo3	3235	214.063	0.0661709	Oct4_negative
							E4.5	embryo3	3388	516.384	0.152416	Oct4_negative
							E4.5	embryo3	3790	512.698	0.135277	Oct4_negative
							E4.5	embryo3	3344	247.4	0.0739833	Oct4_negative
							E4.5	embryo3	3670	576.522	0.15709	Oct4_negative
							E4.5	embryo3	3858	589.424	0.15278	Oct4_negative
							E4.5	embryo3	4138	267.686	0.0646898	Oct4_negative
							E4.5	embryo3	2294	39.6039	0.0172641	Oct4_negative
							E4.5	embryo3	2065	171.212	0.0829113	Oct4_negative
							E4.5	embryo3	2507	206.694	0.0824468	Oct4_negative
							E4.5	embryo3	2549	310.8	0.12193	Oct4_negative
							E4.5	embryo3	3178	368.875	0.116071	Oct4_negative
							E4.5	embryo3	1590	97.8078	0.0615144	Oct4_negative
							E4.5	embryo3	1569	65.0118	0.0414352	Oct4_negative
							E4.5	embryo3	3159	372.855	0.118029	Oct4_negative
							E4.5	embryo3	3632	310.529	0.0854982	Oct4_negative
							E4.5	embryo3	2446	119.647	0.0489154	Oct4_negative
							E4.5	embryo3	2781	329.51	0.118486	Oct4_negative
							E4.5	embryo3	1741	278.259	0.159827	Oct4_negative
							E4.5	embryo3	3061	402.933	0.131635	Oct4_negative
							E4.5	embryo3	1816	25.3412	0.0139544	Oct4_negative
							E4.5	embryo3	2381	237.8	0.099874	Oct4_negative
							E4.5	embryo3	1882	83.9765	0.0446209	Oct4_negative
							E4.5	embryo3	3413	379.686	0.111247	Oct4_negative
							E4.5	embryo3	2165	165.059	0.0762396	Oct4_negative
							E4.5	embryo3	2307	581.914	0.252238	Oct4_negative
							E4.5	embryo3	2897	385.839	0.133186	Oct4_negative
							E4.5	embryo3	2053	284.31	0.138485	Oct4_negative
							E4.5	embryo3	3036	122.004	0.0401857	Oct4_negative
							E4.5	embryo3	2239	279.447	0.124809	Oct4_negative
							E4.5	embryo3	2780	321.451	0.11563	Oct4_negative
							E4.5	embryo3	1977	107.776	0.0545152	Oct4_negative
							E4.5	embryo3	1360	37.9843	0.0279296	Oct4_negative
							E4.5	embryo3	2784	58.6235	0.0210573	Oct4_negative
							E4.5	embryo3	3048	146.396	0.0480302	Oct4_negative
							E4.5	embryo3	2212	145.714	0.0658742	Oct4_negative
							E4.5	embryo3	2354	207.98	0.0883519	Oct4_negative
							E4.5	embryo3	1965	165.298	0.0841211	Oct4_negative
							E4.5	embryo3	2706	316.631	0.117011	Oct4_negative
							E4.5	embryo3	2734	223.075	0.0815927	Oct4_negative
							E4.5	embryo3	3631	691.906	0.190555	Oct4_negative
							E4.5	embryo3	2732	214.094	0.0783653	Oct4_negative
							E4.5	embryo3	4214	445.702	0.105767	Oct4_negative
							E4.5	embryo3	2787	269.165	0.0965787	Oct4_negative
							E4.5	embryo3	2714	298.133	0.10985	Oct4_negative
							E4.5	embryo3	2250	235.325	0.104589	Oct4_negative
							E4.5	embryo3	1962	185.235	0.0944115	Oct4_negative
							E4.5	embryo3	2180	160.471	0.0736104	Oct4_negative
							E4.5	embryo3	3037	309.898	0.102041	Oct4_negative
							E4.5	embryo3	2451	239.337	0.0976488	Oct4_negative
							E4.5	embryo3	3357	570.176	0.169847	Oct4_negative
							E4.5	embryo3	1583	89.6314	0.0566212	Oct4_negative
							E4.5	embryo3	2050	33.4902	0.0163367	Oct4_negative
							E4.5	embryo3	2098	267.153	0.127337	Oct4_negative
							E4.5	embryo3	1929	33.5216	0.0173777	Oct4_negative
							E4.5	embryo3	3449	380.561	0.110339	Oct4_negative
							E4.5	embryo3	2611	323.953	0.124072	Oct4_negative
							E4.5	embryo3	2277	288.086	0.12652	Oct4_negative
							E4.5	embryo3	2804	122.98	0.0438589	Oct4_negative
							E4.5	embryo3	2492	144.129	0.0578368	Oct4_negative
							E4.5	embryo3	2292	220.278	0.0961075	Oct4_negative
							E4.5	embryo3	1706	191.373	0.112176	Oct4_negative
							E4.5	embryo3	2723	244.09	0.0896402	Oct4_negative
							E4.5	embryo3	2548	247.145	0.0969957	Oct4_negative
							E4.5	embryo3	2379	279.263	0.117387	Oct4_negative
							E4.5	embryo3	2505	334.337	0.133468	Oct4_negative
							E4.5	embryo3	2916	276.851	0.094942	Oct4_negative
							E4.5	embryo3	1516	234.322	0.154566	Oct4_negative
							E4.5	embryo3	3237	502.722	0.155305	Oct4_negative
							E4.5	embryo3	2682	560.494	0.208984	Oct4_negative
							E4.5	embryo3	4030	578.894	0.143646	Oct4_negative
							E4.5	embryo3	2847	232.506	0.081667	Oct4_negative
							E4.5	embryo3	2353	265.451	0.112814	Oct4_negative
							E4.5	embryo3	2360	183.894	0.0779212	Oct4_negative
							E4.5	embryo3	3180	279.459	0.0878801	Oct4_negative
							E4.5	embryo3	3481	403.357	0.115874	Oct4_negative
							E4.5	embryo3	1521	95.0078	0.0624641	Oct4_negative
							E4.5	embryo3	2195	268.914	0.122512	Oct4_negative
							E4.5	embryo3	1495	131.565	0.0880032	Oct4_negative
							E4.5	embryo3	1447	110.024	0.0760356	Oct4_negative
							E4.5	embryo3	1100	110.969	0.100881	Oct4_negative
							E4.5	embryo3	2178	165.776	0.0761141	Oct4_negative
							E4.5	embryo3	2427	171.639	0.0707207	Oct4_negative
							E4.5	embryo3	2934	158.051	0.0538688	Oct4_negative
							E4.5	embryo3	3005	255.2	0.0849251	Oct4_negative
							E4.5	embryo3	2097	160.769	0.076666	Oct4_negative
							E4.5	embryo3	1903	165.102	0.0867588	Oct4_negative
							E4.5	embryo3	2349	237.059	0.100919	Oct4_negative
							E4.5	embryo3	2544	278.235	0.109369	Oct4_negative
							E4.5	embryo3	2370	268.514	0.113297	Oct4_negative
							E4.5	embryo3	3152	305.275	0.0968511	Oct4_negative
							E4.5	embryo3	2480	144.667	0.0583333	Oct4_negative
							E4.5	embryo3	2082	149.216	0.0716694	Oct4_negative
							E4.5	embryo3	4743	682.22	0.143837	Oct4_negative
							E4.5	embryo3	2096	162.031	0.077305	Oct4_negative
							E4.5	embryo3	3548	308.792	0.0870327	Oct4_negative
							E4.5	embryo3	1459	139.953	0.0959239	Oct4_negative
							E4.5	embryo3	2818	153.125	0.0543384	Oct4_negative
							E4.5	embryo3	1504	149.369	0.0993142	Oct4_negative
							E4.5	embryo3	2446	155.345	0.0635099	Oct4_negative
							E4.5	embryo3	2583	162.137	0.0627709	Oct4_negative
							E4.5	embryo3	3092	319.035	0.103181	Oct4_negative
							E4.5	embryo3	3153	136.992	0.0434482	Oct4_negative
							E4.5	embryo3	3440	390.2	0.11343	Oct4_negative
							E4.5	embryo3	2326	177.251	0.0762042	Oct4_negative
							E4.5	embryo3	1640	84.8196	0.0517193	Oct4_negative
							E4.5	embryo3	2552	116.871	0.0457957	Oct4_negative
							E4.5	embryo3	2679	161.914	0.0604381	Oct4_negative
							E4.5	embryo3	4035	286.827	0.0710849	Oct4_negative
							E4.5	embryo3	2168	104.725	0.0483051	Oct4_negative
							E4.5	embryo3	2908	187.42	0.0644497	Oct4_negative
							E4.5	embryo3	2224	190.945	0.0858566	Oct4_negative
							E4.5	embryo3	2716	134.976	0.0496968	Oct4_negative
							E4.5	embryo3	2874	177.098	0.0616208	Oct4_negative
							E4.5	embryo3	2220	287.078	0.129315	Oct4_negative
							E4.5	embryo3	3170	498.78	0.157344	Oct4_negative
							E4.5	embryo3	1588	59.7686	0.0376377	Oct4_negative
							E4.5	embryo3	2973	142.2	0.0478305	Oct4_negative
							E4.5	embryo3	1423	233.992	0.164436	Oct4_negative
							E4.5	embryo3	2347	196.757	0.0838333	Oct4_negative
							E4.5	embryo3	1418	80.9804	0.0571089	Oct4_negative
							E4.5	embryo3	1683	213.463	0.126835	Oct4_negative
							E4.5	embryo3	2306	168.898	0.0732429	Oct4_negative
							E4.5	embryo3	1806	107.227	0.0593729	Oct4_negative
							E4.5	embryo3	2388	111.341	0.0466253	Oct4_negative
							E4.5	embryo3	3041	139.984	0.0460323	Oct4_negative
							E4.5	embryo3	2318	168.69	0.072774	Oct4_negative
							E4.5	embryo3	2656	126.29	0.047549	Oct4_negative
							E4.5	embryo3	2327	157.012	0.0674739	Oct4_negative
							E4.5	embryo3	1474	64.1569	0.0435257	Oct4_negative
							E4.5	embryo3	1433	131.404	0.0916985	Oct4_negative
							E4.5	embryo3	2728	176.008	0.064519	Oct4_negative
							E4.5	embryo3	1985	68.1804	0.0343478	Oct4_negative
							E4.5	embryo3	3736	57.9608	0.0155141	Oct4_negative
							E4.5	embryo3	1951	17.0118	0.00871951	Oct4_negative
							E4.5	embryo3	1830	44.8431	0.0245044	Oct4_negative
							E4.5	embryo3	3016	81.3922	0.0269868	Oct4_negative
							E4.5	embryo3	3399	77.251	0.0227276	Oct4_negative
							E4.5	embryo3	2137	41.8314	0.0195748	Oct4_negative
							E4.5	embryo3	3025	82.0431	0.0271217	Oct4_negative
							E4.5	embryo3	2011	74.9373	0.0372637	Oct4_negative
							E4.5	embryo3	1421	23.1255	0.0162741	Oct4_negative
							E4.5	embryo3	2676	96.0824	0.0359052	Oct4_negative
							E4.5	embryo3	2649	43.7569	0.0165183	Oct4_negative
							E4.5	embryo3	2232	46.3333	0.0207587	Oct4_negative
							E4.5	embryo3	1719	85.1961	0.0495614	Oct4_negative
							E4.5	embryo3	2530	49.8078	0.0196869	Oct4_negative
							E4.5	embryo3	2261	64.7765	0.0286495	Oct4_negative
							E4.5	embryo3	1435	23.1333	0.0161208	Oct4_negative
							E4.5	embryo3	1366	27	0.0197657	Oct4_negative
							E4.5	embryo3	2851	79.6118	0.0279242	Oct4_negative
							E4.5	embryo3	1738	36.9922	0.0212843	Oct4_negative
							E4.5	embryo3	2225	95.9059	0.0431038	Oct4_negative
							E4.5	embryo3	1326	35.5451	0.0268063	Oct4_negative
							E4.5	embryo3	2608	99.1373	0.0380128	Oct4_negative
							E4.5	embryo3	1488	75.651	0.0508407	Oct4_negative
							E4.5	embryo3	1318	58.0157	0.044018	Oct4_negative
							E4.5	embryo3	2958	54.0078	0.0182582	Oct4_negative
							E4.5	embryo3	1079	17.1529	0.0158971	Oct4_negative
							E4.5	embryo3	1071	17.6431	0.0164735	Oct4_negative
							E4.5	embryo3	1889	46.6627	0.0247024	Oct4_negative
							E4.5	embryo3	3040	69.6863	0.0229231	Oct4_negative
							E4.5	embryo3	3095	81.0157	0.0261763	Oct4_negative
							E4.5	embryo3	2514	28.1608	0.0112016	Oct4_negative
							E4.5	embryo3	1448	15.349	0.0106002	Oct4_negative
							E4.5	embryo3	3250	0.447059	0.000138	Oct4_negative
							E4.5	embryo3	2783	1.38824	0.000499	Oct4_negative
							E4.5	embryo3	3112	0.870588	0.00028	Oct4_negative
							E4.5	embryo3	1949	1.52941	0.000785	Oct4_negative
							E4.5	embryo3	2079	0.423529	0.000204	Oct4_negative
							E4.5	embryo3	1341	5.09804	0.00380167	Oct4_negative
							E4.5	embryo3	4004	12.9176	0.00322619	Oct4_negative
							E4.5	embryo3	2096	0.670588	0.00032	Oct4_negative
							E4.5	embryo3	2280	1.2	0.000526	Oct4_negative
							E4.5	embryo3	2472	0.811765	0.000328	Oct4_negative
							E4.5	embryo3	1926	0.211765	0.00011	Oct4_negative
							E4.5	embryo4	1874	33.3333	0.0177873	Oct4_negative
							E4.5	embryo4	2088	61.3137	0.0293648	Oct4_negative
							E4.5	embryo4	1998	42.4039	0.0212232	Oct4_negative
							E4.5	embryo4	2162	81.8902	0.0378771	Oct4_negative
							E4.5	embryo4	1788	48.1412	0.0269246	Oct4_negative
							E4.5	embryo4	3294	100.294	0.0304475	Oct4_negative
							E4.5	embryo4	1949	66.9451	0.0343484	Oct4_negative
							E4.5	embryo4	2084	42.9843	0.0206259	Oct4_negative
							E4.5	embryo4	1757	21.8078	0.012412	Oct4_negative
							E4.5	embryo4	2254	61.0235	0.0270734	Oct4_negative
							E4.5	embryo4	2944	190.376	0.0646659	Oct4_negative
							E4.5	embryo4	1778	66.0157	0.0371292	Oct4_negative
							E4.5	embryo4	1696	31.4902	0.0185673	Oct4_negative
							E4.5	embryo4	2782	147.333	0.0529595	Oct4_negative
							E4.5	embryo4	2130	79.0667	0.0371205	Oct4_negative
							E4.5	embryo4	2135	100.812	0.0472186	Oct4_negative
							E4.5	embryo4	2440	105.286	0.0431501	Oct4_negative
							E4.5	embryo4	2190	59.1765	0.0270212	Oct4_negative
							E4.5	embryo4	2901	104.184	0.0359132	Oct4_negative
							E4.5	embryo4	2275	78.1922	0.0343702	Oct4_negative
							E4.5	embryo4	2174	107.459	0.0494291	Oct4_negative
							E4.5	embryo4	2236	85.6863	0.0383212	Oct4_negative
							E4.5	embryo4	2429	80.1373	0.0329919	Oct4_negative
							E4.5	embryo4	3451	120.588	0.034943	Oct4_negative
							E4.5	embryo4	2287	51.8863	0.0226875	Oct4_negative
							E4.5	embryo4	2990	49.4941	0.0165532	Oct4_negative
							E4.5	embryo4	3287	102.616	0.0312186	Oct4_negative
							E4.5	embryo4	1623	31.8314	0.0196127	Oct4_negative
							E4.5	embryo4	1549	199.859	0.129024	Oct4_negative
							E4.5	embryo4	1695	272.208	0.160595	Oct4_negative
							E4.5	embryo4	1835	248.29	0.135308	Oct4_negative
							E4.5	embryo4	2198	368.325	0.167573	Oct4_negative
							E4.5	embryo4	1566	165.725	0.105827	Oct4_negative
							E4.5	embryo4	1961	195.478	0.099683	Oct4_negative
							E4.5	embryo4	1616	222.722	0.137823	Oct4_negative
							E4.5	embryo4	2440	264.502	0.108402	Oct4_negative
							E4.5	embryo4	2197	178.624	0.0813034	Oct4_negative
							E4.5	embryo4	2097	130.133	0.0620569	Oct4_negative
							E4.5	embryo4	1270	118.898	0.0936205	Oct4_negative
							E4.5	embryo4	1747	63.7529	0.0364928	Oct4_negative
							E4.5	embryo4	1998	214.043	0.107129	Oct4_negative
							E4.5	embryo4	2513	282.357	0.112358	Oct4_negative
							E4.5	embryo4	2073	72.7726	0.0351049	Oct4_negative
							E4.5	embryo4	1419	71.1098	0.0501126	Oct4_negative
							E4.5	embryo4	1928	89.4157	0.0463774	Oct4_negative
							E4.5	embryo4	3114	444.075	0.142606	Oct4_negative
							E4.5	embryo4	1729	255.498	0.147772	Oct4_negative
							E4.5	embryo4	2469	253.827	0.102806	Oct4_negative
							E4.5	embryo4	1473	52.1176	0.035382	Oct4_negative
							E4.5	embryo4	2455	350.365	0.142715	Oct4_negative
							E4.5	embryo4	2011	384.384	0.191141	Oct4_negative
							E4.5	embryo4	2596	140.114	0.0539729	Oct4_negative
							E4.5	embryo4	1421	44.7176	0.0314691	Oct4_negative
							E4.5	embryo4	1923	58.698	0.0305242	Oct4_negative
							E4.5	embryo4	2535	320.875	0.126578	Oct4_negative
							E4.5	embryo4	2470	505.239	0.20455	Oct4_negative
							E4.5	embryo4	2407	87.5961	0.0363922	Oct4_negative
							E4.5	embryo4	2044	77.6745	0.0380012	Oct4_negative
							E4.5	embryo4	1798	257.129	0.143009	Oct4_negative
							E4.5	embryo4	1003	40.0039	0.0398843	Oct4_negative
							E4.5	embryo4	3342	178.529	0.0534199	Oct4_negative
							E4.5	embryo4	1577	72.7373	0.0461238	Oct4_negative
							E4.5	embryo4	2522	439.694	0.174343	Oct4_negative
							E4.5	embryo4	2075	250.894	0.120913	Oct4_negative
							E4.5	embryo4	2052	224.4	0.109357	Oct4_negative
							E4.5	embryo4	2086	241.624	0.115831	Oct4_negative
							E4.5	embryo4	1490	140.671	0.0944098	Oct4_negative
							E4.5	embryo4	1683	177.514	0.105475	Oct4_negative
							E4.5	embryo4	2182	295.725	0.13553	Oct4_negative
							E4.5	embryo4	2170	223.063	0.102794	Oct4_negative
							E4.5	embryo4	1478	167.286	0.113184	Oct4_negative
							E4.5	embryo4	2066	303.153	0.146734	Oct4_negative
							E4.5	embryo4	2028	179.996	0.0887555	Oct4_negative
							E4.5	embryo4	2426	201.122	0.0829025	Oct4_negative
							E4.5	embryo4	1975	140.337	0.0710568	Oct4_negative
							E4.5	embryo4	1654	198.38	0.11994	Oct4_negative
							E4.5	embryo4	2386	120.439	0.0504775	Oct4_negative
							E4.5	embryo4	1393	152.859	0.109734	Oct4_negative
							E4.5	embryo4	2163	254.553	0.117685	Oct4_negative
							E4.5	embryo4	1869	187.424	0.10028	Oct4_negative
							E4.5	embryo4	2689	412.208	0.153294	Oct4_negative
							E4.5	embryo4	3148	941.38	0.299041	Oct4_negative
							E4.5	embryo4	3376	430.102	0.1274	Oct4_negative
							E4.5	embryo4	1169	195.957	0.167628	Oct4_negative
							E4.5	embryo4	2489	194.82	0.0782722	Oct4_negative
							E4.5	embryo4	2922	1093.02	0.374064	Oct4_negative
							E4.5	embryo4	1942	265.608	0.13677	Oct4_negative
							E4.5	embryo4	1149	207.584	0.180665	Oct4_negative
							E4.5	embryo4	1503	156.769	0.104304	Oct4_negative
							E4.5	embryo4	2321	382.165	0.164655	Oct4_negative
							E4.5	embryo4	2394	221.973	0.0927204	Oct4_negative
							E4.5	embryo4	2983	468.969	0.157214	Oct4_negative
							E4.5	embryo4	2538	274.678	0.108226	Oct4_negative
							E4.5	embryo4	1555	176.086	0.113239	Oct4_negative
							E4.5	embryo4	1449	147.176	0.101571	Oct4_negative
							E4.5	embryo4	1466	159.384	0.108721	Oct4_negative
							E4.5	embryo4	2719	229.31	0.0843361	Oct4_negative
							E4.5	embryo4	3232	292.859	0.0906123	Oct4_negative
							E4.5	embryo4	2424	315.086	0.129986	Oct4_negative
							E4.5	embryo4	1418	120.816	0.0852015	Oct4_negative
							E4.5	embryo4	2421	255.835	0.105673	Oct4_negative
							E4.5	embryo4	2826	312.867	0.11071	Oct4_negative
							E4.5	embryo4	1747	223.686	0.12804	Oct4_negative
							E4.5	embryo4	1843	228.502	0.123984	Oct4_negative
							E4.5	embryo4	2938	379.592	0.129201	Oct4_negative
							E4.5	embryo4	1828	181.455	0.0992642	Oct4_negative
							E4.5	embryo4	1934	224.353	0.116005	Oct4_negative
							E4.5	embryo4	2591	268.875	0.103772	Oct4_negative
							E4.5	embryo4	2907	368.525	0.126772	Oct4_negative
							E4.5	embryo4	2054	334.275	0.162743	Oct4_negative
							E4.5	embryo4	2729	334.373	0.122526	Oct4_negative
							E4.5	embryo4	3133	285.18	0.0910247	Oct4_negative
							E4.5	embryo4	1434	162.655	0.113427	Oct4_negative
							E4.5	embryo4	2764	259.565	0.0939091	Oct4_negative
							E4.5	embryo4	2017	307.137	0.152274	Oct4_negative
							E4.5	embryo4	1727	184.914	0.107072	Oct4_negative
							E4.5	embryo4	2228	214.812	0.0964146	Oct4_negative
							E4.5	embryo4	890	127.882	0.143688	Oct4_negative
							E4.5	embryo4	1555	103.824	0.0667675	Oct4_negative
							E4.5	embryo4	1591	120.643	0.0758285	Oct4_negative
							E4.5	embryo4	1745	139.624	0.0800135	Oct4_negative
							E4.5	embryo4	1752	64.2235	0.0366573	Oct4_negative
							E4.5	embryo4	2984	275.616	0.0923645	Oct4_negative
							E4.5	embryo4	2871	237.482	0.0827176	Oct4_negative
							E4.5	embryo4	2144	169.706	0.0791539	Oct4_negative
							E4.5	embryo4	1252	132.353	0.105713	Oct4_negative
							E4.5	embryo4	1737	50.1137	0.0288507	Oct4_negative
							E4.5	embryo4	2248	137.094	0.0609849	Oct4_negative
							E4.5	embryo4	1640	144.435	0.0880703	Oct4_negative
							E4.5	embryo4	2242	214.494	0.0956709	Oct4_negative
							E4.5	embryo4	2492	239.945	0.0962862	Oct4_negative
							E4.5	embryo4	2505	198.867	0.0793879	Oct4_negative
							E4.5	embryo4	2223	162.973	0.073312	Oct4_negative
							E4.5	embryo4	1822	122.024	0.0669723	Oct4_negative
							E4.5	embryo4	1802	134.11	0.0744228	Oct4_negative
							E4.5	embryo4	1984	165.867	0.0836022	Oct4_negative
							E4.5	embryo4	2625	218.184	0.0831178	Oct4_negative
							E4.5	embryo4	1041	93.2235	0.0895519	Oct4_negative
							E4.5	embryo4	2773	207.396	0.0747912	Oct4_negative
							E4.5	embryo4	4248	428.608	0.100896	Oct4_negative
							E4.5	embryo4	2334	119.012	0.0509905	Oct4_negative
							E4.5	embryo4	1615	81.2706	0.0503223	Oct4_negative
							E4.5	embryo4	2452	176.298	0.0718997	Oct4_negative
							E4.5	embryo4	1753	124.094	0.0707896	Oct4_negative
							E4.5	embryo4	1675	130.918	0.0781598	Oct4_negative
							E4.5	embryo4	2733	166.455	0.0609056	Oct4_negative
							E4.5	embryo4	2566	212.282	0.0827289	Oct4_negative
							E4.5	embryo4	2770	208.996	0.0754498	Oct4_negative
							E4.5	embryo4	2364	141.314	0.0597774	Oct4_negative
							E4.5	embryo4	2063	108.31	0.0525011	Oct4_negative
							E4.5	embryo4	1837	105.169	0.0572502	Oct4_negative
							E4.5	embryo4	2660	189.043	0.0710689	Oct4_negative
							E4.5	embryo4	2688	58.0667	0.0216022	Oct4_negative
							E4.5	embryo4	2211	34.1843	0.015461	Oct4_negative
							E4.5	embryo4	1528	12.4667	0.00815881	Oct4_negative
							E4.5	embryo4	1109	33.5529	0.0302551	Oct4_negative
							E4.5	embryo4	1145	28.1216	0.0245603	Oct4_negative
							E4.5	embryo4	2464	55.6706	0.0225936	Oct4_negative
							E4.5	embryo4	1355	21.4706	0.0158455	Oct4_negative
							E4.5	embryo4	1625	48.2941	0.0297195	Oct4_negative
							E4.5	embryo4	3701	70.7137	0.0191067	Oct4_negative
							E4.5	embryo4	2521	65.702	0.0260619	Oct4_negative
							E4.5	embryo4	2217	50.8941	0.0229563	Oct4_negative
							E4.5	embryo4	2605	77.8588	0.0298882	Oct4_negative
							E4.5	embryo4	2856	31.8549	0.0111537	Oct4_negative
							E4.5	embryo4	1951	58.1765	0.0298188	Oct4_negative
							E4.5	embryo4	3215	136.733	0.0425298	Oct4_negative
							E4.5	embryo4	2420	24.949	0.0103095	Oct4_negative
							E4.5	embryo4	2213	35.6824	0.016124	Oct4_negative
							E4.5	embryo4	3020	56.7216	0.018782	Oct4_negative
							E4.5	embryo4	1852	17.3451	0.0093656	Oct4_negative
							E4.5	embryo4	3619	101.816	0.0281337	Oct4_negative
							E4.5	embryo4	1651	67.7373	0.041028	Oct4_negative
							E4.5	embryo4	1743	56.7608	0.032565	Oct4_negative
							E4.5	embryo4	1838	48.5529	0.0264162	Oct4_negative
							E4.5	embryo4	3865	84.5216	0.0218685	Oct4_negative
							E4.5	embryo4	1390	46.6588	0.0335675	Oct4_negative
							E4.5	embryo4	2019	46.1412	0.0228535	Oct4_negative
							E4.5	embryo4	2463	50.1137	0.0203466	Oct4_negative
							E4.5	embryo4	2830	76.5726	0.0270574	Oct4_negative
							E4.5	embryo5	5207	78.949	0.0151621	Oct4_negative
							E4.5	embryo5	1431	12.2784	0.00858032	Oct4_negative
							E4.5	embryo5	3651	79.6706	0.0218216	Oct4_negative
							E4.5	embryo5	5448	346.894	0.0636737	Oct4_negative
							E4.5	embryo5	5808	147.945	0.0254726	Oct4_negative
							E4.5	embryo5	3340	69.051	0.0206739	Oct4_negative
							E4.5	embryo5	3846	192.043	0.0499332	Oct4_negative
							E4.5	embryo5	2192	27.2118	0.0124141	Oct4_negative
							E4.5	embryo5	2454	33.1373	0.0135034	Oct4_negative
							E4.5	embryo5	5435	56.9882	0.0104854	Oct4_negative
							E4.5	embryo5	3672	47.5882	0.0129598	Oct4_negative
							E4.5	embryo5	2151	116.557	0.0541873	Oct4_negative
							E4.5	embryo5	2961	404.914	0.136749	Oct4_negative
							E4.5	embryo5	4715	321.902	0.0682719	Oct4_negative
							E4.5	embryo5	4098	606.824	0.148078	Oct4_negative
							E4.5	embryo5	2913	456.267	0.156631	Oct4_negative
							E4.5	embryo5	2590	401.357	0.154964	Oct4_negative
							E4.5	embryo5	4091	692.702	0.169323	Oct4_negative
							E4.5	embryo5	4250	452.251	0.106412	Oct4_negative
							E4.5	embryo5	4559	1004.04	0.220231	Oct4_negative
							E4.5	embryo5	3178	230.643	0.0725749	Oct4_negative
							E4.5	embryo5	2727	122.847	0.0450484	Oct4_negative
							E4.5	embryo5	6545	212.624	0.0324864	Oct4_negative
							E4.5	embryo5	1508	36.0941	0.0239351	Oct4_negative
							E4.5	embryo5	2505	465.651	0.185889	Oct4_negative
							E4.5	embryo5	3556	298.467	0.0839333	Oct4_negative
							E4.5	embryo5	4519	694.341	0.153649	Oct4_negative
							E4.5	embryo5	3008	271.349	0.0902091	Oct4_negative
							E4.5	embryo5	2806	103.859	0.0370131	Oct4_negative
							E4.5	embryo5	2668	373.604	0.140031	Oct4_negative
							E4.5	embryo5	2560	241.573	0.0943643	Oct4_negative
							E4.5	embryo5	2127	429.29	0.201829	Oct4_negative
							E4.5	embryo5	1570	180.38	0.114892	Oct4_negative
							E4.5	embryo5	1833	221.114	0.120629	Oct4_negative
							E4.5	embryo5	2685	369.408	0.137582	Oct4_negative
							E4.5	embryo5	1573	778.286	0.494778	Oct4_negative
							E4.5	embryo5	3538	331.337	0.093651	Oct4_negative
							E4.5	embryo5	3723	1027.54	0.275997	Oct4_negative
							E4.5	embryo5	2694	370.478	0.13752	Oct4_negative
							E4.5	embryo5	1921	113.255	0.0589562	Oct4_negative
							E4.5	embryo5	4033	261.008	0.064718	Oct4_negative
							E4.5	embryo5	3431	361.792	0.105448	Oct4_negative
							E4.5	embryo5	1415	122.541	0.0866015	Oct4_negative
							E4.5	embryo5	2892	130.776	0.0452201	Oct4_negative
							E4.5	embryo5	3562	419.926	0.11789	Oct4_negative
							E4.5	embryo5	2916	120.294	0.0412531	Oct4_negative
							E4.5	embryo5	2764	135.667	0.0490835	Oct4_negative
							E4.5	embryo5	2368	142.824	0.060314	Oct4_negative
							E4.5	embryo5	2445	537.953	0.220022	Oct4_negative
							E4.5	embryo5	2335	407.639	0.174578	Oct4_negative
							E4.5	embryo5	2084	212.663	0.102045	Oct4_negative
							E4.5	embryo5	1571	339.396	0.216038	Oct4_negative
							E4.5	embryo5	1577	444.322	0.281751	Oct4_negative
							E4.5	embryo5	1762	404.396	0.22951	Oct4_negative
							E4.5	embryo5	2640	388.271	0.147072	Oct4_negative
							E4.5	embryo5	2125	475.592	0.223808	Oct4_negative
							E4.5	embryo5	1299	236.208	0.181838	Oct4_negative
							E4.5	embryo5	1758	261.09	0.148515	Oct4_negative
							E4.5	embryo5	1835	327.886	0.178685	Oct4_negative
							E4.5	embryo5	2793	249.616	0.0893719	Oct4_negative
							E4.5	embryo5	1443	242.718	0.168204	Oct4_negative
							E4.5	embryo5	2349	177.29	0.0754748	Oct4_negative
							E4.5	embryo5	1592	267.635	0.168113	Oct4_negative
							E4.5	embryo5	3231	209.639	0.0648837	Oct4_negative
							E4.5	embryo5	3314	326.231	0.0984404	Oct4_negative
							E4.5	embryo5	2022	168.196	0.083183	Oct4_negative
							E4.5	embryo5	1341	126.008	0.0939656	Oct4_negative
							E4.5	embryo5	2762	216.169	0.0782653	Oct4_negative
							E4.5	embryo5	1430	44.1608	0.0308817	Oct4_negative
							E4.5	embryo5	2266	283.843	0.125262	Oct4_negative
							E4.5	embryo5	2185	340.18	0.155689	Oct4_negative
							E4.5	embryo5	2489	327.231	0.131471	Oct4_negative
							E4.5	embryo5	2717	527.078	0.193993	Oct4_negative
							E4.5	embryo5	2506	322.871	0.128839	Oct4_negative
							E4.5	embryo5	1516	334.812	0.220852	Oct4_negative
							E4.5	embryo5	3090	391.4	0.126667	Oct4_negative
							E4.5	embryo5	3349	497.71	0.148614	Oct4_negative
							E4.5	embryo5	3602	477.698	0.13262	Oct4_negative
							E4.5	embryo5	1990	327.776	0.164712	Oct4_negative
							E4.5	embryo5	3323	607.718	0.182882	Oct4_negative
							E4.5	embryo5	2346	146.255	0.0623422	Oct4_negative
							E4.5	embryo5	2060	359.78	0.174651	Oct4_negative
							E4.5	embryo5	2408	251.176	0.104309	Oct4_negative
							E4.5	embryo5	1822	310.357	0.170339	Oct4_negative
							E4.5	embryo5	2025	253.561	0.125215	Oct4_negative
							E4.5	embryo5	1963	99.8588	0.0508705	Oct4_negative
							E4.5	embryo5	2668	337.918	0.126656	Oct4_negative
							E4.5	embryo5	1896	133.133	0.070218	Oct4_negative
							E4.5	embryo5	3205	311.471	0.0971827	Oct4_negative
							E4.5	embryo5	3674	249.655	0.0679518	Oct4_negative
							E4.5	embryo5	2956	307.451	0.104009	Oct4_negative
							E4.5	embryo5	3619	428.737	0.118468	Oct4_negative
							E4.5	embryo5	2511	284.992	0.113497	Oct4_negative
							E4.5	embryo5	1103	122.051	0.110654	Oct4_negative
							E4.5	embryo5	4828	615.431	0.127471	Oct4_negative
							E4.5	embryo5	1375	192.529	0.140021	Oct4_negative
							E4.5	embryo5	1834	136.976	0.0746873	Oct4_negative
							E4.5	embryo5	1814	269.2	0.148401	Oct4_negative
							E4.5	embryo5	3507	369.027	0.105226	Oct4_negative
							E4.5	embryo5	1243	128.02	0.102992	Oct4_negative
							E4.5	embryo5	3297	346.616	0.105131	Oct4_negative
							E4.5	embryo5	2282	212.384	0.0930694	Oct4_negative
							E4.5	embryo5	2571	262.133	0.101958	Oct4_negative
							E4.5	embryo5	2604	246.231	0.0945589	Oct4_negative
							E4.5	embryo5	2489	281.988	0.113294	Oct4_negative
							E4.5	embryo5	2603	191.035	0.0733904	Oct4_negative
							E4.5	embryo5	2693	272.765	0.101287	Oct4_negative
							E4.5	embryo5	1991	74.5922	0.0374647	Oct4_negative
							E4.5	embryo5	3354	319.545	0.0952728	Oct4_negative
							E4.5	embryo5	2204	200.569	0.0910021	Oct4_negative
							E4.5	embryo5	2108	106.282	0.0504186	Oct4_negative
							E4.5	embryo5	2138	109.451	0.0511932	Oct4_negative
							E4.5	embryo5	3433	181.925	0.0529932	Oct4_negative
							E4.5	embryo5	3298	270.259	0.0819463	Oct4_negative
							E4.5	embryo5	3765	302.827	0.0804323	Oct4_negative
							E4.5	embryo5	2104	162.149	0.077067	Oct4_negative
							E4.5	embryo5	3175	150.286	0.0473343	Oct4_negative
							E4.5	embryo5	2534	267.514	0.10557	Oct4_negative
							E4.5	embryo5	1519	107.529	0.0707896	Oct4_negative
							E4.5	embryo5	2260	186.616	0.0825733	Oct4_negative
							E4.5	embryo5	1967	179.518	0.0912647	Oct4_negative
							E4.5	embryo5	1444	96.0196	0.0664956	Oct4_negative
							E4.5	embryo5	2212	178.125	0.0805269	Oct4_negative
							E4.5	embryo5	1896	121.176	0.0639116	Oct4_negative
							E4.5	embryo5	1497	107.886	0.0720683	Oct4_negative
							E4.5	embryo5	873	88.749	0.10166	Oct4_negative
							E4.5	embryo5	2880	229.875	0.0798175	Oct4_negative
							E4.5	embryo5	2743	243.361	0.0887207	Oct4_negative
							E4.5	embryo5	2529	224.463	0.0887555	Oct4_negative
							E4.5	embryo5	2050	201.525	0.0983051	Oct4_negative
							E4.5	embryo5	2622	211.153	0.0805313	Oct4_negative
							E4.5	embryo5	2223	152.557	0.0686266	Oct4_negative
							E4.5	embryo5	2301	101.149	0.0439587	Oct4_negative
							E4.5	embryo5	2770	297.769	0.107498	Oct4_negative
							E4.5	embryo5	2916	246.957	0.0846903	Oct4_negative
							E4.5	embryo5	2769	159.647	0.0576551	Oct4_negative
							E4.5	embryo5	2573	172.718	0.067127	Oct4_negative
							E4.5	embryo5	2660	85.5176	0.0321495	Oct4_negative
							E4.5	embryo5	2649	122.333	0.0461809	Oct4_negative
							E4.5	embryo5	2701	185.588	0.0687109	Oct4_negative
							E4.5	embryo5	2503	136.49	0.0545306	Oct4_negative
							E4.5	embryo5	2256	157.886	0.0699851	Oct4_negative
							E4.5	embryo5	2730	153.698	0.0562996	Oct4_negative
							E4.5	embryo5	2450	135.255	0.0552061	Oct4_negative
							E4.5	embryo5	1716	75.3843	0.0439303	Oct4_negative
							E4.5	embryo5	2938	134.286	0.0457067	Oct4_negative
							E4.5	embryo5	2113	128.91	0.061008	Oct4_negative
							E4.5	embryo5	2567	142.996	0.0557055	Oct4_negative
							E4.5	embryo5	1648	85.2	0.051699	Oct4_negative
							E4.5	embryo5	2467	119.949	0.0486214	Oct4_negative
							E4.5	embryo5	2535	253.965	0.100183	Oct4_negative
							E4.5	embryo5	1695	81.4863	0.0480745	Oct4_negative
							E4.5	embryo5	2503	113.714	0.045431	Oct4_negative
							E4.5	embryo5	1833	128.325	0.0700085	Oct4_negative
							E4.5	embryo5	1044	74.3726	0.0712381	Oct4_negative
							E4.5	embryo5	1899	102.051	0.0537393	Oct4_negative
							E4.5	embryo5	2351	66.1529	0.0281382	Oct4_negative
							E4.5	embryo5	3120	177.161	0.0567823	Oct4_negative
							E4.5	embryo5	3099	187.584	0.0605306	Oct4_negative
							E4.5	embryo5	1621	77.1176	0.0475741	Oct4_negative
							E4.5	embryo5	1461	100.62	0.0688704	Oct4_negative
							E4.5	embryo5	2232	111.792	0.0500861	Oct4_negative
							E4.5	embryo5	2839	181.757	0.0640214	Oct4_negative
							E4.5	embryo5	2176	85.4157	0.0392535	Oct4_negative
							E4.5	embryo5	1621	28.3137	0.0174668	Oct4_negative
							E4.5	embryo5	2355	78.149	0.0331843	Oct4_negative
							E4.5	embryo5	2522	104.533	0.0414486	Oct4_negative
							E4.5	embryo5	2583	105.769	0.040948	Oct4_negative
							E4.5	embryo5	1746	71.502	0.0409519	Oct4_negative
							E4.5	embryo5	2649	94.8	0.0357871	Oct4_negative
							E4.5	embryo5	1357	61.502	0.045322	Oct4_negative
							E4.5	embryo5	3431	195.125	0.0568713	Oct4_negative
							E4.5	embryo5	1655	13.6824	0.00826728	Oct4_negative
							E4.5	embryo5	2218	18.5294	0.00835411	Oct4_negative
							E4.5	embryo5	2316	20.3529	0.00878797	Oct4_negative
							E4.5	embryo5	2538	20.3647	0.00802392	Oct4_negative
							E4.5	embryo5	2621	2.4	0.000916	Oct4_negative
							E4.5	embryo5	2134	15.4118	0.00722201	Oct4_negative
							E4.5	embryo5	1449	7.61569	0.00525582	Oct4_negative
							E4.5	embryo5	1910	10.9098	0.00571194	Oct4_negative
							E4.5	embryo5	1924	4.85098	0.0025213	Oct4_negative
							E4.5	embryo5	2873	6.25098	0.00217577	Oct4_negative
							E4.5	embryo5	1254	8.36863	0.00667355	Oct4_negative
							E4.5	embryo5	1632	10.7412	0.0065816	Oct4_negative
							E4.5	embryo5	2768	4.57255	0.00165193	Oct4_negative
							E4.5	embryo5	1270	7.08627	0.00557974	Oct4_negative
							E4.5	embryo5	2282	3.77255	0.00165318	Oct4_negative
							E4.5	embryo5	3420	18.5569	0.00542598	Oct4_negative
							E4.5	embryo5	1693	10.1765	0.00601091	Oct4_negative
							E4.5	embryo5	3578	7.12941	0.00199257	Oct4_negative
							E4.5	embryo5	3178	14.5725	0.00458545	Oct4_negative
							E4.5	embryo5	3747	8.51765	0.00227319	Oct4_negative
							E4.5	embryo5	3656	6.45098	0.00176449	Oct4_negative
							E4.5	embryo5	2299	6	0.00260983	Oct4_negative
							E4.5	embryo5	3379	10.5843	0.00313238	Oct4_negative
							E4.5	embryo5	2608	10.1961	0.00390954	Oct4_negative
							E4.5	embryo5	1771	6.09804	0.00344327	Oct4_negative
							D5mTORi	embryo1	4292	9.91373	0.00230981	Oct4_negative
							D5mTORi	embryo1	3393	6.59216	0.00194287	Oct4_negative
							D5mTORi	embryo1	4751	32.0706	0.00675028	Oct4_negative
							D5mTORi	embryo1	2655	8.01569	0.00301909	Oct4_negative
							D5mTORi	embryo1	5316	22.7098	0.00427197	Oct4_negative
							D5mTORi	embryo1	4063	19.5333	0.00480761	Oct4_negative
							D5mTORi	embryo1	3911	33.6353	0.00860018	Oct4_negative
							D5mTORi	embryo1	3385	5.45882	0.00161265	Oct4_negative
							D5mTORi	embryo1	3652	191.765	0.0525095	Oct4_negative
							D5mTORi	embryo1	4167	402.494	0.0965909	Oct4_negative
							D5mTORi	embryo1	2140	149.631	0.0699212	Oct4_negative
							D5mTORi	embryo1	2050	33.8118	0.0164935	Oct4_negative
							D5mTORi	embryo1	1542	287.741	0.186603	Oct4_negative
							D5mTORi	embryo1	2707	389.027	0.143712	Oct4_negative
							D5mTORi	embryo1	3118	218.035	0.0699279	Oct4_negative
							D5mTORi	embryo1	1452	123.184	0.0848377	Oct4_negative
							D5mTORi	embryo1	2252	23.7961	0.0105666	Oct4_negative
							D5mTORi	embryo1	2608	109.573	0.042014	Oct4_negative
							D5mTORi	embryo1	2266	202.757	0.0894779	Oct4_negative
							D5mTORi	embryo1	2927	72.2431	0.0246816	Oct4_negative
							D5mTORi	embryo1	2761	296.145	0.10726	Oct4_negative
							D5mTORi	embryo1	2533	85.0431	0.0335741	Oct4_negative
							D5mTORi	embryo1	1459	126.078	0.0864143	Oct4_negative
							D5mTORi	embryo1	1133	109.792	0.0969039	Oct4_negative
							D5mTORi	embryo1	4539	412.616	0.0909045	Oct4_negative
							D5mTORi	embryo1	2880	245.263	0.0851607	Oct4_negative
							D5mTORi	embryo1	1229	166.365	0.135366	Oct4_negative
							D5mTORi	embryo1	2422	135.294	0.0558605	Oct4_negative
							D5mTORi	embryo1	2903	429.416	0.147921	Oct4_negative
							D5mTORi	embryo1	1636	68.0549	0.0415984	Oct4_negative
							D5mTORi	embryo1	4726	735.255	0.155577	Oct4_negative
							D5mTORi	embryo1	1052	47.5098	0.0451614	Oct4_negative
							D5mTORi	embryo1	1273	146.043	0.114724	Oct4_negative
							D5mTORi	embryo1	1192	50.902	0.042703	Oct4_negative
							D5mTORi	embryo1	2875	385.455	0.134071	Oct4_negative
							D5mTORi	embryo1	2848	177.984	0.0624945	Oct4_negative
							D5mTORi	embryo1	2734	280.388	0.102556	Oct4_negative
							D5mTORi	embryo1	2357	184.463	0.0782617	Oct4_negative
							D5mTORi	embryo1	1265	23.4314	0.0185228	Oct4_negative
							D5mTORi	embryo1	2238	135.38	0.0604917	Oct4_negative
							D5mTORi	embryo1	1506	56.4902	0.0375101	Oct4_negative
							D5mTORi	embryo1	2129	183.792	0.0863279	Oct4_negative
							D5mTORi	embryo1	1894	145.675	0.0769137	Oct4_negative
							D5mTORi	embryo1	2001	201.192	0.100546	Oct4_negative
							D5mTORi	embryo1	2523	269.082	0.106652	Oct4_negative
							D5mTORi	embryo1	2453	228.404	0.0931121	Oct4_negative
							D5mTORi	embryo1	1912	92.5176	0.0483879	Oct4_negative
							D5mTORi	embryo1	1046	57.5961	0.0550632	Oct4_negative
							D5mTORi	embryo1	1593	238.859	0.149943	Oct4_negative
							D5mTORi	embryo1	2396	200.722	0.0837736	Oct4_negative
							D5mTORi	embryo1	1357	221.043	0.162891	Oct4_negative
							D5mTORi	embryo1	2800	187.863	0.0670938	Oct4_negative
							D5mTORi	embryo1	1688	197.435	0.116964	Oct4_negative
							D5mTORi	embryo1	3078	666.596	0.216568	Oct4_negative
							D5mTORi	embryo1	1184	60.1843	0.0508313	Oct4_negative
							D5mTORi	embryo1	2416	184.992	0.0765696	Oct4_negative
							D5mTORi	embryo1	1592	97.9059	0.0614987	Oct4_negative
							D5mTORi	embryo1	2386	133.137	0.0557994	Oct4_negative
							D5mTORi	embryo1	2264	193.153	0.0853149	Oct4_negative
							D5mTORi	embryo1	2008	303.973	0.151381	Oct4_negative
							D5mTORi	embryo1	1545	148.482	0.0961051	Oct4_negative
							D5mTORi	embryo1	2731	357.027	0.130731	Oct4_negative
							D5mTORi	embryo1	885	87.7529	0.0991559	Oct4_negative
							D5mTORi	embryo1	2211	178.969	0.0809447	Oct4_negative
							D5mTORi	embryo1	2442	107.89	0.0441811	Oct4_negative
							D5mTORi	embryo1	3781	257.149	0.0680108	Oct4_negative
							D5mTORi	embryo1	2405	181.776	0.0755827	Oct4_negative
							D5mTORi	embryo1	1462	65.2	0.0445964	Oct4_negative
							D5mTORi	embryo1	2615	178.251	0.0681648	Oct4_negative
							D5mTORi	embryo1	2651	213.192	0.0804195	Oct4_negative
							D5mTORi	embryo1	1804	134.902	0.0747794	Oct4_negative
							D5mTORi	embryo1	2557	213.835	0.0836274	Oct4_negative
							D5mTORi	embryo1	1149	26.7804	0.0233076	Oct4_negative
							D5mTORi	embryo1	1924	217.353	0.112969	Oct4_negative
							D5mTORi	embryo1	2022	190.212	0.0940711	Oct4_negative
							D5mTORi	embryo1	2516	165.522	0.0657876	Oct4_negative
							D5mTORi	embryo1	2036	349.765	0.17179	Oct4_negative
							D5mTORi	embryo1	2397	388.188	0.161948	Oct4_negative
							D5mTORi	embryo1	2351	186.329	0.0792554	Oct4_negative
							D5mTORi	embryo1	3003	448.514	0.149355	Oct4_negative
							D5mTORi	embryo1	1353	58.3098	0.0430967	Oct4_negative
							D5mTORi	embryo1	2465	196.776	0.0798282	Oct4_negative
							D5mTORi	embryo1	2247	153.976	0.0685254	Oct4_negative
							D5mTORi	embryo1	2687	189.612	0.0705663	Oct4_negative
							D5mTORi	embryo1	2955	272.106	0.0920832	Oct4_negative
							D5mTORi	embryo1	3147	183.576	0.0583338	Oct4_negative
							D5mTORi	embryo1	2596	202.341	0.0779434	Oct4_negative
							D5mTORi	embryo1	2202	157.435	0.0714965	Oct4_negative
							D5mTORi	embryo1	2263	125.161	0.0553075	Oct4_negative
							D5mTORi	embryo1	2274	152.949	0.0672599	Oct4_negative
							D5mTORi	embryo1	2385	165.957	0.0695836	Oct4_negative
							D5mTORi	embryo1	1363	66.4275	0.0487362	Oct4_negative
							D5mTORi	embryo1	2601	104.671	0.0402424	Oct4_negative
							D5mTORi	embryo1	2393	154.2	0.0644379	Oct4_negative
							D5mTORi	embryo1	2146	132.639	0.0618077	Oct4_negative
							D5mTORi	embryo1	3144	135.698	0.043161	Oct4_negative
							D5mTORi	embryo1	2056	182.808	0.0889143	Oct4_negative
							D5mTORi	embryo1	3081	174.4	0.056605	Oct4_negative
							D5mTORi	embryo1	2652	143.388	0.054068	Oct4_negative
							D5mTORi	embryo1	2386	203.953	0.085479	Oct4_negative
							D5mTORi	embryo1	1970	114.667	0.0582064	Oct4_negative
							D5mTORi	embryo1	3815	451.427	0.11833	Oct4_negative
							D5mTORi	embryo1	1644	22.898	0.0139282	Oct4_negative
							D5mTORi	embryo1	1944	116.38	0.0598665	Oct4_negative
							D5mTORi	embryo1	2422	231.894	0.0957449	Oct4_negative
							D5mTORi	embryo1	1421	30.1765	0.0212361	Oct4_negative
							D5mTORi	embryo1	2090	184.392	0.0882259	Oct4_negative
							D5mTORi	embryo1	1307	72.0706	0.055142	Oct4_negative
							D5mTORi	embryo1	2208	155.745	0.0705367	Oct4_negative
							D5mTORi	embryo1	1388	22.6627	0.0163276	Oct4_negative
							D5mTORi	embryo1	4910	259.51	0.0528533	Oct4_negative
							D5mTORi	embryo1	2402	164.627	0.0685377	Oct4_negative
							D5mTORi	embryo1	2913	179.329	0.0615618	Oct4_negative
							D5mTORi	embryo1	1563	34.2471	0.0219111	Oct4_negative
							D5mTORi	embryo1	2094	78.2588	0.0373729	Oct4_negative
							D5mTORi	embryo1	1421	79.7451	0.056119	Oct4_negative
							D5mTORi	embryo1	1896	90.1412	0.0475428	Oct4_negative
							D5mTORi	embryo1	1433	86.3176	0.0602356	Oct4_negative
							D5mTORi	embryo1	3082	179.584	0.0582688	Oct4_negative
							D5mTORi	embryo1	3991	236.992	0.0593816	Oct4_negative
							D5mTORi	embryo1	2607	106.118	0.0407049	Oct4_negative
							D5mTORi	embryo1	2528	90.8745	0.0359472	Oct4_negative
							D5mTORi	embryo1	2970	135.333	0.0455668	Oct4_negative
							D5mTORi	embryo1	1684	28.5922	0.0169787	Oct4_negative
							D5mTORi	embryo1	2154	37.8314	0.0175633	Oct4_negative
							D5mTORi	embryo1	4857	283.227	0.0583132	Oct4_negative
							D5mTORi	embryo1	2609	115.914	0.0444284	Oct4_negative
							D5mTORi	embryo1	2431	123.337	0.0507352	Oct4_negative
							D5mTORi	embryo1	3830	248.584	0.0649045	Oct4_negative
							D5mTORi	embryo1	2046	75.5569	0.0369291	Oct4_negative
							D5mTORi	embryo1	1642	67.749	0.0412601	Oct4_negative
							D5mTORi	embryo1	2319	46.3451	0.019985	Oct4_negative
							D5mTORi	embryo1	3102	242.29	0.0781077	Oct4_negative
							D5mTORi	embryo1	2861	159.933	0.0559012	Oct4_negative
							D5mTORi	embryo1	2319	73.2	0.0315653	Oct4_negative
							D5mTORi	embryo1	1649	44.5882	0.0270396	Oct4_negative
							D5mTORi	embryo1	1591	56.0667	0.0352399	Oct4_negative
							D5mTORi	embryo1	2406	138.467	0.0575506	Oct4_negative
							D5mTORi	embryo1	3602	165.325	0.0458982	Oct4_negative
							D5mTORi	embryo1	2600	154.102	0.05927	Oct4_negative
							D5mTORi	embryo1	3140	76.149	0.0242513	Oct4_negative
							D5mTORi	embryo1	3001	55.9647	0.0186487	Oct4_negative
							D5mTORi	embryo1	2762	98.9608	0.0358294	Oct4_negative
							D5mTORi	embryo1	4006	174.996	0.0436835	Oct4_negative
							D5mTORi	embryo1	2562	47.2431	0.0184399	Oct4_negative
							D5mTORi	embryo1	3635	164.024	0.0451234	Oct4_negative
							D5mTORi	embryo1	1348	25.2157	0.018706	Oct4_negative
							D5mTORi	embryo1	2906	135.443	0.0466081	Oct4_negative
							D5mTORi	embryo1	2518	63.5176	0.0252254	Oct4_negative
							D5mTORi	embryo1	3808	158.239	0.0415544	Oct4_negative
							D5mTORi	embryo1	3179	198.325	0.0623861	Oct4_negative
							D5mTORi	embryo1	2994	63.5843	0.0212372	Oct4_negative
							D5mTORi	embryo1	1457	31.8706	0.0218741	Oct4_negative
							D5mTORi	embryo1	2267	176.169	0.07771	Oct4_negative
							D5mTORi	embryo1	3795	154.18	0.0406272	Oct4_negative
							D5mTORi	embryo1	3678	240.004	0.0652539	Oct4_negative
							D5mTORi	embryo1	1460	9.21961	0.0063148	Oct4_negative
							D5mTORi	embryo1	2556	83.9961	0.0328623	Oct4_negative
							D5mTORi	embryo1	1922	0.941176	0.00049	Oct4_negative
							D5mTORi	embryo1	2326	6.75686	0.00290493	Oct4_negative
							D5mTORi	embryo1	1246	3.2	0.00256822	Oct4_negative
							D5mTORi	embryo1	1837	2.8	0.00152422	Oct4_negative
							D5mTORi	embryo1	3423	4.62745	0.00135187	Oct4_negative
							D5mTORi	embryo2	1379	26.4157	0.0191557	Oct4_negative
							D5mTORi	embryo2	1624	52.3255	0.0322201	Oct4_negative
							D5mTORi	embryo2	1908	176.537	0.0925248	Oct4_negative
							D5mTORi	embryo2	2279	234.114	0.102727	Oct4_negative
							D5mTORi	embryo2	2575	282.643	0.109764	Oct4_negative
							D5mTORi	embryo2	2185	160.757	0.0735729	Oct4_negative
							D5mTORi	embryo2	2293	177.745	0.0775164	Oct4_negative
							D5mTORi	embryo2	2347	271.357	0.115619	Oct4_negative
							D5mTORi	embryo2	2125	158.682	0.0746741	Oct4_negative
							D5mTORi	embryo2	2240	173.6	0.0775	Oct4_negative
							D5mTORi	embryo2	1586	153.929	0.0970551	Oct4_negative
							D5mTORi	embryo2	1809	83.9961	0.0464323	Oct4_negative
							D5mTORi	embryo2	1968	86.7569	0.0440838	Oct4_negative
							D5mTORi	embryo2	2595	194.51	0.0749556	Oct4_negative
							D5mTORi	embryo2	2808	159.255	0.0567147	Oct4_negative
							D5mTORi	embryo2	2562	172.639	0.0673846	Oct4_negative
							D5mTORi	embryo2	1299	67.7529	0.0521578	Oct4_negative
							D5mTORi	embryo2	3071	165.235	0.053805	Oct4_negative
							D5mTORi	embryo2	2466	194.753	0.0789752	Oct4_negative
							D5mTORi	embryo2	1237	93.6824	0.0757335	Oct4_negative
							D5mTORi	embryo2	2166	151.867	0.0701139	Oct4_negative
							D5mTORi	embryo2	2001	173.055	0.0864842	Oct4_negative
							D5mTORi	embryo2	2256	132.553	0.0587557	Oct4_negative
							D5mTORi	embryo2	1620	83.9176	0.051801	Oct4_negative
							D5mTORi	embryo2	3280	279.643	0.0852571	Oct4_negative
							D5mTORi	embryo2	1621	138.533	0.0854617	Oct4_negative
							D5mTORi	embryo2	2232	217.467	0.0974313	Oct4_negative
							D5mTORi	embryo2	1716	149.973	0.0873966	Oct4_negative
							D5mTORi	embryo2	1257	142.192	0.11312	Oct4_negative
							D5mTORi	embryo2	2895	288.455	0.099639	Oct4_negative
							D5mTORi	embryo2	1343	107.812	0.0802768	Oct4_negative
							D5mTORi	embryo2	1109	57.8902	0.0522004	Oct4_negative
							D5mTORi	embryo2	1761	243.576	0.138317	Oct4_negative
							D5mTORi	embryo2	2797	321.38	0.114902	Oct4_negative
							D5mTORi	embryo2	1841	224.627	0.122014	Oct4_negative
							D5mTORi	embryo2	1253	74.0627	0.0591083	Oct4_negative
							D5mTORi	embryo2	1484	145.349	0.0979441	Oct4_negative
							D5mTORi	embryo2	2169	267.584	0.123368	Oct4_negative
							D5mTORi	embryo2	1228	92.6157	0.0754199	Oct4_negative
							D5mTORi	embryo2	1800	126.333	0.0701852	Oct4_negative
							D5mTORi	embryo2	1533	133.769	0.0872594	Oct4_negative
							D5mTORi	embryo2	1727	137.463	0.0795963	Oct4_negative
							D5mTORi	embryo2	2046	156.592	0.0765358	Oct4_negative
							D5mTORi	embryo2	1375	113.741	0.0827209	Oct4_negative
							D5mTORi	embryo2	1368	79.0078	0.0577543	Oct4_negative
							D5mTORi	embryo2	2274	212.427	0.0934158	Oct4_negative
							D5mTORi	embryo2	1264	103.741	0.0820737	Oct4_negative
							D5mTORi	embryo2	1236	79.2196	0.0640935	Oct4_negative
							D5mTORi	embryo2	1789	78.7922	0.0440426	Oct4_negative
							D5mTORi	embryo2	2126	235.867	0.110944	Oct4_negative
							D5mTORi	embryo2	2307	220.447	0.0955557	Oct4_negative
							D5mTORi	embryo2	3147	332.031	0.105507	Oct4_negative
							D5mTORi	embryo2	3012	286.612	0.0951566	Oct4_negative
							D5mTORi	embryo2	1450	168.557	0.116246	Oct4_negative
							D5mTORi	embryo2	2024	199.161	0.0983996	Oct4_negative
							D5mTORi	embryo2	2235	175.808	0.0786612	Oct4_negative
							D5mTORi	embryo2	1796	166.435	0.09267	Oct4_negative
							D5mTORi	embryo2	2650	286.224	0.108009	Oct4_negative
							D5mTORi	embryo2	1912	158.729	0.0830175	Oct4_negative
							D5mTORi	embryo2	2812	246.298	0.0875882	Oct4_negative
							D5mTORi	embryo2	2165	183.596	0.0848019	Oct4_negative
							D5mTORi	embryo2	1625	183.114	0.112685	Oct4_negative
							D5mTORi	embryo2	3574	265.478	0.0742805	Oct4_negative
							D5mTORi	embryo2	2163	176.608	0.0816495	Oct4_negative
							D5mTORi	embryo2	1222	101.259	0.0828632	Oct4_negative
							D5mTORi	embryo2	1784	135.098	0.0757276	Oct4_negative
							D5mTORi	embryo2	2154	156.906	0.072844	Oct4_negative
							D5mTORi	embryo2	2085	154.173	0.0739437	Oct4_negative
							D5mTORi	embryo2	2220	195.039	0.0878555	Oct4_negative
							D5mTORi	embryo2	1729	140.976	0.0815364	Oct4_negative
							D5mTORi	embryo2	1141	85.102	0.0745854	Oct4_negative
							D5mTORi	embryo2	1956	153.482	0.0784675	Oct4_negative
							D5mTORi	embryo2	1436	152.792	0.106401	Oct4_negative
							D5mTORi	embryo2	3163	247.235	0.0781648	Oct4_negative
							D5mTORi	embryo2	2792	244.765	0.0876664	Oct4_negative
							D5mTORi	embryo2	2130	195.278	0.09168	Oct4_negative
							D5mTORi	embryo2	3660	370.761	0.101301	Oct4_negative
							D5mTORi	embryo2	2347	172.373	0.0734438	Oct4_negative
							D5mTORi	embryo2	2723	164.498	0.0604106	Oct4_negative
							D5mTORi	embryo2	2190	121.522	0.0554893	Oct4_negative
							D5mTORi	embryo2	1965	99.1569	0.0504615	Oct4_negative
							D5mTORi	embryo2	1860	91.0902	0.0489732	Oct4_negative
							D5mTORi	embryo2	1906	115.153	0.060416	Oct4_negative
							D5mTORi	embryo2	1994	114.847	0.0575963	Oct4_negative
							D5mTORi	embryo2	1115	77.0196	0.0690759	Oct4_negative
							D5mTORi	embryo2	1619	41.5373	0.0256561	Oct4_negative
							D5mTORi	embryo2	1589	115.773	0.0728587	Oct4_negative
							D5mTORi	embryo2	2201	149.035	0.0677125	Oct4_negative
							D5mTORi	embryo2	1804	19.3294	0.0107148	Oct4_negative
							D5mTORi	embryo2	2200	143.812	0.065369	Oct4_negative
							D5mTORi	embryo2	2160	208.365	0.0964651	Oct4_negative
							D5mTORi	embryo2	2152	168.792	0.078435	Oct4_negative
							D5mTORi	embryo2	2462	141.106	0.0573135	Oct4_negative
							D5mTORi	embryo2	2080	101.988	0.0490328	Oct4_negative
							D5mTORi	embryo2	1716	93.0941	0.0542507	Oct4_negative
							D5mTORi	embryo2	2329	177.192	0.0760808	Oct4_negative
							D5mTORi	embryo2	3980	258.965	0.0650665	Oct4_negative
							D5mTORi	embryo2	1711	187.329	0.109485	Oct4_negative
							D5mTORi	embryo2	1581	75.8196	0.0479567	Oct4_negative
							D5mTORi	embryo2	2864	201.71	0.0704294	Oct4_negative
							D5mTORi	embryo2	3289	183.486	0.0557879	Oct4_negative
							D5mTORi	embryo2	1417	11.9294	0.00841878	Oct4_negative
							D5mTORi	embryo2	2055	29.6588	0.0144325	Oct4_negative
							D5mTORi	embryo2	1732	112.941	0.0652085	Oct4_negative
							D5mTORi	embryo2	1882	94.0863	0.0499927	Oct4_negative
							D5mTORi	embryo2	889	72.9255	0.0820309	Oct4_negative
							D5mTORi	embryo2	1170	12.0275	0.0102799	Oct4_negative
							D5mTORi	embryo2	2281	10.3373	0.0045319	Oct4_negative
							D5mTORi	embryo2	1649	62.3137	0.0377888	Oct4_negative
							D5mTORi	embryo2	2458	156.192	0.0635444	Oct4_negative
							D5mTORi	embryo2	1732	118.545	0.0684441	Oct4_negative
							D5mTORi	embryo2	1534	68.251	0.0444922	Oct4_negative
							D5mTORi	embryo2	1767	87.1451	0.0493181	Oct4_negative
							D5mTORi	embryo2	1074	33.7059	0.0313835	Oct4_negative
							D5mTORi	embryo2	2024	53.8784	0.0266198	Oct4_negative
							D5mTORi	embryo2	1794	134.886	0.0751874	Oct4_negative
							D5mTORi	embryo2	2069	58.6431	0.0283437	Oct4_negative
							D5mTORi	embryo2	2404	68.3882	0.0284477	Oct4_negative
							D5mTORi	embryo2	3334	71.3333	0.0213957	Oct4_negative
							D5mTORi	embryo2	1256	23.8314	0.018974	Oct4_negative
							D5mTORi	embryo2	2469	193.4	0.0783313	Oct4_negative
							D5mTORi	embryo2	2048	64.9294	0.0317038	Oct4_negative
							D5mTORi	embryo2	1679	33.8667	0.0201707	Oct4_negative
							D5mTORi	embryo2	1595	26.3843	0.0165419	Oct4_negative
							D5mTORi	embryo2	2530	118.675	0.0469069	Oct4_negative
							D5mTORi	embryo2	2417	122.867	0.0508344	Oct4_negative
							D5mTORi	embryo2	2492	49.1569	0.0197259	Oct4_negative
							D5mTORi	embryo2	2021	115.976	0.0573857	Oct4_negative
							D5mTORi	embryo2	2558	38.7725	0.0151574	Oct4_negative
							D5mTORi	embryo2	2522	52.0431	0.0206357	Oct4_negative
							D5mTORi	embryo2	2104	0.811765	0.000386	Oct4_negative
							D5mTORi	embryo2	1100	1.17647	0.00106952	Oct4_negative
							D5mTORi	embryo2	2038	4.53725	0.00222633	Oct4_negative
							D5mTORi	embryo2	2063	18.7804	0.00910344	Oct4_negative
							D5mTORi	embryo2	2071	4.07059	0.00196552	Oct4_negative
							D5mTORi	embryo2	2070	8.19608	0.00395946	Oct4_negative
							D5mTORi	embryo2	2817	87.7608	0.031154	Oct4_negative
							D5mTORi	embryo2	2594	36.702	0.0141488	Oct4_negative
							D5mTORi	embryo2	1675	2.97647	0.001777	Oct4_negative
							D5mTORi	embryo2	2440	9.54902	0.00391353	Oct4_negative
							D5mTORi	embryo2	2695	45.2078	0.0167747	Oct4_negative
							D5mTORi	embryo2	2820	22.5843	0.00800862	Oct4_negative
							D5mTORi	embryo2	2619	11.1373	0.00425248	Oct4_negative
							D5mTORi	embryo2	2609	17.3765	0.0066602	Oct4_negative
							D5mTORi	embryo2	2483	3.62353	0.00145933	Oct4_negative
							D5mTORi	embryo3	1529	2.05882	0.00134652	Oct4_negative
							D5mTORi	embryo3	3301	52.2392	0.0158253	Oct4_negative
							D5mTORi	embryo3	2746	27.3922	0.00997529	Oct4_negative
							D5mTORi	embryo3	3331	37	0.0111078	Oct4_negative
							D5mTORi	embryo3	2047	8.7098	0.00425491	Oct4_negative
							D5mTORi	embryo3	2877	37.8863	0.0131687	Oct4_negative
							D5mTORi	embryo3	3852	17.698	0.00459451	Oct4_negative
							D5mTORi	embryo3	4360	34.3647	0.00788181	Oct4_negative
							D5mTORi	embryo3	2598	89.6275	0.0344986	Oct4_negative
							D5mTORi	embryo3	2095	51.4157	0.0245421	Oct4_negative
							D5mTORi	embryo3	2745	173.678	0.0632708	Oct4_negative
							D5mTORi	embryo3	2909	204.478	0.0702917	Oct4_negative
							D5mTORi	embryo3	1177	111.925	0.0950939	Oct4_negative
							D5mTORi	embryo3	1910	26.8039	0.0140335	Oct4_negative
							D5mTORi	embryo3	3245	303.573	0.0935509	Oct4_negative
							D5mTORi	embryo3	2135	51.651	0.0241925	Oct4_negative
							D5mTORi	embryo3	2031	37.6627	0.0185439	Oct4_negative
							D5mTORi	embryo3	2997	152.843	0.0509987	Oct4_negative
							D5mTORi	embryo3	2964	201.612	0.0680202	Oct4_negative
							D5mTORi	embryo3	2514	61.7804	0.0245745	Oct4_negative
							D5mTORi	embryo3	964	67.9804	0.0705191	Oct4_negative
							D5mTORi	embryo3	2607	153.976	0.0590627	Oct4_negative
							D5mTORi	embryo3	1658	25.0157	0.0150879	Oct4_negative
							D5mTORi	embryo3	2183	144.361	0.0661295	Oct4_negative
							D5mTORi	embryo3	1810	46.1176	0.0254794	Oct4_negative
							D5mTORi	embryo3	2234	185.122	0.0828655	Oct4_negative
							D5mTORi	embryo3	2557	191.553	0.0749132	Oct4_negative
							D5mTORi	embryo3	1954	160.114	0.0819415	Oct4_negative
							D5mTORi	embryo3	2057	116.675	0.0567207	Oct4_negative
							D5mTORi	embryo3	1832	167.239	0.0912878	Oct4_negative
							D5mTORi	embryo3	2006	189.043	0.0942389	Oct4_negative
							D5mTORi	embryo3	2402	127.318	0.0530048	Oct4_negative
							D5mTORi	embryo3	2583	220.118	0.0852178	Oct4_negative
							D5mTORi	embryo3	1550	59.5059	0.0383909	Oct4_negative
							D5mTORi	embryo3	1458	82.8784	0.0568439	Oct4_negative
							D5mTORi	embryo3	2416	154.812	0.0640777	Oct4_negative
							D5mTORi	embryo3	2483	139.294	0.0560991	Oct4_negative
							D5mTORi	embryo3	1922	91.6353	0.0476771	Oct4_negative
							D5mTORi	embryo3	2526	157.522	0.0623601	Oct4_negative
							D5mTORi	embryo3	2070	161.325	0.077935	Oct4_negative
							D5mTORi	embryo3	2505	242.522	0.096815	Oct4_negative
							D5mTORi	embryo3	3778	345.506	0.0914521	Oct4_negative
							D5mTORi	embryo3	1969	85.2863	0.0433145	Oct4_negative
							D5mTORi	embryo3	1602	44.6863	0.0278941	Oct4_negative
							D5mTORi	embryo3	1722	26.0627	0.0151352	Oct4_negative
							D5mTORi	embryo3	2922	253.067	0.0866073	Oct4_negative
							D5mTORi	embryo3	3694	305.675	0.0827489	Oct4_negative
							D5mTORi	embryo3	2624	217.62	0.0829343	Oct4_negative
							D5mTORi	embryo3	1391	103.02	0.0740615	Oct4_negative
							D5mTORi	embryo3	1096	46.0902	0.0420531	Oct4_negative
							D5mTORi	embryo3	1269	87.8314	0.0692131	Oct4_negative
							D5mTORi	embryo3	1355	82.6667	0.0610086	Oct4_negative
							D5mTORi	embryo3	3648	225.667	0.0618604	Oct4_negative
							D5mTORi	embryo3	2525	153.745	0.0608891	Oct4_negative
							D5mTORi	embryo3	2303	147.522	0.0640563	Oct4_negative
							D5mTORi	embryo3	1430	86.7686	0.0606774	Oct4_negative
							D5mTORi	embryo3	3107	222.886	0.0717368	Oct4_negative
							D5mTORi	embryo3	3137	224.855	0.0716783	Oct4_negative
							D5mTORi	embryo3	2738	182.475	0.0666452	Oct4_negative
							D5mTORi	embryo3	1677	77.3176	0.0461047	Oct4_negative
							D5mTORi	embryo3	1594	137.016	0.0859571	Oct4_negative
							D5mTORi	embryo3	2075	44.3333	0.0213655	Oct4_negative
							D5mTORi	embryo3	2556	146.718	0.0574013	Oct4_negative
							D5mTORi	embryo3	1780	124.573	0.0699846	Oct4_negative
							D5mTORi	embryo3	2867	151.075	0.0526943	Oct4_negative
							D5mTORi	embryo3	4162	391.059	0.0939594	Oct4_negative
							D5mTORi	embryo3	2142	33.4588	0.0156204	Oct4_negative
							D5mTORi	embryo3	2437	181.263	0.0743795	Oct4_negative
							D5mTORi	embryo3	2165	192.82	0.0890622	Oct4_negative
							D5mTORi	embryo3	2921	171.698	0.0587806	Oct4_negative
							D5mTORi	embryo3	2966	344.812	0.116255	Oct4_negative
							D5mTORi	embryo3	2492	208.906	0.0838306	Oct4_negative
							D5mTORi	embryo3	2540	235.58	0.0927482	Oct4_negative
							D5mTORi	embryo3	1451	103.373	0.0712423	Oct4_negative
							D5mTORi	embryo3	2667	221.224	0.0829485	Oct4_negative
							D5mTORi	embryo3	1206	18.4824	0.0153253	Oct4_negative
							D5mTORi	embryo3	2814	193.031	0.0685968	Oct4_negative
							D5mTORi	embryo3	2365	129.216	0.0546367	Oct4_negative
							D5mTORi	embryo3	1654	65.7098	0.0397278	Oct4_negative
							D5mTORi	embryo3	1897	98.0157	0.0516688	Oct4_negative
							D5mTORi	embryo3	1431	78.0941	0.0545731	Oct4_negative
							D5mTORi	embryo3	1174	67.4314	0.0574373	Oct4_negative
							D5mTORi	embryo3	3743	115.816	0.0309419	Oct4_negative
							D5mTORi	embryo3	1847	163.275	0.0883998	Oct4_negative
							D5mTORi	embryo3	925	167.439	0.181015	Oct4_negative
							D5mTORi	embryo3	1389	202.051	0.145465	Oct4_negative
							D5mTORi	embryo3	1787	126.506	0.0707923	Oct4_negative
							D5mTORi	embryo3	2178	155.541	0.0714147	Oct4_negative
							D5mTORi	embryo3	869	131.988	0.151885	Oct4_negative
							D5mTORi	embryo3	2478	175.443	0.0708003	Oct4_negative
							D5mTORi	embryo3	1818	90.6392	0.0498566	Oct4_negative
							D5mTORi	embryo3	4406	523.22	0.118752	Oct4_negative
							D5mTORi	embryo3	3057	230.898	0.0755309	Oct4_negative
							D5mTORi	embryo3	1437	90.9176	0.0632691	Oct4_negative
							D5mTORi	embryo3	3127	253.031	0.0809183	Oct4_negative
							D5mTORi	embryo3	1899	276.992	0.145862	Oct4_negative
							D5mTORi	embryo3	1758	94.5882	0.0538045	Oct4_negative
							D5mTORi	embryo3	2006	276.231	0.137703	Oct4_negative
							D5mTORi	embryo3	1983	115.188	0.0580879	Oct4_negative
							D5mTORi	embryo3	2435	182.514	0.0749543	Oct4_negative
							D5mTORi	embryo3	3296	225.847	0.0685216	Oct4_negative
							D5mTORi	embryo3	2880	244.082	0.0847508	Oct4_negative
							D5mTORi	embryo3	2868	187.682	0.0654402	Oct4_negative
							D5mTORi	embryo3	1587	104.957	0.0661354	Oct4_negative
							D5mTORi	embryo3	1934	158.78	0.0820995	Oct4_negative
							D5mTORi	embryo3	1788	112.204	0.0627539	Oct4_negative
							D5mTORi	embryo3	2119	102.133	0.0481988	Oct4_negative
							D5mTORi	embryo3	2484	147.459	0.0593635	Oct4_negative
							D5mTORi	embryo3	2694	324.333	0.120391	Oct4_negative
							D5mTORi	embryo3	2195	117.408	0.0534888	Oct4_negative
							D5mTORi	embryo3	1904	79.4824	0.0417449	Oct4_negative
							D5mTORi	embryo3	2201	153.729	0.0698453	Oct4_negative
							D5mTORi	embryo3	2081	106.663	0.0512555	Oct4_negative
							D5mTORi	embryo3	1599	33.4745	0.0209347	Oct4_negative
							D5mTORi	embryo3	1148	84.5137	0.0736182	Oct4_negative
							D5mTORi	embryo3	4727	1049.95	0.222117	Oct4_negative
							D5mTORi	embryo3	3878	539.318	0.139071	Oct4_negative
							D5mTORi	embryo3	3012	151.012	0.0501367	Oct4_negative
							D5mTORi	embryo3	1988	157.878	0.0794157	Oct4_negative
							D5mTORi	embryo3	994	41.4706	0.0417209	Oct4_negative
							D5mTORi	embryo3	1625	72.3451	0.0445201	Oct4_negative
							D5mTORi	embryo3	2271	151.282	0.0666149	Oct4_negative
							D5mTORi	embryo3	3275	182.949	0.0558623	Oct4_negative
							D5mTORi	embryo3	1205	62.1529	0.0515792	Oct4_negative
							D5mTORi	embryo3	2512	112.043	0.0446032	Oct4_negative
							D5mTORi	embryo3	1532	64.5529	0.0421364	Oct4_negative
							D5mTORi	embryo3	2722	163.031	0.059894	Oct4_negative
							D5mTORi	embryo3	1579	234.498	0.14851	Oct4_negative
							D5mTORi	embryo3	7148	511.153	0.0715099	Oct4_negative
							D5mTORi	embryo3	2623	264.612	0.100881	Oct4_negative
							D5mTORi	embryo3	2146	73.149	0.0340862	Oct4_negative
							D5mTORi	embryo3	2837	67.5922	0.0238252	Oct4_negative
							D5mTORi	embryo3	4991	284.694	0.0570415	Oct4_negative
							D5mTORi	embryo3	5561	617.976	0.111127	Oct4_negative
							D5mTORi	embryo3	1494	66.8078	0.0447174	Oct4_negative
							D5mTORi	embryo3	2462	343.294	0.139437	Oct4_negative
							D5mTORi	embryo3	2162	64.9804	0.0300557	Oct4_negative
							D5mTORi	embryo3	3863	293.953	0.0760945	Oct4_negative
							D5mTORi	embryo3	2021	52	0.0257298	Oct4_negative
							D5mTORi	embryo3	1559	64.3137	0.0412532	Oct4_negative
							D5mTORi	embryo3	2305	89.1059	0.0386577	Oct4_negative
							D5mTORi	embryo3	1505	54.8353	0.0364354	Oct4_negative
							D5mTORi	embryo3	2093	72.5333	0.0346552	Oct4_negative
							D5mTORi	embryo3	1872	44.098	0.0235566	Oct4_negative
							D5mTORi	embryo3	2214	84.7216	0.0382663	Oct4_negative
							D5mTORi	embryo3	3028	250.141	0.0826094	Oct4_negative
							D5mTORi	embryo3	2602	291.682	0.112099	Oct4_negative
							D5mTORi	embryo3	2884	147.902	0.0512836	Oct4_negative
							D5mTORi	embryo3	7477	587.38	0.0785583	Oct4_negative
							D5mTORi	embryo3	1701	79.1686	0.0465424	Oct4_negative
							D5mTORi	embryo3	1217	3.50588	0.00288076	Oct4_negative
							D5mTORi	embryo3	1942	25.6353	0.0132005	Oct4_negative
							D5mTORi	embryo3	3072	98.7608	0.0321487	Oct4_negative
							D5mTORi	embryo3	2543	58.8784	0.0231531	Oct4_negative
							D5mTORi	embryo3	2239	52.3294	0.0233718	Oct4_negative
							D5mTORi	embryo3	3270	45.2667	0.013843	Oct4_negative
							D5mTORi	embryo3	2330	22.3294	0.00958344	Oct4_negative
							D5mTORi	embryo3	3899	78.4275	0.0201148	Oct4_negative
							D5mTORi	embryo3	1711	41.851	0.02446	Oct4_negative
							D5mTORi	embryo3	3560	101.729	0.0285757	Oct4_negative
							D5mTORi	embryo3	2384	63.5765	0.026668	Oct4_negative
							D5mTORi	embryo3	6713	158.616	0.0236281	Oct4_negative
							D5mTORi	embryo3	3919	95.0941	0.0242649	Oct4_negative
							D5mTORi	embryo3	1427	13.4627	0.0094343	Oct4_negative
							D5mTORi	embryo4	6117	296.576	0.048484	Oct4_negative
							D5mTORi	embryo4	3858	115.914	0.030045	Oct4_negative
							D5mTORi	embryo4	1563	16.9412	0.0108389	Oct4_negative
							D5mTORi	embryo4	1852	20.3725	0.0110003	Oct4_negative
							D5mTORi	embryo4	1977	21.0627	0.0106539	Oct4_negative
							D5mTORi	embryo4	1599	88.5098	0.0553532	Oct4_negative
							D5mTORi	embryo4	3866	358.09	0.0926255	Oct4_negative
							D5mTORi	embryo4	2974	53.4039	0.0179569	Oct4_negative
							D5mTORi	embryo4	3697	403.718	0.109201	Oct4_negative
							D5mTORi	embryo4	3337	249.278	0.0747014	Oct4_negative
							D5mTORi	embryo4	3248	275.608	0.0848546	Oct4_negative
							D5mTORi	embryo4	2311	20.9725	0.0090751	Oct4_negative
							D5mTORi	embryo4	1963	19.9373	0.0101565	Oct4_negative
							D5mTORi	embryo4	2443	417.286	0.170809	Oct4_negative
							D5mTORi	embryo4	2513	444.235	0.176775	Oct4_negative
							D5mTORi	embryo4	3866	804.945	0.208211	Oct4_negative
							D5mTORi	embryo4	2042	443.682	0.217278	Oct4_negative
							D5mTORi	embryo4	1695	153.29	0.0904367	Oct4_negative
							D5mTORi	embryo4	1346	72.6275	0.053958	Oct4_negative
							D5mTORi	embryo4	1232	103.812	0.0842628	Oct4_negative
							D5mTORi	embryo4	1883	45.9098	0.0243812	Oct4_negative
							D5mTORi	embryo4	2515	309.255	0.122964	Oct4_negative
							D5mTORi	embryo4	2372	342.114	0.14423	Oct4_negative
							D5mTORi	embryo4	2835	347.078	0.122426	Oct4_negative
							D5mTORi	embryo4	2529	231.42	0.0915064	Oct4_negative
							D5mTORi	embryo4	2255	172.012	0.0762802	Oct4_negative
							D5mTORi	embryo4	2925	325.929	0.111429	Oct4_negative
							D5mTORi	embryo4	1600	96.9216	0.060576	Oct4_negative
							D5mTORi	embryo4	1628	265.565	0.163123	Oct4_negative
							D5mTORi	embryo4	3371	641.827	0.190397	Oct4_negative
							D5mTORi	embryo4	2208	382.322	0.173153	Oct4_negative
							D5mTORi	embryo4	4683	958.075	0.204586	Oct4_negative
							D5mTORi	embryo4	2609	253.6	0.097202	Oct4_negative
							D5mTORi	embryo4	1648	424.643	0.257672	Oct4_negative
							D5mTORi	embryo4	2734	352.075	0.128776	Oct4_negative
							D5mTORi	embryo4	995	272.169	0.273536	Oct4_negative
							D5mTORi	embryo4	1920	393.878	0.205145	Oct4_negative
							D5mTORi	embryo4	1469	140.388	0.0955672	Oct4_negative
							D5mTORi	embryo4	1042	141.945	0.136224	Oct4_negative
							D5mTORi	embryo4	1085	150.298	0.138524	Oct4_negative
							D5mTORi	embryo4	1385	241.663	0.174486	Oct4_negative
							D5mTORi	embryo4	1615	116.792	0.0723171	Oct4_negative
							D5mTORi	embryo4	2101	209.808	0.0998609	Oct4_negative
							D5mTORi	embryo4	3229	402.82	0.124751	Oct4_negative
							D5mTORi	embryo4	2835	240.42	0.0848041	Oct4_negative
							D5mTORi	embryo4	2044	115.949	0.0567265	Oct4_negative
							D5mTORi	embryo4	2232	273.918	0.122723	Oct4_negative
							D5mTORi	embryo4	2138	229.824	0.107495	Oct4_negative
							D5mTORi	embryo4	2182	245.71	0.112608	Oct4_negative
							D5mTORi	embryo4	2394	321.761	0.134403	Oct4_negative
							D5mTORi	embryo4	2403	318.31	0.132464	Oct4_negative
							D5mTORi	embryo4	1778	177.031	0.0995677	Oct4_negative
							D5mTORi	embryo4	1763	140.408	0.0796414	Oct4_negative
							D5mTORi	embryo4	1638	255.549	0.156013	Oct4_negative
							D5mTORi	embryo4	3272	267.427	0.0817321	Oct4_negative
							D5mTORi	embryo4	2069	300.553	0.145265	Oct4_negative
							D5mTORi	embryo4	2278	283.996	0.124669	Oct4_negative
							D5mTORi	embryo4	1046	121.757	0.116402	Oct4_negative
							D5mTORi	embryo4	2051	187.016	0.0911827	Oct4_negative
							D5mTORi	embryo4	1896	210.341	0.110939	Oct4_negative
							D5mTORi	embryo4	2173	385.376	0.177348	Oct4_negative
							D5mTORi	embryo4	1917	365.773	0.190805	Oct4_negative
							D5mTORi	embryo4	1914	360.431	0.188313	Oct4_negative
							D5mTORi	embryo4	2071	219.529	0.106002	Oct4_negative
							D5mTORi	embryo4	1404	202.255	0.144056	Oct4_negative
							D5mTORi	embryo4	1902	294.667	0.154925	Oct4_negative
							D5mTORi	embryo4	1955	193.204	0.0988255	Oct4_negative
							D5mTORi	embryo4	1430	271.824	0.190086	Oct4_negative
							D5mTORi	embryo4	1264	122.992	0.0973039	Oct4_negative
							D5mTORi	embryo4	2000	223.165	0.111582	Oct4_negative
							D5mTORi	embryo4	3105	279.478	0.0900092	Oct4_negative
							D5mTORi	embryo4	2469	217.471	0.0880804	Oct4_negative
							D5mTORi	embryo4	1854	122.031	0.0658206	Oct4_negative
							D5mTORi	embryo4	2663	339.173	0.127365	Oct4_negative
							D5mTORi	embryo4	2252	278.016	0.123453	Oct4_negative
							D5mTORi	embryo4	2449	245.392	0.100201	Oct4_negative
							D5mTORi	embryo4	2467	187.792	0.0761217	Oct4_negative
							D5mTORi	embryo4	2551	234.286	0.091841	Oct4_negative
							D5mTORi	embryo4	2585	339.831	0.131463	Oct4_negative
							D5mTORi	embryo4	1422	184.016	0.129406	Oct4_negative
							D5mTORi	embryo4	3730	310.341	0.0832014	Oct4_negative
							D5mTORi	embryo4	1586	114.259	0.0720421	Oct4_negative
							D5mTORi	embryo4	2200	152.039	0.0691087	Oct4_negative
							D5mTORi	embryo4	2547	87.502	0.0343549	Oct4_negative
							D5mTORi	embryo4	2474	142.604	0.057641	Oct4_negative
							D5mTORi	embryo4	2067	180.698	0.0874204	Oct4_negative
							D5mTORi	embryo4	1990	151.663	0.0762124	Oct4_negative
							D5mTORi	embryo4	1210	55.5961	0.0459472	Oct4_negative
							D5mTORi	embryo4	3847	302.733	0.0786934	Oct4_negative
							D5mTORi	embryo4	2248	236.525	0.105216	Oct4_negative
							D5mTORi	embryo4	1981	163.588	0.0825786	Oct4_negative
							D5mTORi	embryo4	1528	112.039	0.0733241	Oct4_negative
							D5mTORi	embryo4	2237	145.275	0.0649417	Oct4_negative
							D5mTORi	embryo4	2341	118.984	0.0508263	Oct4_negative
							D5mTORi	embryo4	1372	89.8118	0.0654605	Oct4_negative
							D5mTORi	embryo4	2144	98.3843	0.0458882	Oct4_negative
							D5mTORi	embryo4	2389	164.059	0.0686726	Oct4_negative
							D5mTORi	embryo4	2168	215.529	0.0994139	Oct4_negative
							D5mTORi	embryo4	2589	218.941	0.0845659	Oct4_negative
							D5mTORi	embryo4	1425	22.5804	0.0158459	Oct4_negative
							D5mTORi	embryo4	3115	239.596	0.0769169	Oct4_negative
							D5mTORi	embryo4	2957	216.937	0.073364	Oct4_negative
							D5mTORi	embryo4	2271	81.1412	0.0357293	Oct4_negative
							D5mTORi	embryo4	2178	165.294	0.0758926	Oct4_negative
							D5mTORi	embryo4	1630	46.4039	0.0284687	Oct4_negative
							D5mTORi	embryo4	2158	148.424	0.0687783	Oct4_negative
							D5mTORi	embryo4	2322	256.671	0.110539	Oct4_negative
							D5mTORi	embryo4	2831	145.592	0.0514278	Oct4_negative
							D5mTORi	embryo4	3115	145.443	0.0466912	Oct4_negative
							D5mTORi	embryo4	2902	166.114	0.0572411	Oct4_negative
							D5mTORi	embryo4	2578	102.635	0.039812	Oct4_negative
							D5mTORi	embryo4	1863	41.1059	0.0220643	Oct4_negative
							D5mTORi	embryo4	1659	37.4157	0.0225532	Oct4_negative
							D5mTORi	embryo4	2254	164.475	0.0729701	Oct4_negative
							D5mTORi	embryo4	2173	51.1451	0.0235366	Oct4_negative
							D5mTORi	embryo4	2216	152.796	0.0689513	Oct4_negative
							D5mTORi	embryo4	2674	223.992	0.0837667	Oct4_negative
							D5mTORi	embryo4	2219	99.3451	0.0447702	Oct4_negative
							D5mTORi	embryo4	1612	25.9294	0.0160852	Oct4_negative
							D5mTORi	embryo4	2817	199.969	0.0709864	Oct4_negative
							D5mTORi	embryo4	2740	126.553	0.0461872	Oct4_negative
							D5mTORi	embryo4	1776	86.8353	0.0488937	Oct4_negative
							D5mTORi	embryo4	1888	48.1373	0.0254964	Oct4_negative
							D5mTORi	embryo4	1802	26.3333	0.0146134	Oct4_negative
							D5mTORi	embryo4	2455	161.129	0.0656332	Oct4_negative
							D5mTORi	embryo4	2211	128.663	0.0581921	Oct4_negative
							D5mTORi	embryo4	2884	190.988	0.0662234	Oct4_negative
							D5mTORi	embryo4	2377	100.612	0.0423272	Oct4_negative
							D5mTORi	embryo4	2584	193.678	0.074953	Oct4_negative
							D5mTORi	embryo4	1661	27.9961	0.016855	Oct4_negative
							D5mTORi	embryo4	2058	73.8667	0.0358925	Oct4_negative
							D5mTORi	embryo4	1378	20.1608	0.0146305	Oct4_negative
							D5mTORi	embryo4	2336	159.231	0.0681641	Oct4_negative
							D5mTORi	embryo4	1423	85.4588	0.0600554	Oct4_negative
							D5mTORi	embryo4	2335	131.306	0.0562338	Oct4_negative
							D5mTORi	embryo4	1829	26.5098	0.0144942	Oct4_negative
							D5mTORi	embryo4	2237	42.9529	0.0192011	Oct4_negative
							D5mTORi	embryo4	3013	130.137	0.0431919	Oct4_negative
							D5mTORi	embryo4	3072	165.447	0.0538565	Oct4_negative
							D5mTORi	embryo4	1843	79.3961	0.0430798	Oct4_negative
							D5mTORi	embryo4	1358	52.1216	0.0383811	Oct4_negative
							D5mTORi	embryo4	2734	92.9294	0.0339903	Oct4_negative
							D5mTORi	embryo4	3056	138.792	0.0454163	Oct4_negative
							D5mTORi	embryo4	2747	64.0196	0.0233053	Oct4_negative
							D5mTORi	embryo4	2736	118.247	0.043219	Oct4_negative
							D5mTORi	embryo4	2714	45.6039	0.0168032	Oct4_negative
							D5mTORi	embryo4	1677	27.2745	0.0162639	Oct4_negative
							D5mTORi	embryo4	2476	172.18	0.0695397	Oct4_negative
							D5mTORi	embryo4	1845	20.5961	0.0111632	Oct4_negative
							D5mTORi	embryo4	3011	100.024	0.0332194	Oct4_negative
							D5mTORi	embryo4	2644	44.6353	0.0168817	Oct4_negative
							D5mTORi	embryo4	1834	27.2314	0.0148481	Oct4_negative
							D5mTORi	embryo4	2796	64.8941	0.0232096	Oct4_negative
							D5mTORi	embryo4	2466	38.8039	0.0157356	Oct4_negative
							D5mTORi	embryo4	2722	108.988	0.0400398	Oct4_negative
							D5mTORi	embryo4	2593	164.769	0.0635436	Oct4_negative
							D5mTORi	embryo4	1728	24.8275	0.0143677	Oct4_negative
							D5mTORi	embryo4	2761	134.318	0.0486482	Oct4_negative
							D5mTORi	embryo4	2463	104.392	0.0423841	Oct4_negative
							D5mTORi	embryo4	1936	33.0078	0.0170495	Oct4_negative
							D5mTORi	embryo4	1394	22.4235	0.0160857	Oct4_negative
							D5mTORi	embryo4	2338	111.11	0.0475234	Oct4_negative
							D5mTORi	embryo4	1488	10.5569	0.00709467	Oct4_negative
							D5mTORi	embryo4	2692	21.8196	0.00810535	Oct4_negative
							D5mTORi	embryo4	3167	36	0.0113672	Oct4_negative
							D5mTORi	embryo4	2863	30.8784	0.0107853	Oct4_negative
							D5mTORi	embryo4	3392	84.5137	0.0249156	Oct4_negative
							D5mTORi	embryo4	2488	9.79216	0.00393575	Oct4_negative
							D5mTORi	embryo4	2175	9.44706	0.00434348	Oct4_negative
							D5mTORi	embryo4	3123	58.7451	0.0188105	Oct4_negative
							D5mTORi	embryo4	3007	39.4824	0.0131301	Oct4_negative
							D5mTORi	embryo4	2892	67.4863	0.0233355	Oct4_negative
							D5mTORi	embryo4	1891	3.04706	0.00161135	Oct4_negative
							D5mTORi	embryo4	1762	3.31765	0.00188289	Oct4_negative
							D5mTORi	embryo4	1696	4.1098	0.00242323	Oct4_negative
							D5mTORi	embryo4	2389	10.0627	0.00421212	Oct4_negative
							D5mTORi	embryo4	1660	1.63529	0.000985	Oct4_negative
							D5mTORi	embryo5	2718	11.8745	0.00436884	Oct4_negative
							D5mTORi	embryo5	2790	12.1882	0.00436854	Oct4_negative
							D5mTORi	embryo5	2511	20.0392	0.00798057	Oct4_negative
							D5mTORi	embryo5	3052	3.50588	0.00114872	Oct4_negative
							D5mTORi	embryo5	1980	11.6118	0.00586453	Oct4_negative
							D5mTORi	embryo5	2928	32.6078	0.0111366	Oct4_negative
							D5mTORi	embryo5	2018	15.6275	0.00774403	Oct4_negative
							D5mTORi	embryo5	1855	2.1451	0.00115639	Oct4_negative
							D5mTORi	embryo5	1544	2.03922	0.00132074	Oct4_negative
							D5mTORi	embryo5	1678	5.94902	0.0035453	Oct4_negative
							D5mTORi	embryo5	3020	9.94902	0.00329438	Oct4_negative
							D5mTORi	embryo5	2572	111.706	0.0434315	Oct4_negative
							D5mTORi	embryo5	3611	227.467	0.0629927	Oct4_negative
							D5mTORi	embryo5	2270	89.8157	0.0395664	Oct4_negative
							D5mTORi	embryo5	3029	64.6	0.0213272	Oct4_negative
							D5mTORi	embryo5	3823	198.816	0.0520052	Oct4_negative
							D5mTORi	embryo5	3605	215	0.0596394	Oct4_negative
							D5mTORi	embryo5	4041	314.184	0.0777492	Oct4_negative
							D5mTORi	embryo5	1244	39.0588	0.0313978	Oct4_negative
							D5mTORi	embryo5	1837	100.259	0.0545775	Oct4_negative
							D5mTORi	embryo5	2936	292.243	0.0995379	Oct4_negative
							D5mTORi	embryo5	1320	31.3451	0.0237463	Oct4_negative
							D5mTORi	embryo5	2589	162.867	0.0629072	Oct4_negative
							D5mTORi	embryo5	1560	65.3059	0.0418627	Oct4_negative
							D5mTORi	embryo5	3380	260.31	0.0770147	Oct4_negative
							D5mTORi	embryo5	2838	151.902	0.0535243	Oct4_negative
							D5mTORi	embryo5	1971	37.6157	0.0190846	Oct4_negative
							D5mTORi	embryo5	2218	175.953	0.0793296	Oct4_negative
							D5mTORi	embryo5	1586	78.4745	0.0494795	Oct4_negative
							D5mTORi	embryo5	1910	173.812	0.0910009	Oct4_negative
							D5mTORi	embryo5	1881	101.635	0.0540326	Oct4_negative
							D5mTORi	embryo5	2431	85.902	0.0353361	Oct4_negative
							D5mTORi	embryo5	3001	160.769	0.0535717	Oct4_negative
							D5mTORi	embryo5	2050	129.227	0.0630378	Oct4_negative
							D5mTORi	embryo5	1362	50.9373	0.0373989	Oct4_negative
							D5mTORi	embryo5	2958	143.933	0.048659	Oct4_negative
							D5mTORi	embryo5	2189	83.7726	0.0382698	Oct4_negative
							D5mTORi	embryo5	2222	160.051	0.0720301	Oct4_negative
							D5mTORi	embryo5	2028	107.859	0.0531848	Oct4_negative
							D5mTORi	embryo5	1253	56.4784	0.0450746	Oct4_negative
							D5mTORi	embryo5	1778	100.573	0.056565	Oct4_negative
							D5mTORi	embryo5	1354	26.7412	0.0197498	Oct4_negative
							D5mTORi	embryo5	3030	277.988	0.0917453	Oct4_negative
							D5mTORi	embryo5	2435	201.478	0.0827427	Oct4_negative
							D5mTORi	embryo5	2474	175.545	0.070956	Oct4_negative
							D5mTORi	embryo5	2249	219.996	0.0978195	Oct4_negative
							D5mTORi	embryo5	1282	59.0118	0.046031	Oct4_negative
							D5mTORi	embryo5	1276	92.2078	0.0722632	Oct4_negative
							D5mTORi	embryo5	577	34.5451	0.0598702	Oct4_negative
							D5mTORi	embryo5	3206	245.486	0.0765709	Oct4_negative
							D5mTORi	embryo5	1501	108.153	0.0720539	Oct4_negative
							D5mTORi	embryo5	1548	131.098	0.0846887	Oct4_negative
							D5mTORi	embryo5	2233	168.545	0.0754792	Oct4_negative
							D5mTORi	embryo5	1871	127.035	0.067897	Oct4_negative
							D5mTORi	embryo5	2230	177.239	0.0794795	Oct4_negative
							D5mTORi	embryo5	548	43.6784	0.0797052	Oct4_negative
							D5mTORi	embryo5	2071	203.475	0.0982494	Oct4_negative
							D5mTORi	embryo5	2587	100.914	0.039008	Oct4_negative
							D5mTORi	embryo5	2666	149.114	0.0559316	Oct4_negative
							D5mTORi	embryo5	4213	180.51	0.0428459	Oct4_negative
							D5mTORi	embryo5	2576	172.596	0.0670016	Oct4_negative
							D5mTORi	embryo5	1308	69.6314	0.053235	Oct4_negative
							D5mTORi	embryo5	2203	95.1294	0.0431818	Oct4_negative
							D5mTORi	embryo5	1306	54.5412	0.041762	Oct4_negative
							D5mTORi	embryo5	1639	81	0.0494204	Oct4_negative
							D5mTORi	embryo5	2369	105.282	0.0444417	Oct4_negative
							D5mTORi	embryo5	1676	89.2549	0.0532547	Oct4_negative
							D5mTORi	embryo5	887	12.6	0.0142052	Oct4_negative
							D5mTORi	embryo5	2027	134.973	0.0665873	Oct4_negative
							D5mTORi	embryo5	1812	149.659	0.0825932	Oct4_negative
							D5mTORi	embryo5	2080	146.22	0.0702979	Oct4_negative
							D5mTORi	embryo5	2169	213.231	0.0983086	Oct4_negative
							D5mTORi	embryo5	1093	75.1922	0.0687943	Oct4_negative
							D5mTORi	embryo5	1019	68.8157	0.0675326	Oct4_negative
							D5mTORi	embryo5	2591	219.306	0.0846414	Oct4_negative
							D5mTORi	embryo5	2268	153.604	0.0677266	Oct4_negative
							D5mTORi	embryo5	1774	140.173	0.079015	Oct4_negative
							D5mTORi	embryo5	2575	136.31	0.0529358	Oct4_negative
							D5mTORi	embryo5	2915	259.875	0.0891508	Oct4_negative
							D5mTORi	embryo5	1974	135.78	0.0687844	Oct4_negative
							D5mTORi	embryo5	1529	128.675	0.084156	Oct4_negative
							D5mTORi	embryo5	1548	101.067	0.0652885	Oct4_negative
							D5mTORi	embryo5	2688	175.376	0.0652442	Oct4_negative
							D5mTORi	embryo5	2491	104.42	0.0419188	Oct4_negative
							D5mTORi	embryo5	2780	124.102	0.044641	Oct4_negative
							D5mTORi	embryo5	1811	115.82	0.0639534	Oct4_negative
							D5mTORi	embryo5	1902	75.7804	0.0398425	Oct4_negative
							D5mTORi	embryo5	2036	103.459	0.0508147	Oct4_negative
							D5mTORi	embryo5	2118	130.325	0.0615323	Oct4_negative
							D5mTORi	embryo5	2014	80.4549	0.0399478	Oct4_negative
							D5mTORi	embryo5	3217	125.565	0.0390316	Oct4_negative
							D5mTORi	embryo5	2865	127.169	0.044387	Oct4_negative
							D5mTORi	embryo5	2716	156.847	0.0577493	Oct4_negative
							D5mTORi	embryo5	2681	161.071	0.0600786	Oct4_negative
							D5mTORi	embryo5	1441	84.8353	0.0588725	Oct4_negative
							D5mTORi	embryo5	2782	169.333	0.0608675	Oct4_negative
							D5mTORi	embryo5	1240	90.3647	0.0728748	Oct4_negative
							D5mTORi	embryo5	2635	121.341	0.0460498	Oct4_negative
							D5mTORi	embryo5	2286	144.875	0.0633747	Oct4_negative
							D5mTORi	embryo5	2155	160.518	0.0744861	Oct4_negative
							D5mTORi	embryo5	2265	149.816	0.0661438	Oct4_negative
							D5mTORi	embryo5	1873	126.722	0.067657	Oct4_negative
							D5mTORi	embryo5	1565	93.7961	0.0599336	Oct4_negative
							D5mTORi	embryo5	2378	162.51	0.0683389	Oct4_negative
							D5mTORi	embryo5	1485	90.0275	0.0606245	Oct4_negative
							D5mTORi	embryo5	1259	47.4784	0.0377112	Oct4_negative
							D5mTORi	embryo5	2501	82.0353	0.032801	Oct4_negative
							D5mTORi	embryo5	961	59.0314	0.061427	Oct4_negative
							D5mTORi	embryo5	3669	241.263	0.0657571	Oct4_negative
							D5mTORi	embryo5	2557	97.1882	0.0380087	Oct4_negative
							D5mTORi	embryo5	2383	175.969	0.0738433	Oct4_negative
							D5mTORi	embryo5	2462	187.973	0.0763495	Oct4_negative
							D5mTORi	embryo5	1701	28.051	0.0164909	Oct4_negative
							D5mTORi	embryo5	4282	211.353	0.0493585	Oct4_negative
							D5mTORi	embryo5	2264	92.7137	0.0409513	Oct4_negative
							D5mTORi	embryo5	1841	44.0902	0.023949	Oct4_negative
							D5mTORi	embryo5	2860	160.027	0.0559537	Oct4_negative
							D5mTORi	embryo5	1954	68.149	0.0348767	Oct4_negative
							D5mTORi	embryo5	1636	25.1647	0.0153819	Oct4_negative
							D5mTORi	embryo5	1402	43.6627	0.0311432	Oct4_negative
							D5mTORi	embryo5	2239	142.102	0.0634667	Oct4_negative
							D5mTORi	embryo5	1727	49.3176	0.0285568	Oct4_negative
							D5mTORi	embryo5	2015	81.0667	0.0402316	Oct4_negative
							D5mTORi	embryo5	2217	97.051	0.0437758	Oct4_negative
							D5mTORi	embryo5	2197	69.102	0.0314529	Oct4_negative
							D5mTORi	embryo5	2590	125.714	0.0485381	Oct4_negative
							D5mTORi	embryo5	1085	48.0902	0.0443228	Oct4_negative
							D5mTORi	embryo5	1839	55.8824	0.0303874	Oct4_negative
							D5mTORi	embryo5	1162	74.6471	0.0642402	Oct4_negative
							D5mTORi	embryo5	1258	55.5843	0.0441847	Oct4_negative
							D5mTORi	embryo5	2299	117.843	0.0512584	Oct4_negative
							D5mTORi	embryo5	2616	174.663	0.0667671	Oct4_negative
							D5mTORi	embryo5	1831	93.5294	0.0510811	Oct4_negative
							D5mTORi	embryo5	2112	97.7451	0.0462808	Oct4_negative
							D5mTORi	embryo5	1626	27.3216	0.0168029	Oct4_negative
							D5mTORi	embryo5	3014	95.2745	0.0316107	Oct4_negative
							D5mTORi	embryo5	1439	43.2627	0.0300645	Oct4_negative
							D5mTORi	embryo5	2816	87.7647	0.0311664	Oct4_negative
							D5mTORi	embryo5	1505	54.4627	0.0361879	Oct4_negative
							D5mTORi	embryo5	1984	22.3725	0.0112765	Oct4_negative
							D5mTORi	embryo5	2904	145.565	0.0501256	Oct4_negative
							D5mTORi	embryo5	2516	79.2275	0.0314894	Oct4_negative
							D5mTORi	embryo5	1992	73.1882	0.0367411	Oct4_negative
							D5mTORi	embryo5	1934	20.4588	0.0105785	Oct4_negative
							D5mTORi	embryo5	2030	25.6039	0.0126128	Oct4_negative
							D5mTORi	embryo5	2844	89.2863	0.0313946	Oct4_negative
							D5mTORi	embryo5	1385	10.9647	0.00791675	Oct4_negative
							D5mTORi	embryo5	1965	19.6706	0.0100105	Oct4_negative
							D5mTORi	embryo5	2530	67.7686	0.026786	Oct4_negative
							D5mTORi	embryo5	2553	92.2902	0.0361497	Oct4_negative
							D5mTORi	embryo5	2497	51.8863	0.0207794	Oct4_negative
							D5mTORi	embryo5	1274	16.8549	0.0132299	Oct4_negative
							D5mTORi	embryo5	1850	22.5765	0.0122035	Oct4_negative
							D5mTORi	embryo5	2424	70.7608	0.0291917	Oct4_negative
							D5mTORi	embryo5	1631	30.2118	0.0185235	Oct4_negative
							D5mTORi	embryo5	1439	12.0157	0.00835003	Oct4_negative
							D5mTORi	embryo5	2470	69.2118	0.028021	Oct4_negative
							D5mTORi	embryo5	1984	22.051	0.0111144	Oct4_negative
							D5mTORi	embryo5	2267	90.7412	0.040027	Oct4_negative
							D5mTORi	embryo5	2016	25.8	0.0127976	Oct4_negative
							D5mTORi	embryo5	1659	47.0157	0.0283398	Oct4_negative
							D5mTORi	embryo5	2748	137.58	0.0500656	Oct4_negative
							D5mTORi	embryo5	3095	134.953	0.0436035	Oct4_negative
							D5mTORi	embryo5	2653	123.424	0.0465223	Oct4_negative
							D5mTORi	embryo5	3104	56.7804	0.0182927	Oct4_negative
							D5mTORi	embryo5	3273	101.557	0.0310287	Oct4_negative
							D5mTORi	embryo5	1238	14.6863	0.0118629	Oct4_negative
							D5mTORi	embryo5	2310	49.1098	0.0212597	Oct4_negative
							D5mTORi	embryo5	2624	33.5608	0.0127899	Oct4_negative
							D5mTORi	embryo5	2070	60.8235	0.0293833	Oct4_negative
							D5mTORi	embryo5	2341	21.5098	0.0091883	Oct4_negative
							D5mTORi	embryo5	2770	32.6353	0.0117817	Oct4_negative
							D5mTORi	embryo5	971	9.73726	0.0100281	Oct4_negative
							D5mTORi	embryo5	2345	108.125	0.046109	Oct4_negative
							D5mTORi	embryo5	2875	42.0902	0.0146401	Oct4_negative
							D5mTORi	embryo5	2851	40	0.0140302	Oct4_negative
							D5mTORi	embryo5	1008	24.3804	0.0241869	Oct4_negative
							D5mTORi	embryo5	3016	63.5922	0.0210849	Oct4_negative
							D5mTORi	embryo5	1475	15.2667	0.0103503	Oct4_negative
							D5mTORi	embryo5	1786	16.3647	0.00916277	Oct4_negative
							D5mTORi	embryo5	2864	51.2235	0.0178853	Oct4_negative
							D5mTORi	embryo5	2616	50.1529	0.0191716	Oct4_negative
							D5mTORi	embryo5	1564	11.4471	0.00731909	Oct4_negative
							D5mTORi	embryo5	3438	60.9608	0.0177315	Oct4_negative
							D5mTORi	embryo5	2212	19.7412	0.00892458	Oct4_negative
							D5mTORi	embryo5	1905	18.6314	0.00978025	Oct4_negative
							D5mTORi	embryo5	1052	19.502	0.018538	Oct4_negative
							D5mTORi	embryo5	2188	22.851	0.0104438	Oct4_negative
							D5mTORi	embryo5	2846	100.667	0.0353713	Oct4_negative
							D5mTORi	embryo5	2696	71.5255	0.0265302	Oct4_negative
							D5mTORi	embryo5	2661	86.3137	0.0324366	Oct4_negative
							D5mTORi	embryo5	2038	18.7176	0.00918432	Oct4_negative
							D5mTORi	embryo5	2500	2.17647	0.000871	Oct4_negative
							D5mTORi	embryo5	1387	3.96471	0.00285848	Oct4_negative
							D5mTORi	embryo5	4234	13.6078	0.00321395	Oct4_negative
							D5mTORi	embryo5	1766	18.4784	0.0104634	Oct4_negative
							D5mTORi	embryo5	1824	15.4078	0.00844728	Oct4_negative
							D5mTORi	embryo5	2554	2.61176	0.00102262	Oct4_negative
							D5mTORi	embryo5	796	9.56471	0.012016	Oct4_negative
							D5mTORi	embryo5	2713	3.82745	0.00141078	Oct4_negative
							D5mTORi	embryo5	3349	84.4078	0.0252039	Oct4_negative
							D5mTORi	embryo5	3560	53.9176	0.0151454	Oct4_negative
							D5mTORi	embryo5	3195	13.149	0.0041155	Oct4_negative
							D5mTORi	embryo5	2757	5.03137	0.00182494	Oct4_negative
							D5mTORi	embryo5	814	7.96471	0.00978465	Oct4_negative
							D5mTORi	embryo5	2648	29.6235	0.0111871	Oct4_negative
							D5mTORi	embryo5	2714	7.78039	0.00286676	Oct4_negative
							D5mTORi+c	embryo1	2086	94.4706	0.0452879	Oct4_negative
							D5mTORi+c	embryo1	1399	58.9961	0.0421702	Oct4_negative
							D5mTORi+c	embryo1	3138	95.4667	0.0304228	Oct4_negative
							D5mTORi+c	embryo1	2038	64.9451	0.0318671	Oct4_negative
							D5mTORi+c	embryo1	1346	37.6392	0.0279638	Oct4_negative
							D5mTORi+c	embryo1	2815	143.059	0.0508202	Oct4_negative
							D5mTORi+c	embryo1	1398	89.8196	0.0642486	Oct4_negative
							D5mTORi+c	embryo1	2509	117.314	0.0467572	Oct4_negative
							D5mTORi+c	embryo1	2057	84.0078	0.04084	Oct4_negative
							D5mTORi+c	embryo1	4074	190.827	0.0468403	Oct4_negative
							D5mTORi+c	embryo1	2588	87.5804	0.033841	Oct4_negative
							D5mTORi+c	embryo1	2398	85.0745	0.0354773	Oct4_negative
							D5mTORi+c	embryo1	1835	62.3569	0.0339819	Oct4_negative
							D5mTORi+c	embryo1	2293	119.145	0.0519604	Oct4_negative
							D5mTORi+c	embryo1	2200	133.047	0.0604759	Oct4_negative
							D5mTORi+c	embryo1	1460	50.7686	0.034773	Oct4_negative
							D5mTORi+c	embryo1	2024	110.004	0.0543498	Oct4_negative
							D5mTORi+c	embryo1	1871	94.7686	0.0506513	Oct4_negative
							D5mTORi+c	embryo1	1746	106.569	0.0610359	Oct4_negative
							D5mTORi+c	embryo1	1879	90.3726	0.0480961	Oct4_negative
							D5mTORi+c	embryo1	1591	59.9843	0.0377023	Oct4_negative
							D5mTORi+c	embryo1	1613	139.992	0.0867899	Oct4_negative
							D5mTORi+c	embryo1	1700	59.0706	0.0347474	Oct4_negative
							D5mTORi+c	embryo1	2191	95.7647	0.0437082	Oct4_negative
							D5mTORi+c	embryo1	1581	43.1922	0.0273195	Oct4_negative
							D5mTORi+c	embryo1	2152	100.882	0.0468784	Oct4_negative
							D5mTORi+c	embryo1	2298	98.4235	0.0428301	Oct4_negative
							D5mTORi+c	embryo1	1885	83.7647	0.0444375	Oct4_negative
							D5mTORi+c	embryo1	1715	52.5843	0.0306614	Oct4_negative
							D5mTORi+c	embryo1	2594	113.318	0.0436845	Oct4_negative
							D5mTORi+c	embryo1	1507	36.8863	0.0244766	Oct4_negative
							D5mTORi+c	embryo1	1652	80.1176	0.0484974	Oct4_negative
							D5mTORi+c	embryo1	1514	99.851	0.0659518	Oct4_negative
							D5mTORi+c	embryo1	1922	55.6431	0.0289506	Oct4_negative
							D5mTORi+c	embryo1	2790	60.1765	0.0215686	Oct4_negative
							D5mTORi+c	embryo1	1631	37.302	0.0228706	Oct4_negative
							D5mTORi+c	embryo1	2638	136.239	0.0516449	Oct4_negative
							D5mTORi+c	embryo1	1656	78.8706	0.0476272	Oct4_negative
							D5mTORi+c	embryo1	2165	119.91	0.0553856	Oct4_negative
							D5mTORi+c	embryo1	2264	111.812	0.0493868	Oct4_negative
							D5mTORi+c	embryo1	1402	43.8627	0.0312858	Oct4_negative
							D5mTORi+c	embryo1	2610	142.565	0.0546225	Oct4_negative
							D5mTORi+c	embryo1	2198	104.953	0.0477493	Oct4_negative
							D5mTORi+c	embryo1	1146	42.1098	0.036745	Oct4_negative
							D5mTORi+c	embryo1	2214	35.7059	0.0161273	Oct4_negative
							D5mTORi+c	embryo1	1864	124.522	0.0668034	Oct4_negative
							D5mTORi+c	embryo1	2645	96.8902	0.0366315	Oct4_negative
							D5mTORi+c	embryo1	1822	137.992	0.0757366	Oct4_negative
							D5mTORi+c	embryo1	2275	158.58	0.0697057	Oct4_negative
							D5mTORi+c	embryo1	1767	151.761	0.0858861	Oct4_negative
							D5mTORi+c	embryo1	2462	120.169	0.0488094	Oct4_negative
							D5mTORi+c	embryo1	2419	133.329	0.0551176	Oct4_negative
							D5mTORi+c	embryo1	2223	138.157	0.0621488	Oct4_negative
							D5mTORi+c	embryo1	2808	229.776	0.0818292	Oct4_negative
							D5mTORi+c	embryo1	2028	135.643	0.0668852	Oct4_negative
							D5mTORi+c	embryo1	1529	32.7569	0.0214237	Oct4_negative
							D5mTORi+c	embryo1	2343	134.333	0.0573339	Oct4_negative
							D5mTORi+c	embryo1	2457	81.5647	0.0331969	Oct4_negative
							D5mTORi+c	embryo1	2684	238.757	0.0889556	Oct4_negative
							D5mTORi+c	embryo1	2863	160.086	0.0559156	Oct4_negative
							D5mTORi+c	embryo1	1412	40.9176	0.0289785	Oct4_negative
							D5mTORi+c	embryo1	2309	194.725	0.0843333	Oct4_negative
							D5mTORi+c	embryo1	1531	65.7647	0.0429554	Oct4_negative
							D5mTORi+c	embryo1	2841	228.675	0.0804909	Oct4_negative
							D5mTORi+c	embryo1	2601	183.918	0.0707104	Oct4_negative
							D5mTORi+c	embryo1	1913	81.7412	0.0427293	Oct4_negative
							D5mTORi+c	embryo1	1605	129.263	0.0805375	Oct4_negative
							D5mTORi+c	embryo1	2676	211.267	0.0789487	Oct4_negative
							D5mTORi+c	embryo1	2146	126.624	0.0590044	Oct4_negative
							D5mTORi+c	embryo1	2353	128.651	0.0546753	Oct4_negative
							D5mTORi+c	embryo1	1763	42.4235	0.0240633	Oct4_negative
							D5mTORi+c	embryo1	1682	141.859	0.0843394	Oct4_negative
							D5mTORi+c	embryo1	2604	218.051	0.0837369	Oct4_negative
							D5mTORi+c	embryo1	2744	181.09	0.065995	Oct4_negative
							D5mTORi+c	embryo1	2629	280.043	0.106521	Oct4_negative
							D5mTORi+c	embryo1	1653	221.863	0.134218	Oct4_negative
							D5mTORi+c	embryo1	2123	211.145	0.099456	Oct4_negative
							D5mTORi+c	embryo1	2168	289.282	0.133433	Oct4_negative
							D5mTORi+c	embryo1	2380	111.988	0.0470539	Oct4_negative
							D5mTORi+c	embryo1	2245	218.341	0.0972567	Oct4_negative
							D5mTORi+c	embryo1	1943	258.686	0.133138	Oct4_negative
							D5mTORi+c	embryo1	2490	51.0588	0.0205056	Oct4_negative
							D5mTORi+c	embryo1	1978	8.01961	0.0040544	Oct4_negative
							D5mTORi+c	embryo1	2671	7.51765	0.00281454	Oct4_negative
							D5mTORi+c	embryo1	2100	27.0078	0.0128609	Oct4_negative
							D5mTORi+c	embryo1	2458	6.55294	0.00266597	Oct4_negative
							D5mTORi+c	embryo1	2281	5.5098	0.00241552	Oct4_negative
							D5mTORi+c	embryo1	2398	8.62353	0.00359613	Oct4_negative
							D5mTORi+c	embryo1	2170	17.1725	0.00791362	Oct4_negative
							D5mTORi+c	embryo1	2147	11.4706	0.00534261	Oct4_negative
							D5mTORi+c	embryo1	2131	10.8745	0.00510301	Oct4_negative
							D5mTORi+c	embryo1	2995	56.498	0.0188641	Oct4_negative
							D5mTORi+c	embryo1	2577	53.898	0.020915	Oct4_negative
							D5mTORi+c	embryo1	1773	11.9216	0.00672395	Oct4_negative
							D5mTORi+c	embryo1	1576	1.98039	0.00125659	Oct4_negative
							D5mTORi+c	embryo1	1743	2.22353	0.00127569	Oct4_negative
							D5mTORi+c	embryo1	1528	5.03137	0.00329278	Oct4_negative
							D5mTORi+c	embryo1	3224	34.9216	0.0108318	Oct4_negative
							D5mTORi+c	embryo1	2701	32.0824	0.011878	Oct4_negative
							D5mTORi+c	embryo1	1409	5.47843	0.00388817	Oct4_negative
							D5mTORi+c	embryo1	2297	14.3608	0.00625197	Oct4_negative
							D5mTORi+c	embryo1	2681	17.8471	0.00665687	Oct4_negative
							D5mTORi+c	embryo2	5344	20.8784	0.00390689	Oct4_negative
							D5mTORi+c	embryo2	2275	0.952941	0.000419	Oct4_negative
							D5mTORi+c	embryo2	1684	0.647059	0.000384	Oct4_negative
							D5mTORi+c	embryo2	2722	0.764706	0.000281	Oct4_negative
							D5mTORi+c	embryo2	2399	186.914	0.0779132	Oct4_negative
							D5mTORi+c	embryo2	2939	228.329	0.0776895	Oct4_negative
							D5mTORi+c	embryo2	4268	94.4863	0.0221383	Oct4_negative
							D5mTORi+c	embryo2	5411	391.294	0.0723146	Oct4_negative
							D5mTORi+c	embryo2	5251	282.129	0.0537287	Oct4_negative
							D5mTORi+c	embryo2	3400	248.624	0.0731246	Oct4_negative
							D5mTORi+c	embryo2	5043	156.682	0.0310693	Oct4_negative
							D5mTORi+c	embryo2	2215	73.4941	0.0331802	Oct4_negative
							D5mTORi+c	embryo2	3738	133.427	0.0356949	Oct4_negative
							D5mTORi+c	embryo2	5645	419.224	0.0742646	Oct4_negative
							D5mTORi+c	embryo2	2187	149.569	0.0683899	Oct4_negative
							D5mTORi+c	embryo2	3108	153.541	0.0494019	Oct4_negative
							D5mTORi+c	embryo2	3291	402.275	0.122235	Oct4_negative
							D5mTORi+c	embryo2	2870	73.3765	0.0255667	Oct4_negative
							D5mTORi+c	embryo2	3190	268.11	0.084047	Oct4_negative
							D5mTORi+c	embryo2	3440	250.357	0.0727782	Oct4_negative
							D5mTORi+c	embryo2	4237	307.027	0.0724634	Oct4_negative
							D5mTORi+c	embryo2	1599	28.2824	0.0176875	Oct4_negative
							D5mTORi+c	embryo2	3478	339.435	0.097595	Oct4_negative
							D5mTORi+c	embryo2	3382	217.337	0.0642629	Oct4_negative
							D5mTORi+c	embryo2	2607	111.208	0.0426574	Oct4_negative
							D5mTORi+c	embryo2	2371	189.259	0.0798224	Oct4_negative
							D5mTORi+c	embryo2	1979	162.016	0.0818675	Oct4_negative
							D5mTORi+c	embryo2	2278	172.941	0.075918	Oct4_negative
							D5mTORi+c	embryo2	2311	162.557	0.0703405	Oct4_negative
							D5mTORi+c	embryo2	1011	102.259	0.101146	Oct4_negative
							D5mTORi+c	embryo2	2582	309.592	0.119904	Oct4_negative
							D5mTORi+c	embryo2	1292	99.2941	0.076853	Oct4_negative
							D5mTORi+c	embryo2	1370	108.788	0.0794075	Oct4_negative
							D5mTORi+c	embryo2	1303	122.18	0.0937685	Oct4_negative
							D5mTORi+c	embryo2	2971	208.867	0.0703018	Oct4_negative
							D5mTORi+c	embryo2	2006	206.255	0.102819	Oct4_negative
							D5mTORi+c	embryo2	2264	177.18	0.0782599	Oct4_negative
							D5mTORi+c	embryo2	1427	83.298	0.0583728	Oct4_negative
							D5mTORi+c	embryo2	1648	152.573	0.0925804	Oct4_negative
							D5mTORi+c	embryo2	2021	129.902	0.0642761	Oct4_negative
							D5mTORi+c	embryo2	1284	77.7529	0.0605553	Oct4_negative
							D5mTORi+c	embryo2	1921	212.141	0.110433	Oct4_negative
							D5mTORi+c	embryo2	1265	149.706	0.118345	Oct4_negative
							D5mTORi+c	embryo2	1694	207.376	0.122418	Oct4_negative
							D5mTORi+c	embryo2	1834	175.965	0.0959459	Oct4_negative
							D5mTORi+c	embryo2	2283	205.255	0.0899058	Oct4_negative
							D5mTORi+c	embryo2	2147	283.529	0.132058	Oct4_negative
							D5mTORi+c	embryo2	1140	176.682	0.154985	Oct4_negative
							D5mTORi+c	embryo2	1951	31.9608	0.0163817	Oct4_negative
							D5mTORi+c	embryo2	4295	314.494	0.0732233	Oct4_negative
							D5mTORi+c	embryo2	1896	171.086	0.0902354	Oct4_negative
							D5mTORi+c	embryo2	2589	316.573	0.122276	Oct4_negative
							D5mTORi+c	embryo2	2008	187.537	0.093395	Oct4_negative
							D5mTORi+c	embryo2	1989	185.059	0.0930411	Oct4_negative
							D5mTORi+c	embryo2	2661	249.827	0.0938848	Oct4_negative
							D5mTORi+c	embryo2	2419	175.82	0.0726828	Oct4_negative
							D5mTORi+c	embryo2	1750	121.275	0.0692997	Oct4_negative
							D5mTORi+c	embryo2	2409	189.929	0.0788416	Oct4_negative
							D5mTORi+c	embryo2	1622	112.733	0.0695027	Oct4_negative
							D5mTORi+c	embryo2	3103	214.996	0.0692865	Oct4_negative
							D5mTORi+c	embryo2	1502	94.0392	0.0626093	Oct4_negative
							D5mTORi+c	embryo2	2419	188.651	0.0779872	Oct4_negative
							D5mTORi+c	embryo2	2307	162.349	0.0703724	Oct4_negative
							D5mTORi+c	embryo2	2744	202.412	0.0737652	Oct4_negative
							D5mTORi+c	embryo2	2754	234.855	0.0852777	Oct4_negative
							D5mTORi+c	embryo2	2625	293.235	0.111709	Oct4_negative
							D5mTORi+c	embryo2	1167	29.051	0.0248937	Oct4_negative
							D5mTORi+c	embryo2	1759	461.808	0.26254	Oct4_negative
							D5mTORi+c	embryo2	2337	388.086	0.166062	Oct4_negative
							D5mTORi+c	embryo2	2946	262.8	0.0892057	Oct4_negative
							D5mTORi+c	embryo2	2385	387.894	0.162639	Oct4_negative
							D5mTORi+c	embryo2	1375	130.714	0.0950645	Oct4_negative
							D5mTORi+c	embryo2	1935	165.341	0.0854476	Oct4_negative
							D5mTORi+c	embryo2	3817	406.373	0.106464	Oct4_negative
							D5mTORi+c	embryo2	1401	83.6863	0.0597332	Oct4_negative
							D5mTORi+c	embryo2	1704	124.62	0.0731336	Oct4_negative
							D5mTORi+c	embryo2	1641	88.5412	0.0539556	Oct4_negative
							D5mTORi+c	embryo2	1896	114.314	0.0602921	Oct4_negative
							D5mTORi+c	embryo2	2445	203.114	0.0830731	Oct4_negative
							D5mTORi+c	embryo2	2171	47.0941	0.0216924	Oct4_negative
							D5mTORi+c	embryo2	3358	159.29	0.047436	Oct4_negative
							D5mTORi+c	embryo2	2901	158.816	0.0547452	Oct4_negative
							D5mTORi+c	embryo2	2819	148.843	0.0528	Oct4_negative
							D5mTORi+c	embryo2	2761	167.89	0.0608078	Oct4_negative
							D5mTORi+c	embryo2	2529	154.553	0.0611123	Oct4_negative
							D5mTORi+c	embryo2	2485	156.918	0.0631459	Oct4_negative
							D5mTORi+c	embryo2	1056	44.5137	0.0421532	Oct4_negative
							D5mTORi+c	embryo2	2701	205.231	0.0759835	Oct4_negative
							D5mTORi+c	embryo2	3226	159.973	0.0495885	Oct4_negative
							D5mTORi+c	embryo2	2282	108.094	0.0473682	Oct4_negative
							D5mTORi+c	embryo2	1752	112.725	0.064341	Oct4_negative
							D5mTORi+c	embryo2	2096	178.404	0.0851164	Oct4_negative
							D5mTORi+c	embryo2	2234	189.176	0.0846806	Oct4_negative
							D5mTORi+c	embryo2	1921	147.533	0.0768003	Oct4_negative
							D5mTORi+c	embryo2	2162	222.302	0.102822	Oct4_negative
							D5mTORi+c	embryo2	1576	129.776	0.0823455	Oct4_negative
							D5mTORi+c	embryo2	1025	98.5647	0.0961607	Oct4_negative
							D5mTORi+c	embryo2	1233	144.431	0.117138	Oct4_negative
							D5mTORi+c	embryo2	1759	220.776	0.125512	Oct4_negative
							D5mTORi+c	embryo2	1907	141.271	0.07408	Oct4_negative
							D5mTORi+c	embryo2	3680	256.271	0.0696387	Oct4_negative
							D5mTORi+c	embryo2	5408	586.165	0.108388	Oct4_negative
[truncated: 1,234 more rows]

## Sheet: EDF4E
ICM							TE
Condition	embryo	Area_cells	pS6_cells	Area_corr_pS6	Oct4_status		Condition	embryo	Area_cells	pS6_cells	Area_corr_pS6	Oct4_status
E4.5	embryo1	1185	13.2941	0.0112187	Oct4_positive		E4.5	embryo1	2131	0.0470588	2.21e-05	Oct4_negative
E4.5	embryo1	4263	167.086	0.0391945	Oct4_positive		E4.5	embryo1	2120	0.141176	6.66e-05	Oct4_negative
E4.5	embryo1	1626	139.129	0.0855654	Oct4_positive		E4.5	embryo1	1744	0.141176	8.09e-05	Oct4_negative
E4.5	embryo1	718	36.5451	0.0508985	Oct4_positive		E4.5	embryo1	2195	74.1412	0.0337773	Oct4_negative
E4.5	embryo1	2307	79.8824	0.0346261	Oct4_positive		E4.5	embryo1	2931	18.6235	0.00635399	Oct4_negative
E4.5	embryo1	2620	35.5059	0.0135519	Oct4_positive		E4.5	embryo1	1756	24.1647	0.0137612	Oct4_negative
E4.5	embryo1	1898	12.7294	0.00670675	Oct4_positive		E4.5	embryo1	2128	25.0784	0.011785	Oct4_negative
E4.5	embryo1	1852	152.965	0.0825943	Oct4_positive		E4.5	embryo1	2999	135.38	0.0451418	Oct4_negative
E4.5	embryo1	5359	337.161	0.0629149	Oct4_positive		E4.5	embryo1	1860	14.6824	0.00789374	Oct4_negative
E4.5	embryo1	1738	142.427	0.0819491	Oct4_positive		E4.5	embryo1	2313	27.1059	0.0117189	Oct4_negative
E4.5	embryo1	4382	573.961	0.130981	Oct4_positive		E4.5	embryo1	2550	35.6588	0.0139839	Oct4_negative
E4.5	embryo1	2111	392.78	0.186064	Oct4_positive		E4.5	embryo1	4138	1360.57	0.3288	Oct4_negative
E4.5	embryo1	2600	15.7882	0.0060724	Oct4_positive		E4.5	embryo1	2460	37.051	0.0150614	Oct4_negative
E4.5	embryo1	3878	34.1373	0.0088028	Oct4_positive		E4.5	embryo1	3009	199.031	0.0661454	Oct4_negative
E4.5	embryo1	5098	156.02	0.0306041	Oct4_positive		E4.5	embryo1	3469	81.251	0.023422	Oct4_negative
E4.5	embryo1	3550	70.4627	0.0198487	Oct4_positive		E4.5	embryo1	2718	1567.46	0.576697	Oct4_negative
E4.5	embryo1	1192	59.1333	0.0496085	Oct4_positive		E4.5	embryo1	3341	39.0314	0.0116825	Oct4_negative
E4.5	embryo1	2880	148.906	0.0517034	Oct4_positive		E4.5	embryo1	2781	137.059	0.049284	Oct4_negative
E4.5	embryo1	5041	206.875	0.0410384	Oct4_positive		E4.5	embryo1	3766	34.4431	0.00914581	Oct4_negative
E4.5	embryo1	3766	227.157	0.0603178	Oct4_positive		E4.5	embryo1	3092	26.6118	0.00860665	Oct4_negative
E4.5	embryo2	1986	30.2039	0.0152084	Oct4_positive		E4.5	embryo1	2938	23.1961	0.00789519	Oct4_negative
E4.5	embryo2	2898	16.498	0.0056929	Oct4_positive		E4.5	embryo1	3044	119.8	0.0393561	Oct4_negative
E4.5	embryo2	3235	34.7882	0.0107537	Oct4_positive		E4.5	embryo1	1796	14.7882	0.00823398	Oct4_negative
E4.5	embryo2	1391	10.2667	0.00738078	Oct4_positive		E4.5	embryo1	2971	70.3961	0.0236944	Oct4_negative
E4.5	embryo2	3179	38.7059	0.0121755	Oct4_positive		E4.5	embryo1	3494	31.9294	0.00913836	Oct4_negative
E4.5	embryo2	2535	95.9176	0.0378373	Oct4_positive		E4.5	embryo1	2894	35.2667	0.0121861	Oct4_negative
E4.5	embryo2	2413	181.965	0.0754102	Oct4_positive		E4.5	embryo1	3568	57.8824	0.0162226	Oct4_negative
E4.5	embryo2	3285	10.3529	0.00315158	Oct4_positive		E4.5	embryo1	2557	28.8706	0.0112908	Oct4_negative
E4.5	embryo2	2230	10.4235	0.00467423	Oct4_positive		E4.5	embryo1	2100	47.5294	0.0226331	Oct4_negative
E4.5	embryo2	3095	20.6275	0.00666477	Oct4_positive		E4.5	embryo1	3155	88.9882	0.0282055	Oct4_negative
E4.5	embryo2	1885	3.17647	0.00168513	Oct4_positive		E4.5	embryo1	4663	2909.05	0.623858	Oct4_negative
E4.5	embryo2	2000	12.4941	0.00624706	Oct4_positive		E4.5	embryo1	1757	514.082	0.292591	Oct4_negative
E4.5	embryo2	3412	17.0824	0.00500655	Oct4_positive		E4.5	embryo1	1968	1170	0.594514	Oct4_negative
E4.5	embryo2	2908	27.4314	0.00943307	Oct4_positive		E4.5	embryo1	1517	182.678	0.120421	Oct4_negative
E4.5	embryo2	3982	23.2549	0.00584001	Oct4_positive		E4.5	embryo1	2960	1318.36	0.445391	Oct4_negative
E4.5	embryo2	770	6.18824	0.00803667	Oct4_positive		E4.5	embryo1	1615	50.0392	0.030984	Oct4_negative
E4.5	embryo2	2532	13.0824	0.00516681	Oct4_positive		E4.5	embryo1	3285	48.1922	0.0146704	Oct4_negative
E4.5	embryo2	3319	21.6784	0.00653162	Oct4_positive		E4.5	embryo1	2262	18.6353	0.00823842	Oct4_negative
E4.5	embryo2	3996	77.4902	0.0193919	Oct4_positive		E4.5	embryo1	3485	34.9176	0.0100194	Oct4_negative
E4.5	embryo2	1978	0.258824	0.000131	Oct4_positive		E4.5	embryo1	3785	65.7529	0.017372	Oct4_negative
E4.5	embryo2	3409	0.705882	0.000207	Oct4_positive		E4.5	embryo1	2662	51.9608	0.0195195	Oct4_negative
E4.5	embryo2	2040	0.329412	0.000161	Oct4_positive		E4.5	embryo1	2678	31.8353	0.0118877	Oct4_negative
E4.5	embryo3	1673	0.117647	7.03e-05	Oct4_positive		E4.5	embryo1	3807	60.1569	0.0158016	Oct4_negative
E4.5	embryo3	1798	1.01176	0.000563	Oct4_positive		E4.5	embryo1	2427	30.3569	0.012508	Oct4_negative
E4.5	embryo3	1827	35.4392	0.0193975	Oct4_positive		E4.5	embryo1	2094	15.7451	0.00751915	Oct4_negative
E4.5	embryo3	3348	19.7098	0.00588704	Oct4_positive		E4.5	embryo1	3059	55.7843	0.0182361	Oct4_negative
E4.5	embryo3	1403	8.49412	0.00605425	Oct4_positive		E4.5	embryo1	2403	49.2	0.0204744	Oct4_negative
E4.5	embryo4	3935	602.831	0.153197	Oct4_positive		E4.5	embryo1	1919	21.5059	0.0112068	Oct4_negative
E4.5	embryo4	4804	107.686	0.022416	Oct4_positive		E4.5	embryo1	2800	85.1412	0.0304076	Oct4_negative
E4.5	embryo4	1631	236.157	0.144793	Oct4_positive		E4.5	embryo1	3276	102.596	0.0313175	Oct4_negative
E4.5	embryo4	2720	384.259	0.141272	Oct4_positive		E4.5	embryo1	2577	37.9137	0.0147124	Oct4_negative
E4.5	embryo4	6177	138.533	0.0224273	Oct4_positive		E4.5	embryo1	2590	25.9176	0.0100068	Oct4_negative
E4.5	embryo4	2766	447.51	0.16179	Oct4_positive		E4.5	embryo1	1669	77.9843	0.0467252	Oct4_negative
E4.5	embryo4	1173	77.7137	0.0662521	Oct4_positive		E4.5	embryo1	2201	73.0588	0.0331935	Oct4_negative
E4.5	embryo4	2426	53.2235	0.0219388	Oct4_positive		E4.5	embryo1	2362	45.8627	0.0194169	Oct4_negative
E4.5	embryo4	6450	203.455	0.0315434	Oct4_positive		E4.5	embryo1	2028	44.0471	0.0217195	Oct4_negative
E4.5	embryo4	2003	93.2	0.0465302	Oct4_positive		E4.5	embryo1	2524	25.2275	0.00999503	Oct4_negative
E4.5	embryo4	2001	121.824	0.0608813	Oct4_positive		E4.5	embryo1	4505	47.0667	0.0104477	Oct4_negative
E4.5	embryo4	934	12.9647	0.0138808	Oct4_positive		E4.5	embryo1	1979	14.2588	0.00720507	Oct4_negative
E4.5	embryo4	2647	70.5569	0.0266554	Oct4_positive		E4.5	embryo1	1764	21.2314	0.0120359	Oct4_negative
E4.5	embryo4	1798	29.1882	0.0162337	Oct4_positive		E4.5	embryo1	3065	37.9333	0.0123763	Oct4_negative
E4.5	embryo4	1872	59.6431	0.0318607	Oct4_positive		E4.5	embryo1	2685	18.8275	0.00701209	Oct4_negative
E4.5	embryo4	1211	124.114	0.102489	Oct4_positive		E4.5	embryo1	2701	33.8118	0.0125182	Oct4_negative
E4.5	embryo4	1338	20.1333	0.0150473	Oct4_positive		E4.5	embryo1	2335	14.298	0.00612336	Oct4_negative
E4.5	embryo4	1362	21.0824	0.015479	Oct4_positive		E4.5	embryo1	1571	19.7176	0.012551	Oct4_negative
E4.5	embryo4	1406	41.9333	0.0298246	Oct4_positive		E4.5	embryo1	2396	31.1843	0.0130152	Oct4_negative
E4.5	embryo4	1674	27.6353	0.0165085	Oct4_positive		E4.5	embryo1	2482	34.698	0.0139799	Oct4_negative
E4.5	embryo4	1818	13.9294	0.00766194	Oct4_positive		E4.5	embryo1	1786	9.81176	0.00549371	Oct4_negative
E4.5	embryo4	2208	102.525	0.0464336	Oct4_positive		E4.5	embryo1	2060	12.149	0.00589758	Oct4_negative
E4.5	embryo5	2792	88.1333	0.0315664	Oct4_positive		E4.5	embryo1	1663	11.9176	0.00716635	Oct4_negative
E4.5	embryo5	2707	108.882	0.0402225	Oct4_positive		E4.5	embryo1	1822	79.7569	0.0437743	Oct4_negative
E4.5	embryo5	1401	42.9843	0.0306812	Oct4_positive		E4.5	embryo1	2503	32.1882	0.0128599	Oct4_negative
E4.5	embryo5	2592	104.471	0.040305	Oct4_positive		E4.5	embryo1	2342	80.2196	0.0342526	Oct4_negative
E4.5	embryo5	1687	119.302	0.0707184	Oct4_positive		E4.5	embryo1	2709	20.1882	0.00745228	Oct4_negative
E4.5	embryo5	2867	1614.76	0.563225	Oct4_positive		E4.5	embryo1	2384	28.3569	0.0118947	Oct4_negative
E4.5	embryo5	3102	193.765	0.0624644	Oct4_positive		E4.5	embryo1	2962	4.58824	0.00154903	Oct4_negative
E4.5	embryo5	4395	291.91	0.0664186	Oct4_positive		E4.5	embryo1	2052	8.65882	0.0042197	Oct4_negative
E4.5	embryo5	1440	57	0.0395833	Oct4_positive		E4.5	embryo1	2634	7.98039	0.00302976	Oct4_negative
E4.5	embryo5	4911	268.255	0.0546233	Oct4_positive		E4.5	embryo1	2500	30.4157	0.0121663	Oct4_negative
E4.5	embryo5	3214	203.878	0.0634345	Oct4_positive		E4.5	embryo1	2376	3.92941	0.00165379	Oct4_negative
E4.5	embryo5	1445	249.522	0.172679	Oct4_positive		E4.5	embryo1	1782	6.77647	0.00380273	Oct4_negative
E4.5	embryo5	3101	133.416	0.0430234	Oct4_positive		E4.5	embryo1	2613	20.1176	0.00769906	Oct4_negative
E4.5	embryo5	1454	300.635	0.206764	Oct4_positive		E4.5	embryo1	2524	40.8667	0.0161912	Oct4_negative
E4.5	embryo5	2062	314.925	0.152728	Oct4_positive		E4.5	embryo1	3486	26.3647	0.00756303	Oct4_negative
E4.5	embryo5	2155	120.671	0.0559956	Oct4_positive		E4.5	embryo1	2422	15.7176	0.00648953	Oct4_negative
E4.5	embryo5	1773	40.3373	0.0227508	Oct4_positive		E4.5	embryo1	1725	5.15294	0.00298721	Oct4_negative
E4.5	embryo5	1867	258.259	0.138328	Oct4_positive		E4.5	embryo1	4441	0.564706	0.000127	Oct4_negative
E4.5	embryo5	6531	582.412	0.0891765	Oct4_positive		E4.5	embryo1	2493	0.447059	0.000179	Oct4_negative
D5mTORi	embryo1	1744	2.16471	0.00124123	Oct4_positive		E4.5	embryo1	3249	0.894118	0.000275	Oct4_negative
D5mTORi	embryo1	2179	1.22353	0.000562	Oct4_positive		E4.5	embryo1	2626	0.305882	0.000116	Oct4_negative
D5mTORi	embryo1	5058	10.1176	0.00200033	Oct4_positive		E4.5	embryo1	4722	14.5176	0.00307447	Oct4_negative
D5mTORi	embryo1	1877	7.55294	0.00402394	Oct4_positive		E4.5	embryo1	2393	0.305882	0.000128	Oct4_negative
D5mTORi	embryo1	2475	40.3176	0.01629	Oct4_positive		E4.5	embryo1	4705	1.15294	0.000245	Oct4_negative
D5mTORi	embryo1	987	16.7804	0.0170014	Oct4_positive		E4.5	embryo1	1653	0.470588	0.000285	Oct4_negative
D5mTORi	embryo1	898	18.5412	0.0206472	Oct4_positive		E4.5	embryo1	3601	8.91765	0.00247644	Oct4_negative
D5mTORi	embryo1	1587	12.8549	0.00810013	Oct4_positive		E4.5	embryo1	3189	3.15294	0.000989	Oct4_negative
D5mTORi	embryo1	2009	45.2471	0.0225222	Oct4_positive		E4.5	embryo2	2500	0.282353	0.000113	Oct4_negative
D5mTORi	embryo2	1253	3.85882	0.00307967	Oct4_positive		E4.5	embryo2	1822	0.235294	0.000129	Oct4_negative
D5mTORi	embryo2	3402	10.1176	0.00297403	Oct4_positive		E4.5	embryo2	3477	0.752941	0.000217	Oct4_negative
D5mTORi	embryo2	5074	4.68235	0.000923	Oct4_positive		E4.5	embryo2	3723	50.0588	0.0134458	Oct4_negative
D5mTORi	embryo2	2635	10.4235	0.0039558	Oct4_positive		E4.5	embryo2	2759	1.08235	0.000392	Oct4_negative
D5mTORi	embryo2	2274	2.32941	0.00102437	Oct4_positive		E4.5	embryo2	1930	0.376471	0.000195	Oct4_negative
D5mTORi	embryo2	2480	4.32941	0.00174573	Oct4_positive		E4.5	embryo2	1535	1.15294	0.000751	Oct4_negative
D5mTORi	embryo2	2242	3.92549	0.00175089	Oct4_positive		E4.5	embryo2	4070	17.8118	0.00437636	Oct4_negative
D5mTORi	embryo3	3419	0.282353	8.26e-05	Oct4_positive		E4.5	embryo2	3204	20.9059	0.00652493	Oct4_negative
D5mTORi	embryo3	2556	2.61569	0.00102335	Oct4_positive		E4.5	embryo2	1997	0.847059	0.000424	Oct4_negative
D5mTORi	embryo3	2102	9.54118	0.00453909	Oct4_positive		E4.5	embryo2	3669	22.3804	0.00609986	Oct4_negative
D5mTORi	embryo3	2404	40.3412	0.0167809	Oct4_positive		E4.5	embryo2	4212	67.4784	0.0160205	Oct4_negative
D5mTORi	embryo3	2206	0.541176	0.000245	Oct4_positive		E4.5	embryo2	1470	20.2706	0.0137895	Oct4_negative
D5mTORi	embryo4	1405	26.4078	0.0187956	Oct4_positive		E4.5	embryo2	2695	7.55294	0.00280258	Oct4_negative
D5mTORi	embryo4	2338	1.88235	0.000805	Oct4_positive		E4.5	embryo2	1679	22.651	0.0134908	Oct4_negative
D5mTORi	embryo4	1710	21.5765	0.0126178	Oct4_positive		E4.5	embryo2	3265	28.8314	0.00883044	Oct4_negative
D5mTORi	embryo4	2818	2.49412	0.000885	Oct4_positive		E4.5	embryo2	2017	3.57647	0.00177316	Oct4_negative
D5mTORi	embryo4	1144	1.38824	0.00121349	Oct4_positive		E4.5	embryo2	2993	13.1882	0.00440636	Oct4_negative
D5mTORi	embryo4	4307	4.04706	0.00094	Oct4_positive		E4.5	embryo2	2163	4.87059	0.00225178	Oct4_negative
D5mTORi	embryo4	3664	5.38824	0.00147059	Oct4_positive		E4.5	embryo2	1364	4.23529	0.00310505	Oct4_negative
D5mTORi	embryo4	2279	8.52157	0.00373917	Oct4_positive		E4.5	embryo2	4143	36.702	0.00885879	Oct4_negative
D5mTORi	embryo4	3491	2.94902	0.000845	Oct4_positive		E4.5	embryo2	1555	12.5176	0.00804993	Oct4_negative
D5mTORi	embryo4	874	0.0235294	2.69e-05	Oct4_positive		E4.5	embryo2	1317	17.3804	0.013197	Oct4_negative
D5mTORi	embryo5	5749	0.235294	4.09e-05	Oct4_positive		E4.5	embryo2	2501	7.2	0.00287885	Oct4_negative
D5mTORi	embryo5	1513	3.41176	0.00225497	Oct4_positive		E4.5	embryo2	2451	3.81176	0.00155519	Oct4_negative
D5mTORi	embryo5	1689	1.76471	0.00104482	Oct4_positive		E4.5	embryo2	2543	13.2392	0.00520614	Oct4_negative
D5mTORi	embryo5	1602	4.37647	0.00273188	Oct4_positive		E4.5	embryo2	1954	3.48235	0.00178217	Oct4_negative
D5mTORi	embryo5	4319	12.9412	0.00299634	Oct4_positive		E4.5	embryo2	1821	9.61569	0.00528044	Oct4_negative
D5mTORi	embryo5	2347	14.0902	0.00600349	Oct4_positive		E4.5	embryo2	2461	28.451	0.0115607	Oct4_negative
D5mTORi	embryo5	988	3.2	0.00323887	Oct4_positive		E4.5	embryo2	1390	0.235294	0.000169	Oct4_negative
D5mTORi	embryo5	2328	4.96471	0.00213261	Oct4_positive		E4.5	embryo2	2624	31.1569	0.0118738	Oct4_negative
D5mTORi	embryo5	1199	3.71765	0.00310062	Oct4_positive		E4.5	embryo2	2442	9.65882	0.00395529	Oct4_negative
D5mTORi	embryo5	599	2.68627	0.0044846	Oct4_positive		E4.5	embryo2	2776	8.24706	0.00297084	Oct4_negative
D5mTORi	embryo5	3661	25.498	0.00696478	Oct4_positive		E4.5	embryo2	1717	6.66667	0.00388274	Oct4_negative
D5mTORi	embryo5	1657	6.96471	0.0042032	Oct4_positive		E4.5	embryo2	2611	11.4824	0.00439768	Oct4_negative
D5mTORi	embryo5	2165	1.55294	0.000717	Oct4_positive		E4.5	embryo2	1535	35.7608	0.0232969	Oct4_negative
D5mTORi+c	embryo1	2584	9.78824	0.00378802	Oct4_positive		E4.5	embryo2	2384	303.933	0.127489	Oct4_negative
D5mTORi+c	embryo1	2271	3.27059	0.00144015	Oct4_positive		E4.5	embryo2	2793	30.2353	0.0108254	Oct4_negative
D5mTORi+c	embryo1	1719	6.76863	0.00393754	Oct4_positive		E4.5	embryo2	2382	192.169	0.0806753	Oct4_negative
D5mTORi+c	embryo1	2781	1.03529	0.000372	Oct4_positive		E4.5	embryo2	3618	88.4431	0.0244453	Oct4_negative
D5mTORi+c	embryo1	2460	3.92941	0.00159732	Oct4_positive		E4.5	embryo2	1784	1.38824	0.000778	Oct4_negative
D5mTORi+c	embryo1	4332	10.7765	0.00248764	Oct4_positive		E4.5	embryo2	2530	14.5098	0.0057351	Oct4_negative
D5mTORi+c	embryo1	4088	6.87059	0.00168067	Oct4_positive		E4.5	embryo2	2966	24.2431	0.00817368	Oct4_negative
D5mTORi+c	embryo1	4204	2.07059	0.000493	Oct4_positive		E4.5	embryo2	2626	15.7686	0.00600481	Oct4_negative
D5mTORi+c	embryo1	1200	0.823529	0.000686	Oct4_positive		E4.5	embryo2	1307	9.15294	0.00700302	Oct4_negative
D5mTORi+c	embryo1	786	0.0941176	0.00012	Oct4_positive		E4.5	embryo2	2411	16.6588	0.00690951	Oct4_negative
D5mTORi+c	embryo1	1980	0.494118	0.00025	Oct4_positive		E4.5	embryo2	1494	6.32941	0.00423655	Oct4_negative
D5mTORi+c	embryo2	4000	17.3882	0.00434706	Oct4_positive		E4.5	embryo2	3073	32.3216	0.0105179	Oct4_negative
D5mTORi+c	embryo2	2470	6.44706	0.00261014	Oct4_positive		E4.5	embryo2	2252	13.5529	0.00601818	Oct4_negative
D5mTORi+c	embryo3	3568	14.9098	0.00417876	Oct4_positive		E4.5	embryo2	2315	9.6	0.00414687	Oct4_negative
D5mTORi+c	embryo3	3077	9.01176	0.00292875	Oct4_positive		E4.5	embryo2	2668	25.8549	0.00969074	Oct4_negative
D5mTORi+c	embryo3	4830	39.9294	0.00826696	Oct4_positive		E4.5	embryo2	2634	44.5765	0.0169235	Oct4_negative
D5mTORi+c	embryo3	2771	15.1059	0.00545142	Oct4_positive		E4.5	embryo2	1185	5.17647	0.00436833	Oct4_negative
D5mTORi+c	embryo3	2230	24.8941	0.0111633	Oct4_positive		E4.5	embryo2	2303	7.01176	0.00304462	Oct4_negative
D5mTORi+c	embryo3	1958	0.188235	9.61e-05	Oct4_positive		E4.5	embryo2	3190	19.5333	0.0061233	Oct4_negative
D5mTORi+c	embryo3	3415	2.32941	0.000682	Oct4_positive		E4.5	embryo2	2459	25.3059	0.0102911	Oct4_negative
D5mTORi+c	embryo3	3585	7.6549	0.00213526	Oct4_positive		E4.5	embryo2	2620	5.70196	0.00217632	Oct4_negative
D5mTORi+c	embryo3	1330	0.117647	8.85e-05	Oct4_positive		E4.5	embryo2	2766	13.8196	0.00499624	Oct4_negative
D5mTORi+c	embryo3	1823	2.16863	0.00118959	Oct4_positive		E4.5	embryo2	1865	9.29804	0.00498554	Oct4_negative
D5mTORi+c	embryo3	2223	0.752941	0.000339	Oct4_positive		E4.5	embryo2	2822	45.2824	0.0160462	Oct4_negative
D5mTORi+c	embryo3	2729	0.352941	0.000129	Oct4_positive		E4.5	embryo2	3387	26.9412	0.00795429	Oct4_negative
D5mTORi+c	embryo3	5841	6.63922	0.00113666	Oct4_positive		E4.5	embryo2	2501	19.5294	0.00780864	Oct4_negative
D5mTORi+c	embryo3	1306	0.0470588	3.6e-05	Oct4_positive		E4.5	embryo2	2352	26.4235	0.0112345	Oct4_negative
D5mTORi+c	embryo3	2141	0.941176	0.00044	Oct4_positive		E4.5	embryo2	2470	34.0431	0.0137826	Oct4_negative
D5mTORi+c	embryo3	6298	4.33333	0.000688	Oct4_positive		E4.5	embryo2	2557	24.5922	0.00961758	Oct4_negative
D5mTORi+c	embryo3	3967	3.5098	0.000885	Oct4_positive		E4.5	embryo2	2099	11.1765	0.00532467	Oct4_negative
D5mTORi+c	embryo3	3462	3.27059	0.000945	Oct4_positive		E4.5	embryo2	1365	6.32941	0.00463693	Oct4_negative
D5mTORi+c	embryo3	3790	1.90588	0.000503	Oct4_positive		E4.5	embryo2	1229	11.7333	0.00954706	Oct4_negative
D5mTORi+c	embryo3	2796	1.92941	0.00069	Oct4_positive		E4.5	embryo2	2357	18.4353	0.00782151	Oct4_negative
D5mTORi+c	embryo3	1016	0.564706	0.000556	Oct4_positive		E4.5	embryo2	2489	19.9137	0.00800069	Oct4_negative
D5mTORi+c	embryo3	1971	0.0941176	4.78e-05	Oct4_positive		E4.5	embryo2	2015	10.1647	0.00504452	Oct4_negative
D5mTORi+c	embryo3	1799	0.211765	0.000118	Oct4_positive		E4.5	embryo2	2240	20.6471	0.00921744	Oct4_negative
D5mTORi+c	embryo3	2557	0.211765	8.28e-05	Oct4_positive		E4.5	embryo2	748	6.04706	0.0080843	Oct4_negative
D5mTORi+c	embryo3	1023	0.0235294	2.3e-05	Oct4_positive		E4.5	embryo2	1310	7.08235	0.00540638	Oct4_negative
D5mTORi+c	embryo3	1157	0	0	Oct4_positive		E4.5	embryo2	2133	22.9922	0.0107793	Oct4_negative
D5mTORi+c	embryo3	507	0.258824	0.000511	Oct4_positive		E4.5	embryo2	3079	8.04706	0.00261353	Oct4_negative
D5mTORi+c	embryo3	3096	2.47059	0.000798	Oct4_positive		E4.5	embryo2	2164	10.7569	0.00497082	Oct4_negative
D5mTORi+c	embryo4	3127	13.1412	0.00420249	Oct4_positive		E4.5	embryo2	2476	9.50588	0.00383921	Oct4_negative
D5mTORi+c	embryo4	3488	8.06275	0.00231157	Oct4_positive		E4.5	embryo2	5032	114.494	0.0227532	Oct4_negative
D5mTORi+c	embryo4	1333	0.188235	0.000141	Oct4_positive		E4.5	embryo2	2441	37.9098	0.0155304	Oct4_negative
D5mTORi+c	embryo4	2302	8.67059	0.00376655	Oct4_positive		E4.5	embryo2	2772	10.6627	0.00384659	Oct4_negative
D5mTORi+c	embryo4	1201	0.564706	0.00047	Oct4_positive		E4.5	embryo2	2459	14.4588	0.00587996	Oct4_negative
D5mTORi+c	embryo4	2160	1.03529	0.000479	Oct4_positive		E4.5	embryo2	2544	11.7922	0.00463528	Oct4_negative
D5mTORi+c	embryo4	1475	1.08235	0.000734	Oct4_positive		E4.5	embryo2	2668	23.8392	0.00893524	Oct4_negative
D5mTORi+c	embryo4	3638	3.05882	0.000841	Oct4_positive		E4.5	embryo2	2665	16.2588	0.00610087	Oct4_negative
D5mTORi+c	embryo4	3011	0.635294	0.000211	Oct4_positive		E4.5	embryo2	3300	9.50588	0.00288057	Oct4_negative
D5mTORi+c	embryo4	4281	7.55294	0.00176429	Oct4_positive		E4.5	embryo2	2726	20.4471	0.00750075	Oct4_negative
D5mTORi+c	embryo4	3438	0.8	0.000233	Oct4_positive		E4.5	embryo2	2523	20.2275	0.00801722	Oct4_negative
D5mTORi+c	embryo4	1249	0.305882	0.000245	Oct4_positive		E4.5	embryo2	2819	47.4196	0.0168214	Oct4_negative
D5mTORi+c	embryo4	2140	0.517647	0.000242	Oct4_positive		E4.5	embryo2	2608	10.7569	0.00412456	Oct4_negative
D5mTORi+c	embryo4	2047	0.305882	0.000149	Oct4_positive		E4.5	embryo2	3060	49.949	0.0163232	Oct4_negative
D5mTORi+c	embryo4	3367	0.188235	5.59e-05	Oct4_positive		E4.5	embryo2	1603	5.55294	0.00346409	Oct4_negative
D5mTORi+c	embryo4	1449	0.141176	9.74e-05	Oct4_positive		E4.5	embryo2	899	4.11765	0.00458025	Oct4_negative
D5mTORi+c	embryo4	982	0.0705882	7.19e-05	Oct4_positive		E4.5	embryo2	1710	21.4549	0.0125467	Oct4_negative
D5mTORi+c	embryo4	1860	0.164706	8.86e-05	Oct4_positive		E4.5	embryo2	1291	0.4	0.00031	Oct4_negative
D5mTORi+c	embryo4	1324	0.117647	8.89e-05	Oct4_positive		E4.5	embryo2	2525	12.6902	0.00502582	Oct4_negative
D5mTORi+c	embryo4	1096	0.164706	0.00015	Oct4_positive		E4.5	embryo2	1739	4.98824	0.00286845	Oct4_negative
D5mTORi+c	embryo4	1464	0.258824	0.000177	Oct4_positive		E4.5	embryo2	2819	8.18824	0.00290466	Oct4_negative
D5mTORi+c	embryo4	1624	0.4	0.000246	Oct4_positive		E4.5	embryo2	2209	5.41176	0.00244987	Oct4_negative
D5mTORi+c	embryo4	1134	0.0941176	8.3e-05	Oct4_positive		E4.5	embryo2	2242	24.3725	0.0108709	Oct4_negative
D5mTORi+c	embryo5	1897	16.9176	0.00891811	Oct4_positive		E4.5	embryo2	1699	104.635	0.0615864	Oct4_negative
D5mTORi+c	embryo5	2869	6.14118	0.00214053	Oct4_positive		E4.5	embryo2	1404	26.1569	0.0186302	Oct4_negative
D5mTORi+c	embryo5	1819	5.01176	0.00275523	Oct4_positive		E4.5	embryo2	2085	8.98824	0.0043109	Oct4_negative
D5mTORi+c	embryo5	5117	13.4431	0.00262715	Oct4_positive		E4.5	embryo2	1428	51.0588	0.0357555	Oct4_negative
D5mTORi+c	embryo5	1246	0.517647	0.000415	Oct4_positive		E4.5	embryo2	2186	78.1255	0.035739	Oct4_negative
D5mTORi+c	embryo5	637	0.117647	0.000185	Oct4_positive		E4.5	embryo2	2170	21.1608	0.00975151	Oct4_negative
D5mTORi+c	embryo5	2708	4.54118	0.00167695	Oct4_positive		E4.5	embryo2	1510	6.8	0.00450331	Oct4_negative
D5mTORi+c	embryo5	6540	14.5176	0.00221982	Oct4_positive		E4.5	embryo2	2417	14.2392	0.00589128	Oct4_negative
D5mTORi+c	embryo5	3111	8.09412	0.00260177	Oct4_positive		E4.5	embryo2	1181	2.58824	0.00219156	Oct4_negative
D5mTORi+c	embryo5	1580	0.352941	0.000223	Oct4_positive		E4.5	embryo2	1044	0.988235	0.000947	Oct4_negative
D5mTORi+c	embryo5	1226	0.4	0.000326	Oct4_positive		E4.5	embryo2	2956	7.69804	0.00260421	Oct4_negative
D5mTORi+c	embryo5	1706	1.57647	0.000924	Oct4_positive		E4.5	embryo2	1992	13.7882	0.0069218	Oct4_negative
D5mTORi+c	embryo5	2157	0.329412	0.000153	Oct4_positive		E4.5	embryo2	1901	5.79216	0.0030469	Oct4_negative
D5mTORi+c	embryo5	2546	1.10588	0.000434	Oct4_positive		E4.5	embryo2	1439	18.2706	0.0126967	Oct4_negative
D5mTORi+Cpt1i	embryo1	1518	16.5294	0.0108889	Oct4_positive		E4.5	embryo2	3180	4.18824	0.00131705	Oct4_negative
D5mTORi+Cpt1i	embryo1	1412	17.1059	0.0121146	Oct4_positive		E4.5	embryo2	840	5.90588	0.00703081	Oct4_negative
D5mTORi+Cpt1i	embryo2	2504	1.24706	0.000498	Oct4_positive		E4.5	embryo2	2440	8.63529	0.00353906	Oct4_negative
D5mTORi+Cpt1i	embryo2	2603	0.894118	0.000343	Oct4_positive		E4.5	embryo2	2251	13.9765	0.00620901	Oct4_negative
D5mTORi+Cpt1i	embryo2	1632	0.541176	0.000332	Oct4_positive		E4.5	embryo2	2160	13.8353	0.00640523	Oct4_negative
D5mTORi+Cpt1i	embryo3	1860	1.31765	0.000708	Oct4_positive		E4.5	embryo2	1870	7.9098	0.00422984	Oct4_negative
D5mTORi+Cpt1i	embryo3	1232	11.7412	0.00953018	Oct4_positive		E4.5	embryo2	2178	4.37647	0.0020094	Oct4_negative
D5mTORi+Cpt1i	embryo3	2307	5.34118	0.0023152	Oct4_positive		E4.5	embryo2	1766	8.49412	0.00480981	Oct4_negative
D5mTORi+Cpt1i	embryo3	4844	5.01176	0.00103463	Oct4_positive		E4.5	embryo2	1633	2.44706	0.00149851	Oct4_negative
D5mTORi+Cpt1i	embryo3	994	2.07059	0.00208309	Oct4_positive		E4.5	embryo2	2092	24.7529	0.0118322	Oct4_negative
D5mTORi+Cpt1i	embryo3	1917	9.25098	0.00482576	Oct4_positive		E4.5	embryo2	1136	2.44706	0.0021541	Oct4_negative
D5mTORi+Cpt1i	embryo3	1294	1.90588	0.00147286	Oct4_positive		E4.5	embryo2	1360	24.2588	0.0178374	Oct4_negative
D5mTORi+Cpt1i	embryo4	2619	4.56471	0.00174292	Oct4_positive		E4.5	embryo2	1569	19.0431	0.0121371	Oct4_negative
D5mTORi+Cpt1i	embryo4	1053	14.3843	0.0136603	Oct4_positive		E4.5	embryo2	657	16.9216	0.0257558	Oct4_negative
D5mTORi+Cpt1i	embryo4	4293	4.89412	0.00114002	Oct4_positive		E4.5	embryo2	3276	192.8	0.0588523	Oct4_negative
D5mTORi+Cpt1i	embryo4	926	2.02353	0.00218524	Oct4_positive		E4.5	embryo2	1624	12.4235	0.00764996	Oct4_negative
D5mTORi+Cpt1i	embryo4	783	1.57647	0.00201337	Oct4_positive		E4.5	embryo2	2885	90.302	0.0313005	Oct4_negative
D5mTORi+Cpt1i	embryo4	872	1.03529	0.00118726	Oct4_positive		E4.5	embryo2	2219	8.18824	0.00369006	Oct4_negative
D5mTORi+Cpt1i	embryo4	3196	2.94118	0.00092	Oct4_positive		E4.5	embryo2	2162	18.2353	0.00843446	Oct4_negative
D5mTORi+Cpt1i	embryo4	1070	7.05882	0.00659703	Oct4_positive		E4.5	embryo2	1568	7.59216	0.00484194	Oct4_negative
D5mTORi+Cpt1i	embryo4	2065	3.38824	0.00164079	Oct4_positive		E4.5	embryo2	1678	0.494118	0.000294	Oct4_negative
D5mTORi+Cpt1i	embryo4	2238	3.78824	0.00169269	Oct4_positive		E4.5	embryo2	1545	0.117647	7.61e-05	Oct4_negative
D5mTORi+Cpt1i	embryo4	991	0.423529	0.000427	Oct4_positive		E4.5	embryo2	3525	19.3333	0.00548463	Oct4_negative
D5mTORi+Cpt1i	embryo4	1663	0.541176	0.000325	Oct4_positive		E4.5	embryo2	3157	0.776471	0.000246	Oct4_negative
D5mTORi+Cpt1i	embryo4	2871	2.84706	0.000992	Oct4_positive		E4.5	embryo2	2003	1.38824	0.000693	Oct4_negative
D5mTORi+Cpt1i	embryo4	1202	1.31765	0.00109621	Oct4_positive		E4.5	embryo2	2747	9.4902	0.00345475	Oct4_negative
D5mTORi+Cpt1i	embryo4	2043	5.56863	0.00272571	Oct4_positive		E4.5	embryo2	1151	64.1098	0.0556992	Oct4_negative
D5mTORi+Cpt1i	embryo5	4634	6.49804	0.00140225	Oct4_positive		E4.5	embryo2	1748	2.32941	0.00133262	Oct4_negative
D5mTORi+Cpt1i	embryo5	5197	8.90196	0.0017129	Oct4_positive		E4.5	embryo2	1533	5.22353	0.00340739	Oct4_negative
D5mTORi+Cpt1i	embryo5	1065	2.51765	0.00236399	Oct4_positive		E4.5	embryo2	2583	4.37647	0.00169434	Oct4_negative
D5mTORi+Cpt1i	embryo5	3183	5.01176	0.00157454	Oct4_positive		E4.5	embryo2	3706	3.52941	0.000952	Oct4_negative
D5mTORi+Cpt1i	embryo5	1720	1.74118	0.00101231	Oct4_positive		E4.5	embryo2	4085	0.352941	8.64e-05	Oct4_negative
D5mTORi+Cpt1i	embryo5	3863	2.21176	0.000573	Oct4_positive		E4.5	embryo2	3163	0.188235	5.95e-05	Oct4_negative
							E4.5	embryo2	3592	0.0705882	1.97e-05	Oct4_negative
							E4.5	embryo2	3772	0	0	Oct4_negative
							E4.5	embryo3	2631	20.9569	0.00796536	Oct4_negative
							E4.5	embryo3	2101	16.2824	0.00774981	Oct4_negative
							E4.5	embryo3	2151	1.67059	0.000777	Oct4_negative
							E4.5	embryo3	986	32.0275	0.0324822	Oct4_negative
							E4.5	embryo3	2511	26.6275	0.0106043	Oct4_negative
							E4.5	embryo3	2726	26.0941	0.00957231	Oct4_negative
							E4.5	embryo3	1967	8.61569	0.00438012	Oct4_negative
							E4.5	embryo3	2236	34.3333	0.0153548	Oct4_negative
							E4.5	embryo3	3171	7.69804	0.00242764	Oct4_negative
							E4.5	embryo3	1945	17.6745	0.00908715	Oct4_negative
							E4.5	embryo3	2120	5.64706	0.00266371	Oct4_negative
							E4.5	embryo3	3372	16.6824	0.00494732	Oct4_negative
							E4.5	embryo3	2662	6.63922	0.00249407	Oct4_negative
							E4.5	embryo3	3076	27.2314	0.00885285	Oct4_negative
							E4.5	embryo3	1762	3.03529	0.00172264	Oct4_negative
							E4.5	embryo3	3643	45.2039	0.0124084	Oct4_negative
							E4.5	embryo3	2783	25.8902	0.00930298	Oct4_negative
							E4.5	embryo3	2016	8.06667	0.00400132	Oct4_negative
							E4.5	embryo3	2775	14.9647	0.00539269	Oct4_negative
							E4.5	embryo3	1931	21.6941	0.0112347	Oct4_negative
							E4.5	embryo3	2915	22.3804	0.00767767	Oct4_negative
							E4.5	embryo3	2990	14.1922	0.00474654	Oct4_negative
							E4.5	embryo3	1357	5.36471	0.00395336	Oct4_negative
							E4.5	embryo3	2760	72.502	0.0262688	Oct4_negative
							E4.5	embryo3	2633	12.6745	0.00481371	Oct4_negative
							E4.5	embryo3	2774	15.6863	0.00565475	Oct4_negative
							E4.5	embryo3	2388	15.9294	0.00667061	Oct4_negative
							E4.5	embryo3	2274	26.1059	0.0114802	Oct4_negative
							E4.5	embryo3	2625	15.4667	0.00589206	Oct4_negative
							E4.5	embryo3	1882	5.90588	0.00313809	Oct4_negative
							E4.5	embryo3	2010	8.21176	0.00408545	Oct4_negative
							E4.5	embryo3	1797	8.16471	0.00454352	Oct4_negative
							E4.5	embryo3	2206	15.749	0.00713918	Oct4_negative
							E4.5	embryo3	1486	9.98039	0.00671628	Oct4_negative
							E4.5	embryo3	4717	29.8941	0.00633753	Oct4_negative
							E4.5	embryo3	2559	4.32941	0.00169184	Oct4_negative
							E4.5	embryo3	3907	31.0588	0.00794953	Oct4_negative
							E4.5	embryo3	3422	15.9255	0.00465386	Oct4_negative
							E4.5	embryo3	2660	24.0588	0.00904467	Oct4_negative
							E4.5	embryo3	3346	12.8471	0.00383953	Oct4_negative
							E4.5	embryo3	2348	40.1255	0.0170892	Oct4_negative
							E4.5	embryo3	2456	15.6	0.00635179	Oct4_negative
							E4.5	embryo3	2613	16.6118	0.00635735	Oct4_negative
							E4.5	embryo3	2724	32.4549	0.0119144	Oct4_negative
							E4.5	embryo3	2436	12.9333	0.00530925	Oct4_negative
							E4.5	embryo3	2542	34.1333	0.0134277	Oct4_negative
							E4.5	embryo3	1280	8.80784	0.00688113	Oct4_negative
							E4.5	embryo3	2267	9.43529	0.00416202	Oct4_negative
							E4.5	embryo3	1473	5.78824	0.00392956	Oct4_negative
							E4.5	embryo3	3406	29.298	0.00860189	Oct4_negative
							E4.5	embryo3	6569	118.055	0.0179715	Oct4_negative
							E4.5	embryo3	1486	6.87059	0.00462354	Oct4_negative
							E4.5	embryo3	2205	2.91765	0.0013232	Oct4_negative
							E4.5	embryo3	3302	64.8157	0.0196292	Oct4_negative
							E4.5	embryo3	3200	45.9412	0.0143566	Oct4_negative
							E4.5	embryo3	2553	12.8	0.00501371	Oct4_negative
							E4.5	embryo3	1519	7.31765	0.00481741	Oct4_negative
							E4.5	embryo3	2017	2.02353	0.00100324	Oct4_negative
							E4.5	embryo3	2058	2.37647	0.00115475	Oct4_negative
							E4.5	embryo3	2911	15.1765	0.00521349	Oct4_negative
							E4.5	embryo3	3791	24.9843	0.00659043	Oct4_negative
							E4.5	embryo3	2878	59.7294	0.0207538	Oct4_negative
							E4.5	embryo3	1353	0.752941	0.000556	Oct4_negative
							E4.5	embryo3	2950	15.7255	0.00533067	Oct4_negative
							E4.5	embryo3	3516	22.0706	0.00627719	Oct4_negative
							E4.5	embryo3	1949	2.30588	0.00118311	Oct4_negative
							E4.5	embryo3	1689	11.5294	0.00682618	Oct4_negative
							E4.5	embryo3	2716	8.28627	0.00305091	Oct4_negative
							E4.5	embryo3	2672	12.9412	0.00484326	Oct4_negative
							E4.5	embryo3	2608	21.9216	0.00840551	Oct4_negative
							E4.5	embryo3	2751	1.95294	0.00071	Oct4_negative
							E4.5	embryo3	2182	2.25882	0.00103521	Oct4_negative
							E4.5	embryo3	3120	6.96471	0.00223228	Oct4_negative
							E4.5	embryo3	3256	3.20392	0.000984	Oct4_negative
							E4.5	embryo3	2866	14.6706	0.00511884	Oct4_negative
							E4.5	embryo3	2732	0.141176	5.17e-05	Oct4_negative
							E4.5	embryo3	2784	1.43529	0.000516	Oct4_negative
							E4.5	embryo3	3012	19.9922	0.0066375	Oct4_negative
							E4.5	embryo3	2546	0.847059	0.000333	Oct4_negative
							E4.5	embryo3	1472	0.0705882	4.8e-05	Oct4_negative
							E4.5	embryo3	2485	0.0705882	2.84e-05	Oct4_negative
							E4.5	embryo3	1750	0.0235294	1.34e-05	Oct4_negative
							E4.5	embryo3	1822	0	0	Oct4_negative
							E4.5	embryo4	1817	15.2	0.00836544	Oct4_negative
							E4.5	embryo4	2338	151.384	0.0647495	Oct4_negative
							E4.5	embryo4	3090	33.702	0.0109068	Oct4_negative
							E4.5	embryo4	2487	29.8471	0.0120012	Oct4_negative
							E4.5	embryo4	2506	12.3804	0.0049403	Oct4_negative
							E4.5	embryo4	2936	13.5765	0.00462414	Oct4_negative
							E4.5	embryo4	2970	13.9373	0.00469268	Oct4_negative
							E4.5	embryo4	3171	11.2706	0.00355427	Oct4_negative
							E4.5	embryo4	2231	63.1765	0.0283176	Oct4_negative
							E4.5	embryo4	3502	104.655	0.0298843	Oct4_negative
							E4.5	embryo4	2494	40.2941	0.0161564	Oct4_negative
							E4.5	embryo4	1905	38.9686	0.020456	Oct4_negative
							E4.5	embryo4	2174	66.0118	0.0303642	Oct4_negative
							E4.5	embryo4	2423	216.604	0.0893949	Oct4_negative
							E4.5	embryo4	1749	20.1647	0.0115293	Oct4_negative
							E4.5	embryo4	2459	44.1059	0.0179365	Oct4_negative
							E4.5	embryo4	2092	31.9608	0.0152776	Oct4_negative
							E4.5	embryo4	2709	32.3529	0.0119428	Oct4_negative
							E4.5	embryo4	2714	292.094	0.107625	Oct4_negative
							E4.5	embryo4	2220	24.5176	0.011044	Oct4_negative
							E4.5	embryo4	1574	11.3882	0.00723522	Oct4_negative
							E4.5	embryo4	3235	30.7725	0.00951238	Oct4_negative
							E4.5	embryo4	1781	26.3294	0.0147835	Oct4_negative
							E4.5	embryo4	2863	36.0706	0.0125989	Oct4_negative
							E4.5	embryo4	2411	337.545	0.140002	Oct4_negative
							E4.5	embryo4	2119	59.4078	0.0280358	Oct4_negative
							E4.5	embryo4	3581	43.3882	0.0121162	Oct4_negative
							E4.5	embryo4	2819	67.9373	0.0240998	Oct4_negative
							E4.5	embryo4	1639	51.4392	0.0313845	Oct4_negative
							E4.5	embryo4	1622	77.0471	0.0475013	Oct4_negative
							E4.5	embryo4	1679	55.9098	0.0332995	Oct4_negative
							E4.5	embryo4	1246	15.3529	0.0123218	Oct4_negative
							E4.5	embryo4	2292	105.557	0.0460545	Oct4_negative
							E4.5	embryo4	2304	74.6627	0.0324057	Oct4_negative
							E4.5	embryo4	2138	57.3176	0.026809	Oct4_negative
							E4.5	embryo4	2975	64.9569	0.0218342	Oct4_negative
							E4.5	embryo4	2357	138.435	0.0587337	Oct4_negative
							E4.5	embryo4	2879	67.0627	0.0232938	Oct4_negative
							E4.5	embryo4	1889	274.49	0.14531	Oct4_negative
							E4.5	embryo4	2094	99.1686	0.0473585	Oct4_negative
							E4.5	embryo4	2045	24.2196	0.0118433	Oct4_negative
							E4.5	embryo4	2524	30.2667	0.0119915	Oct4_negative
							E4.5	embryo4	2000	36.4314	0.0182157	Oct4_negative
							E4.5	embryo4	2520	60.1726	0.023878	Oct4_negative
							E4.5	embryo4	2713	28.1451	0.0103742	Oct4_negative
							E4.5	embryo4	2638	35.0353	0.013281	Oct4_negative
							E4.5	embryo4	4011	58	0.0144602	Oct4_negative
							E4.5	embryo4	2367	56.7765	0.0239867	Oct4_negative
							E4.5	embryo4	1930	139.424	0.0722402	Oct4_negative
							E4.5	embryo4	2878	245.416	0.085273	Oct4_negative
							E4.5	embryo4	2307	2.21176	0.000959	Oct4_negative
							E4.5	embryo4	2442	356.004	0.145784	Oct4_negative
							E4.5	embryo4	2623	52.5373	0.0200295	Oct4_negative
							E4.5	embryo4	1318	21.6471	0.0164242	Oct4_negative
							E4.5	embryo4	2441	882.639	0.361589	Oct4_negative
							E4.5	embryo4	2239	148.929	0.066516	Oct4_negative
							E4.5	embryo4	3157	244.561	0.0774662	Oct4_negative
							E4.5	embryo4	2478	88.149	0.0355726	Oct4_negative
							E4.5	embryo4	2407	73.7961	0.0306589	Oct4_negative
							E4.5	embryo4	2862	1113.33	0.389003	Oct4_negative
							E4.5	embryo4	746	15.3647	0.0205961	Oct4_negative
							E4.5	embryo4	1206	16.3294	0.0135401	Oct4_negative
							E4.5	embryo4	1730	32.4078	0.0187329	Oct4_negative
							E4.5	embryo4	2640	77.251	0.0292617	Oct4_negative
							E4.5	embryo4	1355	41.1922	0.0304001	Oct4_negative
							E4.5	embryo4	2505	93.702	0.037406	Oct4_negative
							E4.5	embryo4	1975	32.149	0.016278	Oct4_negative
							E4.5	embryo4	3137	45.851	0.0146162	Oct4_negative
							E4.5	embryo4	2178	10.7059	0.00491546	Oct4_negative
							E4.5	embryo4	1477	4.96471	0.00336134	Oct4_negative
							E4.5	embryo4	3324	59.6627	0.0179491	Oct4_negative
							E4.5	embryo4	3905	65.0392	0.0166554	Oct4_negative
							E4.5	embryo4	2633	23.8235	0.00904805	Oct4_negative
							E4.5	embryo4	2184	8.48235	0.00388386	Oct4_negative
							E4.5	embryo4	1304	6.75686	0.00518164	Oct4_negative
							E4.5	embryo4	2720	186.137	0.0684328	Oct4_negative
							E4.5	embryo4	2071	105.337	0.050863	Oct4_negative
							E4.5	embryo4	1090	86.2824	0.0791581	Oct4_negative
							E4.5	embryo4	679	83.7765	0.123382	Oct4_negative
							E4.5	embryo4	1056	20.549	0.0194593	Oct4_negative
							E4.5	embryo4	2579	49.7412	0.019287	Oct4_negative
							E4.5	embryo4	1731	98.6863	0.0570111	Oct4_negative
							E4.5	embryo4	2261	34.8941	0.015433	Oct4_negative
							E4.5	embryo4	2395	161.357	0.0673724	Oct4_negative
							E4.5	embryo4	1744	54.1804	0.0310667	Oct4_negative
							E4.5	embryo4	3438	61.5098	0.0178912	Oct4_negative
							E4.5	embryo4	3002	142.078	0.0473279	Oct4_negative
							E4.5	embryo4	2925	46.4314	0.015874	Oct4_negative
							E4.5	embryo4	2280	375.98	0.164904	Oct4_negative
							E4.5	embryo4	1968	52.8196	0.0268392	Oct4_negative
							E4.5	embryo4	1760	29.1765	0.0165775	Oct4_negative
							E4.5	embryo4	982	23.2039	0.0236292	Oct4_negative
							E4.5	embryo4	2010	13.7412	0.00683641	Oct4_negative
							E4.5	embryo4	3501	333.671	0.0953072	Oct4_negative
							E4.5	embryo4	1817	97.9529	0.0539092	Oct4_negative
							E4.5	embryo4	1530	31.6549	0.0206895	Oct4_negative
							E4.5	embryo4	1818	95.0431	0.052279	Oct4_negative
							E4.5	embryo4	2673	36.4549	0.0136382	Oct4_negative
							E4.5	embryo4	1917	34.5843	0.0180409	Oct4_negative
							E4.5	embryo4	1894	42.5882	0.0224859	Oct4_negative
							E4.5	embryo4	1662	122.996	0.0740049	Oct4_negative
							E4.5	embryo4	2447	22.9451	0.00937683	Oct4_negative
							E4.5	embryo4	2389	19.7176	0.00825351	Oct4_negative
							E4.5	embryo4	2187	45.3098	0.0207178	Oct4_negative
							E4.5	embryo4	2252	76.3647	0.0339097	Oct4_negative
							E4.5	embryo4	4417	104.341	0.0236226	Oct4_negative
							E4.5	embryo4	4166	162.537	0.0390152	Oct4_negative
							E4.5	embryo4	1837	1.88235	0.00102469	Oct4_negative
							E4.5	embryo4	2929	85.3412	0.0291366	Oct4_negative
							E4.5	embryo4	1685	7.58039	0.00449875	Oct4_negative
							E4.5	embryo4	1816	0.423529	0.000233	Oct4_negative
							E4.5	embryo4	4742	0.705882	0.000149	Oct4_negative
							E4.5	embryo5	2376	137.859	0.0580214	Oct4_negative
							E4.5	embryo5	3640	290.431	0.0797888	Oct4_negative
							E4.5	embryo5	2576	61.8588	0.0240135	Oct4_negative
							E4.5	embryo5	3945	119.886	0.0303894	Oct4_negative
							E4.5	embryo5	1563	20.898	0.0133705	Oct4_negative
							E4.5	embryo5	1628	23.0235	0.0141422	Oct4_negative
							E4.5	embryo5	2338	1466.69	0.627327	Oct4_negative
							E4.5	embryo5	2089	73.8235	0.0353392	Oct4_negative
							E4.5	embryo5	2376	70.6314	0.029727	Oct4_negative
							E4.5	embryo5	2355	46.8471	0.0198926	Oct4_negative
							E4.5	embryo5	2608	122.176	0.0468468	Oct4_negative
							E4.5	embryo5	2104	78.3059	0.0372176	Oct4_negative
							E4.5	embryo5	2124	250.416	0.117898	Oct4_negative
							E4.5	embryo5	2331	58.3922	0.0250503	Oct4_negative
							E4.5	embryo5	2122	74.8431	0.0352701	Oct4_negative
							E4.5	embryo5	1526	38.7451	0.02539	Oct4_negative
							E4.5	embryo5	2491	45.4078	0.0182288	Oct4_negative
							E4.5	embryo5	2535	856.016	0.337679	Oct4_negative
							E4.5	embryo5	2125	133.902	0.0630127	Oct4_negative
							E4.5	embryo5	2292	39.9255	0.0174195	Oct4_negative
							E4.5	embryo5	1997	36.3804	0.0182175	Oct4_negative
							E4.5	embryo5	2237	42.6431	0.0190626	Oct4_negative
							E4.5	embryo5	2695	161.251	0.0598334	Oct4_negative
							E4.5	embryo5	2368	107.318	0.04532	Oct4_negative
							E4.5	embryo5	2306	106.067	0.045996	Oct4_negative
							E4.5	embryo5	2201	58.9176	0.0267686	Oct4_negative
							E4.5	embryo5	2532	1131.6	0.446919	Oct4_negative
							E4.5	embryo5	2687	220.412	0.0820289	Oct4_negative
							E4.5	embryo5	2221	49.5255	0.0222987	Oct4_negative
							E4.5	embryo5	2622	110.871	0.0422847	Oct4_negative
							E4.5	embryo5	2436	44.8549	0.0184133	Oct4_negative
							E4.5	embryo5	2807	282.396	0.100604	Oct4_negative
							E4.5	embryo5	2984	2888.15	0.96788	Oct4_negative
							E4.5	embryo5	2537	50.8196	0.0200314	Oct4_negative
							E4.5	embryo5	2728	97.4588	0.0357254	Oct4_negative
							E4.5	embryo5	2543	48.6863	0.0191452	Oct4_negative
							E4.5	embryo5	1240	700.467	0.564892	Oct4_negative
							E4.5	embryo5	2215	161.639	0.0729748	Oct4_negative
							E4.5	embryo5	2221	107.784	0.0485296	Oct4_negative
							E4.5	embryo5	2784	43	0.0154454	Oct4_negative
							E4.5	embryo5	3997	132.443	0.0331356	Oct4_negative
							E4.5	embryo5	2912	69.6235	0.0239092	Oct4_negative
							E4.5	embryo5	1801	19.7725	0.0109786	Oct4_negative
							E4.5	embryo5	909	23.7059	0.0260791	Oct4_negative
							E4.5	embryo5	1502	52.2824	0.0348085	Oct4_negative
							E4.5	embryo5	1522	6.61176	0.00434413	Oct4_negative
							E4.5	embryo5	1853	43.6706	0.0235675	Oct4_negative
							E4.5	embryo5	1550	455.561	0.29391	Oct4_negative
							E4.5	embryo5	2544	193.455	0.0760436	Oct4_negative
							E4.5	embryo5	3212	72.7961	0.0226638	Oct4_negative
							E4.5	embryo5	2234	1519.81	0.680308	Oct4_negative
							E4.5	embryo5	2437	64.6275	0.0265193	Oct4_negative
							E4.5	embryo5	2060	117.051	0.0568209	Oct4_negative
							E4.5	embryo5	1630	32.9569	0.0202189	Oct4_negative
							E4.5	embryo5	2732	263.588	0.0964818	Oct4_negative
							E4.5	embryo5	1200	55.7882	0.0464902	Oct4_negative
							E4.5	embryo5	1109	39.1176	0.0352729	Oct4_negative
							E4.5	embryo5	2491	15.4824	0.00621532	Oct4_negative
							E4.5	embryo5	1841	85.5137	0.0464496	Oct4_negative
							E4.5	embryo5	3103	46.2667	0.0149103	Oct4_negative
							E4.5	embryo5	1471	7.96471	0.00541448	Oct4_negative
							E4.5	embryo5	1401	3.90588	0.00278793	Oct4_negative
							E4.5	embryo5	1654	1210.84	0.732065	Oct4_negative
							E4.5	embryo5	2401	39.8902	0.016614	Oct4_negative
							E4.5	embryo5	2719	46.8314	0.0172237	Oct4_negative
							E4.5	embryo5	2909	145.49	0.0500138	Oct4_negative
							E4.5	embryo5	3437	121.337	0.0353032	Oct4_negative
							E4.5	embryo5	2335	83.7843	0.0358819	Oct4_negative
							E4.5	embryo5	2474	95.7529	0.0387037	Oct4_negative
							E4.5	embryo5	1405	209.714	0.149262	Oct4_negative
							E4.5	embryo5	2649	1123.27	0.424034	Oct4_negative
							E4.5	embryo5	1621	122.918	0.0758283	Oct4_negative
							E4.5	embryo5	1184	645.094	0.544843	Oct4_negative
							E4.5	embryo5	3322	118.302	0.0356117	Oct4_negative
							E4.5	embryo5	2634	53.6	0.0203493	Oct4_negative
							E4.5	embryo5	2606	61.7686	0.0237025	Oct4_negative
							E4.5	embryo5	2426	49.9255	0.0205793	Oct4_negative
							E4.5	embryo5	1288	7.24706	0.0056266	Oct4_negative
							E4.5	embryo5	1756	83.0118	0.0472732	Oct4_negative
							E4.5	embryo5	2762	51.9412	0.0188056	Oct4_negative
							E4.5	embryo5	2584	60.2039	0.0232987	Oct4_negative
							E4.5	embryo5	2481	83.8431	0.0337941	Oct4_negative
							E4.5	embryo5	3053	124.824	0.0408855	Oct4_negative
							E4.5	embryo5	1209	735.49	0.608346	Oct4_negative
							E4.5	embryo5	1586	862.659	0.543921	Oct4_negative
							E4.5	embryo5	1757	33.4118	0.0190164	Oct4_negative
							E4.5	embryo5	1749	85.1216	0.0486687	Oct4_negative
							E4.5	embryo5	2174	1539.03	0.707926	Oct4_negative
							E4.5	embryo5	1602	264.792	0.165288	Oct4_negative
							E4.5	embryo5	1745	715.549	0.410057	Oct4_negative
							E4.5	embryo5	1748	358.145	0.204889	Oct4_negative
							E4.5	embryo5	1953	1222.91	0.626172	Oct4_negative
							E4.5	embryo5	2040	86.0667	0.0421895	Oct4_negative
							E4.5	embryo5	2398	486.176	0.202742	Oct4_negative
							E4.5	embryo5	2057	34.1647	0.016609	Oct4_negative
							E4.5	embryo5	1192	46.6471	0.0391334	Oct4_negative
							E4.5	embryo5	2585	118.882	0.0459893	Oct4_negative
							E4.5	embryo5	1902	32.6118	0.017146	Oct4_negative
							E4.5	embryo5	2870	357.89	0.1247	Oct4_negative
							E4.5	embryo5	1503	621.384	0.413429	Oct4_negative
							E4.5	embryo5	3827	361.675	0.094506	Oct4_negative
							E4.5	embryo5	3151	258.067	0.0818999	Oct4_negative
							E4.5	embryo5	3788	52.4745	0.0138528	Oct4_negative
							E4.5	embryo5	3078	242.38	0.0787461	Oct4_negative
							E4.5	embryo5	3260	871.78	0.267417	Oct4_negative
							E4.5	embryo5	2332	1484.64	0.636636	Oct4_negative
							E4.5	embryo5	1646	99.5726	0.0604937	Oct4_negative
							E4.5	embryo5	2968	132.173	0.0445325	Oct4_negative
							E4.5	embryo5	2623	50.7333	0.0193417	Oct4_negative
							E4.5	embryo5	3100	31.5765	0.010186	Oct4_negative
							E4.5	embryo5	737	7.29412	0.00989704	Oct4_negative
							E4.5	embryo5	1734	7.62353	0.0043965	Oct4_negative
							E4.5	embryo5	1585	10.9647	0.0069178	Oct4_negative
							E4.5	embryo5	2127	28.4235	0.0133632	Oct4_negative
							E4.5	embryo5	3332	29.7647	0.00893298	Oct4_negative
							E4.5	embryo5	1252	21.7176	0.0173464	Oct4_negative
							E4.5	embryo5	1823	1.03529	0.000568	Oct4_negative
							E4.5	embryo5	2734	18.9647	0.00693662	Oct4_negative
							D5mTORi	embryo1	3008	0.517647	0.000172	Oct4_negative
							D5mTORi	embryo1	2800	8.50196	0.00303642	Oct4_negative
							D5mTORi	embryo1	2336	6.31373	0.00270279	Oct4_negative
							D5mTORi	embryo1	3492	2.98824	0.000856	Oct4_negative
							D5mTORi	embryo1	1397	0.0705882	5.05e-05	Oct4_negative
							D5mTORi	embryo1	1589	0.517647	0.000326	Oct4_negative
							D5mTORi	embryo1	3096	0.376471	0.000122	Oct4_negative
							D5mTORi	embryo1	1712	1.85882	0.00108576	Oct4_negative
							D5mTORi	embryo1	2590	15.7176	0.00606859	Oct4_negative
							D5mTORi	embryo1	2224	8.54118	0.00384046	Oct4_negative
							D5mTORi	embryo1	2562	21.7333	0.00848296	Oct4_negative
							D5mTORi	embryo1	2626	5.29804	0.00201753	Oct4_negative
							D5mTORi	embryo1	3812	51.5059	0.0135115	Oct4_negative
							D5mTORi	embryo1	3999	14.9137	0.00372936	Oct4_negative
							D5mTORi	embryo1	4624	9.29412	0.00200997	Oct4_negative
							D5mTORi	embryo1	1770	5.71765	0.00323031	Oct4_negative
							D5mTORi	embryo1	4032	39.7725	0.00986422	Oct4_negative
							D5mTORi	embryo1	2400	17	0.00708333	Oct4_negative
							D5mTORi	embryo1	1933	44.3804	0.0229593	Oct4_negative
							D5mTORi	embryo1	2359	15.7451	0.00667448	Oct4_negative
							D5mTORi	embryo1	1730	3.22353	0.00186331	Oct4_negative
							D5mTORi	embryo1	2356	19.8	0.00840408	Oct4_negative
							D5mTORi	embryo1	1914	2.01176	0.00105108	Oct4_negative
							D5mTORi	embryo1	1190	1.64706	0.00138408	Oct4_negative
							D5mTORi	embryo1	2146	2.98824	0.00139247	Oct4_negative
							D5mTORi	embryo1	3208	23.0824	0.00719525	Oct4_negative
							D5mTORi	embryo1	2721	7.84314	0.00288245	Oct4_negative
							D5mTORi	embryo1	1117	1.71765	0.00153773	Oct4_negative
							D5mTORi	embryo1	906	3.60392	0.00397784	Oct4_negative
							D5mTORi	embryo1	3486	14.9216	0.00428043	Oct4_negative
							D5mTORi	embryo1	1917	6.96471	0.00363313	Oct4_negative
							D5mTORi	embryo1	1925	4.33333	0.00225108	Oct4_negative
							D5mTORi	embryo1	2804	17.8392	0.00636206	Oct4_negative
							D5mTORi	embryo1	2394	10.1686	0.00424755	Oct4_negative
							D5mTORi	embryo1	1325	3.57647	0.00269922	Oct4_negative
							D5mTORi	embryo1	1405	4.04706	0.00288047	Oct4_negative
							D5mTORi	embryo1	1323	4.59216	0.00347102	Oct4_negative
							D5mTORi	embryo1	1384	3.03529	0.00219313	Oct4_negative
							D5mTORi	embryo1	927	7.9098	0.00853269	Oct4_negative
							D5mTORi	embryo1	2409	20.098	0.0083429	Oct4_negative
							D5mTORi	embryo1	2866	13.6588	0.00476581	Oct4_negative
							D5mTORi	embryo1	3600	31.6275	0.0087854	Oct4_negative
							D5mTORi	embryo1	1489	2.60392	0.00174877	Oct4_negative
							D5mTORi	embryo1	1794	8.03922	0.00448117	Oct4_negative
							D5mTORi	embryo1	3285	13.8157	0.00420569	Oct4_negative
							D5mTORi	embryo1	2970	2.96863	0.001	Oct4_negative
							D5mTORi	embryo1	2357	11.8157	0.00501302	Oct4_negative
							D5mTORi	embryo1	1903	6.84706	0.00359803	Oct4_negative
							D5mTORi	embryo1	3193	6.46667	0.00202526	Oct4_negative
							D5mTORi	embryo1	2140	0.588235	0.000275	Oct4_negative
							D5mTORi	embryo1	1833	1.17647	0.000642	Oct4_negative
							D5mTORi	embryo1	2556	10.2353	0.00400442	Oct4_negative
							D5mTORi	embryo1	1600	0.0705882	4.41e-05	Oct4_negative
							D5mTORi	embryo1	2534	1.41176	0.000557	Oct4_negative
							D5mTORi	embryo1	1449	0.494118	0.000341	Oct4_negative
							D5mTORi	embryo1	3062	1.92941	0.00063	Oct4_negative
							D5mTORi	embryo1	2057	1.55294	0.000755	Oct4_negative
							D5mTORi	embryo1	2369	3.78824	0.00159909	Oct4_negative
							D5mTORi	embryo1	2476	2.68235	0.00108334	Oct4_negative
							D5mTORi	embryo1	2045	5.1451	0.00251594	Oct4_negative
							D5mTORi	embryo1	1657	0.258824	0.000156	Oct4_negative
							D5mTORi	embryo1	1939	2.91765	0.00150472	Oct4_negative
							D5mTORi	embryo1	2863	19.4078	0.00677885	Oct4_negative
							D5mTORi	embryo1	3234	5.85882	0.00181163	Oct4_negative
							D5mTORi	embryo1	3406	6.70588	0.00196884	Oct4_negative
							D5mTORi	embryo1	3725	9.71765	0.00260876	Oct4_negative
							D5mTORi	embryo1	2198	1.95294	0.000889	Oct4_negative
							D5mTORi	embryo1	2566	2.49412	0.000972	Oct4_negative
							D5mTORi	embryo1	2619	3.81569	0.00145692	Oct4_negative
							D5mTORi	embryo1	3670	2.70588	0.000737298	Oct4_negative
							D5mTORi	embryo1	1571	0.352941	0.000225	Oct4_negative
							D5mTORi	embryo1	2001	2.58824	0.00129347	Oct4_negative
							D5mTORi	embryo1	3082	6.33333	0.00205494	Oct4_negative
							D5mTORi	embryo1	2785	1.27059	0.000456	Oct4_negative
							D5mTORi	embryo1	3135	3.17647	0.00101323	Oct4_negative
							D5mTORi	embryo1	2273	2.24706	0.000989	Oct4_negative
							D5mTORi	embryo1	2100	2.02353	0.000964	Oct4_negative
							D5mTORi	embryo1	1445	2.47059	0.00170975	Oct4_negative
							D5mTORi	embryo1	1584	10.6275	0.00670925	Oct4_negative
							D5mTORi	embryo1	2489	1.71765	0.00069	Oct4_negative
							D5mTORi	embryo1	3275	13.8784	0.00423769	Oct4_negative
							D5mTORi	embryo1	1969	2.02353	0.00102769	Oct4_negative
							D5mTORi	embryo1	2596	10.0157	0.00385812	Oct4_negative
							D5mTORi	embryo1	2096	6.30588	0.00300853	Oct4_negative
							D5mTORi	embryo1	1697	1.81176	0.00106763	Oct4_negative
							D5mTORi	embryo1	2613	3.31765	0.00126967	Oct4_negative
							D5mTORi	embryo1	2040	7.8	0.00382353	Oct4_negative
							D5mTORi	embryo1	3176	3.52941	0.00111128	Oct4_negative
							D5mTORi	embryo1	1338	0.0470588	3.52e-05	Oct4_negative
							D5mTORi	embryo1	2655	9.69804	0.00365275	Oct4_negative
							D5mTORi	embryo1	1879	0.564706	0.000301	Oct4_negative
							D5mTORi	embryo1	2099	0.658824	0.000314	Oct4_negative
							D5mTORi	embryo1	2580	1.6	0.00062	Oct4_negative
							D5mTORi	embryo1	3417	0.611765	0.000179	Oct4_negative
							D5mTORi	embryo1	4239	3.12941	0.000738	Oct4_negative
							D5mTORi	embryo1	2778	0.282353	0.000102	Oct4_negative
							D5mTORi	embryo1	2533	4.19608	0.00165657	Oct4_negative
							D5mTORi	embryo1	2971	14.749	0.00496433	Oct4_negative
							D5mTORi	embryo1	1756	2.07059	0.00117915	Oct4_negative
							D5mTORi	embryo1	2135	3.55294	0.00166414	Oct4_negative
							D5mTORi	embryo1	1747	5.88235	0.00336712	Oct4_negative
							D5mTORi	embryo1	4014	11.5059	0.00286644	Oct4_negative
							D5mTORi	embryo1	2673	5.36863	0.00200847	Oct4_negative
							D5mTORi	embryo1	2361	5.90588	0.00250143	Oct4_negative
							D5mTORi	embryo1	1454	7.78824	0.00535642	Oct4_negative
							D5mTORi	embryo1	1359	5.83529	0.00429382	Oct4_negative
							D5mTORi	embryo1	2902	7.97647	0.00274861	Oct4_negative
							D5mTORi	embryo1	3452	1.83529	0.000532	Oct4_negative
							D5mTORi	embryo1	2132	8.16471	0.0038296	Oct4_negative
							D5mTORi	embryo1	1589	0.164706	0.000104	Oct4_negative
							D5mTORi	embryo1	3097	4.1451	0.00133842	Oct4_negative
							D5mTORi	embryo1	2583	0.4	0.000155	Oct4_negative
							D5mTORi	embryo1	2333	0.564706	0.000242	Oct4_negative
							D5mTORi	embryo1	1200	0.0705882	5.88e-05	Oct4_negative
							D5mTORi	embryo1	5043	2.23529	0.000443	Oct4_negative
							D5mTORi	embryo1	2120	0.376471	0.000178	Oct4_negative
							D5mTORi	embryo1	2594	8.06667	0.00310974	Oct4_negative
							D5mTORi	embryo1	1486	0.0470588	3.17e-05	Oct4_negative
							D5mTORi	embryo1	2439	4.28235	0.00175578	Oct4_negative
							D5mTORi	embryo1	3403	5.03529	0.00147966	Oct4_negative
							D5mTORi	embryo1	2488	3.22353	0.00129563	Oct4_negative
							D5mTORi	embryo1	2556	0.588235	0.00023	Oct4_negative
							D5mTORi	embryo1	2337	0.541176	0.000232	Oct4_negative
							D5mTORi	embryo1	2540	1.2	0.000472	Oct4_negative
							D5mTORi	embryo1	1558	2.38039	0.00152785	Oct4_negative
							D5mTORi	embryo1	2790	1.22353	0.000439	Oct4_negative
							D5mTORi	embryo1	3105	1.96471	0.000633	Oct4_negative
							D5mTORi	embryo1	2592	2.72941	0.00105301	Oct4_negative
							D5mTORi	embryo1	2091	0	0	Oct4_negative
							D5mTORi	embryo1	3990	2.87059	0.000719	Oct4_negative
							D5mTORi	embryo1	3868	2.70588	0.0007	Oct4_negative
							D5mTORi	embryo1	3270	0.423529	0.00013	Oct4_negative
							D5mTORi	embryo1	3085	1.12941	0.000366	Oct4_negative
							D5mTORi	embryo1	3539	0.705882	0.000199	Oct4_negative
							D5mTORi	embryo1	1624	0.0235294	1.45e-05	Oct4_negative
							D5mTORi	embryo1	2469	0.282353	0.000114	Oct4_negative
							D5mTORi	embryo1	3114	1.81176	0.000582	Oct4_negative
							D5mTORi	embryo1	2785	1.03529	0.000372	Oct4_negative
							D5mTORi	embryo1	2593	0.0705882	2.72e-05	Oct4_negative
							D5mTORi	embryo2	2800	0.0941176	3.36e-05	Oct4_negative
							D5mTORi	embryo2	1915	0.0235294	1.23e-05	Oct4_negative
							D5mTORi	embryo2	1684	2.89412	0.0017186	Oct4_negative
							D5mTORi	embryo2	2703	0.0470588	1.74e-05	Oct4_negative
							D5mTORi	embryo2	2417	0.0941176	3.89e-05	Oct4_negative
							D5mTORi	embryo2	2942	0.376471	0.000128	Oct4_negative
							D5mTORi	embryo2	3297	0.635294	0.000193	Oct4_negative
							D5mTORi	embryo2	2538	0.0941176	3.71e-05	Oct4_negative
							D5mTORi	embryo2	3653	0.211765	5.8e-05	Oct4_negative
							D5mTORi	embryo2	3048	0.258824	8.49e-05	Oct4_negative
							D5mTORi	embryo2	1843	0.0705882	3.83e-05	Oct4_negative
							D5mTORi	embryo2	1792	0.0705882	3.94e-05	Oct4_negative
							D5mTORi	embryo2	2186	1.78824	0.000818	Oct4_negative
							D5mTORi	embryo2	2572	4.0549	0.00157656	Oct4_negative
							D5mTORi	embryo2	1891	0.258824	0.000137	Oct4_negative
							D5mTORi	embryo2	1033	0.917647	0.000888	Oct4_negative
							D5mTORi	embryo2	2054	3.31765	0.00161521	Oct4_negative
							D5mTORi	embryo2	1362	1.22353	0.000898	Oct4_negative
							D5mTORi	embryo2	1676	0.0941176	5.62e-05	Oct4_negative
							D5mTORi	embryo2	2164	3.87843	0.00179225	Oct4_negative
							D5mTORi	embryo2	2160	2.77255	0.00128359	Oct4_negative
							D5mTORi	embryo2	2783	1.12941	0.000406	Oct4_negative
							D5mTORi	embryo2	2108	3.84706	0.00182498	Oct4_negative
							D5mTORi	embryo2	1941	0.352941	0.000182	Oct4_negative
							D5mTORi	embryo2	3142	43.8392	0.0139526	Oct4_negative
							D5mTORi	embryo2	1336	0.541176	0.000405	Oct4_negative
							D5mTORi	embryo2	2756	13.0627	0.00473975	Oct4_negative
							D5mTORi	embryo2	2323	5.00392	0.00215408	Oct4_negative
							D5mTORi	embryo2	2110	4.61176	0.00218567	Oct4_negative
							D5mTORi	embryo2	1583	0.141176	8.92e-05	Oct4_negative
							D5mTORi	embryo2	2102	15.8824	0.00755583	Oct4_negative
							D5mTORi	embryo2	2927	11.4353	0.00390683	Oct4_negative
							D5mTORi	embryo2	2777	1.98039	0.000713	Oct4_negative
							D5mTORi	embryo2	2130	0.588235	0.000276	Oct4_negative
							D5mTORi	embryo2	3752	52.3647	0.0139565	Oct4_negative
							D5mTORi	embryo2	1824	8.01176	0.00439242	Oct4_negative
							D5mTORi	embryo2	1944	4.54902	0.00234003	Oct4_negative
							D5mTORi	embryo2	3355	24.7569	0.00737909	Oct4_negative
							D5mTORi	embryo2	2089	6.66667	0.00319132	Oct4_negative
							D5mTORi	embryo2	3144	13.2667	0.00421968	Oct4_negative
							D5mTORi	embryo2	3475	3.03529	0.000873	Oct4_negative
							D5mTORi	embryo2	1347	3.71765	0.00275995	Oct4_negative
							D5mTORi	embryo2	1327	8.52157	0.00642168	Oct4_negative
							D5mTORi	embryo2	2817	33.7922	0.0119958	Oct4_negative
							D5mTORi	embryo2	1887	0.776471	0.000411	Oct4_negative
							D5mTORi	embryo2	2197	12.502	0.00569047	Oct4_negative
							D5mTORi	embryo2	4544	26.8314	0.00590479	Oct4_negative
							D5mTORi	embryo2	2457	34.5333	0.0140551	Oct4_negative
							D5mTORi	embryo2	3627	11.5529	0.00318526	Oct4_negative
							D5mTORi	embryo2	1203	0.117647	9.78e-05	Oct4_negative
							D5mTORi	embryo2	2853	22.4627	0.00787338	Oct4_negative
							D5mTORi	embryo2	2613	6.10196	0.00233523	Oct4_negative
							D5mTORi	embryo2	1926	3.41176	0.00177143	Oct4_negative
							D5mTORi	embryo2	1644	1.24706	0.000759	Oct4_negative
							D5mTORi	embryo2	2191	8.02745	0.00366383	Oct4_negative
							D5mTORi	embryo2	2526	9.81176	0.00388431	Oct4_negative
							D5mTORi	embryo2	1690	3.29412	0.00194918	Oct4_negative
							D5mTORi	embryo2	2069	2.30588	0.00111449	Oct4_negative
							D5mTORi	embryo2	1407	1.24706	0.000886	Oct4_negative
							D5mTORi	embryo2	2251	0.729412	0.000324	Oct4_negative
							D5mTORi	embryo2	3451	10.6588	0.00308862	Oct4_negative
							D5mTORi	embryo2	1482	1.50588	0.00101611	Oct4_negative
							D5mTORi	embryo2	1835	3.61569	0.0019704	Oct4_negative
							D5mTORi	embryo2	3003	11.0549	0.00368129	Oct4_negative
							D5mTORi	embryo2	3069	3.26275	0.00106313	Oct4_negative
							D5mTORi	embryo2	3371	11.3804	0.00337597	Oct4_negative
							D5mTORi	embryo2	2273	5.74902	0.00252927	Oct4_negative
							D5mTORi	embryo2	900	3.03529	0.00337255	Oct4_negative
							D5mTORi	embryo2	2884	12.0627	0.00418264	Oct4_negative
							D5mTORi	embryo2	1817	0.682353	0.000376	Oct4_negative
							D5mTORi	embryo2	1532	4.05098	0.00264424	Oct4_negative
							D5mTORi	embryo2	2074	7.78824	0.00375518	Oct4_negative
							D5mTORi	embryo2	2866	25.2706	0.00881737	Oct4_negative
							D5mTORi	embryo2	1861	1.88235	0.00101147	Oct4_negative
							D5mTORi	embryo2	2489	19.2235	0.0077234	Oct4_negative
							D5mTORi	embryo2	1588	1.17647	0.000741	Oct4_negative
							D5mTORi	embryo2	1356	9.18039	0.0067702	Oct4_negative
							D5mTORi	embryo2	1371	3.10588	0.00226541	Oct4_negative
							D5mTORi	embryo2	1752	1.03529	0.000591	Oct4_negative
							D5mTORi	embryo2	4186	11.8314	0.00282642	Oct4_negative
							D5mTORi	embryo2	2180	0.8	0.000367	Oct4_negative
							D5mTORi	embryo2	4282	14.6431	0.0034197	Oct4_negative
							D5mTORi	embryo2	2278	1.50588	0.000661	Oct4_negative
							D5mTORi	embryo2	3135	5.48627	0.00175001	Oct4_negative
							D5mTORi	embryo2	1949	1.29412	0.000664	Oct4_negative
							D5mTORi	embryo2	1695	0.894118	0.000528	Oct4_negative
							D5mTORi	embryo2	2194	15.6392	0.00712817	Oct4_negative
							D5mTORi	embryo2	1327	1.2	0.000904	Oct4_negative
							D5mTORi	embryo2	1762	1.43529	0.000815	Oct4_negative
							D5mTORi	embryo2	1475	1.08235	0.000734	Oct4_negative
							D5mTORi	embryo2	6003	3.57647	0.000596	Oct4_negative
							D5mTORi	embryo2	1373	3.16471	0.00230496	Oct4_negative
							D5mTORi	embryo2	2176	2.75294	0.00126514	Oct4_negative
							D5mTORi	embryo2	2557	5.01176	0.00196002	Oct4_negative
							D5mTORi	embryo2	4033	19.8078	0.00491144	Oct4_negative
							D5mTORi	embryo2	2152	0.0470588	2.19e-05	Oct4_negative
							D5mTORi	embryo2	2822	1.97647	0.0007	Oct4_negative
							D5mTORi	embryo2	2418	6.70196	0.0027717	Oct4_negative
							D5mTORi	embryo2	3016	4.36078	0.00144588	Oct4_negative
							D5mTORi	embryo2	5429	21.4745	0.00395552	Oct4_negative
							D5mTORi	embryo2	1826	0.564706	0.000309	Oct4_negative
							D5mTORi	embryo2	2633	6.09412	0.00231452	Oct4_negative
							D5mTORi	embryo2	1962	0.447059	0.000228	Oct4_negative
							D5mTORi	embryo2	1975	0.376471	0.000191	Oct4_negative
							D5mTORi	embryo2	2123	3.24706	0.00152947	Oct4_negative
							D5mTORi	embryo2	1749	2.32941	0.00133185	Oct4_negative
							D5mTORi	embryo2	1481	0.188235	0.000127	Oct4_negative
							D5mTORi	embryo2	3559	7.6	0.00213543	Oct4_negative
							D5mTORi	embryo2	1742	0.4	0.00023	Oct4_negative
							D5mTORi	embryo2	913	0.141176	0.000155	Oct4_negative
							D5mTORi	embryo2	1676	0.0470588	2.81e-05	Oct4_negative
							D5mTORi	embryo2	2072	1.08235	0.000522	Oct4_negative
							D5mTORi	embryo2	2324	3.08235	0.00132631	Oct4_negative
							D5mTORi	embryo2	1799	3.45882	0.00192264	Oct4_negative
							D5mTORi	embryo2	3054	2.32157	0.00076	Oct4_negative
							D5mTORi	embryo2	2809	2.82353	0.00100517	Oct4_negative
							D5mTORi	embryo2	1842	2.64314	0.00143493	Oct4_negative
							D5mTORi	embryo2	3402	7.98039	0.00234579	Oct4_negative
							D5mTORi	embryo2	2704	1.97647	0.000731	Oct4_negative
							D5mTORi	embryo2	2409	0.611765	0.000254	Oct4_negative
							D5mTORi	embryo2	1792	1.51373	0.000845	Oct4_negative
							D5mTORi	embryo2	2395	1.6	0.000668	Oct4_negative
							D5mTORi	embryo2	3153	1.57647	0.0005	Oct4_negative
							D5mTORi	embryo2	1846	0.0705882	3.82e-05	Oct4_negative
							D5mTORi	embryo2	1816	0.0705882	3.89e-05	Oct4_negative
							D5mTORi	embryo2	2542	0.352941	0.000139	Oct4_negative
							D5mTORi	embryo2	6808	2.1451	0.000315	Oct4_negative
							D5mTORi	embryo2	2271	0.0705882	3.11e-05	Oct4_negative
							D5mTORi	embryo2	1794	0	0	Oct4_negative
							D5mTORi	embryo2	1975	1.99216	0.00100869	Oct4_negative
							D5mTORi	embryo2	2613	0.235294	9e-05	Oct4_negative
							D5mTORi	embryo2	3360	0.141176	4.2e-05	Oct4_negative
							D5mTORi	embryo2	1925	0.0235294	1.22e-05	Oct4_negative
							D5mTORi	embryo2	2235	0.0235294	1.05e-05	Oct4_negative
							D5mTORi	embryo2	1872	0	0	Oct4_negative
							D5mTORi	embryo3	4058	2.30588	0.000568	Oct4_negative
							D5mTORi	embryo3	1602	0.0235294	1.47e-05	Oct4_negative
							D5mTORi	embryo3	2404	0.0705882	2.94e-05	Oct4_negative
							D5mTORi	embryo3	3211	0.988235	0.000308	Oct4_negative
							D5mTORi	embryo3	1416	0	0	Oct4_negative
							D5mTORi	embryo3	3617	1.03529	0.000286	Oct4_negative
							D5mTORi	embryo3	1793	0.0705882	3.94e-05	Oct4_negative
							D5mTORi	embryo3	3041	11.4235	0.0037565	Oct4_negative
							D5mTORi	embryo3	2631	10.1882	0.00387238	Oct4_negative
							D5mTORi	embryo3	3015	3.90588	0.00129548	Oct4_negative
							D5mTORi	embryo3	1356	9.15686	0.00675285	Oct4_negative
							D5mTORi	embryo3	3951	75.1333	0.0190163	Oct4_negative
							D5mTORi	embryo3	2420	3.37647	0.00139524	Oct4_negative
							D5mTORi	embryo3	1847	3.24706	0.00175802	Oct4_negative
							D5mTORi	embryo3	1392	0.0941176	6.76e-05	Oct4_negative
							D5mTORi	embryo3	1875	16.3333	0.00871111	Oct4_negative
							D5mTORi	embryo3	3212	0.894118	0.000278	Oct4_negative
							D5mTORi	embryo3	3075	16.5529	0.00538307	Oct4_negative
							D5mTORi	embryo3	1713	3.20392	0.00187036	Oct4_negative
							D5mTORi	embryo3	3194	0.564706	0.000177	Oct4_negative
							D5mTORi	embryo3	1434	3.27059	0.00228074	Oct4_negative
							D5mTORi	embryo3	1850	0.776471	0.00042	Oct4_negative
							D5mTORi	embryo3	3011	3.95294	0.00131283	Oct4_negative
							D5mTORi	embryo3	4029	0.541176	0.000134	Oct4_negative
							D5mTORi	embryo3	2203	0	0	Oct4_negative
							D5mTORi	embryo3	2402	2.94118	0.00122447	Oct4_negative
							D5mTORi	embryo3	3384	0.447059	0.000132	Oct4_negative
							D5mTORi	embryo3	2656	4.84706	0.00182495	Oct4_negative
							D5mTORi	embryo3	2213	0.447059	0.000202	Oct4_negative
							D5mTORi	embryo3	1116	0.823529	0.000738	Oct4_negative
							D5mTORi	embryo3	2490	8.32549	0.00334357	Oct4_negative
							D5mTORi	embryo3	2560	1.62353	0.000634	Oct4_negative
							D5mTORi	embryo3	3898	3.2	0.000821	Oct4_negative
							D5mTORi	embryo3	2786	1.45882	0.000524	Oct4_negative
							D5mTORi	embryo3	2190	2.68235	0.00122482	Oct4_negative
							D5mTORi	embryo3	1470	0	0	Oct4_negative
							D5mTORi	embryo3	2014	3.22353	0.00160056	Oct4_negative
							D5mTORi	embryo3	1844	0	0	Oct4_negative
							D5mTORi	embryo3	2162	2.61176	0.00120803	Oct4_negative
							D5mTORi	embryo3	3751	0.188235	5.02e-05	Oct4_negative
							D5mTORi	embryo3	2313	2.21176	0.000956	Oct4_negative
							D5mTORi	embryo3	2587	0.0705882	2.73e-05	Oct4_negative
							D5mTORi	embryo3	4062	0.0941176	2.32e-05	Oct4_negative
							D5mTORi	embryo3	2594	4.18039	0.00161156	Oct4_negative
							D5mTORi	embryo3	2399	20.0039	0.00833844	Oct4_negative
							D5mTORi	embryo3	2140	0.894118	0.000418	Oct4_negative
							D5mTORi	embryo3	1253	8.43922	0.00673521	Oct4_negative
							D5mTORi	embryo3	1541	10.7216	0.00695754	Oct4_negative
							D5mTORi	embryo3	3176	9.90196	0.00311775	Oct4_negative
							D5mTORi	embryo3	2399	2.21176	0.000922	Oct4_negative
							D5mTORi	embryo3	1542	0.752941	0.000488	Oct4_negative
							D5mTORi	embryo3	2078	0.282353	0.000136	Oct4_negative
							D5mTORi	embryo3	2408	5.57647	0.00231581	Oct4_negative
							D5mTORi	embryo3	1854	0.635294	0.000343	Oct4_negative
							D5mTORi	embryo3	2733	8.81569	0.00322565	Oct4_negative
							D5mTORi	embryo3	1655	2.21569	0.00133878	Oct4_negative
							D5mTORi	embryo3	1228	0.564706	0.00046	Oct4_negative
							D5mTORi	embryo3	2601	4.63529	0.00178212	Oct4_negative
							D5mTORi	embryo3	2151	6.19216	0.00287873	Oct4_negative
							D5mTORi	embryo3	2143	3.52941	0.00164695	Oct4_negative
							D5mTORi	embryo3	2631	4.68627	0.00178118	Oct4_negative
							D5mTORi	embryo3	2071	2.90588	0.00140313	Oct4_negative
							D5mTORi	embryo3	1715	50.8784	0.0296667	Oct4_negative
							D5mTORi	embryo3	2557	1.05882	0.000414	Oct4_negative
							D5mTORi	embryo3	2330	1.2	0.000515	Oct4_negative
							D5mTORi	embryo3	2097	0.188235	8.98e-05	Oct4_negative
							D5mTORi	embryo3	1789	0.705882	0.000395	Oct4_negative
							D5mTORi	embryo3	2080	0.517647	0.000249	Oct4_negative
							D5mTORi	embryo3	1961	8.25882	0.00421154	Oct4_negative
							D5mTORi	embryo3	2280	1.22353	0.000537	Oct4_negative
							D5mTORi	embryo3	1500	8.43922	0.00562614	Oct4_negative
							D5mTORi	embryo3	1909	2.09412	0.00109697	Oct4_negative
							D5mTORi	embryo3	3936	12.0431	0.00305974	Oct4_negative
							D5mTORi	embryo3	2447	8.80392	0.00359784	Oct4_negative
							D5mTORi	embryo3	2341	0.894118	0.000382	Oct4_negative
							D5mTORi	embryo3	2193	3.6	0.00164159	Oct4_negative
							D5mTORi	embryo3	2670	2.02353	0.000758	Oct4_negative
							D5mTORi	embryo3	2604	14.8039	0.00568507	Oct4_negative
							D5mTORi	embryo3	1465	0.117647	8.03e-05	Oct4_negative
							D5mTORi	embryo3	1781	1.36471	0.000766	Oct4_negative
							D5mTORi	embryo3	2529	1.88235	0.000744	Oct4_negative
							D5mTORi	embryo3	1695	0.376471	0.000222	Oct4_negative
							D5mTORi	embryo3	2993	5.57647	0.00186317	Oct4_negative
							D5mTORi	embryo3	2026	0.917647	0.000453	Oct4_negative
							D5mTORi	embryo3	1407	6.18824	0.00439818	Oct4_negative
							D5mTORi	embryo3	1520	0.0235294	1.55e-05	Oct4_negative
							D5mTORi	embryo3	2444	3.81176	0.00155964	Oct4_negative
							D5mTORi	embryo3	2522	9.31765	0.00369455	Oct4_negative
							D5mTORi	embryo3	2064	1.50588	0.00073	Oct4_negative
							D5mTORi	embryo3	3353	16.0157	0.00477652	Oct4_negative
							D5mTORi	embryo3	2041	0.517647	0.000254	Oct4_negative
							D5mTORi	embryo3	1978	0	0	Oct4_negative
							D5mTORi	embryo3	2309	10.5059	0.00454997	Oct4_negative
							D5mTORi	embryo3	2325	3.41176	0.00146743	Oct4_negative
							D5mTORi	embryo3	2452	1.83529	0.000748	Oct4_negative
							D5mTORi	embryo3	1799	1.83529	0.00102017	Oct4_negative
							D5mTORi	embryo3	1605	0.635294	0.000396	Oct4_negative
							D5mTORi	embryo3	2068	3.16078	0.00152843	Oct4_negative
							D5mTORi	embryo3	1716	0.0705882	4.11e-05	Oct4_negative
							D5mTORi	embryo3	1609	1.6	0.000994	Oct4_negative
							D5mTORi	embryo3	1935	2.4	0.00124031	Oct4_negative
							D5mTORi	embryo3	2079	3.78824	0.00182214	Oct4_negative
							D5mTORi	embryo3	1577	0.0235294	1.49e-05	Oct4_negative
							D5mTORi	embryo3	2314	3.62353	0.00156592	Oct4_negative
							D5mTORi	embryo3	2136	0.164706	7.71e-05	Oct4_negative
							D5mTORi	embryo3	2916	1.17647	0.000403	Oct4_negative
							D5mTORi	embryo3	1899	2.54118	0.00133817	Oct4_negative
							D5mTORi	embryo3	2268	2.40392	0.00105993	Oct4_negative
							D5mTORi	embryo3	1515	1.31765	0.00087	Oct4_negative
							D5mTORi	embryo3	1802	0.164706	9.14e-05	Oct4_negative
							D5mTORi	embryo3	1652	1.41176	0.000855	Oct4_negative
							D5mTORi	embryo3	2219	0.541176	0.000244	Oct4_negative
							D5mTORi	embryo3	1889	1.22353	0.000648	Oct4_negative
							D5mTORi	embryo3	1453	0.0235294	1.62e-05	Oct4_negative
							D5mTORi	embryo3	2055	2.56471	0.00124803	Oct4_negative
							D5mTORi	embryo3	2070	0.164706	7.96e-05	Oct4_negative
							D5mTORi	embryo3	2098	1.88235	0.000897	Oct4_negative
							D5mTORi	embryo3	2424	6.21176	0.00256261	Oct4_negative
							D5mTORi	embryo3	1732	1.27059	0.000734	Oct4_negative
							D5mTORi	embryo3	1911	0.164706	8.62e-05	Oct4_negative
							D5mTORi	embryo3	2019	1.76471	0.000874	Oct4_negative
							D5mTORi	embryo3	2002	1.97647	0.000987	Oct4_negative
							D5mTORi	embryo3	1653	0.8	0.000484	Oct4_negative
							D5mTORi	embryo3	2380	3.62353	0.00152249	Oct4_negative
							D5mTORi	embryo3	2212	0.564706	0.000255	Oct4_negative
							D5mTORi	embryo3	2179	14.3529	0.00658694	Oct4_negative
							D5mTORi	embryo3	2120	4.32941	0.00204217	Oct4_negative
							D5mTORi	embryo3	2684	8.02745	0.00299085	Oct4_negative
							D5mTORi	embryo3	2093	0.823529	0.000393	Oct4_negative
							D5mTORi	embryo3	2489	0.776471	0.000312	Oct4_negative
							D5mTORi	embryo3	1516	1.6	0.00105541	Oct4_negative
							D5mTORi	embryo3	1938	1.67059	0.000862	Oct4_negative
							D5mTORi	embryo3	1821	0.0470588	2.58e-05	Oct4_negative
							D5mTORi	embryo3	2317	3.47059	0.00149788	Oct4_negative
							D5mTORi	embryo3	2078	2.58824	0.00124554	Oct4_negative
							D5mTORi	embryo3	2296	2.23529	0.000974	Oct4_negative
							D5mTORi	embryo3	1518	0.0470588	3.1e-05	Oct4_negative
							D5mTORi	embryo3	2072	9.88627	0.00477137	Oct4_negative
							D5mTORi	embryo3	2169	0.0470588	2.17e-05	Oct4_negative
							D5mTORi	embryo3	2014	0.0705882	3.5e-05	Oct4_negative
							D5mTORi	embryo3	2188	3.84314	0.00175646	Oct4_negative
							D5mTORi	embryo3	1650	2.15294	0.00130481	Oct4_negative
							D5mTORi	embryo3	2181	1.43529	0.000658	Oct4_negative
							D5mTORi	embryo3	2224	0.4	0.00018	Oct4_negative
							D5mTORi	embryo3	1499	4.58431	0.00305825	Oct4_negative
							D5mTORi	embryo3	1638	0.0235294	1.44e-05	Oct4_negative
							D5mTORi	embryo3	2554	2.4	0.00094	Oct4_negative
							D5mTORi	embryo3	1711	0.423529	0.000248	Oct4_negative
							D5mTORi	embryo3	2018	0.423529	0.00021	Oct4_negative
							D5mTORi	embryo3	2646	0.164706	6.22e-05	Oct4_negative
							D5mTORi	embryo3	2208	0.964706	0.000437	Oct4_negative
							D5mTORi	embryo3	2411	0.0470588	1.95e-05	Oct4_negative
							D5mTORi	embryo3	2131	0.117647	5.52e-05	Oct4_negative
							D5mTORi	embryo3	2002	0.0470588	2.35e-05	Oct4_negative
							D5mTORi	embryo3	2284	0.0941176	4.12e-05	Oct4_negative
							D5mTORi	embryo3	1618	0.0470588	2.91e-05	Oct4_negative
							D5mTORi	embryo4	3318	0.258824	7.8e-05	Oct4_negative
							D5mTORi	embryo4	3180	8.87059	0.00278949	Oct4_negative
							D5mTORi	embryo4	2999	0.211765	7.06e-05	Oct4_negative
							D5mTORi	embryo4	4204	4.9451	0.00117628	Oct4_negative
							D5mTORi	embryo4	2845	5.49412	0.00193115	Oct4_negative
							D5mTORi	embryo4	5080	6.98824	0.00137564	Oct4_negative
							D5mTORi	embryo4	1734	0.0235294	1.36e-05	Oct4_negative
							D5mTORi	embryo4	3112	47.9686	0.0154141	Oct4_negative
							D5mTORi	embryo4	1204	0.188235	0.000156	Oct4_negative
							D5mTORi	embryo4	3950	2.25882	0.000572	Oct4_negative
							D5mTORi	embryo4	1983	0.494118	0.000249	Oct4_negative
							D5mTORi	embryo4	2114	0.0705882	3.34e-05	Oct4_negative
							D5mTORi	embryo4	2090	0.164706	7.88e-05	Oct4_negative
							D5mTORi	embryo4	2596	34.8353	0.0134188	Oct4_negative
							D5mTORi	embryo4	1111	0.682353	0.000614	Oct4_negative
							D5mTORi	embryo4	2561	7.71765	0.00301353	Oct4_negative
							D5mTORi	embryo4	2181	1.90588	0.000874	Oct4_negative
							D5mTORi	embryo4	2930	4.84706	0.00165429	Oct4_negative
							D5mTORi	embryo4	2149	0.682353	0.000318	Oct4_negative
							D5mTORi	embryo4	3620	8.33333	0.00230203	Oct4_negative
							D5mTORi	embryo4	3215	2.16471	0.000673	Oct4_negative
							D5mTORi	embryo4	2606	4.84706	0.00185996	Oct4_negative
							D5mTORi	embryo4	2666	3.15686	0.00118412	Oct4_negative
							D5mTORi	embryo4	1940	0.282353	0.000146	Oct4_negative
							D5mTORi	embryo4	1447	13.1059	0.00905728	Oct4_negative
							D5mTORi	embryo4	3443	3.83529	0.00111394	Oct4_negative
							D5mTORi	embryo4	2404	28.2235	0.0117402	Oct4_negative
							D5mTORi	embryo4	2558	3.31765	0.00129697	Oct4_negative
							D5mTORi	embryo4	1049	5.55294	0.00529356	Oct4_negative
							D5mTORi	embryo4	1787	3.41176	0.00190921	Oct4_negative
							D5mTORi	embryo4	2663	19.1529	0.00719224	Oct4_negative
							D5mTORi	embryo4	1585	0.682353	0.000431	Oct4_negative
							D5mTORi	embryo4	2812	2.58824	0.00092	Oct4_negative
							D5mTORi	embryo4	1750	1.15294	0.000659	Oct4_negative
							D5mTORi	embryo4	2097	0.117647	5.61e-05	Oct4_negative
							D5mTORi	embryo4	4349	3.90588	0.000898	Oct4_negative
							D5mTORi	embryo4	1965	2.28235	0.0011615	Oct4_negative
							D5mTORi	embryo4	1473	0.0470588	3.19e-05	Oct4_negative
							D5mTORi	embryo4	4126	10.2118	0.00247498	Oct4_negative
							D5mTORi	embryo4	2682	1.29412	0.000483	Oct4_negative
							D5mTORi	embryo4	1551	0.164706	0.000106	Oct4_negative
							D5mTORi	embryo4	1505	2.23529	0.00148525	Oct4_negative
							D5mTORi	embryo4	1674	3.40392	0.00203341	Oct4_negative
							D5mTORi	embryo4	2253	0.941176	0.000417744	Oct4_negative
							D5mTORi	embryo4	2375	2.80392	0.0011806	Oct4_negative
							D5mTORi	embryo4	3857	6.73726	0.00174676	Oct4_negative
							D5mTORi	embryo4	2390	4.87059	0.0020379	Oct4_negative
							D5mTORi	embryo4	2556	3.55294	0.00139004	Oct4_negative
							D5mTORi	embryo4	1195	0.235294	0.000197	Oct4_negative
							D5mTORi	embryo4	2510	2.77647	0.00110616	Oct4_negative
							D5mTORi	embryo4	1930	0.635294	0.000329	Oct4_negative
							D5mTORi	embryo4	1500	0.0235294	1.57e-05	Oct4_negative
							D5mTORi	embryo4	1670	0.823529	0.000493	Oct4_negative
							D5mTORi	embryo4	1152	4.41569	0.00383306	Oct4_negative
							D5mTORi	embryo4	1087	6.77647	0.0062341	Oct4_negative
							D5mTORi	embryo4	1144	5.71765	0.00499794	Oct4_negative
							D5mTORi	embryo4	1552	10.6824	0.00688296	Oct4_negative
							D5mTORi	embryo4	1677	0.235294	0.00014	Oct4_negative
							D5mTORi	embryo4	2811	5.12941	0.00182476	Oct4_negative
							D5mTORi	embryo4	1509	0.0705882	4.68e-05	Oct4_negative
							D5mTORi	embryo4	2499	1.17647	0.000471	Oct4_negative
							D5mTORi	embryo4	2490	1.03529	0.000416	Oct4_negative
							D5mTORi	embryo4	2448	0.0941176	3.84e-05	Oct4_negative
							D5mTORi	embryo4	2093	5.45882	0.00260813	Oct4_negative
							D5mTORi	embryo4	1780	0.117647	6.61e-05	Oct4_negative
							D5mTORi	embryo4	3093	1.78824	0.000578	Oct4_negative
							D5mTORi	embryo4	2018	3.52941	0.00174896	Oct4_negative
							D5mTORi	embryo4	2385	0.376471	0.000158	Oct4_negative
							D5mTORi	embryo4	3017	2.8	0.000928	Oct4_negative
							D5mTORi	embryo4	1833	0.0941176	5.13e-05	Oct4_negative
							D5mTORi	embryo4	2094	1.90588	0.00091	Oct4_negative
							D5mTORi	embryo4	2873	10.4706	0.00364448	Oct4_negative
							D5mTORi	embryo4	1475	0.8	0.000542	Oct4_negative
							D5mTORi	embryo4	1580	2.61961	0.00165798	Oct4_negative
							D5mTORi	embryo4	2382	3.76471	0.00158048	Oct4_negative
							D5mTORi	embryo4	1961	1.27059	0.000648	Oct4_negative
							D5mTORi	embryo4	2545	3.67059	0.00144227	Oct4_negative
							D5mTORi	embryo4	2452	6.09412	0.00248537	Oct4_negative
							D5mTORi	embryo4	3139	8.77647	0.00279595	Oct4_negative
							D5mTORi	embryo4	1526	0.141176	9.25e-05	Oct4_negative
							D5mTORi	embryo4	1292	0.0470588	3.64e-05	Oct4_negative
							D5mTORi	embryo4	1978	3.01176	0.00152263	Oct4_negative
							D5mTORi	embryo4	2074	1.57647	0.00076	Oct4_negative
							D5mTORi	embryo4	1247	1.22353	0.000981	Oct4_negative
							D5mTORi	embryo4	2403	15.2863	0.00636133	Oct4_negative
							D5mTORi	embryo4	2490	1.17647	0.000472	Oct4_negative
							D5mTORi	embryo4	2041	21.3804	0.0104755	Oct4_negative
							D5mTORi	embryo4	2492	17.8353	0.00715702	Oct4_negative
							D5mTORi	embryo4	1734	10.6392	0.00613565	Oct4_negative
							D5mTORi	embryo4	1756	0.8	0.000456	Oct4_negative
							D5mTORi	embryo4	1616	1.62353	0.00100466	Oct4_negative
							D5mTORi	embryo4	2056	1.71765	0.000835	Oct4_negative
							D5mTORi	embryo4	2772	1.24706	0.00045	Oct4_negative
							D5mTORi	embryo4	2405	2.58824	0.00107619	Oct4_negative
							D5mTORi	embryo4	1525	0.282353	0.000185	Oct4_negative
							D5mTORi	embryo4	1453	2.02353	0.00139266	Oct4_negative
							D5mTORi	embryo4	2383	1.50588	0.000632	Oct4_negative
							D5mTORi	embryo4	1770	3.27059	0.00184779	Oct4_negative
							D5mTORi	embryo4	1684	1.2	0.000713	Oct4_negative
							D5mTORi	embryo4	2320	7.29412	0.00314402	Oct4_negative
							D5mTORi	embryo4	1871	0.611765	0.000327	Oct4_negative
							D5mTORi	embryo4	2258	3.41176	0.00151097	Oct4_negative
							D5mTORi	embryo4	1712	1.15294	0.000673	Oct4_negative
							D5mTORi	embryo4	2411	2.47059	0.00102472	Oct4_negative
							D5mTORi	embryo4	1894	0.611765	0.000323	Oct4_negative
							D5mTORi	embryo4	2465	6.51765	0.00264408	Oct4_negative
							D5mTORi	embryo4	3223	2.96471	0.00092	Oct4_negative
							D5mTORi	embryo4	1239	3.27059	0.0026397	Oct4_negative
							D5mTORi	embryo4	1302	5.24706	0.00403	Oct4_negative
							D5mTORi	embryo4	1991	4.32941	0.00217449	Oct4_negative
							D5mTORi	embryo4	1668	2.4	0.00143885	Oct4_negative
							D5mTORi	embryo4	2515	1.92941	0.000767	Oct4_negative
							D5mTORi	embryo4	2590	2	0.000772	Oct4_negative
							D5mTORi	embryo4	2143	2.87059	0.00133952	Oct4_negative
							D5mTORi	embryo4	1398	0.847059	0.000606	Oct4_negative
							D5mTORi	embryo4	985	1.43529	0.00145715	Oct4_negative
							D5mTORi	embryo4	1728	0.635294	0.000368	Oct4_negative
							D5mTORi	embryo4	2084	0.494118	0.000237	Oct4_negative
							D5mTORi	embryo4	1749	0.658824	0.000377	Oct4_negative
							D5mTORi	embryo4	1616	0.8	0.000495	Oct4_negative
							D5mTORi	embryo4	1818	0.305882	0.000168	Oct4_negative
							D5mTORi	embryo4	2311	0.988235	0.000428	Oct4_negative
							D5mTORi	embryo4	1568	0.141176	9e-05	Oct4_negative
							D5mTORi	embryo4	2019	1.01176	0.000501	Oct4_negative
							D5mTORi	embryo4	1953	5.15294	0.00263847	Oct4_negative
							D5mTORi	embryo4	2321	4.91765	0.00211876	Oct4_negative
							D5mTORi	embryo4	2254	1.12941	0.000501	Oct4_negative
							D5mTORi	embryo4	1548	0.282353	0.000182	Oct4_negative
							D5mTORi	embryo4	2198	1.6	0.000728	Oct4_negative
							D5mTORi	embryo4	2537	2.91765	0.00115004	Oct4_negative
							D5mTORi	embryo4	1412	0.0235294	1.67e-05	Oct4_negative
							D5mTORi	embryo4	3011	1.03529	0.000344	Oct4_negative
							D5mTORi	embryo4	1186	0.776471	0.000655	Oct4_negative
							D5mTORi	embryo4	1383	0.329412	0.000238	Oct4_negative
							D5mTORi	embryo4	3825	2.68235	0.000701	Oct4_negative
							D5mTORi	embryo4	1719	0.282353	0.000164	Oct4_negative
							D5mTORi	embryo4	2545	0.258824	0.000102	Oct4_negative
							D5mTORi	embryo4	2357	0.352941	0.00015	Oct4_negative
							D5mTORi	embryo4	2140	0.0470588	2.2e-05	Oct4_negative
							D5mTORi	embryo4	1692	0.141176	8.34e-05	Oct4_negative
							D5mTORi	embryo4	2601	0.235294	9.05e-05	Oct4_negative
							D5mTORi	embryo4	3469	0.682353	0.000197	Oct4_negative
							D5mTORi	embryo4	2053	0.258824	0.000126	Oct4_negative
							D5mTORi	embryo4	1945	2.38431	0.00122587	Oct4_negative
							D5mTORi	embryo4	2524	0.4	0.000158	Oct4_negative
							D5mTORi	embryo4	1658	0.470588	0.000284	Oct4_negative
							D5mTORi	embryo4	2442	0.305882	0.000125	Oct4_negative
							D5mTORi	embryo4	2291	1.29412	0.000565	Oct4_negative
							D5mTORi	embryo4	2514	1.27843	0.000509	Oct4_negative
							D5mTORi	embryo4	2211	0.305882	0.000138	Oct4_negative
							D5mTORi	embryo4	2161	0.376471	0.000174	Oct4_negative
							D5mTORi	embryo4	3486	0.823529	0.000236	Oct4_negative
							D5mTORi	embryo4	3009	0.0470588	1.56e-05	Oct4_negative
							D5mTORi	embryo4	3015	3.6902	0.00122395	Oct4_negative
							D5mTORi	embryo4	2404	0.211765	8.81e-05	Oct4_negative
							D5mTORi	embryo4	1591	0	0	Oct4_negative
							D5mTORi	embryo4	3804	0.729412	0.000192	Oct4_negative
							D5mTORi	embryo4	1340	0.0235294	1.76e-05	Oct4_negative
							D5mTORi	embryo4	2600	0.117647	4.52e-05	Oct4_negative
							D5mTORi	embryo4	2538	0.141176	5.56e-05	Oct4_negative
							D5mTORi	embryo4	2944	0.0470588	1.6e-05	Oct4_negative
							D5mTORi	embryo4	3666	0.0235294	6.42e-06	Oct4_negative
							D5mTORi	embryo4	3436	0	0	Oct4_negative
							D5mTORi	embryo4	2051	0.0235294	1.15e-05	Oct4_negative
							D5mTORi	embryo4	2739	0	0	Oct4_negative
							D5mTORi	embryo4	2630	0.0235294	8.95e-06	Oct4_negative
							D5mTORi	embryo4	3880	0	0	Oct4_negative
							D5mTORi	embryo4	1265	0	0	Oct4_negative
							D5mTORi	embryo5	2575	0.188235	7.31e-05	Oct4_negative
							D5mTORi	embryo5	2647	0.188235	7.11e-05	Oct4_negative
							D5mTORi	embryo5	6927	0.541176	7.81e-05	Oct4_negative
							D5mTORi	embryo5	2742	0.188235	6.86e-05	Oct4_negative
							D5mTORi	embryo5	2841	0.141176	4.97e-05	Oct4_negative
							D5mTORi	embryo5	1903	0.0705882	3.71e-05	Oct4_negative
							D5mTORi	embryo5	3062	0.188235	6.15e-05	Oct4_negative
							D5mTORi	embryo5	5024	0.376471	7.49e-05	Oct4_negative
							D5mTORi	embryo5	2526	0.188235	7.45e-05	Oct4_negative
							D5mTORi	embryo5	1646	5.93333	0.0036047	Oct4_negative
							D5mTORi	embryo5	1448	9.01961	0.00622901	Oct4_negative
							D5mTORi	embryo5	2135	6.74118	0.00315746	Oct4_negative
							D5mTORi	embryo5	2857	16.3098	0.00570872	Oct4_negative
							D5mTORi	embryo5	1961	12.8667	0.00656128	Oct4_negative
							D5mTORi	embryo5	1691	0.752941	0.000445	Oct4_negative
							D5mTORi	embryo5	862	3.97255	0.00460853	Oct4_negative
							D5mTORi	embryo5	1658	5.98039	0.00360699	Oct4_negative
							D5mTORi	embryo5	1310	6.11765	0.00466996	Oct4_negative
							D5mTORi	embryo5	2593	2.98824	0.00115242	Oct4_negative
							D5mTORi	embryo5	1588	2.61176	0.00164469	Oct4_negative
							D5mTORi	embryo5	2293	2.58824	0.00112875	Oct4_negative
							D5mTORi	embryo5	1990	0.847059	0.000426	Oct4_negative
							D5mTORi	embryo5	1407	3.69412	0.00262553	Oct4_negative
							D5mTORi	embryo5	2224	19.7294	0.00887114	Oct4_negative
							D5mTORi	embryo5	1810	6.16471	0.00340591	Oct4_negative
							D5mTORi	embryo5	1314	1.76471	0.001343	Oct4_negative
							D5mTORi	embryo5	1629	1.81176	0.00111219	Oct4_negative
							D5mTORi	embryo5	1792	6.18824	0.00345326	Oct4_negative
							D5mTORi	embryo5	2363	7.06275	0.00298889	Oct4_negative
							D5mTORi	embryo5	1897	2.68235	0.001414	Oct4_negative
							D5mTORi	embryo5	1922	2.91765	0.00151803	Oct4_negative
							D5mTORi	embryo5	1472	13.1529	0.00893542	Oct4_negative
							D5mTORi	embryo5	3155	8.07843	0.00256052	Oct4_negative
							D5mTORi	embryo5	2019	3.50588	0.00173645	Oct4_negative
							D5mTORi	embryo5	1920	5.03529	0.00262255	Oct4_negative
							D5mTORi	embryo5	1310	8.76863	0.00669361	Oct4_negative
							D5mTORi	embryo5	2163	9.28235	0.00429142	Oct4_negative
							D5mTORi	embryo5	1617	8.66275	0.00535729	Oct4_negative
							D5mTORi	embryo5	1791	20.9216	0.0116815	Oct4_negative
							D5mTORi	embryo5	2036	2.09412	0.00102855	Oct4_negative
							D5mTORi	embryo5	2110	2.23529	0.00105938	Oct4_negative
							D5mTORi	embryo5	1970	6.21176	0.00315318	Oct4_negative
							D5mTORi	embryo5	2369	1.76471	0.000745	Oct4_negative
							D5mTORi	embryo5	1563	0.376471	0.000241	Oct4_negative
							D5mTORi	embryo5	1348	19.5294	0.0144877	Oct4_negative
							D5mTORi	embryo5	2585	5.90588	0.00228467	Oct4_negative
							D5mTORi	embryo5	1913	1.78824	0.000935	Oct4_negative
							D5mTORi	embryo5	2061	6.56078	0.0031833	Oct4_negative
							D5mTORi	embryo5	1896	10.7255	0.0056569	Oct4_negative
							D5mTORi	embryo5	1827	10.1765	0.00557004	Oct4_negative
							D5mTORi	embryo5	2292	5.17647	0.0022585	Oct4_negative
							D5mTORi	embryo5	2255	10.3608	0.00459458	Oct4_negative
							D5mTORi	embryo5	1573	2.21176	0.00140608	Oct4_negative
							D5mTORi	embryo5	2857	7.71765	0.00270131	Oct4_negative
							D5mTORi	embryo5	2502	5.85098	0.00233852	Oct4_negative
							D5mTORi	embryo5	3462	11.749	0.00339371	Oct4_negative
							D5mTORi	embryo5	1383	1.41176	0.0010208	Oct4_negative
							D5mTORi	embryo5	2999	7.27059	0.00242434	Oct4_negative
							D5mTORi	embryo5	2935	6.37647	0.00217256	Oct4_negative
							D5mTORi	embryo5	2018	0.541176	0.000268	Oct4_negative
							D5mTORi	embryo5	3229	4.44706	0.00137722	Oct4_negative
							D5mTORi	embryo5	2481	10.9255	0.00440366	Oct4_negative
							D5mTORi	embryo5	2308	6.62745	0.00287151	Oct4_negative
							D5mTORi	embryo5	2039	3.71765	0.00182327	Oct4_negative
							D5mTORi	embryo5	1910	7.53333	0.00394415	Oct4_negative
							D5mTORi	embryo5	2150	4.23922	0.00197173	Oct4_negative
							D5mTORi	embryo5	2341	5.92941	0.00253285	Oct4_negative
							D5mTORi	embryo5	2606	15.2	0.00583269	Oct4_negative
							D5mTORi	embryo5	2405	4.75294	0.00197627	Oct4_negative
							D5mTORi	embryo5	3151	8.37647	0.00265835	Oct4_negative
							D5mTORi	embryo5	2552	0.941176	0.000369	Oct4_negative
							D5mTORi	embryo5	2258	1.38824	0.000615	Oct4_negative
							D5mTORi	embryo5	2424	0.517647	0.000214	Oct4_negative
							D5mTORi	embryo5	1227	0.423529	0.000345	Oct4_negative
							D5mTORi	embryo5	2636	8.32941	0.00315987	Oct4_negative
							D5mTORi	embryo5	1256	1.50588	0.00119895	Oct4_negative
							D5mTORi	embryo5	1645	1.95294	0.0011872	Oct4_negative
							D5mTORi	embryo5	3136	2.63529	0.00084	Oct4_negative
							D5mTORi	embryo5	2682	8.72157	0.00325189	Oct4_negative
							D5mTORi	embryo5	2388	4.71765	0.00197556	Oct4_negative
							D5mTORi	embryo5	936	0.729412	0.000779	Oct4_negative
							D5mTORi	embryo5	2573	4.11765	0.00160033	Oct4_negative
							D5mTORi	embryo5	2051	3.67059	0.00178966	Oct4_negative
							D5mTORi	embryo5	2256	1.36471	0.000605	Oct4_negative
							D5mTORi	embryo5	2790	7.10588	0.00254691	Oct4_negative
							D5mTORi	embryo5	2358	3.58431	0.00152006	Oct4_negative
							D5mTORi	embryo5	3307	5.6902	0.00172065	Oct4_negative
							D5mTORi	embryo5	1993	6.49412	0.00325846	Oct4_negative
							D5mTORi	embryo5	2415	9.95294	0.0041213	Oct4_negative
							D5mTORi	embryo5	2961	5.22353	0.00176411	Oct4_negative
							D5mTORi	embryo5	1516	11.3725	0.00750168	Oct4_negative
							D5mTORi	embryo5	1209	12.0588	0.00997421	Oct4_negative
							D5mTORi	embryo5	2099	0.517647	0.000247	Oct4_negative
							D5mTORi	embryo5	2598	2.82353	0.00108681	Oct4_negative
							D5mTORi	embryo5	2296	0.635294	0.000277	Oct4_negative
							D5mTORi	embryo5	1485	1.17647	0.000792	Oct4_negative
							D5mTORi	embryo5	2982	5.13333	0.00172144	Oct4_negative
							D5mTORi	embryo5	2687	5.67451	0.00211184	Oct4_negative
							D5mTORi	embryo5	756	1.50588	0.00199191	Oct4_negative
							D5mTORi	embryo5	1699	4.04706	0.00238202	Oct4_negative
							D5mTORi	embryo5	1766	1.27059	0.000719	Oct4_negative
							D5mTORi	embryo5	2818	17.749	0.00629845	Oct4_negative
							D5mTORi	embryo5	2384	4.75294	0.00199368	Oct4_negative
							D5mTORi	embryo5	2579	5.2	0.00201629	Oct4_negative
							D5mTORi	embryo5	2593	7.45882	0.00287652	Oct4_negative
							D5mTORi	embryo5	2824	5.47059	0.00193718	Oct4_negative
							D5mTORi	embryo5	2915	6.03529	0.00207043	Oct4_negative
							D5mTORi	embryo5	2700	4.21961	0.00156282	Oct4_negative
							D5mTORi	embryo5	2430	3.29412	0.0013556	Oct4_negative
							D5mTORi	embryo5	2056	3.88235	0.0018883	Oct4_negative
							D5mTORi	embryo5	2290	7.83529	0.00342153	Oct4_negative
							D5mTORi	embryo5	1750	5.39216	0.00308123	Oct4_negative
							D5mTORi	embryo5	2447	9.20392	0.00376131	Oct4_negative
							D5mTORi	embryo5	3175	6.63529	0.00208986	Oct4_negative
							D5mTORi	embryo5	1753	0.0705882	4.03e-05	Oct4_negative
							D5mTORi	embryo5	2028	3.43529	0.00169393	Oct4_negative
							D5mTORi	embryo5	1707	0.964706	0.000565	Oct4_negative
							D5mTORi	embryo5	1522	1.22353	0.000804	Oct4_negative
							D5mTORi	embryo5	1576	2.09412	0.00132876	Oct4_negative
							D5mTORi	embryo5	1884	0.423529	0.000225	Oct4_negative
							D5mTORi	embryo5	1655	2.28235	0.00137907	Oct4_negative
							D5mTORi	embryo5	1683	0.188235	0.000112	Oct4_negative
							D5mTORi	embryo5	2823	6.87059	0.00243379	Oct4_negative
							D5mTORi	embryo5	1821	1.95294	0.00107245	Oct4_negative
							D5mTORi	embryo5	2125	0.635294	0.000299	Oct4_negative
							D5mTORi	embryo5	2252	1.17647	0.000522	Oct4_negative
							D5mTORi	embryo5	2636	3.94118	0.00149514	Oct4_negative
							D5mTORi	embryo5	1337	2.87451	0.00214997	Oct4_negative
							D5mTORi	embryo5	1798	2.23529	0.00124321	Oct4_negative
							D5mTORi	embryo5	2605	5.27843	0.00202627	Oct4_negative
							D5mTORi	embryo5	3043	8.67451	0.00285064	Oct4_negative
							D5mTORi	embryo5	1687	0.141176	8.37e-05	Oct4_negative
							D5mTORi	embryo5	2215	2.87059	0.00129598	Oct4_negative
							D5mTORi	embryo5	1618	0.0235294	1.45e-05	Oct4_negative
							D5mTORi	embryo5	2359	4.21176	0.0017854	Oct4_negative
							D5mTORi	embryo5	2031	2.70588	0.00133229	Oct4_negative
							D5mTORi	embryo5	1814	0.0941176	5.19e-05	Oct4_negative
							D5mTORi	embryo5	2388	5.12941	0.002148	Oct4_negative
							D5mTORi	embryo5	2230	3.85882	0.00173041	Oct4_negative
							D5mTORi	embryo5	1856	1.71765	0.000925	Oct4_negative
							D5mTORi	embryo5	2836	9.55294	0.00336846	Oct4_negative
							D5mTORi	embryo5	2260	1.52941	0.000677	Oct4_negative
							D5mTORi	embryo5	2132	3.6	0.00168856	Oct4_negative
							D5mTORi	embryo5	1751	0.447059	0.000255	Oct4_negative
							D5mTORi	embryo5	1410	0.423529	0.0003	Oct4_negative
							D5mTORi	embryo5	1579	1.88235	0.00119212	Oct4_negative
							D5mTORi	embryo5	1572	0.141176	8.98e-05	Oct4_negative
							D5mTORi	embryo5	2058	2.51765	0.00122335	Oct4_negative
							D5mTORi	embryo5	1912	0.211765	0.000111	Oct4_negative
							D5mTORi	embryo5	2131	1.29412	0.000607	Oct4_negative
							D5mTORi	embryo5	1944	0.235294	0.000121	Oct4_negative
							D5mTORi	embryo5	2537	2.89412	0.00114076	Oct4_negative
							D5mTORi	embryo5	2246	0.329412	0.000147	Oct4_negative
							D5mTORi	embryo5	2219	0.211765	9.54e-05	Oct4_negative
							D5mTORi	embryo5	2371	2.51765	0.00106185	Oct4_negative
							D5mTORi	embryo5	1940	1.50588	0.000776	Oct4_negative
							D5mTORi	embryo5	2316	0.0941176	4.06e-05	Oct4_negative
							D5mTORi	embryo5	1780	0.305882	0.000172	Oct4_negative
							D5mTORi	embryo5	2244	7.31765	0.00326098	Oct4_negative
							D5mTORi	embryo5	2323	1.22353	0.000527	Oct4_negative
							D5mTORi	embryo5	2432	1.03529	0.000426	Oct4_negative
							D5mTORi	embryo5	2136	0.188235	8.81e-05	Oct4_negative
							D5mTORi	embryo5	1719	0.305882	0.000178	Oct4_negative
							D5mTORi	embryo5	1925	0.470588	0.000244	Oct4_negative
							D5mTORi	embryo5	2395	0.258824	0.000108	Oct4_negative
							D5mTORi	embryo5	1751	0.117647	6.72e-05	Oct4_negative
							D5mTORi	embryo5	1782	0.0470588	2.64e-05	Oct4_negative
							D5mTORi	embryo5	2218	0.0941176	4.24e-05	Oct4_negative
							D5mTORi	embryo5	2269	0.141176	6.22e-05	Oct4_negative
							D5mTORi	embryo5	2663	0.776471	0.000292	Oct4_negative
							D5mTORi	embryo5	2140	0	0	Oct4_negative
							D5mTORi	embryo5	2704	1.81176	0.00067	Oct4_negative
							D5mTORi	embryo5	2644	0.164706	6.23e-05	Oct4_negative
							D5mTORi	embryo5	1739	0.0705882	4.06e-05	Oct4_negative
							D5mTORi	embryo5	2586	0	0	Oct4_negative
							D5mTORi+c	embryo1	2851	3.36471	0.00118018	Oct4_negative
							D5mTORi+c	embryo1	1724	0.305882	0.000177	Oct4_negative
							D5mTORi+c	embryo1	2778	0.117647	4.23e-05	Oct4_negative
							D5mTORi+c	embryo1	4088	0.258824	6.33e-05	Oct4_negative
							D5mTORi+c	embryo1	1639	1.03529	0.000632	Oct4_negative
							D5mTORi+c	embryo1	1120	1.01176	0.000903	Oct4_negative
							D5mTORi+c	embryo1	3039	0.211765	6.97e-05	Oct4_negative
							D5mTORi+c	embryo1	3548	2.47059	0.000696	Oct4_negative
							D5mTORi+c	embryo1	1707	1.62353	0.000951	Oct4_negative
							D5mTORi+c	embryo1	2632	5.52941	0.00210084	Oct4_negative
							D5mTORi+c	embryo1	3528	2.89412	0.00082	Oct4_negative
							D5mTORi+c	embryo1	2446	0.564706	0.000231	Oct4_negative
							D5mTORi+c	embryo1	2706	6.14118	0.00226947	Oct4_negative
							D5mTORi+c	embryo1	1964	1.97647	0.00100635	Oct4_negative
							D5mTORi+c	embryo1	2638	0.823529	0.000312	Oct4_negative
							D5mTORi+c	embryo1	2587	15.6	0.00603015	Oct4_negative
							D5mTORi+c	embryo1	2889	1.45882	0.000505	Oct4_negative
							D5mTORi+c	embryo1	2653	0.188235	7.1e-05	Oct4_negative
							D5mTORi+c	embryo1	2469	2.16471	0.000877	Oct4_negative
							D5mTORi+c	embryo1	2508	0.329412	0.000131	Oct4_negative
							D5mTORi+c	embryo1	3100	1.85882	0.0006	Oct4_negative
							D5mTORi+c	embryo1	5154	3.67059	0.000712	Oct4_negative
							D5mTORi+c	embryo1	1712	1.05882	0.000618	Oct4_negative
							D5mTORi+c	embryo1	1815	2.87059	0.00158159	Oct4_negative
							D5mTORi+c	embryo1	2150	0.823529	0.000383	Oct4_negative
							D5mTORi+c	embryo1	2063	2.37647	0.00115195	Oct4_negative
							D5mTORi+c	embryo1	1864	0.964706	0.000518	Oct4_negative
							D5mTORi+c	embryo1	2144	2.30588	0.00107551	Oct4_negative
							D5mTORi+c	embryo1	1671	3.30196	0.00197604	Oct4_negative
							D5mTORi+c	embryo1	1882	2.07059	0.00110021	Oct4_negative
							D5mTORi+c	embryo1	1835	4.3098	0.00234867	Oct4_negative
							D5mTORi+c	embryo1	1829	7.00392	0.00382937	Oct4_negative
							D5mTORi+c	embryo1	1688	0.682353	0.000404	Oct4_negative
							D5mTORi+c	embryo1	1587	0.0705882	4.45e-05	Oct4_negative
							D5mTORi+c	embryo1	1882	2.94118	0.00156279	Oct4_negative
							D5mTORi+c	embryo1	2256	5.03529	0.00223196	Oct4_negative
							D5mTORi+c	embryo1	2410	0.376471	0.000156	Oct4_negative
							D5mTORi+c	embryo1	1590	0.211765	0.000133	Oct4_negative
							D5mTORi+c	embryo1	1165	0.423529	0.000364	Oct4_negative
							D5mTORi+c	embryo1	1589	0.117647	7.4e-05	Oct4_negative
							D5mTORi+c	embryo1	2371	3.95294	0.0016672	Oct4_negative
							D5mTORi+c	embryo1	2022	2.78039	0.00137507	Oct4_negative
							D5mTORi+c	embryo1	2454	1.85882	0.000757	Oct4_negative
							D5mTORi+c	embryo1	3632	2.11765	0.000583	Oct4_negative
							D5mTORi+c	embryo1	3328	8.57255	0.00257589	Oct4_negative
							D5mTORi+c	embryo1	1263	0.235294	0.000186	Oct4_negative
							D5mTORi+c	embryo1	2303	3.50588	0.00152231	Oct4_negative
							D5mTORi+c	embryo1	2359	4.18824	0.00177543	Oct4_negative
							D5mTORi+c	embryo1	2770	7.62353	0.00275218	Oct4_negative
							D5mTORi+c	embryo1	1242	0.988235	0.000796	Oct4_negative
							D5mTORi+c	embryo1	2165	0.564706	0.000261	Oct4_negative
							D5mTORi+c	embryo1	2577	1.34118	0.00052	Oct4_negative
							D5mTORi+c	embryo1	1069	0.164706	0.000154	Oct4_negative
							D5mTORi+c	embryo1	1672	0.0235294	1.41e-05	Oct4_negative
							D5mTORi+c	embryo1	1974	3.70196	0.00187536	Oct4_negative
							D5mTORi+c	embryo1	1893	1.22353	0.000646	Oct4_negative
							D5mTORi+c	embryo1	2507	0.988235	0.000394	Oct4_negative
							D5mTORi+c	embryo1	1910	0.447059	0.000234	Oct4_negative
							D5mTORi+c	embryo1	2282	2.1098	0.000925	Oct4_negative
							D5mTORi+c	embryo1	1998	2.68235	0.00134252	Oct4_negative
							D5mTORi+c	embryo1	1664	0	0	Oct4_negative
							D5mTORi+c	embryo1	1929	0.776471	0.000403	Oct4_negative
							D5mTORi+c	embryo1	4347	3.81176	0.000877	Oct4_negative
							D5mTORi+c	embryo1	1885	0	0	Oct4_negative
							D5mTORi+c	embryo1	682	0.0705882	0.000104	Oct4_negative
							D5mTORi+c	embryo1	1246	0.235294	0.000189	Oct4_negative
							D5mTORi+c	embryo1	3360	0.564706	0.000168	Oct4_negative
							D5mTORi+c	embryo1	3656	1.43529	0.000393	Oct4_negative
							D5mTORi+c	embryo1	874	0.0705882	8.08e-05	Oct4_negative
							D5mTORi+c	embryo1	1403	0	0	Oct4_negative
							D5mTORi+c	embryo1	1213	0.0235294	1.94e-05	Oct4_negative
							D5mTORi+c	embryo1	2339	0.141176	6.04e-05	Oct4_negative
							D5mTORi+c	embryo1	2975	6.2	0.00208403	Oct4_negative
							D5mTORi+c	embryo1	1843	1.38824	0.000753	Oct4_negative
							D5mTORi+c	embryo1	2972	2.63529	0.000887	Oct4_negative
							D5mTORi+c	embryo1	2955	10.4235	0.00352742	Oct4_negative
							D5mTORi+c	embryo1	2633	2.03529	0.000773	Oct4_negative
							D5mTORi+c	embryo1	2025	1.44314	0.000713	Oct4_negative
							D5mTORi+c	embryo1	2540	0.870588	0.000343	Oct4_negative
							D5mTORi+c	embryo1	1580	2.3098	0.0014619	Oct4_negative
							D5mTORi+c	embryo1	1689	2.44706	0.00144882	Oct4_negative
							D5mTORi+c	embryo1	2790	0.329412	0.000118	Oct4_negative
							D5mTORi+c	embryo1	2156	0.494118	0.000229	Oct4_negative
							D5mTORi+c	embryo1	2735	9.43922	0.00345127	Oct4_negative
							D5mTORi+c	embryo1	982	0.611765	0.000623	Oct4_negative
							D5mTORi+c	embryo1	3607	3.24706	0.0009	Oct4_negative
							D5mTORi+c	embryo1	1753	0.305882	0.000174	Oct4_negative
							D5mTORi+c	embryo1	1906	0.0941176	4.94e-05	Oct4_negative
							D5mTORi+c	embryo1	1566	1.48235	0.000947	Oct4_negative
							D5mTORi+c	embryo1	1472	0.917647	0.000623	Oct4_negative
							D5mTORi+c	embryo1	1705	0.0705882	4.14e-05	Oct4_negative
							D5mTORi+c	embryo1	2472	0.117647	4.76e-05	Oct4_negative
							D5mTORi+c	embryo1	2417	0.705882	0.000292	Oct4_negative
							D5mTORi+c	embryo1	1516	0.941176	0.000621	Oct4_negative
							D5mTORi+c	embryo1	1688	0.141176	8.36e-05	Oct4_negative
							D5mTORi+c	embryo1	2689	0.917647	0.000341	Oct4_negative
							D5mTORi+c	embryo1	2177	0	0	Oct4_negative
							D5mTORi+c	embryo1	2852	0.423529	0.000149	Oct4_negative
							D5mTORi+c	embryo1	2091	1.69412	0.00081	Oct4_negative
							D5mTORi+c	embryo1	2263	1.78824	0.00079	Oct4_negative
							D5mTORi+c	embryo1	3224	11.5294	0.00357612	Oct4_negative
							D5mTORi+c	embryo1	2074	9.03529	0.00435646	Oct4_negative
							D5mTORi+c	embryo1	1606	0.235294	0.000147	Oct4_negative
							D5mTORi+c	embryo1	1383	2.68235	0.00193952	Oct4_negative
							D5mTORi+c	embryo1	2283	1.10588	0.000484	Oct4_negative
							D5mTORi+c	embryo1	1866	5.45882	0.00292541	Oct4_negative
							D5mTORi+c	embryo1	3290	4.25882	0.00129448	Oct4_negative
							D5mTORi+c	embryo1	1268	0.329412	0.00026	Oct4_negative
							D5mTORi+c	embryo1	2113	3.28235	0.00155341	Oct4_negative
							D5mTORi+c	embryo1	2452	0.235294	9.6e-05	Oct4_negative
							D5mTORi+c	embryo1	2255	3.52941	0.00156515	Oct4_negative
							D5mTORi+c	embryo1	1770	1.85882	0.00105018	Oct4_negative
							D5mTORi+c	embryo1	2602	0.847059	0.000326	Oct4_negative
							D5mTORi+c	embryo1	1798	0.988235	0.00055	Oct4_negative
							D5mTORi+c	embryo1	3187	0.0941176	2.95e-05	Oct4_negative
							D5mTORi+c	embryo1	2654	0.470588	0.000177	Oct4_negative
							D5mTORi+c	embryo1	2001	0.988235	0.000494	Oct4_negative
							D5mTORi+c	embryo1	1766	0.0235294	1.33e-05	Oct4_negative
							D5mTORi+c	embryo1	1534	0.517647	0.000337	Oct4_negative
							D5mTORi+c	embryo1	2199	0.0470588	2.14e-05	Oct4_negative
							D5mTORi+c	embryo1	2663	1.12941	0.000424	Oct4_negative
							D5mTORi+c	embryo1	2391	0.188235	7.87e-05	Oct4_negative
							D5mTORi+c	embryo1	1351	0.141176	0.000104	Oct4_negative
							D5mTORi+c	embryo1	1532	0.494118	0.000323	Oct4_negative
							D5mTORi+c	embryo1	2647	3.22353	0.0012178	Oct4_negative
							D5mTORi+c	embryo1	1838	2.65882	0.00144659	Oct4_negative
							D5mTORi+c	embryo1	1559	5.55294	0.00356186	Oct4_negative
							D5mTORi+c	embryo1	2307	0.964706	0.000418	Oct4_negative
							D5mTORi+c	embryo1	1825	0.823529	0.000451	Oct4_negative
							D5mTORi+c	embryo1	1251	0.376471	0.000301	Oct4_negative
							D5mTORi+c	embryo1	1609	0.729412	0.000453	Oct4_negative
							D5mTORi+c	embryo1	1736	0.588235	0.000339	Oct4_negative
							D5mTORi+c	embryo1	2740	6.32941	0.00231	Oct4_negative
							D5mTORi+c	embryo1	1539	0.211765	0.000138	Oct4_negative
							D5mTORi+c	embryo1	1596	0.0470588	2.95e-05	Oct4_negative
							D5mTORi+c	embryo1	1789	1.96078	0.00109602	Oct4_negative
							D5mTORi+c	embryo1	2380	2.32941	0.000979	Oct4_negative
							D5mTORi+c	embryo1	1478	0.117647	7.96e-05	Oct4_negative
							D5mTORi+c	embryo1	1570	0.4	0.000255	Oct4_negative
							D5mTORi+c	embryo1	3467	0.305882	8.82e-05	Oct4_negative
							D5mTORi+c	embryo1	1966	0.211765	0.000108	Oct4_negative
							D5mTORi+c	embryo1	2364	0.705882	0.000299	Oct4_negative
							D5mTORi+c	embryo1	1929	1.22353	0.000634	Oct4_negative
							D5mTORi+c	embryo1	1473	0.235294	0.00016	Oct4_negative
							D5mTORi+c	embryo1	1540	0.0470588	3.06e-05	Oct4_negative
							D5mTORi+c	embryo1	2057	1.81176	0.000881	Oct4_negative
							D5mTORi+c	embryo1	3877	0.117647	3.03e-05	Oct4_negative
							D5mTORi+c	embryo1	3088	0.188235	6.1e-05	Oct4_negative
							D5mTORi+c	embryo1	2306	0.470588	0.000204	Oct4_negative
							D5mTORi+c	embryo1	2171	0.0235294	1.08e-05	Oct4_negative
							D5mTORi+c	embryo1	2269	0.0941176	4.15e-05	Oct4_negative
							D5mTORi+c	embryo1	1566	0.0705882	4.51e-05	Oct4_negative
							D5mTORi+c	embryo1	1452	0.0470588	3.24e-05	Oct4_negative
							D5mTORi+c	embryo1	1043	0.0470588	4.51e-05	Oct4_negative
							D5mTORi+c	embryo1	1518	0.235294	0.000155	Oct4_negative
							D5mTORi+c	embryo1	1669	1.15294	0.000691	Oct4_negative
							D5mTORi+c	embryo1	1458	4.32941	0.00296942	Oct4_negative
							D5mTORi+c	embryo1	2098	0.117647	5.61e-05	Oct4_negative
							D5mTORi+c	embryo1	1591	0.0705882	4.44e-05	Oct4_negative
							D5mTORi+c	embryo1	2391	0.188235	7.87e-05	Oct4_negative
							D5mTORi+c	embryo1	2284	0.211765	9.27e-05	Oct4_negative
							D5mTORi+c	embryo1	1917	0.141176	7.36e-05	Oct4_negative
							D5mTORi+c	embryo1	2326	0.258824	0.000111	Oct4_negative
							D5mTORi+c	embryo1	2489	0.494118	0.000199	Oct4_negative
							D5mTORi+c	embryo1	2550	1.41176	0.000554	Oct4_negative
							D5mTORi+c	embryo1	3362	1.50588	0.000448	Oct4_negative
							D5mTORi+c	embryo1	2609	0.964706	0.00037	Oct4_negative
							D5mTORi+c	embryo1	1799	0.0470588	2.62e-05	Oct4_negative
							D5mTORi+c	embryo1	1918	0.329412	0.000172	Oct4_negative
							D5mTORi+c	embryo1	1568	0.0235294	1.5e-05	Oct4_negative
							D5mTORi+c	embryo1	2676	0.0941176	3.52e-05	Oct4_negative
							D5mTORi+c	embryo1	1424	0.0705882	4.96e-05	Oct4_negative
							D5mTORi+c	embryo1	2648	0.0705882	2.67e-05	Oct4_negative
							D5mTORi+c	embryo1	1591	0	0	Oct4_negative
							D5mTORi+c	embryo2	4612	0.494118	0.000107	Oct4_negative
							D5mTORi+c	embryo2	3016	0.117647	3.9e-05	Oct4_negative
							D5mTORi+c	embryo2	1892	0.0470588	2.49e-05	Oct4_negative
							D5mTORi+c	embryo2	3098	1.12941	0.000365	Oct4_negative
							D5mTORi+c	embryo2	4955	10.2275	0.00206407	Oct4_negative
							D5mTORi+c	embryo2	5234	26.5569	0.00507391	Oct4_negative
							D5mTORi+c	embryo2	3161	25.4667	0.00805652	Oct4_negative
							D5mTORi+c	embryo2	3330	0.235294	7.07e-05	Oct4_negative
							D5mTORi+c	embryo2	1524	0.0470588	3.09e-05	Oct4_negative
							D5mTORi+c	embryo2	2486	7.66667	0.00308394	Oct4_negative
							D5mTORi+c	embryo2	3902	3.18824	0.000817	Oct4_negative
							D5mTORi+c	embryo2	3008	6.71765	0.00223326	Oct4_negative
							D5mTORi+c	embryo2	1124	6.11765	0.00544275	Oct4_negative
							D5mTORi+c	embryo2	1698	0.0470588	2.77e-05	Oct4_negative
							D5mTORi+c	embryo2	3250	1.92941	0.000594	Oct4_negative
							D5mTORi+c	embryo2	1202	0.729412	0.000607	Oct4_negative
							D5mTORi+c	embryo2	1187	5.24706	0.00442044	Oct4_negative
							D5mTORi+c	embryo2	2592	25.6314	0.00988865	Oct4_negative
							D5mTORi+c	embryo2	2653	0.894118	0.000337	Oct4_negative
							D5mTORi+c	embryo2	1626	0.0470588	2.89e-05	Oct4_negative
							D5mTORi+c	embryo2	1447	1.03529	0.000715	Oct4_negative
							D5mTORi+c	embryo2	2572	0.517647	0.000201	Oct4_negative
							D5mTORi+c	embryo2	1107	1.85882	0.00167915	Oct4_negative
							D5mTORi+c	embryo2	1648	2.42353	0.00147059	Oct4_negative
							D5mTORi+c	embryo2	2104	1.08235	0.000514	Oct4_negative
							D5mTORi+c	embryo2	960	0.564706	0.000588	Oct4_negative
							D5mTORi+c	embryo2	1074	1.15294	0.0010735	Oct4_negative
							D5mTORi+c	embryo2	1834	0.611765	0.000334	Oct4_negative
							D5mTORi+c	embryo2	1860	0.823529	0.000443	Oct4_negative
							D5mTORi+c	embryo2	2650	0.117647	4.44e-05	Oct4_negative
							D5mTORi+c	embryo2	1871	0.941176	0.000503	Oct4_negative
							D5mTORi+c	embryo2	2143	3.11373	0.00145298	Oct4_negative
							D5mTORi+c	embryo2	2871	3.57647	0.00124572	Oct4_negative
							D5mTORi+c	embryo2	1809	0	0	Oct4_negative
							D5mTORi+c	embryo2	2111	0.447059	0.000212	Oct4_negative
							D5mTORi+c	embryo2	2109	0.211765	0.0001	Oct4_negative
							D5mTORi+c	embryo2	2119	0.988235	0.000466	Oct4_negative
							D5mTORi+c	embryo2	2472	1.74118	0.000704	Oct4_negative
							D5mTORi+c	embryo2	2168	1.22353	0.000564	Oct4_negative
							D5mTORi+c	embryo2	1839	0.658824	0.000358	Oct4_negative
							D5mTORi+c	embryo2	2608	5.57647	0.00213822	Oct4_negative
							D5mTORi+c	embryo2	4318	14.0275	0.0032486	Oct4_negative
							D5mTORi+c	embryo2	3585	2.58824	0.000722	Oct4_negative
							D5mTORi+c	embryo2	2396	1.03529	0.000432	Oct4_negative
							D5mTORi+c	embryo2	3250	1.92941	0.000594	Oct4_negative
							D5mTORi+c	embryo2	2739	3.55294	0.00129717	Oct4_negative
							D5mTORi+c	embryo2	1208	0.188235	0.000156	Oct4_negative
							D5mTORi+c	embryo2	1231	0.352941	0.000287	Oct4_negative
							D5mTORi+c	embryo2	1716	1.90588	0.00111065	Oct4_negative
							D5mTORi+c	embryo2	1724	1.95294	0.0011328	Oct4_negative
							D5mTORi+c	embryo2	1175	0.470588	0.000401	Oct4_negative
							D5mTORi+c	embryo2	2114	1.15294	0.000545	Oct4_negative
							D5mTORi+c	embryo2	3178	2	0.000629	Oct4_negative
							D5mTORi+c	embryo2	1104	0.188235	0.000171	Oct4_negative
							D5mTORi+c	embryo2	2085	1.52941	0.000734	Oct4_negative
							D5mTORi+c	embryo2	1581	1.38824	0.000878	Oct4_negative
							D5mTORi+c	embryo2	2176	0.305882	0.000141	Oct4_negative
							D5mTORi+c	embryo2	3714	0.752941	0.000203	Oct4_negative
							D5mTORi+c	embryo2	1982	0.564706	0.000285	Oct4_negative
							D5mTORi+c	embryo2	838	0.0941176	0.000112	Oct4_negative
							D5mTORi+c	embryo2	2435	1.24706	0.000512	Oct4_negative
							D5mTORi+c	embryo2	2613	2.56471	0.000982	Oct4_negative
							D5mTORi+c	embryo2	1426	0.541176	0.00038	Oct4_negative
							D5mTORi+c	embryo2	1693	0.8	0.000473	Oct4_negative
							D5mTORi+c	embryo2	923	2.42353	0.00262571	Oct4_negative
							D5mTORi+c	embryo2	1535	1.43529	0.000935	Oct4_negative
							D5mTORi+c	embryo2	766	0.894118	0.00116726	Oct4_negative
							D5mTORi+c	embryo2	2562	1.50588	0.000588	Oct4_negative
							D5mTORi+c	embryo2	1642	0.423529	0.000258	Oct4_negative
							D5mTORi+c	embryo2	2145	1.12941	0.000527	Oct4_negative
							D5mTORi+c	embryo2	4242	5.03529	0.00118701	Oct4_negative
							D5mTORi+c	embryo2	1719	4.50196	0.00261894	Oct4_negative
							D5mTORi+c	embryo2	2510	0.611765	0.000244	Oct4_negative
							D5mTORi+c	embryo2	2136	0.376471	0.000176	Oct4_negative
							D5mTORi+c	embryo2	3476	9.97647	0.0028701	Oct4_negative
							D5mTORi+c	embryo2	4554	3.31765	0.000729	Oct4_negative
							D5mTORi+c	embryo2	2501	0.235294	9.41e-05	Oct4_negative
							D5mTORi+c	embryo2	3176	2.54118	0.0008	Oct4_negative
							D5mTORi+c	embryo2	4440	0.705882	0.000159	Oct4_negative
							D5mTORi+c	embryo2	2285	2.21176	0.000968	Oct4_negative
							D5mTORi+c	embryo2	1493	0.329412	0.000221	Oct4_negative
							D5mTORi+c	embryo2	3031	3.74118	0.0012343	Oct4_negative
							D5mTORi+c	embryo2	1527	0.494118	0.000324	Oct4_negative
							D5mTORi+c	embryo2	1061	0.235294	0.000222	Oct4_negative
							D5mTORi+c	embryo2	2035	0.564706	0.000277	Oct4_negative
							D5mTORi+c	embryo2	2564	4.47059	0.0017436	Oct4_negative
							D5mTORi+c	embryo2	2364	1.83529	0.000776	Oct4_negative
							D5mTORi+c	embryo2	1033	4.8	0.00464666	Oct4_negative
							D5mTORi+c	embryo2	2025	1.08235	0.000534	Oct4_negative
							D5mTORi+c	embryo2	1827	4.54902	0.00248988	Oct4_negative
							D5mTORi+c	embryo2	3611	3.85882	0.00106863	Oct4_negative
							D5mTORi+c	embryo2	2260	12.3176	0.00545029	Oct4_negative
							D5mTORi+c	embryo2	2911	8.65882	0.00297452	Oct4_negative
							D5mTORi+c	embryo2	2474	0.823529	0.000333	Oct4_negative
							D5mTORi+c	embryo2	1613	0.0705882	4.38e-05	Oct4_negative
							D5mTORi+c	embryo2	1738	0.682353	0.000393	Oct4_negative
							D5mTORi+c	embryo2	3400	5.10588	0.00150173	Oct4_negative
							D5mTORi+c	embryo2	1861	0.517647	0.000278	Oct4_negative
							D5mTORi+c	embryo2	1459	0.0941176	6.45e-05	Oct4_negative
							D5mTORi+c	embryo2	2752	9.15294	0.00332592	Oct4_negative
							D5mTORi+c	embryo2	3007	1.90588	0.000634	Oct4_negative
							D5mTORi+c	embryo2	2501	3.31765	0.00132653	Oct4_negative
							D5mTORi+c	embryo2	3607	0.0705882	1.96e-05	Oct4_negative
							D5mTORi+c	embryo2	878	0.423529	0.000482	Oct4_negative
							D5mTORi+c	embryo2	2058	0.376471	0.000183	Oct4_negative
							D5mTORi+c	embryo2	2569	4.5098	0.00175547	Oct4_negative
							D5mTORi+c	embryo2	1548	3.34118	0.00215838	Oct4_negative
							D5mTORi+c	embryo2	1691	0.164706	9.74e-05	Oct4_negative
							D5mTORi+c	embryo2	2311	1.08235	0.000468	Oct4_negative
							D5mTORi+c	embryo2	1591	2.37647	0.0014937	Oct4_negative
							D5mTORi+c	embryo2	1915	0.988235	0.000516	Oct4_negative
							D5mTORi+c	embryo2	1390	0.282353	0.000203	Oct4_negative
							D5mTORi+c	embryo2	2250	0.423529	0.000188	Oct4_negative
							D5mTORi+c	embryo2	2054	4.14118	0.00201615	Oct4_negative
							D5mTORi+c	embryo2	1921	2.32941	0.0012126	Oct4_negative
							D5mTORi+c	embryo2	3658	1.2	0.000328	Oct4_negative
							D5mTORi+c	embryo2	2862	10.1176	0.00353517	Oct4_negative
							D5mTORi+c	embryo2	2958	2.56471	0.000867	Oct4_negative
							D5mTORi+c	embryo2	1598	0.282353	0.000177	Oct4_negative
							D5mTORi+c	embryo2	1558	0.258824	0.000166	Oct4_negative
							D5mTORi+c	embryo2	3105	0.258824	8.34e-05	Oct4_negative
							D5mTORi+c	embryo2	2242	0.988235	0.000441	Oct4_negative
							D5mTORi+c	embryo2	3610	6.23529	0.00172723	Oct4_negative
							D5mTORi+c	embryo2	1910	1.50588	0.000788	Oct4_negative
							D5mTORi+c	embryo2	1718	1.12941	0.000657	Oct4_negative
							D5mTORi+c	embryo2	1467	0.188235	0.000128	Oct4_negative
							D5mTORi+c	embryo2	2270	0.0235294	1.04e-05	Oct4_negative
							D5mTORi+c	embryo2	2780	6.28235	0.00225984	Oct4_negative
							D5mTORi+c	embryo2	2538	1.50588	0.000593	Oct4_negative
							D5mTORi+c	embryo2	1676	0.0470588	2.81e-05	Oct4_negative
							D5mTORi+c	embryo2	1221	0.141176	0.000116	Oct4_negative
							D5mTORi+c	embryo2	2416	0.682353	0.000282	Oct4_negative
							D5mTORi+c	embryo2	3856	0.376471	9.76e-05	Oct4_negative
							D5mTORi+c	embryo2	2050	0.0941176	4.59e-05	Oct4_negative
							D5mTORi+c	embryo2	1968	0.0705882	3.59e-05	Oct4_negative
							D5mTORi+c	embryo2	2282	0.258824	0.000113	Oct4_negative
							D5mTORi+c	embryo2	1053	0.635294	0.000603	Oct4_negative
							D5mTORi+c	embryo2	2411	0.0470588	1.95e-05	Oct4_negative
							D5mTORi+c	embryo2	1930	0.329412	0.000171	Oct4_negative
							D5mTORi+c	embryo2	2226	0.870588	0.000391	Oct4_negative
							D5mTORi+c	embryo2	2167	0.705882	0.000326	Oct4_negative
							D5mTORi+c	embryo2	2383	0.729412	0.000306	Oct4_negative
							D5mTORi+c	embryo2	2120	0.352941	0.000166	Oct4_negative
							D5mTORi+c	embryo2	1632	0.117647	7.21e-05	Oct4_negative
							D5mTORi+c	embryo2	2904	0.447059	0.000154	Oct4_negative
							D5mTORi+c	embryo2	2304	0.164706	7.15e-05	Oct4_negative
							D5mTORi+c	embryo2	1519	0.0235294	1.55e-05	Oct4_negative
							D5mTORi+c	embryo2	2821	2.09412	0.000742	Oct4_negative
							D5mTORi+c	embryo2	2319	0.635294	0.000274	Oct4_negative
							D5mTORi+c	embryo2	2934	1.90588	0.00065	Oct4_negative
							D5mTORi+c	embryo2	1384	1.76471	0.00127508	Oct4_negative
							D5mTORi+c	embryo2	2412	0.117647	4.88e-05	Oct4_negative
							D5mTORi+c	embryo2	2799	0.0470588	1.68e-05	Oct4_negative
							D5mTORi+c	embryo2	2447	1.52941	0.000625	Oct4_negative
							D5mTORi+c	embryo2	2559	2.52157	0.000985	Oct4_negative
							D5mTORi+c	embryo2	2909	10.1176	0.00347805	Oct4_negative
							D5mTORi+c	embryo2	3618	0.682353	0.000189	Oct4_negative
							D5mTORi+c	embryo2	3441	0.823529	0.000239	Oct4_negative
							D5mTORi+c	embryo2	2337	1.50588	0.000644	Oct4_negative
							D5mTORi+c	embryo2	2281	0.470588	0.000206	Oct4_negative
							D5mTORi+c	embryo2	1967	0.0705882	3.59e-05	Oct4_negative
							D5mTORi+c	embryo2	2105	0.0470588	2.24e-05	Oct4_negative
							D5mTORi+c	embryo2	2119	0.0235294	1.11e-05	Oct4_negative
							D5mTORi+c	embryo3	5864	5.01176	0.000855	Oct4_negative
							D5mTORi+c	embryo3	4512	0.847059	0.000188	Oct4_negative
							D5mTORi+c	embryo3	4045	0.847059	0.000209	Oct4_negative
							D5mTORi+c	embryo3	1486	0.235294	0.000158	Oct4_negative
							D5mTORi+c	embryo3	2687	9.73333	0.00362238	Oct4_negative
							D5mTORi+c	embryo3	3268	18.8078	0.00575515	Oct4_negative
							D5mTORi+c	embryo3	2847	5	0.00175624	Oct4_negative
							D5mTORi+c	embryo3	4226	0.682353	0.000161	Oct4_negative
							D5mTORi+c	embryo3	4167	15.4588	0.00370982	Oct4_negative
							D5mTORi+c	embryo3	6933	60.298	0.00869725	Oct4_negative
							D5mTORi+c	embryo3	3049	6.91373	0.00226754	Oct4_negative
							D5mTORi+c	embryo3	2251	13.7765	0.00612016	Oct4_negative
							D5mTORi+c	embryo3	2482	19.1451	0.00771358	Oct4_negative
							D5mTORi+c	embryo3	2237	7.55294	0.00337637	Oct4_negative
							D5mTORi+c	embryo3	2929	3.53333	0.00120633	Oct4_negative
							D5mTORi+c	embryo3	3136	13.3333	0.0042517	Oct4_negative
							D5mTORi+c	embryo3	1409	2.68235	0.00190373	Oct4_negative
							D5mTORi+c	embryo3	2433	7.44314	0.00305924	Oct4_negative
							D5mTORi+c	embryo3	1735	5.12941	0.00295643	Oct4_negative
							D5mTORi+c	embryo3	1840	6.3098	0.00342924	Oct4_negative
							D5mTORi+c	embryo3	2665	1.90588	0.000715	Oct4_negative
							D5mTORi+c	embryo3	3374	11.5412	0.00342062	Oct4_negative
							D5mTORi+c	embryo3	2157	20.0549	0.00929759	Oct4_negative
							D5mTORi+c	embryo3	2780	2.25882	0.000813	Oct4_negative
							D5mTORi+c	embryo3	3413	17.2039	0.0050407	Oct4_negative
							D5mTORi+c	embryo3	2521	13.549	0.00537446	Oct4_negative
							D5mTORi+c	embryo3	2186	10.1137	0.00462659	Oct4_negative
							D5mTORi+c	embryo3	1536	3.24706	0.00211397	Oct4_negative
							D5mTORi+c	embryo3	2334	8.7098	0.00373171	Oct4_negative
							D5mTORi+c	embryo3	3333	22.7059	0.00681245	Oct4_negative
							D5mTORi+c	embryo3	1503	0.847059	0.000564	Oct4_negative
							D5mTORi+c	embryo3	2112	15.7333	0.0074495	Oct4_negative
							D5mTORi+c	embryo3	2391	14.298	0.00597994	Oct4_negative
							D5mTORi+c	embryo3	2211	22.2471	0.010062	Oct4_negative
							D5mTORi+c	embryo3	909	6.23137	0.00685519	Oct4_negative
							D5mTORi+c	embryo3	2437	3.36471	0.00138068	Oct4_negative
							D5mTORi+c	embryo3	1688	6.60392	0.00391228	Oct4_negative
							D5mTORi+c	embryo3	2107	1.27059	0.000603	Oct4_negative
							D5mTORi+c	embryo3	1819	8.76078	0.00481626	Oct4_negative
							D5mTORi+c	embryo3	1233	0.0470588	3.82e-05	Oct4_negative
							D5mTORi+c	embryo3	1200	0.0235294	1.96e-05	Oct4_negative
							D5mTORi+c	embryo3	2902	7.99608	0.00275537	Oct4_negative
							D5mTORi+c	embryo3	4421	17.298	0.0039127	Oct4_negative
							D5mTORi+c	embryo3	1569	14.0941	0.00898287	Oct4_negative
							D5mTORi+c	embryo3	2368	1.05882	0.000447	Oct4_negative
							D5mTORi+c	embryo3	2517	20.4431	0.00812202	Oct4_negative
							D5mTORi+c	embryo3	1617	9.81961	0.00607273	Oct4_negative
							D5mTORi+c	embryo3	1223	6.46667	0.00528754	Oct4_negative
							D5mTORi+c	embryo3	2369	0.729412	0.000308	Oct4_negative
							D5mTORi+c	embryo3	2474	19.8157	0.00800957	Oct4_negative
							D5mTORi+c	embryo3	1385	0.141176	0.000102	Oct4_negative
							D5mTORi+c	embryo3	2216	6.94118	0.0031323	Oct4_negative
							D5mTORi+c	embryo3	2117	12.8431	0.00606667	Oct4_negative
							D5mTORi+c	embryo3	1513	2.84706	0.00188173	Oct4_negative
							D5mTORi+c	embryo3	1276	4.6902	0.0036757	Oct4_negative
							D5mTORi+c	embryo3	1168	2.14118	0.0018332	Oct4_negative
							D5mTORi+c	embryo3	2149	3.48235	0.00162045	Oct4_negative
							D5mTORi+c	embryo3	2803	11.5843	0.00413283	Oct4_negative
							D5mTORi+c	embryo3	1437	1.03529	0.00072	Oct4_negative
							D5mTORi+c	embryo3	1779	2.04706	0.00115068	Oct4_negative
							D5mTORi+c	embryo3	1680	3.71765	0.00221288	Oct4_negative
							D5mTORi+c	embryo3	1529	10.0078	0.00654535	Oct4_negative
							D5mTORi+c	embryo3	1300	5.22353	0.0040181	Oct4_negative
							D5mTORi+c	embryo3	2618	28.2549	0.0107926	Oct4_negative
							D5mTORi+c	embryo3	3165	6.78039	0.0021423	Oct4_negative
							D5mTORi+c	embryo3	1667	0.682353	0.000409	Oct4_negative
							D5mTORi+c	embryo3	2896	1.74118	0.000601	Oct4_negative
							D5mTORi+c	embryo3	1249	0.188235	0.000151	Oct4_negative
							D5mTORi+c	embryo3	2409	1.85882	0.000772	Oct4_negative
							D5mTORi+c	embryo3	1663	0.0235294	1.41e-05	Oct4_negative
							D5mTORi+c	embryo3	2036	3.6	0.00176817	Oct4_negative
							D5mTORi+c	embryo3	2839	8.54902	0.00301128	Oct4_negative
							D5mTORi+c	embryo3	2589	7.40784	0.00286128	Oct4_negative
							D5mTORi+c	embryo3	2440	2.65882	0.00108968	Oct4_negative
							D5mTORi+c	embryo3	2440	13.7765	0.0056461	Oct4_negative
							D5mTORi+c	embryo3	2488	8.20784	0.00329897	Oct4_negative
							D5mTORi+c	embryo3	3140	5.83529	0.00185837	Oct4_negative
							D5mTORi+c	embryo3	1980	2.98824	0.00150921	Oct4_negative
							D5mTORi+c	embryo3	2386	2.02353	0.000848	Oct4_negative
							D5mTORi+c	embryo3	1817	2	0.00110071	Oct4_negative
							D5mTORi+c	embryo3	2238	0.0705882	3.15e-05	Oct4_negative
							D5mTORi+c	embryo3	2660	9.62353	0.00361787	Oct4_negative
							D5mTORi+c	embryo3	3083	1.17647	0.000382	Oct4_negative
							D5mTORi+c	embryo3	2565	0.8	0.000312	Oct4_negative
							D5mTORi+c	embryo3	3116	2.04706	0.000657	Oct4_negative
							D5mTORi+c	embryo3	3568	1.34118	0.000376	Oct4_negative
							D5mTORi+c	embryo3	2256	5.55294	0.00246141	Oct4_negative
							D5mTORi+c	embryo3	2572	1.41176	0.000549	Oct4_negative
							D5mTORi+c	embryo3	1604	0.611765	0.000381	Oct4_negative
							D5mTORi+c	embryo3	1834	1.90588	0.00103919	Oct4_negative
							D5mTORi+c	embryo3	2172	2.44706	0.00112664	Oct4_negative
							D5mTORi+c	embryo3	2515	2.65882	0.00105719	Oct4_negative
							D5mTORi+c	embryo3	1585	2.75294	0.00173687	Oct4_negative
							D5mTORi+c	embryo3	2833	3.86275	0.00136348	Oct4_negative
							D5mTORi+c	embryo3	3898	4.02353	0.0010322	Oct4_negative
							D5mTORi+c	embryo3	2920	0.258824	8.86e-05	Oct4_negative
							D5mTORi+c	embryo3	993	0.141176	0.000142	Oct4_negative
							D5mTORi+c	embryo3	3677	1.81176	0.000493	Oct4_negative
							D5mTORi+c	embryo3	2186	0.164706	7.53e-05	Oct4_negative
							D5mTORi+c	embryo3	872	0.752941	0.000863	Oct4_negative
							D5mTORi+c	embryo3	3013	0.588235	0.000195	Oct4_negative
							D5mTORi+c	embryo3	2130	0.964706	0.000453	Oct4_negative
							D5mTORi+c	embryo3	2944	0.235294	7.99e-05	Oct4_negative
							D5mTORi+c	embryo3	1725	0.352941	0.000205	Oct4_negative
							D5mTORi+c	embryo3	1931	0.141176	7.31e-05	Oct4_negative
							D5mTORi+c	embryo3	2198	0.870588	0.000396	Oct4_negative
							D5mTORi+c	embryo3	4011	176.471	0.0439967	Oct4_negative
							D5mTORi+c	embryo3	1768	0.964706	0.000546	Oct4_negative
							D5mTORi+c	embryo3	1649	0.0235294	1.43e-05	Oct4_negative
							D5mTORi+c	embryo3	2754	0.611765	0.000222	Oct4_negative
							D5mTORi+c	embryo3	2751	0.517647	0.000188	Oct4_negative
							D5mTORi+c	embryo3	2392	2.04706	0.000856	Oct4_negative
							D5mTORi+c	embryo3	2659	0.894118	0.000336	Oct4_negative
							D5mTORi+c	embryo3	2287	1.64706	0.00072	Oct4_negative
							D5mTORi+c	embryo3	1576	1.43529	0.000911	Oct4_negative
							D5mTORi+c	embryo3	3775	0.0941176	2.49e-05	Oct4_negative
							D5mTORi+c	embryo3	5803	0.564706	9.73e-05	Oct4_negative
							D5mTORi+c	embryo3	2406	0.0470588	1.96e-05	Oct4_negative
							D5mTORi+c	embryo3	3716	0.823529	0.000222	Oct4_negative
							D5mTORi+c	embryo3	4640	4.94118	0.00106491	Oct4_negative
							D5mTORi+c	embryo4	3392	0.729412	0.000215	Oct4_negative
							D5mTORi+c	embryo4	3103	1.85882	0.000599	Oct4_negative
							D5mTORi+c	embryo4	2488	3.71765	0.00149423	Oct4_negative
							D5mTORi+c	embryo4	2982	0.682353	0.000229	Oct4_negative
							D5mTORi+c	embryo4	2691	5.34118	0.00198483	Oct4_negative
							D5mTORi+c	embryo4	3511	5.62353	0.00160169	Oct4_negative
							D5mTORi+c	embryo4	2490	4.18824	0.00168202	Oct4_negative
							D5mTORi+c	embryo4	2688	5.47059	0.00203519	Oct4_negative
							D5mTORi+c	embryo4	2183	3.31765	0.00151976	Oct4_negative
							D5mTORi+c	embryo4	1847	0.847059	0.000459	Oct4_negative
							D5mTORi+c	embryo4	1320	0.635294	0.000481	Oct4_negative
							D5mTORi+c	embryo4	2490	14.0275	0.00563352	Oct4_negative
							D5mTORi+c	embryo4	1656	10.2353	0.00618073	Oct4_negative
							D5mTORi+c	embryo4	2330	26.3059	0.0112901	Oct4_negative
							D5mTORi+c	embryo4	1090	0.588235	0.00054	Oct4_negative
							D5mTORi+c	embryo4	1749	15.2392	0.0087131	Oct4_negative
							D5mTORi+c	embryo4	1295	0.729412	0.000563	Oct4_negative
							D5mTORi+c	embryo4	1922	8.56471	0.00445614	Oct4_negative
							D5mTORi+c	embryo4	2475	14.0549	0.00567875	Oct4_negative
							D5mTORi+c	embryo4	1511	0.705882	0.000467	Oct4_negative
							D5mTORi+c	embryo4	2882	35.9412	0.0124709	Oct4_negative
							D5mTORi+c	embryo4	1621	5.1451	0.00317403	Oct4_negative
							D5mTORi+c	embryo4	2256	16.8275	0.00745898	Oct4_negative
							D5mTORi+c	embryo4	2625	6.49804	0.00247544	Oct4_negative
							D5mTORi+c	embryo4	2105	4.54118	0.00215733	Oct4_negative
							D5mTORi+c	embryo4	2045	2.87059	0.00140371	Oct4_negative
							D5mTORi+c	embryo4	2199	14.3451	0.00652346	Oct4_negative
							D5mTORi+c	embryo4	2053	5.34118	0.00260165	Oct4_negative
							D5mTORi+c	embryo4	3238	33.1922	0.0102508	Oct4_negative
							D5mTORi+c	embryo4	2388	17.4392	0.00730285	Oct4_negative
							D5mTORi+c	embryo4	2977	9.90588	0.00332747	Oct4_negative
							D5mTORi+c	embryo4	2184	6.64314	0.00304173	Oct4_negative
							D5mTORi+c	embryo4	2122	20.7725	0.00978914	Oct4_negative
							D5mTORi+c	embryo4	2114	5.78824	0.00273805	Oct4_negative
							D5mTORi+c	embryo4	1733	8.16471	0.00471131	Oct4_negative
							D5mTORi+c	embryo4	1941	10.1412	0.00522472	Oct4_negative
							D5mTORi+c	embryo4	3715	13.498	0.00363339	Oct4_negative
							D5mTORi+c	embryo4	2537	6.04706	0.00238355	Oct4_negative
							D5mTORi+c	embryo4	1553	0.0235294	1.52e-05	Oct4_negative
							D5mTORi+c	embryo4	1385	0.117647	8.49e-05	Oct4_negative
							D5mTORi+c	embryo4	2911	11.3176	0.00388789	Oct4_negative
							D5mTORi+c	embryo4	2096	5.01176	0.00239111	Oct4_negative
							D5mTORi+c	embryo4	2422	11.3529	0.00468742	Oct4_negative
							D5mTORi+c	embryo4	2158	4.57255	0.00211888	Oct4_negative
							D5mTORi+c	embryo4	3065	10.2275	0.00333685	Oct4_negative
							D5mTORi+c	embryo4	1763	7.42353	0.00421074	Oct4_negative
							D5mTORi+c	embryo4	1533	3.2	0.00208741	Oct4_negative
							D5mTORi+c	embryo4	1818	7.67059	0.00421925	Oct4_negative
							D5mTORi+c	embryo4	1879	10.2118	0.00543468	Oct4_negative
							D5mTORi+c	embryo4	2926	2.04706	0.0007	Oct4_negative
							D5mTORi+c	embryo4	1842	13.1647	0.00714696	Oct4_negative
							D5mTORi+c	embryo4	1700	3.12941	0.00184083	Oct4_negative
							D5mTORi+c	embryo4	1152	10.1216	0.00878608	Oct4_negative
							D5mTORi+c	embryo4	2054	0.141176	6.87e-05	Oct4_negative
							D5mTORi+c	embryo4	3235	11.2235	0.00346941	Oct4_negative
							D5mTORi+c	embryo4	1686	3.41569	0.00202591	Oct4_negative
							D5mTORi+c	embryo4	2545	4.77647	0.00187681	Oct4_negative
							D5mTORi+c	embryo4	851	1.31765	0.00154835	Oct4_negative
							D5mTORi+c	embryo4	3013	18.6941	0.00620449	Oct4_negative
							D5mTORi+c	embryo4	1656	4.26667	0.00257649	Oct4_negative
							D5mTORi+c	embryo4	3036	15.3725	0.00506342	Oct4_negative
							D5mTORi+c	embryo4	1739	4.47059	0.00257078	Oct4_negative
							D5mTORi+c	embryo4	1495	1.74118	0.00116467	Oct4_negative
							D5mTORi+c	embryo4	2250	9.15686	0.00406972	Oct4_negative
							D5mTORi+c	embryo4	1417	14.5647	0.0102786	Oct4_negative
							D5mTORi+c	embryo4	1667	7.18039	0.00430737	Oct4_negative
							D5mTORi+c	embryo4	2297	0.823529	0.000359	Oct4_negative
							D5mTORi+c	embryo4	1931	3.67059	0.00190087	Oct4_negative
							D5mTORi+c	embryo4	2436	1.05882	0.000435	Oct4_negative
							D5mTORi+c	embryo4	2515	12.9294	0.00514092	Oct4_negative
							D5mTORi+c	embryo4	2629	31.0235	0.0118005	Oct4_negative
							D5mTORi+c	embryo4	1838	0.470588	0.000256	Oct4_negative
							D5mTORi+c	embryo4	2846	6.23922	0.00219228	Oct4_negative
							D5mTORi+c	embryo4	1456	1.92941	0.00132515	Oct4_negative
							D5mTORi+c	embryo4	1656	2.4	0.00144928	Oct4_negative
							D5mTORi+c	embryo4	805	1.95294	0.00242601	Oct4_negative
							D5mTORi+c	embryo4	1614	8.60392	0.00533081	Oct4_negative
							D5mTORi+c	embryo4	1609	1.29412	0.000804	Oct4_negative
							D5mTORi+c	embryo4	1164	0.972549	0.000836	Oct4_negative
							D5mTORi+c	embryo4	713	1.08235	0.00151803	Oct4_negative
							D5mTORi+c	embryo4	1695	0.423529	0.00025	Oct4_negative
							D5mTORi+c	embryo4	2109	1.41176	0.000669	Oct4_negative
							D5mTORi+c	embryo4	2001	2.21176	0.00110533	Oct4_negative
							D5mTORi+c	embryo4	1822	2.02353	0.00111061	Oct4_negative
							D5mTORi+c	embryo4	1619	3.22353	0.00199106	Oct4_negative
							D5mTORi+c	embryo4	2277	7.71373	0.00338767	Oct4_negative
							D5mTORi+c	embryo4	2645	6.70588	0.0025353	Oct4_negative
							D5mTORi+c	embryo4	2274	1.43529	0.000631	Oct4_negative
							D5mTORi+c	embryo4	3387	13.0824	0.00386252	Oct4_negative
							D5mTORi+c	embryo4	2228	5.36471	0.00240786	Oct4_negative
							D5mTORi+c	embryo4	2450	10.1529	0.00414406	Oct4_negative
							D5mTORi+c	embryo4	2110	9.32549	0.00441966	Oct4_negative
							D5mTORi+c	embryo4	2085	1.43529	0.000688	Oct4_negative
							D5mTORi+c	embryo4	2678	29.8471	0.0111453	Oct4_negative
							D5mTORi+c	embryo4	2123	0.988235	0.000465	Oct4_negative
							D5mTORi+c	embryo4	2014	12.3765	0.00614522	Oct4_negative
							D5mTORi+c	embryo4	2842	4.21176	0.00148197	Oct4_negative
							D5mTORi+c	embryo4	1577	7.01176	0.00444627	Oct4_negative
							D5mTORi+c	embryo4	1559	10.5647	0.00677659	Oct4_negative
							D5mTORi+c	embryo4	2188	4.94118	0.00225831	Oct4_negative
							D5mTORi+c	embryo4	2795	3.34118	0.00119541	Oct4_negative
							D5mTORi+c	embryo4	1554	0.117647	7.57e-05	Oct4_negative
							D5mTORi+c	embryo4	1348	1.6	0.00118694	Oct4_negative
							D5mTORi+c	embryo4	1842	2.94118	0.00159673	Oct4_negative
							D5mTORi+c	embryo4	2820	2.72941	0.000968	Oct4_negative
							D5mTORi+c	embryo4	2528	1.24706	0.000493	Oct4_negative
							D5mTORi+c	embryo4	1806	1.62353	0.000899	Oct4_negative
							D5mTORi+c	embryo4	1823	5.62745	0.00308692	Oct4_negative
							D5mTORi+c	embryo4	2544	1.95294	0.000768	Oct4_negative
							D5mTORi+c	embryo4	1363	0.447059	0.000328	Oct4_negative
							D5mTORi+c	embryo4	2269	0.682353	0.000301	Oct4_negative
							D5mTORi+c	embryo4	3024	3.62353	0.00119826	Oct4_negative
							D5mTORi+c	embryo4	1965	13.3098	0.00677344	Oct4_negative
							D5mTORi+c	embryo4	2229	3.24706	0.00145673	Oct4_negative
							D5mTORi+c	embryo4	2682	3.67059	0.0013686	Oct4_negative
							D5mTORi+c	embryo4	1427	0.776471	0.000544	Oct4_negative
							D5mTORi+c	embryo4	1060	1.24706	0.00117647	Oct4_negative
							D5mTORi+c	embryo4	1379	10.2	0.00739666	Oct4_negative
							D5mTORi+c	embryo4	1232	5.7098	0.00463458	Oct4_negative
							D5mTORi+c	embryo4	2153	1.05882	0.000492	Oct4_negative
							D5mTORi+c	embryo4	2077	1.76471	0.00085	Oct4_negative
							D5mTORi+c	embryo4	2522	7.03529	0.00278957	Oct4_negative
							D5mTORi+c	embryo4	1328	0.870588	0.000656	Oct4_negative
							D5mTORi+c	embryo4	2444	6.84706	0.00280158	Oct4_negative
							D5mTORi+c	embryo4	1177	0.8	0.00068	Oct4_negative
							D5mTORi+c	embryo4	921	1.76471	0.00191608	Oct4_negative
							D5mTORi+c	embryo4	2398	1.01176	0.000422	Oct4_negative
							D5mTORi+c	embryo4	2441	1.39216	0.00057	Oct4_negative
							D5mTORi+c	embryo4	1394	0.0470588	3.38e-05	Oct4_negative
							D5mTORi+c	embryo4	1984	0.917647	0.000463	Oct4_negative
							D5mTORi+c	embryo4	2416	0.376471	0.000156	Oct4_negative
							D5mTORi+c	embryo4	1074	0.0470588	4.38e-05	Oct4_negative
							D5mTORi+c	embryo4	1965	0.635294	0.000323	Oct4_negative
							D5mTORi+c	embryo4	1955	0.682353	0.000349	Oct4_negative
							D5mTORi+c	embryo4	1612	0.635294	0.000394	Oct4_negative
							D5mTORi+c	embryo4	829	0.0941176	0.000114	Oct4_negative
							D5mTORi+c	embryo4	1596	5.15294	0.00322866	Oct4_negative
							D5mTORi+c	embryo4	3240	3.76471	0.00116195	Oct4_negative
							D5mTORi+c	embryo4	1752	4.91765	0.00280688	Oct4_negative
							D5mTORi+c	embryo4	1096	0.282353	0.000258	Oct4_negative
							D5mTORi+c	embryo4	1596	0.423529	0.000265	Oct4_negative
							D5mTORi+c	embryo4	3770	1.41176	0.000374	Oct4_negative
							D5mTORi+c	embryo4	4203	11.6471	0.00277113	Oct4_negative
							D5mTORi+c	embryo4	1525	0.0235294	1.54e-05	Oct4_negative
							D5mTORi+c	embryo4	1597	2.5451	0.00159367	Oct4_negative
							D5mTORi+c	embryo4	1632	0.776471	0.000476	Oct4_negative
							D5mTORi+c	embryo4	1865	5.18431	0.00277979	Oct4_negative
							D5mTORi+c	embryo4	1822	5.66667	0.00311013	Oct4_negative
							D5mTORi+c	embryo4	2229	10.7529	0.00482411	Oct4_negative
							D5mTORi+c	embryo4	1747	0.211765	0.000121	Oct4_negative
							D5mTORi+c	embryo4	1498	1.43529	0.000958	Oct4_negative
							D5mTORi+c	embryo4	2748	0.282353	0.000103	Oct4_negative
							D5mTORi+c	embryo4	2361	0.894118	0.000379	Oct4_negative
							D5mTORi+c	embryo4	2162	1.34118	0.00062	Oct4_negative
							D5mTORi+c	embryo4	1274	0.376471	0.000296	Oct4_negative
							D5mTORi+c	embryo4	1649	5.06667	0.00307257	Oct4_negative
							D5mTORi+c	embryo4	2053	0.517647	0.000252	Oct4_negative
							D5mTORi+c	embryo4	2360	1.36471	0.000578	Oct4_negative
							D5mTORi+c	embryo4	1667	1.64706	0.000988	Oct4_negative
							D5mTORi+c	embryo4	1212	0.282353	0.000233	Oct4_negative
							D5mTORi+c	embryo4	1471	0.305882	0.000208	Oct4_negative
							D5mTORi+c	embryo4	2352	4.23922	0.00180239	Oct4_negative
							D5mTORi+c	embryo4	2015	0.211765	0.000105	Oct4_negative
							D5mTORi+c	embryo4	1643	0.517647	0.000315	Oct4_negative
							D5mTORi+c	embryo4	1297	0.211765	0.000163	Oct4_negative
							D5mTORi+c	embryo4	2788	0.541176	0.000194	Oct4_negative
							D5mTORi+c	embryo4	2917	0.0941176	3.23e-05	Oct4_negative
							D5mTORi+c	embryo4	2272	0.658824	0.00029	Oct4_negative
							D5mTORi+c	embryo4	1013	0.0470588	4.65e-05	Oct4_negative
							D5mTORi+c	embryo4	1512	0.0941176	6.22e-05	Oct4_negative
							D5mTORi+c	embryo4	2047	2.05098	0.00100194	Oct4_negative
							D5mTORi+c	embryo4	1447	0.0235294	1.63e-05	Oct4_negative
							D5mTORi+c	embryo4	2224	0.188235	8.46e-05	Oct4_negative
							D5mTORi+c	embryo4	2238	0.305882	0.000137	Oct4_negative
							D5mTORi+c	embryo4	1389	0.141176	0.000102	Oct4_negative
							D5mTORi+c	embryo4	1412	0.258824	0.000183	Oct4_negative
							D5mTORi+c	embryo4	2423	0.188235	7.77e-05	Oct4_negative
							D5mTORi+c	embryo4	1952	0.188235	9.64e-05	Oct4_negative
							D5mTORi+c	embryo4	1871	0.494118	0.000264	Oct4_negative
							D5mTORi+c	embryo4	4875	1.71765	0.000352	Oct4_negative
							D5mTORi+c	embryo4	2053	1.38824	0.000676	Oct4_negative
							D5mTORi+c	embryo4	1591	0.0705882	4.44e-05	Oct4_negative
							D5mTORi+c	embryo4	1963	0.4	0.000204	Oct4_negative
							D5mTORi+c	embryo4	2015	0.0235294	1.17e-05	Oct4_negative
							D5mTORi+c	embryo4	1994	0.447059	0.000224	Oct4_negative
							D5mTORi+c	embryo4	1570	0.0235294	1.5e-05	Oct4_negative
							D5mTORi+c	embryo4	2746	0.588235	0.000214	Oct4_negative
							D5mTORi+c	embryo4	2303	1.2	0.000521	Oct4_negative
							D5mTORi+c	embryo4	2775	2.91765	0.0010514	Oct4_negative
							D5mTORi+c	embryo4	2452	0.235294	9.6e-05	Oct4_negative
							D5mTORi+c	embryo4	1617	0.0235294	1.46e-05	Oct4_negative
							D5mTORi+c	embryo4	2368	0.235294	9.94e-05	Oct4_negative
							D5mTORi+c	embryo4	3074	0.705882	0.00023	Oct4_negative
							D5mTORi+c	embryo4	2288	0.188235	8.23e-05	Oct4_negative
							D5mTORi+c	embryo4	2300	0.258824	0.000113	Oct4_negative
							D5mTORi+c	embryo4	1426	0.588235	0.000413	Oct4_negative
							D5mTORi+c	embryo4	1867	0.305882	0.000164	Oct4_negative
							D5mTORi+c	embryo4	2614	0.447059	0.000171	Oct4_negative
							D5mTORi+c	embryo4	2515	0.0705882	2.81e-05	Oct4_negative
							D5mTORi+c	embryo4	2740	0.0470588	1.72e-05	Oct4_negative
							D5mTORi+c	embryo4	2287	1.34118	0.000586	Oct4_negative
							D5mTORi+c	embryo4	2784	0.141176	5.07e-05	Oct4_negative
							D5mTORi+c	embryo4	1713	0.0235294	1.37e-05	Oct4_negative
							D5mTORi+c	embryo4	1724	0	0	Oct4_negative
							D5mTORi+c	embryo4	1332	0	0	Oct4_negative
							D5mTORi+c	embryo4	2408	0.0235294	9.77e-06	Oct4_negative
							D5mTORi+c	embryo4	1550	0	0	Oct4_negative
							D5mTORi+c	embryo4	1382	0	0	Oct4_negative
							D5mTORi+c	embryo4	4458	0.0235294	5.28e-06	Oct4_negative
							D5mTORi+c	embryo4	1902	0.0235294	1.24e-05	Oct4_negative
[truncated: 1,058 more rows]

## Sheet: EDF4F
ICM							TE
Condition	embryo	Area_cells	pAKT_cells	Area_corr_pAKT	Oct4_status		Condition	embryo	Area_cells	pAKT_cells	Area_corr_pAKT	Oct4_status
E4.5	embryo1	1738	265.2	0.152589	Oct4_positive		E4.5	embryo1	2615	90.2431	0.0345098	Oct4_negative
E4.5	embryo1	2354	130.816	0.0555717	Oct4_positive		E4.5	embryo1	3912	299.835	0.076645	Oct4_negative
E4.5	embryo1	2868	195.949	0.0683225	Oct4_positive		E4.5	embryo1	3333	218.337	0.0655077	Oct4_negative
E4.5	embryo1	2483	137.043	0.0551926	Oct4_positive		E4.5	embryo1	3766	274.075	0.072776	Oct4_negative
E4.5	embryo1	1986	104.788	0.0527635	Oct4_positive		E4.5	embryo1	3518	166.6	0.0473565	Oct4_negative
E4.5	embryo1	5088	377.039	0.0741036	Oct4_positive		E4.5	embryo1	2568	121.694	0.0473887	Oct4_negative
E4.5	embryo1	2368	93.6627	0.0395535	Oct4_positive		E4.5	embryo1	3589	177.094	0.0493436	Oct4_negative
E4.5	embryo1	2429	86.8078	0.0357381	Oct4_positive		E4.5	embryo1	3545	206.329	0.0582029	Oct4_negative
E4.5	embryo1	2770	257.463	0.0929468	Oct4_positive		E4.5	embryo1	1949	91.5569	0.0469763	Oct4_negative
E4.5	embryo2	1712	115.161	0.0672668	Oct4_positive		E4.5	embryo1	3783	237.447	0.0627669	Oct4_negative
E4.5	embryo2	6307	479.506	0.0760276	Oct4_positive		E4.5	embryo1	2813	112.467	0.039981	Oct4_negative
E4.5	embryo2	2239	127.278	0.0568461	Oct4_positive		E4.5	embryo1	3235	213.882	0.0661151	Oct4_negative
E4.5	embryo2	2067	111.298	0.0538452	Oct4_positive		E4.5	embryo1	3658	192.635	0.0526614	Oct4_negative
E4.5	embryo2	2250	235.635	0.104727	Oct4_positive		E4.5	embryo1	3696	218.824	0.0592055	Oct4_negative
E4.5	embryo2	2045	283.69	0.138724	Oct4_positive		E4.5	embryo1	5185	319.247	0.0615713	Oct4_negative
E4.5	embryo2	5780	689.839	0.119349	Oct4_positive		E4.5	embryo1	2942	158.78	0.0539702	Oct4_negative
E4.5	embryo2	701	41.0157	0.0585103	Oct4_positive		E4.5	embryo1	2097	73.5608	0.0350791	Oct4_negative
E4.5	embryo2	4937	378.455	0.0766569	Oct4_positive		E4.5	embryo1	3951	246.322	0.0623441	Oct4_negative
E4.5	embryo2	2119	91.8392	0.0433408	Oct4_positive		E4.5	embryo1	3813	109.024	0.0285926	Oct4_negative
E4.5	embryo2	970	41.8902	0.0431858	Oct4_positive		E4.5	embryo1	1495	33.9686	0.0227215	Oct4_negative
E4.5	embryo2	1268	77.0588	0.0607719	Oct4_positive		E4.5	embryo1	2820	142.769	0.0506272	Oct4_negative
E4.5	embryo2	1989	116.137	0.0583898	Oct4_positive		E4.5	embryo1	1845	47.3843	0.0256826	Oct4_negative
E4.5	embryo2	1212	96.1255	0.0793115	Oct4_positive		E4.5	embryo1	2777	104.4	0.0375945	Oct4_negative
E4.5	embryo2	3310	262.58	0.0793294	Oct4_positive		E4.5	embryo1	3398	192.8	0.0567393	Oct4_negative
E4.5	embryo2	4175	314.855	0.0754144	Oct4_positive		E4.5	embryo1	1518	66.2431	0.0436384	Oct4_negative
E4.5	embryo2	5201	384.906	0.0740061	Oct4_positive		E4.5	embryo1	1421	76.451	0.0538008	Oct4_negative
E4.5	embryo2	1407	91.7843	0.0652341	Oct4_positive		E4.5	embryo1	2776	97.8235	0.035239	Oct4_negative
E4.5	embryo2	2449	121.306	0.0495328	Oct4_positive		E4.5	embryo1	2311	92.6941	0.04011	Oct4_negative
E4.5	embryo2	1053	77.7333	0.0738208	Oct4_positive		E4.5	embryo1	2379	113.443	0.0476852	Oct4_negative
E4.5	embryo2	2889	182.051	0.0630152	Oct4_positive		E4.5	embryo1	1751	52.3686	0.0299078	Oct4_negative
E4.5	embryo2	2684	140.137	0.0522121	Oct4_positive		E4.5	embryo1	1355	19.8235	0.0146299	Oct4_negative
E4.5	embryo2	2241	151.267	0.0674996	Oct4_positive		E4.5	embryo1	3497	161.976	0.0463187	Oct4_negative
E4.5	embryo2	1586	59.9882	0.0378236	Oct4_positive		E4.5	embryo1	3063	161.624	0.0527664	Oct4_negative
E4.5	embryo3	2834	156.988	0.0553946	Oct4_positive		E4.5	embryo1	2816	83.2627	0.0295677	Oct4_negative
E4.5	embryo3	1871	122.62	0.0655369	Oct4_positive		E4.5	embryo1	3428	151.016	0.0440536	Oct4_negative
E4.5	embryo3	3241	449.404	0.138662	Oct4_positive		E4.5	embryo1	3451	218.075	0.0631917	Oct4_negative
E4.5	embryo3	1915	124.678	0.0651062	Oct4_positive		E4.5	embryo1	2263	77.4784	0.034237	Oct4_negative
E4.5	embryo3	794	119.337	0.150299	Oct4_positive		E4.5	embryo1	2067	51	0.0246734	Oct4_negative
E4.5	embryo3	6533	946.008	0.144805	Oct4_positive		E4.5	embryo1	2348	87.1922	0.0371346	Oct4_negative
E4.5	embryo3	3300	425.529	0.128948	Oct4_positive		E4.5	embryo1	2615	98.1804	0.0375451	Oct4_negative
E4.5	embryo3	2138	276.188	0.129181	Oct4_positive		E4.5	embryo1	1705	69.698	0.0408786	Oct4_negative
E4.5	embryo3	1845	231.949	0.125718	Oct4_positive		E4.5	embryo1	2482	118.467	0.0477303	Oct4_negative
E4.5	embryo3	2339	295.682	0.126414	Oct4_positive		E4.5	embryo1	2369	307.208	0.129678	Oct4_negative
E4.5	embryo3	1621	240.725	0.148504	Oct4_positive		E4.5	embryo1	2884	168.49	0.0584224	Oct4_negative
E4.5	embryo3	5845	909.027	0.155522	Oct4_positive		E4.5	embryo1	2871	234.114	0.0815443	Oct4_negative
E4.5	embryo3	7036	802.557	0.114064	Oct4_positive		E4.5	embryo1	1855	72.6745	0.0391776	Oct4_negative
E4.5	embryo3	3888	567.388	0.145933	Oct4_positive		E4.5	embryo1	2709	93.549	0.0345327	Oct4_negative
E4.5	embryo3	1015	171.953	0.169412	Oct4_positive		E4.5	embryo1	1131	26.098	0.0230752	Oct4_negative
E4.5	embryo3	2413	222.478	0.0921999	Oct4_positive		E4.5	embryo1	6065	477.478	0.0787269	Oct4_negative
E4.5	embryo3	4246	438.929	0.103375	Oct4_positive		E4.5	embryo1	2692	142.082	0.0527795	Oct4_negative
E4.5	embryo3	3161	357.522	0.113104	Oct4_positive		E4.5	embryo1	2994	406.227	0.135681	Oct4_negative
E4.5	embryo3	1831	139.294	0.0760754	Oct4_positive		E4.5	embryo1	3749	336.478	0.0897515	Oct4_negative
E4.5	embryo3	1361	134.463	0.098797	Oct4_positive		E4.5	embryo1	2154	167.408	0.0777195	Oct4_negative
E4.5	embryo4	1806	91.949	0.0509131	Oct4_positive		E4.5	embryo1	2135	115.584	0.0541379	Oct4_negative
E4.5	embryo4	950	96.1137	0.101172	Oct4_positive		E4.5	embryo1	2781	113.247	0.0407217	Oct4_negative
E4.5	embryo4	1749	146.388	0.0836983	Oct4_positive		E4.5	embryo1	2086	67.102	0.0321678	Oct4_negative
E4.5	embryo4	2474	208.047	0.0840934	Oct4_positive		E4.5	embryo1	1994	95.2118	0.0477491	Oct4_negative
E4.5	embryo4	4899	404.216	0.0825098	Oct4_positive		E4.5	embryo1	1015	42.102	0.0414798	Oct4_negative
E4.5	embryo4	1459	116.18	0.0796302	Oct4_positive		E4.5	embryo1	1798	99.0078	0.0550655	Oct4_negative
E4.5	embryo4	1617	118.78	0.0734573	Oct4_positive		E4.5	embryo1	1543	111.788	0.0724486	Oct4_negative
E4.5	embryo4	3229	259.443	0.0803478	Oct4_positive		E4.5	embryo1	2465	127.553	0.0517456	Oct4_negative
E4.5	embryo4	2088	151.263	0.0724438	Oct4_positive		E4.5	embryo1	2425	141.659	0.058416	Oct4_negative
E4.5	embryo4	2115	191.282	0.0904408	Oct4_positive		E4.5	embryo1	1857	93.8471	0.0505369	Oct4_negative
E4.5	embryo4	2719	203.459	0.0748286	Oct4_positive		E4.5	embryo1	1350	57.6588	0.0427102	Oct4_negative
E4.5	embryo4	2444	171.396	0.0701293	Oct4_positive		E4.5	embryo1	2791	128.384	0.0459994	Oct4_negative
E4.5	embryo4	695	55.302	0.0795712	Oct4_positive		E4.5	embryo1	1876	104.898	0.0559158	Oct4_negative
E4.5	embryo4	2274	204.651	0.089996	Oct4_positive		E4.5	embryo1	1999	98.3216	0.0491854	Oct4_negative
E4.5	embryo4	616	46.7843	0.0759486	Oct4_positive		E4.5	embryo1	2565	159.996	0.0623766	Oct4_negative
E4.5	embryo4	1298	99.1922	0.0764192	Oct4_positive		E4.5	embryo1	4172	367.322	0.0880445	Oct4_negative
E4.5	embryo4	1384	92.1216	0.0665618	Oct4_positive		E4.5	embryo1	2232	64.102	0.0287195	Oct4_negative
E4.5	embryo4	1313	119.859	0.0912862	Oct4_positive		E4.5	embryo1	2261	64.9726	0.0287362	Oct4_negative
E4.5	embryo4	1318	110.996	0.0842155	Oct4_positive		E4.5	embryo1	1229	60.8627	0.0495222	Oct4_negative
E4.5	embryo4	2711	203.698	0.0751376	Oct4_positive		E4.5	embryo1	2726	163.22	0.0598751	Oct4_negative
E4.5	embryo4	1457	101.071	0.069369	Oct4_positive		E4.5	embryo1	2737	81.9137	0.0299283	Oct4_negative
E4.5	embryo4	1340	115.298	0.0860433	Oct4_positive		E4.5	embryo1	1438	89.851	0.0624833	Oct4_negative
E4.5	embryo4	3651	300.698	0.0823605	Oct4_positive		E4.5	embryo1	1540	53.8549	0.0349707	Oct4_negative
E4.5	embryo4	2436	164.804	0.0676535	Oct4_positive		E4.5	embryo1	3236	92.3569	0.0285404	Oct4_negative
E4.5	embryo4	1423	73.251	0.0514764	Oct4_positive		E4.5	embryo1	1633	49.3686	0.0302319	Oct4_negative
E4.5	embryo4	1475	76.1961	0.0516584	Oct4_positive		E4.5	embryo1	2518	75.2784	0.0298961	Oct4_negative
E4.5	embryo4	3139	173.718	0.0553417	Oct4_positive		E4.5	embryo1	1906	67.0039	0.0351542	Oct4_negative
E4.5	embryo4	1464	76.7216	0.0524054	Oct4_positive		E4.5	embryo1	4638	248.51	0.0535812	Oct4_negative
E4.5	embryo4	2169	109.831	0.0506369	Oct4_positive		E4.5	embryo1	2422	114.922	0.047449	Oct4_negative
E4.5	embryo4	2396	111.796	0.0466595	Oct4_positive		E4.5	embryo1	1934	87.7412	0.0453677	Oct4_negative
E4.5	embryo4	1678	60.8667	0.0362733	Oct4_positive		E4.5	embryo1	5004	330.133	0.0659739	Oct4_negative
E4.5	embryo5	2228	289.259	0.129829	Oct4_positive		E4.5	embryo1	2368	94.1882	0.0397754	Oct4_negative
E4.5	embryo5	4570	765.212	0.167442	Oct4_positive		E4.5	embryo1	1269	70.0941	0.0552357	Oct4_negative
E4.5	embryo5	4125	514.741	0.124786	Oct4_positive		E4.5	embryo1	2350	98.1294	0.0417572	Oct4_negative
E4.5	embryo5	1924	368.247	0.191397	Oct4_positive		E4.5	embryo1	1639	35.6039	0.021723	Oct4_negative
E4.5	embryo5	5952	1008.03	0.169359	Oct4_positive		E4.5	embryo1	1559	39.4196	0.0252852	Oct4_negative
E4.5	embryo5	1997	270.82	0.135613	Oct4_positive		E4.5	embryo1	1005	15.1647	0.0150893	Oct4_negative
E4.5	embryo5	2726	319.867	0.117339	Oct4_positive		E4.5	embryo1	1305	27.6	0.0211494	Oct4_negative
E4.5	embryo5	6318	645	0.102089	Oct4_positive		E4.5	embryo1	3509	172.51	0.0491621	Oct4_negative
E4.5	embryo5	2594	191.047	0.0736496	Oct4_positive		E4.5	embryo1	1597	27.8941	0.0174666	Oct4_negative
D5mTORi	embryo1	1641	143.29	0.0873188	Oct4_positive		E4.5	embryo1	1984	27.2431	0.0137314	Oct4_negative
D5mTORi	embryo1	918	126.62	0.13793	Oct4_positive		E4.5	embryo1	2708	68.302	0.0252223	Oct4_negative
D5mTORi	embryo2	4010	174.306	0.0434678	Oct4_positive		E4.5	embryo1	2059	106.843	0.0518908	Oct4_negative
D5mTORi	embryo2	1598	101.969	0.0638102	Oct4_positive		E4.5	embryo1	1715	15.3569	0.00895444	Oct4_negative
D5mTORi	embryo2	1970	125.388	0.0636489	Oct4_positive		E4.5	embryo1	2050	72.2275	0.0352329	Oct4_negative
D5mTORi	embryo2	1403	67.9961	0.0484648	Oct4_positive		E4.5	embryo1	2868	102.451	0.0357221	Oct4_negative
D5mTORi	embryo2	2131	169.894	0.0797251	Oct4_positive		E4.5	embryo1	2358	91.3333	0.0387334	Oct4_negative
D5mTORi	embryo2	3235	218.827	0.0676437	Oct4_positive		E4.5	embryo1	1240	32.4667	0.0261828	Oct4_negative
D5mTORi	embryo2	1841	105.467	0.0572877	Oct4_positive		E4.5	embryo1	2049	129.851	0.0633729	Oct4_negative
D5mTORi	embryo2	1053	47.8039	0.0453978	Oct4_positive		E4.5	embryo1	1848	60.0078	0.0324718	Oct4_negative
D5mTORi	embryo2	4758	242.384	0.0509425	Oct4_positive		E4.5	embryo1	1965	81.0549	0.0412493	Oct4_negative
D5mTORi	embryo2	1487	64.4471	0.0433403	Oct4_positive		E4.5	embryo1	1755	60.8314	0.0346618	Oct4_negative
D5mTORi	embryo2	1453	80.9294	0.0556982	Oct4_positive		E4.5	embryo1	2555	71.2706	0.0278946	Oct4_negative
D5mTORi	embryo2	2641	88.8902	0.0336578	Oct4_positive		E4.5	embryo1	1811	39.0863	0.0215827	Oct4_negative
D5mTORi	embryo3	1876	64.8667	0.0345771	Oct4_positive		E4.5	embryo1	3459	113.514	0.0328169	Oct4_negative
D5mTORi	embryo3	3397	166.043	0.0488793	Oct4_positive		E4.5	embryo1	2457	102.475	0.0417072	Oct4_negative
D5mTORi	embryo3	2549	171.318	0.0672097	Oct4_positive		E4.5	embryo1	1951	33.3451	0.0170913	Oct4_negative
D5mTORi	embryo3	7384	359.584	0.0486978	Oct4_positive		E4.5	embryo1	2025	61.3059	0.0302745	Oct4_negative
D5mTORi	embryo3	2119	106.204	0.0501198	Oct4_positive		E4.5	embryo1	2781	95.7882	0.0344438	Oct4_negative
D5mTORi	embryo3	6390	277.788	0.0434723	Oct4_positive		E4.5	embryo1	2398	95.7177	0.0399156	Oct4_negative
D5mTORi	embryo3	1960	129.753	0.0662005	Oct4_positive		E4.5	embryo1	3251	155.333	0.0477802	Oct4_negative
D5mTORi	embryo3	1787	53.6353	0.0300142	Oct4_positive		E4.5	embryo1	3955	72.5098	0.0183337	Oct4_negative
D5mTORi	embryo3	3976	151.337	0.0380627	Oct4_positive		E4.5	embryo1	3217	76.9765	0.023928	Oct4_negative
D5mTORi	embryo3	2343	102.412	0.0437097	Oct4_positive		E4.5	embryo1	2370	102.18	0.0431141	Oct4_negative
D5mTORi	embryo3	703	20.5647	0.0292528	Oct4_positive		E4.5	embryo1	3172	96.7373	0.0304972	Oct4_negative
D5mTORi	embryo4	1723	207.082	0.120187	Oct4_positive		E4.5	embryo1	2257	83.3922	0.0369482	Oct4_negative
D5mTORi	embryo4	1191	151.259	0.127002	Oct4_positive		E4.5	embryo1	2134	102.843	0.0481927	Oct4_negative
D5mTORi	embryo4	2176	179.278	0.082389	Oct4_positive		E4.5	embryo1	2566	168.667	0.0657314	Oct4_negative
D5mTORi	embryo4	1755	96.2157	0.0548238	Oct4_positive		E4.5	embryo1	2673	42.2275	0.0157978	Oct4_negative
D5mTORi	embryo4	2141	202.839	0.0947404	Oct4_positive		E4.5	embryo1	2288	86.0392	0.0376046	Oct4_negative
D5mTORi	embryo4	3689	146.141	0.0396154	Oct4_positive		E4.5	embryo1	1502	33.0196	0.0219838	Oct4_negative
D5mTORi	embryo4	5519	278.09	0.0503878	Oct4_positive		E4.5	embryo1	4209	126.4	0.0300309	Oct4_negative
D5mTORi	embryo4	3720	168.322	0.0452477	Oct4_positive		E4.5	embryo1	2007	70.5804	0.0351671	Oct4_negative
D5mTORi	embryo5	984	36.4706	0.0370636	Oct4_positive		E4.5	embryo1	2414	116.506	0.0482626	Oct4_negative
D5mTORi	embryo5	1094	40.4863	0.0370076	Oct4_positive		E4.5	embryo1	1514	43.6275	0.028816	Oct4_negative
D5mTORi+c	embryo1	2639	99.9098	0.037859	Oct4_positive		E4.5	embryo1	2254	53.0627	0.0235416	Oct4_negative
D5mTORi+c	embryo2	1571	31.2824	0.0199124	Oct4_positive		E4.5	embryo1	853	25.902	0.0303657	Oct4_negative
D5mTORi+c	embryo2	2959	275.271	0.0930283	Oct4_positive		E4.5	embryo1	1663	66.251	0.0398382	Oct4_negative
D5mTORi+c	embryo2	2333	202.247	0.0866897	Oct4_positive		E4.5	embryo1	1281	39.6431	0.030947	Oct4_negative
D5mTORi+c	embryo2	1253	127.675	0.101895	Oct4_positive		E4.5	embryo1	2001	63.6275	0.0317978	Oct4_negative
D5mTORi+c	embryo2	2394	124.643	0.0520648	Oct4_positive		E4.5	embryo1	2113	81.6863	0.0386589	Oct4_negative
D5mTORi+c	embryo2	1675	243.851	0.145583	Oct4_positive		E4.5	embryo1	3538	129.537	0.0366131	Oct4_negative
D5mTORi+c	embryo2	1993	178.569	0.0895979	Oct4_positive		E4.5	embryo1	1428	24.3843	0.0170759	Oct4_negative
D5mTORi+c	embryo2	1641	136.149	0.0829671	Oct4_positive		E4.5	embryo1	3273	105.941	0.0323682	Oct4_negative
D5mTORi+c	embryo2	2234	248.427	0.111203	Oct4_positive		E4.5	embryo1	2458	52.1922	0.0212336	Oct4_negative
D5mTORi+c	embryo2	2148	274.008	0.127564	Oct4_positive		E4.5	embryo1	2222	34.051	0.0153245	Oct4_negative
D5mTORi+c	embryo2	2267	193.651	0.0854217	Oct4_positive		E4.5	embryo1	1087	41.4078	0.0380937	Oct4_negative
D5mTORi+c	embryo3	2177	106.898	0.0491034	Oct4_positive		E4.5	embryo1	1631	24.6549	0.0151164	Oct4_negative
D5mTORi+c	embryo3	973	94.8431	0.097475	Oct4_positive		E4.5	embryo1	1118	47.6824	0.0426497	Oct4_negative
D5mTORi+c	embryo3	1199	124.894	0.104165	Oct4_positive		E4.5	embryo1	1939	51.2196	0.0264155	Oct4_negative
D5mTORi+c	embryo3	2046	207.918	0.101622	Oct4_positive		E4.5	embryo1	3594	81.7176	0.0227372	Oct4_negative
D5mTORi+c	embryo3	1922	184.761	0.0961294	Oct4_positive		E4.5	embryo1	1664	16.8392	0.0101197	Oct4_negative
D5mTORi+c	embryo3	3855	365.722	0.0948694	Oct4_positive		E4.5	embryo1	2506	61.9843	0.0247344	Oct4_negative
D5mTORi+c	embryo3	5831	608.126	0.104292	Oct4_positive		E4.5	embryo1	3192	80.8235	0.0253207	Oct4_negative
D5mTORi+c	embryo3	1761	180.133	0.10229	Oct4_positive		E4.5	embryo1	1980	77.0353	0.0389067	Oct4_negative
D5mTORi+c	embryo3	4181	355.867	0.0851152	Oct4_positive		E4.5	embryo1	3108	33.0275	0.0106266	Oct4_negative
D5mTORi+c	embryo3	1142	69.9804	0.0612788	Oct4_positive		E4.5	embryo1	2156	33.8941	0.0157208	Oct4_negative
D5mTORi+c	embryo3	3905	276.475	0.0708001	Oct4_positive		E4.5	embryo1	2298	33.302	0.0144917	Oct4_negative
D5mTORi+c	embryo3	1919	118.227	0.0616089	Oct4_positive		E4.5	embryo1	1379	88.7804	0.0643803	Oct4_negative
D5mTORi+c	embryo3	1433	121.769	0.0849746	Oct4_positive		E4.5	embryo1	1038	22.498	0.0216744	Oct4_negative
D5mTORi+c	embryo3	925	33.149	0.0358368	Oct4_positive		E4.5	embryo1	2191	82.2353	0.0375332	Oct4_negative
D5mTORi+c	embryo3	6023	493.38	0.0819161	Oct4_positive		E4.5	embryo1	5004	117.024	0.023386	Oct4_negative
D5mTORi+c	embryo3	4760	515.988	0.108401	Oct4_positive		E4.5	embryo1	1205	12.0745	0.0100203	Oct4_negative
D5mTORi+c	embryo3	1263	190.267	0.150647	Oct4_positive		E4.5	embryo1	2753	15.4549	0.00561384	Oct4_negative
D5mTORi+c	embryo3	3277	236.914	0.0722959	Oct4_positive		E4.5	embryo1	2805	28.7529	0.0102506	Oct4_negative
D5mTORi+c	embryo4	1207	112.075	0.0928538	Oct4_positive		E4.5	embryo1	2685	42.1726	0.0157067	Oct4_negative
D5mTORi+c	embryo4	1497	65.2235	0.0435695	Oct4_positive		E4.5	embryo1	4881	74.4941	0.0152621	Oct4_negative
D5mTORi+c	embryo5	986	64.3529	0.0652667	Oct4_positive		E4.5	embryo1	2549	20.0745	0.00787545	Oct4_negative
D5mTORi+c	embryo5	1333	147.361	0.110548	Oct4_positive		E4.5	embryo1	3309	51.4627	0.0155524	Oct4_negative
D5mTORi+c	embryo5	2766	177.776	0.064272	Oct4_positive		E4.5	embryo1	2302	18.0392	0.00783632	Oct4_negative
D5mTORi+c	embryo5	5273	397.816	0.0754439	Oct4_positive		E4.5	embryo1	2052	5.8	0.00282651	Oct4_negative
D5mTORi+c	embryo5	1666	224.561	0.13479	Oct4_positive		E4.5	embryo1	4534	120.686	0.0266181	Oct4_negative
D5mTORi+c	embryo5	2087	156.671	0.0750698	Oct4_positive		E4.5	embryo1	2732	27.9725	0.0102389	Oct4_negative
D5mTORi+c	embryo5	1303	86.6667	0.0665132	Oct4_positive		E4.5	embryo1	2009	11.3529	0.00565104	Oct4_negative
D5mTORi+c	embryo5	2531	92.7569	0.0366483	Oct4_positive		E4.5	embryo1	2931	11.1373	0.00379981	Oct4_negative
D5mTORi+c	embryo5	1867	69.3647	0.037153	Oct4_positive		E4.5	embryo1	2025	3.58824	0.00177197	Oct4_negative
D5mTORi+Cpt1i	embryo1	2702	282.871	0.104689	Oct4_positive		E4.5	embryo1	2100	3.05882	0.00145658	Oct4_negative
D5mTORi+Cpt1i	embryo1	2865	171.957	0.0600198	Oct4_positive		E4.5	embryo1	2349	4.14118	0.00176295	Oct4_negative
D5mTORi+Cpt1i	embryo1	2039	118.776	0.0582523	Oct4_positive		E4.5	embryo1	1972	2.64706	0.00134232	Oct4_negative
D5mTORi+Cpt1i	embryo1	1967	100.302	0.0509924	Oct4_positive		E4.5	embryo2	3172	79.4588	0.0250501	Oct4_negative
D5mTORi+Cpt1i	embryo1	2703	119.067	0.0440498	Oct4_positive		E4.5	embryo2	2879	115.604	0.0401542	Oct4_negative
D5mTORi+Cpt1i	embryo1	2088	75.3882	0.0361055	Oct4_positive		E4.5	embryo2	2605	57.102	0.0219201	Oct4_negative
D5mTORi+Cpt1i	embryo1	2207	60.6039	0.0274599	Oct4_positive		E4.5	embryo2	2896	163.216	0.056359	Oct4_negative
D5mTORi+Cpt1i	embryo3	2282	126.275	0.055335	Oct4_positive		E4.5	embryo2	2322	59.1569	0.0254767	Oct4_negative
D5mTORi+Cpt1i	embryo3	5967	533.31	0.0893765	Oct4_positive		E4.5	embryo2	2264	171.761	0.0758661	Oct4_negative
D5mTORi+Cpt1i	embryo3	2697	285.831	0.105981	Oct4_positive		E4.5	embryo2	2989	60.0471	0.0200893	Oct4_negative
D5mTORi+Cpt1i	embryo3	3439	270.071	0.0785317	Oct4_positive		E4.5	embryo2	3181	138.745	0.0436168	Oct4_negative
D5mTORi+Cpt1i	embryo3	1235	110.667	0.0896086	Oct4_positive		E4.5	embryo2	2880	115.671	0.0401634	Oct4_negative
D5mTORi+Cpt1i	embryo3	1834	95.7569	0.052212	Oct4_positive		E4.5	embryo2	2879	149.333	0.0518699	Oct4_negative
D5mTORi+Cpt1i	embryo3	3406	213.404	0.0626553	Oct4_positive		E4.5	embryo2	2084	55.2235	0.0264988	Oct4_negative
D5mTORi+Cpt1i	embryo3	1471	125.086	0.0850349	Oct4_positive		E4.5	embryo2	2454	88.1529	0.0359221	Oct4_negative
D5mTORi+Cpt1i	embryo3	655	38.949	0.0594642	Oct4_positive		E4.5	embryo2	898	21.6	0.0240535	Oct4_negative
D5mTORi+Cpt1i	embryo4	1535	85.3765	0.0556199	Oct4_positive		E4.5	embryo2	1991	95.7647	0.0480988	Oct4_negative
D5mTORi+Cpt1i	embryo4	3276	232.933	0.071103	Oct4_positive		E4.5	embryo2	3608	97.2039	0.0269412	Oct4_negative
D5mTORi+Cpt1i	embryo4	1541	59.298	0.0384802	Oct4_positive		E4.5	embryo2	2371	101.933	0.0429917	Oct4_negative
D5mTORi+Cpt1i	embryo4	706	45.6824	0.0647059	Oct4_positive		E4.5	embryo2	3719	133.784	0.0359732	Oct4_negative
D5mTORi+Cpt1i	embryo4	6174	483.271	0.0782751	Oct4_positive		E4.5	embryo2	1700	77.1765	0.0453979	Oct4_negative
D5mTORi+Cpt1i	embryo4	4070	372.502	0.0915238	Oct4_positive		E4.5	embryo2	1987	101.902	0.0512843	Oct4_negative
D5mTORi+Cpt1i	embryo4	3923	367.522	0.0936838	Oct4_positive		E4.5	embryo2	2708	129.769	0.0479205	Oct4_negative
D5mTORi+Cpt1i	embryo4	1541	45.2275	0.0293494	Oct4_positive		E4.5	embryo2	1933	81.3922	0.0421067	Oct4_negative
D5mTORi+Cpt1i	embryo4	1197	143.553	0.119927	Oct4_positive		E4.5	embryo2	2333	89.3882	0.0383147	Oct4_negative
D5mTORi+Cpt1i	embryo4	2912	157.714	0.0541599	Oct4_positive		E4.5	embryo2	2672	86.8275	0.0324953	Oct4_negative
D5mTORi+Cpt1i	embryo4	2360	103.576	0.0438883	Oct4_positive		E4.5	embryo2	1777	77.2392	0.0434661	Oct4_negative
D5mTORi+Cpt1i	embryo4	1764	93.498	0.0530034	Oct4_positive		E4.5	embryo2	1695	88.0196	0.051929	Oct4_negative
D5mTORi+Cpt1i	embryo4	1841	68.8196	0.0373816	Oct4_positive		E4.5	embryo2	1913	95.9686	0.0501666	Oct4_negative
D5mTORi+Cpt1i	embryo4	3004	111.855	0.0372353	Oct4_positive		E4.5	embryo2	2516	124.082	0.0493173	Oct4_negative
D5mTORi+Cpt1i	embryo5	2164	155.086	0.0716665	Oct4_positive		E4.5	embryo2	2260	71.8392	0.0317873	Oct4_negative
D5mTORi+Cpt1i	embryo5	3926	334.047	0.0850859	Oct4_positive		E4.5	embryo2	2204	82.4471	0.0374079	Oct4_negative
D5mTORi+Cpt1i	embryo5	2013	155.18	0.0770891	Oct4_positive		E4.5	embryo2	4921	406.706	0.082647	Oct4_negative
D5mTORi+Cpt1i	embryo5	2063	239.188	0.115942	Oct4_positive		E4.5	embryo2	1694	53.6784	0.0316874	Oct4_negative
D5mTORi+Cpt1i	embryo5	1938	164.471	0.0848661	Oct4_positive		E4.5	embryo2	2155	132.929	0.0616842	Oct4_negative
D5mTORi+Cpt1i	embryo5	4115	267.647	0.0650418	Oct4_positive		E4.5	embryo2	1316	30.7059	0.0233327	Oct4_negative
D5mTORi+Cpt1i	embryo5	3087	197.945	0.0641222	Oct4_positive		E4.5	embryo2	1635	61.3176	0.0375031	Oct4_negative
D5mTORi+Cpt1i	embryo5	1580	102.867	0.0651055	Oct4_positive		E4.5	embryo2	1207	26.8275	0.0222266	Oct4_negative
D5mTORi+Cpt1i	embryo5	2498	197.957	0.0792461	Oct4_positive		E4.5	embryo2	2060	95.4471	0.0463335	Oct4_negative
D5mTORi+Cpt1i	embryo5	2931	77.5451	0.0264569	Oct4_positive		E4.5	embryo2	1791	110.624	0.0617663	Oct4_negative
							E4.5	embryo2	2573	151.843	0.059014	Oct4_negative
							E4.5	embryo2	1395	30.2784	0.021705	Oct4_negative
							E4.5	embryo2	3720	206.447	0.0554965	Oct4_negative
							E4.5	embryo2	2076	100.651	0.0484831	Oct4_negative
							E4.5	embryo2	1385	27.1725	0.0196192	Oct4_negative
							E4.5	embryo2	1182	46.3804	0.0392389	Oct4_negative
							E4.5	embryo2	2188	148.02	0.0676506	Oct4_negative
							E4.5	embryo2	2341	131.157	0.056026	Oct4_negative
							E4.5	embryo2	1820	50.7608	0.0278905	Oct4_negative
							E4.5	embryo2	1261	39.7216	0.0315001	Oct4_negative
							E4.5	embryo2	1447	54.5882	0.0377251	Oct4_negative
							E4.5	embryo2	2435	153.722	0.06313	Oct4_negative
							E4.5	embryo2	2248	84.7059	0.0376806	Oct4_negative
							E4.5	embryo2	2845	181.388	0.0637569	Oct4_negative
							E4.5	embryo2	1635	55.1137	0.0337087	Oct4_negative
							E4.5	embryo2	2602	104.314	0.0400898	Oct4_negative
							E4.5	embryo2	1815	72.4471	0.0399157	Oct4_negative
							E4.5	embryo2	996	99.1294	0.0995275	Oct4_negative
							E4.5	embryo2	1235	127.153	0.102958	Oct4_negative
							E4.5	embryo2	2852	136.412	0.0478302	Oct4_negative
							E4.5	embryo2	3192	437.016	0.13691	Oct4_negative
							E4.5	embryo2	2194	103.259	0.0470642	Oct4_negative
							E4.5	embryo2	1769	83.1373	0.0469968	Oct4_negative
							E4.5	embryo2	2241	101.702	0.0453824	Oct4_negative
							E4.5	embryo2	4013	277.49	0.0691478	Oct4_negative
							E4.5	embryo2	1494	70.9686	0.0475024	Oct4_negative
							E4.5	embryo2	1131	67.6	0.0597701	Oct4_negative
							E4.5	embryo2	2585	115.169	0.0445527	Oct4_negative
							E4.5	embryo2	1325	47.9176	0.0361643	Oct4_negative
							E4.5	embryo2	2939	108.592	0.0369487	Oct4_negative
							E4.5	embryo2	2342	95.098	0.0406055	Oct4_negative
							E4.5	embryo2	1700	61.7529	0.0363253	Oct4_negative
							E4.5	embryo2	1560	72.5137	0.0464832	Oct4_negative
							E4.5	embryo2	1590	72.5412	0.0456234	Oct4_negative
							E4.5	embryo2	2166	145.549	0.0671971	Oct4_negative
							E4.5	embryo2	2484	131.933	0.0531133	Oct4_negative
							E4.5	embryo2	2198	120.467	0.0548074	Oct4_negative
							E4.5	embryo2	1733	81.4196	0.0469819	Oct4_negative
							E4.5	embryo2	2945	192.2	0.0652632	Oct4_negative
							E4.5	embryo2	1048	34.8196	0.0332248	Oct4_negative
							E4.5	embryo2	1118	67.9608	0.0607878	Oct4_negative
							E4.5	embryo2	1012	55.3804	0.0547237	Oct4_negative
							E4.5	embryo2	1747	124.976	0.0715378	Oct4_negative
							E4.5	embryo2	1762	68.1216	0.0386615	Oct4_negative
							E4.5	embryo2	2029	97.2431	0.0479266	Oct4_negative
							E4.5	embryo2	1878	79.451	0.0423062	Oct4_negative
							E4.5	embryo2	1552	59.4549	0.0383086	Oct4_negative
							E4.5	embryo2	1143	30.2706	0.0264835	Oct4_negative
							E4.5	embryo2	1821	100.094	0.0549666	Oct4_negative
							E4.5	embryo2	1843	74.898	0.0406392	Oct4_negative
							E4.5	embryo2	1267	33.9451	0.0267917	Oct4_negative
							E4.5	embryo2	2001	82.5726	0.0412656	Oct4_negative
							E4.5	embryo2	1883	41.349	0.0219591	Oct4_negative
							E4.5	embryo2	2907	130.957	0.0450488	Oct4_negative
							E4.5	embryo2	1701	74.4196	0.0437505	Oct4_negative
							E4.5	embryo2	2182	82.8392	0.0379648	Oct4_negative
							E4.5	embryo2	2253	83.0392	0.0368572	Oct4_negative
							E4.5	embryo2	1505	32.6235	0.0216768	Oct4_negative
							E4.5	embryo2	2213	89.3255	0.040364	Oct4_negative
							E4.5	embryo2	2752	64.2941	0.0233627	Oct4_negative
							E4.5	embryo2	1293	57.7294	0.0446477	Oct4_negative
							E4.5	embryo2	2427	87.7412	0.0361521	Oct4_negative
							E4.5	embryo2	3203	147.961	0.0461944	Oct4_negative
							E4.5	embryo2	1470	61.902	0.0421102	Oct4_negative
							E4.5	embryo2	3737	213.125	0.0570312	Oct4_negative
							E4.5	embryo2	1042	39.4667	0.0378759	Oct4_negative
							E4.5	embryo2	2105	79.3569	0.0376992	Oct4_negative
							E4.5	embryo2	2430	131.298	0.0540321	Oct4_negative
							E4.5	embryo2	1318	12.2902	0.00932488	Oct4_negative
							E4.5	embryo2	968	27.4941	0.028403	Oct4_negative
							E4.5	embryo2	1670	47.6627	0.0285406	Oct4_negative
							E4.5	embryo2	1429	51.9255	0.0363369	Oct4_negative
							E4.5	embryo2	1465	41.302	0.0281925	Oct4_negative
							E4.5	embryo2	2839	142.776	0.0502911	Oct4_negative
							E4.5	embryo2	1281	148.149	0.115651	Oct4_negative
							E4.5	embryo2	3018	146.157	0.0484284	Oct4_negative
							E4.5	embryo2	1239	43.7333	0.0352973	Oct4_negative
							E4.5	embryo2	1065	29.6196	0.0278118	Oct4_negative
							E4.5	embryo2	3160	115.827	0.0366543	Oct4_negative
							E4.5	embryo2	4692	236.831	0.0504756	Oct4_negative
							E4.5	embryo2	2729	84.3176	0.0308969	Oct4_negative
							E4.5	embryo2	4122	132.584	0.032165	Oct4_negative
							E4.5	embryo2	2124	41.8157	0.0196872	Oct4_negative
							E4.5	embryo2	2265	78.7059	0.0347487	Oct4_negative
							E4.5	embryo2	1663	78.1255	0.0469786	Oct4_negative
							E4.5	embryo2	1864	83.9373	0.0450307	Oct4_negative
							E4.5	embryo2	2310	69.2078	0.0299601	Oct4_negative
							E4.5	embryo2	1589	84.1255	0.0529424	Oct4_negative
							E4.5	embryo2	2354	44.2627	0.0188032	Oct4_negative
							E4.5	embryo2	1988	71.9294	0.0361818	Oct4_negative
							E4.5	embryo2	2096	37.3569	0.0178229	Oct4_negative
							E4.5	embryo2	2041	94.1294	0.0461193	Oct4_negative
							E4.5	embryo2	1726	34.1686	0.0197964	Oct4_negative
							E4.5	embryo2	3084	125.353	0.0406462	Oct4_negative
							E4.5	embryo2	2306	70.3961	0.0305274	Oct4_negative
							E4.5	embryo2	3068	101.839	0.033194	Oct4_negative
							E4.5	embryo2	1704	19.9216	0.0116911	Oct4_negative
							E4.5	embryo2	2001	40.4784	0.0202291	Oct4_negative
							E4.5	embryo2	2234	59.6078	0.0266821	Oct4_negative
							E4.5	embryo2	2245	24.3686	0.0108546	Oct4_negative
							E4.5	embryo2	1704	28.7412	0.0168669	Oct4_negative
							E4.5	embryo2	1904	25.0039	0.0131323	Oct4_negative
							E4.5	embryo2	3308	79.149	0.0239265	Oct4_negative
							E4.5	embryo2	2050	64.4588	0.0314433	Oct4_negative
							E4.5	embryo2	2018	107.725	0.0533823	Oct4_negative
							E4.5	embryo2	2584	183.91	0.0711725	Oct4_negative
							E4.5	embryo2	2628	95.1451	0.0362044	Oct4_negative
							E4.5	embryo2	1699	8.72157	0.00513335	Oct4_negative
							E4.5	embryo2	1292	4.54118	0.00351484	Oct4_negative
							E4.5	embryo2	1981	57.8157	0.0291851	Oct4_negative
							E4.5	embryo2	1228	4.88235	0.00397586	Oct4_negative
							E4.5	embryo2	1780	104.298	0.0585944	Oct4_negative
							E4.5	embryo2	1906	50.4902	0.0264901	Oct4_negative
							E4.5	embryo2	1997	38.9098	0.0194841	Oct4_negative
							E4.5	embryo2	1934	5.82353	0.00301113	Oct4_negative
							E4.5	embryo2	1676	6.07059	0.00362207	Oct4_negative
							E4.5	embryo2	2544	81.9412	0.0322096	Oct4_negative
							E4.5	embryo2	2239	38.0706	0.0170034	Oct4_negative
							E4.5	embryo2	3271	66.902	0.0204531	Oct4_negative
							E4.5	embryo2	1180	2.81176	0.00238285	Oct4_negative
							E4.5	embryo3	1839	29.5098	0.0160467	Oct4_negative
							E4.5	embryo3	1976	26.3098	0.0133147	Oct4_negative
							E4.5	embryo3	2119	29.1843	0.0137727	Oct4_negative
							E4.5	embryo3	2869	220.294	0.0767843	Oct4_negative
							E4.5	embryo3	1468	86.0275	0.0586018	Oct4_negative
							E4.5	embryo3	2329	156.067	0.0670102	Oct4_negative
							E4.5	embryo3	1961	132.761	0.0677006	Oct4_negative
							E4.5	embryo3	2476	197.243	0.079662	Oct4_negative
							E4.5	embryo3	1657	81.9451	0.0494539	Oct4_negative
							E4.5	embryo3	2414	206.075	0.0853664	Oct4_negative
							E4.5	embryo3	4093	432.82	0.105746	Oct4_negative
							E4.5	embryo3	1367	259.961	0.190169	Oct4_negative
							E4.5	embryo3	2661	461.341	0.173371	Oct4_negative
							E4.5	embryo3	1623	106.557	0.0656543	Oct4_negative
							E4.5	embryo3	2632	178.055	0.06765	Oct4_negative
							E4.5	embryo3	2927	302.537	0.103361	Oct4_negative
							E4.5	embryo3	1311	119.2	0.090923	Oct4_negative
							E4.5	embryo3	2269	186.859	0.0823529	Oct4_negative
							E4.5	embryo3	3271	227.224	0.0694661	Oct4_negative
							E4.5	embryo3	1526	108.588	0.0711587	Oct4_negative
							E4.5	embryo3	1916	124.38	0.0649167	Oct4_negative
							E4.5	embryo3	2379	170.133	0.0715146	Oct4_negative
							E4.5	embryo3	1561	128.125	0.0820791	Oct4_negative
							E4.5	embryo3	2362	210.475	0.0891086	Oct4_negative
							E4.5	embryo3	2161	211.129	0.0976999	Oct4_negative
							E4.5	embryo3	4619	570.443	0.123499	Oct4_negative
							E4.5	embryo3	1991	197.569	0.0992309	Oct4_negative
							E4.5	embryo3	1773	360.318	0.203225	Oct4_negative
							E4.5	embryo3	1868	167.404	0.0896167	Oct4_negative
							E4.5	embryo3	1998	258.855	0.129557	Oct4_negative
							E4.5	embryo3	865	68.9726	0.0797371	Oct4_negative
							E4.5	embryo3	2166	266.365	0.122975	Oct4_negative
							E4.5	embryo3	1433	107.173	0.0747889	Oct4_negative
							E4.5	embryo3	3354	395.804	0.11801	Oct4_negative
							E4.5	embryo3	2716	222.494	0.0819198	Oct4_negative
							E4.5	embryo3	3191	219.533	0.0687977	Oct4_negative
							E4.5	embryo3	3546	329.204	0.0928381	Oct4_negative
							E4.5	embryo3	2594	156.314	0.0602597	Oct4_negative
							E4.5	embryo3	1968	136.718	0.0694704	Oct4_negative
							E4.5	embryo3	2089	101.659	0.0486639	Oct4_negative
							E4.5	embryo3	2637	196.925	0.0746779	Oct4_negative
							E4.5	embryo3	2152	139.855	0.0649883	Oct4_negative
							E4.5	embryo3	2221	156.004	0.0702404	Oct4_negative
							E4.5	embryo3	2273	115.843	0.0509649	Oct4_negative
							E4.5	embryo3	2343	94.2941	0.040245	Oct4_negative
							E4.5	embryo3	1847	109.314	0.0591845	Oct4_negative
							E4.5	embryo3	3713	463.42	0.12481	Oct4_negative
							E4.5	embryo3	1694	145.482	0.085881	Oct4_negative
							E4.5	embryo3	1816	142.549	0.0784962	Oct4_negative
							E4.5	embryo3	2115	231.396	0.109407	Oct4_negative
							E4.5	embryo3	1878	68.6353	0.036547	Oct4_negative
							E4.5	embryo3	2431	132.757	0.05461	Oct4_negative
							E4.5	embryo3	1564	83.9922	0.0537034	Oct4_negative
							E4.5	embryo3	1617	109.506	0.0677216	Oct4_negative
							E4.5	embryo3	2775	165.698	0.059711	Oct4_negative
							E4.5	embryo3	1278	11.7176	0.00916874	Oct4_negative
							E4.5	embryo3	2350	136.553	0.0581076	Oct4_negative
							E4.5	embryo3	2235	137.902	0.0617011	Oct4_negative
							E4.5	embryo3	2881	131.863	0.0457698	Oct4_negative
							E4.5	embryo3	2343	151.404	0.0646197	Oct4_negative
							E4.5	embryo3	1299	47.6431	0.0366768	Oct4_negative
							E4.5	embryo3	1659	72.4078	0.0436455	Oct4_negative
							E4.5	embryo3	2101	78.1137	0.0371793	Oct4_negative
							E4.5	embryo3	2193	98.6314	0.0449755	Oct4_negative
							E4.5	embryo3	1697	58.8118	0.0346563	Oct4_negative
							E4.5	embryo3	1235	45.7294	0.0370279	Oct4_negative
							E4.5	embryo3	2253	101.537	0.0450676	Oct4_negative
							E4.5	embryo3	2632	123.38	0.0468771	Oct4_negative
							E4.5	embryo3	3144	359.843	0.114454	Oct4_negative
							E4.5	embryo3	2046	77.1569	0.0377111	Oct4_negative
							E4.5	embryo3	3627	164.004	0.0452175	Oct4_negative
							E4.5	embryo3	2613	118.569	0.0453764	Oct4_negative
							E4.5	embryo3	2553	67.0667	0.0262697	Oct4_negative
							E4.5	embryo3	4078	277.49	0.0680457	Oct4_negative
							E4.5	embryo3	2970	131.431	0.044253	Oct4_negative
							E4.5	embryo3	2995	142.427	0.0475551	Oct4_negative
							E4.5	embryo3	5212	178.027	0.0341572	Oct4_negative
							E4.5	embryo3	2439	104.031	0.0426533	Oct4_negative
							E4.5	embryo3	1144	26.2078	0.022909	Oct4_negative
							E4.5	embryo3	2113	62.8824	0.0297598	Oct4_negative
							E4.5	embryo3	3960	139.471	0.0352198	Oct4_negative
							E4.5	embryo3	2991	156.702	0.0523912	Oct4_negative
							E4.5	embryo3	2522	120.494	0.0477772	Oct4_negative
							E4.5	embryo3	1342	32.851	0.0244791	Oct4_negative
							E4.5	embryo3	1917	36.0235	0.0187916	Oct4_negative
							E4.5	embryo3	2633	79.902	0.0303464	Oct4_negative
							E4.5	embryo3	2368	131.361	0.0554733	Oct4_negative
							E4.5	embryo3	1847	125.678	0.0680446	Oct4_negative
							E4.5	embryo3	2575	134.431	0.0522064	Oct4_negative
							E4.5	embryo3	2057	84.9922	0.0413185	Oct4_negative
							E4.5	embryo3	2766	108.518	0.0392327	Oct4_negative
							E4.5	embryo3	2154	70.8941	0.0329128	Oct4_negative
							E4.5	embryo3	2521	88.1882	0.0349815	Oct4_negative
							E4.5	embryo3	2526	66.0118	0.0261329	Oct4_negative
							E4.5	embryo3	2989	70.2392	0.0234992	Oct4_negative
							E4.5	embryo3	1199	58.5412	0.048825	Oct4_negative
							E4.5	embryo3	1965	60.6667	0.0308736	Oct4_negative
							E4.5	embryo3	2720	58.3647	0.0214576	Oct4_negative
							E4.5	embryo3	2598	67.5726	0.0260094	Oct4_negative
							E4.5	embryo3	3139	171.075	0.0544997	Oct4_negative
							E4.5	embryo3	2881	70.7647	0.0245625	Oct4_negative
							E4.5	embryo3	2628	71.7843	0.0273152	Oct4_negative
							E4.5	embryo3	2996	104.976	0.0350389	Oct4_negative
							E4.5	embryo3	2530	80.4314	0.0317911	Oct4_negative
							E4.5	embryo3	1510	31.7725	0.0210414	Oct4_negative
							E4.5	embryo3	3305	128.537	0.0388918	Oct4_negative
							E4.5	embryo3	2834	95.9177	0.0338453	Oct4_negative
							E4.5	embryo3	2221	55.8667	0.0251538	Oct4_negative
							E4.5	embryo3	1517	13.4667	0.00887717	Oct4_negative
							E4.5	embryo3	2930	105.133	0.0358817	Oct4_negative
							E4.5	embryo3	3588	377.09	0.105098	Oct4_negative
							E4.5	embryo3	2552	55.0431	0.0215686	Oct4_negative
							E4.5	embryo3	1510	21.3882	0.0141644	Oct4_negative
							E4.5	embryo3	3590	83.0392	0.0231307	Oct4_negative
							E4.5	embryo3	3921	102.051	0.0260268	Oct4_negative
							E4.5	embryo3	2233	26.8745	0.0120352	Oct4_negative
							E4.5	embryo3	3444	70.9412	0.0205985	Oct4_negative
							E4.5	embryo3	3736	44.749	0.0119778	Oct4_negative
							E4.5	embryo3	2482	53.4784	0.0215465	Oct4_negative
							E4.5	embryo3	4525	105.408	0.0232946	Oct4_negative
							E4.5	embryo3	3266	59.1255	0.0181033	Oct4_negative
							E4.5	embryo3	3509	75.4784	0.02151	Oct4_negative
							E4.5	embryo3	3399	100.631	0.0296062	Oct4_negative
							E4.5	embryo3	2955	35.0196	0.011851	Oct4_negative
							E4.5	embryo3	2559	86.4667	0.0337892	Oct4_negative
							E4.5	embryo3	3359	73.8588	0.0219883	Oct4_negative
							E4.5	embryo3	2800	37.1882	0.0132815	Oct4_negative
							E4.5	embryo3	2999	68.9804	0.0230011	Oct4_negative
							E4.5	embryo3	2266	43.0745	0.0190091	Oct4_negative
							E4.5	embryo3	4244	79.8275	0.0188095	Oct4_negative
							E4.5	embryo3	2213	34.7059	0.0156827	Oct4_negative
							E4.5	embryo3	1976	32.4078	0.0164007	Oct4_negative
							E4.5	embryo3	2664	54.3255	0.0203925	Oct4_negative
							E4.5	embryo3	2656	73.298	0.0275972	Oct4_negative
							E4.5	embryo3	2556	40.6235	0.0158934	Oct4_negative
							E4.5	embryo3	1818	26.5059	0.0145797	Oct4_negative
							E4.5	embryo3	3795	86.5529	0.0228071	Oct4_negative
							E4.5	embryo3	2760	63.698	0.023079	Oct4_negative
							E4.5	embryo3	2396	33.2745	0.0138875	Oct4_negative
							E4.5	embryo3	2240	5.78824	0.00258403	Oct4_negative
							E4.5	embryo3	3613	50.1843	0.0138899	Oct4_negative
							E4.5	embryo3	3749	13.0157	0.00347178	Oct4_negative
							E4.5	embryo3	2866	51.4941	0.0179672	Oct4_negative
							E4.5	embryo3	2921	30.7137	0.0105148	Oct4_negative
							E4.5	embryo3	1555	9.98431	0.00642078	Oct4_negative
							E4.5	embryo3	2864	35.0039	0.012222	Oct4_negative
							E4.5	embryo3	1100	1.10588	0.00100535	Oct4_negative
							E4.5	embryo3	2344	5.41176	0.00230877	Oct4_negative
							E4.5	embryo3	2450	36.698	0.0149788	Oct4_negative
							E4.5	embryo3	2485	7.21569	0.0029037	Oct4_negative
							E4.5	embryo3	2289	33.0118	0.0144219	Oct4_negative
							E4.5	embryo4	2136	13.7647	0.00644415	Oct4_negative
							E4.5	embryo4	1887	9.98824	0.00529318	Oct4_negative
							E4.5	embryo4	1958	37.5412	0.0191732	Oct4_negative
							E4.5	embryo4	1953	40.0745	0.0205195	Oct4_negative
							E4.5	embryo4	2306	112.741	0.0488904	Oct4_negative
							E4.5	embryo4	3339	165.031	0.0494254	Oct4_negative
							E4.5	embryo4	5695	191.729	0.0336663	Oct4_negative
							E4.5	embryo4	3411	258.278	0.0757193	Oct4_negative
							E4.5	embryo4	2388	38.1922	0.0159934	Oct4_negative
							E4.5	embryo4	2721	142.11	0.0522271	Oct4_negative
							E4.5	embryo4	1018	51.8157	0.0508995	Oct4_negative
							E4.5	embryo4	3036	132.753	0.0437263	Oct4_negative
							E4.5	embryo4	6221	259.369	0.0416924	Oct4_negative
							E4.5	embryo4	1911	102.306	0.0535353	Oct4_negative
							E4.5	embryo4	2321	45.1569	0.0194558	Oct4_negative
							E4.5	embryo4	2377	46.498	0.0195616	Oct4_negative
							E4.5	embryo4	1843	23.2353	0.0126073	Oct4_negative
							E4.5	embryo4	3314	36.9529	0.0111506	Oct4_negative
							E4.5	embryo4	2153	26.3882	0.0122565	Oct4_negative
							E4.5	embryo4	2742	34.2314	0.0124841	Oct4_negative
							E4.5	embryo4	2613	22.9647	0.00878864	Oct4_negative
							E4.5	embryo4	2949	171.071	0.0580097	Oct4_negative
							E4.5	embryo4	2219	114.153	0.0514434	Oct4_negative
							E4.5	embryo4	1473	67.8706	0.0460764	Oct4_negative
							E4.5	embryo4	2029	124.788	0.0615023	Oct4_negative
							E4.5	embryo4	2501	158.125	0.0632249	Oct4_negative
							E4.5	embryo4	1443	60.3765	0.0418409	Oct4_negative
							E4.5	embryo4	2117	83.3804	0.0393861	Oct4_negative
							E4.5	embryo4	2649	149.808	0.0565526	Oct4_negative
							E4.5	embryo4	1669	52.8275	0.0316522	Oct4_negative
							E4.5	embryo4	1836	56.451	0.0307467	Oct4_negative
							E4.5	embryo4	4166	242.651	0.0582456	Oct4_negative
							E4.5	embryo4	2495	164.769	0.0660395	Oct4_negative
							E4.5	embryo4	1186	63.4118	0.0534669	Oct4_negative
							E4.5	embryo4	2226	157.69	0.0708402	Oct4_negative
							E4.5	embryo4	2113	120.557	0.0570548	Oct4_negative
							E4.5	embryo4	1166	55.2745	0.0474052	Oct4_negative
							E4.5	embryo4	1795	129.439	0.072111	Oct4_negative
							E4.5	embryo4	1694	74.8471	0.0441836	Oct4_negative
							E4.5	embryo4	3319	178.875	0.0538941	Oct4_negative
							E4.5	embryo4	3163	327.459	0.103528	Oct4_negative
							E4.5	embryo4	2345	117.769	0.0502212	Oct4_negative
							E4.5	embryo4	1608	32.1333	0.0199834	Oct4_negative
							E4.5	embryo4	1657	59.2039	0.0357296	Oct4_negative
							E4.5	embryo4	1833	66.9922	0.0365478	Oct4_negative
							E4.5	embryo4	2113	69.9647	0.0331116	Oct4_negative
							E4.5	embryo4	1856	37.3059	0.0201002	Oct4_negative
							E4.5	embryo4	3078	109.122	0.0354521	Oct4_negative
							E4.5	embryo4	2491	156.365	0.0627719	Oct4_negative
							E4.5	embryo4	1940	27.4235	0.0141358	Oct4_negative
							E4.5	embryo4	2311	93.2118	0.040334	Oct4_negative
							E4.5	embryo4	2495	90.9608	0.0364572	Oct4_negative
							E4.5	embryo4	1539	29.0078	0.0188485	Oct4_negative
							E4.5	embryo4	2320	116.565	0.0502434	Oct4_negative
							E4.5	embryo4	2573	129.588	0.0503646	Oct4_negative
							E4.5	embryo4	2191	126.173	0.0575867	Oct4_negative
							E4.5	embryo4	3358	202.659	0.0603511	Oct4_negative
							E4.5	embryo4	2444	101.145	0.0413851	Oct4_negative
							E4.5	embryo4	1633	81.0039	0.0496044	Oct4_negative
							E4.5	embryo4	1611	60.8353	0.0377624	Oct4_negative
							E4.5	embryo4	1869	100.596	0.0538235	Oct4_negative
							E4.5	embryo4	2224	159.961	0.0719248	Oct4_negative
							E4.5	embryo4	2083	182.059	0.0874022	Oct4_negative
							E4.5	embryo4	1582	77.8784	0.0492278	Oct4_negative
							E4.5	embryo4	2595	125.231	0.0482587	Oct4_negative
							E4.5	embryo4	2079	112.953	0.0543304	Oct4_negative
							E4.5	embryo4	2616	108.761	0.0415752	Oct4_negative
							E4.5	embryo4	1429	62.3882	0.0436587	Oct4_negative
							E4.5	embryo4	3612	250.184	0.0692648	Oct4_negative
							E4.5	embryo4	1787	40.4784	0.0226516	Oct4_negative
							E4.5	embryo4	2363	191.169	0.0809008	Oct4_negative
							E4.5	embryo4	3757	301.918	0.0803614	Oct4_negative
							E4.5	embryo4	1957	113.18	0.0578336	Oct4_negative
							E4.5	embryo4	1480	67.1647	0.0453816	Oct4_negative
							E4.5	embryo4	1959	65.2549	0.0333103	Oct4_negative
							E4.5	embryo4	2099	109.827	0.0523237	Oct4_negative
							E4.5	embryo4	2386	101.255	0.0424371	Oct4_negative
							E4.5	embryo4	1602	66.0863	0.0412524	Oct4_negative
							E4.5	embryo4	1351	68	0.0503331	Oct4_negative
							E4.5	embryo4	1987	101.788	0.0512271	Oct4_negative
							E4.5	embryo4	2125	156.071	0.073445	Oct4_negative
							E4.5	embryo4	1549	84.0784	0.0542792	Oct4_negative
							E4.5	embryo4	1482	85.6706	0.0578074	Oct4_negative
							E4.5	embryo4	2402	127.157	0.0529379	Oct4_negative
							E4.5	embryo4	2505	136.596	0.0545294	Oct4_negative
							E4.5	embryo4	1420	50.1647	0.0353273	Oct4_negative
							E4.5	embryo4	2189	100.816	0.0460556	Oct4_negative
							E4.5	embryo4	4077	183.235	0.0449437	Oct4_negative
							E4.5	embryo4	2112	110.467	0.0523043	Oct4_negative
							E4.5	embryo4	2664	175.22	0.0657731	Oct4_negative
							E4.5	embryo4	3139	157.525	0.0501833	Oct4_negative
							E4.5	embryo4	2049	107.839	0.0526302	Oct4_negative
							E4.5	embryo4	2048	100.753	0.0491958	Oct4_negative
							E4.5	embryo4	2331	37.1216	0.0159252	Oct4_negative
							E4.5	embryo4	1574	36.2196	0.0230112	Oct4_negative
							E4.5	embryo4	1485	53.9961	0.036361	Oct4_negative
							E4.5	embryo4	1645	65.6314	0.0398975	Oct4_negative
							E4.5	embryo4	1358	56.7726	0.041806	Oct4_negative
							E4.5	embryo4	1671	54.3137	0.0325037	Oct4_negative
							E4.5	embryo4	2436	47.1922	0.0193728	Oct4_negative
							E4.5	embryo4	2029	61.8667	0.0304912	Oct4_negative
							E4.5	embryo4	3073	161.294	0.0524875	Oct4_negative
							E4.5	embryo4	1472	59.9294	0.0407129	Oct4_negative
							E4.5	embryo4	2544	131.031	0.051506	Oct4_negative
							E4.5	embryo4	1144	65.7804	0.0575003	Oct4_negative
							E4.5	embryo4	966	57.0667	0.0590752	Oct4_negative
							E4.5	embryo4	1713	50.7294	0.0296144	Oct4_negative
							E4.5	embryo4	2207	62.4824	0.028311	Oct4_negative
							E4.5	embryo4	1352	44.8902	0.0332028	Oct4_negative
							E4.5	embryo4	1998	51.5255	0.0257885	Oct4_negative
							E4.5	embryo4	4348	163.643	0.0376364	Oct4_negative
							E4.5	embryo4	2714	160	0.0589536	Oct4_negative
							E4.5	embryo4	2776	123.902	0.0446333	Oct4_negative
							E4.5	embryo4	2341	78.4	0.03349	Oct4_negative
							E4.5	embryo4	2033	177.137	0.087131	Oct4_negative
							E4.5	embryo4	1490	34.8353	0.0233794	Oct4_negative
							E4.5	embryo4	1800	53.702	0.0298344	Oct4_negative
							E4.5	embryo4	1183	29.6549	0.0250675	Oct4_negative
							E4.5	embryo4	1122	57.502	0.0512495	Oct4_negative
							E4.5	embryo4	1372	68.3137	0.0497913	Oct4_negative
							E4.5	embryo4	1728	55.1804	0.0319331	Oct4_negative
							E4.5	embryo4	1267	5.2	0.00410418	Oct4_negative
							E4.5	embryo4	1297	6.02353	0.0046442	Oct4_negative
							E4.5	embryo4	2408	67.3529	0.0279705	Oct4_negative
							E4.5	embryo4	2092	27.6118	0.0131987	Oct4_negative
							E4.5	embryo4	4981	150.557	0.0302262	Oct4_negative
							E4.5	embryo4	2057	31.1922	0.0151639	Oct4_negative
							E4.5	embryo4	1975	26.4039	0.0133691	Oct4_negative
							E4.5	embryo4	2226	48.6549	0.0218575	Oct4_negative
							E4.5	embryo4	2660	53.7726	0.0202152	Oct4_negative
							E4.5	embryo4	2872	67.9569	0.0236619	Oct4_negative
							E4.5	embryo4	2410	14.8863	0.00617688	Oct4_negative
							E4.5	embryo4	2080	66.4824	0.0319627	Oct4_negative
							E4.5	embryo4	1867	27.0314	0.0144785	Oct4_negative
							E4.5	embryo4	2196	79.4	0.0361566	Oct4_negative
							E4.5	embryo4	3055	39.102	0.0127993	Oct4_negative
							E4.5	embryo4	2852	59.9686	0.0210269	Oct4_negative
							E4.5	embryo4	1943	116.439	0.0599275	Oct4_negative
							E4.5	embryo4	2209	123.694	0.0559955	Oct4_negative
							E4.5	embryo4	2465	80.5255	0.0326675	Oct4_negative
							E4.5	embryo4	2214	33.1961	0.0149937	Oct4_negative
							E4.5	embryo4	2132	13.6118	0.00638451	Oct4_negative
							E4.5	embryo4	5855	23.4941	0.00401266	Oct4_negative
							E4.5	embryo4	2814	7.29412	0.00259208	Oct4_negative
							E4.5	embryo4	2164	2.55294	0.00117973	Oct4_negative
							E4.5	embryo4	3218	10.5647	0.003283	Oct4_negative
							E4.5	embryo4	2531	7.81176	0.00308643	Oct4_negative
							E4.5	embryo4	3279	8.78824	0.00268016	Oct4_negative
							E4.5	embryo4	2060	4.07059	0.00197601	Oct4_negative
							E4.5	embryo4	2386	2.22353	0.000932	Oct4_negative
							E4.5	embryo4	2223	5.83529	0.00262496	Oct4_negative
							E4.5	embryo4	2029	5.22353	0.00257443	Oct4_negative
							E4.5	embryo4	2296	2.12941	0.000927	Oct4_negative
							E4.5	embryo5	1298	34.9216	0.0269041	Oct4_negative
							E4.5	embryo5	1695	49.4	0.0291445	Oct4_negative
							E4.5	embryo5	1306	31.1176	0.0238267	Oct4_negative
							E4.5	embryo5	5104	469.612	0.0920086	Oct4_negative
							E4.5	embryo5	1945	128.043	0.0658319	Oct4_negative
							E4.5	embryo5	2142	142.549	0.0665495	Oct4_negative
							E4.5	embryo5	2117	164.333	0.0776256	Oct4_negative
							E4.5	embryo5	1443	119.263	0.0826492	Oct4_negative
							E4.5	embryo5	2176	152.329	0.0700043	Oct4_negative
							E4.5	embryo5	3038	239.412	0.0788057	Oct4_negative
							E4.5	embryo5	2177	165.353	0.0759545	Oct4_negative
							E4.5	embryo5	1864	106.608	0.0571931	Oct4_negative
							E4.5	embryo5	1619	98.5059	0.0608437	Oct4_negative
							E4.5	embryo5	2336	202.22	0.0865666	Oct4_negative
							E4.5	embryo5	2007	127.62	0.0635872	Oct4_negative
							E4.5	embryo5	2335	143.408	0.0614166	Oct4_negative
							E4.5	embryo5	1495	34.7804	0.0232645	Oct4_negative
							E4.5	embryo5	2032	47.7569	0.0235024	Oct4_negative
							E4.5	embryo5	1334	96.8078	0.0725696	Oct4_negative
							E4.5	embryo5	1959	182.369	0.0930927	Oct4_negative
							E4.5	embryo5	2121	233.208	0.109952	Oct4_negative
							E4.5	embryo5	1681	141.11	0.083944	Oct4_negative
							E4.5	embryo5	905	77.9922	0.0861792	Oct4_negative
							E4.5	embryo5	2876	207.376	0.0721059	Oct4_negative
							E4.5	embryo5	2663	218.043	0.0818788	Oct4_negative
							E4.5	embryo5	2395	197.89	0.0826264	Oct4_negative
							E4.5	embryo5	2269	131.016	0.0577416	Oct4_negative
							E4.5	embryo5	2351	196.467	0.0835673	Oct4_negative
							E4.5	embryo5	2130	157.102	0.0737568	Oct4_negative
							E4.5	embryo5	2662	275.655	0.103552	Oct4_negative
							E4.5	embryo5	1964	83.3098	0.0424184	Oct4_negative
							E4.5	embryo5	2493	220.384	0.0884013	Oct4_negative
							E4.5	embryo5	1222	69.8157	0.0571323	Oct4_negative
							E4.5	embryo5	1826	157.663	0.0863432	Oct4_negative
							E4.5	embryo5	2541	299.922	0.118033	Oct4_negative
							E4.5	embryo5	1463	112.09	0.0766167	Oct4_negative
							E4.5	embryo5	1450	92.0118	0.0634564	Oct4_negative
							E4.5	embryo5	1184	64.7098	0.0546536	Oct4_negative
							E4.5	embryo5	2631	182.635	0.0694167	Oct4_negative
							E4.5	embryo5	1872	69.5176	0.0371355	Oct4_negative
							E4.5	embryo5	1890	208.663	0.110404	Oct4_negative
							E4.5	embryo5	2048	188.357	0.0919711	Oct4_negative
							E4.5	embryo5	1562	51.1765	0.0327634	Oct4_negative
							E4.5	embryo5	2181	142.106	0.0651563	Oct4_negative
							E4.5	embryo5	1410	81.3137	0.0576693	Oct4_negative
							E4.5	embryo5	2930	290.855	0.0992679	Oct4_negative
							E4.5	embryo5	2367	87.0667	0.0367836	Oct4_negative
							E4.5	embryo5	1747	108.192	0.0619303	Oct4_negative
							E4.5	embryo5	1653	116.929	0.0707377	Oct4_negative
							E4.5	embryo5	3159	164.42	0.052048	Oct4_negative
							E4.5	embryo5	1460	116.58	0.0798496	Oct4_negative
							E4.5	embryo5	2337	331.024	0.141645	Oct4_negative
							E4.5	embryo5	2706	199.078	0.0735693	Oct4_negative
							E4.5	embryo5	2778	243.725	0.0877342	Oct4_negative
							E4.5	embryo5	1302	90.6745	0.0696425	Oct4_negative
							E4.5	embryo5	2107	193.133	0.0916627	Oct4_negative
							E4.5	embryo5	1288	82.3647	0.0639478	Oct4_negative
							E4.5	embryo5	2045	175.043	0.0855957	Oct4_negative
							E4.5	embryo5	2146	144.741	0.067447	Oct4_negative
							E4.5	embryo5	2062	136.753	0.0663205	Oct4_negative
							E4.5	embryo5	2046	196.133	0.0958618	Oct4_negative
							E4.5	embryo5	1907	247.671	0.129874	Oct4_negative
							E4.5	embryo5	2242	114.145	0.0509122	Oct4_negative
							E4.5	embryo5	2890	164.596	0.0569537	Oct4_negative
							E4.5	embryo5	2806	90.2627	0.0321678	Oct4_negative
							E4.5	embryo5	2315	119.165	0.051475	Oct4_negative
							E4.5	embryo5	2239	155.486	0.0694445	Oct4_negative
							E4.5	embryo5	979	43.2549	0.0441827	Oct4_negative
							E4.5	embryo5	1615	60.0431	0.0371784	Oct4_negative
							E4.5	embryo5	1908	116.561	0.0610906	Oct4_negative
							E4.5	embryo5	998	23.3333	0.0233801	Oct4_negative
							E4.5	embryo5	1544	81.8118	0.0529869	Oct4_negative
							E4.5	embryo5	1962	85.702	0.0436809	Oct4_negative
							E4.5	embryo5	1676	120.192	0.0717137	Oct4_negative
							E4.5	embryo5	1930	135.325	0.0701168	Oct4_negative
							E4.5	embryo5	2621	195.051	0.0744185	Oct4_negative
							E4.5	embryo5	2709	131.188	0.0484268	Oct4_negative
							E4.5	embryo5	2262	183.243	0.0810093	Oct4_negative
							E4.5	embryo5	1342	75.4784	0.0562432	Oct4_negative
							E4.5	embryo5	1976	151.129	0.0764825	Oct4_negative
							E4.5	embryo5	2130	171.039	0.0803001	Oct4_negative
							E4.5	embryo5	2160	178.216	0.0825073	Oct4_negative
							E4.5	embryo5	1934	87.1961	0.0450859	Oct4_negative
							E4.5	embryo5	1849	92.5961	0.050079	Oct4_negative
							E4.5	embryo5	2360	156.184	0.0661798	Oct4_negative
							E4.5	embryo5	2795	167.988	0.0601031	Oct4_negative
							E4.5	embryo5	2125	140.137	0.0659469	Oct4_negative
							E4.5	embryo5	2527	97.2314	0.038477	Oct4_negative
							E4.5	embryo5	2787	148.722	0.0533626	Oct4_negative
							E4.5	embryo5	2059	116.847	0.0567494	Oct4_negative
							E4.5	embryo5	2214	144.882	0.0654392	Oct4_negative
							E4.5	embryo5	1763	100.651	0.0570907	Oct4_negative
							E4.5	embryo5	3192	152.478	0.0477689	Oct4_negative
							E4.5	embryo5	2336	68.8667	0.0294806	Oct4_negative
							E4.5	embryo5	1658	98.3451	0.0593155	Oct4_negative
							E4.5	embryo5	2704	128.8	0.0476331	Oct4_negative
							E4.5	embryo5	2098	169.702	0.0808875	Oct4_negative
							E4.5	embryo5	3099	207.365	0.0669134	Oct4_negative
							E4.5	embryo5	2603	155.243	0.0596401	Oct4_negative
							E4.5	embryo5	1088	33.5451	0.0308319	Oct4_negative
							D5mTORi	embryo1	1770	6.16863	0.0034851	Oct4_negative
							D5mTORi	embryo1	2012	5.29804	0.00263322	Oct4_negative
							D5mTORi	embryo1	1994	7.38824	0.00370523	Oct4_negative
							D5mTORi	embryo1	1978	7.36863	0.00372529	Oct4_negative
							D5mTORi	embryo1	4423	35.1451	0.00794599	Oct4_negative
							D5mTORi	embryo1	4481	30.502	0.00680695	Oct4_negative
							D5mTORi	embryo1	4114	13.1765	0.00320284	Oct4_negative
							D5mTORi	embryo1	1948	6.75294	0.0034666	Oct4_negative
							D5mTORi	embryo1	2770	123.835	0.0447059	Oct4_negative
							D5mTORi	embryo1	1456	16.4784	0.0113176	Oct4_negative
							D5mTORi	embryo1	2515	85.5333	0.0340093	Oct4_negative
							D5mTORi	embryo1	3345	151.094	0.0451701	Oct4_negative
							D5mTORi	embryo1	2492	81.2157	0.0325906	Oct4_negative
							D5mTORi	embryo1	1282	41.3726	0.0322719	Oct4_negative
							D5mTORi	embryo1	2511	42.5843	0.0169591	Oct4_negative
							D5mTORi	embryo1	2643	43.8353	0.0165854	Oct4_negative
							D5mTORi	embryo1	2824	94.749	0.0335514	Oct4_negative
							D5mTORi	embryo1	1672	11.5765	0.00692373	Oct4_negative
							D5mTORi	embryo1	1123	35.6863	0.0317776	Oct4_negative
							D5mTORi	embryo1	2508	67.5333	0.0269272	Oct4_negative
							D5mTORi	embryo1	3055	47.6745	0.0156054	Oct4_negative
							D5mTORi	embryo1	5533	188.118	0.0339992	Oct4_negative
							D5mTORi	embryo1	1480	17.9765	0.0121463	Oct4_negative
							D5mTORi	embryo1	1166	9.96471	0.00854606	Oct4_negative
							D5mTORi	embryo1	1767	19.4627	0.0110146	Oct4_negative
							D5mTORi	embryo1	3211	98.7373	0.0307497	Oct4_negative
							D5mTORi	embryo1	2540	78.549	0.0309248	Oct4_negative
							D5mTORi	embryo1	2298	22.251	0.00968276	Oct4_negative
							D5mTORi	embryo1	1248	8.15294	0.00653281	Oct4_negative
							D5mTORi	embryo1	2900	43.698	0.0150683	Oct4_negative
							D5mTORi	embryo1	2114	28.4275	0.0134472	Oct4_negative
							D5mTORi	embryo1	1278	94.0627	0.0736015	Oct4_negative
							D5mTORi	embryo1	1615	65.4784	0.0405439	Oct4_negative
							D5mTORi	embryo1	2104	43.4745	0.0206628	Oct4_negative
							D5mTORi	embryo1	1963	58.6353	0.0298702	Oct4_negative
							D5mTORi	embryo1	1455	22.8	0.0156701	Oct4_negative
							D5mTORi	embryo1	3273	84.7412	0.025891	Oct4_negative
							D5mTORi	embryo1	1246	51.851	0.0416139	Oct4_negative
							D5mTORi	embryo1	2255	69.6314	0.0308787	Oct4_negative
							D5mTORi	embryo1	2474	72.7569	0.0294086	Oct4_negative
							D5mTORi	embryo1	1961	51.9098	0.0264711	Oct4_negative
							D5mTORi	embryo1	1621	13.6431	0.00841649	Oct4_negative
							D5mTORi	embryo1	1354	39.5451	0.0292061	Oct4_negative
							D5mTORi	embryo1	1282	30.9333	0.024129	Oct4_negative
							D5mTORi	embryo1	959	25.3412	0.0264246	Oct4_negative
							D5mTORi	embryo1	1001	36.0941	0.0360581	Oct4_negative
							D5mTORi	embryo1	2390	65.4078	0.0273673	Oct4_negative
							D5mTORi	embryo1	2406	56.1176	0.023324	Oct4_negative
							D5mTORi	embryo1	1250	20.2824	0.0162259	Oct4_negative
							D5mTORi	embryo1	2503	54.0235	0.0215835	Oct4_negative
							D5mTORi	embryo1	1827	25.251	0.013821	Oct4_negative
							D5mTORi	embryo1	1740	16.8039	0.00965743	Oct4_negative
							D5mTORi	embryo1	1941	20.251	0.0104333	Oct4_negative
							D5mTORi	embryo1	2183	29.149	0.0133527	Oct4_negative
							D5mTORi	embryo1	2380	60.3216	0.0253452	Oct4_negative
							D5mTORi	embryo1	1921	33.2549	0.0173112	Oct4_negative
							D5mTORi	embryo1	3574	69.8039	0.019531	Oct4_negative
							D5mTORi	embryo1	2413	40.9804	0.0169832	Oct4_negative
							D5mTORi	embryo1	3140	45.451	0.0144748	Oct4_negative
							D5mTORi	embryo1	1908	29.8078	0.0156226	Oct4_negative
							D5mTORi	embryo1	2206	91.0275	0.0412636	Oct4_negative
							D5mTORi	embryo1	2479	101.914	0.0411108	Oct4_negative
							D5mTORi	embryo1	2906	76.0941	0.0261852	Oct4_negative
							D5mTORi	embryo1	3019	94.2078	0.031205	Oct4_negative
							D5mTORi	embryo1	1505	60.9922	0.0405264	Oct4_negative
							D5mTORi	embryo1	2158	84.8784	0.039332	Oct4_negative
							D5mTORi	embryo1	2822	79.3765	0.0281277	Oct4_negative
							D5mTORi	embryo1	1514	66.8902	0.0441811	Oct4_negative
							D5mTORi	embryo1	1138	22.0078	0.0193391	Oct4_negative
							D5mTORi	embryo1	2043	48.3216	0.0236523	Oct4_negative
							D5mTORi	embryo1	2343	72.0588	0.0307549	Oct4_negative
							D5mTORi	embryo1	1592	39.6235	0.0248892	Oct4_negative
							D5mTORi	embryo1	1701	22.7529	0.0133762	Oct4_negative
							D5mTORi	embryo1	1910	59.8667	0.0313438	Oct4_negative
							D5mTORi	embryo1	1994	46.2706	0.0232049	Oct4_negative
							D5mTORi	embryo1	2873	63.0471	0.0219447	Oct4_negative
							D5mTORi	embryo1	2364	64.2353	0.0271723	Oct4_negative
							D5mTORi	embryo1	1589	39.851	0.0250793	Oct4_negative
							D5mTORi	embryo1	2490	65.7726	0.0264147	Oct4_negative
							D5mTORi	embryo1	2358	50.702	0.0215021	Oct4_negative
							D5mTORi	embryo1	2713	55.8549	0.0205879	Oct4_negative
							D5mTORi	embryo1	2596	72.5294	0.0279389	Oct4_negative
							D5mTORi	embryo1	2820	60	0.0212766	Oct4_negative
							D5mTORi	embryo1	2057	71.6588	0.0348366	Oct4_negative
							D5mTORi	embryo1	1952	58.8235	0.030135	Oct4_negative
							D5mTORi	embryo1	2175	48.6392	0.0223629	Oct4_negative
[truncated: 2,150 more rows]

## Sheet: EDF4G
ICM							TE
[truncated: 3,416 more rows]

[truncated: 1 more sheets: EDF4H]
