# Supplementary material for: FOXO1-mediated lipid metabolism maintains mammalian embryos in dormancy
Source: Nat Cell Biol. 2024 Jan 4;26(2):181–93. doi: 10.1038/s41556-023-01325-3 (PMC10866708; doi:10.1038/s41556-023-01325-3)
Supplement: Supplementary file 26 — Statistical source data. [file 41556_2023_1325_MOESM26_ESM.xlsx]

## Sheet: EDF5C
Condition	Number of cells
E4.5	32
E4.5	22
E4.5	28
E4.5	28
Diapause	25
Diapause	30
Diapause	35
Diapause	27
