# Supplementary material for: FOXO1-mediated lipid metabolism maintains mammalian embryos in dormancy
Source: Nat Cell Biol. 2024 Jan 4;26(2):181–93. doi: 10.1038/s41556-023-01325-3 (PMC10866708; doi:10.1038/s41556-023-01325-3)
Supplement: Supplementary file 27 — Statistical source data. [file 41556_2023_1325_MOESM27_ESM.xlsx]

## Sheet: EDF6B
condition	embryo	AreaShape_Area	Intensity_IntegratedIntensity_DAPI	Normalised_IntegratedIntensity_Ki67
E4.5	embryo1	541	30.1333	1.09995
E4.5	embryo1	552	34.298	1.02081
E4.5	embryo1	1018	57.2392	0.979995
E4.5	embryo1	402	24.6275	0.98535
E4.5	embryo1	826	43.6706	0.951149
E4.5	embryo1	568	30.0706	1.05529
E4.5	embryo1	464	22.4196	1.18034
E4.5	embryo1	354	21.651	1.03242
E4.5	embryo1	349	28.4863	1.54502
E4.5	embryo1	496	29.2667	0.99531
E4.5	embryo1	383	21	0.907563
E4.5	embryo1	842	115.58	0.972687
E4.5	embryo1	500	26.1569	0.973913
E4.5	embryo1	4448	2255.02	0.238258
E4.5	embryo1	2604	1200.63	0.220718
E4.5	embryo1	372	36.3726	1.18922
E4.5	embryo1	4670	1499.65	0.451845
E4.5	embryo1	4816	2252.69	0.752086
E4.5	embryo1	1520	485.055	0.388967
E4.5	embryo1	1552	565.702	0.329433
E4.5	embryo1	361	35.8902	0.502185
E4.5	embryo1	2147	518.718	0.431743
E4.5	embryo1	476	44.6667	0.54504
E4.5	embryo1	963	102.173	0.906886
E4.5	embryo1	406	40.4078	0.554736
E4.5	embryo1	948	107.745	0.805823
E4.5	embryo1	3957	1070.83	0.301251
E4.5	embryo1	4663	2539.55	0.303511
E4.5	embryo1	776	99.5647	1.25665
E4.5	embryo1	2902	576.373	1.28695
E4.5	embryo1	4590	774.902	1.1548
E4.5	embryo1	3704	556.286	0.563598
E4.5	embryo1	401	39.2824	0.900869
E4.5	embryo1	1158	112.039	0.906685
E4.5	embryo1	4533	2656.62	0.199937
E4.5	embryo1	4114	2439.17	0.242596
E4.5	embryo1	4373	1940.07	0.265955
E4.5	embryo1	4738	2098.92	0.606542
E4.5	embryo1	3475	1347.02	0.313531
E4.5	embryo1	5022	1566.53	0.624205
E4.5	embryo1	4357	2101.29	0.245198
E4.5	embryo1	2290	1113.75	0.390085
E4.5	embryo1	1577	748.082	0.399196
E4.5	embryo1	2691	432.953	0.36749
E4.5	embryo1	413	50.1373	1.01838
E4.5	embryo1	2886	515.161	0.343742
E4.5	embryo1	621	296.631	0.193863
E4.5	embryo1	324	145.318	0.195272
E4.5	embryo1	507	145.161	0.271882
E4.5	embryo1	3881	2319.27	0.258439
E4.5	embryo1	2977	1424.01	0.26643
E4.5	embryo1	1917	1033.88	0.24403
E4.5	embryo1	1966	650.941	0.342418
E4.5	embryo1	1812	1004.87	0.259216
E4.5	embryo1	1761	755.851	0.2626
E4.5	embryo1	4065	2035.81	0.259911
E4.5	embryo1	4299	1805.1	0.254772
E4.5	embryo1	4307	2008.96	0.302088
E4.5	embryo1	3838	2256.04	0.302783
E4.5	embryo1	4528	2437.76	0.255596
E4.5	embryo1	2386	1148.13	0.261818
E4.5	embryo1	1428	597.702	0.281601
E4.5	embryo1	4793	2217.05	0.402409
E4.5	embryo1	907	278.937	0.494215
E4.5	embryo1	346	50.5137	0.844111
E4.5	embryo1	745	99.0863	0.793921
E4.5	embryo1	2158	691.475	0.335946
E4.5	embryo1	819	131.557	0.679405
E4.5	embryo1	4996	1619.38	0.360506
E4.5	embryo1	528	111.949	0.299436
E4.5	embryo1	2698	1048.89	0.334469
E4.5	embryo1	387	59.1529	0.390613
E4.5	embryo1	2109	1094.92	0.920796
E4.5	embryo1	2537	1242.01	0.774691
E4.5	embryo1	1717	939.149	0.216817
E4.5	embryo1	1274	726.133	0.203495
E4.5	embryo1	1128	487.31	0.234018
E4.5	embryo1	2779	1583.9	0.222687
E4.5	embryo1	1559	848.584	0.225432
E4.5	embryo1	2667	975.698	0.356893
E4.5	embryo1	3665	1776.81	0.241561
E4.5	embryo1	2380	864.137	0.2958
E4.5	embryo1	3744	1646.55	0.247489
E4.5	embryo1	3445	1811.76	0.205784
E4.5	embryo1	4176	1962.6	0.311909
E4.5	embryo1	1480	623.831	0.473035
E4.5	embryo1	4628	2316.87	0.239713
E4.5	embryo1	2467	1253.33	0.399313
E4.5	embryo1	4478	2134.42	0.281918
E4.5	embryo1	931	308.435	0.258713
E4.5	embryo1	631	194.322	0.272603
E4.5	embryo1	2547	612.067	0.377532
E4.5	embryo1	2891	957.012	0.307841
E4.5	embryo1	1414	278.996	0.406781
E4.5	embryo1	1189	181.576	0.494147
E4.5	embryo1	533	100.69	0.798138
E4.5	embryo1	770	127.804	0.953943
E4.5	embryo1	2115	438.616	0.818591
E4.5	embryo1	3538	960.851	0.785011
E4.5	embryo1	444	56.2078	0.650248
E4.5	embryo1	1626	376.663	0.810919
E4.5	embryo1	4603	1905.53	0.859498
E4.5	embryo1	787	122.82	0.477665
E4.5	embryo1	2324	489.51	0.662439
E4.5	embryo1	1095	242.09	0.620641
E4.5	embryo1	407	53.6784	0.784921
E4.5	embryo1	2523	746.153	0.262492
E4.5	embryo1	4994	1349.42	0.323768
E4.5	embryo1	619	88.8667	0.467587
E4.5	embryo1	325	46.8118	0.463098
E4.5	embryo1	440	60.5098	0.680752
E4.5	embryo1	348	53.7804	0.527344
E4.5	embryo1	3574	858.012	0.330797
E4.5	embryo1	4541	1267.47	0.59403
E4.5	embryo1	591	86.2157	0.517626
E4.5	embryo1	3231	1136.87	0.531942
E4.5	embryo1	2608	1004.28	0.551409
E4.5	embryo1	479	62.5098	0.428858
E4.5	embryo1	4331	1658.44	0.253706
E4.5	embryo1	4111	1462.15	0.255364
E4.5	embryo1	3118	518.373	0.784038
E4.5	embryo1	762	159.161	0.368994
E4.5	embryo1	1396	287.031	0.365609
E4.5	embryo1	4416	1723.78	0.253725
E4.5	embryo1	4456	1568.61	0.352217
E4.5	embryo1	3074	813.141	0.355725
E4.5	embryo1	2650	526.42	0.491578
E4.5	embryo1	4460	1425	0.851481
E4.5	embryo1	3017	925.682	0.854793
E4.5	embryo1	1771	301.396	0.516602
E4.5	embryo1	1684	490.388	0.943246
E4.5	embryo1	498	71.298	0.697871
E4.5	embryo1	2341	752.31	0.200439
E4.5	embryo1	4953	1139.26	0.618236
E4.5	embryo1	2154	471.102	0.54821
E4.5	embryo1	1313	248.208	0.314664
E4.5	embryo1	3968	1019.31	0.484216
E4.5	embryo1	987	143.573	0.601022
E4.5	embryo1	1754	337.973	0.872701
E4.5	embryo1	411	59.0863	0.549014
E4.5	embryo1	353	48.8392	0.59515
E4.5	embryo1	1208	245.047	0.912942
E4.5	embryo1	336	49.9216	0.571249
E4.5	embryo1	3892	911.706	0.503921
E4.5	embryo1	816	119.635	1.63894
E4.5	embryo1	1097	166.529	1.51913
E4.5	embryo1	692	95.2784	1.59907
E4.5	embryo1	3839	879.341	0.609463
E4.5	embryo1	907	135.169	1.62452
E4.5	embryo1	648	99.2627	0.909964
E4.5	embryo1	641	99.549	0.736656
E4.5	embryo1	4430	872.565	0.728922
E4.5	embryo1	1842	296.533	0.751508
E4.5	embryo1	606	116.8	0.489525
E4.5	embryo1	1058	153.706	0.976502
E4.5	embryo1	1746	328.71	0.737464
E4.5	embryo1	1758	283.655	0.909749
E4.5	embryo1	2018	433.541	0.489792
E4.5	embryo1	4407	914.016	0.737285
E4.5	embryo1	4779	982.098	0.397405
E4.5	embryo1	331	50.4235	0.655467
E4.5	embryo1	843	155.788	0.407592
E4.5	embryo1	4613	1126.67	0.419715
E4.5	embryo1	965	160.608	0.679184
E4.5	embryo1	677	98.8941	0.750734
E4.5	embryo1	2148	361.149	0.687892
E4.5	embryo1	1039	178.612	0.67793
E4.5	embryo1	689	139.58	0.579103
E4.5	embryo1	804	114.722	0.623368
E4.5	embryo1	2105	378.067	0.726379
E4.5	embryo1	1440	231.969	0.999983
E4.5	embryo1	1666	350.769	0.898878
E4.5	embryo1	761	121.275	1.23033
E4.5	embryo1	1116	386.349	0.301668
E4.5	embryo1	2279	363.204	1.52505
E4.5	embryo1	443	70.1098	1.40239
E4.5	embryo1	625	80.9333	0.425816
E4.5	embryo1	1302	246.235	0.888215
E4.5	embryo1	3806	1239.84	0.989436
E4.5	embryo1	676	66.5059	0.492246
E4.5	embryo1	929	97.6824	0.489943
E4.5	embryo1	902	109.627	0.4709
E4.5	embryo1	2289	333.173	0.370767
E4.5	embryo1	4881	658.427	0.468139
E4.5	embryo1	1244	148.145	0.561082
E4.5	embryo1	409	40.4784	0.554931
E4.5	embryo1	1811	258.6	0.495761
E4.5	embryo1	2447	403.467	0.595642
E4.5	embryo1	2480	501	0.806974
E4.5	embryo1	3085	615.129	0.812168
E4.5	embryo1	646	66.7922	0.591827
E4.5	embryo1	629	61.1569	1.94992
E4.5	embryo1	639	63.9804	1.99105
E4.5	embryo1	2460	386.165	1.07696
E4.5	embryo1	2859	389.145	0.646969
E4.5	embryo1	661	91.1569	1.3723
E4.5	embryo1	1595	179.867	0.65748
E4.5	embryo1	418	40.0314	1.68084
E4.5	embryo1	697	61.4588	1.84584
E4.5	embryo1	1052	100.557	1.8841
E4.5	embryo1	3690	525.141	1.24449
E4.5	embryo1	4154	578.988	0.605763
E4.5	embryo1	5009	733.231	1.19539
E4.5	embryo1	2563	323.114	2.10456
E4.5	embryo1	664	61.9765	1.13136
E4.5	embryo1	2646	348.11	1.68568
E4.5	embryo1	900	99.0706	1.31216
E4.5	embryo1	774	91.2863	2.25354
E4.5	embryo1	426	45.0941	0.840421
E4.5	embryo1	934	88.902	0.832466
E4.5	embryo1	4908	654.231	0.683167
E4.5	embryo1	682	95.2627	0.574675
E4.5	embryo1	770	117.929	0.507582
E4.5	embryo1	2100	213.294	0.752859
E4.5	embryo1	582	59	0.710668
E4.5	embryo1	2638	382.71	0.632189
E4.5	embryo1	4861	845.098	0.605633
E4.5	embryo1	734	68.3569	2.09024
E4.5	embryo1	2833	319.906	0.708444
E4.5	embryo1	503	45.0118	1.6536
E4.5	embryo1	585	58.7294	1.29741
E4.5	embryo1	649	69.9098	1.56942
E4.5	embryo1	1362	147.925	0.894038
E4.5	embryo1	3197	471.278	0.892133
E4.5	embryo1	1699	182.796	1.03006
E4.5	embryo1	4107	576.078	1.17764
E4.5	embryo1	522	51.949	1.00098
E4.5	embryo1	523	48.8471	0.703918
E4.5	embryo2	323	4.78039	3.05824
E4.5	embryo2	1102	21.1686	3.15228
E4.5	embryo2	1151	27.4784	3.03468
E4.5	embryo2	688	18.0314	2.60287
E4.5	embryo2	805	24.5765	2.74134
E4.5	embryo2	2010	47.3294	2.49267
E4.5	embryo2	923	20.5647	2.92754
E4.5	embryo2	463	8.35686	2.92445
E4.5	embryo2	326	4.57647	3.14996
E4.5	embryo2	562	12.1059	2.63686
E4.5	embryo2	547	8.36078	3.09381
E4.5	embryo2	365	7.07451	2.52106
E4.5	embryo2	318	5.51373	2.9872
E4.5	embryo2	472	7.16078	3.49179
E4.5	embryo2	478	7.5451	3.86694
E4.5	embryo2	636	10.5725	2.13056
E4.5	embryo2	345	5.15294	2.45662
E4.5	embryo2	465	10.5412	2.91667
E4.5	embryo2	494	8.23137	3.52358
E4.5	embryo2	343	5.07843	3.48726
E4.5	embryo2	417	7.03529	3.3534
E4.5	embryo2	335	6.21176	3.41162
E4.5	embryo2	458	7.52157	3.08863
E4.5	embryo2	443	11.5216	2.5228
E4.5	embryo2	980	27.1412	2.15345
E4.5	embryo2	3739	106.925	2.3402
E4.5	embryo2	359	7.89804	2.72294
E4.5	embryo2	467	9.45882	3.13267
E4.5	embryo2	616	14.451	2.83853
E4.5	embryo2	663	15.5059	2.05665
E4.5	embryo2	1284	27.7059	2.46964
E4.5	embryo2	438	7.38431	2.76792
E4.5	embryo2	786	13.4824	2.72949
E4.5	embryo2	461	8.61569	2.4579
E4.5	embryo2	676	15.4941	2.15237
E4.5	embryo2	600	80.6941	0.762405
E4.5	embryo2	585	77.3726	0.752762
E4.5	embryo2	3789	1019.81	1.12813
E4.5	embryo2	3410	453.455	1.51203
E4.5	embryo2	385	47.2392	1.56475
E4.5	embryo2	4490	1931.95	0.306406
E4.5	embryo2	3419	1507.53	0.329493
E4.5	embryo2	4453	1278.58	1.86632
E4.5	embryo2	1398	222.561	2.66656
E4.5	embryo2	506	61.6431	1.33189
E4.5	embryo2	324	41.2314	1.67462
E4.5	embryo2	836	113.384	1.11732
E4.5	embryo2	3112	487.843	0.996945
E4.5	embryo2	1464	228.718	1.1003
E4.5	embryo2	442	81.4392	1.17817
E4.5	embryo2	1758	250.2	1.0878
E4.5	embryo2	836	100.122	0.706749
E4.5	embryo2	725	86.9686	0.630563
E4.5	embryo2	4841	1173.28	1.27906
E4.5	embryo2	2311	773.827	0.800852
E4.5	embryo2	4831	2234.93	0.815675
E4.5	embryo2	1720	334.169	1.59431
E4.5	embryo2	618	98.5451	0.826137
E4.5	embryo2	2353	1131.01	0.425538
E4.5	embryo2	681	144.114	0.977169
E4.5	embryo2	4916	3035.07	1.07567
E4.5	embryo2	513	93.7412	0.708333
E4.5	embryo2	2655	495.435	1.27487
E4.5	embryo2	498	83.4392	0.888142
E4.5	embryo2	387	61.4588	0.543645
E4.5	embryo2	2880	1182.2	1.51887
E4.5	embryo2	2903	1462.17	1.43793
E4.5	embryo2	4454	1508.74	1.0328
E4.5	embryo2	4671	1834.8	1.35626
E4.5	embryo2	538	93.7059	0.526805
E4.5	embryo2	2305	1105	1.13785
E4.5	embryo2	3269	1450.25	1.24372
E4.5	embryo2	2218	699.027	1.08396
E4.5	embryo2	1398	610.286	1.34397
E4.5	embryo2	2356	1078.14	1.31011
E4.5	embryo2	653	134.616	0.537536
E4.5	embryo2	1066	226.22	1.58123
E4.5	embryo2	570	121.749	1.00644
E4.5	embryo2	1108	227.925	1.16342
E4.5	embryo2	4707	3161.44	0.499098
E4.5	embryo2	4713	2235.25	1.14464
E4.5	embryo2	826	167	0.510814
E4.5	embryo2	352	63.4863	0.537402
E4.5	embryo2	436	81.9255	0.58092
E4.5	embryo2	1937	501.106	0.904454
E4.5	embryo2	1116	221.439	0.548781
E4.5	embryo2	2057	581.878	0.839162
E4.5	embryo2	2572	1180.13	0.313737
E4.5	embryo2	3657	2113.2	0.24479
E4.5	embryo2	1907	409.706	0.808471
E4.5	embryo2	4932	2570.66	0.332593
E4.5	embryo2	4970	1499.73	0.466593
E4.5	embryo2	4824	1595.72	0.961812
E4.5	embryo2	1003	203.184	0.681039
E4.5	embryo2	4145	1867.41	0.291888
E4.5	embryo2	1604	303.678	0.416023
E4.5	embryo2	3959	845.847	0.39182
E4.5	embryo2	2617	450.243	0.939579
E4.5	embryo2	2487	442.624	0.452277
E4.5	embryo2	3259	765.973	0.585579
E4.5	embryo2	2267	837.62	0.544831
E4.5	embryo2	3454	2044.07	0.659995
E4.5	embryo2	2112	1061.31	0.58226
E4.5	embryo2	2116	672.184	0.216864
E4.5	embryo2	1996	476.855	0.265991
E4.5	embryo2	356	53.4902	0.403812
E4.5	embryo2	2116	413.957	0.356692
E4.5	embryo2	3914	1722.18	0.725369
E4.5	embryo2	1360	247.055	0.3828
E4.5	embryo2	4308	1181.02	0.322483
E4.5	embryo2	399	61.2	0.501602
E4.5	embryo2	548	96.8235	0.408748
E4.5	embryo2	3493	1017.8	0.713569
E4.5	embryo2	1447	426.471	0.954841
E4.5	embryo2	4340	1435.84	1.13699
E4.5	embryo2	390	57.0824	0.598791
E4.5	embryo2	4162	1654.51	0.251489
E4.5	embryo2	1537	234.31	0.416944
E4.5	embryo2	974	151.192	0.772631
E4.5	embryo2	2304	402.976	0.753627
E4.5	embryo2	1312	413.086	0.294142
E4.5	embryo2	3551	1080.34	0.49439
E4.5	embryo2	3376	989.122	0.680719
E4.5	embryo2	2174	602.733	1.44633
E4.5	embryo2	2241	500.118	1.47219
E4.5	embryo2	4944	1453.75	1.23459
E4.5	embryo2	488	68.9569	0.38353
E4.5	embryo2	2064	372.447	0.640681
E4.5	embryo2	3704	756.608	0.62137
E4.5	embryo2	3023	1218.8	0.253995
E4.5	embryo2	2338	932.855	0.257241
E4.5	embryo2	3299	1138.45	0.264426
E4.5	embryo2	2049	654.129	0.281626
E4.5	embryo2	1233	221.11	0.496178
E4.5	embryo2	2718	579.451	0.433812
E4.5	embryo2	1085	325.384	0.509816
E4.5	embryo2	482	82.4745	0.590176
E4.5	embryo2	771	224.8	0.582025
E4.5	embryo2	3818	1025.93	0.554934
E4.5	embryo2	4407	1628.4	0.946569
E4.5	embryo2	2261	566.412	0.636743
E4.5	embryo2	3176	1094.38	0.336219
E4.5	embryo2	1756	529.612	0.348483
E4.5	embryo2	2265	653.6	0.355053
E4.5	embryo2	2659	770.824	0.364469
E4.5	embryo2	4511	881.561	0.416125
E4.5	embryo2	2174	501.357	0.387779
E4.5	embryo2	4141	1681.09	0.695111
E4.5	embryo2	1965	360.537	0.442259
E4.5	embryo2	2855	460.455	0.860581
E4.5	embryo2	469	58.2039	0.661905
E4.5	embryo2	4168	2034.74	0.363151
E4.5	embryo2	3211	617.282	0.870908
E4.5	embryo2	407	49.051	0.541094
E4.5	embryo2	2785	604.086	0.35328
E4.5	embryo2	2948	636.992	0.357981
E4.5	embryo2	1994	475.529	0.444054
E4.5	embryo2	2478	1091.03	0.663494
E4.5	embryo2	2657	726.494	0.424629
E4.5	embryo2	2670	1143.99	0.641625
E4.5	embryo2	780	124.392	0.54628
E4.5	embryo2	3520	748.537	0.454141
E4.5	embryo2	3926	1253.89	0.439178
E4.5	embryo2	324	34.6275	0.40453
E4.5	embryo2	523	65.9882	0.408391
E4.5	embryo2	1745	225.843	0.39486
E4.5	embryo2	508	63.2078	0.484924
E4.5	embryo2	1194	149.008	0.432982
E4.5	embryo2	390	48.4667	0.510721
E4.5	embryo2	1303	178.384	0.386651
E4.5	embryo2	1544	229.71	0.39675
E4.5	embryo2	1592	239.886	0.428961
E4.5	embryo2	906	128.643	0.364102
E4.5	embryo2	1737	233.702	0.522737
E4.5	embryo2	396	52.7373	0.509816
E4.5	embryo2	443	53.6196	0.469539
E4.5	embryo2	2445	290.012	0.823117
E4.5	embryo2	905	133.408	0.687028
E4.5	embryo2	1897	283.212	0.855177
E4.5	embryo2	318	36.5922	1.12978
E4.5	embryo2	346	38.6549	1.21741
E4.5	embryo2	4590	1009.62	0.938334
E4.5	embryo2	337	39.0157	0.696351
E4.5	embryo2	2098	465.075	0.889008
E4.5	embryo2	2481	668.365	0.812307
E4.5	embryo2	1709	264.349	0.490676
E4.5	embryo2	1820	265.165	0.519041
E4.5	embryo2	1112	134.267	0.848881
E4.5	embryo2	2209	278.678	0.885637
E4.5	embryo2	3525	451.843	0.377747
E4.5	embryo2	660	77.3255	0.800284
E4.5	embryo2	398	44.298	0.390935
E4.5	embryo2	395	45.4863	0.632123
E4.5	embryo2	4599	1763.53	0.341124
E4.5	embryo2	564	67.6314	0.37342
E4.5	embryo2	322	37.0784	0.432364
E4.5	embryo2	1533	173.576	0.536442
E4.5	embryo2	877	96.9177	0.393299
E4.5	embryo2	403	48.4549	0.404338
E4.5	embryo2	1975	247.325	0.425636
E4.5	embryo2	2801	426.329	0.404658
E4.5	embryo2	3372	654.18	0.43533
E4.5	embryo2	1352	292.412	0.473359
E4.5	embryo2	2946	1049.92	0.565361
E4.5	embryo2	2112	253.486	0.393942
E4.5	embryo2	483	46.3216	0.466983
E4.5	embryo2	2295	269.867	0.423216
E4.5	embryo2	562	69.3726	0.399322
E4.5	embryo2	824	71.9882	0.905812
E4.5	embryo2	4876	620.604	0.830835
E4.5	embryo2	4338	615	0.932887
E4.5	embryo2	543	47.3137	0.660754
E4.5	embryo2	759	79.451	1.09615
E4.5	embryo2	4642	866.078	1.12167
E4.5	embryo2	667	61.1294	0.60816
E4.5	embryo2	4581	870.529	0.406478
E4.5	embryo2	2283	269.314	0.439985
E4.5	embryo2	455	39.7294	0.671997
E4.5	embryo2	2134	294.412	0.533866
E4.5	embryo2	476	41.4118	0.685606
E4.5	embryo2	567	49.1843	1.30952
E4.5	embryo2	2791	451.514	0.511638
E4.5	embryo2	1389	148.298	1.28718
E4.5	embryo2	483	45.2314	1.30952
E4.5	embryo2	2402	495.906	0.460397
E4.5	embryo2	905	90.3412	1.3059
E4.5	embryo2	2554	543.522	0.477114
E4.5	embryo2	1017	110.369	1.04321
E4.5	embryo2	446	37.5843	0.713272
E4.5	embryo2	697	61.4549	1.08098
E4.5	embryo2	795	73.5255	0.441837
E4.5	embryo2	4844	841.475	0.563064
E4.5	embryo2	889	104.749	0.786942
E4.5	embryo2	3803	909.796	0.572169
E4.5	embryo2	4321	557.067	0.725847
E4.5	embryo2	3615	889.318	0.531935
E4.5	embryo2	3155	446.396	0.391914
E4.5	embryo2	322	29.7255	0.572032
E4.5	embryo2	675	62.8431	0.453541
E4.5	embryo2	2630	160.627	0.697363
E4.5	embryo2	450	19.6431	0.9998
E4.5	embryo2	436	19.9725	0.938543
E4.5	embryo2	788	37.9922	1.04955
E4.5	embryo2	1211	55.8314	1.06848
E4.5	embryo2	669	32.3294	0.799127
E4.5	embryo2	360	14.9961	0.958159
E4.5	embryo2	4826	402	0.58886
E4.5	embryo2	543	34.2706	0.713583
E4.5	embryo2	3020	228.008	0.70118
E4.5	embryo2	547	36.302	0.637356
E4.5	embryo2	983	73.5569	0.682625
E4.5	embryo2	3609	328.157	2.23533
E4.5	embryo2	3218	293.616	2.03079
E4.5	embryo2	1561	100.604	0.590005
E4.5	embryo2	1557	118.925	0.542373
E4.5	embryo2	792	42.2863	0.733748
E4.5	embryo2	1294	82.8039	0.629695
E4.5	embryo2	416	18.7137	0.796312
E4.5	embryo2	438	21.7137	0.76937
E4.5	embryo2	417	20.2314	0.775344
E4.5	embryo2	524	23.7843	0.80066
E4.5	embryo2	3267	358.231	0.694129
E4.5	embryo2	4252	583.184	0.50694
E4.5	embryo2	1537	95.6667	0.755237
E4.5	embryo2	5032	504.016	0.585042
E4.5	embryo2	429	19.3255	0.878247
E4.5	embryo2	1441	65.4392	0.825073
E4.5	embryo3	340	31.5647	1.13654
E4.5	embryo3	573	52.9059	1.17382
E4.5	embryo3	1740	183.851	1.23139
E4.5	embryo3	3685	628.427	0.452047
E4.5	embryo3	2359	988.545	0.806291
E4.5	embryo3	3118	1292.2	0.971646
E4.5	embryo3	3277	385.784	0.929789
E4.5	embryo3	4599	913.631	0.337992
E4.5	embryo3	1021	94.9843	0.728294
E4.5	embryo3	4336	1338.07	0.346314
E4.5	embryo3	3388	592.114	0.535218
E4.5	embryo3	4549	1811.1	0.452973
E4.5	embryo3	3546	707.224	0.386111
E4.5	embryo3	1780	354.827	0.375593
E4.5	embryo3	4906	2520.95	0.314649
E4.5	embryo3	1266	127.239	0.632312
E4.5	embryo3	542	55.3255	0.510916
E4.5	embryo3	4073	940.867	0.906832
E4.5	embryo3	2251	625.616	0.948155
E4.5	embryo3	543	73.9373	0.45741
E4.5	embryo3	2449	409.384	0.457042
E4.5	embryo3	694	84.2275	0.667474
E4.5	embryo3	3856	672.051	0.405245
E4.5	embryo3	4755	2001.99	0.353493
E4.5	embryo3	3294	1197.03	0.566431
E4.5	embryo3	4007	1107.09	0.751959
E4.5	embryo3	4540	1606.34	0.451799
E4.5	embryo3	2120	322.776	0.571998
E4.5	embryo3	4144	1788.61	1.39262
E4.5	embryo3	2969	676.537	0.486596
E4.5	embryo3	4429	2044.64	0.535765
E4.5	embryo3	657	98.5098	1.2289
E4.5	embryo3	3966	684.682	0.968556
E4.5	embryo3	4576	2411.12	0.31876
E4.5	embryo3	3260	671.804	0.501792
E4.5	embryo3	3418	874.106	0.586612
E4.5	embryo3	4147	1271.53	1.4757
E4.5	embryo3	4064	1039.33	0.280744
E4.5	embryo3	2329	434.678	0.519077
E4.5	embryo3	2856	712.898	0.479391
E4.5	embryo3	4526	1165.62	0.370525
E4.5	embryo3	3563	1672.24	1.15376
E4.5	embryo3	1995	333.71	0.538028
E4.5	embryo3	3469	1816.29	1.41871
E4.5	embryo3	1979	692.165	0.407015
E4.5	embryo3	1744	607.012	0.35944
E4.5	embryo3	1096	189.392	0.329392
E4.5	embryo3	602	103.576	0.335454
E4.5	embryo3	2520	818.953	0.375903
E4.5	embryo3	1213	216.184	0.687939
E4.5	embryo3	2703	856.106	0.382205
E4.5	embryo3	3966	1588.02	0.319265
E4.5	embryo3	4653	1632.47	1.33261
E4.5	embryo3	1101	193.133	0.623363
E4.5	embryo3	1165	193.753	0.678042
E4.5	embryo3	4691	1711.14	0.473475
E4.5	embryo3	2280	809.855	0.516423
E4.5	embryo3	1935	708.153	0.427497
E4.5	embryo3	4403	1544.43	0.508801
E4.5	embryo3	3195	972.824	0.36707
E4.5	embryo3	4562	1972.42	0.271689
E4.5	embryo3	3960	1845.2	0.244314
E4.5	embryo3	3574	951.341	0.662627
E4.5	embryo3	4266	1777.11	0.266108
E4.5	embryo3	4228	1167.07	0.366293
E4.5	embryo3	3082	1081.9	0.45124
E4.5	embryo3	2704	766.812	0.306131
E4.5	embryo3	4307	1678.92	0.408624
E4.5	embryo3	1186	337.886	0.316709
E4.5	embryo3	3228	1180.72	0.553117
E4.5	embryo3	756	162.651	0.32221
E4.5	embryo3	1247	264.525	0.313102
E4.5	embryo3	2908	904.726	0.615063
E4.5	embryo3	3340	1337.8	0.874259
E4.5	embryo3	3493	1077.25	0.532994
E4.5	embryo3	2962	1619.84	0.736416
E4.5	embryo3	2539	573.314	0.347071
E4.5	embryo3	1054	289.925	0.367045
E4.5	embryo3	3494	1201.38	0.690048
E4.5	embryo3	4023	1440.83	1.80881
E4.5	embryo3	576	105.369	0.777141
E4.5	embryo3	4141	1417.82	0.51041
E4.5	embryo3	4323	1352.19	0.408442
E4.5	embryo3	3567	1357.73	0.974626
E4.5	embryo3	655	215.388	0.369747
E4.5	embryo3	819	180.545	0.501835
E4.5	embryo3	4142	1406.25	0.481008
E4.5	embryo3	4252	1345.95	0.517534
E4.5	embryo3	3248	1421.53	0.606903
E4.5	embryo3	4052	1737.4	0.354058
E4.5	embryo3	4670	2106.07	0.333692
E4.5	embryo3	3225	1476.29	0.399528
E4.5	embryo3	3704	1613.24	0.302458
E4.5	embryo3	4198	1930.02	0.246217
E4.5	embryo3	1318	270.133	0.488415
E4.5	embryo3	580	113.494	0.517467
E4.5	embryo3	2750	697.416	0.393183
E4.5	embryo3	946	210.698	0.365247
E4.5	embryo3	3223	1903.73	0.372492
E4.5	embryo3	2600	1474.85	0.450941
E4.5	embryo3	4141	1613.38	0.344707
E4.5	embryo3	3716	1179.02	0.350257
E4.5	embryo3	837	161.953	0.434791
E4.5	embryo3	3447	1422.34	0.47015
E4.5	embryo3	4560	1263.6	0.720504
E4.5	embryo3	573	109.345	0.493491
E4.5	embryo3	3049	915.208	0.423502
E4.5	embryo3	1327	306.498	0.4406
E4.5	embryo3	382	64.0431	0.860205
E4.5	embryo3	3667	1281.62	0.457228
E4.5	embryo3	485	81.3804	0.756361
E4.5	embryo3	4261	1128.53	1.06104
E4.5	embryo3	3769	1065.04	0.492483
E4.5	embryo3	1943	619.224	1.15468
E4.5	embryo3	2105	455.675	1.04175
E4.5	embryo3	996	184.396	2.06857
E4.5	embryo3	2668	775.431	1.21717
E4.5	embryo3	2382	640.341	0.325856
E4.5	embryo3	609	125.741	0.334207
E4.5	embryo3	3317	1451.41	0.390288
E4.5	embryo3	515	97.502	0.62036
E4.5	embryo3	588	116.686	0.773618
E4.5	embryo3	1498	298.22	0.951135
E4.5	embryo3	597	107.839	0.387796
E4.5	embryo3	1028	199.737	0.895353
E4.5	embryo3	613	112.235	0.85856
E4.5	embryo3	627	105.031	0.366501
E4.5	embryo3	3977	1607.1	0.373167
E4.5	embryo3	3821	920.98	0.42393
E4.5	embryo3	3655	1253.67	0.437861
E4.5	embryo3	4636	2448.45	0.741837
E4.5	embryo3	4381	1235.15	0.279983
E4.5	embryo3	1483	442.447	0.469368
E4.5	embryo3	4071	1599.6	0.207081
E4.5	embryo3	1252	546.529	0.546529
E4.5	embryo3	1067	446.243	0.502241
E4.5	embryo3	2230	606.647	0.405049
E4.5	embryo3	4636	2250.14	0.299797
E4.5	embryo3	2884	1336.42	0.371028
E4.5	embryo3	1503	474.439	0.295846
E4.5	embryo3	1628	564.51	0.321528
E4.5	embryo3	1219	332.6	0.428024
E4.5	embryo3	4120	1810.54	0.410933
E4.5	embryo3	3482	1034.7	0.307389
E4.5	embryo3	3005	809.788	0.473045
E4.5	embryo3	4886	1961.74	0.404359
E4.5	embryo3	3770	889.188	1.19922
E4.5	embryo3	2741	612.349	0.3843
E4.5	embryo3	4039	1232.98	0.421766
E4.5	embryo3	3793	889.298	1.16839
E4.5	embryo3	2364	763.639	0.338277
E4.5	embryo3	2131	540.016	0.416081
E4.5	embryo3	355	57.5137	1.33799
E4.5	embryo3	789	128.906	0.294606
E4.5	embryo3	724	120.808	1.48179
E4.5	embryo3	778	133.106	2.3209
E4.5	embryo3	713	116.969	1.95068
E4.5	embryo3	733	126.933	0.501359
E4.5	embryo3	860	138.106	0.669023
E4.5	embryo3	509	83.9882	0.754541
E4.5	embryo3	414	75.8588	1.0717
E4.5	embryo3	1649	316.184	0.820618
E4.5	embryo3	3138	1384.67	0.383778
E4.5	embryo3	499	82.902	0.529044
E4.5	embryo3	2897	955.647	0.293545
E4.5	embryo3	1249	228.098	0.529734
E4.5	embryo3	2071	837.267	0.258924
E4.5	embryo3	1263	231.435	0.442321
E4.5	embryo3	543	87.6902	1.02021
E4.5	embryo3	2701	486.031	0.614501
E4.5	embryo3	3939	1435.68	0.444815
E4.5	embryo3	1920	340.8	0.348707
E4.5	embryo3	3074	640.976	0.303116
E4.5	embryo3	2242	411.992	0.35588
E4.5	embryo3	442	74.1647	0.602157
E4.5	embryo3	2935	969.616	0.222219
E4.5	embryo3	3354	1129.05	0.253191
E4.5	embryo3	3974	1101.38	0.270008
E4.5	embryo3	4398	1621.84	0.270726
E4.5	embryo3	3427	919.976	0.315933
E4.5	embryo3	962	179.349	0.412122
E4.5	embryo3	430	52.6549	0.493036
E4.5	embryo3	4012	912.29	0.443134
E4.5	embryo3	3547	1069.74	0.406499
E4.5	embryo3	3697	1172	0.450964
E4.5	embryo3	2859	522.976	0.473129
E4.5	embryo3	3240	864.176	0.383064
E4.5	embryo3	4023	692.243	0.704994
E4.5	embryo3	1377	193.663	0.610886
E4.5	embryo3	435	60.8784	0.479258
E4.5	embryo3	507	64.3804	0.465615
E4.5	embryo3	812	111.588	0.97178
E4.5	embryo3	1222	156.616	0.543456
E4.5	embryo3	397	48.1726	0.598828
E4.5	embryo3	4846	896.682	1.13121
E4.5	embryo3	2859	456.526	1.33726
E4.5	embryo3	781	101.718	0.415915
E4.5	embryo3	4219	759.953	0.856147
E4.5	embryo3	638	87.1412	0.602853
E4.5	embryo3	3255	1075.81	0.426363
E4.5	embryo3	1147	152.667	0.387156
E4.5	embryo3	4124	978.984	0.822661
E4.5	embryo3	2606	448.294	0.446835
E4.5	embryo3	3355	951.588	0.317088
E4.5	embryo3	378	50.9882	0.538994
E4.5	embryo3	418	51.7529	0.566492
E4.5	embryo3	1155	178.706	0.600856
E4.5	embryo3	3674	788.545	0.742544
E4.5	embryo3	2148	322.129	0.578893
E4.5	embryo3	720	120.255	2.66476
E4.5	embryo3	4984	1057.45	2.15391
E4.5	embryo3	4227	962.11	0.376199
E4.5	embryo3	2283	279.502	0.411039
E4.5	embryo3	768	88.7922	0.552601
E4.5	embryo3	705	104.6	0.403404
E4.5	embryo3	3597	989.549	0.248305
E4.5	embryo3	2503	406.686	0.512492
E4.5	embryo3	3232	492.816	0.385365
E4.5	embryo3	2024	358.98	0.349487
E4.5	embryo3	1361	122.847	0.625678
E4.5	embryo3	1177	111.847	0.540234
E4.5	embryo3	1141	106.702	0.542468
E4.5	embryo3	633	52.7098	0.76661
E4.5	embryo3	3482	619.431	0.422931
E4.5	embryo3	3713	954.722	0.710956
E4.5	embryo3	484	41.7333	0.813381
E4.5	embryo3	343	30.0667	0.909352
E4.5	embryo3	677	60.2549	0.87081
E4.5	embryo3	526	44.949	0.834758
E4.5	embryo3	3620	637.992	0.792462
E4.5	embryo3	1830	210.055	0.451124
E4.5	embryo3	1529	309.247	0.406046
E4.5	embryo3	525	44.8941	0.812369
E4.5	embryo3	483	41.0706	0.721474
E4.5	embryo3	3177	661.573	0.401112
E4.5	embryo3	337	29.3333	0.782888
E4.5	embryo3	335	28.5333	0.669049
E4.5	embryo3	445	42.2078	0.540741
E4.5	embryo3	678	56.9137	0.616551
E4.5	embryo3	544	45.2588	0.566329
E4.5	embryo3	1591	172.957	0.804644
E4.5	embryo3	3978	631.808	0.522075
E4.5	embryo3	1247	136.984	0.960293
E4.5	embryo3	1735	195.447	0.685929
E4.5	embryo3	400	33.4	0.692732
E4.5	embryo3	1160	142.38	0.555926
E4.5	embryo3	566	46.9726	0.728001
E4.5	embryo3	1910	248.675	0.693433
E4.5	embryo3	1396	160.765	0.571875
E4.5	embryo3	2483	353.573	0.671865
E4.5	embryo3	830	69.3294	0.565643
E4.5	embryo3	1579	161.192	0.609089
E4.5	embryo3	1727	214.035	0.574507
E4.5	embryo3	463	52.5608	0.604641
E4.5	embryo3	4365	956.863	0.465037
E4.5	embryo3	2807	350.714	0.573889
E4.5	embryo3	1767	202.62	0.594875
E4.5	embryo3	3626	427.153	0.593405
E4.5	embryo3	1255	141.698	0.61329
E4.5	embryo3	2914	315.133	0.492142
E4.5	embryo3	4436	1083.55	0.286872
E4.5	embryo3	4909	799.894	0.526599
E4.5	embryo3	4026	1061.48	0.45034
E4.5	embryo3	4492	742.765	0.372345
E4.5	embryo3	1095	51.3373	1.12169
E4.5	embryo3	352	16.8078	1.12552
E4.5	embryo3	3130	312.412	0.654692
E4.5	embryo3	1492	108.071	0.764787
E4.5	embryo3	712	46.9294	0.734019
E4.5	embryo3	413	18.7608	0.976589
E4.5	embryo3	795	53.9804	0.909553
E4.5	embryo3	4858	656.702	0.439773
E4.5	embryo3	3584	312.098	0.631777
E4.5	embryo3	370	22.3804	0.891537
E4.5	embryo3	638	31.949	0.946606
E4.5	embryo3	446	25.3333	0.819195
E4.5	embryo3	453	23.2627	0.862441
E4.5	embryo3	4600	797.2	0.442293
E4.5	embryo3	4029	362.561	0.601127
E4.5	embryo3	388	25.1176	0.767525
E4.5	embryo3	403	21.102	0.776807
E4.5	embryo3	370	18.2118	0.913006
E4.5	embryo3	2698	159.153	0.778731
E4.5	embryo4	603	30.7647	0.823454
E4.5	embryo4	901	46.0078	0.802932
E4.5	embryo4	427	21.2078	0.819527
E4.5	embryo4	3408	479.216	0.360491
E4.5	embryo4	2532	399.576	0.328426
E4.5	embryo4	3920	261.627	0.702391
E4.5	embryo4	2097	110.725	0.817142
E4.5	embryo4	496	25.1765	0.887227
E4.5	embryo4	451	26.5333	0.762046
E4.5	embryo4	4104	1105.91	0.310715
E4.5	embryo4	1018	61.2	0.675638
E4.5	embryo4	3922	1233.07	0.290032
E4.5	embryo4	1220	80.6118	0.678342
E4.5	embryo4	536	28.5569	0.755836
E4.5	embryo4	2904	180.58	0.796386
E4.5	embryo4	735	36.5529	0.923506
E4.5	embryo4	3214	1206.89	0.272425
E4.5	embryo4	2852	888.412	0.26084
E4.5	embryo4	4350	349.259	0.577537
E4.5	embryo4	4415	310.322	0.66724
E4.5	embryo4	829	42.1608	0.808483
E4.5	embryo4	349	15.851	0.929243
E4.5	embryo4	327	14.7216	0.981353
E4.5	embryo4	1026	47.949	0.862027
E4.5	embryo4	431	18.2588	1.03007
E4.5	embryo4	4802	1497.12	0.22287
E4.5	embryo4	379	48.8745	0.302656
E4.5	embryo4	1966	445.341	0.342544
E4.5	embryo4	3592	722.859	0.341498
E4.5	embryo4	655	84.2	0.317265
E4.5	embryo4	4706	1288.07	0.273702
E4.5	embryo4	4402	928.086	0.291724
E4.5	embryo4	4386	1832.36	0.511097
E4.5	embryo4	3646	1032.88	0.192768
E4.5	embryo4	4125	1296.35	0.565021
E4.5	embryo4	642	88.0275	0.328596
E4.5	embryo4	3278	563.008	0.307341
E4.5	embryo4	1428	226.945	0.30924
E4.5	embryo4	819	131.698	0.311824
E4.5	embryo4	320	43.0196	0.369371
E4.5	embryo4	3826	915.267	0.232535
E4.5	embryo4	1102	173.082	0.310042
E4.5	embryo4	1425	209.635	0.344052
E4.5	embryo4	766	119.8	0.354971
E4.5	embryo4	1930	358.537	0.274536
E4.5	embryo4	437	61.8078	0.397691
E4.5	embryo4	633	97.7647	0.355074
E4.5	embryo4	1096	181.396	0.328433
E4.5	embryo4	663	107.09	0.428153
E4.5	embryo4	5030	898.894	0.503049
E4.5	embryo4	810	136.173	0.423454
E4.5	embryo4	4763	887.878	0.335375
E4.5	embryo4	1726	301.392	1.13804
E4.5	embryo4	2257	368.847	1.15305
E4.5	embryo4	4696	1675.55	0.233129
E4.5	embryo4	3656	706.761	0.28853
E4.5	embryo4	2526	1002.35	0.26583
E4.5	embryo4	2097	845.929	0.24746
E4.5	embryo4	724	92.8157	0.34291
E4.5	embryo4	2687	525.133	0.43534
E4.5	embryo4	493	68.502	0.292191
E4.5	embryo4	3443	965.086	0.393186
E4.5	embryo4	1162	200.224	0.272636
E4.5	embryo4	1550	417.788	0.24908
E4.5	embryo4	1750	261.231	0.280361
E4.5	embryo4	2757	614.718	0.231294
E4.5	embryo4	2513	671.573	0.239018
E4.5	embryo4	3489	1326.29	0.43571
E4.5	embryo4	2273	419.2	0.262835
E4.5	embryo4	468	69.8275	0.299899
E4.5	embryo4	4195	1207.98	0.249518
E4.5	embryo4	4784	1109.81	0.27467
E4.5	embryo4	349	44.2471	0.404502
E4.5	embryo4	619	83.0157	0.421371
E4.5	embryo4	3481	869.98	0.269666
E4.5	embryo4	4738	1722.09	0.305159
E4.5	embryo4	1504	259.455	0.284639
E4.5	embryo4	2564	603.518	0.25942
E4.5	embryo4	3551	1428.86	0.234231
E4.5	embryo4	3205	659.612	0.25655
E4.5	embryo4	2368	430.953	0.292066
E4.5	embryo4	2423	519.098	0.44433
E4.5	embryo4	4885	1156.22	0.504845
E4.5	embryo4	5027	1024.95	0.309317
E4.5	embryo4	4009	986.271	0.726337
E4.5	embryo4	464	64.0824	0.328744
E4.5	embryo4	512	74.0157	0.363251
E4.5	embryo4	402	57.1294	0.35173
E4.5	embryo4	383	54.1843	0.349425
E4.5	embryo4	4162	994.259	0.741914
E4.5	embryo4	3386	834.58	1.25091
E4.5	embryo4	2055	415	1.46575
E4.5	embryo4	4222	1420.38	1.35765
E4.5	embryo4	2804	461.78	0.498633
E4.5	embryo4	1348	205.31	0.59304
E4.5	embryo4	4204	700.059	0.784769
E4.5	embryo4	2814	833.984	0.261537
E4.5	embryo4	3291	876.471	0.268957
E4.5	embryo4	3678	1516.12	0.396393
E4.5	embryo4	1051	190.29	0.25035
E4.5	embryo4	3689	1066.16	0.249029
E4.5	embryo4	1844	752.839	0.505246
E4.5	embryo4	1697	860.427	0.505166
E4.5	embryo4	3507	1332.02	0.241956
E4.5	embryo4	2668	682.553	0.41285
E4.5	embryo4	2498	693.106	0.321983
E4.5	embryo4	1392	420.98	0.218351
E4.5	embryo4	1893	666.145	0.419352
E4.5	embryo4	1928	623.804	0.203432
E4.5	embryo4	1643	567.961	0.3795
E4.5	embryo4	1682	321.71	0.345166
E4.5	embryo4	710	214.714	0.266949
E4.5	embryo4	2267	648.122	0.245827
E4.5	embryo4	3167	982.318	0.246604
E4.5	embryo4	2357	816.678	0.253269
E4.5	embryo4	1128	444.839	0.25964
E4.5	embryo4	1507	514.357	0.275997
E4.5	embryo4	454	83.0353	0.266742
E4.5	embryo4	3839	1606.46	0.25259
E4.5	embryo4	533	112.71	0.223096
E4.5	embryo4	4347	1529.76	0.322536
E4.5	embryo4	1841	367.106	0.28945
E4.5	embryo4	1049	311.937	0.269084
E4.5	embryo4	2039	626.906	0.227272
E4.5	embryo4	3092	1332.28	0.555167
E4.5	embryo4	541	92.0431	0.514507
E4.5	embryo4	3895	1568.25	0.69054
E4.5	embryo4	1550	353.816	0.288796
E4.5	embryo4	485	82.1373	0.569492
E4.5	embryo4	2243	449.776	0.598711
E4.5	embryo4	1474	299.322	0.290382
E4.5	embryo4	486	98.2392	0.643088
E4.5	embryo4	547	94.9176	0.532639
E4.5	embryo4	3935	1430.07	0.538672
E4.5	embryo4	2591	701.71	0.574071
E4.5	embryo4	607	108.333	0.846009
E4.5	embryo4	1865	568.573	0.527589
E4.5	embryo4	1742	539.376	0.443351
E4.5	embryo4	3393	1098.05	0.906526
E4.5	embryo4	2189	850.396	1.12027
E4.5	embryo4	429	76.1294	0.43167
E4.5	embryo4	1796	468.224	0.289254
E4.5	embryo4	1347	456.831	0.239982
E4.5	embryo4	2148	656.196	0.245551
E4.5	embryo4	836	302.537	0.222277
E4.5	embryo4	2412	699.094	0.398813
E4.5	embryo4	2448	874.718	0.469512
E4.5	embryo4	1443	400.722	0.448172
E4.5	embryo4	2950	1380.89	0.429266
E4.5	embryo4	3409	1586.11	0.326382
E4.5	embryo4	2390	770.937	0.372879
E4.5	embryo4	3141	1608.98	0.409214
E4.5	embryo4	3408	1365.71	0.241397
E4.5	embryo4	2146	894.392	0.22565
E4.5	embryo4	1594	703.235	0.206195
E4.5	embryo4	333	62.3843	0.26955
E4.5	embryo4	698	129.533	0.275378
E4.5	embryo4	3329	1493.72	0.184049
E4.5	embryo4	2347	539.631	0.366001
E4.5	embryo4	1208	540.678	0.309125
E4.5	embryo4	1964	927.526	0.276333
E4.5	embryo4	2676	1028.54	0.366258
E4.5	embryo4	533	107.133	0.25755
E4.5	embryo4	2844	1297.97	0.213752
E4.5	embryo4	639	138.831	0.261228
E4.5	embryo4	3346	1829.8	0.196152
E4.5	embryo4	2851	951.247	0.266268
E4.5	embryo4	2066	1060.76	0.754132
E4.5	embryo4	3432	985.157	0.938905
E4.5	embryo4	1653	808.769	0.851025
E4.5	embryo4	336	63.2549	0.665592
E4.5	embryo4	1929	405.741	0.543803
E4.5	embryo4	1120	331.761	0.339058
E4.5	embryo4	613	179.851	2.00877
E4.5	embryo4	1399	332.518	0.864834
E4.5	embryo4	2606	865.541	0.222914
E4.5	embryo4	3372	780.812	0.627321
E4.5	embryo4	774	150.298	1.8697
E4.5	embryo4	671	126.306	2.3288
E4.5	embryo4	2156	534.502	0.627016
E4.5	embryo4	1317	268.808	1.79678
E4.5	embryo4	2957	745.129	0.925103
E4.5	embryo4	2171	639.271	0.591305
E4.5	embryo4	673	126.965	0.701507
E4.5	embryo4	1205	330.714	0.982664
E4.5	embryo4	1619	768.926	1.52153
E4.5	embryo4	1143	367.788	0.489156
E4.5	embryo4	404	77.6824	1.4134
E4.5	embryo4	1273	502.89	1.49192
E4.5	embryo4	1783	596.157	0.513498
E4.5	embryo4	3677	960.878	0.975056
E4.5	embryo4	1058	200.984	0.588632
E4.5	embryo4	2491	633.482	1.12314
E4.5	embryo4	2871	907.427	0.89893
E4.5	embryo4	3759	1764.62	0.719752
E4.5	embryo4	1740	590.02	0.281652
E4.5	embryo4	762	211.078	0.29934
E4.5	embryo4	916	336.647	0.280645
E4.5	embryo4	1303	290.337	0.27981
E4.5	embryo4	1381	346.467	0.292612
E4.5	embryo4	3774	1019.85	0.368957
E4.5	embryo4	3638	1299.96	0.425835
E4.5	embryo4	3441	1318.71	0.312423
E4.5	embryo4	2992	745.416	0.309005
E4.5	embryo4	3379	1291.92	0.31739
E4.5	embryo4	2711	608.298	0.304856
E4.5	embryo4	3650	1165.94	0.233733
E4.5	embryo4	2457	1013.23	0.223134
E4.5	embryo4	3223	1428.87	0.237823
E4.5	embryo4	2359	935.737	0.270312
E4.5	embryo4	1565	433.078	0.233658
E4.5	embryo4	2008	499.565	0.23977
E4.5	embryo4	2927	957.831	0.258181
E4.5	embryo4	4439	1516.9	0.230584
E4.5	embryo4	747	119.78	0.331325
E4.5	embryo4	4288	1421.58	0.468098
E4.5	embryo4	1374	385.776	1.46746
E4.5	embryo4	4100	1397.88	0.659077
E4.5	embryo4	3149	919.122	0.446957
E4.5	embryo4	1000	183.329	1.51997
E4.5	embryo4	3382	808.89	0.550049
E4.5	embryo4	981	175.318	2.45692
E4.5	embryo4	896	161.745	2.22277
E4.5	embryo4	2197	815.573	0.490044
E4.5	embryo4	1280	217.447	2.19212
E4.5	embryo4	3744	871.769	1.19466
E4.5	embryo4	2129	402.486	1.88933
E4.5	embryo4	1330	479.49	0.394324
E4.5	embryo4	1757	463.157	0.382643
E4.5	embryo4	1980	404.91	2.6031
E4.5	embryo4	3257	785.098	1.4194
E4.5	embryo4	3116	910.157	0.999759
E4.5	embryo4	2657	643.357	1.00857
E4.5	embryo4	360	74.851	0.389375
E4.5	embryo4	2349	667.643	0.338539
E4.5	embryo4	3700	965.969	0.458501
E4.5	embryo4	2941	528.733	0.341504
E4.5	embryo4	3165	984.463	0.492013
E4.5	embryo4	3238	807.941	0.276161
E4.5	embryo4	4197	831.718	0.44061
E4.5	embryo4	914	136.757	0.329997
E4.5	embryo4	1355	176.271	0.348662
E4.5	embryo4	1504	356.604	0.339059
E4.5	embryo4	1843	421.749	0.355718
E4.5	embryo4	2359	339.078	0.389013
E4.5	embryo4	799	94.5961	0.351546
E4.5	embryo4	742	84.8706	0.363737
E4.5	embryo4	1519	297.227	0.262927
E4.5	embryo4	1396	248.22	0.275341
E4.5	embryo4	2897	443.447	0.394132
E4.5	embryo4	3018	507.129	0.274146
E4.5	embryo4	1843	243.365	0.633407
E4.5	embryo4	2860	563.282	0.388813
E4.5	embryo4	761	87.9686	0.662625
E4.5	embryo4	865	112.392	0.353105
E4.5	embryo4	584	70.2471	0.393011
E4.5	embryo4	745	133.957	0.409848
E4.5	embryo4	1886	236.133	0.535357
E4.5	embryo4	1314	382.996	0.210231
E4.5	embryo4	1820	510.365	0.226397
E4.5	embryo4	3112	623.11	0.321172
E4.5	embryo4	4110	777.153	0.476692
E4.5	embryo4	1025	136.322	0.69343
E4.5	embryo4	851	117.227	0.918777
E4.5	embryo4	4986	934.584	1.92389
E4.5	embryo4	1131	194.082	2.17929
E4.5	embryo4	2585	429.773	1.59585
E4.5	embryo4	3512	630.588	0.460647
E4.5	embryo4	535	57.9255	0.554059
E4.5	embryo4	914	118.008	1.75801
E4.5	embryo4	562	57.851	0.607104
E4.5	embryo4	666	84.6549	2.81447
E4.5	embryo4	2036	296.443	3.35396
E4.5	embryo4	1643	244.184	0.347022
E4.5	embryo4	378	39.851	0.625467
E4.5	embryo4	1563	196.784	3.52447
E4.5	embryo4	486	54.2824	2.5864
E4.5	embryo4	1453	178.439	2.03193
E4.5	embryo4	904	113.416	1.8637
E4.5	embryo4	1061	107.953	2.01431
E4.5	embryo4	520	65.698	2.07217
E4.5	embryo4	3992	658.569	1.23043
E4.5	embryo4	3155	852.471	0.400902
E4.5	embryo4	396	45.0588	2.38277
E4.5	embryo4	408	47.8824	1.82383
E4.5	embryo4	591	73.3255	2.37828
E4.5	embryo4	3805	672.984	1.51123
E4.5	embryo4	2565	391.075	0.67759
E4.5	embryo4	2325	389.745	3.7426
E4.5	embryo4	585	82.5137	3.52825
E4.5	embryo4	1822	369.537	2.37632
E4.5	embryo4	645	85.5137	0.98771
E4.5	embryo4	2823	318.4	0.357424
E4.5	embryo4	504	35.4118	0.492137
E4.5	embryo4	968	79.9647	0.47982
E4.5	embryo4	831	87.8667	0.57074
E4.5	embryo4	3067	359.612	0.464728
E4.5	embryo4	861	77.1451	0.698251
E4.5	embryo4	1274	137.388	0.712222
E4.5	embryo4	647	51.5843	0.810096
E4.5	embryo4	1029	93.4863	0.757079
E4.5	embryo4	511	42.0941	0.715111
E4.5	embryo4	403	35.0941	0.994525
E4.5	embryo4	1708	182.553	0.985758
E4.5	embryo4	1254	110.722	1.11511
E4.5	embryo4	453	40.6353	1.21984
E4.5	embryo4	415	33.5569	0.751665
E4.5	embryo4	366	32.6039	1.21097
E4.5	embryo4	686	56.1176	0.895318
E4.5	embryo4	535	44.549	0.73169
E4.5	embryo4	483	43.6039	1.13535
E4.5	embryo4	3976	558.435	0.342666
E4.5	embryo4	569	44.0118	0.703199
E4.5	embryo4	459	34.1726	1.14482
E4.5	embryo4	908	85.5294	0.521962
E4.5	embryo4	819	66.7882	0.69215
E4.5	embryo4	791	75.0118	0.553743
E4.5	embryo4	1088	95.3922	0.707091
E4.5	embryo4	913	72.6314	0.74942
E4.5	embryo4	1511	197.427	0.311934
E4.5	embryo4	470	41.7333	0.590491
E4.5	embryo4	519	42.7373	0.857038
E4.5	embryo4	674	56.0196	0.660553
E4.5	embryo4	616	48.0902	0.749898
E4.5	embryo4	1879	266.545	0.309435
E4.5	embryo4	1140	98.7294	0.741976
E4.5	embryo4	1698	146.98	0.689861
E4.5	embryo4	466	36.7294	0.775144
E4.5	embryo4	524	49.8471	0.632838
E4.5	embryo4	960	86.0667	0.744521
E4.5	embryo4	451	32.4706	0.974396
E4.5	embryo4	389	28.5882	0.887243
E4.5	embryo4	370	27.5412	0.804784
E4.5	embryo4	373	28.3765	0.758983
E4.5	embryo4	376	30.8118	0.692885
E4.5	embryo4	497	40.5569	1.14407
E4.5	embryo4	500	37.3647	0.599916
E4.5	embryo4	757	55.3882	1.22798
E4.5	embryo4	602	51.0824	0.883771
E4.5	embryo4	380	32.5098	0.841978
E4.5	embryo4	3063	332.204	0.399329
E4.5	embryo4	584	47.7843	1.10858
E4.5	embryo4	1250	102.608	0.507548
E4.5	embryo4	707	62.5373	0.801405
E4.5	embryo4	324	24.8863	1.0249
E4.5	embryo4	446	34.7843	0.906877
E4.5	embryo4	364	34.3216	0.619287
E4.5	embryo4	1052	98.9686	0.747791
E4.5	embryo4	386	30.9098	0.671911
E4.5	embryo4	1416	113.769	0.736686
E4.5	embryo4	831	80.949	0.682686
E4.5	embryo4	361	29.3922	0.856571
E4.5	embryo4	810	66.702	1.08931
E4.5	embryo4	1203	101.604	0.472886
E4.5	embryo4	3467	517.478	1.08121
E4.5	embryo4	489	41.9333	0.483681
E4.5	embryo4	591	46.0863	0.988768
E4.5	embryo4	1706	232.824	1.17339
E4.5	embryo4	362	28.7412	0.436076
E4.5	embryo4	620	48.7216	1.04153
E4.5	embryo4	479	40.8627	0.853359
E4.5	embryo4	406	31.549	0.932256
E4.5	embryo4	532	41.8196	1.75244
E4.5	embryo4	465	33.7569	0.701673
E4.5	embryo4	1046	116.973	0.490009
E4.5	embryo4	2237	211.533	0.519753
E4.5	embryo4	414	30.702	1.95389
E4.5	embryo4	411	39.6196	1.32159
E4.5	embryo4	2868	310.286	2.57136
E4.5	embryo4	808	88.0706	1.07107
E4.5	embryo4	383	30.5098	1.00103
E4.5	embryo4	414	30.2039	0.970657
E4.5	embryo4	787	83.5686	2.86701
E4.5	embryo4	630	48.7333	1.29138
E4.5	embryo4	636	51.9882	2.26937
E4.5	embryo4	574	49.1255	2.80386
E4.5	embryo4	752	64.2392	1.75691
E4.5	embryo4	461	35.9765	2.27316
E4.5	embryo4	618	52.6392	2.02935
E4.5	embryo4	356	28.4627	3.93717
E4.5	embryo4	375	31.6157	0.706028
E4.5	embryo4	847	71.3726	1.46703
E4.5	embryo4	1451	119.329	0.619672
E4.5	embryo4	327	27.5569	2.21631
E4.5	embryo4	645	48.651	0.807674
E4.5	embryo4	627	54.5294	2.66667
E4.5	embryo4	337	27.0039	1.25704
E4.5	embryo4	3439	423.455	0.54617
E4.5	embryo4	770	59.2157	2.18245
E4.5	embryo4	697	55.5843	1.14463
E4.5	embryo4	1209	98.6235	1.49354
E4.5	embryo4	357	26.698	1.82491
E4.5	embryo4	983	97.2196	0.790448
E4.5	embryo4	466	37.749	1.36173
E4.5	embryo4	634	54.3843	1.25324
E4.5	embryo4	444	32.8745	1.9703
E4.5	embryo4	814	70.102	0.990378
E4.5	embryo4	890	73.3059	2.42695
E4.5	embryo4	1079	105.094	0.843464
E4.5	embryo4	1310	113.839	1.2316
E4.5	embryo4	582	48.2627	0.990006
E4.5	embryo4	377	33.7647	2.35343
E4.5	embryo4	993	89.7922	0.743154
E4.5	embryo4	638	52.6157	2.44839
E4.5	embryo4	415	30.9608	1.93338
E4.5	embryo4	483	45.6471	1.15361
E4.5	embryo4	615	47.8353	0.563371
E4.5	embryo4	914	80.1098	0.924613
E4.5	embryo4	894	68.9686	0.605447
E4.5	embryo4	3095	323.494	1.33686
E4.5	embryo4	4780	486.373	1.27467
E4.5	embryo4	1656	175.835	1.02137
E4.5	embryo4	625	57.9333	1.01537
E4.5	embryo4	418	33.9216	0.886936
E4.5	embryo5	445	14.8784	1.73115
E4.5	embryo5	1824	68.8118	2.59235
E4.5	embryo5	817	32.0784	1.85575
E4.5	embryo5	494	20.6706	1.88731
E4.5	embryo5	1168	46.0745	1.91744
E4.5	embryo5	2408	95.6667	2.31949
E4.5	embryo5	741	27.8941	2.25053
E4.5	embryo5	326	11.1843	1.17672
E4.5	embryo5	1808	72.0941	2.26436
E4.5	embryo5	3888	292.412	2.12889
E4.5	embryo5	4995	521.808	0.603483
E4.5	embryo5	957	35.149	1.72487
E4.5	embryo5	521	18.9529	1.63873
E4.5	embryo5	343	14.298	1.54251
E4.5	embryo5	4675	641.376	0.714792
E4.5	embryo5	331	11.4667	1.48564
E4.5	embryo5	1384	47.2118	1.20475
E4.5	embryo5	334	11.5255	1.12827
E4.5	embryo5	919	33.2196	1.24047
E4.5	embryo5	322	11.0902	1.49505
E4.5	embryo5	890	30.4314	1.30309
E4.5	embryo5	1140	45.0706	1.06882
E4.5	embryo5	448	20.2627	0.869363
E4.5	embryo5	2349	529.498	0.977144
E4.5	embryo5	3610	1709.38	1.53805
E4.5	embryo5	3303	1521.37	1.73132
E4.5	embryo5	4836	1865.98	0.475756
E4.5	embryo5	646	112.639	0.391185
E4.5	embryo5	2642	506.714	0.343467
E4.5	embryo5	4041	1415.47	1.52034
E4.5	embryo5	3252	942.302	1.40412
E4.5	embryo5	2857	592.722	0.893287
E4.5	embryo5	4566	1647.13	0.326981
E4.5	embryo5	1859	389.133	0.914773
E4.5	embryo5	4755	1340.78	0.612574
E4.5	embryo5	1479	556.639	0.310723
E4.5	embryo5	2163	361.933	0.352833
E4.5	embryo5	2541	1059.8	0.375445
E4.5	embryo5	2138	593.298	0.289799
E4.5	embryo5	1950	811.427	0.261659
E4.5	embryo5	3347	761.427	0.568859
E4.5	embryo5	3659	1066.8	1.24814
E4.5	embryo5	2123	969.784	0.429143
E4.5	embryo5	4274	1326.35	0.3733
E4.5	embryo5	547	89.1255	0.340388
E4.5	embryo5	2354	1094.64	0.483716
E4.5	embryo5	1172	182.529	0.380965
E4.5	embryo5	3931	1775.15	0.789302
E4.5	embryo5	3916	1292.41	0.308832
E4.5	embryo5	3262	829.878	0.350063
E4.5	embryo5	414	64.6118	0.688031
E4.5	embryo5	1867	390.137	0.373081
E4.5	embryo5	3235	1139.24	0.678287
E4.5	embryo5	1897	381.427	0.351785
E4.5	embryo5	1829	394.482	0.561282
E4.5	embryo5	2652	658.133	1.2775
E4.5	embryo5	569	106.878	0.547589
E4.5	embryo5	1344	254.471	1.14534
E4.5	embryo5	3264	1393.24	1.22243
E4.5	embryo5	3481	1325.6	1.69671
E4.5	embryo5	1346	416.173	0.382091
E4.5	embryo5	3846	1182.48	1.81915
E4.5	embryo5	1795	376.714	0.909663
E4.5	embryo5	2858	1127.25	0.371586
E4.5	embryo5	2019	519.98	0.657287
E4.5	embryo5	4859	1254.5	1.16504
E4.5	embryo5	4076	1001.56	0.314718
E4.5	embryo5	3494	1521	0.313452
E4.5	embryo5	2656	637.776	0.951941
E4.5	embryo5	3457	1594.42	0.246214
E4.5	embryo5	608	112.29	0.271984
E4.5	embryo5	3829	1583.18	0.326466
E4.5	embryo5	1491	457.31	0.270602
E4.5	embryo5	1637	479.82	0.468526
E4.5	embryo5	4745	2169.22	0.493805
E4.5	embryo5	418	78.8627	0.26733
E4.5	embryo5	3907	1097.72	0.617554
E4.5	embryo5	3604	1273.74	0.290415
E4.5	embryo5	4068	955.726	0.277362
E4.5	embryo5	2148	613.796	0.647108
E4.5	embryo5	3476	1599.51	0.444647
E4.5	embryo5	3151	1358.26	0.414929
E4.5	embryo5	3714	1811.68	0.372543
E4.5	embryo5	1959	435.69	0.362517
E4.5	embryo5	2983	834.114	0.347646
E4.5	embryo5	4885	1534.14	1.52852
E4.5	embryo5	3413	1045.37	0.661258
E4.5	embryo5	2062	476.855	0.479087
E4.5	embryo5	2591	1131.85	1.57711
E4.5	embryo5	4730	1723.57	1.22601
E4.5	embryo5	2773	859.114	0.516944
E4.5	embryo5	2787	1228.27	0.859828
E4.5	embryo5	2649	981.278	0.287021
E4.5	embryo5	2175	585.906	0.48158
E4.5	embryo5	3061	921.227	0.337691
E4.5	embryo5	3229	790.341	1.14991
E4.5	embryo5	1653	568.157	0.83485
E4.5	embryo5	3985	1370.73	0.311065
E4.5	embryo5	882	186.494	1.49586
E4.5	embryo5	3919	1153.1	0.955935
E4.5	embryo5	2043	757.114	0.873653
E4.5	embryo5	4946	2307	0.385609
E4.5	embryo5	2751	834.776	1.64433
E4.5	embryo5	2633	605.239	0.593815
E4.5	embryo5	1488	327.392	1.21127
E4.5	embryo5	3177	1431.76	1.51394
E4.5	embryo5	3465	1489.5	0.301246
E4.5	embryo5	3529	1158.24	0.27616
E4.5	embryo5	1991	540.373	0.312493
E4.5	embryo5	2981	1322.73	0.755998
E4.5	embryo5	808	162.788	0.368577
E4.5	embryo5	4765	2183.53	1.36407
E4.5	embryo5	3746	1531.04	0.333035
E4.5	embryo5	3325	874.51	0.665381
E4.5	embryo5	3338	1395.12	0.39139
E4.5	embryo5	3794	1012.12	0.297633
E4.5	embryo5	4116	1227.73	1.49422
E4.5	embryo5	1291	286.941	1.20769
E4.5	embryo5	2941	844.165	0.698451
E4.5	embryo5	720	188.251	0.66307
E4.5	embryo5	1817	369.043	0.329586
E4.5	embryo5	3265	941.647	1.13633
E4.5	embryo5	922	215.408	1.15211
E4.5	embryo5	2388	591.965	1.45766
E4.5	embryo5	2551	1151.47	0.6311
E4.5	embryo5	2199	522.584	0.351856
E4.5	embryo5	1110	299.369	0.874442
E4.5	embryo5	2079	653.553	0.78356
E4.5	embryo5	2583	939.796	1.75331
E4.5	embryo5	4924	1488.74	0.328145
E4.5	embryo5	377	79.3216	0.603154
E4.5	embryo5	2607	756.663	1.08298
E4.5	embryo5	3625	929.933	0.350959
E4.5	embryo5	879	183.086	1.23936
E4.5	embryo5	1021	213.925	0.363916
E4.5	embryo5	962	205.267	0.349006
E4.5	embryo5	549	119.8	0.358768
E4.5	embryo5	1058	226.443	2.05854
E4.5	embryo5	480	94.7647	2.412
E4.5	embryo5	2699	780.039	0.876814
E4.5	embryo5	4735	1525.61	0.988345
E4.5	embryo5	2284	783.541	1.64579
E4.5	embryo5	2189	468.537	1.21068
E4.5	embryo5	4019	1454.58	0.373994
E4.5	embryo5	4087	1154.55	0.724648
E4.5	embryo5	4526	1589.33	0.297937
E4.5	embryo5	2888	904.349	1.08797
E4.5	embryo5	898	179.678	0.703152
E4.5	embryo5	4268	1648.59	0.335014
E4.5	embryo5	438	84.4902	0.621211
E4.5	embryo5	551	112.588	0.54643
E4.5	embryo5	4971	1719.01	0.283911
E4.5	embryo5	4949	2273.56	0.350877
E4.5	embryo5	3466	971.926	0.300596
E4.5	embryo5	2442	602.957	0.542926
E4.5	embryo5	4319	1533.65	2.00558
E4.5	embryo5	3009	679.165	0.405319
E4.5	embryo5	1862	361.769	0.709347
E4.5	embryo5	733	133.012	0.833746
E4.5	embryo5	1719	286.137	0.617666
E4.5	embryo5	3268	879.576	0.360869
E4.5	embryo5	3037	827.749	1.38976
E4.5	embryo5	4426	916.161	1.52621
E4.5	embryo5	3097	661.894	1.7907
E4.5	embryo5	4163	799.816	1.77838
E4.5	embryo5	2656	720.722	0.696644
E4.5	embryo5	1022	152.976	0.804737
E4.5	embryo5	2435	635.282	0.845158
E4.5	embryo5	565	91.6745	1.12649
E4.5	embryo5	896	147.969	1.22933
E4.5	embryo5	3834	714.976	0.96369
E4.5	embryo5	1121	169.984	0.423938
E4.5	embryo5	3647	811.922	2.52975
E4.5	embryo5	4748	1568.82	0.486989
E4.5	embryo5	3171	894.686	1.03095
E4.5	embryo5	1743	301.424	0.448746
E4.5	embryo5	4140	1024.85	1.27024
E4.5	embryo5	355	49.5726	0.510086
E4.5	embryo5	1873	354.753	0.56647
E4.5	embryo5	534	89.6431	0.655497
E4.5	embryo5	1002	174.451	0.658649
E4.5	embryo5	1509	285.451	0.5509
E4.5	embryo5	1444	248.11	0.451919
E4.5	embryo5	4479	1044.39	0.440975
E4.5	embryo5	1228	193.941	0.450915
E4.5	embryo5	587	97.0667	0.286199
E4.5	embryo5	751	137.518	0.296917
E4.5	embryo5	3515	876.216	0.622311
E4.5	embryo5	2977	692.459	0.410858
E4.5	embryo5	1215	232.529	0.257492
E4.5	embryo5	315	31.4941	0.959781
E4.5	embryo5	4556	927.502	0.265068
E4.5	embryo5	3081	466.447	0.460082
E4.5	embryo5	796	93.1804	0.995413
E4.5	embryo5	1612	196.635	1.05335
E4.5	embryo5	4178	839.722	0.30038
E4.5	embryo5	2960	601.726	2.90615
E4.5	embryo5	3411	422.388	0.489913
E4.5	embryo5	753	84.3373	0.668465
E4.5	embryo5	426	44.9961	0.683633
E4.5	embryo5	423	42.2157	0.6536
E4.5	embryo5	3331	497.224	2.397
E4.5	embryo5	4578	740.851	0.599755
E4.5	embryo5	416	44.5255	2.15378
E4.5	embryo5	4807	843.247	0.423424
E4.5	embryo5	326	33.0902	1.77957
E4.5	embryo5	901	106.867	0.838722
E4.5	embryo5	383	42.4118	0.737494
E4.5	embryo5	903	95.898	1.17478
E4.5	embryo5	1194	125.29	0.92222
E4.5	embryo5	1063	112.286	0.90022
E4.5	embryo5	591	60.1804	0.807246
E4.5	embryo5	1136	117.122	1.02123
E4.5	embryo5	2746	371.596	0.550841
E4.5	embryo5	1242	159.227	0.491195
E4.5	embryo5	2704	381.631	0.423158
E4.5	embryo5	1030	141.196	0.499486
E4.5	embryo5	827	102.631	0.427802
E4.5	embryo5	928	103.486	0.87779
E4.5	embryo5	2741	324.408	0.557565
E4.5	embryo5	557	55.0941	0.90825
E4.5	embryo5	743	81.4549	0.859082
E4.5	embryo5	1515	169.624	1.82663
E4.5	embryo5	3215	438.969	0.998812
E4.5	embryo5	628	63.9137	0.601301
E4.5	embryo5	572	59.8588	0.541929
E4.5	embryo5	1081	134.576	0.847976
E4.5	embryo5	450	46.1726	0.636997
E4.5	embryo5	3707	644.408	0.479175
E4.5	embryo5	3418	589.851	0.685763
E4.5	embryo5	928	106.722	0.75564
E4.5	embryo5	2652	395.004	0.377976
E4.5	embryo5	688	74.6078	0.5559
E4.5	embryo5	609	62.3961	0.638552
E4.5	embryo5	615	67.6706	0.73389
E4.5	embryo5	361	35.2	0.585562
E4.5	embryo5	3287	585.216	0.790511
E4.5	embryo5	2373	288.902	0.767314
E4.5	embryo5	3413	534.318	0.614278
E4.5	embryo5	1392	154.788	0.519369
E4.5	embryo5	878	96.0667	0.475487
E4.5	embryo5	567	64.9255	0.459773
E4.5	embryo5	1060	114.588	0.491444
E4.5	embryo5	2889	626.094	0.399714
E4.5	embryo5	3378	481.31	0.461453
E4.5	embryo5	3694	743.62	0.406343
E4.5	embryo5	2067	173.722	0.756044
E4.5	embryo5	4155	479.431	0.426257
E4.5	embryo5	640	53.3765	0.73852
E4.5	embryo5	733	53.3255	0.853655
E4.5	embryo5	3720	583.161	1.2957
E4.5	embryo5	4500	550.957	0.886194
E4.5	embryo5	3654	324.675	0.687409
E4.5	embryo5	482	28.451	1.36733
E4.5	embryo5	4224	437.431	0.469371
E4.5	embryo5	490	31.1804	0.585084
E4.5	embryo5	682	45.8196	0.789456
E4.5	embryo5	398	34.0824	1.16764
E4.5	embryo5	336	27.0863	1.20805
E4.5	embryo5	703	50.1961	0.81375
E4.5	embryo5	819	53.6392	0.755666
E4.5	embryo5	349	23.7176	0.790344
E4.5	embryo5	607	37.149	0.851684
E4.5	embryo5	1220	82.149	0.913309
E4.5	embryo5	450	31.6902	0.721198
E4.5	embryo5	2022	169.2	1.42771
E4.5	embryo5	1083	68.0392	0.636542
E4.5	embryo5	4222	400.098	1.54846
E4.5	embryo5	1754	144.314	1.83736
E4.5	embryo5	506	28.5529	1.00481
E4.5	embryo5	4220	725.239	0.540187
E4.5	embryo5	523	30.2745	1.02642
E4.5	embryo5	404	30.4784	0.686052
E4.5	embryo5	2790	303.337	0.842704
E4.5	embryo5	423	34.651	0.689452
E4.5	embryo5	1271	95.6941	0.679125
E4.5	embryo5	526	34.6667	0.812217
E4.5	embryo5	1278	80.8235	0.987288
E4.5	embryo5	3048	247.573	0.846874
E4.5	embryo5	822	79.1569	0.813475
E4.5	embryo5	3942	570.49	0.697604
E4.5	embryo5	3824	537.306	0.500624
E4.5	embryo5	1315	83.3529	1.11936
E4.5	embryo5	519	36.6863	0.925708
E4.5	embryo5	1186	105.506	1.06988
E4.5	embryo5	1544	125.843	1.13144
E4.5	embryo5	333	21.851	0.659009
E4.5	embryo5	339	21.1059	0.758083
E4.5	embryo5	1079	67.0549	0.735248
E4.5	embryo5	359	21.3451	0.700349
E4.5	embryo5	1143	73.8941	0.784801
E4.5	embryo5	3535	514.137	0.736379
E4.5	embryo5	481	31.7412	0.847047
E4.5	embryo5	2154	177.765	0.59069
E4.5	embryo5	592	38.4078	0.625281
E4.5	embryo5	360	23.4588	0.653962
E4.5	embryo5	4189	209.643	0.819619
E4.5	embryo5	3372	191.275	1.02585
E4.5	embryo5	355	9.76078	1.84813
E4.5	embryo5	5036	484.529	1.12095
E4.5	embryo5	3646	236.455	1.12538
E4.5	embryo5	3410	424.22	2.05868
E4.5	embryo5	3069	228.718	0.656276
E4.5	embryo5	3990	336.616	1.05773
E4.5	embryo5	4007	318.02	0.791911
E4.5	embryo5	3560	278.165	0.791688
E4.5	embryo5	1799	106.039	0.915828
E4.5	embryo5	1025	62.1922	0.777855
E4.5	embryo5	554	26.8824	0.821007
E4.5	embryo5	3459	168.145	0.829536
E4.5	embryo6	2982	333.267	0.616594
E4.5	embryo6	436	37.6157	0.801084
E4.5	embryo6	531	46.9726	0.708299
E4.5	embryo6	401	37.3294	0.969009
E4.5	embryo6	373	34.9882	1.12934
E4.5	embryo6	3594	395.486	0.753523
E4.5	embryo6	2616	363.353	0.611689
E4.5	embryo6	1718	200.714	0.618264
E4.5	embryo6	2028	235.961	0.553897
E4.5	embryo6	789	70.7922	0.978285
E4.5	embryo6	1965	460.071	0.797354
E4.5	embryo6	3153	1263.83	0.444976
E4.5	embryo6	2271	709.298	0.479718
E4.5	embryo6	4375	1477.15	0.505721
E4.5	embryo6	3474	859.176	0.31682
E4.5	embryo6	364	73.5098	0.295972
E4.5	embryo6	3807	976.569	0.528581
E4.5	embryo6	1676	483.055	0.560664
E4.5	embryo6	2189	519.545	0.33746
E4.5	embryo6	506	93.5451	0.386518
E4.5	embryo6	4723	1528.27	0.32372
E4.5	embryo6	2364	642.965	1.28964
E4.5	embryo6	4770	1555.88	0.76748
E4.5	embryo6	3560	851.918	0.39619
E4.5	embryo6	479	102.553	0.289549
E4.5	embryo6	327	61.4314	0.267858
E4.5	embryo6	845	178.365	0.298573
E4.5	embryo6	2307	664.682	0.631639
E4.5	embryo6	362	78.1726	0.224742
E4.5	embryo6	428	81.8667	0.509868
E4.5	embryo6	479	92.6667	0.308591
E4.5	embryo6	456	89.8902	0.513917
E4.5	embryo6	1219	326.855	0.562881
E4.5	embryo6	354	72.149	0.374389
E4.5	embryo6	533	106.925	0.309103
E4.5	embryo6	2315	637.698	0.736878
E4.5	embryo6	3173	841.251	0.483715
E4.5	embryo6	1952	660.416	0.623529
E4.5	embryo6	497	96.702	0.350055
E4.5	embryo6	672	140.533	0.340551
E4.5	embryo6	3270	740.553	0.248993
E4.5	embryo6	2050	526.929	0.314125
E4.5	embryo6	466	103.259	0.326611
E4.5	embryo6	2401	557.227	0.313034
E4.5	embryo6	324	61.8078	0.42307
E4.5	embryo6	4343	1127.66	0.585254
E4.5	embryo6	637	142.643	0.52708
E4.5	embryo6	1333	320.259	0.337717
E4.5	embryo6	748	157.035	0.37239
E4.5	embryo6	550	106.486	0.286809
E4.5	embryo6	905	163.216	0.315329
E4.5	embryo6	455	86.1569	0.33482
E4.5	embryo6	396	76.3098	0.34123
E4.5	embryo6	567	107.937	0.341375
E4.5	embryo6	3888	911.255	0.353712
E4.5	embryo6	1400	312.125	0.419138
E4.5	embryo6	427	93.902	0.342117
E4.5	embryo6	495	104.349	0.465857
E4.5	embryo6	771	162.149	0.451001
E4.5	embryo6	562	114.612	0.466845
E4.5	embryo6	377	67.8431	0.29526
E4.5	embryo6	351	63.9686	0.290584
E4.5	embryo6	3720	1498.04	0.449302
E4.5	embryo6	4720	2061.67	0.260797
E4.5	embryo6	2512	622.122	0.196242
E4.5	embryo6	4452	1978.88	0.232692
E4.5	embryo6	1633	356.976	0.297751
E4.5	embryo6	3705	1500.47	0.391613
E4.5	embryo6	1166	346.035	0.601559
E4.5	embryo6	3875	1703.15	1.03281
E4.5	embryo6	3305	1837.35	0.81509
E4.5	embryo6	2082	583.557	0.731478
E4.5	embryo6	2699	819.573	0.548043
E4.5	embryo6	1624	676.537	0.286262
E4.5	embryo6	1392	559.718	0.304565
E4.5	embryo6	961	256.541	1.32262
E4.5	embryo6	3178	1046.84	0.21597
E4.5	embryo6	1723	532.165	0.833731
E4.5	embryo6	4040	1388.99	0.674705
E4.5	embryo6	2986	885.592	1.65883
E4.5	embryo6	1795	568.016	0.445058
E4.5	embryo6	1542	490.075	0.263137
E4.5	embryo6	2748	927.686	0.241072
E4.5	embryo6	3121	742.537	0.818228
E4.5	embryo6	571	120.18	0.635515
E4.5	embryo6	2021	511.212	0.595064
E4.5	embryo6	1741	544.71	0.509773
E4.5	embryo6	359	80.6392	0.399358
E4.5	embryo6	1147	276.125	0.326138
E4.5	embryo6	1816	566.6	0.239834
E4.5	embryo6	1733	547.78	0.252284
E4.5	embryo6	3270	1271.61	0.302375
E4.5	embryo6	1574	398.737	0.245678
E4.5	embryo6	2491	794.824	0.262364
E4.5	embryo6	2424	709.694	0.318104
E4.5	embryo6	767	228.529	0.357752
E4.5	embryo6	1214	309.008	0.359354
E4.5	embryo6	440	108.498	0.4252
E4.5	embryo6	2677	919.063	0.238419
E4.5	embryo6	1275	316.529	0.208586
E4.5	embryo6	1994	572.388	0.347276
E4.5	embryo6	583	161.424	0.249836
E4.5	embryo6	389	92.4392	0.38113
E4.5	embryo6	1554	410.439	0.229615
E4.5	embryo6	2557	702.243	0.510554
E4.5	embryo6	740	279.933	0.304554
E4.5	embryo6	386	88.3922	0.360071
E4.5	embryo6	695	153.165	0.331515
E4.5	embryo6	3522	1594.68	0.219337
E4.5	embryo6	3093	1202.92	0.161294
E4.5	embryo6	3255	1198.98	0.245739
E4.5	embryo6	3627	1922.67	0.184792
E4.5	embryo6	2945	823.675	0.199298
E4.5	embryo6	412	139.639	0.840991
E4.5	embryo6	608	300.435	0.743888
E4.5	embryo6	4839	1700.78	1.1758
E4.5	embryo6	2041	637.776	1.44653
E4.5	embryo6	1906	599.137	1.12665
E4.5	embryo6	3413	1095.15	2.66116
E4.5	embryo6	927	296.561	0.702498
E4.5	embryo6	455	99.5647	3.09811
E4.5	embryo6	1096	265.682	0.398589
E4.5	embryo6	1997	551.553	0.731645
E4.5	embryo6	2779	1032.1	0.740981
E4.5	embryo6	1894	660.549	0.262693
E4.5	embryo6	4335	1546.45	0.641003
E4.5	embryo6	651	289.267	0.473937
E4.5	embryo6	1492	461.255	0.285292
E4.5	embryo6	1231	382.82	0.292361
E4.5	embryo6	1817	891.404	0.400738
E4.5	embryo6	1289	459.678	0.348155
E4.5	embryo6	448	96.8471	0.218173
E4.5	embryo6	1862	475.114	0.247619
E4.5	embryo6	1257	444.945	0.349556
E4.5	embryo6	1017	457.357	0.353112
E4.5	embryo6	746	208.216	0.217497
E4.5	embryo6	1401	487.467	0.300135
E4.5	embryo6	2357	1165.83	0.354721
E4.5	embryo6	3174	1470.17	0.225675
E4.5	embryo6	1128	503.78	0.559713
E4.5	embryo6	403	121.125	0.359504
E4.5	embryo6	2894	1069.95	0.253662
E4.5	embryo6	1327	342.424	0.365927
E4.5	embryo6	1313	343.243	0.356324
E4.5	embryo6	2348	1031.98	0.372571
E4.5	embryo6	2479	937.212	0.189532
E4.5	embryo6	1260	462.043	0.408756
E4.5	embryo6	1005	265.102	0.305972
E4.5	embryo6	958	238.118	0.277602
E4.5	embryo6	1514	359.216	0.409651
E4.5	embryo6	2088	740.969	0.328717
E4.5	embryo6	1096	364.933	0.338842
E4.5	embryo6	3462	1594.75	0.21801
E4.5	embryo6	923	266.102	0.331305
E4.5	embryo6	2265	650.686	0.278668
E4.5	embryo6	1206	283.173	0.303397
E4.5	embryo6	2810	1032.6	0.241278
E4.5	embryo6	4711	2577.91	0.207728
E4.5	embryo6	1413	491.855	0.196423
E4.5	embryo6	2577	964.682	0.16911
E4.5	embryo6	4851	2428.16	0.18768
E4.5	embryo6	1257	407.314	0.798055
E4.5	embryo6	1855	553.847	0.820974
E4.5	embryo6	1775	393.326	0.582684
E4.5	embryo6	4241	1227.82	0.859959
E4.5	embryo6	3255	875.659	0.942963
E4.5	embryo6	2491	769.122	1.31507
E4.5	embryo6	4804	1452.38	0.379007
E4.5	embryo6	3087	998.749	0.948434
E4.5	embryo6	3263	764.478	1.99128
E4.5	embryo6	3148	822.043	1.0623
E4.5	embryo6	3381	807.816	1.45052
E4.5	embryo6	565	98.349	0.371945
E4.5	embryo6	2924	714.949	1.20119
E4.5	embryo6	2554	609.671	1.15474
E4.5	embryo6	3236	1003.75	0.654993
E4.5	embryo6	3133	1225.22	0.260754
E4.5	embryo6	604	107.122	0.816078
E4.5	embryo6	707	124.843	0.809047
E4.5	embryo6	368	68.3843	0.355087
E4.5	embryo6	591	103.682	0.360074
E4.5	embryo6	732	124.58	0.358852
E4.5	embryo6	3060	730.745	0.319953
E4.5	embryo6	672	123.333	0.323052
E4.5	embryo6	1456	582.165	0.207744
E4.5	embryo6	1331	506.027	0.222231
E4.5	embryo6	794	305.376	0.219543
E4.5	embryo6	1029	234.051	0.33879
E4.5	embryo6	1145	289.204	0.291266
E4.5	embryo6	846	176.161	0.29563
E4.5	embryo6	515	87.8784	0.426793
E4.5	embryo6	350	62.2471	0.400932
E4.5	embryo6	1348	283.773	0.286006
E4.5	embryo6	1561	593.247	0.390731
E4.5	embryo6	1246	489.62	0.360896
E4.5	embryo6	3122	761.031	0.310848
E4.5	embryo6	2016	1047.74	0.388114
E4.5	embryo6	2534	1427.09	0.341672
E4.5	embryo6	2071	460.486	0.288016
E4.5	embryo6	1354	266.773	0.285769
E4.5	embryo6	2018	568.526	0.354705
E4.5	embryo6	2970	978.427	0.238654
E4.5	embryo6	4365	1983.59	0.389897
E4.5	embryo6	943	204.051	0.522418
E4.5	embryo6	980	240.824	0.279694
E4.5	embryo6	1793	375.255	0.34942
E4.5	embryo6	2311	1616.42	0.145332
E4.5	embryo6	3305	1214.64	0.207004
E4.5	embryo6	4819	1869.64	0.237968
E4.5	embryo6	4808	1643.4	0.202583
E4.5	embryo6	4926	2391.93	0.176445
E4.5	embryo6	628	142.039	0.293871
E4.5	embryo6	738	138.702	0.319602
E4.5	embryo6	3809	698.326	0.579875
E4.5	embryo6	616	81.6745	0.509915
E4.5	embryo6	3454	587.392	0.537784
E4.5	embryo6	507	76.9216	0.865664
E4.5	embryo6	394	54.0667	0.43026
E4.5	embryo6	3560	616.533	0.72658
E4.5	embryo6	4808	846.243	1.04707
E4.5	embryo6	349	49.2627	0.726954
E4.5	embryo6	514	77.0078	0.887916
E4.5	embryo6	865	132.906	0.527338
E4.5	embryo6	1118	161.745	0.55454
E4.5	embryo6	595	88.9333	0.529853
E4.5	embryo6	1956	301.58	0.594255
E4.5	embryo6	1610	243.012	0.872838
E4.5	embryo6	436	64.1608	0.598496
E4.5	embryo6	3577	719.161	0.68545
E4.5	embryo6	654	144.024	0.368132
E4.5	embryo6	1282	212.525	0.744953
E4.5	embryo6	4226	920.769	0.572591
E4.5	embryo6	437	59.9922	0.768466
E4.5	embryo6	481	65.3333	0.537335
E4.5	embryo6	1006	138.051	0.769253
E4.5	embryo6	463	64.2431	0.677573
E4.5	embryo6	1269	186.129	0.582854
E4.5	embryo6	907	132.961	0.726854
E4.5	embryo6	517	74.8549	0.465214
E4.5	embryo6	2531	692.043	0.294598
E4.5	embryo6	1761	413.365	0.309123
E4.5	embryo6	1869	475.953	0.248336
E4.5	embryo6	1124	160.059	0.447091
E4.5	embryo6	1996	390.663	0.316044
E4.5	embryo6	969	133.98	0.35592
E4.5	embryo6	451	81.0471	0.460251
E4.5	embryo6	1577	303.031	0.542518
E4.5	embryo6	1418	246.247	0.434571
E4.5	embryo6	1557	333.482	0.59257
E4.5	embryo6	1977	343.29	0.488696
E4.5	embryo6	1243	231.894	0.573352
E4.5	embryo6	1361	206.075	0.481379
E4.5	embryo6	3126	659.882	0.544744
E4.5	embryo6	672	94.2706	0.349931
E4.5	embryo6	956	147.235	0.337622
E4.5	embryo6	2155	401.435	0.553152
E4.5	embryo6	870	123.463	0.444557
E4.5	embryo6	745	109.482	0.42195
E4.5	embryo6	2211	377.808	0.366407
E4.5	embryo6	3281	771.227	0.259734
E4.5	embryo6	489	65.8275	0.391517
E4.5	embryo6	3320	1232.39	0.390853
E4.5	embryo6	2089	766.42	0.361334
E4.5	embryo6	3156	754.537	0.354145
E4.5	embryo6	1575	449.545	0.265611
E4.5	embryo6	1950	586.914	0.245431
E4.5	embryo6	3047	600.329	0.223851
E4.5	embryo6	647	109.212	0.330066
E4.5	embryo6	2098	661.118	0.199899
E4.5	embryo6	2585	686.529	0.24624
E4.5	embryo6	396	51.8941	0.333107
E4.5	embryo6	649	124.443	0.215801
E4.5	embryo6	2358	467.286	0.218903
E4.5	embryo6	3026	1000.42	0.229786
E4.5	embryo6	3219	1066.15	0.17026
E4.5	embryo6	1133	483.518	0.14281
E4.5	embryo6	552	180.718	0.186793
E4.5	embryo6	480	132.69	0.282539
E4.5	embryo6	370	132.016	0.131416
E4.5	embryo6	540	46.3686	0.736468
E4.5	embryo6	419	35.8039	0.771961
E4.5	embryo6	1063	86.6549	0.722451
E4.5	embryo6	421	32.702	0.730543
E4.5	embryo6	339	25.9255	0.656482
E4.5	embryo6	1163	123.702	0.61717
E4.5	embryo6	480	40.7412	0.644528
E4.5	embryo6	2669	388.153	0.866467
E4.5	embryo6	3993	544.165	1.15747
E4.5	embryo6	1719	257.055	0.892599
E4.5	embryo6	409	34.7294	0.725836
E4.5	embryo6	2399	347.361	0.56299
E4.5	embryo6	1332	181.463	1.194
E4.5	embryo6	1048	104.255	1.12214
E4.5	embryo6	610	51.9137	0.770509
E4.5	embryo6	3408	366.235	1.27825
E4.5	embryo6	945	86.8941	1.34078
E4.5	embryo6	326	27.5333	1.60661
E4.5	embryo6	321	32.1373	1.6953
E4.5	embryo6	2292	214.937	1.39063
E4.5	embryo6	607	61.1529	1.48422
E4.5	embryo6	521	41.898	0.536503
E4.5	embryo6	1186	106.851	1.68775
E4.5	embryo6	329	27.502	0.538429
E4.5	embryo6	367	28.4353	1.13419
E4.5	embryo6	355	32.4431	1.28756
E4.5	embryo6	362	29.5647	1.22244
E4.5	embryo6	656	54.4588	1.42637
E4.5	embryo6	620	50.2275	0.537164
E4.5	embryo6	540	45.8667	0.985978
E4.5	embryo6	2765	389.141	0.581633
E4.5	embryo6	1244	115.847	1.25561
E4.5	embryo6	448	39.2667	1.20244
E4.5	embryo6	362	31.4	0.835269
E4.5	embryo6	1532	196.612	0.505505
E4.5	embryo6	368	32.1255	0.744629
E4.5	embryo6	726	62.2745	0.944332
E4.5	embryo6	3708	460.812	0.516088
E4.5	embryo6	341	35.2235	0.656869
E4.5	embryo6	497	47.7608	0.478857
E4.5	embryo6	1176	115.31	0.58305
E4.5	embryo6	782	70.5765	0.508307
E4.5	embryo6	3671	497.6	0.480045
E4.5	embryo6	4322	538.894	0.50596
E4.5	embryo6	2958	390.357	0.473976
E4.5	embryo6	490	41.4667	0.545867
E4.5	embryo6	2927	309.494	0.511448
E4.5	embryo6	1366	126.596	0.610371
E4.5	embryo6	2470	302.38	0.410702
E4.5	embryo6	1899	170.686	0.602137
E4.5	embryo6	2410	333.561	0.381434
E4.5	embryo6	479	45.1216	0.564923
E4.5	embryo6	4500	668.553	0.481649
E4.5	embryo6	988	104.455	0.392101
E4.5	embryo6	2826	282.925	0.566851
E4.5	embryo6	4495	559.231	0.450675
E4.5	embryo6	674	65.9137	0.455735
E4.5	embryo6	1085	106.525	0.413194
E4.5	embryo6	485	46.7765	0.540241
E4.5	embryo6	3347	769.098	0.498164
E4.5	embryo6	841	74.3216	0.566062
E4.5	embryo6	1179	110.216	0.535136
E4.5	embryo6	341	31.9451	0.528357
E4.5	embryo6	1477	252.408	0.345038
E4.5	embryo6	3961	507.82	0.480918
E4.5	embryo6	2793	701.78	0.25316
E4.5	embryo6	3756	811.267	0.405872
E4.5	embryo6	2931	400.302	0.293621
E4.5	embryo6	683	59.6118	0.394711
E4.5	embryo6	450	12.4824	1.27176
E4.5	embryo6	797	26.1137	1.4765
E4.5	embryo6	4473	229.898	1.06646
E4.5	embryo6	379	10.1529	1.31943
E4.5	embryo6	521	15.4824	1.79433
E4.5	embryo6	323	12.1412	1.42636
E4.5	embryo6	2198	87.2627	1.18246
E4.5	embryo6	1405	47.4	1.57194
E4.5	embryo6	537	18.8039	0.985193
E4.5	embryo6	1541	65.451	1.1595
E4.5	embryo6	816	34.8588	1.05839
E4.5	embryo6	441	12.4196	1.48027
E4.5	embryo6	1304	43.749	1.31337
E4.5	embryo6	546	16.3137	1.31923
E4.5	embryo6	347	10.6196	1.33678
E4.5	embryo6	595	19.0549	1.17802
E4.5	embryo6	347	11.4353	1.41289
E4.5	embryo6	1200	38.0667	1.25847
E4.5	embryo6	867	38.5412	1.08018
E4.5	embryo6	1407	63.5176	1.15626
E4.5	embryo6	2106	82.5177	1.26414
E4.5	embryo6	1275	43.7216	1.16315
E4.5	embryo6	502	15.4627	1.2072
E4.5	embryo6	827	21.498	1.47246
E4.5	embryo6	1096	43.8941	0.980256
E4.5	embryo6	674	24.6784	0.974416
E4.5	embryo6	349	10.6314	1.15234
E4.5	embryo6	460	16.0431	1.14104
E4.5	embryo6	615	28.7765	0.793677
E4.5	embryo6	917	43.0824	0.814127
E4.5	embryo6	2173	106.498	0.82012
E4.5	embryo6	4272	192.667	0.813352
E4.5	embryo6	367	11.2	1.19748
E4.5	embryo6	2078	100.098	0.883369
E4.5	embryo6	352	10.4039	1.28911
E4.5	embryo6	395	12.0275	1.18813
E4.5	embryo6	325	9.39608	1.35559
E4.5	embryo6	1092	62.0392	0.796966
E4.5	embryo6	515	16.9882	1.09049
E4.5	embryo6	395	11.851	1.16347
E4.5	embryo6	1486	76.3726	0.842516
E4.5	embryo6	362	12.2863	1.09288
E4.5	embryo6	508	16.0118	1.08548
E4.5	embryo6	764	30.2314	0.912181
E4.5	embryo6	343	10.5961	1.12805
E4.5	embryo6	603	21.1765	0.947407
E4.5	embryo6	678	23.4902	1.01503
E4.5	embryo6	501	17.2745	1.04336
E4.5	embryo6	4598	356.271	0.494799
E4.5	embryo6	653	23.7137	0.897635
E4.5	embryo6	2210	81.3529	0.91839
E4.5	embryo6	853	39.4588	0.809779
E4.5	embryo6	2312	100.337	0.817009
E4.5	embryo6	408	12.0863	1.12395
E4.5	embryo6	375	16.702	1.23503
E4.5	embryo6	364	14.9529	1.16444
E4.5	embryo6	400	13.9725	1.24839
E4.5	embryo7	3706	722.161	0.386357
E4.5	embryo7	4808	1418.12	0.239478
E4.5	embryo7	4405	1732.5	0.287127
E4.5	embryo7	4049	1096.93	0.237525
E4.5	embryo7	4847	1880.93	0.413065
E4.5	embryo7	3006	993.188	0.590722
E4.5	embryo7	4473	1948.02	0.440327
E4.5	embryo7	4291	802.38	0.317839
E4.5	embryo7	4968	2160.94	0.264431
E4.5	embryo7	4018	1570.76	0.935136
E4.5	embryo7	3796	953.38	0.385304
E4.5	embryo7	608	83.1216	0.391961
E4.5	embryo7	4536	1746.05	1.07239
E4.5	embryo7	3619	1772.87	0.564029
E4.5	embryo7	3458	1482.34	0.491268
E4.5	embryo7	2332	503.914	0.737576
E4.5	embryo7	2698	605.094	0.844944
E4.5	embryo7	769	107.671	1.00845
E4.5	embryo7	1655	302.757	0.329262
E4.5	embryo7	1075	186.725	0.300326
E4.5	embryo7	3216	1095.56	0.412447
E4.5	embryo7	2834	1008.36	0.439673
E4.5	embryo7	3857	1276.66	0.251551
E4.5	embryo7	3789	1583.28	0.267531
E4.5	embryo7	4717	1275.7	0.32184
E4.5	embryo7	3680	1406.52	0.215479
E4.5	embryo7	2253	479.427	0.342107
E4.5	embryo7	4076	931.102	0.30109
E4.5	embryo7	400	68.5059	0.266071
E4.5	embryo7	513	83.0863	0.286024
E4.5	embryo7	4170	1912.81	0.233546
E4.5	embryo7	4107	1506.91	0.743708
E4.5	embryo7	3010	869.596	0.379721
E4.5	embryo7	1255	336.871	0.400142
E4.5	embryo7	802	126.184	0.337011
E4.5	embryo7	3536	1028.91	0.585533
E4.5	embryo7	2195	628.133	0.277423
E4.5	embryo7	3019	686.404	0.267264
E4.5	embryo7	2395	797.286	0.233734
E4.5	embryo7	422	64.5216	0.322373
E4.5	embryo7	3002	951.114	0.609733
E4.5	embryo7	4598	1362.11	0.329751
E4.5	embryo7	3772	1983.24	0.279157
E4.5	embryo7	2930	725.804	0.818722
E4.5	embryo7	1929	380.871	0.507238
E4.5	embryo7	1243	208.682	0.532266
E4.5	embryo7	3728	1707.13	0.87496
E4.5	embryo7	3601	1583.93	0.319861
E4.5	embryo7	3434	1532.8	1.3521
E4.5	embryo7	373	57.2824	0.329157
E4.5	embryo7	3709	1876.26	0.305192
E4.5	embryo7	4019	1337.04	0.242362
E4.5	embryo7	3618	1730.51	0.246379
E4.5	embryo7	3058	702.137	0.343221
E4.5	embryo7	1135	207.357	0.343899
E4.5	embryo7	3383	1674.59	0.205358
E4.5	embryo7	3295	824.29	0.333692
E4.5	embryo7	4478	1446.49	0.22398
E4.5	embryo7	2613	574.953	0.2985
E4.5	embryo7	2823	1135.6	0.274027
E4.5	embryo7	1955	787.188	0.279217
E4.5	embryo7	569	93.4588	0.528197
E4.5	embryo7	3884	1336.42	0.258531
E4.5	embryo7	4887	1394.46	0.396493
E4.5	embryo7	1000	336.898	0.597528
E4.5	embryo7	857	278.765	0.738623
E4.5	embryo7	1458	485.396	0.564859
E4.5	embryo7	1127	236.878	0.545163
E4.5	embryo7	3472	1373.87	0.877986
E4.5	embryo7	367	60.3922	0.285714
E4.5	embryo7	1410	505.133	0.451521
E4.5	embryo7	4975	1760.2	0.330121
E4.5	embryo7	1784	637.973	0.399107
E4.5	embryo7	3915	1123.81	0.350772
E4.5	embryo7	1376	266.859	0.336581
E4.5	embryo7	944	170.365	0.406326
E4.5	embryo7	1762	505.698	0.441254
E4.5	embryo7	1801	504.992	0.380452
E4.5	embryo7	3911	1608.65	0.425565
E4.5	embryo7	3296	1158.13	0.847381
E4.5	embryo7	3544	1025.28	0.389258
E4.5	embryo7	3896	1581.09	0.242077
E4.5	embryo7	3881	1945.44	1.09167
E4.5	embryo7	2457	924.831	0.756615
E4.5	embryo7	3832	1452.84	0.249907
E4.5	embryo7	3447	1002.05	0.289055
E4.5	embryo7	3543	1452.65	0.218116
E4.5	embryo7	652	138.243	0.402474
E4.5	embryo7	1896	784.345	0.550793
E4.5	embryo7	2036	776.133	0.607188
E4.5	embryo7	4000	1303	0.295607
E4.5	embryo7	1932	692.576	1.33684
[truncated: 13,115 more rows]

## Sheet: EDF6C
Metabolite	Condition	log2FC
(E)-13-Octadecenoic acid	E4.5	0.581996
(E)-13-Octadecenoic acid	E4.5	0.346264
(E)-13-Octadecenoic acid	E4.5	1.00702
(E)-13-Octadecenoic acid	E4.5	-1.135
(E)-13-Octadecenoic acid	E4.5	-3.85176
(E)-13-Octadecenoic acid	E4.5	0.379126
(E)-13-Octadecenoic acid	E4.5	-1.32691
(E)-13-Octadecenoic acid	E4.5	-0.172142
(E)-13-Octadecenoic acid	E4.5	0.263952
(E)-13-Octadecenoic acid	D8_mTORi	-2.46651
(E)-13-Octadecenoic acid	D8_mTORi	-3.36162
(E)-13-Octadecenoic acid	D8_mTORi	-2.92699
(E)-13-Octadecenoic acid	D8_mTORi	-0.416411
(E)-13-Octadecenoic acid	D8_mTORi	0.155789
(E)-13-Octadecenoic acid	D8_mTORi	-1.4136
(E)-13-Octadecenoic acid	D8_mTORi	-1.58914
(E)-13-Octadecenoic acid	D8_mTORi	0.0760506
(E)-13-Octadecenoic acid	D8_mTORi	-2.63283
(E)-13-Octadecenoic acid	D15_mTORi_carnitine	1.27744
(E)-13-Octadecenoic acid	D15_mTORi_carnitine	1.2012
(E)-13-Octadecenoic acid	D15_mTORi_carnitine	0.608667
(E)-13-Octadecenoic acid	D15_mTORi_carnitine	-1.135
(E)-13-Octadecenoic acid	D15_mTORi_carnitine	0.255866
(E)-13-Octadecenoic acid	D15_mTORi_carnitine	-1.135
3-Methyl-3-hydroxypentanedioate	E4.5	0.920268
3-Methyl-3-hydroxypentanedioate	E4.5	0.547117
3-Methyl-3-hydroxypentanedioate	E4.5	0.567857
3-Methyl-3-hydroxypentanedioate	E4.5	-0.769509
3-Methyl-3-hydroxypentanedioate	E4.5	-1.01141
3-Methyl-3-hydroxypentanedioate	E4.5	-0.472527
3-Methyl-3-hydroxypentanedioate	E4.5	-0.289606
3-Methyl-3-hydroxypentanedioate	E4.5	-0.309621
3-Methyl-3-hydroxypentanedioate	E4.5	-0.276326
3-Methyl-3-hydroxypentanedioate	D8_mTORi	0.30895
3-Methyl-3-hydroxypentanedioate	D8_mTORi	-0.529972
3-Methyl-3-hydroxypentanedioate	D8_mTORi	-0.596721
3-Methyl-3-hydroxypentanedioate	D8_mTORi	-0.849821
3-Methyl-3-hydroxypentanedioate	D8_mTORi	-0.386885
3-Methyl-3-hydroxypentanedioate	D8_mTORi	-0.663046
3-Methyl-3-hydroxypentanedioate	D8_mTORi	-0.14996
3-Methyl-3-hydroxypentanedioate	D8_mTORi	0.215849
3-Methyl-3-hydroxypentanedioate	D8_mTORi	-1.46077
3-Methyl-3-hydroxypentanedioate	D15_mTORi_carnitine	0.360278
3-Methyl-3-hydroxypentanedioate	D15_mTORi_carnitine	0.500692
3-Methyl-3-hydroxypentanedioate	D15_mTORi_carnitine	0.00102832
3-Methyl-3-hydroxypentanedioate	D15_mTORi_carnitine	-0.769509
3-Methyl-3-hydroxypentanedioate	D15_mTORi_carnitine	-0.086233
3-Methyl-3-hydroxypentanedioate	D15_mTORi_carnitine	-0.769509
3' 5'-Cyclic dAMP	E4.5	0.226477
3' 5'-Cyclic dAMP	E4.5	0.176745
3' 5'-Cyclic dAMP	E4.5	0.200337
3' 5'-Cyclic dAMP	E4.5	-0.437474
3' 5'-Cyclic dAMP	E4.5	0.103143
3' 5'-Cyclic dAMP	E4.5	-0.325195
3' 5'-Cyclic dAMP	D8_mTORi	0.337728
3' 5'-Cyclic dAMP	D8_mTORi	0.72101
3' 5'-Cyclic dAMP	D8_mTORi	0.279243
3' 5'-Cyclic dAMP	D8_mTORi	0.459045
3' 5'-Cyclic dAMP	D8_mTORi	-0.326201
3' 5'-Cyclic dAMP	D8_mTORi	0.110258
3' 5'-Cyclic dAMP	D15_mTORi_carnitine	-0.269693
3' 5'-Cyclic dAMP	D15_mTORi_carnitine	-3.11616
3' 5'-Cyclic dAMP	D15_mTORi_carnitine	-2.04321
3' 5'-Cyclic dAMP	D15_mTORi_carnitine	-2.3823
Adenine	E4.5	-0.0422112
Adenine	E4.5	0.0770646
Adenine	E4.5	0.344639
Adenine	E4.5	-0.138008
Adenine	E4.5	-1.03887
Adenine	E4.5	-0.0725277
Adenine	E4.5	0.0130862
Adenine	E4.5	0.170874
Adenine	E4.5	0.392676
Adenine	D8_mTORi	-0.98133
Adenine	D8_mTORi	-1.62353
Adenine	D8_mTORi	-1.1533
Adenine	D8_mTORi	0.186817
Adenine	D8_mTORi	0.562953
Adenine	D8_mTORi	-0.933337
Adenine	D8_mTORi	0.325839
Adenine	D8_mTORi	0.361921
Adenine	D8_mTORi	-1.2799
Adenine	D15_mTORi_carnitine	0.910683
Adenine	D15_mTORi_carnitine	1.27568
Adenine	D15_mTORi_carnitine	0.832058
Adenine	D15_mTORi_carnitine	-0.138008
Adenine	D15_mTORi_carnitine	-0.371712
Adenine	D15_mTORi_carnitine	-0.138008
Deoxyribose 1-phosphate	E4.5	0.77811
Deoxyribose 1-phosphate	E4.5	0.840365
Deoxyribose 1-phosphate	E4.5	0.47712
Deoxyribose 1-phosphate	E4.5	-2.29408
Deoxyribose 1-phosphate	E4.5	-0.478462
Deoxyribose 1-phosphate	E4.5	-0.0785973
Deoxyribose 1-phosphate	E4.5	0.153165
Deoxyribose 1-phosphate	E4.5	-0.877055
Deoxyribose 1-phosphate	E4.5	-0.583053
Deoxyribose 1-phosphate	D8_mTORi	0.604446
Deoxyribose 1-phosphate	D8_mTORi	-0.407255
Deoxyribose 1-phosphate	D8_mTORi	-0.361933
Deoxyribose 1-phosphate	D8_mTORi	-6.64361
Deoxyribose 1-phosphate	D8_mTORi	-2.8113
Deoxyribose 1-phosphate	D8_mTORi	-0.393878
Deoxyribose 1-phosphate	D8_mTORi	0.110554
Deoxyribose 1-phosphate	D8_mTORi	-0.776603
Deoxyribose 1-phosphate	D8_mTORi	-1.99768
Deoxyribose 1-phosphate	D15_mTORi_carnitine	-1.38834
Deoxyribose 1-phosphate	D15_mTORi_carnitine	-1.07842
Deoxyribose 1-phosphate	D15_mTORi_carnitine	-1.21153
Deoxyribose 1-phosphate	D15_mTORi_carnitine	-2.29408
Deoxyribose 1-phosphate	D15_mTORi_carnitine	0.349599
Deoxyribose 1-phosphate	D15_mTORi_carnitine	-2.29408
Glutaminylleucine	E4.5	-0.677277
Glutaminylleucine	E4.5	0.287132
Glutaminylleucine	E4.5	-0.745002
Glutaminylleucine	E4.5	-0.637171
Glutaminylleucine	E4.5	-0.711244
Glutaminylleucine	E4.5	-0.88637
Glutaminylleucine	E4.5	0.445811
Glutaminylleucine	E4.5	0.92966
Glutaminylleucine	E4.5	0.328799
Glutaminylleucine	E4.5	0.242149
Glutaminylleucine	E4.5	0.342289
Glutaminylleucine	E4.5	-0.136627
Glutaminylleucine	D8_mTORi	-0.431899
Glutaminylleucine	D8_mTORi	-1.09463
Glutaminylleucine	D8_mTORi	-1.20549
Glutaminylleucine	D8_mTORi	-1.75175
Glutaminylleucine	D8_mTORi	-0.776457
Glutaminylleucine	D8_mTORi	-2.26863
Glutaminylleucine	D8_mTORi	0.0343582
Glutaminylleucine	D8_mTORi	-0.506535
Glutaminylleucine	D8_mTORi	0.0699142
Glutaminylleucine	D8_mTORi	-0.110471
Glutaminylleucine	D8_mTORi	-0.337477
Glutaminylleucine	D8_mTORi	-0.856737
Glutaminylleucine	D15_mTORi_carnitine	-3.23177
Glutaminylleucine	D15_mTORi_carnitine	-2.27671
Glutaminylleucine	D15_mTORi_carnitine	-2.46466
Glutaminylleucine	D15_mTORi_carnitine	-3.28177
Glutaminylleucine	D15_mTORi_carnitine	-0.899509
Glutaminylleucine	D15_mTORi_carnitine	-0.672191
Glutaminylleucine	D15_mTORi_carnitine	-1.02966
Glutaminylleucine	D15_mTORi_carnitine	-1.58228
Imidazoleacetic acid	E4.5	-0.847367
Imidazoleacetic acid	E4.5	-0.129588
Imidazoleacetic acid	E4.5	0.250984
Imidazoleacetic acid	E4.5	0.209071
Imidazoleacetic acid	E4.5	-2.45045
Imidazoleacetic acid	E4.5	0.486561
Imidazoleacetic acid	E4.5	-0.663243
Imidazoleacetic acid	E4.5	-0.193916
Imidazoleacetic acid	E4.5	1.12724
Imidazoleacetic acid	D8_mTORi	-2.90938
Imidazoleacetic acid	D8_mTORi	-2.48136
Imidazoleacetic acid	D8_mTORi	-2.07689
Imidazoleacetic acid	D8_mTORi	1.69384
Imidazoleacetic acid	D8_mTORi	0.632061
Imidazoleacetic acid	D8_mTORi	-0.52729
Imidazoleacetic acid	D8_mTORi	0.0620777
Imidazoleacetic acid	D8_mTORi	0.537208
Imidazoleacetic acid	D8_mTORi	-2.03538
Imidazoleacetic acid	D15_mTORi_carnitine	1.84575
Imidazoleacetic acid	D15_mTORi_carnitine	2.64266
Imidazoleacetic acid	D15_mTORi_carnitine	2.12436
Imidazoleacetic acid	D15_mTORi_carnitine	0.209071
Imidazoleacetic acid	D15_mTORi_carnitine	-0.57349
Imidazoleacetic acid	D15_mTORi_carnitine	0.209071
L-Aspartic acid	E4.5	1.22916
L-Aspartic acid	E4.5	0.574127
L-Aspartic acid	E4.5	-0.186822
L-Aspartic acid	E4.5	-4.9475
L-Aspartic acid	E4.5	-1.97133
L-Aspartic acid	E4.5	-0.0273136
L-Aspartic acid	E4.5	0.770521
L-Aspartic acid	E4.5	-0.471486
L-Aspartic acid	E4.5	-0.5509
L-Aspartic acid	D8_mTORi	0.854699
L-Aspartic acid	D8_mTORi	-0.553644
L-Aspartic acid	D8_mTORi	-0.223527
L-Aspartic acid	D8_mTORi	-6.64386
L-Aspartic acid	D8_mTORi	-4.86256
L-Aspartic acid	D8_mTORi	-0.113667
L-Aspartic acid	D8_mTORi	0.794967
L-Aspartic acid	D8_mTORi	-1.15104
L-Aspartic acid	D8_mTORi	-1.55316
L-Aspartic acid	D15_mTORi_carnitine	-4.73041
L-Aspartic acid	D15_mTORi_carnitine	-6.64255
L-Aspartic acid	D15_mTORi_carnitine	-6.64287
L-Aspartic acid	D15_mTORi_carnitine	-4.9475
L-Aspartic acid	D15_mTORi_carnitine	0.204287
L-Aspartic acid	D15_mTORi_carnitine	-4.9475
L-Glutamic acid	E4.5	1.10229
L-Glutamic acid	E4.5	0.506129
L-Glutamic acid	E4.5	0.185477
L-Glutamic acid	E4.5	-3.74936
L-Glutamic acid	E4.5	-1.32532
L-Glutamic acid	E4.5	-0.354775
L-Glutamic acid	E4.5	0.470865
L-Glutamic acid	E4.5	-0.153276
L-Glutamic acid	E4.5	-0.242859
L-Glutamic acid	D8_mTORi	0.683721
L-Glutamic acid	D8_mTORi	-0.242656
L-Glutamic acid	D8_mTORi	-0.12825
L-Glutamic acid	D8_mTORi	-6.64376
L-Glutamic acid	D8_mTORi	-3.83775
L-Glutamic acid	D8_mTORi	-0.764403
L-Glutamic acid	D8_mTORi	0.485508
L-Glutamic acid	D8_mTORi	-0.438562
L-Glutamic acid	D8_mTORi	-1.5667
L-Glutamic acid	D15_mTORi_carnitine	-4.04189
L-Glutamic acid	D15_mTORi_carnitine	-4.83576
L-Glutamic acid	D15_mTORi_carnitine	-5.2204
L-Glutamic acid	D15_mTORi_carnitine	-3.74936
L-Glutamic acid	D15_mTORi_carnitine	0.018391
L-Glutamic acid	D15_mTORi_carnitine	-3.74936
L-Gulonolactone	E4.5	0.634424
L-Gulonolactone	E4.5	0.628722
L-Gulonolactone	E4.5	0.304104
L-Gulonolactone	E4.5	-2.17585
L-Gulonolactone	E4.5	-0.559326
L-Gulonolactone	E4.5	-0.204665
L-Gulonolactone	E4.5	0.363237
L-Gulonolactone	E4.5	-0.403783
L-Gulonolactone	E4.5	-0.07859
L-Gulonolactone	D8_mTORi	0.403421
L-Gulonolactone	D8_mTORi	-0.590546
L-Gulonolactone	D8_mTORi	-0.443907
L-Gulonolactone	D8_mTORi	-6.64347
L-Gulonolactone	D8_mTORi	-2.762
L-Gulonolactone	D8_mTORi	-0.572885
L-Gulonolactone	D8_mTORi	0.197196
L-Gulonolactone	D8_mTORi	-0.204382
L-Gulonolactone	D8_mTORi	-1.59115
L-Gulonolactone	D15_mTORi_carnitine	-1.31591
L-Gulonolactone	D15_mTORi_carnitine	-1.08493
L-Gulonolactone	D15_mTORi_carnitine	-1.2792
L-Gulonolactone	D15_mTORi_carnitine	-2.17585
L-Gulonolactone	D15_mTORi_carnitine	0.171794
L-Gulonolactone	D15_mTORi_carnitine	-2.17585
Malic acid	E4.5	1.47658
Malic acid	E4.5	0.719847
Malic acid	E4.5	-0.430456
Malic acid	E4.5	-4.15291
Malic acid	E4.5	-0.995908
Malic acid	E4.5	0.505804
Malic acid	E4.5	0.739535
Malic acid	E4.5	-2.99491
Malic acid	E4.5	-2.78143
Malic acid	D8_mTORi	1.6211
Malic acid	D8_mTORi	-0.0924428
Malic acid	D8_mTORi	0.788858
Malic acid	D8_mTORi	-6.64339
Malic acid	D8_mTORi	-6.64281
Malic acid	D8_mTORi	0.527818
Malic acid	D8_mTORi	1.35279
Malic acid	D8_mTORi	-3.34529
Malic acid	D8_mTORi	-2.78224
Malic acid	D15_mTORi_carnitine	-6.64122
Malic acid	D15_mTORi_carnitine	-6.64215
Malic acid	D15_mTORi_carnitine	-6.64386
Malic acid	D15_mTORi_carnitine	-4.15291
Malic acid	D15_mTORi_carnitine	0.763904
Malic acid	D15_mTORi_carnitine	-4.15291
Malonylcarnitine	E4.5	0.395688
Malonylcarnitine	E4.5	0.340356
Malonylcarnitine	E4.5	0.291673
Malonylcarnitine	E4.5	-0.657082
Malonylcarnitine	E4.5	-0.299531
Malonylcarnitine	E4.5	-0.308241
Malonylcarnitine	D8_mTORi	0.10822
Malonylcarnitine	D8_mTORi	0.509656
Malonylcarnitine	D8_mTORi	0.133764
Malonylcarnitine	D8_mTORi	0.303139
Malonylcarnitine	D8_mTORi	-0.340232
Malonylcarnitine	D8_mTORi	-0.328987
Malonylcarnitine	D15_mTORi_carnitine	-6.64386
Malonylcarnitine	D15_mTORi_carnitine	-6.6437
Malonylcarnitine	D15_mTORi_carnitine	-6.64243
Malonylcarnitine	D15_mTORi_carnitine	-6.64386
N-Acetylgalactosamine	E4.5	0.490225
N-Acetylgalactosamine	E4.5	0.744979
N-Acetylgalactosamine	E4.5	0.51261
N-Acetylgalactosamine	E4.5	-1.41087
N-Acetylgalactosamine	E4.5	-0.823588
N-Acetylgalactosamine	E4.5	0.0234622
N-Acetylgalactosamine	E4.5	-0.348098
N-Acetylgalactosamine	E4.5	0.0796803
N-Acetylgalactosamine	E4.5	-0.353212
N-Acetylgalactosamine	D8_mTORi	-0.064872
N-Acetylgalactosamine	D8_mTORi	-0.287506
N-Acetylgalactosamine	D8_mTORi	-0.00808452
N-Acetylgalactosamine	D8_mTORi	-6.6427
N-Acetylgalactosamine	D8_mTORi	-1.92607
N-Acetylgalactosamine	D8_mTORi	-0.62041
N-Acetylgalactosamine	D8_mTORi	-0.777466
N-Acetylgalactosamine	D8_mTORi	-0.521296
N-Acetylgalactosamine	D8_mTORi	-0.928892
N-Acetylgalactosamine	D15_mTORi_carnitine	-4.318
N-Acetylgalactosamine	D15_mTORi_carnitine	-4.58252
N-Acetylgalactosamine	D15_mTORi_carnitine	-4.65482
N-Acetylgalactosamine	D15_mTORi_carnitine	-1.41087
N-Acetylgalactosamine	D15_mTORi_carnitine	0.317681
N-Acetylgalactosamine	D15_mTORi_carnitine	-1.41087
N-Carboxyethyl-g-aminobutyric acid	E4.5	0.0828447
N-Carboxyethyl-g-aminobutyric	E4.5	0.478791
N-Carboxyethyl-g-aminobutyric	E4.5	0.103024
N-Carboxyethyl-g-aminobutyric	E4.5	-0.285917
N-Carboxyethyl-g-aminobutyric	E4.5	-0.0579812
N-Carboxyethyl-g-aminobutyric	E4.5	-0.410292
N-Carboxyethyl-g-aminobutyric	D8_mTORi	0.0922613
N-Carboxyethyl-g-aminobutyric	D8_mTORi	0.436558
N-Carboxyethyl-g-aminobutyric	D8_mTORi	0.236677
N-Carboxyethyl-g-aminobutyric	D8_mTORi	0.442567
N-Carboxyethyl-g-aminobutyric	D8_mTORi	-0.188123
N-Carboxyethyl-g-aminobutyric	D8_mTORi	-0.133558
N-Carboxyethyl-g-aminobutyric	D15_mTORi_carnitine	-4.24349
N-Carboxyethyl-g-aminobutyric	D15_mTORi_carnitine	-3.68828
N-Carboxyethyl-g-aminobutyric	D15_mTORi_carnitine	-4.49096
N-Carboxyethyl-g-aminobutyric	D15_mTORi_carnitine	-5.01158
N-Propionylmethionine	E4.5	0.358357
N-Propionylmethionine	E4.5	0.297911
N-Propionylmethionine	E4.5	0.120321
N-Propionylmethionine	E4.5	-0.430689
N-Propionylmethionine	E4.5	-0.374543
N-Propionylmethionine	E4.5	-0.076375
N-Propionylmethionine	D8_mTORi	0.0289829
N-Propionylmethionine	D8_mTORi	0.26062
N-Propionylmethionine	D8_mTORi	0.135307
N-Propionylmethionine	D8_mTORi	0.314202
N-Propionylmethionine	D8_mTORi	-0.716138
N-Propionylmethionine	D8_mTORi	-0.495443
N-Propionylmethionine	D15_mTORi_carnitine	-6.64334
N-Propionylmethionine	D15_mTORi_carnitine	-4.3834
N-Propionylmethionine	D15_mTORi_carnitine	-6.64271
N-Propionylmethionine	D15_mTORi_carnitine	-4.78294
O-Phosphoethanolamine	E4.5	-0.136257
O-Phosphoethanolamine	E4.5	0.152661
O-Phosphoethanolamine	E4.5	0.413988
O-Phosphoethanolamine	E4.5	0.392281
O-Phosphoethanolamine	E4.5	-0.0593804
O-Phosphoethanolamine	E4.5	-1.20424
O-Phosphoethanolamine	D8_mTORi	-0.765675
O-Phosphoethanolamine	D8_mTORi	-0.343643
O-Phosphoethanolamine	D8_mTORi	0.441271
O-Phosphoethanolamine	D8_mTORi	0.165482
O-Phosphoethanolamine	D8_mTORi	-0.928732
O-Phosphoethanolamine	D8_mTORi	-1.03639
O-Phosphoethanolamine	D15_mTORi_carnitine	0.3387
O-Phosphoethanolamine	D15_mTORi_carnitine	0.203324
O-Phosphoethanolamine	D15_mTORi_carnitine	-0.601624
O-Phosphoethanolamine	D15_mTORi_carnitine	-0.706518
Phosphate	E4.5	1.28016
Phosphate	E4.5	0.579163
Phosphate	E4.5	-0.147197
Phosphate	E4.5	-4.48143
Phosphate	E4.5	-0.292561
Phosphate	E4.5	0.248687
Phosphate	E4.5	0.969684
Phosphate	E4.5	-3.05605
Phosphate	E4.5	-2.87439
Phosphate	D8_mTORi	1.51122
Phosphate	D8_mTORi	0.434762
Phosphate	D8_mTORi	1.17462
Phosphate	D8_mTORi	-6.64371
Phosphate	D8_mTORi	-5.33081
Phosphate	D8_mTORi	-0.052554
Phosphate	D8_mTORi	0.273175
Phosphate	D8_mTORi	-3.87093
Phosphate	D8_mTORi	-4.65959
Phosphate	D15_mTORi_carnitine	-4.12377
Phosphate	D15_mTORi_carnitine	-4.19758
Phosphate	D15_mTORi_carnitine	-4.06008
Phosphate	D15_mTORi_carnitine	-4.48143
Phosphate	D15_mTORi_carnitine	0.408755
Phosphate	D15_mTORi_carnitine	-4.48143

## Sheet: EDF6D
condition	embryo	Oct4_status	n
E4.5	embryo1	Oct4_positive	15
E4.5	embryo2	Oct4_positive	32
E4.5	embryo3	Oct4_positive	9
E4.5	embryo4	Oct4_positive	11
E4.5	embryo5	Oct4_positive	17
E4.5	embryo6	Oct4_positive	26
E4.5	embryo7	Oct4_positive	13
E4.5	embryo8	Oct4_positive	9
D3 mTORi	embryo1	Oct4_positive	6
D3 mTORi	embryo2	Oct4_positive	78
D3 mTORi	embryo3	Oct4_positive	22
D3 mTORi	embryo4	Oct4_positive	30
D3 mTORi	embryo5	Oct4_positive	7
D3 mTORi	embryo6	Oct4_positive	5
D3 mTORi	embryo7	Oct4_positive	14
D3 mTORi	embryo8	Oct4_positive	26
D3 mTORi + carnitine	embryo1	Oct4_positive	17
D3 mTORi + carnitine	embryo2	Oct4_positive	33
D3 mTORi + carnitine	embryo3	Oct4_positive	12
D3 mTORi + carnitine	embryo4	Oct4_positive	14
D3 mTORi + carnitine	embryo7	Oct4_positive	12
D3 mTORi + carnitine	embryo8	Oct4_positive	8
D8 mTORi + carnitine	embryo1	Oct4_positive	2
D8 mTORi + carnitine	embryo2	Oct4_positive	2
D8 mTORi + carnitine	embryo3	Oct4_positive	21
D8 mTORi + carnitine	embryo5	Oct4_positive	4
D8 mTORi + carnitine	embryo6	Oct4_positive	1
D8 mTORi + carnitine	embryo8	Oct4_positive	5
D8 mTORi	embryo2	Oct4_positive	6
D8 mTORi	embryo6	Oct4_positive	3
D15 mTORi + carnitine	embryo3	Oct4_positive	1
D15 mTORi + carnitine	embryo7	Oct4_positive	2
D8 mTORi + carnitine	embryo3	Oct4_positive	1
D8 mTORi + carnitine	embryo5	Oct4_positive	1
D8 mTORi	embryo2	Oct4_positive	5
D8 mTORi	embryo4	Oct4_positive	6
D8 mTORi	embryo5	Oct4_positive	2
D15 mTORi + carnitine	embryo2	Oct4_positive	1
D8 mTORi reactivated	embryo1	Oct4_positive	2
D8 mTORi reactivated	embryo3	Oct4_positive	3
D8 mTORi reactivated	embryo4	Oct4_positive	6
D8 mTORi reactivated	embryo5	Oct4_positive	15
D8 mTORi reactivated	embryo8	Oct4_positive	11
D8 mTORi + carnitine reactivated	embryo1	Oct4_positive	2
D8 mTORi + carnitine reactivated	embryo3	Oct4_positive	3
D8 mTORi + carnitine reactivated	embryo4	Oct4_positive	6
D8 mTORi + carnitine reactivated	embryo5	Oct4_positive	15
D8 mTORi + carnitine reactivated	embryo8	Oct4_positive	11
D15 mTORi + carnitine reactivated 12h	embryo1	Oct4_positive	1
D15 mTORi + carnitine reactivated 12h	embryo3	Oct4_positive	1
D15 mTORi + carnitine reactivated 12h	embryo6	Oct4_positive	4
D15 mTORi + carnitine reactivated 12h	embryo9	Oct4_positive	1
D15 mTORi + carnitine reactivated 24h	embryo1	Oct4_positive	8
D15 mTORi + carnitine reactivated 24h	embryo2	Oct4_positive	1
D15 mTORi + carnitine reactivated 24h	embryo4	Oct4_positive	7
D15 mTORi + carnitine reactivated 24h	embryo5	Oct4_positive	10

## Sheet: EDF6E
condition	embryo	Oct4_status	n
E4.5	embryo1	Oct4_negative	178
E4.5	embryo2	Oct4_negative	173
E4.5	embryo3	Oct4_negative	166
E4.5	embryo4	Oct4_negative	186
E4.5	embryo5	Oct4_negative	141
E4.5	embryo6	Oct4_negative	151
E4.5	embryo7	Oct4_negative	198
E4.5	embryo8	Oct4_negative	159
D3 mTORi	embryo1	Oct4_negative	182
D3 mTORi	embryo2	Oct4_negative	127
D3 mTORi	embryo3	Oct4_negative	209
D3 mTORi	embryo4	Oct4_negative	181
D3 mTORi	embryo5	Oct4_negative	181
D3 mTORi	embryo6	Oct4_negative	149
D3 mTORi	embryo7	Oct4_negative	163
D3 mTORi	embryo8	Oct4_negative	142
D3 mTORi + carnitine	embryo1	Oct4_negative	116
D3 mTORi + carnitine	embryo2	Oct4_negative	123
D3 mTORi + carnitine	embryo3	Oct4_negative	145
D3 mTORi + carnitine	embryo4	Oct4_negative	50
D3 mTORi + carnitine	embryo7	Oct4_negative	145
D3 mTORi + carnitine	embryo8	Oct4_negative	182
D8 mTORi + carnitine	embryo1	Oct4_negative	125
D8 mTORi + carnitine	embryo2	Oct4_negative	173
D8 mTORi + carnitine	embryo3	Oct4_negative	93
D8 mTORi + carnitine	embryo4	Oct4_negative	111
D8 mTORi + carnitine	embryo5	Oct4_negative	172
D8 mTORi + carnitine	embryo6	Oct4_negative	145
D8 mTORi + carnitine	embryo8	Oct4_negative	55
D8 mTORi	embryo2	Oct4_negative	199
D8 mTORi	embryo6	Oct4_negative	185
D15 mTORi + carnitine	embryo3	Oct4_negative	163
D15 mTORi + carnitine	embryo4	Oct4_negative	139
D15 mTORi + carnitine	embryo7	Oct4_negative	131
D8 mTORi + carnitine	embryo2	Oct4_negative	153
D8 mTORi + carnitine	embryo3	Oct4_negative	116
D8 mTORi + carnitine	embryo4	Oct4_negative	132
D8 mTORi + carnitine	embryo5	Oct4_negative	144
D8 mTORi	embryo1	Oct4_negative	211
D8 mTORi	embryo2	Oct4_negative	109
D8 mTORi	embryo3	Oct4_negative	108
D8 mTORi	embryo4	Oct4_negative	69
D8 mTORi	embryo5	Oct4_negative	94
D15 mTORi + carnitine	embryo2	Oct4_negative	174
D15 mTORi + carnitine	embryo3	Oct4_negative	163
D15 mTORi + carnitine	embryo6	Oct4_negative	98
D8 mTORi reactivated	embryo1	Oct4_negative	146
D8 mTORi reactivated	embryo2	Oct4_negative	191
D8 mTORi reactivated	embryo3	Oct4_negative	98
D8 mTORi reactivated	embryo4	Oct4_negative	108
D8 mTORi reactivated	embryo5	Oct4_negative	116
D8 mTORi reactivated	embryo8	Oct4_negative	73
D8 mTORi + carnitine reactivated	embryo1	Oct4_negative	146
D8 mTORi + carnitine reactivated	embryo2	Oct4_negative	191
D8 mTORi + carnitine reactivated	embryo3	Oct4_negative	98
D8 mTORi + carnitine reactivated	embryo4	Oct4_negative	108
D8 mTORi + carnitine reactivated	embryo5	Oct4_negative	116
D8 mTORi + carnitine reactivated	embryo8	Oct4_negative	73
D15 mTORi + carnitine reactivated 12h	embryo1	Oct4_negative	110
D15 mTORi + carnitine reactivated 12h	embryo3	Oct4_negative	115
D15 mTORi + carnitine reactivated 12h	embryo4	Oct4_negative	121
D15 mTORi + carnitine reactivated 12h	embryo5	Oct4_negative	144
D15 mTORi + carnitine reactivated 12h	embryo6	Oct4_negative	123
D15 mTORi + carnitine reactivated 12h	embryo7	Oct4_negative	110
D15 mTORi + carnitine reactivated 12h	embryo8	Oct4_negative	159
D15 mTORi + carnitine reactivated 12h	embryo9	Oct4_negative	82
D15 mTORi + carnitine reactivated 24h	embryo1	Oct4_negative	119
D15 mTORi + carnitine reactivated 24h	embryo2	Oct4_negative	131
D15 mTORi + carnitine reactivated 24h	embryo3	Oct4_negative	101
D15 mTORi + carnitine reactivated 24h	embryo4	Oct4_negative	140
D15 mTORi + carnitine reactivated 24h	embryo5	Oct4_negative	59
